# Supplementary material for: An artificial-vision- and statistical-learning-based method for studying the biodegradation of type I collagen scaffolds in bone regeneration systems
Source: PeerJ. 2019 Jul 5;7:e7233. doi: 10.7717/peerj.7233 (PMC6613533; doi:10.7717/peerj.7233)
Supplement: Dataset S1 — 1. Description of the folder that has been sent with all the details of the files.2. Comparison between random forest and thresholding. 3. Hyperparameters of the experiment.4. Random Forest validation measurements: Precision, Recall, Confusion Matrix.5. Files to reproduce the experiment (classif and comp folders), including raw data. [file peerj-07-7233-s001.zip]

Archive with 30 entries (26 files):
- random_forest/base/
- random_forest/base/CCO350.tif
- random_forest/base/CCO500.tif
- random_forest/CCO350.tif
- random_forest/CCO350_I_classified.png
- random_forest/CCO350_thresh-triangle_size10-inf.tif
- random_forest/CCO500.tif
- random_forest/CCO500_I_classified.png
- random_forest/CCO500_thresh-manual_size10-inf.tif
- random_forest/clasif/
- random_forest/clasif/cv10.txt
- random_forest/clasif/data.csv
- random_forest/clasif/METADATA.txt
- random_forest/comp/
- random_forest/comp/.directory
- random_forest/comp/CCO350_col.csv
- random_forest/comp/CCO350_I_classified.tif
- random_forest/comp/CCO350_I_stack.tif
- random_forest/comp/CCO350_mat.csv
- random_forest/comp/CCO350_thresh-triangle_size10-inf.csv
- random_forest/comp/CCO350_thresh-triangle_size10-inf.tif
- random_forest/comp/CCO500_col.csv
- random_forest/comp/CCO500_I_classified.tif
- random_forest/comp/CCO500_I_stack.tif
- random_forest/comp/CCO500_mat.csv
- random_forest/comp/CCO500_thresh-manual_size10-inf.csv
- random_forest/comp/CCO500_thresh-manual_size10-inf.tif
- random_forest/Misclassification-error-RF-vs-Threshold/
- random_forest/Misclassification-error-RF-vs-Threshold/Misclassification-error-RF-vs-Threshold.ods
- random_forest/Readme.txt
