# Supplementary material for: An artificial-vision- and statistical-learning-based method for studying the biodegradation of type I collagen scaffolds in bone regeneration systems
Source: PeerJ. 2019 Jul 5;7:e7233. doi: 10.7717/peerj.7233 (PMC6613533; doi:10.7717/peerj.7233)
Supplement: Dataset S1 — 1. Description of the folder that has been sent with all the details of the files.2. Comparison between random forest and thresholding. 3. Hyperparameters of the experiment.4. Random Forest validation measurements: Precision, Recall, Confusion Matrix.5. Files to reproduce the experiment (classif and comp folders), including raw data. [file peerj-07-7233-s001.zip › random_forest/clasif/cv10.txt]

=== Run information ===

Scheme:       weka.classifiers.trees.RandomForest -P 100 -O -attribute-importance -I 200 -num-slots 1 -K 0 -M 1.0 -V 0.001 -S 1 -num-decimal-places 3
Relation:     segment
Instances:    19308
Attributes:   45
              original
              Hue
              Saturation
              Brightness
              Structure_largest_1.0_1.0
              Structure_smallest_1.0_1.0
              Structure_largest_1.0_3.0
              Structure_smallest_1.0_3.0
              Entropy_1_32
              Entropy_1_64
              Entropy_1_128
              Entropy_1_256
              Structure_largest_2.0_1.0
              Structure_smallest_2.0_1.0
              Structure_largest_2.0_3.0
              Structure_smallest_2.0_3.0
              Entropy_2_32
              Entropy_2_64
              Entropy_2_128
              Entropy_2_256
              Structure_largest_4.0_1.0
              Structure_smallest_4.0_1.0
              Structure_largest_4.0_3.0
              Structure_smallest_4.0_3.0
              Entropy_4_32
              Entropy_4_64
              Entropy_4_128
              Entropy_4_256
              Structure_largest_8.0_1.0
              Structure_smallest_8.0_1.0
              Structure_largest_8.0_3.0
              Structure_smallest_8.0_3.0
              Entropy_8_32
              Entropy_8_64
              Entropy_8_128
              Entropy_8_256
              Structure_largest_16.0_1.0
              Structure_smallest_16.0_1.0
              Structure_largest_16.0_3.0
              Structure_smallest_16.0_3.0
              Entropy_16_32
              Entropy_16_64
              Entropy_16_128
              Entropy_16_256
              class
Test mode:    10-fold cross-validation

=== Classifier model (full training set) ===

RandomForest

Bagging with 200 iterations and base learner

weka.classifiers.trees.RandomTree -K 0 -M 1.0 -V 0.001 -S 1 -do-not-check-capabilities -num-decimal-places 3

*** Out-of-bag estimates ***

Correctly Classified Instances       18797               97.3534 %
Incorrectly Classified Instances       511                2.6466 %
Kappa statistic                          0.9623
Mean absolute error                      0.0386
Root mean squared error                  0.1112
Relative absolute error                 10.9995 %
Root relative squared error             26.5479 %
Total Number of Instances            19308     


Attribute importance based on average impurity decrease (and number of nodes using that attribute)

     0.439 ( 16600)  original
     0.436 ( 15205)  Hue
     0.42  ( 15205)  Saturation
     0.416 ( 13546)  Structure_largest_1.0_1.0
     0.4   ( 13863)  Structure_largest_1.0_3.0
     0.398 ( 13162)  Brightness
     0.391 ( 13488)  Structure_smallest_1.0_3.0
     0.39  ( 11854)  Structure_smallest_1.0_1.0
     0.376 (    15)  Entropy_2_128
     0.375 ( 10829)  Structure_largest_2.0_1.0
     0.355 ( 11708)  Structure_largest_2.0_3.0
     0.344 (  8893)  Structure_smallest_2.0_3.0
     0.331 (  5456)  Structure_smallest_2.0_1.0
     0.315 (  7551)  Structure_largest_4.0_1.0
     0.314 (  6197)  Entropy_1_256
     0.303 (  2799)  Structure_smallest_4.0_3.0
     0.302 (   332)  Entropy_8_128
     0.298 (   100)  Entropy_4_128
     0.297 (  7306)  Structure_largest_4.0_3.0
     0.294 (  1044)  Entropy_16_128
     0.29  (  6022)  Entropy_8_256
     0.286 (  6384)  Entropy_2_256
     0.286 (  3490)  Structure_largest_8.0_1.0
     0.279 (  5621)  Entropy_16_256
     0.278 (  3365)  Structure_largest_8.0_3.0
     0.267 (  5930)  Entropy_4_256
     0.234 (     5)  Entropy_1_128
     0.234 (     6)  Structure_smallest_8.0_3.0
     0.217 (   909)  Structure_largest_16.0_1.0
     0.212 (   916)  Structure_largest_16.0_3.0
     0.164 (   138)  Structure_smallest_4.0_1.0
     0     (     0)  Entropy_4_64
     0     (     0)  Entropy_16_64
     0     (     0)  Structure_smallest_16.0_3.0
     0     (     0)  Entropy_16_32
     0     (     0)  Structure_smallest_16.0_1.0
     0     (     0)  Entropy_8_64
     0     (     0)  Entropy_1_32
     0     (     0)  Entropy_1_64
     0     (     0)  Structure_smallest_8.0_1.0
     0     (     0)  Entropy_2_64
     0     (     0)  Entropy_2_32
     0     (     0)  Entropy_8_32
     0     (     0)  Entropy_4_32


Time taken to build model: 12.72 seconds

=== Stratified cross-validation ===
=== Summary ===

Correctly Classified Instances       18791               97.3224 %
Incorrectly Classified Instances       517                2.6776 %
Kappa statistic                          0.9618
Mean absolute error                      0.0398
Root mean squared error                  0.1119
Relative absolute error                 11.3359 %
Root relative squared error             26.7098 %
Total Number of Instances            19308     

=== Detailed Accuracy By Class ===

                 TP Rate  FP Rate  Precision  Recall   F-Measure  MCC      ROC Area  PRC Area  Class
                 0.957    0.008    0.983      0.957    0.970      0.957    0.998     0.997     col
                 0.975    0.023    0.947      0.975    0.961      0.944    0.997     0.993     mat
                 0.914    0.004    0.939      0.914    0.926      0.922    0.998     0.979     nuc
                 0.997    0.002    0.995      0.997    0.996      0.995    1.000     1.000     bg
Weighted Avg.    0.973    0.010    0.973      0.973    0.973      0.963    0.999     0.996     

=== Confusion Matrix ===

    a    b    c    d   <-- classified as
 5727  220   25   10 |    a = col
   92 5630   36   16 |    b = mat
    7   90 1073    4 |    c = nuc
    1    7    9 6361 |    d = bg
