# Supplementary material for: An artificial-vision- and statistical-learning-based method for studying the biodegradation of type I collagen scaffolds in bone regeneration systems
Source: PeerJ. 2019 Jul 5;7:e7233. doi: 10.7717/peerj.7233 (PMC6613533; doi:10.7717/peerj.7233)
Supplement: Dataset S1 — 1. Description of the folder that has been sent with all the details of the files.2. Comparison between random forest and thresholding. 3. Hyperparameters of the experiment.4. Random Forest validation measurements: Precision, Recall, Confusion Matrix.5. Files to reproduce the experiment (classif and comp folders), including raw data. [file peerj-07-7233-s001.zip › random_forest/clasif/data.csv]

original	Hue	Saturation	Brightness	Structure_largest_1.0_1.0	Structure_smallest_1.0_1.0	Structure_largest_1.0_3.0	Structure_smallest_1.0_3.0	Entropy_1_32	Entropy_1_64	Entropy_1_128	Entropy_1_256	Structure_largest_2.0_1.0	Structure_smallest_2.0_1.0	Structure_largest_2.0_3.0	Structure_smallest_2.0_3.0	Entropy_2_32	Entropy_2_64	Entropy_2_128	Entropy_2_256	Structure_largest_4.0_1.0	Structure_smallest_4.0_1.0	Structure_largest_4.0_3.0	Structure_smallest_4.0_3.0	Entropy_4_32	Entropy_4_64	Entropy_4_128	Entropy_4_256	Structure_largest_8.0_1.0	Structure_smallest_8.0_1.0	Structure_largest_8.0_3.0	Structure_smallest_8.0_3.0	Entropy_8_32	Entropy_8_64	Entropy_8_128	Entropy_8_256	Structure_largest_16.0_1.0	Structure_smallest_16.0_1.0	Structure_largest_16.0_3.0	Structure_smallest_16.0_3.0	Entropy_16_32	Entropy_16_64	Entropy_16_128	Entropy_16_256	class
215	204	11	219	30	1.333333	18.666667	5.666667	0	0	0	3	7.333333	0.333333	4.666667	1.666667	0	0	0	4	0.333333	0	0.333333	0.333333	0	0	0	4.333333	0	0	0	0	0	0	0	5	0	0	0	0	0	0	0	5.333333	col
210	212	17	215	25.666667	1.333333	17.666667	5.666667	0	0	0	3	5.333333	0.333333	4.666667	2	0	0	0	4	0.333333	0	0.666667	0.333333	0	0	0	4.333333	0	0	0	0	0	0	0	5	0	0	0	0	0	0	0	5.333333	col
198.333333	214	27	206	16	1.333333	17	5.666667	0	0	0	3	3	0.666667	4.666667	2	0	0	0	3.666667	0.333333	0	0.666667	0.333333	0	0	0	4.333333	0.333333	0	0	0	0	0	0	5.333333	0	0	0	0	0	0	0	5.333333	col
218.333333	196	9	222	28.666667	0.666667	18.333333	5.333333	0	0	0	3	9.333333	0.333333	5.333333	1	0	0	0	3.666667	0.666667	0	0.666667	0.333333	0	0	0	4.333333	0	0	0	0	0	0	0	4.666667	0	0	0	0	0	0	0	5.333333	col
212	212	14	216	28	0.666667	17	5.333333	0	0	0	3	8.666667	0.333333	5	2	0	0	0	3.666667	0.666667	0	0.666667	0.333333	0	0	0	4.333333	0	0	0	0	0	0	0	4.666667	0	0	0	0	0	0	0	5.333333	col
203.666667	214	25	211	19	1	15.666667	5.333333	0	0	0	3	5.333333	0.333333	4.666667	2.333333	0	0	0	3.333333	0.666667	0	0.666667	0.333333	0	0	0	4.333333	0	0	0	0	0	0	0	5	0	0	0	0	0	0	0	5.333333	col
205	214	27	213	10.333333	1.333333	14.666667	5	0	0	0	2.666667	2.666667	1	4.666667	2.333333	0	0	0	3.333333	0.666667	0	0.666667	0.333333	0	0	0	4.333333	0.333333	0	0.333333	0	0	0	0	5	0	0	0	0	0	0	0	5.333333	col
207.333333	216	24	215	11.333333	1.333333	14.666667	4.666667	0	0	0	3	4	0.666667	5.333333	2	0	0	0	3.333333	1	0	1	0.333333	0	0	0	4.333333	0.333333	0	0.333333	0	0	0	0	5	0	0	0	0	0	0	0	5.333333	col
211.333333	215	18	217	17	1	14.666667	4.333333	0	0	0	2.666667	7.666667	0.333333	6.666667	2	0	0	0	3.333333	2.333333	0	2	0.333333	0	0	0	4.333333	0.333333	0	0.333333	0	0	0	0	5	0	0	0	0	0	0	0	5.333333	col
222.333333	212	5	224	34	0.666667	19.666667	4	0	0	0	2.666667	11	0	6.333333	0.666667	0	0	0	3.333333	1	0	0.666667	0	0	0	0	4.333333	0	0	0	0	0	0	0	4.333333	0	0	0	0	0	0	0	5.333333	col
213.333333	205	14	218	33	1	17.666667	4	0	0	0	3	11	0	5.666667	1	0	0	0	3.333333	1	0	0.666667	0.333333	0	0	0	4.333333	0	0	0	0	0	0	0	4.333333	0	0	0	0	0	0	0	5.333333	col
207	208	22	214	23.666667	1	15.333333	4.333333	0	0	0	2.333333	8.666667	0.333333	5	2	0	0	0	3.333333	1	0	0.666667	0.333333	0	0	0	4.333333	0	0	0	0	0	0	0	4.333333	0	0	0	0	0	0	0	5.333333	col
206.666667	214	28	215	12	1	13.666667	5	0	0	0	2	5	0.333333	4	2.333333	0	0	0	3.333333	0.666667	0	0.666667	0.333333	0	0	0	4.333333	0.333333	0	0	0	0	0	0	4.333333	0	0	0	0	0	0	0	5.333333	col
206	212	28	214	5.333333	1.333333	12.333333	5	0	0	0	2	2	1	4.333333	2.666667	0	0	0	3	1	0	1	0.333333	0	0	0	4.333333	0.333333	0	0.333333	0	0	0	0	5	0	0	0	0	0	0	0	5.333333	col
207	214	27	215	7	1.333333	12.666667	5	0	0	0	2	3.666667	0.666667	5.333333	2.333333	0	0	0	3	2	0	1.666667	0.333333	0	0	0	4.333333	0.333333	0	0.333333	0	0	0	0	5	0	0	0	0	0	0	0	5.333333	col
209.333333	212	20	215	13	1	13.666667	4.333333	0	0	0	2.333333	7.666667	0.333333	6.333333	2	0	0	0	3.333333	2.333333	0	2	0.333333	0	0	0	4.333333	0.333333	0	0.333333	0	0	0	0	5	0	0	0	0	0	0	0	5.333333	col
212.333333	215	15	217	21.666667	1.333333	15.333333	4	0	0	0	2.666667	12.333333	0	7.666667	1.666667	0	0	0	3.666667	3	0	2.333333	0.333333	0	0	0	4.333333	0.333333	0	0.333333	0	0	0	0	5	0	0	0	0	0	0	0	5.333333	col
221.333333	212	5	223	43.666667	0.333333	21	2.666667	0	0	0	3	13.666667	0	7	0.333333	0	0	0	4	1.666667	0	1	0	0	0	0	4.333333	0	0	0	0	0	0	0	4.333333	0	0	0	0	0	0	0	5.333333	col
212.666667	204	12	217	42.666667	0.333333	18.666667	3	0	0	0	3	13.333333	0	6.666667	0.666667	0	0	0	4	1.666667	0	1	0	0	0	0	4.333333	0	0	0	0	0	0	0	4.333333	0	0	0	0	0	0	0	5.333333	col
206	208	22	213	31.333333	1	16.666667	3.666667	0	0	0	3	11.333333	0	6	1	0	0	0	3.666667	1.666667	0	0.666667	0.333333	0	0	0	4.333333	0	0	0	0	0	0	0	4.333333	0	0	0	0	0	0	0	5.333333	col
204.333333	208	28	213	17.333333	0.666667	14	4	0	0	0	2.666667	7.666667	0	5	2	0	0	0	3	1.333333	0	0.666667	0.333333	0	0	0	4.333333	0	0	0	0	0	0	0	4.333333	0	0	0	0	0	0	0	5.333333	col
205.666667	212	29	214	6.666667	0.666667	11.333333	4.666667	0	0	0	2.333333	4.333333	0.333333	3.666667	2.333333	0	0	0	2.666667	1.333333	0	0.666667	0.333333	0	0	0	4	0.333333	0	0	0	0	0	0	4.333333	0	0	0	0	0	0	0	5.333333	col
205.666667	214	28	214	2.666667	1	10	5.333333	0	0	0	2	1.666667	1	3.666667	2.666667	0	0	0	2.666667	1.333333	0	1	0.333333	0	0	0	4	0.333333	0	0.333333	0	0	0	0	4.333333	0	0	0	0	0	0	0	5.333333	col
206.666667	212	26	214	4.333333	0.333333	10.666667	5	0	0	0	2	3.333333	0.333333	5	2.333333	0	0	0	2.666667	2	0	2	0.333333	0	0	0	4	0.333333	0	0.333333	0	0	0	0	4.333333	0	0	0	0	0	0	0	5.333333	col
207.333333	212	23	214	9.666667	0.666667	12.666667	4.333333	0	0	0	2	7.333333	0	6.333333	2	0	0	0	3	2.666667	0	2	0.333333	0	0	0	4.333333	0.333333	0	0.333333	0	0	0	0	4.666667	0	0	0	0	0	0	0	5.333333	col
209.333333	206	17	215	20.666667	1	15.666667	3.333333	0	0	0	3	12	0	7.666667	1.666667	0	0	0	3	3.333333	0	2.333333	0.333333	0	0	0	4.333333	0.333333	0	0.333333	0	0	0	0	5	0	0	0	0	0	0	0	5.333333	col
208.666667	208	14	213	34.666667	1	18	2.666667	0	0	0	3	16.333333	0	9	1.333333	0	0	0	4	4	0	2.666667	0	0	0	0	4.333333	0.333333	0	0.333333	0	0	0	0	5	0	0	0	0	0	0	0	5.333333	col
217.666667	217	10	221	48.666667	0.333333	22.333333	2	0	0	0	2.666667	16	0	7.333333	0.333333	0	0	0	4	2	0	1	0	0	0	0	4.333333	0	0	0	0	0	0	0	4.333333	0	0	0	0	0	0	0	5.333333	col
210	209	16	215	48.333333	0	20.666667	2	0	0	0	3	15.666667	0	7	0.333333	0	0	0	4	2	0	1	0	0	0	0	4.333333	0	0	0	0	0	0	0	4.333333	0	0	0	0	0	0	0	5.333333	col
197.666667	210	26	205	36.666667	0.333333	17.666667	2	0	0	0	3	13.333333	0	6.666667	0.666667	0	0	0	3.666667	2	0	1	0	0	0	0	4.333333	0	0	0	0	0	0	0	4.333333	0	0	0	0	0	0	0	5.333333	col
204	212	28	212	21	0.666667	15	2.333333	0	0	0	2.333333	9.666667	0	5.666667	0.666667	0	0	0	3.333333	1.666667	0	1	0.333333	0	0	0	4.333333	0	0	0	0	0	0	0	4.333333	0	0	0	0	0	0	0	5.333333	col
204.333333	212	31	213	9.666667	0.333333	12	3	0	0	0	2	5.666667	0	4.666667	1.333333	0	0	0	2.666667	1.666667	0	0.666667	0.333333	0	0	0	3.666667	0	0	0	0	0	0	0	4.333333	0	0	0	0	0	0	0	5.333333	col
204.333333	214	29	213	3.333333	0.333333	9.333333	4.333333	0	0	0	1.666667	2.666667	0.333333	3.666667	2.333333	0	0	0	2.666667	1.333333	0	0.666667	0.333333	0	0	0	3.666667	0.333333	0	0	0	0	0	0	4.333333	0	0	0	0	0	0	0	5.333333	col
204.666667	218	26	213	1.333333	0.333333	8	5.333333	0	0	0	2	1.333333	0.333333	3	2.666667	0	0	0	2.666667	1.333333	0	1	0.333333	0	0	0	3.666667	0.333333	0	0.333333	0	0	0	0	4.333333	0	0	0	0	0	0	0	5.333333	col
204.666667	220	25	213	2.666667	0.333333	9	4.666667	0	0	0	2.333333	2.666667	0.333333	4.666667	2.333333	0	0	0	2.666667	2	0	2	0.333333	0	0	0	3.666667	0.333333	0	0.333333	0	0	0	0	4.333333	0	0	0	0	0	0	0	5.333333	col
205.333333	216	25	213	6.333333	0.333333	12.333333	3.666667	0	0	0	2	5.666667	0	6.333333	1.333333	0	0	0	2.666667	2.666667	0	2	0.333333	0	0	0	4	0.333333	0	0.333333	0	0	0	0	4.333333	0	0	0	0	0	0	0	5.333333	col
206.333333	208	25	214	16	0.666667	15.666667	2.666667	0	0	0	2.666667	10.666667	0	7.666667	1	0	0	0	3.333333	3.333333	0	2.333333	0.333333	0	0	0	4.333333	0.333333	0	0.333333	0	0	0	0	4.666667	0	0	0	0	0	0	0	5.333333	col
203.666667	217	20	210	34	0.666667	19	2.333333	0	0	0	3	15.666667	0	9	0.666667	0	0	0	4	4	0	2.666667	0	0	0	0	4.333333	0.333333	0	0.333333	0	0	0	0	4.666667	0	0	0	0	0	0	0	5.333333	col
213.333333	224	12	218	50	0.666667	22	2.333333	0	0	0	3	20	0	10.333333	0.666667	0	0	0	4	4.666667	0	2.666667	0	0	0	0	4.333333	0.333333	0	0.333333	0	0	0	0	5	0	0	0	0	0	0	0	5.333333	col
211.666667	212	11	215	50	0.333333	23	2	0	0	0	3	16.666667	0	7.333333	0.333333	0	0	0	3.666667	2.333333	0	1.333333	0	0	0	0	4.333333	0	0	0	0	0	0	0	4.333333	0	0	0	0	0	0	0	5.333333	col
210	212	17	215	45.333333	0.333333	21.333333	1.666667	0	0	0	3	16	0	7.333333	0.333333	0	0	0	3.666667	2.333333	0	1	0	0	0	0	4.333333	0	0	0	0	0	0	0	4.333333	0	0	0	0	0	0	0	5.333333	col
197.666667	212	30	206	35	0	19	1.666667	0	0	0	3	13.666667	0	7	0.333333	0	0	0	3.333333	2.333333	0	1	0	0	0	0	4.333333	0	0	0	0	0	0	0	4.333333	0	0	0	0	0	0	0	5.333333	col
201	215	33	211	21	0.333333	16	1.666667	0	0	0	3	10	0	6.333333	0.333333	0	0	0	3	2	0	1	0	0	0	0	4.333333	0	0	0	0	0	0	0	4.333333	0	0	0	0	0	0	0	5.333333	col
203	219	31	213	9.666667	0.666667	13	2	0	0	0	2	6.333333	0	5.333333	0.666667	0	0	0	2.666667	1.666667	0	1	0.333333	0	0	0	3.666667	0	0	0	0	0	0	0	4.333333	0	0	0	0	0	0	0	5.333333	col
203.666667	217	29	213	3.666667	0.333333	10.333333	2.333333	0	0	0	2	3.666667	0	4.333333	1	0	0	0	2.333333	1.333333	0	1	0.333333	0	0	0	3.666667	0	0	0	0	0	0	0	4.333333	0	0	0	0	0	0	0	5.333333	col
204	217	28	213	1.333333	0.333333	7.666667	3.666667	0	0	0	1.333333	1.666667	0.333333	3.333333	2	0	0	0	2	1.333333	0	0.666667	0.333333	0	0	0	3.666667	0	0	0	0	0	0	0	4.333333	0	0	0	0	0	0	0	5.333333	col
204	222	26	213	0.666667	0	6	5	0	0	0	1.666667	1	0.333333	3	2.666667	0	0	0	2	1.333333	0	1	0.333333	0	0	0	3	0.333333	0	0.333333	0	0	0	0	4.333333	0	0	0	0	0	0	0	5.333333	col
204.333333	218	24	212	1	0	8.333333	4	0	0	0	1.333333	2	0	4.333333	1.666667	0	0	0	2	2	0	1.333333	0.333333	0	0	0	3.333333	0.333333	0	0.333333	0	0	0	0	4.333333	0	0	0	0	0	0	0	5.333333	col
204.666667	216	24	212	3.333333	0.333333	11.333333	3	0	0	0	1.666667	4	0	5.666667	1.333333	0	0	0	2.666667	2.333333	0	2	0.333333	0	0	0	3.666667	0.333333	0	0.333333	0	0	0	0	4.333333	0	0	0	0	0	0	0	5.333333	col
204.333333	214	26	212	10	0.666667	15	2.333333	0	0	0	2.333333	8	0	7.666667	0.666667	0	0	0	2.666667	3	0	2.333333	0.333333	0	0	0	4	0.333333	0	0.333333	0	0	0	0	4.333333	0	0	0	0	0	0	0	5.333333	col
201	216	26	209	27	0.666667	19.333333	2.333333	0	0	0	3	13.666667	0	9	0.666667	0	0	0	3.333333	3.666667	0	2.666667	0	0	0	0	4.333333	0.333333	0	0.333333	0	0	0	0	4.666667	0	0	0	0	0	0	0	5.333333	col
210	219	15	215	50.666667	1	23.666667	2	0	0	0	3	19.666667	0	11	0.666667	0	0	0	4	4.666667	0	2.666667	0	0	0	0	4.333333	0.333333	0	0.333333	0	0	0	0	4.666667	0	0	0	0	0	0	0	5.333333	col
220.666667	219	6	223	61.333333	1	26.666667	2	0	0	0	3	23.333333	0	12	0.666667	0	0	0	4	4.666667	0	2.666667	0	0	0	0	4.333333	0.333333	0	0.333333	0	0	0	0	5	0	0	0	0	0	0	0	5.333333	col
203	215	20	209	48.333333	0.333333	23	2	0	0	0	3	15.666667	0	7.333333	0.333333	0	0	0	3.666667	2.333333	0	1.333333	0	0	0	0	4.333333	0	0	0	0	0	0	0	4.333333	0	0	0	0	0	0	0	5.333333	col
203	214	24	210	38.666667	0.333333	21.333333	1.666667	0	0	0	2.666667	15.333333	0	7.333333	0.333333	0	0	0	3	2.333333	0	1.333333	0	0	0	0	4	0	0	0	0	0	0	0	4.333333	0	0	0	0	0	0	0	5.333333	col
200.333333	214	30	209	27.333333	0.333333	19	1	0	0	0	2.333333	12.666667	0	7	0.333333	0	0	0	3	2.333333	0	1.333333	0	0	0	0	4	0	0	0	0	0	0	0	4.333333	0	0	0	0	0	0	0	5.333333	col
199.333333	216	35	210	16.666667	0.333333	16.333333	0.666667	0	0	0	2.333333	9.333333	0	6.666667	0.333333	0	0	0	3	2	0	1	0	0	0	0	4	0	0	0	0	0	0	0	4.333333	0	0	0	0	0	0	0	5.333333	col
201.666667	221	33	213	7.666667	0.333333	14	1	0	0	0	2	5.666667	0	5.666667	0.333333	0	0	0	3	1.666667	0	1	0	0	0	0	3.333333	0	0	0	0	0	0	0	4.333333	0	0	0	0	0	0	0	5.333333	col
202	223	31	213	3	0.333333	11	1.666667	0	0	0	1.666667	3.666667	0	4.666667	0.666667	0	0	0	2.666667	1.333333	0	1	0.333333	0	0	0	3.333333	0	0	0	0	0	0	0	4.333333	0	0	0	0	0	0	0	5.333333	col
202.666667	222	29	213	1.333333	0.333333	8.666667	2	0	0	0	1.333333	1.666667	0	3.666667	0.666667	0	0	0	2.333333	1	0	1	0.333333	0	0	0	3.333333	0	0	0	0	0	0	0	4.333333	0	0	0	0	0	0	0	5.333333	col
203.333333	221	28	213	0.666667	0	6.333333	2.666667	0	0	0	1.666667	1	0	3	1.666667	0	0	0	1.666667	0.666667	0	0.666667	0.333333	0	0	0	3	0	0	0	0	0	0	0	4.333333	0	0	0	0	0	0	0	5.333333	col
204	219	27	213	0.666667	0	5	4	0	0	0	1.666667	1	0	2.666667	2.333333	0	0	0	1.666667	0.666667	0	1	0.333333	0	0	0	2.666667	0.333333	0	0.333333	0	0	0	0	4.333333	0	0	0	0	0	0	0	5.333333	col
204.333333	216	25	212	0.666667	0	7.333333	3.333333	0	0	0	1.333333	1.333333	0	3.333333	1.666667	0	0	0	1.666667	1.333333	0	1.333333	0.333333	0	0	0	3.333333	0.333333	0	0.333333	0	0	0	0	4.333333	0	0	0	0	0	0	0	5.333333	col
204.333333	216	25	212	1.333333	0.333333	10.666667	2.666667	0	0	0	1.333333	2.333333	0	5.333333	1	0	0	0	2	2	0	2	0.333333	0	0	0	3.333333	0.333333	0	0.333333	0	0	0	0	4.333333	0	0	0	0	0	0	0	5.333333	col
203.666667	216	27	212	5	0.333333	14.666667	2.333333	0	0	0	2	5	0	7	0.666667	0	0	0	2.666667	2.666667	0	2	0.333333	0	0	0	3.666667	0.333333	0	0.333333	0	0	0	0	4.333333	0	0	0	0	0	0	0	5.333333	col
202	215	30	211	17	0.666667	19.666667	2.333333	0	0	0	2.666667	10	0	8.666667	0.666667	0	0	0	3.333333	3	0	2.333333	0.333333	0	0	0	4.333333	0.333333	0	0.333333	0	0	0	0	4.666667	0	0	0	0	0	0	0	5.333333	col
197	216	27	205	40.333333	0.666667	24.666667	2	0	0	0	3	16	0	10.333333	0.666667	0	0	0	4	4	0	2.666667	0.333333	0	0	0	4.333333	0.333333	0	0.333333	0	0	0	0	5	0	0	0	0	0	0	0	5.333333	col
210.666667	222	15	216	64.333333	0.666667	29.333333	2	0	0	0	3	22.666667	0	12.333333	0.666667	0	0	0	4	4.666667	0	2.666667	0	0	0	0	4.333333	0.333333	0	0.333333	0	0	0	0	5	0	0	0	0	0	0	0	5.333333	col
220.666667	240	6	224	72.666667	0.666667	32.333333	2	0	0	0	3	26	0	13.333333	0.333333	0	0	0	4	4.666667	0	2.666667	0	0	0	0	4.333333	0.333333	0	0.333333	0	0	0	0	5	0	0	0	0	0	0	0	5.333333	col
209	207	18	215	45.333333	0.333333	24.666667	2	0	0	0	3	13	0	7	0.333333	0	0	0	4	2.333333	0	1.666667	0	0	0	0	4.333333	0	0	0	0	0	0	0	4.333333	0	0	0	0	0	0	0	5.333333	col
196.666667	210	29	205	40	0.333333	22.666667	1.666667	0	0	0	3	13.333333	0	7	0.333333	0	0	0	3	2.333333	0	1.666667	0	0	0	0	4	0	0	0	0	0	0	0	4.333333	0	0	0	0	0	0	0	5.333333	col
198.666667	214	33	208	29.666667	0.333333	20.666667	1.333333	0	0	0	2	12.666667	0	7	0.333333	0	0	0	3	2.333333	0	1.666667	0	0	0	0	4	0	0	0	0	0	0	0	4.333333	0	0	0	0	0	0	0	5.333333	col
200.666667	217	33	211	19	0.333333	18.333333	1	0	0	0	2	10.333333	0	6.666667	0.333333	0	0	0	2.666667	2.333333	0	1.666667	0	0	0	0	3.666667	0	0	0	0	0	0	0	4.333333	0	0	0	0	0	0	0	5.333333	col
201.666667	217	33	212	10.666667	0.333333	16	0.666667	0	0	0	1.666667	7.333333	0	6.333333	0.333333	0	0	0	2.666667	2	0	1.333333	0	0	0	0	3.333333	0	0	0	0	0	0	0	4.333333	0	0	0	0	0	0	0	5.333333	col
201.333333	218	33	212	5	0.333333	13.333333	0.666667	0	0	0	2	5	0	5.666667	0.333333	0	0	0	2.333333	1.666667	0	1	0	0	0	0	3.333333	0	0	0	0	0	0	0	4.333333	0	0	0	0	0	0	0	5.333333	col
201	221	32	212	1.666667	0.333333	11.333333	0.666667	0	0	0	2	2.666667	0	5	0.333333	0	0	0	2.333333	1	0	1	0	0	0	0	3.333333	0	0	0	0	0	0	0	4.333333	0	0	0	0	0	0	0	5.333333	col
202	223	31	213	0.666667	0.333333	9	0.666667	0	0	0	1.666667	1.333333	0	4	0.333333	0	0	0	2.333333	0.666667	0	1	0.333333	0	0	0	3	0	0	0	0	0	0	0	4.333333	0	0	0	0	0	0	0	5.333333	col
202	223	31	213	0.666667	0	6.666667	1.666667	0	0	0	1.666667	0.666667	0	3.333333	0.666667	0	0	0	1.666667	0.666667	0	1	0.333333	0	0	0	3	0	0	0	0	0	0	0	4.333333	0	0	0	0	0	0	0	5.333333	col
203	221	29	213	0.333333	0	5.333333	2.333333	0	0	0	1.666667	0.333333	0	3	1	0	0	0	2	0.333333	0	0.666667	0.333333	0	0	0	2.666667	0	0	0	0	0	0	0	4.333333	0	0	0	0	0	0	0	5.333333	col
203.333333	218	27	212	0.333333	0	4.666667	3.333333	0	0	0	1.666667	0.333333	0	2.666667	1.333333	0	0	0	1.666667	0.666667	0	0.666667	0.333333	0	0	0	2.666667	0.333333	0	0.333333	0	0	0	0	4.333333	0	0	0	0	0	0	0	5.333333	col
204	216	26	212	0.333333	0	6.333333	3	0	0	0	1.666667	0.333333	0	3.333333	1.666667	0	0	0	1.666667	0.666667	0	1	0.333333	0	0	0	3	0.333333	0	0.333333	0	0	0	0	4.333333	0	0	0	0	0	0	0	5.333333	col
204	218	25	212	0.333333	0	9.666667	2.666667	0	0	0	1	1.333333	0	4.666667	1	0	0	0	1.666667	1	0	1.333333	0.333333	0	0	0	3.333333	0.333333	0	0.333333	0	0	0	0	4.333333	0	0	0	0	0	0	0	5.333333	col
203.333333	220	26	212	2.333333	0.333333	13.666667	2.333333	0	0	0	2	2.666667	0	6.333333	1	0	0	0	2.333333	2	0	2	0.333333	0	0	0	3.333333	0.333333	0	0.333333	0	0	0	0	4.333333	0	0	0	0	0	0	0	5.333333	col
203	215	30	212	8	0.333333	19.333333	2.333333	0	0	0	2.333333	5.666667	0	8	0.666667	0	0	0	3.333333	2.333333	0	2	0.333333	0	0	0	4.333333	0.333333	0	0.333333	0	0	0	0	4.666667	0	0	0	0	0	0	0	5.333333	col
197.666667	215	32	207	23.333333	0.333333	24.666667	2.333333	0	0	0	3	10.666667	0	10	0.666667	0	0	0	3.333333	3	0	2.333333	0.333333	0	0	0	4.333333	0.333333	0	0.333333	0	0	0	0	5	0	0	0	0	0	0	0	5.333333	col
193.333333	216	30	202	49.333333	0.666667	30.333333	2.333333	0	0	0	3	17.666667	0	11.666667	0.666667	0	0	0	3.666667	3.333333	0	2.333333	0.333333	0	0	0	4.333333	0.333333	0	0.333333	0	0	0	0	5	0	0	0	0	0	0	0	5.333333	col
208.333333	218	17	214	74	0.666667	35.333333	2	0	0	0	3	24.333333	0	13.333333	0.666667	0	0	0	4	3.666667	0	2.666667	0.333333	0	0	0	4.333333	0.333333	0	0.333333	0	0	0	0	5	0	0	0	0	0	0	0	5.333333	col
218	217	9	221	84.666667	0.333333	38.666667	2	0	0	0	3	29	0	14	0.333333	0	0	0	4	4	0	2.666667	0	0	0	0	4.333333	0.333333	0	0.333333	0	0	0	0	5	0	0	0	0	0	0	0	5.333333	col
212	221	11	216	55.666667	0	26.333333	2.666667	0	0	0	3	11.666667	0	6.666667	0	0	0	0	4	2.333333	0	1.666667	0	0	0	0	4.333333	0	0	0	0	0	0	0	4.333333	0	0	0	0	0	0	0	5.333333	col
201.666667	212	16	206	49.666667	0.333333	25.333333	2	0	0	0	3	12	0	6.666667	0	0	0	0	4	2.333333	0	1.666667	0	0	0	0	4.333333	0	0	0	0	0	0	0	4.333333	0	0	0	0	0	0	0	5.333333	col
204.666667	212	22	211	39.333333	0.333333	23.666667	1.666667	0	0	0	3	12	0	6.666667	0	0	0	0	3.666667	2.333333	0	1.666667	0	0	0	0	4.333333	0	0	0	0	0	0	0	4.333333	0	0	0	0	0	0	0	5.333333	col
202	212	29	210	29.666667	0.333333	22	1.666667	0	0	0	2.666667	11.333333	0	6.666667	0	0	0	0	3	2.333333	0	1.666667	0	0	0	0	4	0	0	0	0	0	0	0	4.333333	0	0	0	0	0	0	0	5.333333	col
199.333333	214	34	209	20	0.333333	19.666667	1	0	0	0	2.333333	9.666667	0	6.666667	0	0	0	0	3	2.333333	0	1.666667	0	0	0	0	4	0	0	0	0	0	0	0	4.333333	0	0	0	0	0	0	0	5.333333	col
200.333333	213	37	211	11.666667	0.333333	17.333333	0.666667	0	0	0	1.666667	7.333333	0	6	0	0	0	0	2.666667	2	0	1.666667	0	0	0	0	3.333333	0	0	0	0	0	0	0	4.333333	0	0	0	0	0	0	0	5.333333	col
200.333333	215	36	211	5.666667	0.333333	15	0.666667	0	0	0	1.333333	5.666667	0	5.666667	0	0	0	0	2.333333	1.666667	0	1.333333	0	0	0	0	3.333333	0	0	0	0	0	0	0	4.333333	0	0	0	0	0	0	0	5.333333	col
201.333333	215	32	211	2.666667	0.333333	12.666667	0.333333	0	0	0	1.333333	3.666667	0	5.333333	0	0	0	0	2.333333	1.666667	0	1	0	0	0	0	3.333333	0	0	0	0	0	0	0	4.333333	0	0	0	0	0	0	0	5.333333	col
201.666667	217	30	211	0.666667	0.333333	10.333333	0.333333	0	0	0	1.333333	2	0	5	0.333333	0	0	0	2.333333	1	0	1	0	0	0	0	3.333333	0	0	0	0	0	0	0	4.333333	0	0	0	0	0	0	0	5.333333	col
202.333333	217	31	212	0.333333	0.333333	9	0.666667	0	0	0	1.666667	1	0	4	0.333333	0	0	0	2	0.666667	0	1	0	0	0	0	2.666667	0	0	0	0	0	0	0	4.333333	0	0	0	0	0	0	0	5.333333	col
202.666667	218	32	213	0.333333	0	7	0.666667	0	0	0	1.333333	0.333333	0	3.666667	0.333333	0	0	0	2	0.333333	0	1	0	0	0	0	2.666667	0	0	0	0	0	0	0	4.333333	0	0	0	0	0	0	0	5.333333	col
203	219	31	213	0.333333	0	6	1	0	0	0	1.666667	0.333333	0	3.333333	0.333333	0	0	0	2.333333	0.333333	0	1	0.333333	0	0	0	2.666667	0	0	0	0	0	0	0	4.333333	0	0	0	0	0	0	0	5.333333	col
202.666667	219	28	212	0.333333	0	5.333333	2	0	0	0	1.666667	0.333333	0	3	0.666667	0	0	0	2.333333	0.333333	0	1	0.333333	0	0	0	2.333333	0	0	0	0	0	0	0	4.333333	0	0	0	0	0	0	0	5.333333	col
203.666667	218	26	212	0.333333	0	5	2.666667	0	0	0	1.333333	0.333333	0	3	1	0	0	0	2	0.333333	0	0.666667	0.333333	0	0	0	2.666667	0.333333	0	0.333333	0	0	0	0	4.333333	0	0	0	0	0	0	0	5.333333	col
203.666667	220	25	212	0.333333	0	6.333333	3	0	0	0	1.333333	0.333333	0	3.333333	1	0	0	0	2	0.333333	0	0.666667	0.666667	0	0	0	3	0.333333	0	0.333333	0	0	0	0	4.333333	0	0	0	0	0	0	0	5.333333	col
204	221	24	212	0.333333	0	9	2.666667	0	0	0	1.333333	0.333333	0	4.666667	1.333333	0	0	0	1.666667	0.666667	0	1	0.666667	0	0	0	3.333333	0.333333	0	0.333333	0	0	0	0	4.333333	0	0	0	0	0	0	0	5.333333	col
204	221	24	212	0.666667	0	13.333333	2.666667	0	0	0	1.666667	0.666667	0	5.666667	1.333333	0	0	0	2.333333	1	0	1.666667	0.666667	0	0	0	3.333333	0.333333	0	0.333333	0	0	0	0	4.333333	0	0	0	0	0	0	0	5.333333	col
203.333333	220	26	212	3	0.333333	18	2.666667	0	0	0	2.333333	2.666667	0	7.666667	1.333333	0	0	0	3	1.333333	0	2	0.333333	0	0	0	3.666667	0.333333	0	0.333333	0	0	0	0	4.666667	0	0	0	0	0	0	0	5.333333	col
202.666667	216	27	211	9.666667	0.666667	24.333333	2.666667	0	0	0	2.666667	5.666667	0	9.666667	0.666667	0	0	0	3.333333	2	0	2	0.333333	0	0	0	4.333333	0.333333	0	0.333333	0	0	0	0	5	0	0	0	0	0	0	0	5.333333	col
200.333333	214	34	210	26.333333	1	30.666667	2.333333	0	0	0	3	10.666667	0	11.333333	0.666667	0	0	0	3.333333	2.333333	0	2.333333	0.333333	0	0	0	4.333333	0.333333	0	0.333333	0	0	0	0	5	0	0	0	0	0	0	0	5.333333	col
190.333333	214	35	200	53	1	36.333333	2.333333	0	0	0	3	17.333333	0	13	0.666667	0	0	0	4	2.666667	0	2.333333	0.333333	0	0	0	4.666667	0.333333	0	0.333333	0	0	0	0	5	0	0	0	0	0	0	0	5.333333	col
207	216	22	214	81.666667	0.666667	42	2	0	0	0	3	24.333333	0	14.333333	0.333333	0	0	0	4	3	0	2.333333	0.333333	0	0	0	4.666667	0.333333	0	0.333333	0	0	0	0	5.333333	0	0	0	0	0	0	0	5.333333	col
212.666667	222	15	218	99.666667	0.333333	45.333333	1.666667	0	0	0	3	29	0	14.666667	0.333333	0	0	0	4	3	0	2.333333	0.333333	0	0	0	5	0.333333	0	0.333333	0	0	0	0	5.333333	0	0	0	0	0	0	0	5.333333	col
214.666667	204	12	219	52	0	26.666667	3	0	0	0	3	13.666667	0	7.333333	0.333333	0	0	0	4	2.333333	0	1.666667	0	0	0	0	4.333333	0	0	0	0	0	0	0	5	0	0	0	0	0	0	0	5.333333	col
212	205	15	217	55.666667	0	26	2.333333	0	0	0	3	13.666667	0	7.333333	0	0	0	0	4	2.333333	0	1.666667	0	0	0	0	4.333333	0	0	0	0	0	0	0	4.333333	0	0	0	0	0	0	0	5.333333	col
206.333333	212	20	212	54	0	25.333333	1.666667	0	0	0	3	13.333333	0	7	0	0	0	0	4	2.333333	0	1.666667	0	0	0	0	4.333333	0	0	0	0	0	0	0	4.333333	0	0	0	0	0	0	0	5.333333	col
197	214	28	205	45	0	24	1.666667	0	0	0	3	12.666667	0	7	0	0	0	0	3.666667	2.333333	0	1.666667	0	0	0	0	4.333333	0	0	0	0	0	0	0	4.333333	0	0	0	0	0	0	0	5.333333	col
200	214	31	209	31.666667	0	22.333333	1.333333	0	0	0	2.333333	10.666667	0	6	0	0	0	0	3.333333	2.333333	0	1.666667	0	0	0	0	4.333333	0	0	0	0	0	0	0	4.333333	0	0	0	0	0	0	0	5.333333	col
202.333333	215	32	212	20	0.333333	20	1	0	0	0	2	9	0	6	0	0	0	0	3	2.333333	0	1.666667	0	0	0	0	4	0	0	0	0	0	0	0	4.333333	0	0	0	0	0	0	0	5.333333	col
201	218	34	212	11.666667	0.333333	18	1	0	0	0	1.666667	7.333333	0	5.666667	0	0	0	0	3	2	0	1.666667	0	0	0	0	3.666667	0	0	0	0	0	0	0	4.333333	0	0	0	0	0	0	0	5.333333	col
200	216	36	211	6.333333	0.333333	16	0.666667	0	0	0	1.666667	5.333333	0	5.666667	0	0	0	0	2.333333	2	0	1.666667	0	0	0	0	3.333333	0	0	0	0	0	0	0	4.333333	0	0	0	0	0	0	0	5.333333	col
200.333333	215	36	211	3	0.333333	14	0.333333	0	0	0	1.333333	3.333333	0	5.333333	0	0	0	0	2	1.666667	0	1.666667	0	0	0	0	3.333333	0	0	0	0	0	0	0	4.333333	0	0	0	0	0	0	0	5.333333	col
201	216	36	212	1	0.333333	11.666667	0.333333	0	0	0	1.333333	2.333333	0	5	0	0	0	0	1.333333	1	0	1	0	0	0	0	3	0	0	0	0	0	0	0	4.333333	0	0	0	0	0	0	0	5.333333	col
201.333333	216	34	212	0.333333	0.333333	10	0.333333	0	0	0	1.666667	1	0	4.666667	0	0	0	0	1.666667	0.666667	0	1	0	0	0	0	2.333333	0	0	0	0	0	0	0	4.333333	0	0	0	0	0	0	0	5.333333	col
201.666667	215	31	211	0.333333	0	8.666667	0.333333	0	0	0	1.333333	0.666667	0	4	0.333333	0	0	0	1.333333	0.333333	0	1	0	0	0	0	2.333333	0	0	0	0	0	0	0	4.333333	0	0	0	0	0	0	0	5.333333	col
201.666667	215	31	211	0.333333	0	7	0.333333	0	0	0	1.333333	0.333333	0	3.666667	0.333333	0	0	0	1.333333	0.333333	0	1	0	0	0	0	2.333333	0	0	0	0	0	0	0	4	0	0	0	0	0	0	0	5.333333	col
202.333333	217	31	212	0.333333	0	6.333333	0.666667	0	0	0	1.666667	0.333333	0	3.666667	0.333333	0	0	0	2	0.333333	0	1	0	0	0	0	2.333333	0	0	0	0	0	0	0	4.333333	0	0	0	0	0	0	0	5.333333	col
202	219	31	212	0.666667	0	6	0.666667	0	0	0	1.666667	0.333333	0	3.333333	0.333333	0	0	0	2.333333	0.333333	0	1.333333	0.333333	0	0	0	2.666667	0	0	0	0	0	0	0	4.333333	0	0	0	0	0	0	0	5.333333	col
202.666667	216	27	211	0.666667	0	6	2	0	0	0	1.666667	0.333333	0	3.333333	0.666667	0	0	0	2	0.333333	0	1.333333	0.333333	0	0	0	2.666667	0.333333	0	0.333333	0	0	0	0	4.333333	0	0	0	0	0	0	0	5.333333	col
203	216	26	211	0.666667	0	6	2.333333	0	0	0	1.666667	0.333333	0	3.333333	0.666667	0	0	0	2	0.333333	0	1.333333	0.333333	0	0	0	3	0.333333	0	0.333333	0	0	0	0	4.333333	0	0	0	0	0	0	0	5.333333	col
203	219	27	212	0.666667	0	7.333333	2.666667	0	0	0	1.666667	0.333333	0	4	1	0	0	0	2	0.333333	0	1.333333	0.333333	0	0	0	3.333333	0.333333	0	0.333333	0	0	0	0	4.333333	0	0	0	0	0	0	0	5.333333	col
203.333333	220	26	212	0.666667	0	9.333333	3	0	0	0	1.333333	0.333333	0	5	1.333333	0	0	0	2.333333	0.666667	0.333333	1.333333	0.666667	0	0	0	3.333333	0.333333	0	0.333333	0	0	0	0	4.333333	0	0	0	0	0	0	0	5.333333	col
203	221	24	211	1.333333	0.333333	12.666667	3	0	0	0	2	0.666667	0	5.666667	1.333333	0	0	0	2.333333	0.666667	0.333333	1.666667	0.666667	0	0	0	3.333333	0.333333	0	0.333333	0	0	0	0	4.333333	0	0	0	0	0	0	0	5.333333	col
206	221	23	214	2	0.666667	17.666667	3	0	0	0	2.333333	1.333333	0	7.333333	1.333333	0	0	0	3	0.666667	0.333333	1.666667	0.666667	0	0	0	3.333333	0.333333	0	0.333333	0	0	0	0	5	0	0	0	0	0	0	0	5.333333	col
207.666667	216	23	215	4	1	23.333333	3	0	0	0	2.333333	2.666667	0	9	1.333333	0	0	0	3.333333	1	0.333333	2	0.666667	0	0	0	4.333333	0.333333	0	0.333333	0	0	0	0	5.333333	0	0	0	0	0	0	0	5.333333	col
201.666667	214	29	210	11	2	29.666667	2.666667	0	0	0	2	5.333333	0	11	1	0	0	0	3.333333	1.333333	0	2	0.666667	0	0	0	4.333333	0.333333	0	0.333333	0	0	0	0	5.333333	0	0	0	0	0	0	0	5.333333	col
197.666667	212	38	208	27.666667	1.666667	36.666667	2.333333	0	0	0	2.333333	9.333333	0	12.666667	1	0	0	0	3.333333	2	0	2	0.333333	0	0	0	4.666667	0.333333	0	0.333333	0	0	0	0	5.333333	0	0	0	0	0	0	0	5.333333	col
190.666667	213	41	202	53.666667	0.666667	43	2.333333	0	0	0	3	15	0	14	0.666667	0	0	0	3.666667	2	0	2	0.333333	0	0	0	5	0.333333	0	0.333333	0	0	0	0	5.333333	0	0	0	0	0	0	0	5.333333	col
198.333333	212	32	207	84.333333	0.333333	48.333333	2	0	0	0	3	22	0	14.666667	0.666667	0	0	0	4	2.333333	0	2	0.333333	0	0	0	5	0.333333	0	0.333333	0	0	0	0	5.333333	0	0	0	0	0	0	0	5.333333	col
204.333333	212	20	210	110	0.333333	51.333333	2	0	0	0	3	27.333333	0	15.333333	0.333333	0	0	0	4	2.666667	0	2	0.333333	0	0	0	5	0.333333	0	0	0	0	0	0	5.333333	0	0	0	0	0	0	0	5.333333	col
210.333333	212	16	215	53.333333	0	26.333333	2.666667	0	0	0	3	16.333333	0	7.666667	0.333333	0	0	0	4	2.666667	0	1.666667	0	0	0	0	4.333333	0	0	0	0	0	0	0	4.333333	0	0	0	0	0	0	0	5.333333	col
205.333333	214	22	212	50	0	25	1.666667	0	0	0	2.666667	15.666667	0	7.666667	0	0	0	0	4	2.666667	0	1.666667	0	0	0	0	4.333333	0	0	0	0	0	0	0	4.333333	0	0	0	0	0	0	0	5.333333	col
202.666667	210	29	211	43.333333	0	24	1.666667	0	0	0	3	14	0	7.333333	0	0	0	0	4	2.666667	0	1.666667	0	0	0	0	4.333333	0	0	0	0	0	0	0	4.333333	0	0	0	0	0	0	0	5.333333	col
196.666667	212	34	206	33	0	22.666667	1.333333	0	0	0	3	11.666667	0	7	0	0	0	0	3.333333	2.333333	0	1.666667	0	0	0	0	4.333333	0	0	0	0	0	0	0	4.333333	0	0	0	0	0	0	0	5.333333	col
200.666667	213	36	211	21.333333	0	20.666667	1.333333	0	0	0	3	9.333333	0	6	0	0	0	0	3	2.333333	0	1.666667	0	0	0	0	3.666667	0	0	0	0	0	0	0	4.333333	0	0	0	0	0	0	0	5.333333	col
202	213	34	212	12	0	18.666667	0.333333	0	0	0	2	7	0	5.666667	0	0	0	0	2.666667	2	0	1.666667	0	0	0	0	3.666667	0	0	0	0	0	0	0	4.333333	0	0	0	0	0	0	0	5.333333	col
201.666667	215	34	212	6.333333	0	16.333333	0.333333	0	0	0	1.333333	5	0	5.333333	0	0	0	0	2.333333	2	0	1.666667	0	0	0	0	3.666667	0	0	0	0	0	0	0	4.333333	0	0	0	0	0	0	0	5.333333	col
201.333333	218	33	212	3.333333	0.333333	14.333333	0.333333	0	0	0	1.333333	3.666667	0	5	0	0	0	0	2.333333	1.666667	0	1.666667	0	0	0	0	3.333333	0	0	0	0	0	0	0	4.333333	0	0	0	0	0	0	0	5.333333	col
201	218	34	212	1.333333	0.333333	12.333333	0.333333	0	0	0	1.333333	2.333333	0	5	0	0	0	0	2.333333	1	0	1.666667	0	0	0	0	3	0	0	0	0	0	0	0	4.333333	0	0	0	0	0	0	0	5.333333	col
201	218	34	212	0.333333	0.333333	11	0.333333	0	0	0	1.333333	1.333333	0	4.666667	0	0	0	0	1.666667	0.666667	0	1	0	0	0	0	2.666667	0	0	0	0	0	0	0	4.333333	0	0	0	0	0	0	0	5.333333	col
201	216	36	212	0.333333	0	9.333333	0.333333	0	0	0	1.333333	0.666667	0	4	0	0	0	0	1.666667	0.666667	0	1	0	0	0	0	2.333333	0	0	0	0	0	0	0	4.333333	0	0	0	0	0	0	0	5.333333	col
201.333333	216	34	212	0	0	8	0.333333	0	0	0	1.333333	0.333333	0	4	0	0	0	0	1.333333	0.333333	0	1.333333	0	0	0	0	2.333333	0	0	0	0	0	0	0	4	0	0	0	0	0	0	0	5.333333	col
201.333333	215	32	211	0.333333	0	7.333333	0.333333	0	0	0	0.666667	0.333333	0	4	0	0	0	0	1.333333	0.333333	0	1.333333	0	0	0	0	2.333333	0	0	0	0	0	0	0	4	0	0	0	0	0	0	0	5.333333	col
201.666667	215	31	211	0.333333	0	7	0.333333	0	0	0	1.333333	0.333333	0	4	0.333333	0	0	0	1.666667	0.333333	0	1.666667	0	0	0	0	2.333333	0	0	0	0	0	0	0	4	0	0	0	0	0	0	0	5.333333	col
201.333333	215	32	211	0.333333	0.333333	6.666667	0.666667	0	0	0	1.333333	0.333333	0	4	0.333333	0	0	0	1.666667	0.333333	0	1.666667	0	0	0	0	2.666667	0	0	0	0	0	0	0	4	0	0	0	0	0	0	0	5.333333	col
201	219	31	211	0.666667	0.333333	7	0.666667	0	0	0	1.666667	0.666667	0	4	0.333333	0	0	0	2	0.666667	0	1.666667	0	0	0	0	2.666667	0.333333	0	0.333333	0	0	0	0	4.333333	0	0	0	0	0	0	0	5.333333	col
202	215	30	211	0.666667	0.666667	7.333333	1.666667	0	0	0	1.666667	1	0	4.333333	0.666667	0	0	0	2.333333	0.666667	0	2	0.333333	0	0	0	3	0.333333	0	0.333333	0	0	0	0	4.333333	0	0	0	0	0	0	0	5.333333	col
202.333333	214	30	211	1.333333	0.333333	8	2.333333	0	0	0	1.333333	1.666667	0	5	0.666667	0	0	0	2.333333	1	0	2	0.333333	0	0	0	3.333333	0.333333	0	0.333333	0	0	0	0	4.333333	0	0	0	0	0	0	0	5.333333	col
202.666667	217	30	212	2.333333	0.333333	8.666667	2.666667	0	0	0	1.666667	2	0	5.333333	1	0	0	0	2.333333	1	0	2	0.333333	0	0	0	3.333333	0.333333	0	0.333333	0	0	0	0	4.333333	0	0	0	0	0	0	0	5.333333	col
202.333333	219	30	212	3	0	10.666667	3	0	0	0	2.333333	2.333333	0	5.666667	1	0	0	0	2.333333	1.333333	0	2	0.333333	0	0	0	3.333333	0.333333	0	0.333333	0	0	0	0	4.333333	0	0	0	0	0	0	0	5.333333	col
201.666667	219	29	211	3.333333	0	13.666667	3	0	0	0	2.666667	2.666667	0	6.666667	1.333333	0	0	0	2.666667	1.333333	0	2	0.666667	0	0	0	3.333333	0.333333	0	0.333333	0	0	0	0	4.333333	0	0	0	0	0	0	0	5.333333	col
202.333333	216	25	210	3.666667	0.666667	17.333333	3	0	0	0	3	2.666667	0	7.666667	1.333333	0	0	0	2.666667	1	0.333333	2	0.666667	0	0	0	4.333333	0.333333	0	0.333333	0	0	0	0	5	0	0	0	0	0	0	0	5.333333	col
202.666667	214	25	210	4.333333	2	22.666667	3	0	0	0	2.333333	3	0	9	1.333333	0	0	0	3.333333	0.666667	0.333333	1.666667	0.666667	0	0	0	4.333333	0.333333	0	0.333333	0	0	0	0	5.333333	0	0	0	0	0	0	0	5.333333	col
201.666667	214	29	210	9	2.666667	28.666667	3	0	0	0	2.333333	3.666667	0	10.666667	1.333333	0	0	0	3.333333	0.666667	0.333333	2	0.666667	0	0	0	4.333333	0.333333	0	0.333333	0	0	0	0	5.333333	0	0	0	0	0	0	0	5.333333	col
199.333333	213	37	210	17.666667	2.333333	36	2.666667	0	0	0	2.333333	5.333333	0.333333	12	1	0	0	0	3.333333	0.666667	0.333333	2	0.666667	0	0	0	4.666667	0.333333	0	0.333333	0	0	0	0	5.333333	0	0	0	0	0	0	0	5.333333	col
192	215	42	204	32	1	43	2.333333	0	0	0	3	7.666667	0.333333	13.666667	1	0	0	0	4	1	0.333333	2	0.333333	0	0	0	5	0.333333	0	0.333333	0	0	0	0	5.333333	0	0	0	0	0	0	0	5.333333	col
191.666667	213	45	204	52.666667	0.333333	49.333333	2.333333	0	0	0	3	12	0.333333	14.333333	0.666667	0	0	0	4	1.333333	0	2	0.333333	0	0	0	5	0.333333	0	0	0	0	0	0	5.333333	0	0	0	0	0	0	0	5.333333	col
193.666667	213	41	205	83	0.333333	54.333333	2	0	0	0	3	17.666667	0.333333	15	0.666667	0	0	0	4	2	0	2	0.333333	0	0	0	5	0	0	0	0	0	0	0	5.333333	0	0	0	0	0	0	0	5.333333	col
197.666667	214	29	206	113.333333	0.333333	56.333333	2	0	0	0	3	23.333333	0	15	0.333333	0	0	0	4	2	0	2	0.333333	0	0	0	5	0	0	0	0	0	0	0	5.333333	0	0	0	0	0	0	0	5.333333	col
214	212	14	218	121.666667	0.666667	56.333333	2	0	0	0	3	26.666667	0	14.666667	0.333333	0	0	0	4	2.333333	0	1.666667	0.333333	0	0	0	5	0	0	0	0	0	0	0	5	0	0	0	0	0	0	0	5	col
200.333333	212	28	208	45.666667	0.333333	25.666667	2.666667	0	0	0	2.666667	16.666667	0	7.666667	0.333333	0	0	0	3.666667	3	0	2	0	0	0	0	4.333333	0	0	0	0	0	0	0	4.333333	0	0	0	0	0	0	0	5.333333	col
199.666667	215	31	209	36	0	24	1.666667	0	0	0	3	14.666667	0	7.666667	0	0	0	0	3.333333	3	0	2	0	0	0	0	4.333333	0	0	0	0	0	0	0	4.333333	0	0	0	0	0	0	0	5.333333	col
199	216	36	210	28	0	22.333333	1.333333	0	0	0	2.666667	12.333333	0	7.333333	0	0	0	0	3.333333	2.666667	0	1.666667	0	0	0	0	4	0	0	0	0	0	0	0	4.333333	0	0	0	0	0	0	0	5.333333	col
198	215	37	209	19.666667	0	20.666667	1.333333	0	0	0	2.666667	9.666667	0	7	0	0	0	0	3.333333	2.333333	0	1.666667	0	0	0	0	4	0	0	0	0	0	0	0	4.333333	0	0	0	0	0	0	0	5.333333	col
199.333333	216	38	211	12	0	18.666667	0.333333	0	0	0	2.333333	7	0	5.666667	0	0	0	0	3	2	0	1.666667	0	0	0	0	3.666667	0	0	0	0	0	0	0	4.333333	0	0	0	0	0	0	0	5.333333	col
201.666667	218	35	213	6.666667	0	16.333333	0.333333	0	0	0	2.333333	5	0	5.333333	0	0	0	0	2.666667	2	0	1.666667	0	0	0	0	3.333333	0	0	0	0	0	0	0	4.333333	0	0	0	0	0	0	0	5.333333	col
202.666667	217	33	213	3	0	14.333333	0.333333	0	0	0	1.666667	3.333333	0	5	0	0	0	0	2.666667	1.666667	0	1.666667	0	0	0	0	3.333333	0	0	0	0	0	0	0	4.333333	0	0	0	0	0	0	0	5.333333	col
202.333333	218	33	213	1	0	12.666667	0.333333	0	0	0	1.666667	2	0	4.666667	0	0	0	0	1.666667	1.333333	0	1.333333	0	0	0	0	3.333333	0	0	0	0	0	0	0	4.333333	0	0	0	0	0	0	0	5.333333	col
202.333333	218	33	213	0.666667	0	11.333333	0.333333	0	0	0	1.666667	1.333333	0	4.333333	0	0	0	0	1.666667	0.666667	0	1.333333	0	0	0	0	2.666667	0	0	0	0	0	0	0	4.333333	0	0	0	0	0	0	0	5.333333	col
201.666667	218	32	212	0.333333	0	9.333333	0.333333	0	0	0	1.666667	0.666667	0	4	0	0	0	0	2	0.666667	0	1.333333	0	0	0	0	2.666667	0	0	0	0	0	0	0	4.333333	0	0	0	0	0	0	0	5.333333	col
201.333333	218	33	212	0.333333	0	8.666667	0.333333	0	0	0	1.333333	0.333333	0	4	0	0	0	0	1.666667	0.333333	0	1.333333	0	0	0	0	2.333333	0	0	0	0	0	0	0	4	0	0	0	0	0	0	0	5.333333	col
201	218	34	212	0	0	7.333333	0.333333	0	0	0	1	0.333333	0	4	0	0	0	0	1.666667	0.333333	0	1.666667	0	0	0	0	2.333333	0	0	0	0	0	0	0	4	0	0	0	0	0	0	0	5.333333	col
201.333333	216	34	212	0	0	7.333333	0.333333	0	0	0	1	0	0	4	0	0	0	0	1.666667	0.333333	0	1.666667	0	0	0	0	2.333333	0	0	0	0	0	0	0	4	0	0	0	0	0	0	0	5.333333	col
201.333333	216	34	212	0.333333	0	7.333333	0.333333	0	0	0	1	0.333333	0	4.333333	0	0	0	0	1.333333	0.333333	0	1.666667	0	0	0	0	2.333333	0	0	0	0	0	0	0	4	0	0	0	0	0	0	0	5.333333	col
201	215	33	211	0.333333	0.333333	7.666667	0.333333	0	0	0	1.333333	0.333333	0	4.666667	0.333333	0	0	0	1.666667	0.666667	0	2	0	0	0	0	2.666667	0	0	0	0	0	0	0	4.333333	0	0	0	0	0	0	0	5.333333	col
200.333333	216	35	211	0.666667	0.333333	8.666667	0.666667	0	0	0	1.333333	1	0	5	0.333333	0	0	0	2	1	0	2.333333	0	0	0	0	3	0.333333	0	0.333333	0	0	0	0	4.333333	0	0	0	0	0	0	0	5.333333	col
200	218	35	211	1.666667	0.333333	9.333333	1	0	0	0	1.666667	2.666667	0	5.666667	0.333333	0	0	0	2	1	0	2.333333	0	0	0	0	3	0.333333	0	0.333333	0	0	0	0	4.333333	0	0	0	0	0	0	0	5.333333	col
201.333333	218	33	212	4	0.333333	9.666667	1.666667	0	0	0	1.666667	3.333333	0	6	0.333333	0	0	0	2.333333	2	0	2.333333	0	0	0	0	3.333333	0.333333	0	0.333333	0	0	0	0	4.333333	0	0	0	0	0	0	0	5.333333	col
202.333333	217	31	212	5.666667	0.666667	11	2	0	0	0	2	4	0	6	0.666667	0	0	0	2.333333	2.333333	0	2.333333	0.333333	0	0	0	3.333333	0.333333	0	0.333333	0	0	0	0	4.333333	0	0	0	0	0	0	0	5.333333	col
201.333333	214	30	210	8.333333	0.333333	11.333333	2.666667	0	0	0	2	5.333333	0	6.666667	0.666667	0	0	0	3	2.333333	0	2.333333	0.333333	0	0	0	3.333333	0.333333	0	0.333333	0	0	0	0	4.333333	0	0	0	0	0	0	0	5.333333	col
201	214	28	209	10.666667	0.333333	13	2.666667	0	0	0	2.666667	6	0	7.333333	1	0	0	0	3.333333	2.333333	0	2.333333	0.333333	0	0	0	3.333333	0.333333	0	0.333333	0	0	0	0	4.333333	0	0	0	0	0	0	0	5.333333	col
198	215	30	207	12.333333	0	14.666667	3	0	0	0	2.666667	6.666667	0	7.666667	1	0	0	0	3.333333	2.333333	0	2.333333	0.333333	0	0	0	4	0.333333	0	0.333333	0	0	0	0	4.333333	0	0	0	0	0	0	0	5.333333	col
197	214	32	206	12.666667	0.333333	17.666667	3	0	0	0	2.333333	7.333333	0	8.333333	1.333333	0	0	0	3.333333	2	0	2.333333	0.333333	0	0	0	4.333333	0.333333	0	0.333333	0	0	0	0	5	0	0	0	0	0	0	0	5.333333	col
200.666667	214	29	209	13	1	22.333333	3	0	0	0	2.333333	7.666667	0	9.666667	1.333333	0	0	0	3.333333	2	0	2	0.666667	0	0	0	4.333333	0.333333	0	0.333333	0	0	0	0	5.333333	0	0	0	0	0	0	0	5.333333	col
203	214	27	211	16.333333	2	27.666667	3	0	0	0	2.333333	8	0	10.666667	1.333333	0	0	0	3.333333	1.333333	0.333333	2	0.666667	0	0	0	4.333333	0.333333	0	0.333333	0	0	0	0	5.333333	0	0	0	0	0	0	0	5.333333	col
201.666667	214	29	210	25	2	34.333333	3	0	0	0	2.333333	8	0	12	1	0	0	0	3.333333	1	0.333333	2	0.666667	0	0	0	4.333333	0.333333	0	0.333333	0	0	0	0	5.333333	0	0	0	0	0	0	0	5.333333	col
199	215	34	209	35	1.666667	41.333333	2.666667	0	0	0	3	7.666667	0.333333	13.333333	1	0	0	0	4	0.666667	0.333333	1.666667	0.666667	0	0	0	5	0.333333	0	0	0	0	0	0	5.333333	0	0	0	0	0	0	0	5.333333	col
195.666667	212	38	206	44.666667	1	48	2.333333	0	0	0	3	8	0.333333	14	1	0	0	0	4	0.666667	0.333333	1.666667	0.333333	0	0	0	5	0	0	0	0	0	0	0	5.333333	0	0	0	0	0	0	0	5.333333	col
189.333333	211	46	202	57.666667	1	53.666667	2.333333	0	0	0	3	9.333333	0.333333	14.666667	0.666667	0	0	0	4	0.666667	0.333333	1.666667	0.333333	0	0	0	5	0	0	0	0	0	0	0	5.333333	0	0	0	0	0	0	0	5.333333	col
188.666667	209	46	202	81	1	57.333333	2.333333	0	0	0	2.666667	13	0.333333	15	0.666667	0	0	0	4	0.666667	0	1.666667	0.333333	0	0	0	5	0	0	0	0	0	0	0	5.333333	0	0	0	0	0	0	0	5.333333	col
195.666667	206	33	206	106.333333	1	59	2.333333	0	0	0	3	17.666667	0.333333	14.666667	0.666667	0	0	0	3.666667	1.666667	0	1.666667	0.333333	0	0	0	5	0	0	0	0	0	0	0	5	0	0	0	0	0	0	0	5	col
211.666667	206	16	217	116	2	58	2.333333	0	0	0	3	21.333333	0.333333	14	0.666667	0	0	0	4	1.666667	0	1.666667	0.333333	0	0	0	5	0	0	0	0	0	0	0	4.666667	0	0	0	0	0	0	0	5	col
200.666667	214	32	210	37	0.333333	24.333333	2.333333	0	0	0	2.666667	14.666667	0	7.666667	0.333333	0	0	0	3	3	0	2	0	0	0	0	4	0	0	0	0	0	0	0	4.333333	0	0	0	0	0	0	0	5.333333	col
201	215	33	211	22.666667	0	22.333333	1.666667	0	0	0	2	12.666667	0	7.333333	0	0	0	0	3	3	0	2	0	0	0	0	4	0	0	0	0	0	0	0	4.333333	0	0	0	0	0	0	0	5.333333	col
200.333333	217	37	212	14.666667	0	20.333333	1.333333	0	0	0	2	9.333333	0	7	0	0	0	0	3	3	0	1.666667	0	0	0	0	4	0	0	0	0	0	0	0	4.333333	0	0	0	0	0	0	0	5.333333	col
200.333333	215	36	211	9.333333	0	18.333333	0.666667	0	0	0	2	6.666667	0	6.333333	0	0	0	0	2.333333	2.333333	0	1.666667	0	0	0	0	3.666667	0	0	0	0	0	0	0	4.333333	0	0	0	0	0	0	0	5.333333	col
201	217	38	213	5.666667	0	16.333333	0.333333	0	0	0	2.333333	4.666667	0	5.666667	0	0	0	0	2.333333	2	0	1.666667	0	0	0	0	3.666667	0	0	0	0	0	0	0	4.333333	0	0	0	0	0	0	0	5.333333	col
201.333333	218	33	212	3	0	14.333333	0.333333	0	0	0	2	3	0	5	0	0	0	0	2.666667	1.666667	0	1.666667	0	0	0	0	3.333333	0	0	0	0	0	0	0	4.333333	0	0	0	0	0	0	0	5.333333	col
202.666667	220	31	213	2	0	13	0.333333	0	0	0	1.666667	1.666667	0	4.666667	0	0	0	0	2.666667	1.333333	0	1.666667	0	0	0	0	3.333333	0	0	0	0	0	0	0	4.333333	0	0	0	0	0	0	0	5.333333	col
202.666667	220	31	213	1	0	11.333333	0.333333	0	0	0	1.666667	1.333333	0	4.333333	0	0	0	0	2	0.666667	0	1.333333	0	0	0	0	2.666667	0	0	0	0	0	0	0	4.333333	0	0	0	0	0	0	0	5.333333	col
203	219	31	213	0.333333	0	9.666667	0.333333	0	0	0	1.666667	1	0	4	0	0	0	0	1.666667	0.666667	0	1.333333	0	0	0	0	2.666667	0	0	0	0	0	0	0	4.333333	0	0	0	0	0	0	0	5	col
202	221	32	213	0.333333	0	9	0.333333	0	0	0	1.333333	0.333333	0	3.666667	0	0	0	0	1.666667	0.333333	0	1	0	0	0	0	2.666667	0	0	0	0	0	0	0	4	0	0	0	0	0	0	0	5.333333	col
201.666667	220	31	212	0.333333	0	8	0.333333	0	0	0	1.333333	0.333333	0	3.666667	0	0	0	0	1.666667	0.333333	0	1.333333	0	0	0	0	2.333333	0	0	0	0	0	0	0	4	0	0	0	0	0	0	0	5.333333	col
201	221	32	212	0.333333	0	7.666667	0.333333	0	0	0	1.666667	0	0	4	0	0	0	0	2	0.333333	0	1.666667	0	0	0	0	2.333333	0	0	0	0	0	0	0	4	0	0	0	0	0	0	0	5.333333	col
200.333333	221	34	212	0.666667	0	7.666667	0.333333	0	0	0	1.666667	0	0	4	0	0	0	0	1.666667	0.333333	0	1.666667	0	0	0	0	2.333333	0	0	0	0	0	0	0	4.333333	0	0	0	0	0	0	0	5.333333	col
201	218	34	212	0.666667	0	8.333333	0.333333	0	0	0	1.333333	0.333333	0	4.666667	0	0	0	0	2	0.666667	0	2	0	0	0	0	2.333333	0	0	0	0	0	0	0	4.333333	0	0	0	0	0	0	0	5.333333	col
201.333333	216	34	212	0.666667	0	9.333333	0.333333	0	0	0	1.666667	0.666667	0	5.333333	0	0	0	0	2	0.666667	0	2.333333	0	0	0	0	2.333333	0	0	0.333333	0	0	0	0	4.333333	0	0	0	0	0	0	0	5.333333	col
200.666667	213	36	211	1	0	10	0.666667	0	0	0	1.333333	1.333333	0	6	0.333333	0	0	0	2	1.666667	0	2.333333	0	0	0	0	3	0.333333	0	0.333333	0	0	0	0	4.333333	0	0	0	0	0	0	0	5.333333	col
200	215	37	211	3.333333	0.333333	11.333333	0.666667	0	0	0	1.333333	3.666667	0	6.666667	0.333333	0	0	0	2	2.333333	0	2.666667	0	0	0	0	3.333333	0.333333	0	0.333333	0	0	0	0	4.333333	0	0	0	0	0	0	0	5.333333	col
200	218	35	211	6.666667	0.333333	12.333333	1.666667	0	0	0	1.333333	5.333333	0	7.333333	0.333333	0	0	0	2.333333	2.666667	0	2.666667	0	0	0	0	3.333333	0.333333	0	0.333333	0	0	0	0	4.333333	0	0	0	0	0	0	0	5.333333	col
202	219	31	212	11.333333	0.333333	12.666667	2	0	0	0	2.333333	7.666667	0	7.666667	0.333333	0	0	0	2.666667	3	0	2.666667	0	0	0	0	3.666667	0.333333	0	0.333333	0	0	0	0	4.333333	0	0	0	0	0	0	0	5.333333	col
204	217	28	213	15	0.666667	13.666667	2.333333	0	0	0	2.333333	9.333333	0.333333	8	0.666667	0	0	0	3.333333	3.333333	0	3	0	0	0	0	3.666667	0.333333	0	0.333333	0	0	0	0	4.333333	0	0	0	0	0	0	0	5.333333	col
205	214	24	212	19.333333	1	14	2.666667	0	0	0	3	10.666667	0.333333	8.333333	0.666667	0	0	0	3.333333	3.333333	0	3	0.333333	0	0	0	4.333333	0.333333	0	0.333333	0	0	0	0	4.333333	0	0	0	0	0	0	0	5.333333	col
206	212	21	212	23.666667	1	15	2.666667	0	0	0	3	11.333333	0	8.333333	1	0	0	0	4	3.333333	0	2.666667	0.333333	0	0	0	4.333333	0.333333	0	0.333333	0	0	0	0	4.333333	0	0	0	0	0	0	0	5.333333	col
203.333333	212	24	210	27	0.333333	16.333333	3	0	0	0	3	12.333333	0	8.666667	1	0	0	0	3.333333	3.333333	0	2.666667	0.333333	0	0	0	4.333333	0.333333	0	0.333333	0	0	0	0	4.333333	0	0	0	0	0	0	0	5.333333	col
201.666667	214	25	209	26.666667	0.333333	18.666667	3	0	0	0	3	12.666667	0	9.666667	1	0	0	0	3.666667	3	0	2.666667	0.333333	0	0	0	4.333333	0.333333	0	0.333333	0	0	0	0	4.666667	0	0	0	0	0	0	0	5.333333	col
205	214	24	212	25.333333	0.333333	21.666667	3	0	0	0	2.666667	13.333333	0	10	0.666667	0	0	0	3.333333	2.666667	0	2.333333	0.333333	0	0	0	4.333333	0.333333	0	0.333333	0	0	0	0	5.333333	0	0	0	0	0	0	0	5.333333	col
207.333333	212	20	213	26.333333	0.666667	26	3	0	0	0	3	13.666667	0	11	1	0	0	0	3.333333	2.333333	0	2.333333	0.333333	0	0	0	4.333333	0.333333	0	0.333333	0	0	0	0	5.333333	0	0	0	0	0	0	0	5.333333	col
208.333333	215	19	214	33.666667	2	32	2.666667	0	0	0	2.666667	14	0	11.666667	1	0	0	0	4	2	0	2	0.333333	0	0	0	4.333333	0.333333	0	0.333333	0	0	0	0	5	0	0	0	0	0	0	0	5.333333	col
208	212	17	213	46.666667	2	38.333333	2.666667	0	0	0	3	13.666667	0	12.333333	1	0	0	0	4	1.333333	0	2	0.333333	0	0	0	4.666667	0.333333	0	0	0	0	0	0	5	0	0	0	0	0	0	0	5.333333	col
205	210	24	212	57.666667	1	45	2.666667	0	0	0	3	12.333333	0.333333	13.666667	1	0	0	0	4	0.666667	0.333333	1.666667	0.333333	0	0	0	5	0	0	0	0	0	0	0	5	0	0	0	0	0	0	0	5.333333	col
198	209	34	208	63	1	51.333333	2.333333	0	0	0	3	10	0.333333	14	0.666667	0	0	0	4	0.666667	0.333333	1.666667	0.333333	0	0	0	5	0	0	0	0	0	0	0	5	0	0	0	0	0	0	0	5.333333	col
189	207	44	202	65	1	55.666667	2.333333	0	0	0	2.666667	9	0.666667	14	0.666667	0	0	0	3.666667	0.333333	0.333333	1.333333	0.333333	0	0	0	5	0	0	0	0	0	0	0	5	0	0	0	0	0	0	0	5.333333	col
190.333333	205	47	205	73.333333	1.333333	58.333333	2.333333	0	0	0	2.666667	9.666667	0.666667	14	0.666667	0	0	0	4	0.666667	0.333333	1.333333	0.333333	0	0	0	5	0	0	0	0	0	0	0	5	0	0	0	0	0	0	0	5	col
192.333333	207	38	204	86.666667	2	58.333333	2.333333	0	0	0	3	12	0.666667	13.333333	0.666667	0	0	0	4	0.666667	0	0.666667	0.333333	0	0	0	5	0	0	0	0	0	0	0	4.666667	0	0	0	0	0	0	0	5	col
203.333333	210	26	211	96.666667	1.666667	57	2.333333	0	0	0	3	14.666667	0.333333	12.333333	0.666667	0	0	0	4	0.666667	0	0.666667	0.333333	0	0	0	5	0	0	0	0	0	0	0	4.666667	0	0	0	0	0	0	0	5	col
208.666667	215	17	214	99.333333	1.333333	53.666667	2.333333	0	0	0	3	16.666667	0.333333	11.666667	0.666667	0	0	0	4	1.333333	0	0.666667	0	0	0	0	4.666667	0	0	0	0	0	0	0	4.666667	0	0	0	0	0	0	0	5.333333	col
197.333333	216	35	208	29	0.333333	22.333333	2	0	0	0	2	12.333333	0	7.333333	0.333333	0	0	0	3	3	0	2	0	0	0	0	4	0	0	0	0	0	0	0	4.333333	0	0	0	0	0	0	0	5.333333	col
200.333333	219	36	212	15.666667	0	20.666667	1.666667	0	0	0	2	9.666667	0	7	0	0	0	0	3	3	0	2	0	0	0	0	4	0	0	0	0	0	0	0	4.333333	0	0	0	0	0	0	0	5.333333	col
200	221	36	212	7	0	18.333333	1.333333	0	0	0	1.666667	6.666667	0	6.666667	0	0	0	0	2.333333	2.666667	0	1.666667	0	0	0	0	3.333333	0	0	0	0	0	0	0	4.333333	0	0	0	0	0	0	0	5.333333	col
200	221	36	212	4	0	16.333333	0.666667	0	0	0	1.666667	4.666667	0	6	0	0	0	0	2	2	0	1.666667	0	0	0	0	3.333333	0	0	0	0	0	0	0	4.333333	0	0	0	0	0	0	0	5.333333	col
201	219	37	213	2	0	14.333333	0.333333	0	0	0	1.666667	3	0	5.333333	0	0	0	0	2.333333	1.666667	0	1.666667	0	0	0	0	3.333333	0	0	0	0	0	0	0	4.333333	0	0	0	0	0	0	0	5	col
201.333333	219	35	213	1	0	12.333333	0.333333	0	0	0	1.666667	1.666667	0	4.666667	0	0	0	0	2.333333	1.333333	0	1.666667	0	0	0	0	3	0	0	0	0	0	0	0	4.333333	0	0	0	0	0	0	0	5	col
201.333333	223	33	213	0.666667	0	11	0.333333	0	0	0	2	1	0	4.333333	0	0	0	0	2.333333	1.333333	0	1.333333	0	0	0	0	2.666667	0	0	0	0	0	0	0	4.333333	0	0	0	0	0	0	0	5	col
202	223	31	213	0.666667	0	9.333333	0	0	0	0	1.666667	0.666667	0	4	0	0	0	0	2	0.666667	0	1.333333	0	0	0	0	2.666667	0	0	0	0	0	0	0	4.333333	0	0	0	0	0	0	0	5	col
202.333333	222	31	213	0.333333	0	8.666667	0	0	0	0	1.333333	0.333333	0	3.666667	0	0	0	0	1.666667	0.333333	0	1	0	0	0	0	2.666667	0	0	0	0	0	0	0	4.333333	0	0	0	0	0	0	0	5	col
202	219	31	212	0.666667	0	8	0	0	0	0	1.333333	0.333333	0	3.666667	0	0	0	0	1.666667	0.333333	0	1	0	0	0	0	2.333333	0	0	0	0	0	0	0	4	0	0	0	0	0	0	0	5	col
202	219	31	212	0.666667	0	7.666667	0.333333	0	0	0	1.333333	0	0	3.666667	0	0	0	0	2.333333	0.333333	0	1.333333	0	0	0	0	2.333333	0	0	0	0	0	0	0	4	0	0	0	0	0	0	0	5	col
201.333333	219	30	211	1	0	7.666667	0.333333	0	0	0	1.666667	0	0	4	0	0	0	0	2.333333	0.333333	0	1.666667	0	0	0	0	2.333333	0	0	0	0	0	0	0	4	0	0	0	0	0	0	0	5	col
200.333333	222	31	211	1	0	8.333333	0.333333	0	0	0	1.666667	0.333333	0	4.666667	0	0	0	0	2	0.333333	0	1.666667	0	0	0	0	2.333333	0	0	0	0	0	0	0	4.333333	0	0	0	0	0	0	0	5	col
200.333333	220	32	211	0.666667	0	9.333333	0.333333	0	0	0	2	0.333333	0	5	0	0	0	0	2	0.666667	0	2.333333	0	0	0	0	2.333333	0	0	0	0	0	0	0	4.333333	0	0	0	0	0	0	0	5	col
200	218	35	211	1	0	10.333333	0.333333	0	0	0	1.666667	0.666667	0	6	0	0	0	0	2	1	0	2.333333	0	0	0	0	2.666667	0.333333	0	0.333333	0	0	0	0	4.333333	0	0	0	0	0	0	0	5	col
200.333333	216	35	211	1.666667	0	11.666667	0.666667	0	0	0	2.333333	1.666667	0	6.666667	0	0	0	0	2.333333	2.333333	0	2.666667	0	0	0	0	3	0.333333	0	0.333333	0	0	0	0	4.333333	0	0	0	0	0	0	0	5.333333	col
200	215	37	211	4.333333	0	13	0.666667	0	0	0	2	4.333333	0	7.666667	0.333333	0	0	0	2	2.666667	0	3	0	0	0	0	3.333333	0.333333	0	0.333333	0	0	0	0	4.333333	0	0	0	0	0	0	0	5.333333	col
200	215	37	211	9.666667	0	14.666667	0.666667	0	0	0	1.666667	7.333333	0	8.666667	0.333333	0	0	0	2.666667	3.333333	0	3	0	0	0	0	3.333333	0.333333	0	0.333333	0	0	0	0	4.333333	0	0	0	0	0	0	0	5.333333	col
201	217	32	211	17	0.333333	15.333333	1.666667	0	0	0	2.333333	10.666667	0	9	0.333333	0	0	0	3	3.666667	0	3.333333	0	0	0	0	4	0.333333	0	0.333333	0	0	0	0	4.333333	0	0	0	0	0	0	0	5.333333	col
203.666667	221	27	213	23.666667	0.333333	16.333333	2	0	0	0	2.333333	13.666667	0	9.666667	0.333333	0	0	0	3.333333	4.333333	0	3.333333	0	0	0	0	4.333333	0.333333	0	0.333333	0	0	0	0	4.333333	0	0	0	0	0	0	0	5.333333	col
207.666667	221	21	215	28.333333	1	16.666667	2.333333	0	0	0	2.666667	15.333333	0.333333	9.666667	0.666667	0	0	0	3.333333	5	0	3.333333	0	0	0	0	4.333333	0.333333	0	0.333333	0	0	0	0	4.333333	0	0	0	0	0	0	0	5.333333	col
210.666667	218	16	216	30.666667	1.666667	16.333333	2.666667	0	0	0	3	16.333333	0.333333	9.666667	0.666667	0	0	0	3.333333	5	0	3.333333	0	0	0	0	4.333333	0.333333	0	0.333333	0	0	0	0	4.333333	0	0	0	0	0	0	0	5.333333	col
213.333333	219	14	218	33.666667	1.333333	16.333333	2.666667	0	0	0	3	16.333333	0.333333	10	0.666667	0	0	0	4	5	0	3	0.333333	0	0	0	4.333333	0.333333	0	0.333333	0	0	0	0	4.333333	0	0	0	0	0	0	0	5.333333	col
218	221	11	222	43	2	34.666667	2.666667	0	0	0	3	18.666667	0	12	0.666667	0	0	0	4	2.333333	0	2	0.333333	0	0	0	4.666667	0	0	0	0	0	0	0	5.333333	0	0	0	0	0	0	0	5.333333	col
212.666667	212	11	216	59.333333	1.666667	40.666667	2.333333	0	0	0	3	18	0	12.666667	0.666667	0	0	0	4	2	0	2	0.333333	0	0	0	5	0	0	0	0	0	0	0	5.333333	0	0	0	0	0	0	0	5.333333	col
210.333333	209	15	215	71.666667	0.333333	46.333333	2.333333	0	0	0	3	16.333333	0	13	0.666667	0	0	0	4	1	0	1.666667	0.333333	0	0	0	5	0	0	0	0	0	0	0	5	0	0	0	0	0	0	0	5.333333	col
206	208	26	214	73.666667	0.333333	51.333333	2.333333	0	0	0	3	13.333333	0.333333	13	0.666667	0	0	0	4	0.666667	0	1	0.333333	0	0	0	5	0	0	0	0	0	0	0	5	0	0	0	0	0	0	0	5.333333	col
194	206	36	205	69.333333	1	54.666667	2.333333	0	0	0	2.666667	10.333333	0.666667	12.666667	0.666667	0	0	0	4	0.333333	0.333333	0.666667	0.333333	0	0	0	5	0	0	0	0	0	0	0	4.666667	0	0	0	0	0	0	0	5	col
191.666667	206	43	205	68	1.666667	56	2.333333	0	0	0	3	8.666667	1	12.333333	0.666667	0	0	0	4	0.333333	0.333333	0.666667	0.333333	0	0	0	5	0	0	0	0	0	0	0	4.666667	0	0	0	0	0	0	0	5	col
184.666667	207	42	197	71.666667	2.333333	55.333333	2.666667	0	0	0	3	8	1	11.666667	0.666667	0	0	0	4	0.333333	0	0.666667	0.333333	0	0	0	5	0	0	0	0	0	0	0	4.666667	0	0	0	0	0	0	0	5.333333	col
187.333333	207	39	199	75.333333	4	53.333333	3	0	0	0	3	9	1.333333	11	0.666667	0	0	0	4	0.333333	0	0.666667	0	0	0	0	5	0	0	0	0	0	0	0	4.666667	0	0	0	0	0	0	0	5.333333	col
190	207	30	199	78	4	49.666667	3	0	0	0	3	10.666667	1	10	0.666667	0	0	0	4	0.666667	0	0.666667	0	0	0	0	4.666667	0	0	0	0	0	0	0	4.666667	0	0	0	0	0	0	0	5.333333	col
199.333333	218	34	210	19.333333	0.333333	20	1.666667	0	0	0	2.333333	10	0	7	0.333333	0	0	0	3	3	0	2	0	0	0	0	3.666667	0.333333	0	0	0	0	0	0	4.333333	0	0	0	0	0	0	0	5.333333	col
200	221	36	212	10.333333	0.333333	18.333333	1.333333	0	0	0	1.666667	7.333333	0	6.666667	0	0	0	0	2.333333	3	0	2	0	0	0	0	3.666667	0	0	0	0	0	0	0	4.333333	0	0	0	0	0	0	0	5.333333	col
200	222	34	212	4	0	16.333333	1.333333	0	0	0	1.333333	5	0	6	0	0	0	0	2	2.333333	0	1.666667	0	0	0	0	3.333333	0	0	0	0	0	0	0	4.333333	0	0	0	0	0	0	0	5	col
200.333333	223	33	212	1.333333	0	14	0.666667	0	0	0	1	3	0	5.333333	0	0	0	0	2	2	0	1.666667	0	0	0	0	3.333333	0	0	0	0	0	0	0	4.333333	0	0	0	0	0	0	0	5	col
200.666667	221	33	212	1	0	12	0.333333	0	0	0	1.666667	1.666667	0	4.666667	0	0	0	0	1.666667	1.666667	0	1.666667	0	0	0	0	3	0	0	0	0	0	0	0	4.333333	0	0	0	0	0	0	0	5	col
201.666667	218	35	213	0.333333	0	10.666667	0.333333	0	0	0	1.666667	1	0	4.333333	0	0	0	0	2	1.333333	0	1.333333	0	0	0	0	3	0	0	0	0	0	0	0	4.333333	0	0	0	0	0	0	0	5	col
201.666667	219	34	213	0.333333	0	9	0.333333	0	0	0	1.666667	0.333333	0	4	0	0	0	0	2.333333	0.666667	0	1.333333	0	0	0	0	2.666667	0	0	0	0	0	0	0	4.333333	0	0	0	0	0	0	0	5	col
201.333333	223	33	213	0.333333	0	8.666667	0	0	0	0	1.666667	0.333333	0	3.333333	0	0	0	0	2	0.333333	0	1	0	0	0	0	2.666667	0	0	0	0	0	0	0	4.333333	0	0	0	0	0	0	0	5	col
201	223	31	212	0.333333	0	8	0	0	0	0	2	0	0	3.333333	0	0	0	0	2	0.333333	0	1	0	0	0	0	2.666667	0	0	0	0	0	0	0	4.333333	0	0	0	0	0	0	0	5	col
201.333333	220	32	212	0.666667	0	7.333333	0	0	0	0	1.666667	0	0	3.333333	0	0	0	0	1.666667	0.333333	0	1	0	0	0	0	2.333333	0	0	0	0	0	0	0	4.333333	0	0	0	0	0	0	0	5	col
201.666667	218	32	212	1	0	7.666667	0.333333	0	0	0	1.333333	0	0	3.666667	0	0	0	0	2	0.333333	0	1.333333	0	0	0	0	2.333333	0	0	0	0	0	0	0	4.333333	0	0	0	0	0	0	0	5	col
201.333333	218	33	212	1.333333	0	8.666667	0.333333	0	0	0	1.333333	0.333333	0	4	0	0	0	0	1.666667	0.333333	0	1.666667	0	0	0	0	2.333333	0	0	0	0	0	0	0	4.333333	0	0	0	0	0	0	0	5	col
200.333333	218	33	211	1.333333	0	9.666667	0.333333	0	0	0	1.666667	0.333333	0	4.666667	0	0	0	0	2	0.666667	0	1.666667	0	0	0	0	2.666667	0	0	0	0	0	0	0	4	0	0	0	0	0	0	0	5	col
200	218	35	211	1.333333	0	10.666667	0.333333	0	0	0	2	0.666667	0	5.333333	0	0	0	0	2	1	0	2.333333	0	0	0	0	2.666667	0	0	0.333333	0	0	0	0	4.333333	0	0	0	0	0	0	0	5	col
199	218	35	210	1.666667	0	12	0.333333	0	0	0	2	1.666667	0	6.333333	0	0	0	0	2	2	0	2.666667	0	0	0	0	3	0.333333	0	0.333333	0	0	0	0	4.333333	0	0	0	0	0	0	0	5	col
199	219	37	211	2.333333	0	13.333333	0.666667	0	0	0	1.333333	3.333333	0	7.666667	0	0	0	0	2.333333	2.666667	0	2.666667	0	0	0	0	3	0.333333	0	0.333333	0	0	0	0	4.333333	0	0	0	0	0	0	0	5	col
198.666667	219	38	211	5	0.333333	15	0.666667	0	0	0	1.666667	5.333333	0	8.333333	0.333333	0	0	0	2.333333	3.333333	0	3	0	0	0	0	3.333333	0.333333	0	0.333333	0	0	0	0	4.333333	0	0	0	0	0	0	0	5	col
197.666667	219	38	210	11	0.666667	16.666667	1	0	0	0	2	9	0	9.333333	0.333333	0	0	0	2.666667	4	0	3.333333	0	0	0	0	3.666667	0.333333	0	0.333333	0	0	0	0	4.333333	0	0	0	0	0	0	0	5.333333	col
200.666667	218	32	211	21	0.333333	18	1.666667	0	0	0	2.333333	13.666667	0	10.333333	0.333333	0	0	0	3.333333	4.666667	0	3.333333	0	0	0	0	4	0.333333	0	0.333333	0	0	0	0	4.333333	0	0	0	0	0	0	0	5.333333	col
203.666667	221	27	213	30.666667	0.333333	18.666667	1.666667	0	0	0	2.333333	17	0	10.666667	0.333333	0	0	0	3.333333	5.333333	0	4	0	0	0	0	4.333333	0.333333	0	0.333333	0	0	0	0	4.333333	0	0	0	0	0	0	0	5.333333	col
198	204	30	208	76.333333	2.333333	50.666667	2.666667	0	0	0	2.666667	9.666667	0.666667	10.666667	0.666667	0	0	0	4	0.333333	0	0.666667	0.333333	0	0	0	5	0	0	0	0	0	0	0	4.666667	0	0	0	0	0	0	0	5.333333	col
199	205	28	208	73	3.666667	49.666667	3	0	0	0	3	7.333333	1.666667	10	0.666667	0	0	0	4	0.333333	0	0.333333	0	0	0	0	5	0	0	0	0	0	0	0	4.666667	0	0	0	0	0	0	0	5.333333	col
198.333333	206	28	207	66.666667	5.333333	47.666667	3	0	0	0	3	5.666667	2	9	0.666667	0	0	0	4	0.333333	0	0.333333	0	0	0	0	4.666667	0	0	0	0	0	0	0	4.666667	0	0	0	0	0	0	0	5.333333	col
202.666667	216	27	211	19	0	19.333333	2	0	0	0	2.666667	11.333333	0	7.333333	0.333333	0	0	0	2.666667	3	0	2	0	0	0	0	3.666667	0.333333	0	0	0	0	0	0	4.333333	0	0	0	0	0	0	0	5.333333	col
201	221	30	211	11.333333	0.333333	18	1.666667	0	0	0	1.666667	8.333333	0	7	0.333333	0	0	0	2.666667	3	0	2	0	0	0	0	3.666667	0.333333	0	0	0	0	0	0	4.333333	0	0	0	0	0	0	0	5.333333	col
200.333333	222	31	211	6	0.333333	16	1.333333	0	0	0	2	5.666667	0	6.333333	0.333333	0	0	0	2.333333	2.666667	0	1.666667	0	0	0	0	3.666667	0	0	0	0	0	0	0	4.333333	0	0	0	0	0	0	0	5.333333	col
200	221	32	211	2.333333	0.333333	14	1	0	0	0	1.666667	3.666667	0	5.333333	0	0	0	0	2.333333	2	0	1.666667	0	0	0	0	3.333333	0	0	0	0	0	0	0	4.333333	0	0	0	0	0	0	0	5.333333	col
200.666667	223	32	212	1	0	12	0.333333	0	0	0	1.333333	2	0	4.666667	0	0	0	0	1.666667	1.666667	0	1.666667	0	0	0	0	3	0	0	0	0	0	0	0	4.333333	0	0	0	0	0	0	0	5	col
200.666667	223	32	212	0.333333	0	10.333333	0.333333	0	0	0	1	1	0	4.333333	0	0	0	0	1.666667	1.333333	0	1.666667	0	0	0	0	3	0	0	0	0	0	0	0	4.333333	0	0	0	0	0	0	0	5	col
200.666667	223	32	212	0.666667	0	8.666667	0.333333	0	0	0	1.333333	0.333333	0	4	0	0	0	0	2	0.666667	0	1.333333	0	0	0	0	2.666667	0	0	0	0	0	0	0	4.333333	0	0	0	0	0	0	0	5	col
201.666667	217	33	212	0.333333	0	7.666667	0.333333	0	0	0	1.666667	0.333333	0	3.333333	0	0	0	0	2	0.666667	0	1	0	0	0	0	2.333333	0	0	0	0	0	0	0	4.333333	0	0	0	0	0	0	0	5	col
201.333333	217	31	211	0.333333	0	7	0.333333	0	0	0	2	0	0	3	0	0	0	0	2	0.333333	0	1	0	0	0	0	2.333333	0	0	0	0	0	0	0	4.333333	0	0	0	0	0	0	0	5	col
201	221	30	211	0.333333	0	7	0.333333	0	0	0	1.666667	0	0	3	0	0	0	0	2	0.333333	0	1	0	0	0	0	2.333333	0	0	0	0	0	0	0	4.333333	0	0	0	0	0	0	0	5	col
200.666667	222	30	211	0.666667	0	7.333333	0.333333	0	0	0	1.333333	0	0	3.333333	0	0	0	0	2	0.333333	0	1	0	0	0	0	2.333333	0	0	0	0	0	0	0	4.333333	0	0	0	0	0	0	0	5	col
201.333333	220	32	212	1	0	7.666667	0.333333	0	0	0	1.333333	0.333333	0	3.333333	0	0	0	0	2	0.333333	0	1	0	0	0	0	2.333333	0	0	0	0	0	0	0	4.333333	0	0	0	0	0	0	0	5	col
201	218	34	212	1.333333	0	9	0.333333	0	0	0	1	0.333333	0	4	0	0	0	0	1.666667	0.333333	0	1.333333	0	0	0	0	2.666667	0	0	0	0	0	0	0	4.333333	0	0	0	0	0	0	0	5	col
200	219	37	212	1.666667	0	10.333333	0.333333	0	0	0	1.666667	0.666667	0	4.666667	0	0	0	0	1.666667	0.666667	0	1.666667	0	0	0	0	3	0	0	0	0	0	0	0	4.333333	0	0	0	0	0	0	0	5	col
199	217	38	211	2.333333	0	12	0.333333	0	0	0	1.333333	2	0	5.666667	0	0	0	0	2	1	0	2.333333	0	0	0	0	3	0	0	0.333333	0	0	0	0	4.333333	0	0	0	0	0	0	0	5	col
198.666667	216	41	211	4	0	13.666667	0.333333	0	0	0	1.333333	3.333333	0	6.666667	0	0	0	0	2	2.333333	0	2.666667	0	0	0	0	3.333333	0.333333	0	0.333333	0	0	0	0	4.333333	0	0	0	0	0	0	0	5	col
198.666667	217	39	211	6	0	15.333333	0.666667	0	0	0	2	5.333333	0	8	0.333333	0	0	0	2	3	0	3	0	0	0	0	3.333333	0.333333	0	0.333333	0	0	0	0	4.333333	0	0	0	0	0	0	0	5	col
198.333333	216	38	210	9	0.333333	17.333333	0.666667	0	0	0	1.333333	8	0	8.666667	0.333333	0	0	0	2.333333	3.666667	0	3	0	0	0	0	3.333333	0.333333	0	0.333333	0	0	0	0	4.333333	0	0	0	0	0	0	0	5	col
198.666667	217	39	211	15	0.333333	19	1	0	0	0	2	11.666667	0	10.333333	0.333333	0	0	0	2.666667	4.666667	0	3.333333	0	0	0	0	3.666667	0.333333	0	0.333333	0	0	0	0	4.333333	0	0	0	0	0	0	0	5	col
196.333333	219	36	208	25	1	20	1.666667	0	0	0	2.333333	15.666667	0	11	0.333333	0	0	0	3.333333	5.333333	0	4	0	0	0	0	4	0.333333	0	0.333333	0	0	0	0	4.333333	0	0	0	0	0	0	0	5.333333	col
204.333333	214	26	212	32.333333	0.333333	20	2.666667	0	0	0	2.333333	14.333333	0	7.666667	0.666667	0	0	0	3.333333	3	0	1.666667	0	0	0	0	3.666667	0.333333	0	0	0	0	0	0	4.333333	0	0	0	0	0	0	0	5.333333	col
202.666667	214	29	211	17	0	18	2	0	0	0	2	11	0	7.333333	0.333333	0	0	0	2.666667	3	0	1.666667	0	0	0	0	3.666667	0.333333	0	0	0	0	0	0	4.333333	0	0	0	0	0	0	0	5.333333	col
201.333333	217	31	211	7.666667	0	16	1.666667	0	0	0	1.666667	7.666667	0	6.666667	0.333333	0	0	0	2.333333	2.666667	0	1.666667	0	0	0	0	3.666667	0.333333	0	0	0	0	0	0	4.333333	0	0	0	0	0	0	0	5.333333	col
201	219	31	211	3.333333	0	14	1.333333	0	0	0	1	4.333333	0	6	0.333333	0	0	0	2	2.666667	0	1.666667	0	0	0	0	3.333333	0.333333	0	0	0	0	0	0	4.333333	0	0	0	0	0	0	0	5.333333	col
201	221	30	211	1.333333	0	12	1	0	0	0	1.666667	2.333333	0	5	0.333333	0	0	0	1.666667	2	0	1.666667	0	0	0	0	3	0	0	0	0	0	0	0	4.333333	0	0	0	0	0	0	0	5.333333	col
201.666667	220	31	212	0.333333	0	10.333333	0.333333	0	0	0	1.666667	1.333333	0	4.333333	0	0	0	0	1.666667	1.666667	0	1.666667	0	0	0	0	2.666667	0	0	0	0	0	0	0	4.333333	0	0	0	0	0	0	0	5	col
201.333333	220	32	212	0.333333	0	9	0.333333	0	0	0	1.333333	0.666667	0	4	0	0	0	0	1.666667	1.333333	0	1.333333	0	0	0	0	2.666667	0	0	0	0	0	0	0	4.333333	0	0	0	0	0	0	0	5	col
201	221	32	212	0.333333	0	7.333333	0.333333	0	0	0	1.333333	0.333333	0	3.333333	0	0	0	0	1.666667	0.666667	0	1.333333	0	0	0	0	2.333333	0	0	0	0	0	0	0	4	0	0	0	0	0	0	0	5	col
200	221	32	211	0.333333	0	6.666667	0.333333	0	0	0	2	0.333333	0	3	0	0	0	0	2	0.333333	0	1	0	0	0	0	2.333333	0	0	0	0	0	0	0	4	0	0	0	0	0	0	0	5	col
201	217	32	211	0.333333	0	6.333333	0.333333	0	0	0	2	0	0	3	0	0	0	0	2.333333	0.333333	0	1	0	0	0	0	2.333333	0	0	0	0	0	0	0	4	0	0	0	0	0	0	0	5	col
201.333333	217	31	211	0.666667	0	6.666667	0.333333	0	0	0	1.666667	0	0	3	0	0	0	0	2.333333	0	0	1	0	0	0	0	2.333333	0	0	0	0	0	0	0	4	0	0	0	0	0	0	0	5	col
200.666667	217	30	210	0.666667	0	7	0.333333	0	0	0	1.666667	0	0	3	0	0	0	0	2.333333	0.333333	0	1	0	0	0	0	2.333333	0	0	0	0	0	0	0	4	0	0	0	0	0	0	0	5	col
201	219	31	211	1	0	8	0.333333	0	0	0	1.666667	0.333333	0	3.333333	0	0	0	0	2.333333	0.333333	0	1	0	0	0	0	3	0	0	0	0	0	0	0	4	0	0	0	0	0	0	0	5	col
200.666667	219	34	212	1.333333	0	9.666667	0.333333	0	0	0	2	0.666667	0	4	0	0	0	0	2	0.666667	0	1.333333	0	0	0	0	3.333333	0	0	0	0	0	0	0	4.333333	0	0	0	0	0	0	0	5	col
200	219	37	212	2.333333	0	11	0.333333	0	0	0	1	1.666667	0	4.666667	0	0	0	0	2	1	0	1.666667	0	0	0	0	3.333333	0	0	0	0	0	0	0	4.333333	0	0	0	0	0	0	0	5	col
199.333333	218	39	212	4.666667	0	13	0.666667	0	0	0	1.333333	3.333333	0	5.666667	0.333333	0	0	0	2	1.666667	0	2	0	0	0	0	3.333333	0	0	0.333333	0	0	0	0	4.333333	0	0	0	0	0	0	0	5	col
198.333333	217	41	211	8.333333	0	15	0.666667	0	0	0	1.666667	5.333333	0	6.666667	0.333333	0	0	0	2.333333	2.333333	0	2.666667	0	0	0	0	3.333333	0.333333	0	0.333333	0	0	0	0	4.333333	0	0	0	0	0	0	0	5	col
199	217	42	212	13.333333	0	17	1	0	0	0	1.666667	8.333333	0	8	0.333333	0	0	0	2.333333	3	0	2.666667	0	0	0	0	3.333333	0.333333	0	0.333333	0	0	0	0	4.333333	0	0	0	0	0	0	0	5	col
198	216	40	210	19.333333	0	18.666667	1	0	0	0	1.666667	11.666667	0	9	0.333333	0	0	0	2.666667	3.666667	0	3	0	0	0	0	4	0.333333	0	0.333333	0	0	0	0	4.333333	0	0	0	0	0	0	0	5	col
200.333333	217	37	212	26.333333	0.333333	20.333333	1.666667	0	0	0	1.666667	15	0	10.333333	0.333333	0	0	0	3	4.666667	0	3.333333	0	0	0	0	4	0.333333	0	0.333333	0	0	0	0	4.333333	0	0	0	0	0	0	0	5	col
201.333333	216	29	210	32.666667	0.666667	19.666667	4	0	0	0	2.333333	13.333333	0	7.666667	1.333333	0	0	0	3	2.666667	0	1.666667	0.333333	0	0	0	3.666667	0.333333	0	0	0	0	0	0	4.333333	0	0	0	0	0	0	0	5.333333	col
201.333333	217	31	211	17	0.333333	17.333333	2.666667	0	0	0	1.666667	9.333333	0	7	0.666667	0	0	0	2.333333	2.666667	0	1.666667	0.333333	0	0	0	3.666667	0.333333	0	0	0	0	0	0	4.333333	0	0	0	0	0	0	0	5.333333	col
202	217	32	212	7	0	15	2	0	0	0	1.666667	6.333333	0	6.333333	0.666667	0	0	0	2	2.333333	0	1.666667	0	0	0	0	3.666667	0.333333	0	0	0	0	0	0	4.333333	0	0	0	0	0	0	0	5.333333	col
201.666667	215	31	211	2.333333	0	12.666667	1.666667	0	0	0	1.333333	4	0	5.666667	0.333333	0	0	0	1.666667	2.333333	0	1.666667	0	0	0	0	2.666667	0.333333	0	0	0	0	0	0	4.333333	0	0	0	0	0	0	0	5.333333	col
201	219	31	211	1	0	11	1	0	0	0	1.333333	2	0	4.666667	0.333333	0	0	0	1.666667	1.666667	0	1.666667	0	0	0	0	2.666667	0	0	0	0	0	0	0	4.333333	0	0	0	0	0	0	0	5.333333	col
201.666667	217	30	211	0.333333	0	9	0.333333	0	0	0	1.666667	1	0	4	0.333333	0	0	0	1.666667	1.333333	0	1.333333	0	0	0	0	2.666667	0	0	0	0	0	0	0	4.333333	0	0	0	0	0	0	0	5	col
201.666667	219	29	211	0.333333	0	7.333333	0.333333	0	0	0	1.333333	0.333333	0	3.333333	0	0	0	0	1.666667	0.666667	0	1.333333	0	0	0	0	2.666667	0	0	0	0	0	0	0	4	0	0	0	0	0	0	0	5	col
201.333333	219	30	211	0.333333	0	6.333333	0.333333	0	0	0	1.333333	0.333333	0	3	0	0	0	0	2	0.666667	0	1	0	0	0	0	2.333333	0	0	0	0	0	0	0	4	0	0	0	0	0	0	0	5	col
200	221	32	211	0.666667	0	6	0.333333	0	0	0	2.333333	0.333333	0	2.666667	0	0	0	0	2.333333	0.333333	0	0.666667	0	0	0	0	2.333333	0	0	0	0	0	0	0	4	0	0	0	0	0	0	0	5	col
199.333333	218	34	210	0.666667	0	6	0.333333	0	0	0	2	0	0	2.666667	0	0	0	0	2.333333	0.333333	0	0.666667	0	0	0	0	2.333333	0	0	0	0	0	0	0	3.666667	0	0	0	0	0	0	0	5	col
199.666667	217	34	210	0.666667	0	6.333333	0.333333	0	0	0	1.666667	0	0	2.666667	0	0	0	0	2.333333	0	0	0.666667	0	0	0	0	2.333333	0	0	0	0	0	0	0	4	0	0	0	0	0	0	0	5	col
200	215	34	210	1	0	7	0.333333	0	0	0	1.666667	0.333333	0	3	0	0	0	0	2.333333	0.333333	0	0.666667	0	0	0	0	3	0	0	0	0	0	0	0	3.666667	0	0	0	0	0	0	0	5	col
200.666667	217	33	211	1.333333	0	8	0.333333	0	0	0	1.666667	0.666667	0	3.333333	0	0	0	0	2.333333	0.333333	0	1	0	0	0	0	3.333333	0	0	0	0	0	0	0	4	0	0	0	0	0	0	0	5	col
199.666667	220	37	212	2	0	10	0.333333	0	0	0	2	1.333333	0	3.666667	0	0	0	0	2.333333	0.666667	0	1	0	0	0	0	3.333333	0	0	0	0	0	0	0	4.333333	0	0	0	0	0	0	0	5	col
199.333333	220	38	212	4.333333	0	11.333333	0.666667	0	0	0	1.666667	3	0	4.666667	0.333333	0	0	0	2.333333	1	0	1.666667	0	0	0	0	3.333333	0	0	0	0	0	0	0	4.333333	0	0	0	0	0	0	0	5	col
199.333333	218	39	212	7.666667	0	13.666667	1	0	0	0	1.666667	4.666667	0	5.333333	0.333333	0	0	0	2.333333	1.666667	0	1.666667	0	0	0	0	3.333333	0	0	0	0	0	0	0	4.333333	0	0	0	0	0	0	0	5	col
199.333333	218	39	212	14	0	16	1.666667	0	0	0	2	7.333333	0	6.666667	0.333333	0	0	0	2.666667	2.666667	0	2.333333	0	0	0	0	3.666667	0.333333	0	0.333333	0	0	0	0	4.333333	0	0	0	0	0	0	0	5	col
198.333333	217	37	210	22.666667	0	18	1.666667	0	0	0	2	11	0	7.666667	0.333333	0	0	0	3	3	0	2.666667	0	0	0	0	4	0.333333	0	0.333333	0	0	0	0	4.333333	0	0	0	0	0	0	0	5	col
201.333333	215	32	211	31.666667	0	20	1.666667	0	0	0	2.666667	14.666667	0	8.666667	0.333333	0	0	0	3.333333	3.666667	0	3	0	0	0	0	4	0.333333	0	0.333333	0	0	0	0	4.333333	0	0	0	0	0	0	0	5	col
202	217	29	211	40	0	21.333333	2	0	0	0	2.333333	18	0	10.333333	0.333333	0	0	0	3.333333	4.666667	0	3.333333	0	0	0	0	4.333333	0.333333	0	0.333333	0	0	0	0	4.333333	0	0	0	0	0	0	0	5	col
202.666667	215	31	212	14	0.333333	18	4	0	0	0	1.333333	7.333333	0	6.333333	1.333333	0	0	0	2.666667	2	0	1.333333	0.333333	0	0	0	3.333333	0.333333	0	0	0	0	0	0	4.333333	0	0	0	0	0	0	0	5.333333	col
201.666667	218	32	212	5.666667	0	15	2.666667	0	0	0	1	4.666667	0	6	1.333333	0	0	0	1.666667	1.666667	0	1.333333	0.333333	0	0	0	3.333333	0.333333	0	0	0	0	0	0	4.333333	0	0	0	0	0	0	0	5.333333	col
202.333333	217	31	212	2	0	12	2.333333	0	0	0	1.666667	3	0	5	0.666667	0	0	0	1.666667	1.666667	0	1.333333	0.333333	0	0	0	3	0.333333	0	0	0	0	0	0	4.333333	0	0	0	0	0	0	0	5.333333	col
202.666667	215	31	212	0.666667	0	9.666667	1.666667	0	0	0	1.666667	1.333333	0	4.333333	0.666667	0	0	0	1.666667	1.333333	0	1.333333	0.333333	0	0	0	2.666667	0.333333	0	0	0	0	0	0	4.333333	0	0	0	0	0	0	0	5.333333	col
201.666667	217	30	211	0.333333	0	8	1	0	0	0	1.666667	1	0	3.666667	0.333333	0	0	0	1.666667	1.333333	0	1.333333	0	0	0	0	2.666667	0	0	0	0	0	0	0	4.333333	0	0	0	0	0	0	0	5.333333	col
202.333333	219	30	212	0.333333	0	6.333333	0.666667	0	0	0	1.333333	0.333333	0	3	0.333333	0	0	0	1.666667	0.666667	0	1	0	0	0	0	2.666667	0	0	0	0	0	0	0	4	0	0	0	0	0	0	0	5	col
201.666667	222	30	212	0.666667	0	5.333333	0.333333	0	0	0	1.333333	0.333333	0	2.666667	0.333333	0	0	0	1.666667	0.333333	0	0.666667	0	0	0	0	2.333333	0	0	0	0	0	0	0	4	0	0	0	0	0	0	0	5	col
201	221	30	211	1	0	5	0.333333	0	0	0	1.333333	0.333333	0	2.333333	0.333333	0	0	0	2.333333	0.333333	0	0.666667	0	0	0	0	2.333333	0	0	0	0	0	0	0	4	0	0	0	0	0	0	0	5	col
199.666667	218	32	210	1	0	5	0.333333	0	0	0	2	0.333333	0	2	0	0	0	0	2	0	0	0.666667	0	0	0	0	2.333333	0	0	0	0	0	0	0	3.666667	0	0	0	0	0	0	0	5	col
199.333333	216	35	210	1	0	6	0.333333	0	0	0	1.666667	0.333333	0	2.333333	0	0	0	0	2.333333	0	0	0.666667	0	0	0	0	2.666667	0	0	0	0	0	0	0	3.666667	0	0	0	0	0	0	0	5	col
198.666667	215	35	209	1	0	7	0.333333	0	0	0	1.333333	0.333333	0	2.666667	0	0	0	0	2.333333	0.333333	0	0.666667	0	0	0	0	3	0	0	0	0	0	0	0	3.666667	0	0	0	0	0	0	0	5	col
198.666667	216	37	210	1.666667	0	8	0.333333	0	0	0	1.333333	1	0	3	0	0	0	0	2.333333	0.333333	0	0.666667	0	0	0	0	3.333333	0	0	0	0	0	0	0	3.666667	0	0	0	0	0	0	0	5	col
198.666667	219	38	211	3.666667	0.333333	10	0.666667	0	0	0	2	2	0	3.666667	0	0	0	0	2.333333	0.666667	0	1	0	0	0	0	3.333333	0	0	0	0	0	0	0	4	0	0	0	0	0	0	0	5	col
198.333333	220	38	211	6.333333	0	12	1.333333	0	0	0	2.333333	3.666667	0	4	0.333333	0	0	0	2.333333	1	0	1.333333	0	0	0	0	3.333333	0	0	0	0	0	0	0	4.333333	0	0	0	0	0	0	0	5	col
197.666667	221	39	211	12	0	14	1.666667	0	0	0	2.666667	6	0	5	0.333333	0	0	0	2.666667	1.666667	0	1.666667	0	0	0	0	3.333333	0	0	0	0	0	0	0	4.333333	0	0	0	0	0	0	0	5	col
199	221	36	211	19.666667	0	16.333333	2	0	0	0	2.333333	8.666667	0	6	0.333333	0	0	0	3.333333	2.333333	0	2	0	0	0	0	3.666667	0.333333	0	0.333333	0	0	0	0	4.333333	0	0	0	0	0	0	0	5	col
199	219	31	209	29.666667	0	18.333333	2	0	0	0	3	12	0	7	0.666667	0	0	0	3.333333	3	0	2.666667	0	0	0	0	4.333333	0.333333	0	0.333333	0	0	0	0	4.333333	0	0	0	0	0	0	0	5	col
203.333333	218	27	212	39.666667	0	20.666667	2.333333	0	0	0	3	15.333333	0	8.333333	0.666667	0	0	0	3.333333	3.666667	0	3	0	0	0	0	4.333333	0.333333	0	0.333333	0	0	0	0	4.333333	0	0	0	0	0	0	0	5	col
201.333333	218	33	212	9	0.666667	19.666667	4.333333	0	0	0	2	4.666667	0	6.333333	2	0	0	0	2.666667	1.333333	0	1.333333	0.333333	0	0	0	3.333333	0.333333	0	0	0	0	0	0	4.333333	0	0	0	0	0	0	0	5.333333	col
201.666667	218	32	212	4	0.333333	16	3.666667	0	0	0	1.333333	3	0	5.666667	1.666667	0	0	0	2.333333	1.333333	0	1.333333	0.333333	0	0	0	3.333333	0.333333	0	0	0	0	0	0	4.333333	0	0	0	0	0	0	0	5.333333	col
202	219	31	212	1.666667	0	12.666667	3	0	0	0	1.333333	1.666667	0	4.666667	1.333333	0	0	0	1.666667	1.333333	0	1.333333	0.333333	0	0	0	3.333333	0.333333	0	0	0	0	0	0	4.333333	0	0	0	0	0	0	0	5.333333	col
203	215	30	212	0.333333	0	9.666667	2.333333	0	0	0	1.333333	1	0	4	1.333333	0	0	0	1.666667	1.333333	0	1.333333	0.333333	0	0	0	3	0.333333	0	0	0	0	0	0	4.333333	0	0	0	0	0	0	0	5.333333	col
202.333333	219	30	212	0	0	7.333333	2	0	0	0	1.333333	0.333333	0	3.333333	0.666667	0	0	0	1.666667	1	0	1.333333	0.333333	0	0	0	2.666667	0	0	0	0	0	0	0	4.333333	0	0	0	0	0	0	0	5.333333	col
202	221	30	212	0	0	5.666667	1.333333	0	0	0	1.333333	0.333333	0	2.666667	0.666667	0	0	0	1.666667	0.666667	0	0.666667	0.333333	0	0	0	2.333333	0	0	0	0	0	0	0	4	0	0	0	0	0	0	0	5	col
201.666667	222	30	212	0.333333	0	4.666667	1	0	0	0	1.666667	0.333333	0	2.333333	0.333333	0	0	0	1.666667	0.333333	0	0.666667	0.333333	0	0	0	2.333333	0	0	0	0	0	0	0	4	0	0	0	0	0	0	0	5	col
201.666667	220	31	212	0.666667	0	4	0.666667	0	0	0	1.666667	0.333333	0	2	0.333333	0	0	0	2	0.333333	0	0.666667	0	0	0	0	2.333333	0	0	0	0	0	0	0	4	0	0	0	0	0	0	0	5	col
200.666667	221	33	212	1.333333	0	4.333333	0.666667	0	0	0	1.666667	0.333333	0	2	0.333333	0	0	0	2.333333	0	0	0.666667	0	0	0	0	2.333333	0	0	0	0	0	0	0	3.666667	0	0	0	0	0	0	0	5	col
199.666667	219	35	211	1.333333	0	5	0.666667	0	0	0	2	0.333333	0	2	0.333333	0	0	0	2.333333	0	0	0.666667	0	0	0	0	2.666667	0	0	0	0	0	0	0	3.666667	0	0	0	0	0	0	0	5	col
198.333333	216	35	209	1.333333	0	6.333333	0.666667	0	0	0	1.333333	0.666667	0	2.333333	0	0	0	0	2.333333	0.333333	0	0.666667	0	0	0	0	2.666667	0	0	0	0	0	0	0	3.666667	0	0	0	0	0	0	0	5	col
198.333333	215	36	209	2.666667	0	7.666667	0.666667	0	0	0	1.333333	1.333333	0	3	0	0	0	0	2.333333	0.333333	0	0.666667	0	0	0	0	3.333333	0	0	0	0	0	0	0	3.666667	0	0	0	0	0	0	0	5	col
198	216	40	210	5.333333	0	9.666667	0.666667	0	0	0	1.666667	3	0	3.333333	0.333333	0	0	0	2.333333	0.666667	0	0.666667	0	0	0	0	3.333333	0	0	0	0	0	0	0	4	0	0	0	0	0	0	0	5	col
197.666667	217	40	210	9.666667	0	12	1.666667	0	0	0	1.666667	4.666667	0	4	0.333333	0	0	0	3	1	0	1	0	0	0	0	3.333333	0	0	0	0	0	0	0	4.333333	0	0	0	0	0	0	0	5	col
196.333333	220	39	209	16.666667	0	14.333333	1.666667	0	0	0	2.666667	7	0	4.333333	0.333333	0	0	0	3.333333	1.666667	0	1.666667	0	0	0	0	4.333333	0	0	0	0	0	0	0	4.333333	0	0	0	0	0	0	0	5	col
201.666667	221	33	213	24.333333	0	16	2.333333	0	0	0	2.666667	8.666667	0	5.333333	0.333333	0	0	0	3.333333	2	0	1.666667	0	0	0	0	4.333333	0.333333	0	0.333333	0	0	0	0	4.333333	0	0	0	0	0	0	0	5	col
204.333333	223	27	214	32.333333	0.333333	18.333333	2.666667	0	0	0	3	11.333333	0	6.333333	0.666667	0	0	0	3.666667	2.666667	0	2.333333	0	0	0	0	4.333333	0.333333	0	0.333333	0	0	0	0	4.333333	0	0	0	0	0	0	0	5	col
201	216	36	212	7.666667	1	22.666667	4.333333	0	0	0	2	3.666667	0.333333	6.666667	1.666667	0	0	0	2.666667	1.333333	0	1.333333	0.333333	0	0	0	4.333333	0.333333	0	0	0	0	0	0	4.333333	0	0	0	0	0	0	0	5.333333	col
201.333333	218	33	212	4.666667	0.666667	18.333333	4	0	0	0	1.666667	2.666667	0.333333	6	1.666667	0	0	0	2.333333	1.333333	0	1.333333	0.333333	0	0	0	4	0.333333	0	0.333333	0	0	0	0	4.333333	0	0	0	0	0	0	0	5.333333	col
202.333333	217	31	212	2.666667	0.333333	14.333333	3.666667	0	0	0	1.333333	1.666667	0.333333	4.666667	1.666667	0	0	0	2.333333	1.333333	0	1.333333	0.333333	0	0	0	3.333333	0.333333	0	0.333333	0	0	0	0	4.333333	0	0	0	0	0	0	0	5.333333	col
201.666667	217	30	211	1.666667	0.333333	11	3	0	0	0	1.666667	1.333333	0.333333	3.666667	1.333333	0	0	0	2	1	0	1	0.333333	0	0	0	3.333333	0.333333	0	0.333333	0	0	0	0	4.333333	0	0	0	0	0	0	0	5.333333	col
201.333333	219	30	211	0.666667	0	8	2.666667	0	0	0	1	0.666667	0	3	1.333333	0	0	0	1.666667	1	0	1	0.333333	0	0	0	3	0.333333	0	0	0	0	0	0	4.333333	0	0	0	0	0	0	0	5.333333	col
202	221	30	212	0.333333	0	5.666667	2.333333	0	0	0	1.333333	0.333333	0	2.666667	1.333333	0	0	0	1.666667	0.666667	0	0.666667	0.333333	0	0	0	2.666667	0	0	0	0	0	0	0	4.333333	0	0	0	0	0	0	0	5.333333	col
201.666667	222	30	212	0.333333	0	4.333333	1.666667	0	0	0	1.333333	0.333333	0	1.666667	0.666667	0	0	0	1.666667	0.333333	0	0.666667	0.333333	0	0	0	2.666667	0	0	0	0	0	0	0	4	0	0	0	0	0	0	0	5	col
200.666667	223	32	212	0.666667	0	3.666667	1.333333	0	0	0	1.333333	0.333333	0	1.666667	0.666667	0	0	0	1.666667	0.333333	0	0.666667	0.333333	0	0	0	3	0	0	0	0	0	0	0	4	0	0	0	0	0	0	0	5	col
200.333333	221	34	212	1	0	3.666667	1.333333	0	0	0	1.666667	0.333333	0	1.666667	0.333333	0	0	0	2	0	0	0.333333	0.333333	0	0	0	2.666667	0	0	0	0	0	0	0	4	0	0	0	0	0	0	0	5	col
200.333333	219	36	212	1.333333	0	4.333333	0.666667	0	0	0	1.666667	0.333333	0	1.666667	0.333333	0	0	0	2.333333	0	0	0.333333	0	0	0	0	2.666667	0	0	0	0	0	0	0	3.666667	0	0	0	0	0	0	0	5	col
199	216	36	210	1.666667	0	5.666667	0.666667	0	0	0	2	0.666667	0	2	0.333333	0	0	0	2.333333	0	0	0.666667	0	0	0	0	2.666667	0	0	0	0	0	0	0	3.666667	0	0	0	0	0	0	0	5	col
197.666667	215	39	209	3.666667	0	7.333333	0.666667	0	0	0	2	1.333333	0	2.666667	0.333333	0	0	0	2.333333	0.333333	0	0.666667	0	0	0	0	3.333333	0	0	0	0	0	0	0	3.666667	0	0	0	0	0	0	0	5	col
198	213	39	209	7.666667	0	9	1	0	0	0	2	3.333333	0	3	0.333333	0	0	0	2.333333	0.666667	0	0.666667	0	0	0	0	3.333333	0	0	0	0	0	0	0	4	0	0	0	0	0	0	0	5	col
198.666667	215	38	210	13.666667	0	11.333333	1.666667	0	0	0	2	5	0	3.666667	0.333333	0	0	0	3	1	0	1	0	0	0	0	3.333333	0	0	0	0	0	0	0	4	0	0	0	0	0	0	0	5	col
197.666667	219	38	210	21	0	13	2	0	0	0	2.333333	7.333333	0	4	0.333333	0	0	0	3	1	0	1	0	0	0	0	4	0	0	0	0	0	0	0	4.333333	0	0	0	0	0	0	0	5	col
201.333333	219	30	211	27.666667	0	15.333333	2.333333	0	0	0	3	8.333333	0	4.333333	0.333333	0	0	0	3.333333	1.666667	0	1.666667	0	0	0	0	4.333333	0	0	0	0	0	0	0	4.333333	0	0	0	0	0	0	0	5	col
202.666667	215	31	212	11.333333	1	17.666667	3.333333	0	0	0	2.333333	4.666667	0	5.666667	1.333333	0	0	0	3	1.333333	0	1.333333	0.333333	0	0	0	4.333333	0.333333	0	0.333333	0	0	0	0	4.333333	0	0	0	0	0	0	0	5.333333	col
203	217	28	212	7	0.333333	13.333333	3.333333	0	0	0	2	3.666667	0	4.666667	1.333333	0	0	0	2.333333	1.333333	0	1.333333	0.333333	0	0	0	3.666667	0.333333	0	0.333333	0	0	0	0	4.333333	0	0	0	0	0	0	0	5.333333	col
202.333333	218	27	211	4.333333	0.333333	10	3	0	0	0	1.666667	2.333333	0	3.333333	1.333333	0	0	0	2.333333	1.333333	0	1.333333	0.333333	0	0	0	3.333333	0.333333	0	0.333333	0	0	0	0	4.333333	0	0	0	0	0	0	0	5.333333	col
202	217	29	211	2	0.333333	7	2.666667	0	0	0	1.666667	1.666667	0	2.666667	1.333333	0	0	0	2.333333	1	0	1	0.333333	0	0	0	3	0.333333	0	0.333333	0	0	0	0	4.333333	0	0	0	0	0	0	0	5.333333	col
201.666667	219	29	211	1.333333	0.333333	5	2.666667	0	0	0	1.333333	1.333333	0	2	1.333333	0	0	0	2	0.666667	0	0.666667	0.333333	0	0	0	3	0	0	0	0	0	0	0	4	0	0	0	0	0	0	0	5.333333	col
201.666667	219	29	211	1	0.333333	3.333333	2.333333	0	0	0	1.666667	1	0	1.333333	1.333333	0	0	0	2	0.333333	0	0.666667	0.333333	0	0	0	3	0	0	0	0	0	0	0	4	0	0	0	0	0	0	0	5	col
200.666667	220	31	211	1.333333	0	3.333333	1.666667	0	0	0	2	0.666667	0	1	0.666667	0	0	0	2.333333	0.333333	0	0.333333	0.333333	0	0	0	3	0	0	0	0	0	0	0	4	0	0	0	0	0	0	0	5	col
200.333333	218	33	211	1	0	3.666667	1.666667	0	0	0	2	0.333333	0	1	0.666667	0	0	0	2.333333	0	0	0.333333	0.333333	0	0	0	3	0	0	0	0	0	0	0	4	0	0	0	0	0	0	0	5	col
199.666667	218	36	211	1.333333	0.333333	4.666667	1.333333	0	0	0	1.666667	0.333333	0	1.333333	0.333333	0	0	0	2.333333	0	0	0.333333	0	0	0	0	2.666667	0	0	0	0	0	0	0	3.666667	0	0	0	0	0	0	0	5	col
198.666667	217	39	211	3.333333	0.333333	6	1.333333	0	0	0	2	1.333333	0	2	0.333333	0	0	0	2.333333	0.333333	0	0.333333	0	0	0	0	3.333333	0	0	0	0	0	0	0	3.666667	0	0	0	0	0	0	0	5	col
195.666667	215	39	207	8.333333	0.333333	7.666667	1.333333	0	0	0	2	3.333333	0	2.666667	0.333333	0	0	0	2.333333	0.333333	0	0.666667	0	0	0	0	3.333333	0	0	0	0	0	0	0	4	0	0	0	0	0	0	0	5	col
199.666667	216	37	211	16.333333	0.333333	9.666667	2	0	0	0	2.666667	5.333333	0	3.333333	0.333333	0	0	0	3	0.666667	0	0.666667	0	0	0	0	3.333333	0	0	0	0	0	0	0	4	0	0	0	0	0	0	0	5	col
202	219	31	212	24	0	12	2.333333	0	0	0	2.666667	7	0	3.666667	0.333333	0	0	0	3.333333	1	0	1	0	0	0	0	3.666667	0	0	0	0	0	0	0	4.333333	0	0	0	0	0	0	0	4.666667	col
205	222	26	214	29	0	14.333333	2.666667	0	0	0	3	8	0	4	0.333333	0	0	0	3.333333	1.666667	0	1	0	0	0	0	4.333333	0	0	0	0	0	0	0	4.333333	0	0	0	0	0	0	0	4.666667	col
202	212	25	209	23.666667	1.666667	16.666667	3.333333	0	0	0	3	7.333333	0	5.666667	1.333333	0	0	0	3.333333	2	0	1.666667	0.333333	0	0	0	4.333333	0.333333	0	0.333333	0	0	0	0	4.333333	0	0	0	0	0	0	0	5.333333	col
205.333333	216	25	213	14	1.333333	12.666667	3.333333	0	0	0	2.666667	5	0	4.333333	1.333333	0	0	0	3.333333	1.666667	0	1.333333	0.333333	0	0	0	4	0.333333	0	0.333333	0	0	0	0	4.333333	0	0	0	0	0	0	0	5.333333	col
204.333333	214	22	211	8	0.666667	9.666667	3	0	0	0	2.333333	4	0	3.333333	1.333333	0	0	0	3	1.666667	0	1.333333	0.333333	0	0	0	3.666667	0.333333	0	0.333333	0	0	0	0	4.333333	0	0	0	0	0	0	0	5.333333	col
203.333333	216	25	211	4.666667	0.333333	6.666667	2.666667	0	0	0	2	2.666667	0	2.666667	1	0	0	0	2.666667	1.333333	0	1.333333	0.333333	0	0	0	3.333333	0.333333	0	0.333333	0	0	0	0	4.333333	0	0	0	0	0	0	0	5.333333	col
202.333333	216	25	210	3	0.333333	4.666667	2.666667	0	0	0	1.666667	2	0	2	1	0	0	0	2.666667	1	0	1	0.333333	0	0	0	3	0.333333	0	0	0	0	0	0	4	0	0	0	0	0	0	0	5.333333	col
201.666667	216	27	210	2	0.333333	3	3	0	0	0	1.666667	1.666667	0	1.666667	0.666667	0	0	0	2.333333	0.666667	0	0.666667	0.333333	0	0	0	3	0	0	0	0	0	0	0	4	0	0	0	0	0	0	0	5	col
201.333333	217	31	211	1.666667	0	3.333333	2.333333	0	0	0	1.666667	1.333333	0	1.333333	0.666667	0	0	0	2	0.333333	0	0.333333	0.333333	0	0	0	3	0	0	0	0	0	0	0	4	0	0	0	0	0	0	0	5	col
200.333333	215	32	210	1.333333	0.333333	3.666667	1.666667	0	0	0	1.333333	0.333333	0.333333	1.333333	0.666667	0	0	0	2	0.333333	0	0.333333	0.333333	0	0	0	3	0	0	0	0	0	0	0	4	0	0	0	0	0	0	0	5	col
199.333333	216	35	210	1.666667	0.333333	4.666667	1.666667	0	0	0	1.666667	0.666667	0.333333	1.333333	0.666667	0	0	0	2.333333	0.333333	0	0.333333	0.333333	0	0	0	3	0	0	0	0	0	0	0	4	0	0	0	0	0	0	0	5	col
198.666667	218	36	210	6	0.333333	6.333333	1.666667	0	0	0	2.333333	2	0	1.666667	0.333333	0	0	0	2.333333	0.333333	0	0.333333	0	0	0	0	3.333333	0	0	0	0	0	0	0	4	0	0	0	0	0	0	0	5	col
199.666667	219	35	211	14	0.666667	8	2.333333	0	0	0	2.333333	4.333333	0	2.666667	0.333333	0	0	0	3.333333	0.666667	0	0.666667	0	0	0	0	3.333333	0	0	0	0	0	0	0	4	0	0	0	0	0	0	0	5	col
203	219	27	212	23	0.666667	10	2.333333	0	0	0	2.333333	6	0	3.333333	0.333333	0	0	0	3.333333	0.666667	0	0.666667	0	0	0	0	3.666667	0	0	0	0	0	0	0	4	0	0	0	0	0	0	0	5	col
206.666667	217	20	213	9.666667	1.333333	9	3.333333	0	0	0	2.666667	4.666667	0	3.333333	0.666667	0	0	0	3.333333	1.666667	0	1.666667	0	0	0	0	4	0.333333	0	0.333333	0	0	0	0	4.333333	0	0	0	0	0	0	0	5.333333	col
205	215	20	211	6.333333	0.333333	6.666667	3	0	0	0	2.666667	4	0	3	0.666667	0	0	0	2.666667	1.666667	0	1.333333	0	0	0	0	3.666667	0.333333	0	0.333333	0	0	0	0	4.333333	0	0	0	0	0	0	0	5.333333	col
204.333333	212	24	211	5	0.333333	4.666667	3	0	0	0	2.333333	3	0	2.333333	0.666667	0	0	0	2.666667	1.333333	0	1.333333	0	0	0	0	3.333333	0.333333	0	0.333333	0	0	0	0	4	0	0	0	0	0	0	0	5.333333	col
203	214	27	211	4	0.333333	3.666667	2.666667	0	0	0	2	2.333333	0	2	0.666667	0	0	0	2.666667	0.666667	0	0.666667	0	0	0	0	3	0	0	0	0	0	0	0	4	0	0	0	0	0	0	0	5	col
200.666667	215	31	210	2.666667	0	3.666667	2.333333	0	0	0	1.666667	1.666667	0	1.666667	0.666667	0	0	0	2	0.333333	0	0.666667	0.333333	0	0	0	3	0	0	0	0	0	0	0	4	0	0	0	0	0	0	0	5	col
200.333333	215	32	210	1.666667	0.333333	4	2	0	0	0	1.333333	0.666667	0.333333	1.333333	0.666667	0	0	0	2	0.333333	0	0.333333	0.333333	0	0	0	3	0	0	0	0	0	0	0	4	0	0	0	0	0	0	0	5	col
200	215	34	210	2.666667	0.333333	5	2	0	0	0	1.666667	1	0.333333	1.666667	0.666667	0	0	0	2	0.333333	0	0.333333	0.333333	0	0	0	3	0	0	0	0	0	0	0	4	0	0	0	0	0	0	0	5	col
199.333333	220	32	210	8	0.666667	6.333333	2.333333	0	0	0	2	3	0	1.666667	0.666667	0	0	0	2.333333	0.333333	0	0.333333	0	0	0	0	3.333333	0	0	0	0	0	0	0	4	0	0	0	0	0	0	0	5	col
202.333333	223	27	212	17	1.333333	8	2.666667	0	0	0	2.333333	5	0	2.666667	0.666667	0	0	0	3.333333	0.666667	0	0.666667	0	0	0	0	3.666667	0	0	0	0	0	0	0	4	0	0	0	0	0	0	0	5	col
207.333333	215	19	213	7	0.333333	6.333333	3.666667	0	0	0	2	4.666667	0	3	0.666667	0	0	0	3.333333	1.666667	0	1.333333	0	0	0	0	4	0.333333	0	0.333333	0	0	0	0	4.333333	0	0	0	0	0	0	0	5.333333	col
206	212	21	212	6.333333	0.333333	4.666667	3	0	0	0	2	4	0	2.666667	0.666667	0	0	0	3	1.333333	0	1.333333	0	0	0	0	3.666667	0.333333	0	0.333333	0	0	0	0	4.333333	0	0	0	0	0	0	0	5.333333	col
203.666667	212	26	211	5.666667	0	4.333333	2.666667	0	0	0	2	2.666667	0	2	0.666667	0	0	0	2.666667	0.666667	0	0.666667	0	0	0	0	3.333333	0	0	0	0	0	0	0	4	0	0	0	0	0	0	0	5	col
201.666667	214	32	211	3.666667	0	4	2.333333	0	0	0	2	2	0	2	0.666667	0	0	0	2	0.333333	0	0.666667	0	0	0	0	3	0	0	0	0	0	0	0	4	0	0	0	0	0	0	0	5	col
200	215	34	210	2	0.333333	4.333333	2	0	0	0	1.666667	0.666667	0.333333	2	0.666667	0	0	0	2	0.333333	0	0.333333	0.333333	0	0	0	3	0	0	0	0	0	0	0	4	0	0	0	0	0	0	0	5	col
199.666667	217	34	210	3.666667	0.333333	5	2.333333	0	0	0	1.666667	1	0.333333	1.666667	0.666667	0	0	0	2.333333	0.333333	0	0.333333	0.333333	0	0	0	3	0	0	0	0	0	0	0	4	0	0	0	0	0	0	0	5	col
200.666667	220	31	211	9	0.666667	6.333333	2.333333	0	0	0	2.333333	3.333333	0	1.666667	0.666667	0	0	0	2.666667	0.333333	0	0.333333	0	0	0	0	3.666667	0	0	0	0	0	0	0	4	0	0	0	0	0	0	0	5	col
203.666667	223	24	212	16	1.666667	7.333333	2.666667	0	0	0	2.666667	4.666667	0.333333	2.666667	0.666667	0	0	0	3.333333	0.666667	0	0.666667	0	0	0	0	3.666667	0	0	0	0	0	0	0	4	0	0	0	0	0	0	0	5	col
207	212	18	212	7.333333	0.333333	5	3.333333	0	0	0	2.333333	4.333333	0	3	0.666667	0	0	0	2.666667	1.666667	0	1.333333	0	0	0	0	4	0.333333	0	0.333333	0	0	0	0	4	0	0	0	0	0	0	0	5.333333	col
204	212	25	211	6.666667	0.333333	4.666667	2.333333	0	0	0	2	3.333333	0	2.333333	0.666667	0	0	0	2.666667	0.666667	0	1.333333	0	0	0	0	3.333333	0.333333	0	0.333333	0	0	0	0	4	0	0	0	0	0	0	0	5	col
202.333333	214	30	211	4.333333	0	4.333333	2	0	0	0	2	2	0	2	0.666667	0	0	0	2.666667	0.333333	0	0.666667	0	0	0	0	3	0	0	0	0	0	0	0	4	0	0	0	0	0	0	0	5	col
201	215	33	211	2.333333	0.333333	4.666667	2	0	0	0	2	1	0.333333	2	0.666667	0	0	0	2.333333	0.333333	0	0.666667	0	0	0	0	3	0	0	0	0	0	0	0	4	0	0	0	0	0	0	0	5	col
200.666667	217	33	211	3.333333	0.333333	5	2	0	0	0	2	1	0.333333	2	0.666667	0	0	0	2.666667	0.333333	0	0.333333	0.333333	0	0	0	3	0	0	0	0	0	0	0	4	0	0	0	0	0	0	0	5	col
200.333333	219	30	210	8	0.666667	6	2.333333	0	0	0	2.333333	2.666667	0	2.333333	0.666667	0	0	0	2.666667	0.333333	0	0.333333	0	0	0	0	3.666667	0	0	0	0	0	0	0	4	0	0	0	0	0	0	0	5	col
207.666667	212	15	212	8.333333	0.666667	5.333333	3.333333	0	0	0	2.333333	4.333333	0	3	0.666667	0	0	0	3.333333	1.666667	0	1.333333	0	0	0	0	4	0.333333	0	0.333333	0	0	0	0	4.333333	0	0	0	0	0	0	0	5.333333	col
205	214	24	212	7.666667	0.333333	5	2.333333	0	0	0	2	3.333333	0	2.666667	0.333333	0	0	0	2.666667	1	0	1.333333	0	0	0	0	3.666667	0.333333	0	0.333333	0	0	0	0	4	0	0	0	0	0	0	0	5.333333	col
202.666667	214	29	211	4.666667	0	4.666667	2	0	0	0	1.666667	2.333333	0	2.333333	0.333333	0	0	0	2.333333	0.333333	0	0.666667	0	0	0	0	3	0	0	0	0	0	0	0	4	0	0	0	0	0	0	0	5	col
202	214	31	211	2.333333	0	4.666667	2	0	0	0	2	1	0	2.333333	0.333333	0	0	0	2	0.333333	0	0.666667	0	0	0	0	3	0	0	0	0	0	0	0	4	0	0	0	0	0	0	0	5	col
202	215	33	212	3	0	5	2	0	0	0	1.666667	1	0	2	0.333333	0	0	0	2.333333	0	0	0.333333	0	0	0	0	3	0	0	0	0	0	0	0	4	0	0	0	0	0	0	0	5	col
202.666667	215	31	212	6.666667	0.333333	5.333333	2.333333	0	0	0	2.333333	2	0	2.333333	0.333333	0	0	0	2.333333	0.333333	0	0.333333	0	0	0	0	3.333333	0	0	0	0	0	0	0	4	0	0	0	0	0	0	0	5	col
207.333333	218	17	213	9.333333	0.666667	5.666667	3	0	0	0	2.666667	4.666667	0	3.333333	0.666667	0	0	0	3	1.666667	0	1.666667	0	0	0	0	3.666667	0.333333	0	0.333333	0	0	0	0	4.333333	0	0	0	0	0	0	0	5.333333	col
204.666667	216	24	212	7.333333	0.333333	5	2.333333	0	0	0	1.666667	3.333333	0	3	0.333333	0	0	0	2.666667	1.333333	0	1.333333	0	0	0	0	3.666667	0.333333	0	0.333333	0	0	0	0	4.333333	0	0	0	0	0	0	0	5.333333	col
203.333333	216	28	212	4.333333	0	5	2	0	0	0	1.333333	2	0	2.333333	0.333333	0	0	0	2	0.333333	0	0.666667	0	0	0	0	3	0	0	0	0	0	0	0	4	0	0	0	0	0	0	0	5.333333	col
202.666667	214	32	212	2	0	4.666667	1.666667	0	0	0	1.333333	1	0	2.333333	0.333333	0	0	0	2	0.333333	0	0.666667	0	0	0	0	3	0	0	0	0	0	0	0	4	0	0	0	0	0	0	0	5	col
202.333333	214	33	212	2	0	4.666667	1.666667	0	0	0	1.333333	1	0	2.333333	0.333333	0	0	0	2	0	0	0.666667	0	0	0	0	3	0	0	0	0	0	0	0	4	0	0	0	0	0	0	0	5	col
203.333333	214	30	212	4.333333	0	5	2	0	0	0	2	1.666667	0	2.333333	0.333333	0	0	0	2.666667	0.333333	0	0.666667	0	0	0	0	3.333333	0	0	0	0	0	0	0	4	0	0	0	0	0	0	0	5	col
207	217	19	213	9.666667	0.666667	6.333333	3	0	0	0	2.333333	4.666667	0	3.333333	0.333333	0	0	0	3	1.666667	0	1.666667	0	0	0	0	3.666667	0.333333	0	0.333333	0	0	0	0	4.333333	0	0	0	0	0	0	0	5.333333	col
204.333333	218	24	212	6.333333	0.333333	5.333333	2.333333	0	0	0	1.666667	3	0	3	0.333333	0	0	0	2	1.333333	0	1.333333	0	0	0	0	3.333333	0.333333	0	0.333333	0	0	0	0	4.333333	0	0	0	0	0	0	0	5.333333	col
203	217	28	212	3.333333	0.333333	5	2	0	0	0	1.333333	2	0	2.666667	0.333333	0	0	0	2	0.666667	0	1	0	0	0	0	3	0.333333	0	0.333333	0	0	0	0	4.333333	0	0	0	0	0	0	0	5.333333	col
202.333333	215	32	212	1.666667	0	4.333333	1.666667	0	0	0	2	0.666667	0	2.333333	0.333333	0	0	0	2	0.333333	0	0.666667	0	0	0	0	3	0	0	0	0	0	0	0	4	0	0	0	0	0	0	0	5	col
201.333333	214	33	211	1.333333	0.333333	4.666667	1	0	0	0	1.666667	0.666667	0	2.333333	0.333333	0	0	0	2	0	0	0.666667	0	0	0	0	2.666667	0	0	0	0	0	0	0	4	0	0	0	0	0	0	0	5	col
202.333333	219	30	212	3.333333	0	5	1.333333	0	0	0	2	1.333333	0	2.333333	0.333333	0	0	0	2	0.333333	0	0.666667	0	0	0	0	3	0	0	0	0	0	0	0	4	0	0	0	0	0	0	0	5	col
209.333333	209	15	214	14.333333	0.666667	7.333333	3.666667	0	0	0	2.666667	6	0	4.333333	0.666667	0	0	0	3.333333	2.666667	0	2.333333	0	0	0	0	4	0.333333	0	0.333333	0	0	0	0	4.333333	0	0	0	0	0	0	0	5.333333	col
206	215	20	212	9	0.333333	6.666667	2.666667	0	0	0	2	4.666667	0	3.666667	0.333333	0	0	0	3	2	0	1.666667	0	0	0	0	3.333333	0.333333	0	0.333333	0	0	0	0	4.333333	0	0	0	0	0	0	0	5.333333	col
204.333333	218	24	212	4.666667	0.333333	5.333333	2.333333	0	0	0	1.666667	3	0	3.333333	0.333333	0	0	0	2	1.333333	0	1.333333	0	0	0	0	3	0.333333	0	0.333333	0	0	0	0	4.333333	0	0	0	0	0	0	0	5.333333	col
203.333333	220	26	212	2.333333	0.333333	4.666667	2	0	0	0	1.666667	1.666667	0	3	0.333333	0	0	0	2	0.666667	0	1.333333	0	0	0	0	3	0.333333	0	0.333333	0	0	0	0	4.333333	0	0	0	0	0	0	0	5.333333	col
203	215	30	212	1	0.333333	4.333333	1.666667	0	0	0	2	0.666667	0	2.333333	0.333333	0	0	0	2	0.333333	0	0.666667	0	0	0	0	2.666667	0	0	0	0	0	0	0	4.333333	0	0	0	0	0	0	0	5.333333	col
202.666667	215	31	212	1	0.333333	4.333333	1	0	0	0	1.333333	0.666667	0	2.333333	0.333333	0	0	0	2	0	0	0.666667	0	0	0	0	2.666667	0	0	0	0	0	0	0	4.333333	0	0	0	0	0	0	0	5	col
202.666667	219	28	212	2	0.333333	4.666667	1.333333	0	0	0	1.666667	1.333333	0	2.333333	0.333333	0	0	0	2	0.333333	0	0.666667	0	0	0	0	3	0	0	0	0	0	0	0	4.333333	0	0	0	0	0	0	0	5	col
204.666667	210	21	211	14	0.333333	8	4	0	0	0	2.333333	6.666667	0	4.333333	0.666667	0	0	0	3.333333	2.666667	0	2.333333	0	0	0	0	4	0.333333	0	0.333333	0	0	0	0	4.333333	0	0	0	0	0	0	0	5.333333	col
205	214	24	212	6.666667	0.333333	6.666667	3.666667	0	0	0	2	4.666667	0	4	0.666667	0	0	0	2.666667	2.333333	0	2	0	0	0	0	3.333333	0.333333	0	0.333333	0	0	0	0	4.333333	0	0	0	0	0	0	0	5.333333	col
204.666667	216	24	212	2.333333	0.333333	5.666667	2.666667	0	0	0	1.666667	2.666667	0	3.333333	0.666667	0	0	0	2	1.333333	0	1.666667	0	0	0	0	3	0.333333	0	0.333333	0	0	0	0	4.333333	0	0	0	0	0	0	0	5.333333	col
204.333333	220	26	213	1	0.333333	4.666667	2.333333	0	0	0	1.666667	1.333333	0	3	0.666667	0	0	0	1.666667	0.666667	0	1.333333	0	0	0	0	3	0.333333	0	0.333333	0	0	0	0	4.333333	0	0	0	0	0	0	0	5.333333	col
203.333333	220	26	212	0.666667	0.333333	4	2	0	0	0	1.666667	0.333333	0	2.666667	0.333333	0	0	0	2	0.333333	0	0.666667	0	0	0	0	2.666667	0.333333	0	0.333333	0	0	0	0	4.333333	0	0	0	0	0	0	0	5.333333	col
202.666667	219	28	212	0.666667	0.333333	4	1.666667	0	0	0	1.666667	0.333333	0	2.666667	0.333333	0	0	0	2	0	0	0.666667	0	0	0	0	2.666667	0	0	0	0	0	0	0	4.333333	0	0	0	0	0	0	0	5	col
203	217	28	212	1.333333	0.333333	4.666667	1.333333	0	0	0	1.666667	1	0	2.666667	0.333333	0	0	0	2	0.333333	0	0.666667	0	0	0	0	3	0	0	0	0	0	0	0	4.333333	0	0	0	0	0	0	0	5.333333	col
203.333333	216	28	212	4.333333	0	5	1.333333	0	0	0	1.666667	2.666667	0	3	0.333333	0	0	0	2.333333	0.333333	0	0.666667	0	0	0	0	3.333333	0	0	0	0	0	0	0	4.333333	0	0	0	0	0	0	0	5.333333	col
205	208	22	212	19.333333	0.666667	9	4.666667	0	0	0	2.666667	9	0	5.333333	0.666667	0	0	0	3.333333	3	0	2.333333	0	0	0	0	4.333333	0.333333	0	0.333333	0	0	0	0	4.333333	0	0	0	0	0	0	0	5.333333	col
203	212	25	210	10.333333	0.333333	8.666667	4.666667	0	0	0	2	6.333333	0	4.666667	0.666667	0	0	0	3	2.666667	0	2.333333	0	0	0	0	4.333333	0.333333	0	0.333333	0	0	0	0	4.333333	0	0	0	0	0	0	0	5.333333	col
204	216	26	212	4.333333	0	7.333333	4.333333	0	0	0	1.333333	4.333333	0	4.333333	0.666667	0	0	0	2.666667	2.333333	0	2	0	0	0	0	3.333333	0.333333	0	0.333333	0	0	0	0	4.333333	0	0	0	0	0	0	0	5.333333	col
204.333333	216	25	212	1.333333	0	6.333333	3.333333	0	0	0	1.333333	2.333333	0	3.666667	0.666667	0	0	0	1.666667	1.666667	0	1.666667	0	0	0	0	3.333333	0.333333	0	0.333333	0	0	0	0	4.333333	0	0	0	0	0	0	0	5.333333	col
204.333333	220	26	213	0.666667	0.333333	5.333333	2.666667	0	0	0	1.666667	1	0	3	0.666667	0	0	0	2	0.666667	0	1.333333	0	0	0	0	2.666667	0.333333	0	0.333333	0	0	0	0	4.333333	0	0	0	0	0	0	0	5.333333	col
203.666667	220	25	212	0.666667	0.333333	5	2.333333	0	0	0	1.333333	0.333333	0	3	0.666667	0	0	0	2	0.333333	0	1	0	0	0	0	2.666667	0.333333	0	0.333333	0	0	0	0	4.333333	0	0	0	0	0	0	0	5.333333	col
203.333333	218	27	212	0.666667	0.333333	4.333333	2	0	0	0	1.666667	0.333333	0.333333	2.666667	0.666667	0	0	0	2	0	0	0.666667	0	0	0	0	2.666667	0	0	0	0	0	0	0	4.333333	0	0	0	0	0	0	0	5.333333	col
202	215	30	211	1	0.333333	4.666667	1.333333	0	0	0	1.333333	1	0	3	0.333333	0	0	0	2	0	0	0.666667	0	0	0	0	2.666667	0	0	0	0	0	0	0	4.333333	0	0	0	0	0	0	0	5.333333	col
200.666667	212	30	209	3.666667	0.333333	5.666667	1.333333	0	0	0	2	2	0	3.333333	0.333333	0	0	0	2.333333	0.333333	0	0.666667	0	0	0	0	3.333333	0	0	0	0	0	0	0	4.333333	0	0	0	0	0	0	0	5.333333	col
206.666667	210	25	214	16.666667	2.666667	10	5	0	0	0	3	9.333333	0.333333	5.333333	0.666667	0	0	0	3.666667	3	0	2.333333	0	0	0	0	4.333333	0.333333	0	0.333333	0	0	0	0	4.333333	0	0	0	0	0	0	0	5.333333	col
204.666667	216	27	213	7.333333	1.333333	9.666667	5	0	0	0	2	6.333333	0.333333	5.333333	1	0	0	0	3	3	0	2.333333	0	0	0	0	4	0.333333	0	0.333333	0	0	0	0	4.333333	0	0	0	0	0	0	0	5.333333	col
204.333333	218	27	213	2	0.333333	9	4.333333	0	0	0	1	4	0.333333	4.666667	1	0	0	0	2.333333	2.666667	0	2	0	0	0	0	3.666667	0.333333	0	0.333333	0	0	0	0	4.333333	0	0	0	0	0	0	0	5.333333	col
204.333333	216	25	212	0.666667	0	7.666667	3.666667	0	0	0	1.333333	2	0.333333	4	1	0	0	0	2	1.666667	0	1.666667	0	0	0	0	3.333333	0.333333	0	0.333333	0	0	0	0	4.333333	0	0	0	0	0	0	0	5.333333	col
203.666667	218	26	212	0.666667	0	7	2.666667	0	0	0	1.666667	1	0	3.333333	1	0	0	0	2	1.333333	0	1.333333	0	0	0	0	3	0.333333	0	0.333333	0	0	0	0	4.333333	0	0	0	0	0	0	0	5.333333	col
203.666667	216	27	212	0.666667	0	6	2.333333	0	0	0	1.666667	0.333333	0	3.333333	0.666667	0	0	0	2	0.333333	0	1.333333	0	0	0	0	2.666667	0.333333	0	0.333333	0	0	0	0	4.333333	0	0	0	0	0	0	0	5.333333	col
202.666667	217	30	212	0.666667	0	5.666667	2	0	0	0	1.666667	0.333333	0.333333	3	0.666667	0	0	0	2	0.333333	0	0.666667	0	0	0	0	2.666667	0	0	0	0	0	0	0	4.333333	0	0	0	0	0	0	0	5.333333	col
201.333333	217	31	211	0.666667	0.333333	6	2	0	0	0	1.333333	0.666667	0	3.333333	0.666667	0	0	0	2	0	0	0.666667	0	0	0	0	2.666667	0	0	0	0	0	0	0	4.333333	0	0	0	0	0	0	0	5.333333	col
201	217	32	211	2.666667	0.333333	6.666667	2	0	0	0	1.333333	2	0	3.333333	0.666667	0	0	0	2.333333	0.333333	0	0.666667	0.333333	0	0	0	3.333333	0	0	0	0	0	0	0	4.333333	0	0	0	0	0	0	0	5.333333	col
202.333333	210	26	210	19.333333	4	12	4.666667	0	0	0	3	10	0.666667	5.666667	1.333333	0	0	0	4	3	0	2.333333	0	0	0	0	4.333333	0.333333	0	0.333333	0	0	0	0	4.333333	0	0	0	0	0	0	0	5.333333	col
203.666667	216	27	212	9.333333	2.333333	12	4.666667	0	0	0	2	7.333333	0.666667	5.666667	1.333333	0	0	0	3	3	0	2.333333	0	0	0	0	4.333333	0.333333	0	0.333333	0	0	0	0	4.333333	0	0	0	0	0	0	0	5.333333	col
203.333333	220	26	212	3	1	11.666667	4	0	0	0	2	4.666667	0.333333	5.333333	1.333333	0	0	0	2.333333	2.666667	0	2.333333	0	0	0	0	4.333333	0.333333	0	0.333333	0	0	0	0	4.333333	0	0	0	0	0	0	0	5.333333	col
203.333333	220	26	212	1	0.666667	10.666667	3	0	0	0	1.666667	2.333333	0.333333	4.666667	1.333333	0	0	0	2.333333	2.333333	0	2	0	0	0	0	3.333333	0.333333	0	0.333333	0	0	0	0	4.333333	0	0	0	0	0	0	0	5.333333	col
203	217	28	212	1	0.333333	9.666667	2.666667	0	0	0	1.666667	1	0.333333	4.333333	1	0	0	0	1.666667	1.333333	0	1.666667	0	0	0	0	3.333333	0.333333	0	0.333333	0	0	0	0	4.333333	0	0	0	0	0	0	0	5.333333	col
202.666667	215	31	212	1	0	9	2.333333	0	0	0	1.666667	0.666667	0.333333	4	0.666667	0	0	0	2	0.666667	0	1.333333	0.333333	0	0	0	2.666667	0.333333	0	0.333333	0	0	0	0	4.333333	0	0	0	0	0	0	0	5.333333	col
202.666667	215	31	212	0.666667	0	8.333333	2	0	0	0	1.666667	0.333333	0.333333	3.666667	0.666667	0	0	0	2	0.333333	0	1	0.333333	0	0	0	2.666667	0.333333	0	0.333333	0	0	0	0	4.333333	0	0	0	0	0	0	0	5.333333	col
201.333333	217	31	211	0.333333	0.333333	8	2	0	0	0	1.666667	0.666667	0	3.666667	0.666667	0	0	0	2	0.333333	0	0.666667	0.333333	0	0	0	2.666667	0	0	0	0	0	0	0	4.333333	0	0	0	0	0	0	0	5.333333	col
201	217	32	211	1.666667	0.333333	8	2	0	0	0	1.333333	1.333333	0	4	0.666667	0	0	0	2	0.333333	0	0.666667	0.333333	0	0	0	3.333333	0	0	0	0	0	0	0	4.333333	0	0	0	0	0	0	0	5.333333	col
201.666667	212	26	209	21.666667	1.333333	14.666667	4.333333	0	0	0	2.666667	10	0.333333	6	1.333333	0	0	0	3	3	0	2.333333	0	0	0	0	4.333333	0.333333	0	0.333333	0	0	0	0	4.333333	0	0	0	0	0	0	0	5.333333	col
203.333333	216	28	212	11	0.666667	15	3.666667	0	0	0	2	7.666667	0.333333	6	1.333333	0	0	0	3	3	0	2.333333	0	0	0	0	4.333333	0.333333	0	0.333333	0	0	0	0	4.333333	0	0	0	0	0	0	0	5.333333	col
202.666667	216	27	211	5	0.666667	14.333333	2.666667	0	0	0	1.666667	5	0.333333	5.666667	1.333333	0	0	0	2.333333	2.666667	0	2	0.333333	0	0	0	3.333333	0.333333	0	0.333333	0	0	0	0	4.333333	0	0	0	0	0	0	0	5.333333	col
202.333333	216	29	211	2.333333	1	13.333333	2.333333	0	0	0	1.666667	3	0.333333	5.666667	1	0	0	0	2.333333	2.333333	0	2	0.333333	0	0	0	3.333333	0.333333	0	0.333333	0	0	0	0	4.333333	0	0	0	0	0	0	0	5.333333	col
202	214	31	211	1.333333	0.666667	12.666667	2	0	0	0	1.666667	1.333333	0.333333	5.333333	0.666667	0	0	0	2	1.333333	0	1.666667	0.333333	0	0	0	3.333333	0.333333	0	0.333333	0	0	0	0	4.333333	0	0	0	0	0	0	0	5.333333	col
201.333333	215	32	211	0.666667	0.333333	11.666667	2	0	0	0	1.666667	0.666667	0	5.333333	0.666667	0	0	0	2	0.666667	0	1.333333	0.333333	0	0	0	3.333333	0.333333	0	0.333333	0	0	0	0	4.333333	0	0	0	0	0	0	0	5.333333	col
201	217	32	211	0.333333	0.333333	11.666667	2	0	0	0	1.666667	0.666667	0	5.333333	0.666667	0	0	0	1.666667	0.333333	0	1	0.333333	0	0	0	3.333333	0	0	0	0	0	0	0	4.333333	0	0	0	0	0	0	0	5.333333	col
200.333333	218	33	211	1	0	11.333333	2	0	0	0	1.333333	1	0	5.333333	0.666667	0	0	0	1.666667	0.333333	0	0.666667	0.333333	0	0	0	3.333333	0	0	0	0	0	0	0	4.333333	0	0	0	0	0	0	0	5.333333	col
199.666667	212	27	207	29.333333	0.333333	17.666667	2.666667	0	0	0	2.333333	12.333333	0.333333	6.666667	1.333333	0	0	0	3	3	0	2.333333	0.333333	0	0	0	4.333333	0.333333	0	0.333333	0	0	0	0	4.333333	0	0	0	0	0	0	0	5.333333	col
202.333333	216	29	211	17.333333	0.666667	18	2.333333	0	0	0	2.333333	9.666667	0.333333	7	0.666667	0	0	0	3	3	0	2.333333	0.333333	0	0	0	4.333333	0.333333	0	0.333333	0	0	0	0	4.333333	0	0	0	0	0	0	0	5.333333	col
201.666667	215	31	211	9.333333	1	17.666667	2.333333	0	0	0	2	7	0.333333	7	0.666667	0	0	0	2.333333	2.666667	0	2	0.333333	0	0	0	4	0.333333	0	0.333333	0	0	0	0	4.333333	0	0	0	0	0	0	0	5.333333	col
201.333333	214	33	211	4.333333	1	17	2	0	0	0	2	4.333333	0.333333	6.666667	0.666667	0	0	0	2.333333	2.333333	0	2	0.333333	0	0	0	3.333333	0.333333	0	0.333333	0	0	0	0	4.333333	0	0	0	0	0	0	0	5.333333	col
201	215	33	211	2	0.333333	16.333333	2	0	0	0	1.666667	3	0	6.666667	0.666667	0	0	0	2.333333	1.666667	0	2	0.333333	0	0	0	3.333333	0.333333	0	0.333333	0	0	0	0	4.333333	0	0	0	0	0	0	0	5.333333	col
201	217	32	211	1.333333	0.333333	16	2	0	0	0	1.333333	1.666667	0	6.333333	0.666667	0	0	0	2	0.666667	0	1.333333	0.333333	0	0	0	3.333333	0.333333	0	0.333333	0	0	0	0	4.333333	0	0	0	0	0	0	0	5.333333	col
200.333333	215	32	210	1	0.333333	15.666667	2	0	0	0	1.333333	1	0	6.333333	0.666667	0	0	0	2	0.666667	0	1.333333	0.333333	0	0	0	3.333333	0	0	0	0	0	0	0	4.333333	0	0	0	0	0	0	0	5.333333	col
203.666667	214	25	211	41	0.333333	21.333333	2	0	0	0	2.666667	14.666667	0	8	0.666667	0	0	0	3.333333	3	0	2.333333	0.333333	0	0	0	4.333333	0.333333	0	0.333333	0	0	0	0	4.333333	0	0	0	0	0	0	0	5.333333	col
198.333333	215	33	208	28.666667	1.333333	21.333333	2	0	0	0	2.333333	12.666667	0	8.333333	0.666667	0	0	0	3.333333	3	0	2.333333	0.333333	0	0	0	4.333333	0.333333	0	0.333333	0	0	0	0	4.333333	0	0	0	0	0	0	0	5.333333	col
197.333333	213	38	208	17.333333	1.333333	21.333333	2	0	0	0	2.333333	10	0	8.333333	0.666667	0	0	0	3	2.666667	0	2.333333	0	0	0	0	4.333333	0.333333	0	0.333333	0	0	0	0	4.333333	0	0	0	0	0	0	0	5.333333	col
201	213	35	211	10	0.666667	21	1.666667	0	0	0	2	7.333333	0	8.333333	0.333333	0	0	0	2.666667	2.333333	0	2	0	0	0	0	4	0.333333	0	0.333333	0	0	0	0	4.333333	0	0	0	0	0	0	0	5.333333	col
201	212	32	210	6	0.333333	21	1.666667	0	0	0	1.666667	5.333333	0	8.333333	0.333333	0	0	0	2.666667	2	0	2	0	0	0	0	3.666667	0.333333	0	0.333333	0	0	0	0	4.333333	0	0	0	0	0	0	0	5.333333	col
200.666667	215	31	210	3.666667	0.333333	21	2	0	0	0	1.333333	3.666667	0	8.333333	0.333333	0	0	0	2.333333	1.333333	0	2	0	0	0	0	4	0	0	0	0	0	0	0	5	0	0	0	0	0	0	0	5.333333	col
199.666667	214	22	206	54	1.666667	24	1.666667	0	0	0	3	17.333333	0	8.666667	0.333333	0	0	0	3.333333	3.333333	0	2.333333	0	0	0	0	4.333333	0.333333	0	0.333333	0	0	0	0	4.333333	0	0	0	0	0	0	0	5.333333	col
190	210	33	199	42.666667	1.666667	24.666667	1.666667	0	0	0	3	16	0	9	0.333333	0	0	0	3.333333	3.333333	0	2.333333	0	0	0	0	4.333333	0.333333	0	0.333333	0	0	0	0	4.333333	0	0	0	0	0	0	0	5.333333	col
199	209	34	209	32	1	25.666667	1.666667	0	0	0	3	14.666667	0	9.666667	0.333333	0	0	0	3.333333	3	0	2.333333	0	0	0	0	4.333333	0.333333	0	0.333333	0	0	0	0	4.333333	0	0	0	0	0	0	0	5.333333	col
201.666667	210	32	211	23.333333	0.333333	26.333333	1.666667	0	0	0	2.333333	12.333333	0	10.333333	0.333333	0	0	0	3	2.666667	0	2.333333	0	0	0	0	4.333333	0.333333	0	0.333333	0	0	0	0	4.666667	0	0	0	0	0	0	0	5.333333	col
201	212	32	210	16.666667	0.333333	26.666667	1.666667	0	0	0	2	9.666667	0	10.333333	0.333333	0	0	0	3	2.333333	0	2	0	0	0	0	4.333333	0.333333	0	0	0	0	0	0	5.333333	0	0	0	0	0	0	0	5.333333	col
204.333333	214	29	213	23	2.666667	16.333333	5	0	0	0	3	10.666667	0	8	0.666667	0	0	0	3.333333	1.666667	0	1.333333	0	0	0	0	4.333333	0	0	0	0	0	0	0	5.333333	0	0	0	0	0	0	0	5.333333	col
200	211	38	211	18.666667	3.333333	16.666667	4.666667	0	0	0	3	9.333333	0.333333	8	0.666667	0	0	0	3.333333	1	0	1	0	0	0	0	4.333333	0	0	0	0	0	0	0	4.666667	0	0	0	0	0	0	0	5.333333	col
196	215	41	208	12.666667	5.333333	17.333333	4	0	0	0	2.666667	8.333333	0.333333	7.666667	0.333333	0	0	0	3.333333	1	0	1	0	0	0	0	4.333333	0	0	0	0	0	0	0	4.666667	0	0	0	0	0	0	0	5.333333	col
196.333333	213	41	208	15	2.333333	17	3.666667	0	0	0	2	7	0.333333	7.666667	0.333333	0	0	0	3	0.666667	0	1	0	0	0	0	4.333333	0	0	0	0	0	0	0	4.666667	0	0	0	0	0	0	0	5.333333	col
198	212	40	209	18.333333	1	16.666667	3.333333	0	0	0	2	6.666667	0	7.333333	0.333333	0	0	0	3.333333	0.666667	0	1	0	0	0	0	4.333333	0	0	0	0	0	0	0	4.666667	0	0	0	0	0	0	0	5.333333	col
199.333333	212	38	210	18	1	16.333333	2.666667	0	0	0	2.666667	6.333333	0	7.333333	0.333333	0	0	0	3.333333	0.333333	0	0.666667	0	0	0	0	4.333333	0	0	0	0	0	0	0	4.666667	0	0	0	0	0	0	0	5.333333	col
199.333333	215	36	210	15.333333	0.666667	16	2.666667	0	0	0	2.333333	5.666667	0	7	0.333333	0	0	0	3	0.333333	0	0.666667	0	0	0	0	3.666667	0	0	0	0	0	0	0	4.666667	0	0	0	0	0	0	0	5.333333	col
199.333333	215	32	209	11.666667	0.666667	15	2.666667	0	0	0	2.333333	5	0	6.333333	0.333333	0	0	0	3.333333	0.333333	0	0.666667	0	0	0	0	3.666667	0	0	0	0	0	0	0	4.666667	0	0	0	0	0	0	0	5.333333	col
200	212	32	209	9	0.666667	15.666667	2.666667	0	0	0	2.333333	4.333333	0	6.333333	0.333333	0	0	0	3.333333	0	0	0.666667	0	0	0	0	4	0	0	0	0	0	0	0	4.666667	0	0	0	0	0	0	0	5.333333	col
198.666667	211	36	209	9.333333	2	16	3	0	0	0	2.333333	3.666667	0	6.333333	0.333333	0	0	0	3.333333	0	0	0.666667	0	0	0	0	4	0	0	0	0	0	0	0	4.666667	0	0	0	0	0	0	0	5.333333	col
199.666667	216	37	211	10	2	14.333333	4.333333	0	0	0	2.333333	5	0.333333	7.666667	0.666667	0	0	0	3.333333	0.666667	0	1	0	0	0	0	4.333333	0	0	0	0	0	0	0	5	0	0	0	0	0	0	0	5.333333	col
198.333333	213	37	209	7	2.333333	15.333333	4	0	0	0	2.333333	4.333333	0.333333	7.666667	0.666667	0	0	0	3	0.666667	0	1	0	0	0	0	4.333333	0	0	0	0	0	0	0	4.666667	0	0	0	0	0	0	0	5.333333	col
196.333333	215	40	208	4	3	15.666667	3.666667	0	0	0	1.666667	3.666667	0.333333	7.666667	0.333333	0	0	0	3	0.333333	0	1	0	0	0	0	4.333333	0	0	0	0	0	0	0	4.666667	0	0	0	0	0	0	0	5.333333	col
195.666667	214	42	208	5	1	16	3.333333	0	0	0	1.333333	3.333333	0.333333	7.666667	0.333333	0	0	0	2.666667	0.333333	0	1	0	0	0	0	4.333333	0	0	0	0	0	0	0	4.666667	0	0	0	0	0	0	0	5.333333	col
196	213	42	208	6.333333	0.333333	16.333333	2.666667	0	0	0	1.666667	3.666667	0	7.666667	0.333333	0	0	0	2.333333	0.333333	0	1	0	0	0	0	3.666667	0	0	0	0	0	0	0	4.666667	0	0	0	0	0	0	0	5.333333	col
196.666667	214	42	209	7	0.666667	16.333333	2.333333	0	0	0	2	3	0	7.666667	0.333333	0	0	0	2.333333	0.333333	0	1	0	0	0	0	3.666667	0	0	0	0	0	0	0	4.666667	0	0	0	0	0	0	0	5.333333	col
197.333333	216	39	209	6	0.666667	16.333333	2.333333	0	0	0	1.666667	3	0	7.666667	0.333333	0	0	0	2.333333	0.333333	0	1	0	0	0	0	3.666667	0	0	0	0	0	0	0	4.666667	0	0	0	0	0	0	0	5.333333	col
198.666667	215	35	209	4.666667	0.666667	16.333333	2.333333	0	0	0	1.666667	2.666667	0	7.666667	0.333333	0	0	0	2.333333	0.333333	0	0.666667	0	0	0	0	3.666667	0	0	0	0	0	0	0	4.666667	0	0	0	0	0	0	0	5.333333	col
199	215	34	209	4	0.666667	16.666667	2.666667	0	0	0	2	2.333333	0	7.333333	0.333333	0	0	0	2.333333	0.333333	0	0.666667	0	0	0	0	3.666667	0	0	0	0	0	0	0	4.666667	0	0	0	0	0	0	0	5.333333	col
198.333333	212	35	208	4	2	18	2.666667	0	0	0	2	2.666667	0	7.333333	0.333333	0	0	0	3	0.333333	0	0.666667	0	0	0	0	3.666667	0	0	0	0	0	0	0	4.666667	0	0	0	0	0	0	0	5.333333	col
196.333333	215	40	208	5.666667	2.333333	20	3	0	0	0	2.333333	3	0.333333	7.333333	0.333333	0	0	0	3.333333	0.333333	0	0.666667	0	0	0	0	4	0	0	0	0	0	0	0	4.666667	0	0	0	0	0	0	0	5.333333	col
195	215	41	207	10.666667	2	22.333333	3.666667	0	0	0	2.666667	3.666667	0.333333	7.333333	0.666667	0	0	0	3	0.333333	0	0.666667	0	0	0	0	4.333333	0	0	0	0	0	0	0	4.666667	0	0	0	0	0	0	0	5.333333	col
196.333333	213	41	208	19.666667	2	25	3.666667	0	0	0	2.666667	5	0.333333	7.666667	0.333333	0	0	0	3.333333	0.333333	0	0.666667	0	0	0	0	4.333333	0	0	0	0	0	0	0	4.666667	0	0	0	0	0	0	0	5.333333	col
200	216	36	211	29.666667	2	27.666667	3.333333	0	0	0	2.666667	7.333333	0	8	0.333333	0	0	0	3.333333	0	0	0.333333	0	0	0	0	4.333333	0	0	0	0	0	0	0	5	0	0	0	0	0	0	0	5.333333	col
198	216	36	209	4	1.666667	13.333333	4.333333	0	0	0	2	2	0.333333	7.333333	0.666667	0	0	0	2.666667	0.333333	0	1	0	0	0	0	4	0	0	0	0	0	0	0	5	0	0	0	0	0	0	0	5.333333	col
198	215	37	209	4	2	14	4	0	0	0	2.333333	1.666667	0.333333	7.333333	0.666667	0	0	0	2.666667	0.333333	0	1	0	0	0	0	3.666667	0	0	0	0	0	0	0	5	0	0	0	0	0	0	0	5.333333	col
197	216	40	209	4.666667	1	14.666667	3.333333	0	0	0	2.333333	2.666667	0.333333	7.666667	0.333333	0	0	0	2.333333	0.333333	0	1	0	0	0	0	3.666667	0	0	0	0	0	0	0	4.666667	0	0	0	0	0	0	0	5.333333	col
196	215	41	208	4.666667	0.333333	15.666667	2.666667	0	0	0	1.666667	3	0	8	0.333333	0	0	0	2.333333	0.333333	0	1	0	0	0	0	3.333333	0	0	0	0	0	0	0	4.666667	0	0	0	0	0	0	0	5.333333	col
196	213	42	208	4.666667	0.333333	16	2.333333	0	0	0	2	3.333333	0	8	0.333333	0	0	0	2.333333	0.333333	0	1	0	0	0	0	3.666667	0	0	0	0	0	0	0	4.666667	0	0	0	0	0	0	0	5.333333	col
197	215	41	209	4.333333	0.666667	16.666667	2.333333	0	0	0	2	3.333333	0	8.333333	0.333333	0	0	0	2.333333	0.333333	0	1	0	0	0	0	3.666667	0	0	0	0	0	0	0	4.666667	0	0	0	0	0	0	0	5.333333	col
198	215	37	209	4	0.666667	17	2	0	0	0	2	3.666667	0	8.333333	0.333333	0	0	0	2.333333	0.666667	0	1	0	0	0	0	3.666667	0	0	0	0	0	0	0	4.666667	0	0	0	0	0	0	0	5.333333	col
199.333333	216	35	210	3.666667	0.666667	17.333333	2	0	0	0	2.333333	3.666667	0	8.333333	0.333333	0	0	0	2.333333	0.666667	0	1	0	0	0	0	3.666667	0	0	0	0	0	0	0	4.666667	0	0	0	0	0	0	0	5.333333	col
200	215	34	210	3.666667	0.666667	18.666667	2.333333	0	0	0	2	3.666667	0	9	0.333333	0	0	0	2.666667	0.666667	0	1	0	0	0	0	3.666667	0	0	0	0	0	0	0	4.666667	0	0	0	0	0	0	0	5.333333	col
199.666667	215	35	210	5	0.666667	19.666667	2.666667	0	0	0	2	4	0	9	0.333333	0	0	0	3	0.666667	0	1	0	0	0	0	4	0	0	0	0	0	0	0	5	0	0	0	0	0	0	0	5.333333	col
198	216	36	209	6.666667	0.666667	21.333333	2.666667	0	0	0	2.666667	4.666667	0	9.333333	0.333333	0	0	0	3.333333	0.666667	0	1	0	0	0	0	4.333333	0	0	0	0	0	0	0	5	0	0	0	0	0	0	0	5.333333	col
198	216	40	210	7.666667	1.333333	24	2.666667	0	0	0	2.666667	4.333333	0.333333	9.333333	0.333333	0	0	0	3	0.666667	0	0.666667	0	0	0	0	4.333333	0	0	0	0	0	0	0	5	0	0	0	0	0	0	0	5.333333	col
198.666667	215	38	210	10	1.666667	27.333333	2.666667	0	0	0	2	4	0.333333	9.333333	0.333333	0	0	0	3	0.333333	0	0.666667	0	0	0	0	4.333333	0	0	0	0	0	0	0	5	0	0	0	0	0	0	0	5.333333	col
199	216	39	211	15	2	29.666667	2.666667	0	0	0	2	4.666667	0.333333	9.333333	0.333333	0	0	0	3	0.333333	0	0.666667	0	0	0	0	4.333333	0	0	0	0	0	0	0	5.333333	0	0	0	0	0	0	0	5.333333	col
198.666667	216	37	210	23	2	32.333333	2.333333	0	0	0	2.666667	6	0.333333	9.666667	0.333333	0	0	0	3.333333	0.333333	0	0.666667	0	0	0	0	4.333333	0	0	0	0	0	0	0	5.333333	0	0	0	0	0	0	0	5.333333	col
198.666667	217	34	209	32	1.333333	34.333333	2	0	0	0	3	7	0	9.666667	0.333333	0	0	0	3.666667	0.333333	0	0.666667	0	0	0	0	4.333333	0	0	0	0	0	0	0	5.333333	0	0	0	0	0	0	0	5.333333	col
199.666667	214	29	208	39.333333	0.666667	36	2	0	0	0	3	8.333333	0	10	0.333333	0	0	0	3.666667	0.333333	0	0.666667	0	0	0	0	4.333333	0	0	0	0	0	0	0	5.333333	0	0	0	0	0	0	0	5.333333	col
200.333333	214	34	210	7.333333	0.666667	13.333333	4	0	0	0	2.333333	3.333333	0.333333	7.333333	0.666667	0	0	0	3	0.333333	0	1	0	0	0	0	3.666667	0	0	0	0	0	0	0	5	0	0	0	0	0	0	0	5.333333	col
199.333333	213	37	210	8.666667	0.333333	14.333333	3	0	0	0	2.666667	4.666667	0	8	0.333333	0	0	0	3.333333	0.666667	0	1	0	0	0	0	4	0	0	0	0	0	0	0	4.666667	0	0	0	0	0	0	0	5.333333	col
198.666667	215	38	210	9.666667	0.333333	15.666667	2.666667	0	0	0	2.333333	6	0	8.333333	0.333333	0	0	0	2.666667	0.666667	0	1	0	0	0	0	4.333333	0	0	0	0	0	0	0	4.666667	0	0	0	0	0	0	0	5.333333	col
198.333333	213	37	209	10	0.333333	16.333333	2.333333	0	0	0	2	7	0	9	0.333333	0	0	0	3	1	0	1	0	0	0	0	4	0	0	0	0	0	0	0	4.666667	0	0	0	0	0	0	0	5.333333	col
198.666667	215	38	210	10.333333	0.333333	17.333333	2	0	0	0	2	7.666667	0	9.333333	0.333333	0	0	0	3	1	0	1	0	0	0	0	4	0	0	0	0	0	0	0	4.666667	0	0	0	0	0	0	0	5.333333	col
200	213	38	211	10	0.333333	18.666667	2	0	0	0	2.333333	8	0	10	0.333333	0	0	0	3	2	0	1	0	0	0	0	4	0	0	0	0	0	0	0	4.666667	0	0	0	0	0	0	0	5.333333	col
201	213	35	211	10	0.333333	19.333333	2	0	0	0	2.333333	9	0	10	0.333333	0	0	0	3	2	0	1	0	0	0	0	4.333333	0	0	0	0	0	0	0	4.666667	0	0	0	0	0	0	0	5.333333	col
201.666667	215	34	212	11	0.333333	21	2	0	0	0	2	9.666667	0	10.333333	0.333333	0	0	0	2.666667	2	0	1	0	0	0	0	4.333333	0	0	0	0	0	0	0	5	0	0	0	0	0	0	0	5.333333	col
201.333333	214	33	211	13.333333	0.333333	22	2.333333	0	0	0	2.333333	10	0	10.333333	0.333333	0	0	0	3	2	0	1	0	0	0	0	4.333333	0	0	0	0	0	0	0	5	0	0	0	0	0	0	0	5.333333	col
200.333333	216	35	211	16.333333	0.333333	24	2.333333	0	0	0	2.333333	10.666667	0	10.333333	0.333333	0	0	0	3.333333	2	0	1	0	0	0	0	4.333333	0	0	0	0	0	0	0	5	0	0	0	0	0	0	0	5.333333	col
200	217	38	212	18.333333	0.333333	26.333333	2.666667	0	0	0	2.333333	10.666667	0	10.333333	0.333333	0	0	0	3.333333	1.666667	0	1	0	0	0	0	4.333333	0	0	0	0	0	0	0	5	0	0	0	0	0	0	0	5.333333	col
199.333333	216	38	211	19.333333	0.666667	29	2.666667	0	0	0	2	9.333333	0	10.333333	0.333333	0	0	0	2.666667	1.333333	0	1	0	0	0	0	4.333333	0	0	0	0	0	0	0	5.333333	0	0	0	0	0	0	0	5.333333	col
198.666667	216	41	211	20.666667	1.333333	32	2.333333	0	0	0	2	8.333333	0.333333	11	0.333333	0	0	0	3.333333	1	0	1	0	0	0	0	4.333333	0	0	0	0	0	0	0	5.333333	0	0	0	0	0	0	0	5.333333	col
195.666667	214	42	208	24	1.666667	34.333333	2	0	0	0	2.666667	6.666667	0	11.333333	0.333333	0	0	0	3.333333	0.666667	0	0.666667	0	0	0	0	4.333333	0	0	0	0	0	0	0	5.333333	0	0	0	0	0	0	0	5.333333	col
188	213	44	200	28.333333	1	36.333333	2	0	0	0	2.666667	6.333333	0	11	0.333333	0	0	0	3.333333	0.666667	0	0.666667	0	0	0	0	4.333333	0	0	0	0	0	0	0	5.333333	0	0	0	0	0	0	0	5.333333	col
192	215	42	204	32	0.333333	37.666667	1.666667	0	0	0	3	6	0	11	0.333333	0	0	0	3.666667	0.333333	0	0.666667	0	0	0	0	4.333333	0	0	0	0	0	0	0	5.333333	0	0	0	0	0	0	0	5.333333	col
192	215	42	204	35.333333	0.333333	39	1.666667	0	0	0	2.333333	6.666667	0	11	0	0	0	0	3.333333	0.333333	0	0.666667	0	0	0	0	4.333333	0	0	0	0	0	0	0	5.333333	0	0	0	0	0	0	0	5.333333	col
190.333333	213	42	202	39.666667	0.333333	39.666667	1.666667	0	0	0	3	8	0	11	0	0	0	0	3.666667	0.333333	0	0.666667	0	0	0	0	4.666667	0.333333	0	0	0	0	0	0	5.333333	0	0	0	0	0	0	0	5.333333	col
198.666667	213	36	209	45.333333	0	40	1.666667	0	0	0	3	9.333333	0	11	0.333333	0	0	0	4	0.333333	0	0.666667	0	0	0	0	4.666667	0.333333	0	0.333333	0	0	0	0	5.333333	0	0	0	0	0	0	0	5.333333	col
203	215	30	212	13.333333	0.333333	14.333333	3	0	0	0	2.333333	8.333333	0	8	0.666667	0	0	0	3.333333	1	0	1	0	0	0	0	4.333333	0	0	0	0	0	0	0	5	0	0	0	0	0	0	0	5.333333	col
202	215	33	212	16.666667	0.333333	16	2.666667	0	0	0	2.333333	11	0	9	0.333333	0	0	0	3.333333	2	0	1.333333	0	0	0	0	4.333333	0	0	0	0	0	0	0	4.666667	0	0	0	0	0	0	0	5.333333	col
202	215	33	212	20	0.333333	17	2.333333	0	0	0	2	13	0	10	0.333333	0	0	0	3.333333	2.333333	0	1.333333	0	0	0	0	4.333333	0	0	0	0	0	0	0	4.666667	0	0	0	0	0	0	0	5.333333	col
202.333333	214	33	212	23	0	18.666667	2	0	0	0	2.666667	14.333333	0	10.333333	0.333333	0	0	0	3.333333	2.333333	0	1.333333	0	0	0	0	4.333333	0	0	0	0	0	0	0	4.666667	0	0	0	0	0	0	0	5.333333	col
199	212	33	208	24.666667	0	20.333333	1.666667	0	0	0	2.333333	15.666667	0	10.666667	0.333333	0	0	0	3.333333	2.666667	0	1.666667	0	0	0	0	4.333333	0	0	0	0	0	0	0	4.666667	0	0	0	0	0	0	0	5.333333	col
202	212	32	211	25.333333	0	21.333333	1.666667	0	0	0	2.333333	16.333333	0	11	0.333333	0	0	0	3.333333	2.666667	0	2	0	0	0	0	4.333333	0	0	0	0	0	0	0	4.666667	0	0	0	0	0	0	0	5.333333	col
202.666667	209	31	212	26.333333	0	23	2	0	0	0	2	17	0	11.333333	0.333333	0	0	0	3.333333	2.666667	0	2	0	0	0	0	4.333333	0	0	0	0	0	0	0	5	0	0	0	0	0	0	0	5.333333	col
203.333333	210	30	212	29.333333	0.333333	24	2	0	0	0	2.666667	18	0	11.666667	0.333333	0	0	0	3.333333	2.666667	0	2	0	0	0	0	4.333333	0	0	0	0	0	0	0	5	0	0	0	0	0	0	0	5.333333	col
186.666667	214	48	200	34.333333	0.333333	40.666667	1.666667	0	0	0	3	7.333333	0	12.333333	0	0	0	0	3.333333	0.666667	0	0.666667	0	0	0	0	4.333333	0.333333	0	0	0	0	0	0	5.333333	0	0	0	0	0	0	0	5.333333	col
192.666667	214	47	206	32.333333	0.333333	41	1.666667	0	0	0	3	6.666667	0	11.666667	0.333333	0	0	0	3.666667	0.666667	0	0.666667	0	0	0	0	4.333333	0.333333	0	0.333333	0	0	0	0	5.333333	0	0	0	0	0	0	0	5.333333	col
194	211	46	207	34.666667	0.333333	41	2	0	0	0	2.666667	7	0	11.333333	0.333333	0	0	0	3.666667	0.333333	0	0.666667	0	0	0	0	4.333333	0.333333	0	0.333333	0	0	0	0	5.333333	0	0	0	0	0	0	0	5.333333	col
193	210	49	207	35	0.666667	41	2.333333	0	0	0	3	8	0	11.666667	0.333333	0	0	0	3.333333	0.666667	0	1	0	0	0	0	4.333333	0.333333	0	0.333333	0	0	0	0	5.333333	0	0	0	0	0	0	0	5.333333	col
193.333333	209	50	208	34	1	39.666667	3	0	0	0	2.666667	6.666667	0	10.666667	0.333333	0	0	0	3.333333	0.666667	0	1	0	0	0	0	4.333333	0.333333	0	0.333333	0	0	0	0	5.333333	0	0	0	0	0	0	0	5.333333	col
192	212	45	204	33.666667	0.666667	36.666667	3.666667	0	0	0	3	5.333333	0	9.333333	0.666667	0	0	0	3.666667	0.666667	0	1.333333	0	0	0	0	4.333333	0.333333	0	0.333333	0	0	0	0	5.333333	0	0	0	0	0	0	0	5.333333	col
194.333333	209	46	208	40.333333	0.666667	38	3.666667	0	0	0	2.666667	8.333333	0	10.333333	0.666667	0	0	0	3.666667	1.666667	0	1.333333	0	0	0	0	4.333333	0.333333	0	0.333333	0	0	0	0	5.333333	0	0	0	0	0	0	0	5.333333	col
191.333333	212	43	203	30.333333	1	34.666667	4.333333	0	0	0	3	5.666667	0	9	0.666667	0	0	0	3.666667	1.666667	0	1.333333	0	0	0	0	4.333333	0.333333	0	0.333333	0	0	0	0	5.333333	0	0	0	0	0	0	0	5.333333	col
210.666667	217	19	217	10.666667	3.666667	11.333333	9.333333	0	0	0	2.666667	2.666667	0.333333	2.666667	0.666667	0	0	0	3.666667	1.333333	0	1.333333	0	0	0	0	4.333333	0.333333	0	0.333333	0	0	0	0	5.333333	0	0	0	0	0	0	0	5.333333	col
217	224	16	223	13.333333	7.666667	12.666667	9.333333	0	0	0	3	3	0.333333	2.666667	0.666667	0	0	0	3.666667	0.666667	0	0.666667	0	0	0	0	4.333333	0.333333	0	0.333333	0	0	0	0	5.333333	0	0	0	0	0	0	0	5.333333	col
209	212	24	216	8.333333	3.666667	10.666667	8.666667	0	0	0	3	3	0.333333	3.333333	1.333333	0	0	0	3.333333	2	0	1.666667	0	0	0	0	4.333333	0.333333	0	0.333333	0	0	0	0	5.333333	0	0	0	0	0	0	0	5.333333	col
207	210	27	215	11.666667	2.666667	10.333333	8.666667	0	0	0	2.666667	3.666667	0	2.666667	1	0	0	0	3.333333	1.666667	0	1.333333	0	0	0	0	4.333333	0.333333	0	0.333333	0	0	0	0	5.333333	0	0	0	0	0	0	0	5.333333	col
207	214	23	214	14	3	11	8.666667	0	0	0	3	3.333333	0	2.333333	1	0	0	0	4	0.666667	0	0.666667	0	0	0	0	4.333333	0.333333	0	0.333333	0	0	0	0	5.333333	0	0	0	0	0	0	0	5.333333	col
215	222	19	222	12	9	12	9	0	0	0	3	2.333333	0.333333	2.333333	1	0	0	0	4	0.333333	0	0.666667	0	0	0	0	4.333333	0.333333	0	0.333333	0	0	0	0	5.333333	0	0	0	0	0	0	0	5.333333	col
211.333333	214	22	218	15	2.666667	13.666667	7.666667	0	0	0	3	5	0.333333	4.666667	1.333333	0	0	0	3.333333	2	0	2	0	0	0	0	4.333333	0.333333	0	0.333333	0	0	0	0	5.333333	0	0	0	0	0	0	0	5.333333	col
206.666667	212	26	214	13.333333	2	12.333333	7.666667	0	0	0	3	3	0.333333	3.333333	1.333333	0	0	0	3.333333	1.666667	0	1.666667	0	0	0	0	4.333333	0.333333	0	0.333333	0	0	0	0	5.333333	0	0	0	0	0	0	0	5.333333	col
203.333333	212	31	212	13	3	11	7.666667	0	0	0	2.666667	2.666667	0.333333	2.666667	1	0	0	0	3.666667	1	0	1.333333	0	0	0	0	4.333333	0.333333	0	0.333333	0	0	0	0	5.333333	0	0	0	0	0	0	0	5.333333	col
202.333333	212	31	211	13.333333	3.333333	11.333333	8.333333	0	0	0	3	2.666667	0	2.333333	1	0	0	0	3.666667	0.333333	0	0.666667	0	0	0	0	4.333333	0.333333	0	0.333333	0	0	0	0	5.333333	0	0	0	0	0	0	0	5.333333	col
204.333333	216	28	213	10.333333	5.666667	11.333333	8.333333	0	0	0	3	2	0.333333	2	1	0	0	0	3.666667	0.333333	0	0.666667	0	0	0	0	4.333333	0.333333	0	0.333333	0	0	0	0	5.333333	0	0	0	0	0	0	0	5.333333	col
211	202	19	218	34.666667	3	20.666667	7.333333	0	0	0	2.666667	12.666667	0.333333	7.333333	2	0	0	0	3.666667	2.666667	0	2.333333	0	0	0	0	4.666667	0.666667	0	0.333333	0	0	0	0	5.333333	0	0	0	0	0	0	0	5.333333	col
205.333333	204	26	214	27.666667	2.333333	18.333333	7.333333	0	0	0	3	8.333333	0.333333	5.666667	2	0	0	0	3.666667	2.333333	0	2	0	0	0	0	4.333333	0.333333	0	0.333333	0	0	0	0	5.333333	0	0	0	0	0	0	0	5.333333	col
203.333333	210	30	212	20.333333	1.333333	16.333333	7.333333	0	0	0	3	5	0.333333	4.666667	2	0	0	0	3.333333	2	0	1.666667	0	0	0	0	4.333333	0.333333	0	0.333333	0	0	0	0	5.333333	0	0	0	0	0	0	0	5.333333	col
201	212	36	211	14.333333	1	13.666667	7.333333	0	0	0	3	2.666667	0.333333	3.333333	2	0	0	0	3.333333	1	0	1.333333	0	0	0	0	4.333333	0.333333	0	0.333333	0	0	0	0	5.333333	0	0	0	0	0	0	0	5.333333	col
192.666667	211	41	204	10	3.333333	12.333333	7.666667	0	0	0	2.666667	2	0.333333	2.666667	1.666667	0	0	0	3.333333	0.666667	0	0.666667	0	0	0	0	4.333333	0.333333	0	0.333333	0	0	0	0	5.333333	0	0	0	0	0	0	0	5.333333	col
197.333333	212	35	207	7.666667	5	11.333333	7.666667	0	0	0	3	2	0	2.333333	1	0	0	0	3.333333	0.333333	0	0.666667	0	0	0	0	4.333333	0.333333	0	0.333333	0	0	0	0	5.333333	0	0	0	0	0	0	0	5.333333	col
200.666667	215	31	210	5.666667	5	11.333333	8	0	0	0	3	1.333333	0.333333	2	1	0	0	0	3.333333	0	0	0.333333	0	0	0	0	4.333333	0.333333	0	0.333333	0	0	0	0	5.333333	0	0	0	0	0	0	0	5.333333	col
215.333333	209	15	220	49	5	27.333333	6	0	0	0	3	15	0.333333	9	2	0	0	0	4	2.666667	0	2.333333	0	0	0	0	4.666667	0.666667	0	0.333333	0	0	0	0	5.333333	0	0	0	0	0	0	0	5.333333	col
207	202	25	216	41.666667	2.333333	24.666667	6.333333	0	0	0	3	10.666667	0.333333	7.666667	2	0	0	0	4	2.333333	0	2	0	0	0	0	4.666667	0.666667	0	0.333333	0	0	0	0	5.333333	0	0	0	0	0	0	0	5.333333	col
197.666667	206	36	209	28.333333	1.666667	21.333333	6.333333	0	0	0	3	7	0.333333	6	2	0	0	0	3.666667	2	0	2	0	0	0	0	4.333333	0.333333	0	0.333333	0	0	0	0	5.333333	0	0	0	0	0	0	0	5.333333	col
198.666667	213	40	210	17.666667	1.333333	18.333333	6.666667	0	0	0	3	3.333333	0.333333	4.666667	2	0	0	0	3.333333	1.666667	0	1.666667	0	0	0	0	4.333333	0.333333	0	0.333333	0	0	0	0	5.333333	0	0	0	0	0	0	0	5.333333	col
196	213	42	208	11.666667	1	15.333333	7	0	0	0	2.666667	2	0.333333	3.333333	2	0	0	0	3.333333	0.666667	0	1	0	0	0	0	4.333333	0.333333	0	0.333333	0	0	0	0	5.333333	0	0	0	0	0	0	0	5.333333	col
195.666667	212	41	207	8.333333	2.333333	13.333333	7.333333	0	0	0	2.666667	0.666667	0.333333	2.666667	2	0	0	0	3.333333	0.333333	0	0.666667	0	0	0	0	4.333333	0.333333	0	0.333333	0	0	0	0	5.333333	0	0	0	0	0	0	0	5.333333	col
201	212	32	210	7.333333	3	11.333333	7.666667	0	0	0	2.666667	0.666667	0	2	2	0	0	0	3.333333	0.333333	0	0.333333	0	0	0	0	4.333333	0.333333	0	0.333333	0	0	0	0	5.333333	0	0	0	0	0	0	0	5.333333	col
214	205	15	219	70	2	36	4.666667	0	0	0	3	21	0.333333	12.333333	1.666667	0	0	0	4	3.333333	0	2.666667	0	0	0	0	4.666667	0.666667	0	0.666667	0	0	0	0	5.333333	0	0	0	0	0	0	0	5.333333	col
212	209	16	217	63	4	34.666667	5.333333	0	0	0	3	16.333333	0.333333	11	2	0	0	0	3.666667	2.666667	0	2.333333	0	0	0	0	4.666667	0.666667	0	0.333333	0	0	0	0	5.333333	0	0	0	0	0	0	0	5.333333	col
208	206	24	216	49	4.333333	32	5.666667	0	0	0	3	11.333333	0.333333	9.666667	2	0	0	0	4	2.333333	0	2	0	0	0	0	4.666667	0.666667	0	0.333333	0	0	0	0	5.333333	0	0	0	0	0	0	0	5.333333	col
199	206	35	210	34.333333	2.666667	28.333333	6	0	0	0	3	7	0.333333	7.666667	2.333333	0	0	0	4	2	0	2	0.333333	0	0	0	4.666667	0.333333	0	0.333333	0	0	0	0	5.333333	0	0	0	0	0	0	0	5.333333	col
192	210	42	204	22	2.333333	24	6	0	0	0	3	4	1	6.333333	2.333333	0	0	0	3.333333	1.666667	0	1.666667	0.333333	0	0	0	4.333333	0.333333	0	0.333333	0	0	0	0	5.333333	0	0	0	0	0	0	0	5.333333	col
195	213	43	207	16.333333	1.666667	20.333333	6.333333	0	0	0	3	2.333333	1	4.666667	2.333333	0	0	0	3.333333	1	0	1.333333	0.333333	0	0	0	4.333333	0.333333	0	0.333333	0	0	0	0	5.333333	0	0	0	0	0	0	0	5.333333	col
200	215	40	212	12.666667	1.666667	16.666667	7.333333	0	0	0	2.333333	1.666667	0.333333	3.333333	2.333333	0	0	0	3.333333	0.666667	0	0.666667	0.333333	0	0	0	4.333333	0.333333	0	0.333333	0	0	0	0	5.333333	0	0	0	0	0	0	0	5.333333	col
200.666667	213	36	211	8.666667	3	13.666667	7.666667	0	0	0	2.333333	1	0	2.666667	2.333333	0	0	0	3.333333	0.333333	0	0.666667	0	0	0	0	4.333333	0.333333	0	0.333333	0	0	0	0	5.333333	0	0	0	0	0	0	0	5.333333	col
203.333333	206	27	212	70	2.333333	41.333333	4.333333	0	0	0	3	21	0	14.333333	0.666667	0	0	0	4	3.333333	0	2.666667	0	0	0	0	4.666667	0.666667	0	0.666667	0	0	0	0	5.333333	0	0	0	0	0	0	0	5.333333	col
201.666667	209	31	211	64.666667	1.666667	40.666667	4.666667	0	0	0	2.666667	15.666667	0	12.666667	1.333333	0	0	0	4	2.333333	0	2.333333	0	0	0	0	4.666667	0.666667	0	0.333333	0	0	0	0	5.333333	0	0	0	0	0	0	0	5.333333	col
200.333333	210	34	210	52.666667	2	38.666667	4.666667	0	0	0	3	10.333333	0	11.333333	1.666667	0	0	0	3.666667	2	0	2	0.333333	0	0	0	4.666667	0.666667	0	0.333333	0	0	0	0	5.333333	0	0	0	0	0	0	0	5.333333	col
197.666667	211	36	208	37.666667	2.333333	35.333333	5	0	0	0	3	7	0.333333	9.666667	2	0	0	0	3.666667	1.666667	0	2	0.333333	0	0	0	4.666667	0.333333	0	0.333333	0	0	0	0	5.333333	0	0	0	0	0	0	0	5.333333	col
201.333333	211	37	212	28.333333	2.333333	30.666667	5.666667	0	0	0	2.666667	4.666667	0.666667	7.666667	2.333333	0	0	0	3.333333	1.666667	0	1.666667	0.333333	0	0	0	4.666667	0.333333	0	0.333333	0	0	0	0	5.333333	0	0	0	0	0	0	0	5.333333	col
197.333333	212	35	207	24.666667	2.333333	26.333333	6	0	0	0	2.666667	4	0.666667	6.333333	2.333333	0	0	0	3.333333	1	0	1.333333	0.333333	0	0	0	4.666667	0.333333	0	0.333333	0	0	0	0	5.333333	0	0	0	0	0	0	0	5.333333	col
202.333333	215	32	212	23.666667	2	21.333333	7	0	0	0	3	4.333333	0.333333	5	2.666667	0	0	0	3.666667	0.666667	0	1	0.333333	0	0	0	4.333333	0.333333	0	0.333333	0	0	0	0	5.333333	0	0	0	0	0	0	0	5.333333	col
213	205	20	220	68	0.333333	43.666667	3.333333	0	0	0	2.666667	26.333333	0	16.666667	0.333333	0	0	0	4	4.333333	0	3.333333	0	0	0	0	5	0.666667	0	0.333333	0	0	0	0	5.333333	0	0	0	0	0	0	0	5.333333	col
207.333333	207	30	217	62	1.666667	45.333333	4	0	0	0	3	19.666667	0	15.666667	0.666667	0	0	0	4	3.333333	0	2.666667	0	0	0	0	5	0.666667	0	0.333333	0	0	0	0	5.333333	0	0	0	0	0	0	0	5.333333	col
195.333333	207	41	208	53	2	45.333333	4.333333	0	0	0	2.666667	13.333333	0	14.666667	0.666667	0	0	0	3.666667	2.333333	0	2.333333	0	0	0	0	5	0.666667	0	0.333333	0	0	0	0	5.333333	0	0	0	0	0	0	0	5.333333	col
193.333333	210	44	206	47	1.666667	44	4.333333	0	0	0	2.666667	9.333333	0	13	1.333333	0	0	0	3.333333	1.666667	0	2	0.333333	0	0	0	4.666667	0.666667	0	0.333333	0	0	0	0	5.333333	0	0	0	0	0	0	0	5.333333	col
194	212	44	206	43.333333	1.666667	41.333333	4.666667	0	0	0	2.333333	7.333333	0	11.333333	1.666667	0	0	0	3.333333	1.333333	0	2	0.333333	0	0	0	4.666667	0.333333	0	0.333333	0	0	0	0	5.333333	0	0	0	0	0	0	0	5.333333	col
212	201	22	220	71.666667	0.333333	45.333333	2.666667	0	0	0	3	26.666667	0	17	0.333333	0	0	0	4	4.333333	0	3.333333	0	0	0	0	5	0.666667	0	0.333333	0	0	0	0	5.333333	0	0	0	0	0	0	0	5.333333	col
202.333333	209	32	212	59.333333	0.333333	47.333333	3.666667	0	0	0	3	19	0	16.666667	0.333333	0	0	0	4	3.333333	0	3	0	0	0	0	5	0.666667	0	0.333333	0	0	0	0	5.333333	0	0	0	0	0	0	0	5.333333	col
196	210	41	208	46.666667	1.666667	48.333333	4.333333	0	0	0	3	12	0	15.666667	0.666667	0	0	0	3.666667	2	0	2.333333	0	0	0	0	5	0.666667	0	0.333333	0	0	0	0	5.333333	0	0	0	0	0	0	0	5.333333	col
192.333333	210	44	205	44.333333	1.666667	47.666667	4.666667	0	0	0	3	9	0	14.333333	0.666667	0	0	0	3.666667	1.333333	0	2	0	0	0	0	5	0.666667	0	0.333333	0	0	0	0	5.333333	0	0	0	0	0	0	0	5.333333	col
193	212	41	204	53	1.333333	45.333333	4.666667	0	0	0	2.333333	8.666667	0	12.666667	1.333333	0	0	0	3.333333	1	0	1.666667	0.333333	0	0	0	4.666667	0.333333	0	0.333333	0	0	0	0	5.333333	0	0	0	0	0	0	0	5.333333	col
206.333333	204	31	217	66.666667	1	49	3	0	0	0	3	20	0	17.333333	0.333333	0	0	0	4	3.333333	0	3	0	0	0	0	5	0.666667	0	0.333333	0	0	0	0	5.333333	0	0	0	0	0	0	0	5.333333	col
198.333333	209	40	210	47.666667	1.666667	50.666667	3.666667	0	0	0	3	12	0	16.333333	0.666667	0	0	0	4	2	0	2.333333	0	0	0	0	5	0.666667	0	0.333333	0	0	0	0	5.333333	0	0	0	0	0	0	0	5.333333	col
197.666667	212	41	209	44.333333	2	50	4.333333	0	0	0	3	9.333333	0	15.333333	0.666667	0	0	0	4	1.333333	0	2	0	0	0	0	5	0.333333	0	0.333333	0	0	0	0	5.333333	0	0	0	0	0	0	0	5.333333	col
198	215	34	208	58.333333	2.333333	48.333333	4.666667	0	0	0	3	10.333333	0	14	1	0	0	0	4	0.666667	0	1.666667	0	0	0	0	5	0.333333	0	0.333333	0	0	0	0	5.333333	0	0	0	0	0	0	0	5.333333	col
201.333333	202	31	212	78.333333	1.333333	48.666667	2.333333	0	0	0	3	22.666667	0	17.333333	0.333333	0	0	0	4	3.333333	0	3.333333	0	0	0	0	5.333333	0.666667	0	0.333333	0	0	0	0	5.333333	0	0	0	0	0	0	0	5.333333	col
195.666667	207	43	209	57	2	51.333333	2.666667	0	0	0	3	13.666667	0	17	0.333333	0	0	0	4	2.666667	0	2.666667	0	0	0	0	5	0.333333	0	0.333333	0	0	0	0	5.333333	0	0	0	0	0	0	0	5.333333	col
197.333333	210	43	210	48.666667	2.333333	51.666667	4	0	0	0	3	9.333333	0	16	0.666667	0	0	0	4	1.333333	0	2	0	0	0	0	5	0.333333	0	0.333333	0	0	0	0	5.333333	0	0	0	0	0	0	0	5.333333	col
202	212	32	211	60.666667	3.333333	50.666667	4.333333	0	0	0	2.666667	11.666667	0.333333	14.666667	0.666667	0	0	0	4	0.666667	0	2	0	0	0	0	5	0.333333	0	0.333333	0	0	0	0	5.333333	0	0	0	0	0	0	0	5.333333	col
210.666667	207	19	217	80	0.333333	45.666667	2	0	0	0	3	25	0	17	0.333333	0	0	0	4	3.666667	0	3.333333	0.333333	0	0	0	5	0.666667	0	0.333333	0	0	0	0	5.333333	0	0	0	0	0	0	0	5.333333	col
198.666667	207	39	211	67.333333	1.333333	49.666667	2.333333	0	0	0	3	15.666667	0	17	0.333333	0	0	0	4	2.666667	0	3	0	0	0	0	5	0.333333	0	0.333333	0	0	0	0	5.333333	0	0	0	0	0	0	0	5.333333	col
187.333333	209	51	202	54.333333	1.666667	51.666667	2.666667	0	0	0	3	10	0	16.333333	0.333333	0	0	0	4	1.333333	0	2.333333	0	0	0	0	5	0.333333	0	0.333333	0	0	0	0	5.333333	0	0	0	0	0	0	0	5.333333	col
193.666667	212	42	205	66.666667	1.666667	51.666667	3.666667	0	0	0	3	11.333333	0	15.333333	0.666667	0	0	0	4	0.666667	0	2	0	0	0	0	5	0.333333	0	0.333333	0	0	0	0	5.333333	0	0	0	0	0	0	0	5.333333	col
213	204	17	219	67.333333	0.333333	41	2	0	0	0	3	25.333333	0	16.333333	0.666667	0	0	0	4	4	0	3.333333	0.333333	0	0	0	5	0.666667	0	0.333333	0	0	0	0	5.333333	0	0	0	0	0	0	0	5.333333	col
204	209	29	213	66.666667	0.333333	46	2	0	0	0	3	18.333333	0	16.333333	0.333333	0	0	0	4	3	0	3	0.333333	0	0	0	5	0.333333	0	0.333333	0	0	0	0	5.333333	0	0	0	0	0	0	0	5.333333	col
195.333333	210	44	208	54.333333	0.333333	49.666667	2.333333	0	0	0	3	11	0	15.666667	0.333333	0	0	0	4	1.333333	0	2.333333	0.333333	0	0	0	5	0.333333	0	0.333333	0	0	0	0	5.333333	0	0	0	0	0	0	0	5.333333	col
188.333333	212	48	201	61.333333	0.666667	51	2.333333	0	0	0	3	10	0	15.333333	0.333333	0	0	0	4	1	0	2	0	0	0	0	5	0.333333	0	0.333333	0	0	0	0	5.333333	0	0	0	0	0	0	0	5.333333	col
205	206	25	213	56	0.666667	40.333333	2.333333	0	0	0	3	19.333333	0	15.333333	0.666667	0	0	0	4	3.333333	0	3.333333	0.333333	0	0	0	5	0.666667	0	0.333333	0	0	0	0	5.333333	0	0	0	0	0	0	0	5.333333	col
197.333333	212	39	208	48.333333	0.666667	45	2	0	0	0	3	12.333333	0	15.333333	0.666667	0	0	0	4	2	0	2.333333	0.333333	0	0	0	5	0.333333	0	0.333333	0	0	0	0	5.333333	0	0	0	0	0	0	0	5.333333	col
192	211	47	205	46.666667	0.666667	48	2	0	0	0	3	8.666667	0	14.666667	0.666667	0	0	0	4	1	0	2	0.333333	0	0	0	5	0.333333	0	0.333333	0	0	0	0	5.333333	0	0	0	0	0	0	0	5.333333	col
196.333333	215	40	208	70.666667	0.333333	48.666667	2.333333	0	0	0	3	12.666667	0	14.333333	0.666667	0	0	0	4	0.333333	0	1.666667	0.333333	0	0	0	5	0.333333	0	0.333333	0	0	0	0	5.333333	0	0	0	0	0	0	0	5.333333	col
211	209	16	216	44	2	33	3	0	0	0	3	19.333333	0.333333	14	2	0	0	0	4	3.666667	0	3.333333	0.333333	0	0	0	5	0.333333	0	0.333333	0	0	0	0	5.333333	0	0	0	0	0	0	0	5.333333	col
205.333333	208	28	214	41.333333	1.333333	38.333333	2.666667	0	0	0	3	13.333333	0	13.666667	1	0	0	0	4	2.666667	0	3	0.333333	0	0	0	5	0.333333	0	0.333333	0	0	0	0	5.333333	0	0	0	0	0	0	0	5.333333	col
200	210	40	212	34.666667	1	42.666667	2.333333	0	0	0	3	8	0	14	0.666667	0	0	0	3.666667	1.333333	0	2.333333	0.333333	0	0	0	5	0.333333	0	0.333333	0	0	0	0	5.333333	0	0	0	0	0	0	0	5.333333	col
193	213	43	205	45.666667	1	44.666667	2	0	0	0	2.666667	9	0	13.666667	0.666667	0	0	0	4	0.666667	0	1.666667	0.333333	0	0	0	5	0.333333	0	0.333333	0	0	0	0	5.333333	0	0	0	0	0	0	0	5.333333	col
211.666667	212	15	216	35.333333	1.333333	26.333333	4.333333	0	0	0	3	18	0.333333	12.666667	2.333333	0	0	0	4	4	0	3.666667	0.333333	0	0	0	4.666667	0.333333	0	0.333333	0	0	0	0	5.333333	0	0	0	0	0	0	0	5.333333	col
207	212	21	213	35.333333	1	31	3.333333	0	0	0	3	13.666667	0	12.666667	2	0	0	0	3.666667	3	0	3	0.333333	0	0	0	4.666667	0.333333	0	0.333333	0	0	0	0	5.333333	0	0	0	0	0	0	0	5.333333	col
202.333333	210	33	212	28.666667	1.333333	35.333333	2.666667	0	0	0	3	8.666667	0.333333	12.666667	1.333333	0	0	0	3.666667	1.666667	0	2.333333	0.333333	0	0	0	5	0.333333	0	0.333333	0	0	0	0	5.333333	0	0	0	0	0	0	0	5.333333	col
200	215	40	212	29	1	39	2.333333	0	0	0	3	6.666667	0.333333	12.333333	0.666667	0	0	0	3.666667	1	0.333333	2	0.333333	0	0	0	4.666667	0.333333	0	0.333333	0	0	0	0	5.333333	0	0	0	0	0	0	0	5.333333	col
212.333333	215	15	217	30	0.333333	21.666667	3.333333	0	0	0	2.666667	24.666667	0.333333	15	2	0	0	0	3.333333	8.333333	0	5.333333	0.333333	0	0	0	4.333333	0.333333	0	0.333333	0	0	0	0	5.333333	0	0	0	0	0	0	0	5.333333	col
213	215	16	218	24.333333	0.666667	19.666667	4	0	0	0	2.666667	21.333333	0.333333	14	2.333333	0	0	0	3.333333	8	0	5.333333	0.333333	0	0	0	4.333333	0.333333	0	0.333333	0	0	0	0	5.333333	0	0	0	0	0	0	0	5.333333	col
212.666667	212	18	218	20.666667	1	18.333333	5	0	0	0	2.666667	19.333333	0.333333	13	2.666667	0	0	0	3.333333	7	0	5	0.333333	0	0	0	4.333333	0.333333	0	0.333333	0	0	0	0	5.333333	0	0	0	0	0	0	0	5.333333	col
211	215	19	217	21.666667	0.666667	18.666667	6	0	0	0	2.666667	17	0.333333	12	2.666667	0	0	0	3.666667	6	0	4.333333	0.333333	0	0	0	4.333333	0.333333	0	0.333333	0	0	0	0	5.333333	0	0	0	0	0	0	0	5.333333	col
208.333333	212	20	214	25.333333	0.666667	20.333333	5.666667	0	0	0	3	15.333333	0.333333	11	2.666667	0	0	0	4	4.333333	0	3.666667	0.333333	0	0	0	4.333333	0.333333	0	0.333333	0	0	0	0	5.333333	0	0	0	0	0	0	0	5.333333	col
205.333333	212	24	212	27.333333	0.666667	24	5	0	0	0	3	12.333333	0.333333	10.666667	2.666667	0	0	0	3.333333	3.333333	0	3.333333	0.333333	0	0	0	4.333333	0.333333	0	0.333333	0	0	0	0	5.333333	0	0	0	0	0	0	0	5.333333	col
201.333333	212	31	210	24.666667	0.666667	28	3.666667	0	0	0	2.333333	7.666667	0.333333	10.666667	2.333333	0	0	0	3.333333	2.333333	0	2.333333	0.333333	0	0	0	4.333333	0.333333	0	0.333333	0	0	0	0	5.333333	0	0	0	0	0	0	0	5.333333	col
195.666667	213	40	207	21.666667	0.666667	32.333333	3	0	0	0	2.666667	5.333333	0.333333	11	2	0	0	0	3.333333	1.333333	0.333333	2	0.333333	0	0	0	4.333333	0.333333	0	0.333333	0	0	0	0	5.333333	0	0	0	0	0	0	0	5.333333	col
197	215	41	209	32.333333	1	35.333333	2.333333	0	0	0	3	7.666667	0.333333	11	1	0	0	0	3.666667	1	0.333333	1.333333	0.333333	0	0	0	4.666667	0.333333	0	0.333333	0	0	0	0	5.333333	0	0	0	0	0	0	0	5.333333	col
206	214	27	214	36.666667	0.333333	23.666667	3.333333	0	0	0	2.666667	25.666667	0	15	1.333333	0	0	0	3.333333	6.333333	0	5	0.333333	0	0	0	4.666667	0.333333	0	0.333333	0	0	0	0	5.333333	0	0	0	0	0	0	0	5.333333	col
208	214	23	215	31	0.333333	21.333333	3.333333	0	0	0	3	22.666667	0.333333	14.333333	2	0	0	0	3.333333	6.333333	0	5	0.333333	0	0	0	4.333333	0.333333	0	0.333333	0	0	0	0	5.333333	0	0	0	0	0	0	0	5.333333	col
209.333333	217	21	216	24.333333	1	19	4	0	0	0	3	19.333333	0.333333	13	2.333333	0	0	0	3.333333	6	0	4.666667	0.333333	0	0	0	4.333333	0.333333	0	0.333333	0	0	0	0	5.333333	0	0	0	0	0	0	0	5.333333	col
212	216	22	219	18.333333	1.666667	17	5.333333	0	0	0	3	15.666667	0.333333	11.666667	2.666667	0	0	0	3.333333	5.333333	0	4	0.333333	0	0	0	4.333333	0.333333	0	0.333333	0	0	0	0	5.333333	0	0	0	0	0	0	0	5.333333	col
208.666667	212	22	215	16.333333	1.333333	16.333333	6	0	0	0	3	12.666667	0.333333	10.333333	2.666667	0	0	0	3.333333	4.333333	0	3.666667	0.333333	0	0	0	4.333333	0.333333	0	0.333333	0	0	0	0	5.333333	0	0	0	0	0	0	0	5.333333	col
204.666667	214	28	213	17	0.666667	17.666667	6	0	0	0	2.666667	10	0.333333	9.666667	3	0	0	0	3.333333	3.666667	0	3	0.333333	0	0	0	4.333333	0.333333	0	0.333333	0	0	0	0	5.333333	0	0	0	0	0	0	0	5.333333	col
201.666667	212	33	211	16.333333	0.666667	21	5.333333	0	0	0	2.333333	7	0.333333	9	2.666667	0	0	0	3.333333	2.333333	0	2.666667	0.333333	0	0	0	4.333333	0.333333	0	0.333333	0	0	0	0	5.333333	0	0	0	0	0	0	0	5.333333	col
199.666667	213	39	211	15	0.666667	25	3.666667	0	0	0	2.333333	4.333333	0.333333	9	2.333333	0	0	0	3.333333	1.666667	0.333333	2	0.333333	0	0	0	4.333333	0.333333	0	0.333333	0	0	0	0	5.333333	0	0	0	0	0	0	0	5.333333	col
198.333333	212	42	210	20.666667	1	29	3	0	0	0	2.666667	5	0.333333	9.666667	2	0	0	0	3.333333	1.333333	0.333333	1.333333	0.666667	0	0	0	4.333333	0.333333	0	0.333333	0	0	0	0	5.333333	0	0	0	0	0	0	0	5.333333	col
201.333333	213	37	212	32.333333	0.333333	22.666667	3.333333	0	0	0	3	20	0	13.666667	1	0	0	0	3.333333	4.333333	0	4	0.333333	0	0	0	4.333333	0.333333	0	0.333333	0	0	0	0	5.333333	0	0	0	0	0	0	0	5.333333	col
203	213	34	213	29	0.333333	19.666667	3.666667	0	0	0	3	18	0.333333	13	1.666667	0	0	0	3.333333	5	0	4	0.333333	0	0	0	4.333333	0.333333	0	0.333333	0	0	0	0	5.333333	0	0	0	0	0	0	0	5.333333	col
205	214	30	214	23	0.666667	17.333333	4	0	0	0	3	15	0.333333	11.333333	2	0	0	0	3.333333	4.333333	0	4	0.333333	0	0	0	4.333333	0.333333	0	0.333333	0	0	0	0	5.333333	0	0	0	0	0	0	0	5.333333	col
205.666667	216	27	214	16	1.666667	15.333333	5	0	0	0	2.666667	11.666667	0.333333	10	2.333333	0	0	0	3.333333	4	0	3.333333	0.333333	0	0	0	4.333333	0.333333	0	0.333333	0	0	0	0	5.333333	0	0	0	0	0	0	0	5.333333	col
204.666667	216	27	213	11.333333	1.666667	13.666667	6.333333	0	0	0	2.666667	8.333333	0.333333	8.666667	2.666667	0	0	0	3.333333	3	0	3	0.333333	0	0	0	4.333333	0.333333	0	0.333333	0	0	0	0	5.333333	0	0	0	0	0	0	0	5.333333	col
202.666667	214	32	212	9	1	15	6	0	0	0	2.333333	5.666667	0.333333	8	3	0	0	0	3	2.666667	0	2.666667	0.333333	0	0	0	4.333333	0.333333	0	0.333333	0	0	0	0	5.333333	0	0	0	0	0	0	0	5.333333	col
199.333333	213	37	210	8	0.666667	18.333333	5.333333	0	0	0	2	3.333333	0.333333	7.666667	3	0	0	0	3	2	0	2.333333	0.333333	0	0	0	4.333333	0.333333	0	0.333333	0	0	0	0	5.333333	0	0	0	0	0	0	0	5.333333	col
199.666667	213	39	211	10.333333	0.666667	22	3.666667	0	0	0	2	3.333333	0.333333	8	2.333333	0	0	0	3.333333	1.333333	0.333333	2	0.666667	0	0	0	4.333333	0.333333	0	0.333333	0	0	0	0	5.333333	0	0	0	0	0	0	0	5.333333	col
197.666667	213	40	209	24.666667	1.666667	25.666667	3	0	0	0	2.333333	7.333333	0	8	2	0	0	0	3.333333	1	0	1.333333	0.666667	0	0	0	4.333333	0.333333	0	0.333333	0	0	0	0	5.333333	0	0	0	0	0	0	0	5.333333	col
195	213	46	208	24	0.333333	23.666667	3.666667	0	0	0	2.666667	12	0.333333	12.666667	1.333333	0	0	0	3.333333	2.333333	0	3	0.333333	0	0	0	4.333333	0	0	0	0	0	0	0	5.333333	0	0	0	0	0	0	0	5.333333	col
196	213	46	209	23.666667	0.666667	21	3.666667	0	0	0	3	12.333333	0.333333	11.666667	1	0	0	0	3.333333	2.666667	0	3	0.333333	0	0	0	4.333333	0	0	0.333333	0	0	0	0	5.333333	0	0	0	0	0	0	0	5.333333	col
198	212	43	210	21.666667	0.666667	18	3.666667	0	0	0	3	11.666667	0.333333	11	1.333333	0	0	0	3.333333	2.666667	0	3	0.333333	0	0	0	4.333333	0	0	0.333333	0	0	0	0	5	0	0	0	0	0	0	0	5.333333	col
200	212	39	211	18	1	15.333333	4	0	0	0	3	9.666667	0.333333	9.666667	1.666667	0	0	0	3.333333	2.666667	0	3	0.333333	0	0	0	4.333333	0	0	0.333333	0	0	0	0	5	0	0	0	0	0	0	0	5.333333	col
201.333333	214	33	211	12.333333	1.333333	13	5	0	0	0	2.666667	7.333333	0.333333	8.333333	2.333333	0	0	0	3.333333	2.666667	0	2.666667	0.333333	0	0	0	4.333333	0	0	0.333333	0	0	0	0	5.333333	0	0	0	0	0	0	0	5.333333	col
202	214	31	211	6.666667	1.666667	11.333333	6.333333	0	0	0	2.333333	4.666667	0.333333	7	3	0	0	0	3.333333	2.333333	0	2.333333	0.333333	0	0	0	4	0	0	0.333333	0	0	0	0	5	0	0	0	0	0	0	0	5.333333	col
201.333333	215	32	211	3.666667	1.333333	12.666667	6.333333	0	0	0	2	2.666667	0.666667	6	3.333333	0	0	0	2.666667	2	0	2.333333	0.333333	0	0	0	4	0	0	0.333333	0	0	0	0	5	0	0	0	0	0	0	0	5.333333	col
201	213	35	211	4	0.666667	15.666667	5	0	0	0	2	2.333333	0.666667	6	3	0	0	0	2.333333	1.333333	0	2	0.666667	0	0	0	4	0	0	0.333333	0	0	0	0	5	0	0	0	0	0	0	0	5.333333	col
201	213	35	211	9.666667	1	19.333333	3.666667	0	0	0	2.333333	4.666667	0.333333	6.666667	2.333333	0	0	0	2.666667	1	0	1.333333	0.666667	0	0	0	4.333333	0	0	0	0	0	0	0	5.333333	0	0	0	0	0	0	0	5.333333	col
202.333333	212	31	211	27.333333	1.666667	22.666667	3	0	0	0	2.333333	9.333333	0	7.333333	2	0	0	0	3.333333	1.333333	0	0.666667	0.666667	0	0	0	4.333333	0	0	0	0	0	0	0	5.333333	0	0	0	0	0	0	0	5.333333	col
191	215	55	207	13.333333	1.333333	21.666667	4	0	0	0	2.333333	5.333333	0.333333	11.333333	1.333333	0	0	0	3.333333	0.666667	0	2.666667	0.333333	0	0	0	4.333333	0	0	0	0	0	0	0	5	0	0	0	0	0	0	0	5.333333	col
192.333333	214	51	207	13	1.333333	18.666667	3.666667	0	0	0	2.666667	6	0.333333	10.666667	1	0	0	0	3.333333	0.666667	0	2.666667	0.333333	0	0	0	4.333333	0	0	0	0	0	0	0	4.666667	0	0	0	0	0	0	0	5.333333	col
194.333333	213	49	208	12	1.666667	16.333333	3.666667	0	0	0	2.666667	5.666667	0.666667	9.333333	1	0	0	0	3.333333	1	0	2.666667	0.333333	0	0	0	4.333333	0	0	0	0	0	0	0	4.666667	0	0	0	0	0	0	0	5.333333	col
196.666667	213	43	209	10.666667	1.333333	13.333333	3.666667	0	0	0	2.333333	5.333333	0.333333	8	1.333333	0	0	0	3.333333	1	0	2.666667	0.333333	0	0	0	4	0	0	0	0	0	0	0	4.666667	0	0	0	0	0	0	0	5.333333	col
199	215	37	210	7.666667	1.333333	11.333333	5	0	0	0	2.333333	4	0.333333	7	2	0	0	0	3	1	0	2.333333	0.333333	0	0	0	4	0	0	0	0	0	0	0	4.666667	0	0	0	0	0	0	0	5.333333	col
200.333333	214	34	210	4.333333	1	9.666667	6.333333	0	0	0	2	2.666667	0.666667	5.666667	3	0	0	0	3	1	0	2	0.333333	0	0	0	3.666667	0	0	0	0	0	0	0	4.666667	0	0	0	0	0	0	0	5.333333	col
201.333333	215	32	211	2	1	10.333333	6.333333	0	0	0	2	2	0.666667	5	3.333333	0	0	0	2.333333	1	0	2	0.333333	0	0	0	3.666667	0	0	0	0	0	0	0	4.666667	0	0	0	0	0	0	0	5.333333	col
202	215	30	211	3	0.666667	13.666667	5	0	0	0	2	3.333333	0.333333	5	3	0	0	0	2.333333	1	0	1.333333	0.666667	0	0	0	4	0	0	0	0	0	0	0	4.666667	0	0	0	0	0	0	0	5.333333	col
206	215	29	215	10	1	16.666667	4	0	0	0	2	6	0	6	2.333333	0	0	0	2.666667	1.666667	0	0.666667	0.666667	0	0	0	4.333333	0	0	0	0	0	0	0	5	0	0	0	0	0	0	0	5.333333	col
204	214	27	212	27.333333	1	20.333333	3.333333	0	0	0	2.666667	10.666667	0	6.666667	1.666667	0	0	0	3.333333	1.666667	0	0.666667	0.333333	0	0	0	4.333333	0	0	0	0	0	0	0	5	0	0	0	0	0	0	0	5.333333	col
191.333333	215	54	207	8.666667	2.666667	17.333333	3.666667	0	0	0	2	3.333333	0.666667	9.333333	1	0	0	0	3	0.333333	0	2.666667	0.333333	0	0	0	4	0	0	0	0	0	0	0	4.666667	0	0	0	0	0	0	0	5.333333	col
192.666667	214	50	207	6.333333	3.333333	14.666667	3.333333	0	0	0	2.333333	2.666667	1	8	1	0	0	0	3	0.333333	0	2.333333	0.333333	0	0	0	3.666667	0	0	0	0	0	0	0	4.666667	0	0	0	0	0	0	0	5.333333	col
195.666667	214	46	209	5	2.333333	12.333333	3.666667	0	0	0	2.333333	2.333333	0.666667	7	1.333333	0	0	0	3	0.333333	0	2.333333	0.333333	0	0	0	3.666667	0	0	0	0	0	0	0	4.666667	0	0	0	0	0	0	0	5.333333	col
197.666667	216	41	210	4	1.333333	9.666667	4.666667	0	0	0	2	2	0.666667	5.666667	2	0	0	0	3	0.333333	0	2	0.333333	0	0	0	3.666667	0	0	0	0	0	0	0	4.666667	0	0	0	0	0	0	0	5.333333	col
199.333333	215	36	210	3	0.666667	7.666667	6.333333	0	0	0	2	1.666667	0.333333	4.333333	2.666667	0	0	0	2	0.666667	0	1.666667	0.333333	0	0	0	3.666667	0	0	0	0	0	0	0	4.666667	0	0	0	0	0	0	0	5.333333	col
200.666667	217	33	211	2.666667	0.333333	9	6.333333	0	0	0	2	2.333333	0.333333	3.666667	3.333333	0	0	0	2.666667	0.666667	0	1.333333	0.333333	0	0	0	3.666667	0	0	0	0	0	0	0	4.666667	0	0	0	0	0	0	0	5.333333	col
202.333333	214	30	211	4	0.333333	12	4.666667	0	0	0	1.666667	4.333333	0	4.666667	2.666667	0	0	0	2.666667	1	0	0.666667	0.666667	0	0	0	3.666667	0	0	0	0	0	0	0	4.666667	0	0	0	0	0	0	0	5.333333	col
203.333333	218	27	212	11.333333	0.666667	15.333333	4	0	0	0	2.333333	8	0	5.333333	2.333333	0	0	0	2.666667	1.666667	0	0.666667	0.666667	0	0	0	4	0	0	0	0	0	0	0	4.666667	0	0	0	0	0	0	0	5.333333	col
199	216	27	207	27.666667	0.666667	18.333333	3.333333	0	0	0	2.333333	11.666667	0.333333	6	1	0	0	0	3.333333	1.666667	0	0.666667	0.333333	0	0	0	4.333333	0	0	0	0	0	0	0	4.666667	0	0	0	0	0	0	0	5.333333	col
194.333333	214	47	208	14	1.333333	16.333333	3.666667	0	0	0	2.666667	4.666667	0.333333	9	1	0	0	0	3.333333	0.666667	0	2.666667	0.333333	0	0	0	3.666667	0	0	0	0	0	0	0	4.666667	0	0	0	0	0	0	0	5.333333	col
194.666667	213	47	208	8.333333	1.666667	13.333333	3.333333	0	0	0	2.333333	3	0.666667	7.666667	1	0	0	0	2.666667	0.333333	0	2.333333	0.333333	0	0	0	3.666667	0	0	0	0	0	0	0	4.666667	0	0	0	0	0	0	0	5.333333	col
197	214	44	210	4.333333	2	11.333333	3.333333	0	0	0	2.333333	1.666667	0.666667	6.666667	1	0	0	0	2.333333	0.333333	0	2	0.333333	0	0	0	3.666667	0	0	0	0	0	0	0	4.666667	0	0	0	0	0	0	0	5.333333	col
197.666667	217	40	210	2.333333	1.333333	9.333333	4.333333	0	0	0	2	1	0.666667	5.333333	2	0	0	0	2.333333	0.333333	0.333333	2	0.333333	0	0	0	3.666667	0	0	0	0	0	0	0	4.666667	0	0	0	0	0	0	0	5.333333	col
198.666667	216	37	210	2.333333	0.666667	7.666667	5.666667	0	0	0	2	1.333333	0.333333	4	2.666667	0	0	0	2.666667	0.333333	0.333333	1.333333	0.333333	0	0	0	3.333333	0	0	0	0	0	0	0	4.666667	0	0	0	0	0	0	0	5.333333	col
200.333333	215	36	211	2.666667	0.333333	9	5.666667	0	0	0	2	2.666667	0	3.666667	3	0	0	0	2.666667	0.666667	0	1	0.333333	0	0	0	3.333333	0	0	0	0	0	0	0	4.666667	0	0	0	0	0	0	0	5.333333	col
201.666667	215	31	211	5	0.333333	11.333333	4.333333	0	0	0	2.333333	4.666667	0	4.333333	2.666667	0	0	0	3	1	0	0.666667	0.666667	0	0	0	3.666667	0	0	0	0	0	0	0	4.666667	0	0	0	0	0	0	0	5.333333	col
203.333333	219	29	213	13.666667	0.666667	14.666667	3.666667	0	0	0	2.333333	8.666667	0	5	2	0	0	0	3.333333	1.666667	0	0.666667	0.333333	0	0	0	4	0	0	0	0	0	0	0	4.666667	0	0	0	0	0	0	0	5.333333	col
198.666667	216	37	210	18.333333	1	15.333333	3.666667	0	0	0	2.666667	8	0.333333	9	1	0	0	0	3.333333	1.666667	0	2.666667	0.333333	0	0	0	4.333333	0	0	0	0	0	0	0	5	0	0	0	0	0	0	0	5.333333	col
198	213	39	209	11.666667	1	13.333333	3.333333	0	0	0	2	5.333333	0.333333	7.666667	1	0	0	0	3.333333	1	0	2.333333	0.333333	0	0	0	3.666667	0	0	0	0	0	0	0	4.666667	0	0	0	0	0	0	0	5.333333	col
198.333333	213	37	209	6	1.333333	11.333333	3.333333	0	0	0	2.333333	3.333333	0.333333	6.666667	1	0	0	0	2.666667	0.666667	0	2.333333	0.333333	0	0	0	3.666667	0	0	0	0	0	0	0	4.666667	0	0	0	0	0	0	0	5.333333	col
198.333333	217	37	210	2.333333	1	9.333333	4	0	0	0	1.666667	1.666667	0.666667	5.666667	1.333333	0	0	0	2.333333	0.666667	0	2	0.333333	0	0	0	3.666667	0	0	0	0	0	0	0	4.666667	0	0	0	0	0	0	0	5.333333	col
198.666667	218	36	210	1.333333	0.666667	8.666667	4.666667	0	0	0	1.333333	1	0.666667	4.333333	2.333333	0	0	0	2	0.666667	0.333333	1.333333	0.333333	0	0	0	3.333333	0	0	0	0	0	0	0	4.666667	0	0	0	0	0	0	0	5.333333	col
199.333333	216	35	210	2.333333	0.333333	9.333333	5.333333	0	0	0	2	2.333333	0.333333	4	2.666667	0	0	0	2.333333	0.666667	0	1	0.333333	0	0	0	3.333333	0	0	0	0	0	0	0	4.666667	0	0	0	0	0	0	0	5.333333	col
201.666667	217	33	212	5	0	11.333333	5	0	0	0	2.333333	4.666667	0	4.333333	2.333333	0	0	0	3	1	0	0.666667	0.666667	0	0	0	3.333333	0	0	0	0	0	0	0	4.666667	0	0	0	0	0	0	0	5.333333	col
203.333333	217	31	213	15	0.666667	14.333333	4	0	0	0	2.333333	8.333333	0	5	2	0	0	0	3.333333	1.333333	0	0.666667	0.333333	0	0	0	4	0	0	0	0	0	0	0	4.666667	0	0	0	0	0	0	0	5.333333	col
200.666667	215	31	210	12.666667	0.666667	13.666667	3.333333	0	0	0	2.333333	8	0.333333	8.333333	0.666667	0	0	0	3.333333	2.666667	0	2.666667	0.333333	0	0	0	4	0	0	0	0	0	0	0	5	0	0	0	0	0	0	0	5.333333	col
199.666667	218	36	211	7.666667	0.666667	12	3.666667	0	0	0	2.333333	5.666667	0.333333	7.333333	1	0	0	0	2.666667	2	0	2.333333	0.333333	0	0	0	4	0	0	0	0	0	0	0	4.666667	0	0	0	0	0	0	0	5.333333	col
199	219	37	211	3.666667	0.666667	10.333333	4	0	0	0	1.333333	3.333333	0.333333	6.333333	1.333333	0	0	0	2.333333	1.333333	0	2	0.333333	0	0	0	3.666667	0	0	0	0	0	0	0	5	0	0	0	0	0	0	0	5.333333	col
199	218	35	210	1.666667	0.333333	9.666667	4.333333	0	0	0	1.666667	1.666667	0.666667	5.333333	2	0	0	0	2.333333	1	0	1.666667	0.333333	0	0	0	3.333333	0	0	0	0	0	0	0	4.666667	0	0	0	0	0	0	0	5.333333	col
199.666667	217	34	210	1.666667	0.333333	10	5	0	0	0	1.666667	1.333333	0.666667	4.333333	2.333333	0	0	0	2.333333	0.666667	0	1	0.333333	0	0	0	3.333333	0	0	0	0	0	0	0	4.666667	0	0	0	0	0	0	0	5.333333	col
200.666667	217	33	211	4.333333	0	11.666667	4.666667	0	0	0	2.333333	4	0.333333	4.666667	2.333333	0	0	0	2.666667	1	0	0.666667	0.666667	0	0	0	3.666667	0	0	0	0	0	0	0	4.666667	0	0	0	0	0	0	0	5.333333	col
202.666667	217	33	213	14	0.333333	14.333333	4.333333	0	0	0	2.333333	7.333333	0	5	2	0	0	0	3.333333	1	0	0.666667	0.666667	0	0	0	4.333333	0	0	0	0	0	0	0	4.666667	0	0	0	0	0	0	0	5.333333	col
201.333333	217	31	211	10	0.333333	13	3.333333	0	0	0	2.666667	8.333333	0	8	0.666667	0	0	0	3	3	0	2.666667	0.333333	0	0	0	4	0	0	0.333333	0	0	0	0	5.333333	0	0	0	0	0	0	0	5.333333	col
200.333333	216	35	211	6.666667	0.333333	12	3.666667	0	0	0	1.666667	5.666667	0	7	1	0	0	0	2.666667	2.333333	0	2.333333	0.333333	0	0	0	4	0	0	0	0	0	0	0	5.333333	0	0	0	0	0	0	0	5.333333	col
200	216	36	211	3.666667	0.333333	11.333333	4.666667	0	0	0	1.666667	3.666667	0.333333	6	1.666667	0	0	0	2.666667	1.666667	0	2	0.333333	0	0	0	3.666667	0	0	0	0	0	0	0	5.333333	0	0	0	0	0	0	0	5.333333	col
199.666667	216	37	211	1.666667	0.333333	11.666667	4.666667	0	0	0	1.666667	1.666667	1	5.333333	2.333333	0	0	0	2.666667	1	0	1.333333	0.333333	0	0	0	3.333333	0	0	0	0	0	0	0	5	0	0	0	0	0	0	0	5.333333	col
200.333333	216	35	211	3.333333	0.666667	13	4.666667	0	0	0	1.666667	3	0.666667	5	2.333333	0	0	0	2.666667	1	0	0.666667	0.333333	0	0	0	4	0	0	0	0	0	0	0	5	0	0	0	0	0	0	0	5.333333	col
201.333333	214	33	211	11.333333	0.666667	14.666667	4.333333	0	0	0	2	5.666667	0.333333	4.666667	2	0	0	0	3	1	0	0.666667	0.666667	0	0	0	4.333333	0	0	0	0	0	0	0	4.666667	0	0	0	0	0	0	0	5.333333	col
198	212	29	206	28.333333	0.666667	17	4	0	0	0	2.666667	8.666667	0	5	1	0	0	0	3	1	0	0.666667	0.333333	0	0	0	4.333333	0	0	0	0	0	0	0	4.666667	0	0	0	0	0	0	0	5.333333	col
203	214	31	212	12.666667	0.333333	14	4	0	0	0	2.666667	9.666667	0	8	1	0	0	0	3.333333	3	0	2.333333	0.333333	0	0	0	4.333333	0.333333	0	0.333333	0	0	0	0	5.333333	0	0	0	0	0	0	0	5.333333	col
201	215	37	212	9	0.333333	13.666667	4.666667	0	0	0	2.333333	7	0	7	1	0	0	0	2.666667	2.333333	0	2.333333	0.333333	0	0	0	4	0	0	0.333333	0	0	0	0	5.333333	0	0	0	0	0	0	0	5.333333	col
200	213	38	211	5	0.666667	13.666667	4.666667	0	0	0	2	4.333333	0.333333	6	1.666667	0	0	0	2.666667	1.666667	0	2	0.333333	0	0	0	4.333333	0	0	0	0	0	0	0	5.333333	0	0	0	0	0	0	0	5.333333	col
201	212	36	211	3.333333	1	14.333333	4.666667	0	0	0	2	2.333333	1.333333	5.333333	2	0	0	0	2.666667	1	0	1.333333	0.333333	0	0	0	4.333333	0	0	0	0	0	0	0	5.333333	0	0	0	0	0	0	0	5.333333	col
201.666667	212	33	211	8.333333	1.333333	16	4.333333	0	0	0	2	3.666667	0.666667	5.333333	1.666667	0	0	0	3	0.666667	0	0.666667	0.333333	0	0	0	4.333333	0	0	0	0	0	0	0	5.333333	0	0	0	0	0	0	0	5.333333	col
203.333333	210	30	212	23.333333	1	17.666667	4	0	0	0	2.333333	6.666667	0.333333	5	1	0	0	0	3.333333	0.666667	0	0.333333	0.333333	0	0	0	4.333333	0	0	0	0	0	0	0	5.333333	0	0	0	0	0	0	0	5.333333	col
199.333333	210	34	209	21	0.666667	16	5.333333	0	0	0	2.666667	11.333333	0	8	1	0	0	0	3.333333	2.666667	0	2.333333	0.333333	0	0	0	4.333333	0.333333	0	0.333333	0	0	0	0	5.333333	0	0	0	0	0	0	0	5.333333	col
203	209	36	214	12.666667	0.666667	15.666667	5.333333	0	0	0	2.333333	7.666667	0.333333	6.333333	1.333333	0	0	0	3.333333	2.333333	0	2	0.333333	0	0	0	4.333333	0.333333	0	0.333333	0	0	0	0	5.333333	0	0	0	0	0	0	0	5.333333	col
203.666667	212	33	213	7.666667	1.666667	16	5.333333	0	0	0	2.333333	4.333333	0.666667	6	1.333333	0	0	0	3	1.333333	0	1.333333	0.333333	0	0	0	4.333333	0	0	0	0	0	0	0	5.333333	0	0	0	0	0	0	0	5.333333	col
202.333333	214	33	212	8.333333	2	17	4.666667	0	0	0	2.333333	2.666667	1.333333	5.333333	1.333333	0	0	0	3	0.666667	0	0.666667	0.333333	0	0	0	4.333333	0	0	0	0	0	0	0	5.333333	0	0	0	0	0	0	0	5.333333	col
200.666667	210	32	210	19.333333	1.666667	18	4.333333	0	0	0	2.666667	4.666667	0.666667	5	1	0	0	0	3.333333	0.666667	0	0.666667	0.333333	0	0	0	4.333333	0	0	0	0	0	0	0	5.333333	0	0	0	0	0	0	0	5.333333	col
210.333333	193	20	219	90	10.666667	57.666667	11	0	0	0	3	13	2	13.333333	2.333333	0	0	0	4	1	0	1.666667	0.333333	0	0	0	5	0	0	0	0	0	0	0	5.333333	0	0	0	0	0	0	0	5.333333	col
189.333333	204	34	200	63	15	55.333333	12	0	0	0	3	6.333333	2.666667	12	2.333333	0	0	0	4	0.333333	0	1.333333	0.333333	0	0	0	5	0	0	0	0	0	0	0	5.333333	0	0	0	0	0	0	0	5.333333	col
206.333333	198	28	217	104.666667	7.666667	65	9.333333	0	0	0	3	15	2	15.666667	2	0	0	0	4	1	0	1.666667	0	0	0	0	5	0	0	0	0	0	0	0	5.333333	0	0	0	0	0	0	0	5.333333	col
186	208	38	197	74.333333	12.333333	61.333333	10	0	0	0	3	7.666667	3	13.666667	2	0	0	0	4	0.333333	0	1.666667	0	0	0	0	5	0	0	0	0	0	0	0	5.333333	0	0	0	0	0	0	0	5.333333	col
226.666667	176	7	231	126	0.333333	67	5.666667	0	0	0	3	37.333333	0.333333	19.333333	1.666667	0	0	0	4	3.666667	0	2.333333	0	0	0	0	4.666667	0	0	0	0	0	0	0	5	0	0	0	0	0	0	0	5.333333	col
211.666667	195	20	220	129.666667	1.666667	71.666667	6.666667	0	0	0	3	28	0.666667	19	1.666667	0	0	0	4	2	0	2	0	0	0	0	5	0	0	0	0	0	0	0	5	0	0	0	0	0	0	0	5.333333	col
191.333333	201	43	206	104.333333	5	71.666667	7.333333	0	0	0	3	15	2	17.333333	2	0	0	0	4	0.666667	0	1.666667	0	0	0	0	5	0	0	0	0	0	0	0	5	0	0	0	0	0	0	0	5.333333	col
188.333333	209	42	200	88.666667	7.666667	67	8	0	0	0	3	10.333333	2.666667	15.666667	2	0	0	0	4	0.333333	0	1.666667	0	0	0	0	5	0	0	0	0	0	0	0	5.333333	0	0	0	0	0	0	0	5.333333	col
215	191	16	222	128	0.333333	74.333333	4.666667	0	0	0	3	39	0.333333	21.666667	1.333333	0	0	0	4	3.333333	0	2.333333	0	0	0	0	4.666667	0	0	0	0	0	0	0	5	0	0	0	0	0	0	0	5.333333	col
191.666667	200	38	205	123.333333	1.333333	78.333333	5	0	0	0	3	25.666667	0.666667	21	1.333333	0	0	0	4	2	0	2	0	0	0	0	5	0	0	0	0	0	0	0	5	0	0	0	0	0	0	0	5.333333	col
186.333333	205	50	202	93.666667	4	77.666667	6	0	0	0	3	13.666667	2.333333	19.666667	1.666667	0	0	0	4	0.666667	0	2	0	0	0	0	5	0	0	0	0	0	0	0	5	0	0	0	0	0	0	0	5.333333	col
188	211	37	198	101.666667	3.333333	72	6.333333	0	0	0	3	14	2	17.666667	1.666667	0	0	0	4	0.333333	0	1.666667	0	0	0	0	5	0	0	0	0	0	0	0	5.333333	0	0	0	0	0	0	0	5.333333	col
204	194	25	214	123.333333	0.333333	80.333333	3.666667	0	0	0	3	36.666667	0.333333	23.666667	0.666667	0	0	0	4	2.666667	0	2.333333	0	0	0	0	4.666667	0	0	0	0	0	0	0	5	0	0	0	0	0	0	0	5.333333	col
192.333333	203	47	208	104.333333	2	83.333333	4	0	0	0	3	21.666667	0.666667	23	1.333333	0	0	0	4	1.666667	0	2.333333	0	0	0	0	5	0	0	0	0	0	0	0	5	0	0	0	0	0	0	0	5.333333	col
191.333333	206	50	207	87.666667	2.666667	81.666667	4.666667	0	0	0	3	13.666667	2	21.666667	1.333333	0	0	0	4	0.333333	0	2	0	0	0	0	5	0	0	0	0	0	0	0	5	0	0	0	0	0	0	0	5.333333	col
204.333333	212	27	212	110.666667	1.666667	75.666667	4.666667	0	0	0	3	19	0.666667	19.333333	1.333333	0	0	0	4	0.333333	0	1.666667	0	0	0	0	5	0	0	0	0	0	0	0	5.333333	0	0	0	0	0	0	0	5.333333	col
214.666667	192	15	221	124	0.333333	77.333333	3	0	0	0	3	45.333333	0.333333	25.333333	0.666667	0	0	0	4	4.333333	0	2.666667	0	0	0	0	4.666667	0	0	0	0	0	0	0	5	0	0	0	0	0	0	0	5.333333	col
203	202	34	215	117.333333	0.666667	84.666667	3	0	0	0	3	32.333333	0.333333	25.333333	0.666667	0	0	0	4	2.333333	0	2.333333	0	0	0	0	5	0	0	0	0	0	0	0	5	0	0	0	0	0	0	0	5.333333	col
193.666667	207	50	209	87.666667	2	87.333333	3.333333	0	0	0	3	18	0.666667	24.333333	0.666667	0	0	0	4	1.333333	0	2.333333	0	0	0	0	5	0	0	0	0	0	0	0	5	0	0	0	0	0	0	0	5	col
190.333333	209	47	204	94	1.666667	84.333333	3.666667	0	0	0	3	16	1	22.666667	0.666667	0	0	0	4	0.333333	0	2	0	0	0	0	5	0	0	0	0	0	0	0	5	0	0	0	0	0	0	0	5	col
210.666667	195	20	219	124.333333	1.666667	81.666667	3	0	0	0	3	42.666667	0.333333	26.333333	0.666667	0	0	0	4	4	0	2.666667	0	0	0	0	4.666667	0	0	0	0	0	0	0	5	0	0	0	0	0	0	0	5.333333	col
189.666667	206	43	203	110.333333	1.333333	87.666667	3	0	0	0	3	27	0.333333	26.333333	0.666667	0	0	0	4	2.333333	0	2.666667	0	0	0	0	5	0	0	0	0	0	0	0	5	0	0	0	0	0	0	0	5	col
186	209	56	202	81.333333	1.666667	88.666667	3	0	0	0	3	16	0.666667	25.666667	0.666667	0	0	0	4	1	0	2.333333	0	0	0	0	5	0	0	0	0	0	0	0	5	0	0	0	0	0	0	0	5	col
185.666667	212	44	197	110	1.333333	85.333333	3	0	0	0	3	20.333333	0.333333	24	0.666667	0	0	0	4	0.333333	0	2	0	0	0	0	5	0	0	0	0	0	0	0	5	0	0	0	0	0	0	0	5	col
192.666667	199	32	204	122.666667	3	84.333333	2.666667	0	0	0	3	39	0.333333	27.333333	0.666667	0	0	0	4	3.333333	0	2.666667	0	0	0	0	5	0	0	0	0	0	0	0	5	0	0	0	0	0	0	0	5.333333	col
190	208	51	205	93.666667	2	89	2.666667	0	0	0	2.666667	22.666667	0.333333	27.333333	0.666667	0	0	0	4	2	0	2.666667	0	0	0	0	5	0	0	0	0	0	0	0	5	0	0	0	0	0	0	0	5	col
189.666667	211	55	205	83	1	89	2.333333	0	0	0	2.666667	16	0.333333	26.333333	0.666667	0	0	0	4	0.666667	0	2.333333	0	0	0	0	5	0	0	0	0	0	0	0	5	0	0	0	0	0	0	0	5	col
194	216	37	205	118.666667	0.666667	84.666667	2.333333	0	0	0	2.666667	25	0	25	0.666667	0	0	0	3.666667	0.666667	0	2.333333	0	0	0	0	5	0	0	0	0	0	0	0	5	0	0	0	0	0	0	0	5	col
216.333333	185	15	224	130.333333	1.666667	77	2	0	0	0	3	47.666667	0	26.666667	0.333333	0	0	0	4	4.666667	0	3	0	0	0	0	4.333333	0	0	0	0	0	0	0	4.666667	0	0	0	0	0	0	0	5.333333	col
194	201	38	207	121	2.333333	85.333333	2.333333	0	0	0	3	35.333333	0.333333	27.666667	0.333333	0	0	0	4	3	0	2.666667	0	0	0	0	5	0	0	0	0	0	0	0	5	0	0	0	0	0	0	0	5	col
192.666667	207	53	209	83	2	89.666667	2.333333	0	0	0	3	19.666667	0	27.666667	0.333333	0	0	0	4	1.666667	0	2.666667	0	0	0	0	5	0	0	0	0	0	0	0	5	0	0	0	0	0	0	0	5	col
190.333333	212	51	204	89	1.333333	88.333333	2.333333	0	0	0	3	17.666667	0	26.666667	0.333333	0	0	0	4	0.666667	0	2.333333	0	0	0	0	5	0	0	0	0	0	0	0	5	0	0	0	0	0	0	0	5	col
215.666667	188	18	224	130.333333	0.333333	78	2	0	0	0	3	46	0	27	0.333333	0	0	0	4	4.333333	0	2.666667	0	0	0	0	4.333333	0	0	0	0	0	0	0	4.666667	0	0	0	0	0	0	0	5.333333	col
192.333333	202	40	206	119	1	85.666667	2	0	0	0	2.666667	32	0	27.666667	0.333333	0	0	0	4	2.333333	0	2.666667	0	0	0	0	5	0	0	0	0	0	0	0	5	0	0	0	0	0	0	0	5	col
190.666667	207	54	207	77.666667	1.666667	88.666667	2	0	0	0	2.666667	17.333333	0	27.666667	0.333333	0	0	0	3.333333	1	0	2.666667	0	0	0	0	5	0	0	0	0	0	0	0	5	0	0	0	0	0	0	0	5	col
190	214	46	203	94	1.666667	87	2	0	0	0	2.666667	19.333333	0	26.666667	0.333333	0	0	0	4	0.666667	0	2.333333	0	0	0	0	5	0	0	0	0	0	0	0	5	0	0	0	0	0	0	0	5	col
214.666667	192	19	223	127.666667	0.666667	77.333333	1.666667	0	0	0	3	43.666667	0	27.333333	0.333333	0	0	0	4	4	0	2.666667	0	0	0	0	4.666667	0	0	0	0	0	0	0	4.666667	0	0	0	0	0	0	0	5.333333	col
195.666667	202	42	210	111.333333	0.666667	84.333333	2	0	0	0	2.666667	28.333333	0	27.666667	0.333333	0	0	0	4	2.333333	0	2.666667	0	0	0	0	5	0	0	0	0	0	0	0	5	0	0	0	0	0	0	0	5	col
195.333333	208	51	211	72.333333	1	86.666667	2	0	0	0	3	16	0	27.666667	0.333333	0	0	0	3.333333	1	0	2.666667	0	0	0	0	5	0	0	0	0	0	0	0	5	0	0	0	0	0	0	0	5	col
192.333333	215	41	204	95.333333	1	84	2	0	0	0	3	20.333333	0	26.666667	0.333333	0	0	0	4	0.666667	0	2.333333	0	0	0	0	5	0	0	0	0	0	0	0	5	0	0	0	0	0	0	0	5	col
213	198	20	221	124.333333	0	76.666667	1.666667	0	0	0	3	40.666667	0	27	0.333333	0	0	0	4	3.666667	0	2.666667	0	0	0	0	4.666667	0	0	0	0	0	0	0	4.666667	0	0	0	0	0	0	0	5.333333	col
193.333333	205	43	207	96.666667	0.333333	82.333333	2	0	0	0	3	25.333333	0	27.666667	0.333333	0	0	0	3.666667	2	0	2.666667	0	0	0	0	4.666667	0	0	0	0	0	0	0	5	0	0	0	0	0	0	0	5.333333	col
194.666667	209	48	209	65.333333	0.333333	83.666667	2	0	0	0	2.333333	15	0	27.666667	0.333333	0	0	0	3.666667	0.666667	0	2.666667	0	0	0	0	5	0	0	0	0	0	0	0	5	0	0	0	0	0	0	0	5	col
192.333333	216	40	204	93.333333	0.333333	81	2	0	0	0	3	21.666667	0	26.333333	0.333333	0	0	0	4	1	0	2.666667	0	0	0	0	5	0	0	0	0	0	0	0	5	0	0	0	0	0	0	0	5	col
223.666667	205	6	226	114	0	66	1.666667	0	0	0	3	43.333333	0	25.333333	0.333333	0	0	0	4	4.333333	0	2.666667	0	0	0	0	4	0	0	0	0	0	0	0	4.666667	0	0	0	0	0	0	0	5.333333	col
206	198	21	214	121.333333	0	74.666667	1.666667	0	0	0	3	38.333333	0	26.333333	0.333333	0	0	0	4	3	0	2.666667	0	0	0	0	4.666667	0	0	0	0	0	0	0	4.666667	0	0	0	0	0	0	0	5.333333	col
193.666667	206	43	207	82.666667	0.333333	80	2	0	0	0	3	23	0	27.333333	0.333333	0	0	0	4	2	0	2.666667	0	0	0	0	4.666667	0	0	0	0	0	0	0	5	0	0	0	0	0	0	0	5.333333	col
196.666667	212	45	209	58	0.333333	80.666667	2	0	0	0	2.333333	14.666667	0	26.666667	0.333333	0	0	0	4	0.666667	0	2.666667	0	0	0	0	5	0	0	0	0	0	0	0	5	0	0	0	0	0	0	0	5	col
193	216	37	204	90.666667	0.333333	77.666667	2.333333	0	0	0	3	22.333333	0	26.333333	0.333333	0	0	0	4	1	0	2.666667	0	0	0	0	5	0	0	0	0	0	0	0	5	0	0	0	0	0	0	0	5	col
225.333333	206	7	228	118.333333	0	65.333333	1.666667	0	0	0	3	43.333333	0	24.666667	0.333333	0	0	0	4	4.333333	0	2.666667	0	0	0	0	4	0	0	0	0	0	0	0	4.666667	0	0	0	0	0	0	0	5.333333	col
206.666667	201	23	215	117	0	72.666667	2	0	0	0	3	36.666667	0	26.333333	0.333333	0	0	0	4	2.666667	0	2.333333	0	0	0	0	4.666667	0	0	0	0	0	0	0	5	0	0	0	0	0	0	0	5.333333	col
195.333333	207	41	208	70	0	76.666667	2	0	0	0	3	20.666667	0	26.666667	0.333333	0	0	0	4	1.666667	0	2.333333	0	0	0	0	4.666667	0	0	0	0	0	0	0	5	0	0	0	0	0	0	0	5.333333	col
198.333333	210	43	211	51.666667	0.333333	77	2.333333	0	0	0	3	14	0	26.333333	0.333333	0	0	0	3	0.666667	0	2.333333	0	0	0	0	5	0	0	0	0	0	0	0	5	0	0	0	0	0	0	0	5	col
197.333333	214	34	207	88.666667	0.666667	74	2.333333	0	0	0	3	23	0	26	0.666667	0	0	0	4	1.333333	0	2.666667	0	0	0	0	5	0	0	0	0	0	0	0	5	0	0	0	0	0	0	0	5	col
218.666667	205	6	221	122.666667	0	63.666667	2	0	0	0	3	42.666667	0	24.333333	0.333333	0	0	0	4	3.666667	0	2.333333	0	0	0	0	4	0	0	0	0	0	0	0	5	0	0	0	0	0	0	0	5.333333	col
198	202	27	207	110.666667	0	70	2	0	0	0	3	35	0	26	0.333333	0	0	0	4	2.666667	0	2.333333	0	0	0	0	4.333333	0	0	0	0	0	0	0	5	0	0	0	0	0	0	0	5.333333	col
194.666667	206	42	208	60.333333	0.333333	73.666667	2.333333	0	0	0	2	19.666667	0	26.333333	0.333333	0	0	0	3.666667	1.666667	0	2.333333	0	0	0	0	5	0	0	0	0	0	0	0	5	0	0	0	0	0	0	0	5.333333	col
199	210	44	212	45.666667	0.333333	73.666667	2.333333	0	0	0	2.666667	14	0	26.333333	0.666667	0	0	0	3.333333	0.666667	0	2.333333	0	0	0	0	5	0	0	0	0	0	0	0	5	0	0	0	0	0	0	0	5	col
196.333333	214	34	206	84.666667	1.333333	70.666667	3	0	0	0	2.666667	23.666667	0	25.666667	0.666667	0	0	0	4	1.333333	0	2.666667	0	0	0	0	5	0	0	0	0	0	0	0	5	0	0	0	0	0	0	0	5	col
218	198	10	222	123	0.666667	62	2.333333	0	0	0	3	42.333333	0	24	0.333333	0	0	0	4	3	0	2.333333	0	0	0	0	4	0	0	0	0	0	0	0	5	0	0	0	0	0	0	0	5.333333	col
198	204	30	208	105.666667	0.333333	67.666667	2.333333	0	0	0	2.333333	34.666667	0	25	0.333333	0	0	0	3.666667	2.666667	0	2.333333	0	0	0	0	4.666667	0	0	0	0	0	0	0	5	0	0	0	0	0	0	0	5.333333	col
195.333333	206	43	209	53.666667	0.333333	70.666667	2.333333	0	0	0	2.333333	19.333333	0	25.333333	0.333333	0	0	0	3.333333	1.333333	0	2.333333	0	0	0	0	5	0	0	0	0	0	0	0	5	0	0	0	0	0	0	0	5.333333	col
199	210	44	212	39.333333	0.666667	70.666667	3	0	0	0	2.333333	13	0.333333	25.333333	0.666667	0	0	0	3.333333	0.666667	0	2.333333	0	0	0	0	5	0	0	0	0	0	0	0	5	0	0	0	0	0	0	0	5	col
196	215	38	207	77.333333	1	68	3	0	0	0	2.666667	23	0	25	0.666667	0	0	0	3.666667	1.333333	0	2.666667	0	0	0	0	5	0	0	0	0	0	0	0	5	0	0	0	0	0	0	0	5	col
212.333333	223	18	219	115	1.666667	63	3	0	0	0	3	36.666667	0.333333	24.333333	0.666667	0	0	0	4	3	0	3	0	0	0	0	5	0	0	0	0	0	0	0	5	0	0	0	0	0	0	0	5	col
217.666667	199	11	222	121.666667	1.666667	60	2.666667	0	0	0	2.666667	41.666667	0	23.333333	0.666667	0	0	0	4	3	0	2	0.333333	0	0	0	4	0	0	0	0	0	0	0	5	0	0	0	0	0	0	0	5.333333	col
197.666667	204	31	208	104	1.666667	64.666667	2.666667	0	0	0	2.333333	34.666667	0	24.666667	0.333333	0	0	0	4	2.333333	0	2.333333	0	0	0	0	4.666667	0	0	0	0	0	0	0	5	0	0	0	0	0	0	0	5.333333	col
199.666667	207	43	213	51.333333	0.666667	67.333333	2.666667	0	0	0	2.333333	19.333333	0	25	0.333333	0	0	0	3	1.333333	0	2.333333	0	0	0	0	5	0	0	0	0	0	0	0	5	0	0	0	0	0	0	0	5.333333	col
199	211	42	211	33	0.666667	67	3	0	0	0	2.333333	12.666667	0	25	0.666667	0	0	0	3	0.666667	0	2.333333	0	0	0	0	5	0	0	0	0	0	0	0	5	0	0	0	0	0	0	0	5	col
197	215	41	209	65.666667	0.666667	65	3	0	0	0	2.666667	21	0	25	0.666667	0	0	0	3.666667	1.333333	0	2.666667	0	0	0	0	5	0.333333	0	0.333333	0	0	0	0	5	0	0	0	0	0	0	0	5	col
211	219	21	218	108	1	61	2.666667	0	0	0	3	35.333333	0	24	0.666667	0	0	0	4	3	0	3	0	0	0	0	5	0.333333	0	0.333333	0	0	0	0	4.666667	0	0	0	0	0	0	0	5	col
218.333333	203	10	222	120.666667	1.666667	57.333333	2.666667	0	0	0	3	40.666667	0	22.666667	0.666667	0	0	0	4	2.666667	0	2	0.333333	0	0	0	4	0	0	0	0	0	0	0	5	0	0	0	0	0	0	0	5.333333	col
192.333333	202	32	203	108	2	62	2.666667	0	0	0	3	35.333333	0	23.666667	0.666667	0	0	0	4	2.333333	0	2	0.333333	0	0	0	4.666667	0	0	0	0	0	0	0	5	0	0	0	0	0	0	0	5.333333	col
194	206	45	208	55.666667	1.666667	63.666667	2.666667	0	0	0	2.666667	20.666667	0	24	0.333333	0	0	0	3.333333	1	0	2	0.333333	0	0	0	4.666667	0.333333	0	0.333333	0	0	0	0	5	0	0	0	0	0	0	0	5.333333	col
199	210	44	212	28.666667	0.333333	63.666667	2.666667	0	0	0	2.333333	12	0	24	0.333333	0	0	0	3.333333	0.333333	0	2.333333	0.333333	0	0	0	5	0.333333	0	0.333333	0	0	0	0	5	0	0	0	0	0	0	0	5.333333	col
194	211	43	206	49.666667	0.333333	62	2.333333	0	0	0	3	18	0	24	0.666667	0	0	0	3.666667	1.333333	0	2.666667	0.333333	0	0	0	5	0.333333	0	0.333333	0	0	0	0	5	0	0	0	0	0	0	0	5	col
197.333333	216	29	206	92.666667	0.333333	58.666667	2.333333	0	0	0	3	32	0	23.666667	0.666667	0	0	0	4	2.666667	0	3	0	0	0	0	4.666667	0.333333	0	0.333333	0	0	0	0	4.666667	0	0	0	0	0	0	0	5	col
205.666667	198	24	215	112.666667	1	58.333333	2.333333	0	0	0	3	36	0	22.666667	0.666667	0	0	0	4	2.333333	0	2	0.333333	0	0	0	4.666667	0.333333	0	0.333333	0	0	0	0	5	0	0	0	0	0	0	0	5.333333	col
192	205	44	206	64.333333	1	60.333333	2.333333	0	0	0	3	22.333333	0	23	0.333333	0	0	0	4	1	0	2	0.333333	0	0	0	4.666667	0.333333	0	0.333333	0	0	0	0	5	0	0	0	0	0	0	0	5.333333	col
199	210	44	212	28	1.333333	60	2.333333	0	0	0	2.666667	12.333333	0	23	0.333333	0	0	0	3.333333	0.333333	0	2.333333	0.333333	0	0	0	4.666667	0.333333	0	0.333333	0	0	0	0	5	0	0	0	0	0	0	0	5.333333	col
201	211	41	213	34.666667	1	59	2	0	0	0	2.333333	14.666667	0	23	0.333333	0	0	0	3	1	0	2.666667	0.333333	0	0	0	4.666667	0.333333	0	0.333333	0	0	0	0	5	0	0	0	0	0	0	0	5.333333	col
205	210	30	214	71.333333	0.666667	56.333333	2	0	0	0	3	27.666667	0	23.333333	0.333333	0	0	0	4	2.666667	0	3	0.333333	0	0	0	4.666667	0.333333	0	0.333333	0	0	0	0	5	0	0	0	0	0	0	0	5	col
211.333333	193	20	220	109.666667	0.666667	54.666667	2.333333	0	0	0	3	35.333333	0	21.333333	0.666667	0	0	0	4	2.333333	0	1.666667	0.333333	0	0	0	4.666667	0.333333	0	0.333333	0	0	0	0	5	0	0	0	0	0	0	0	5.333333	col
197.666667	205	35	209	72	0.666667	56.333333	2	0	0	0	3	24.333333	0	21.666667	0.333333	0	0	0	4	1	0	2	0.333333	0	0	0	4.333333	0.333333	0	0.333333	0	0	0	0	5	0	0	0	0	0	0	0	5.333333	col
200	211	42	212	31	0.666667	56	2	0	0	0	2.333333	12.666667	0	22	0.333333	0	0	0	3.333333	0.333333	0	2	0.333333	0	0	0	4.666667	0.333333	0	0.333333	0	0	0	0	5	0	0	0	0	0	0	0	5.333333	col
201.333333	210	42	214	24.666667	0.666667	55	2	0	0	0	2	11.666667	0	22	0.333333	0	0	0	3	1	0	2.333333	0.333333	0	0	0	4.666667	0.333333	0	0.333333	0	0	0	0	5	0	0	0	0	0	0	0	5.333333	col
201.666667	208	37	213	52.333333	0.333333	53.333333	2	0	0	0	2.333333	22.333333	0	22.333333	0.333333	0	0	0	3.333333	2.333333	0	3	0.333333	0	0	0	4.333333	0.333333	0	0.333333	0	0	0	0	5	0	0	0	0	0	0	0	5.333333	col
206	215	20	212	86.666667	0	50.666667	1.666667	0	0	0	3	34.333333	0	22	0.333333	0	0	0	4	4.666667	0	3.666667	0	0	0	0	4.333333	0.333333	0	0.333333	0	0	0	0	5	0	0	0	0	0	0	0	5.333333	col
215.666667	188	16	223	98	1.333333	50.333333	2.333333	0	0	0	3	33.333333	0	19.666667	0.666667	0	0	0	4	2	0	1.333333	0.333333	0	0	0	4.333333	0.333333	0	0.333333	0	0	0	0	5.333333	0	0	0	0	0	0	0	5.333333	col
196	205	28	205	73.666667	0.666667	51.333333	2	0	0	0	3	25.333333	0	20.333333	0.333333	0	0	0	3.666667	1	0	1.666667	0.333333	0	0	0	4.666667	0.333333	0	0.333333	0	0	0	0	5.333333	0	0	0	0	0	0	0	5.333333	col
199.666667	211	39	211	34.666667	0.666667	51.333333	2	0	0	0	2	13.333333	0	20.333333	0.333333	0	0	0	3	0.666667	0	2	0.333333	0	0	0	4.666667	0.333333	0	0.333333	0	0	0	0	5	0	0	0	0	0	0	0	5.333333	col
201	210	44	214	19.333333	0.666667	50.666667	2	0	0	0	2	9.333333	0	21	0.333333	0	0	0	2.666667	0.666667	0	2.333333	0.333333	0	0	0	4.666667	0.333333	0	0.333333	0	0	0	0	5	0	0	0	0	0	0	0	5.333333	col
197.666667	210	42	210	37.666667	0	50	1.666667	0	0	0	2.666667	17	0	21.666667	0.333333	0	0	0	3.333333	2.333333	0	3	0.333333	0	0	0	4.333333	0.333333	0	0.333333	0	0	0	0	5	0	0	0	0	0	0	0	5.333333	col
200	216	26	208	73	0	48.333333	1.666667	0	0	0	3	29.333333	0	21.666667	0.333333	0	0	0	3.666667	4.333333	0	3.666667	0	0	0	0	4.333333	0.333333	0	0.333333	0	0	0	0	5	0	0	0	0	0	0	0	5.333333	col
209.333333	203	22	217	69.333333	1.333333	46	2	0	0	0	3	25	0	18.666667	0.666667	0	0	0	3.666667	1	0	1.333333	0.333333	0	0	0	4.333333	0.333333	0	0.333333	0	0	0	0	5.333333	0	0	0	0	0	0	0	5.333333	col
201.666667	212	37	212	36.666667	0.666667	46.333333	2	0	0	0	2.666667	14.333333	0	19	0.333333	0	0	0	3	0.666667	0	2	0.333333	0	0	0	4.333333	0.333333	0	0.333333	0	0	0	0	5.333333	0	0	0	0	0	0	0	5.333333	col
200.333333	212	42	212	17.333333	0	46.333333	2	0	0	0	1.666667	8.333333	0	19.666667	0.333333	0	0	0	2.666667	0.333333	0.333333	2.333333	0.333333	0	0	0	4.333333	0.333333	0	0.333333	0	0	0	0	5	0	0	0	0	0	0	0	5.333333	col
201	212	39	212	27	0	46	1.666667	0	0	0	2.333333	12.666667	0	20	0.333333	0	0	0	2.666667	2	0	2.666667	0.333333	0	0	0	4.333333	0.333333	0	0.333333	0	0	0	0	5	0	0	0	0	0	0	0	5.333333	col
203.666667	215	31	213	59	0.666667	45.333333	1.666667	0	0	0	3	24.666667	0	20.333333	0.333333	0	0	0	3.333333	3.666667	0	3.666667	0	0	0	0	4.333333	0.333333	0	0.333333	0	0	0	0	5	0	0	0	0	0	0	0	5.333333	col
214.333333	218	17	220	83.666667	1	44	1.666667	0	0	0	3	34.333333	0	21.333333	0.333333	0	0	0	4	6	0	4.333333	0	0	0	0	4.333333	0.333333	0	0.333333	0	0	0	0	5	0	0	0	0	0	0	0	5.333333	col
209.333333	204	20	216	61	1	40.666667	2.333333	0	0	0	2.666667	23.666667	0	17.333333	0.666667	0	0	0	3.666667	1	0	1.333333	0.333333	0	0	0	4.333333	0.333333	0	0.333333	0	0	0	0	5.333333	0	0	0	0	0	0	0	5.333333	col
200.666667	212	34	210	36	0.333333	41.333333	2	0	0	0	2.333333	15.333333	0	17.666667	0.666667	0	0	0	3.333333	0.666667	0	2	0.333333	0	0	0	4.333333	0.333333	0	0.333333	0	0	0	0	5.333333	0	0	0	0	0	0	0	5.333333	col
200.333333	213	40	212	16	0.333333	41.333333	2	0	0	0	1.666667	7.666667	0.333333	18	0.666667	0	0	0	2.666667	0.333333	0.333333	2.333333	0.333333	0	0	0	4.333333	0.333333	0	0.333333	0	0	0	0	5.333333	0	0	0	0	0	0	0	5.333333	col
200.666667	212	40	212	18	0.333333	42	2	0	0	0	1.666667	9.333333	0.333333	18.333333	0.333333	0	0	0	3	1.666667	0	2.666667	0.333333	0	0	0	4.333333	0.333333	0	0.333333	0	0	0	0	5	0	0	0	0	0	0	0	5.333333	col
200.666667	213	36	211	44	0.666667	42.333333	1.666667	0	0	0	2.666667	19.333333	0	19.666667	0.333333	0	0	0	3.333333	3	0	3.333333	0	0	0	0	4.333333	0.333333	0	0.333333	0	0	0	0	5	0	0	0	0	0	0	0	5.333333	col
210.666667	212	22	217	76	1.333333	42	1.666667	0	0	0	3	30.666667	0	20.666667	0.333333	0	0	0	3.666667	5	0	4.333333	0	0	0	0	4.333333	0.333333	0	0.333333	0	0	0	0	5	0	0	0	0	0	0	0	5.333333	col
202.333333	209	32	212	34	0.333333	36.666667	2	0	0	0	2.666667	15.666667	0	15.666667	0.666667	0	0	0	3.333333	0.666667	0	1.666667	0.333333	0	0	0	4.333333	0.333333	0	0.333333	0	0	0	0	5.333333	0	0	0	0	0	0	0	5.333333	col
201.666667	212	37	212	15	0.333333	36.666667	2	0	0	0	2.333333	8	0.333333	16.333333	0.666667	0	0	0	2.666667	0.333333	0.333333	2	0.333333	0	0	0	4.333333	0.333333	0	0.333333	0	0	0	0	5.333333	0	0	0	0	0	0	0	5.333333	col
201	210	40	213	11	0.333333	37.666667	2	0	0	0	1.666667	6.666667	0.333333	17.333333	0.333333	0	0	0	2.333333	1	0	2.666667	0.333333	0	0	0	4.333333	0.333333	0	0.333333	0	0	0	0	5.333333	0	0	0	0	0	0	0	5.333333	col
200.333333	211	40	212	28.333333	0.333333	38.333333	1.666667	0	0	0	2	13.666667	0	18.333333	0.333333	0	0	0	3	2.666667	0	3	0	0	0	0	4.333333	0.333333	0	0.333333	0	0	0	0	5.333333	0	0	0	0	0	0	0	5.333333	col
197.666667	210	33	207	61.333333	0.666667	39.666667	1.666667	0	0	0	3	25.666667	0	19.666667	0.333333	0	0	0	3.333333	4.666667	0	4.333333	0	0	0	0	4.333333	0.333333	0	0.333333	0	0	0	0	5	0	0	0	0	0	0	0	5.333333	col
214	212	17	219	86.333333	1	40	1.666667	0	0	0	3	34.333333	0	20.333333	0.333333	0	0	0	3.666667	7	0	4.666667	0	0	0	0	4.333333	0.666667	0	0.333333	0	0	0	0	4.666667	0	0	0	0	0	0	0	5.333333	col
205.666667	209	30	215	32.333333	0	32.333333	2	0	0	0	2.666667	15.666667	0	14.666667	0.666667	0	0	0	3.333333	1	0	1.333333	0.333333	0	0	0	4.333333	0.333333	0	0.333333	0	0	0	0	5.333333	0	0	0	0	0	0	0	5.333333	col
202	209	37	213	15	0	32.666667	2	0	0	0	2.333333	8.666667	0	15.333333	0.666667	0	0	0	3	0.333333	0	2	0.333333	0	0	0	4.333333	0.333333	0	0.333333	0	0	0	0	5.333333	0	0	0	0	0	0	0	5.333333	col
201	208	39	213	7	0.333333	33.666667	2	0	0	0	1.666667	5.333333	0.333333	15.666667	0.333333	0	0	0	2.333333	0.666667	0	2.333333	0.333333	0	0	0	4.333333	0.333333	0	0.333333	0	0	0	0	5.333333	0	0	0	0	0	0	0	5.333333	col
201.333333	211	40	213	15	0.333333	35	2	0	0	0	1.666667	9	0	17.333333	0.333333	0	0	0	2.666667	2	0	3	0	0	0	0	4.333333	0.333333	0	0.333333	0	0	0	0	5.333333	0	0	0	0	0	0	0	5.333333	col
198.666667	209	38	210	39.333333	0.333333	36.666667	1.666667	0	0	0	2.333333	19.333333	0	18.333333	0.333333	0	0	0	3.333333	4	0	4	0	0	0	0	4.333333	0.333333	0	0.333333	0	0	0	0	5	0	0	0	0	0	0	0	5.333333	col
198.666667	212	27	206	71	0.333333	38.333333	1.666667	0	0	0	3	30	0	19.333333	0.333333	0	0	0	3.333333	5.666667	0	4.666667	0	0	0	0	4.333333	0.666667	0	0.333333	0	0	0	0	4.666667	0	0	0	0	0	0	0	5.333333	col
200	209	30	209	34.333333	0.333333	29	2	0	0	0	3	16	0	13.333333	0.666667	0	0	0	3.666667	1	0	1.333333	0.333333	0	0	0	4.333333	0.333333	0	0.333333	0	0	0	0	5.333333	0	0	0	0	0	0	0	5.333333	col
201.333333	208	38	213	18	0	29	2	0	0	0	2.666667	10	0	13.666667	0.666667	0	0	0	3.333333	0.666667	0	2	0.333333	0	0	0	4.333333	0.333333	0	0.333333	0	0	0	0	5.333333	0	0	0	0	0	0	0	5.333333	col
201.333333	209	39	213	6.666667	0	30.333333	2	0	0	0	1.666667	5	0.333333	14.333333	0.333333	0	0	0	2.666667	0.333333	0	2.333333	0	0	0	0	4.333333	0.333333	0	0.333333	0	0	0	0	5.333333	0	0	0	0	0	0	0	5.333333	col
201.666667	211	39	213	6.333333	0.333333	31.666667	2	0	0	0	1.666667	5.666667	0	15.666667	0.333333	0	0	0	2.666667	1.666667	0	2.666667	0	0	0	0	4.333333	0.333333	0	0.333333	0	0	0	0	5.333333	0	0	0	0	0	0	0	5.333333	col
202.333333	211	37	213	18.666667	0.333333	33.666667	1.666667	0	0	0	2.333333	13	0	17	0.333333	0	0	0	3	3	0	3.333333	0	0	0	0	4.333333	0.333333	0	0.333333	0	0	0	0	5.333333	0	0	0	0	0	0	0	5.333333	col
203.666667	212	33	213	44.666667	0.333333	36.333333	1.666667	0	0	0	2.666667	23.333333	0	18.333333	0.333333	0	0	0	3.333333	5	0	4.333333	0	0	0	0	4.333333	0.666667	0	0.333333	0	0	0	0	4.666667	0	0	0	0	0	0	0	5.333333	col
199	214	24	206	74.666667	1	37.333333	1.666667	0	0	0	3	32.333333	0	19.333333	0.333333	0	0	0	3.666667	7	0	5	0	0	0	0	4.333333	0.666667	0	0.666667	0	0	0	0	4.666667	0	0	0	0	0	0	0	5.333333	col
207.666667	208	27	216	38.333333	0.333333	26.333333	2	0	0	0	3	17	0	12.333333	0.666667	0	0	0	4	1	0	1	0	0	0	0	4.333333	0.333333	0	0.333333	0	0	0	0	5.333333	0	0	0	0	0	0	0	5.333333	col
197.666667	207	40	210	23.333333	0	26.333333	2	0	0	0	3	11.666667	0	12.666667	0.666667	0	0	0	3.333333	0.666667	0	1.666667	0.333333	0	0	0	4.333333	0.333333	0	0.333333	0	0	0	0	5.333333	0	0	0	0	0	0	0	5.333333	col
201	211	41	213	9	0	27.333333	2	0	0	0	2.666667	5.666667	0	13.333333	0.333333	0	0	0	3	0.333333	0	2	0	0	0	0	4.333333	0.333333	0	0.333333	0	0	0	0	5.333333	0	0	0	0	0	0	0	5.333333	col
202	212	39	213	3.666667	0	28.666667	2	0	0	0	2	4	0	14.333333	0.333333	0	0	0	2.333333	0.666667	0	2.666667	0	0	0	0	4.333333	0.333333	0	0.333333	0	0	0	0	5.333333	0	0	0	0	0	0	0	5.333333	col
202.333333	212	34	212	7	0.333333	30.666667	1.666667	0	0	0	1.333333	8	0	15.666667	0.333333	0	0	0	2.666667	2.333333	0	3	0	0	0	0	4.333333	0.333333	0	0.333333	0	0	0	0	5.333333	0	0	0	0	0	0	0	5.333333	col
202.333333	212	34	212	22.333333	0.333333	33.333333	1.666667	0	0	0	2.333333	16.333333	0	17.333333	0.333333	0	0	0	3	4.333333	0	4.333333	0	0	0	0	4.333333	0.666667	0	0.333333	0	0	0	0	5.333333	0	0	0	0	0	0	0	5.333333	col
196.666667	210	33	206	51.333333	1.333333	35.666667	1.666667	0	0	0	3	26.333333	0	18	0.333333	0	0	0	3.333333	6.666667	0	4.666667	0	0	0	0	4.333333	0.666667	0	0.666667	0	0	0	0	4.666667	0	0	0	0	0	0	0	5.333333	col
204	212	18	209	80.333333	1.333333	36.333333	1.666667	0	0	0	3	33.666667	0.333333	19	0.333333	0	0	0	4	7.666667	0	5	0	0	0	0	4.333333	1	0	0.666667	0	0	0	0	4.666667	0	0	0	0	0	0	0	5.333333	col
203	205	36	215	29	0.333333	24.666667	2	0	0	0	3	13.333333	0	11.666667	0.666667	0	0	0	3.666667	0.666667	0	1.333333	0.333333	0	0	0	4.333333	0.333333	0	0.333333	0	0	0	0	5.333333	0	0	0	0	0	0	0	5.333333	col
198	210	44	211	13	0	25	2	0	0	0	2.333333	7.333333	0	12.333333	0.333333	0	0	0	3.333333	0.333333	0	2	0.333333	0	0	0	4.333333	0.333333	0	0.333333	0	0	0	0	5.333333	0	0	0	0	0	0	0	5.333333	col
201	215	40	213	4	0	26	2	0	0	0	2.333333	3.666667	0	13.333333	0.333333	0	0	0	2.333333	0.333333	0	2.333333	0	0	0	0	4.333333	0.333333	0	0.333333	0	0	0	0	5.333333	0	0	0	0	0	0	0	5.333333	col
202.666667	212	33	212	3.333333	0.333333	27.666667	2	0	0	0	1.666667	4.666667	0	14	0.333333	0	0	0	2.333333	2	0	2.666667	0	0	0	0	4.333333	0.333333	0	0.333333	0	0	0	0	5.333333	0	0	0	0	0	0	0	5.333333	col
202.333333	212	34	212	9.666667	0.666667	30.666667	2	0	0	0	2	10.666667	0.333333	15.666667	0.333333	0	0	0	2.666667	3.333333	0	3.333333	0	0	0	0	4.333333	0.666667	0	0.333333	0	0	0	0	5.333333	0	0	0	0	0	0	0	5.333333	col
197	208	36	208	30.333333	1.333333	33.666667	2	0	0	0	3	20	0.333333	17.333333	0.333333	0	0	0	3	5.333333	0	4.333333	0	0	0	0	4.333333	0.666667	0	0.666667	0	0	0	0	4.666667	0	0	0	0	0	0	0	5.333333	col
202.333333	210	26	210	63.333333	1.333333	35	2	0	0	0	3	29.333333	0.333333	18.666667	0.333333	0	0	0	4	7	0	4.666667	0	0	0	0	4.333333	1	0	0.666667	0	0	0	0	4.666667	0	0	0	0	0	0	0	5.333333	col
206	206	34	217	33.333333	0.333333	23.333333	2.666667	0	0	0	3	15	0	11	0.666667	0	0	0	3.333333	1	0	1	0.333333	0	0	0	4.333333	0.333333	0	0.333333	0	0	0	0	5.333333	0	0	0	0	0	0	0	5.333333	col
200.333333	210	43	213	17	0	23.666667	2.333333	0	0	0	2.333333	8.666667	0	11.333333	0.666667	0	0	0	3.333333	0.333333	0	2	0.333333	0	0	0	4.333333	0.333333	0	0.333333	0	0	0	0	5.333333	0	0	0	0	0	0	0	5.333333	col
198.666667	212	41	210	5.333333	0.333333	23.666667	2	0	0	0	2.333333	3.666667	0	11.666667	0.333333	0	0	0	2.666667	0.333333	0	2	0	0	0	0	4.333333	0.333333	0	0.333333	0	0	0	0	5.333333	0	0	0	0	0	0	0	5.333333	col
202.333333	215	35	213	3	0.333333	25.666667	2	0	0	0	2	3.333333	0.333333	13	0.333333	0	0	0	2.666667	1.666667	0	2.666667	0	0	0	0	4.333333	0.333333	0	0.333333	0	0	0	0	5.333333	0	0	0	0	0	0	0	5.333333	col
203.333333	214	33	213	5	1	28.333333	2	0	0	0	2	7	0.333333	14.666667	0.333333	0	0	0	2.666667	2.666667	0	3	0	0	0	0	4.333333	0.666667	0	0.333333	0	0	0	0	5.333333	0	0	0	0	0	0	0	5.333333	col
202.666667	207	33	213	17	1.666667	31.333333	2	0	0	0	2.333333	14.666667	0.333333	16.333333	0.333333	0	0	0	3	4.666667	0	3.666667	0	0	0	0	4.333333	0.666667	0	0.666667	0	0	0	0	5	0	0	0	0	0	0	0	5.333333	col
196.666667	210	29	205	45	1.333333	34.333333	2	0	0	0	3	24.666667	0.333333	17.333333	0.333333	0	0	0	3.666667	6.333333	0	4.333333	0	0	0	0	4.333333	0.666667	0	0.666667	0	0	0	0	5	0	0	0	0	0	0	0	5.333333	col
211.333333	215	18	217	72	1.333333	35.333333	2	0	0	0	3	31.333333	0	18	0.333333	0	0	0	4	7	0	4.666667	0	0	0	0	4.333333	1	0	0.666667	0	0	0	0	4.666667	0	0	0	0	0	0	0	5.333333	col
202.666667	210	29	211	36.666667	0.666667	23	4.333333	0	0	0	3	16.666667	0	10	1.666667	0	0	0	3.666667	1	0	1	0.333333	0	0	0	4.333333	0.333333	0	0.333333	0	0	0	0	5.333333	0	0	0	0	0	0	0	5.333333	col
201.666667	212	37	212	21.333333	0.333333	23	3.333333	0	0	0	2.333333	10	0	10.666667	1	0	0	0	3.333333	0.666667	0	1.333333	0.333333	0	0	0	4.333333	0.333333	0	0.333333	0	0	0	0	5.333333	0	0	0	0	0	0	0	5.333333	col
200	215	40	212	8.333333	0.333333	23	2.333333	0	0	0	2.666667	4.333333	0.333333	11	0.666667	0	0	0	3.333333	0.333333	0	2	0.333333	0	0	0	4.333333	0.333333	0	0.333333	0	0	0	0	5.333333	0	0	0	0	0	0	0	5.333333	col
201.333333	216	34	212	4.333333	0.666667	24	2.333333	0	0	0	2.666667	2.666667	0.333333	11.666667	0.333333	0	0	0	3	0.666667	0	2.333333	0	0	0	0	4.333333	0.333333	0	0.333333	0	0	0	0	5.333333	0	0	0	0	0	0	0	5.333333	col
204	215	29	213	4.666667	0.666667	26.333333	2	0	0	0	2	4.666667	0.333333	13	0.333333	0	0	0	3	2.333333	0	2.666667	0	0	0	0	4.333333	0.666667	0	0.333333	0	0	0	0	5.333333	0	0	0	0	0	0	0	5.333333	col
204	212	28	212	10.333333	1.666667	30	2	0	0	0	2.333333	11	0	15	0.333333	0	0	0	3	4	0	3.333333	0	0	0	0	4.333333	0.666667	0	0.666667	0	0	0	0	5.333333	0	0	0	0	0	0	0	5.333333	col
201.333333	210	30	210	31	1.333333	33.333333	2	0	0	0	3	20.333333	0	16.666667	0.333333	0	0	0	3.666667	5.333333	0	4.333333	0	0	0	0	4.333333	0.666667	0	0.666667	0	0	0	0	5	0	0	0	0	0	0	0	5.333333	col
206.333333	212	20	212	62	0.666667	35.666667	2	0	0	0	3	28.666667	0	17.333333	0.333333	0	0	0	4	6.333333	0	4.333333	0	0	0	0	4.333333	1	0	0.666667	0	0	0	0	5	0	0	0	0	0	0	0	5.333333	col
202.666667	212	33	212	27.666667	0.666667	23	4.666667	0	0	0	2.333333	11.333333	0	9.666667	2	0	0	0	3.333333	0.666667	0	1	0.333333	0	0	0	4.333333	0.333333	0	0.333333	0	0	0	0	5.333333	0	0	0	0	0	0	0	5.333333	col
196.333333	212	39	207	12.666667	0.666667	22.333333	3.666667	0	0	0	2.333333	5.666667	0.333333	10	1	0	0	0	3.333333	0.333333	0	1.666667	0.333333	0	0	0	4.333333	0.333333	0	0.333333	0	0	0	0	5.333333	0	0	0	0	0	0	0	5.333333	col
201.666667	218	35	213	6	1	23.333333	2.666667	0	0	0	2.333333	2.666667	0.333333	10.666667	0.666667	0	0	0	3.333333	0.333333	0	2	0.333333	0	0	0	4.333333	0.333333	0	0.333333	0	0	0	0	5.333333	0	0	0	0	0	0	0	5.333333	col
208	216	25	216	5	0.666667	25.333333	2.333333	0	0	0	2.333333	3.333333	0.333333	12.333333	0.333333	0	0	0	3.333333	2	0	2.666667	0	0	0	0	4.333333	0.333333	0	0.333333	0	0	0	0	5.333333	0	0	0	0	0	0	0	5.333333	col
205.333333	216	25	213	7	1.333333	28.666667	2.333333	0	0	0	2.666667	8.333333	0	14	0.333333	0	0	0	3	3	0	3	0	0	0	0	4.333333	0.666667	0	0.666667	0	0	0	0	5.333333	0	0	0	0	0	0	0	5.333333	col
201.333333	216	29	210	22.666667	1.333333	32.666667	2	0	0	0	2.666667	17	0	16	0.333333	0	0	0	3.666667	4.666667	0	3.333333	0	0	0	0	4.333333	0.666667	0	0.666667	0	0	0	0	5	0	0	0	0	0	0	0	5.333333	col
205	215	20	211	54.666667	0.666667	35.666667	2	0	0	0	3	26.333333	0	17	0.333333	0	0	0	4	5.666667	0	3.666667	0	0	0	0	4.333333	0.666667	0	0.666667	0	0	0	0	5	0	0	0	0	0	0	0	5.333333	col
195	211	39	206	17.333333	0.666667	22.666667	4.666667	0	0	0	2.333333	6.333333	0	9	2	0	0	0	3.333333	0.333333	0	1	0.333333	0	0	0	4.333333	0.333333	0	0.333333	0	0	0	0	5.333333	0	0	0	0	0	0	0	5.333333	col
200.333333	215	36	211	8	1	23	3.666667	0	0	0	2.666667	3	0.333333	10	0.666667	0	0	0	3.333333	0.333333	0	2	0.333333	0	0	0	4.333333	0.333333	0	0.333333	0	0	0	0	5.333333	0	0	0	0	0	0	0	5.333333	col
205	216	26	213	5.333333	1	24.666667	2.666667	0	0	0	2.333333	2.666667	0.333333	11	0.666667	0	0	0	3.333333	1.666667	0	2.333333	0	0	0	0	4.333333	0.333333	0	0.333333	0	0	0	0	5.333333	0	0	0	0	0	0	0	5.333333	col
213.666667	219	21	221	5.666667	1.333333	28	2.333333	0	0	0	2.666667	6.333333	0	13	0.333333	0	0	0	3.333333	2.666667	0	2.666667	0	0	0	0	4.333333	0.666667	0	0.333333	0	0	0	0	5.333333	0	0	0	0	0	0	0	5.333333	col
205.666667	220	25	214	18	1.666667	32.333333	2.333333	0	0	0	3	14.333333	0	15	0.333333	0	0	0	3.666667	4.333333	0	3	0	0	0	0	4.333333	0.666667	0	0.666667	0	0	0	0	5.333333	0	0	0	0	0	0	0	5.333333	col
198.333333	210	34	208	20.666667	1.666667	24.333333	6.666667	0	0	0	2.666667	6.333333	0	8.333333	2.333333	0	0	0	3.333333	0.333333	0	0.666667	0.333333	0	0	0	4.333333	0.333333	0	0.333333	0	0	0	0	5.333333	0	0	0	0	0	0	0	5.333333	col
201.666667	213	36	212	10.333333	1	23.666667	4.666667	0	0	0	2.666667	3.333333	0	9.333333	1	0	0	0	3.333333	0.333333	0	1.666667	0.333333	0	0	0	4.333333	0.333333	0	0.333333	0	0	0	0	5.333333	0	0	0	0	0	0	0	5.333333	col
203.666667	214	28	212	5.666667	1	25	3.333333	0	0	0	2.666667	2.333333	0	10	0.666667	0	0	0	3.333333	0.666667	0	2	0.333333	0	0	0	4.333333	0.333333	0	0.333333	0	0	0	0	5.333333	0	0	0	0	0	0	0	5.333333	col
208.333333	218	23	216	5	1.666667	28.666667	2.666667	0	0	0	2.666667	4.666667	0	12	0.333333	0	0	0	3.333333	2	0	2.333333	0	0	0	0	4.333333	0.333333	0	0.333333	0	0	0	0	5.333333	0	0	0	0	0	0	0	5.333333	col
200.333333	215	32	210	7.333333	1.333333	26	4.333333	0	0	0	2.666667	2.333333	0	9.666667	0.666667	0	0	0	3.333333	0.666667	0	1.666667	0.333333	0	0	0	4.333333	0.333333	0	0.333333	0	0	0	0	5.333333	0	0	0	0	0	0	0	5.333333	col
195.666667	215	35	206	10.333333	0.666667	13.666667	3.666667	0	0	0	2	9.666667	0	5.666667	0.666667	0	0	0	3.333333	1.333333	0	0.666667	0	0	0	0	4.333333	0	0	0	0	0	0	0	4.333333	0	0	0	0	0	0	0	4.666667	col
196.333333	212	35	206	8.666667	0.333333	12.666667	3.666667	0	0	0	2.333333	8.666667	0	5.666667	0.666667	0	0	0	2.666667	1	0	0.666667	0	0	0	0	4.333333	0	0	0	0	0	0	0	4.333333	0	0	0	0	0	0	0	4.666667	col
195.666667	209	39	207	9.666667	0.333333	11.666667	4	0	0	0	2.333333	8.333333	0	5.333333	0.666667	0	0	0	3	1	0	0.666667	0	0	0	0	4.333333	0.333333	0	0.333333	0	0	0	0	4.333333	0	0	0	0	0	0	0	4.666667	col
196.333333	209	36	207	11	0.666667	11	5	0	0	0	2.333333	6.666667	0	4.666667	1	0	0	0	3.333333	1	0	0.666667	0	0	0	0	4	0.333333	0	0.333333	0	0	0	0	4.333333	0.333333	0	0.333333	0	0	0	0	5	col
195.333333	214	34	205	11.333333	1.333333	10	6.666667	0	0	0	2.333333	5.666667	0	4.333333	1	0	0	0	3	1	0	0.666667	0	0	0	0	3.666667	0.333333	0	0.333333	0	0	0	0	4.333333	0.333333	0	0.333333	0	0	0	0	5	col
194	216	37	205	9.666667	2.333333	10.333333	7.666667	0	0	0	2.333333	4	0.333333	3.666667	1.666667	0	0	0	3.333333	0.666667	0	0.666667	0.333333	0	0	0	4	0.333333	0	0.666667	0	0	0	0	4.333333	0.333333	0	0.333333	0	0	0	0	5.333333	col
193.333333	217	38	205	13	2.333333	13	4	0	0	0	2.666667	8	0.333333	5.333333	0.666667	0	0	0	3.333333	1	0	0.666667	0	0	0	0	4.333333	0	0	0	0	0	0	0	4.333333	0	0	0	0	0	0	0	4.666667	col
194.333333	216	36	205	6	1	12	3.333333	0	0	0	2.666667	6.333333	0.333333	5.333333	0.666667	0	0	0	3	1	0	0.666667	0	0	0	0	4	0	0	0	0	0	0	0	4.333333	0	0	0	0	0	0	0	4.666667	col
195	216	37	206	4	0.333333	11	3.333333	0	0	0	2.666667	5	0	5	0.666667	0	0	0	2.666667	1	0	0.666667	0	0	0	0	4	0	0	0	0	0	0	0	4.333333	0	0	0	0	0	0	0	4.666667	col
194.666667	212	38	205	3.333333	0.333333	10	3.333333	0	0	0	2.666667	4.666667	0	4.666667	0.666667	0	0	0	2.666667	1	0	0.666667	0	0	0	0	3.333333	0	0	0.333333	0	0	0	0	4.333333	0	0	0	0	0	0	0	4.666667	col
193	211	40	204	3.666667	0.333333	9.333333	4	0	0	0	2	4.333333	0	4.333333	0.666667	0	0	0	2.666667	1	0	0.666667	0	0	0	0	3.333333	0.333333	0	0.333333	0	0	0	0	4.333333	0.333333	0	0.333333	0	0	0	0	4.666667	col
193	212	41	204	4.666667	0.666667	8.666667	5.666667	0	0	0	2	3.333333	0	4	1	0	0	0	2.666667	0.666667	0	0.666667	0	0	0	0	3.333333	0.333333	0	0.333333	0	0	0	0	4.333333	0.333333	0	0.333333	0	0	0	0	5	col
192	215	42	204	4	2	8.666667	6.666667	0	0	0	2	2.666667	0.333333	3.666667	1.333333	0	0	0	2.333333	0.666667	0	0.666667	0.333333	0	0	0	3.333333	0.333333	0	0.333333	0	0	0	0	4.333333	0.333333	0	0.333333	0	0	0	0	5.333333	col
192.333333	215	41	204	8.666667	2	9.666667	7.666667	0	0	0	2.333333	3.333333	0.333333	3.333333	1.666667	0	0	0	2.333333	1	0	0.666667	0.333333	0	0	0	3.666667	0.666667	0	0.666667	0	0	0	0	4.333333	0.333333	0	0.333333	0	0	0	0	5.333333	col
191	218	42	204	9.333333	2	11.333333	3.666667	0	0	0	2.333333	4.333333	0.333333	4.666667	0.666667	0	0	0	3.333333	0.666667	0	0.666667	0	0	0	0	4	0	0	0	0	0	0	0	4.333333	0	0	0	0	0	0	0	4.666667	col
191.666667	219	40	204	4.333333	0.666667	10.333333	3.333333	0	0	0	2.666667	3.666667	0.333333	4.666667	0.666667	0	0	0	3	0.666667	0	0.666667	0	0	0	0	3.333333	0	0	0	0	0	0	0	4.333333	0	0	0	0	0	0	0	4.666667	col
192.666667	216	38	204	2	0.333333	9	3	0	0	0	2.666667	2.666667	0	4.333333	0.666667	0	0	0	2.666667	0.666667	0	0.666667	0	0	0	0	3.333333	0	0	0	0	0	0	0	4.333333	0	0	0	0	0	0	0	4.666667	col
194	216	37	205	1.666667	0.333333	8	3	0	0	0	2.666667	2.333333	0	4	0.666667	0	0	0	2.666667	0.666667	0	0.666667	0	0	0	0	3.333333	0	0	0.333333	0	0	0	0	4.333333	0	0	0	0	0	0	0	4.666667	col
193.666667	212	38	204	1.333333	0.333333	7.666667	3.666667	0	0	0	2	2	0	3.666667	0.666667	0	0	0	2.666667	0.666667	0	0.666667	0	0	0	0	3.333333	0.333333	0	0.333333	0	0	0	0	4.333333	0.333333	0	0.333333	0	0	0	0	4.666667	col
192	213	43	204	1.666667	0.333333	7.333333	4.333333	0	0	0	1.666667	1.666667	0	3.333333	0.666667	0	0	0	2	0.666667	0	0.666667	0	0	0	0	3.333333	0.333333	0	0.333333	0	0	0	0	4.333333	0.333333	0	0.333333	0	0	0	0	5	col
191.333333	216	43	204	2.666667	1	7.666667	6	0	0	0	1.666667	1.666667	0.333333	3.333333	1	0	0	0	2.333333	0.666667	0	0.666667	0.333333	0	0	0	3.333333	0.333333	0	0.333333	0	0	0	0	4.333333	0.333333	0	0.333333	0	0	0	0	5.333333	col
192	217	43	205	8.333333	1	8.666667	7	0	0	0	2	3.333333	0	3	1	0	0	0	2.333333	0.666667	0	0.666667	0.333333	0	0	0	3.666667	0.666667	0	0.666667	0	0	0	0	4.333333	0.333333	0	0.333333	0	0	0	0	5.333333	col
195	216	37	206	18	3	10.333333	7.666667	0	0	0	2.333333	4.333333	0	3.333333	1	0	0	0	3.333333	1	0	1	0.333333	0	0	0	3.666667	0.666667	0	0.666667	0	0	0	0	4.333333	0.333333	0	0.333333	0	0	0	0	5.333333	col
199.666667	220	25	208	22	8.333333	12	8.666667	0	0	0	2.333333	5.333333	0.333333	3.333333	1.333333	0	0	0	3.333333	1.333333	0	2	0	0	0	0	4.333333	0.666667	0	1	0	0	0	0	4.333333	0.333333	0	0.333333	0	0	0	0	5.333333	col
188	216	47	202	9	5.333333	11	4.666667	0	0	0	2.333333	2	1	4	1	0	0	0	3	0.333333	0	0.333333	0	0	0	0	3.666667	0	0	0	0	0	0	0	4.333333	0	0	0	0	0	0	0	4.666667	col
189.333333	217	42	202	5.333333	2	9.666667	3.666667	0	0	0	2.333333	1.666667	0.666667	4	0.666667	0	0	0	2.666667	0.333333	0	0.333333	0	0	0	0	3.333333	0	0	0	0	0	0	0	4.333333	0	0	0	0	0	0	0	4.666667	col
190	218	42	203	2.333333	0.666667	8.666667	3	0	0	0	2	1.333333	0.333333	4	0.666667	0	0	0	2.333333	0.333333	0	0.333333	0	0	0	0	3.333333	0	0	0	0	0	0	0	4.333333	0	0	0	0	0	0	0	4.666667	col
191.333333	216	40	203	1.333333	0.333333	7.666667	3	0	0	0	2	1	0.333333	3.666667	0.333333	0	0	0	2.666667	0.333333	0	0.333333	0	0	0	0	3	0	0	0	0	0	0	0	4.333333	0	0	0	0	0	0	0	4.666667	col
193.333333	216	36	204	1	0.333333	7	3	0	0	0	1.666667	0.666667	0	3.666667	0.333333	0	0	0	2.666667	0.333333	0	0.333333	0	0	0	0	3	0	0	0.333333	0	0	0	0	4.333333	0	0	0	0	0	0	0	4.666667	col
193.333333	215	37	204	0.666667	0.333333	6.333333	3.333333	0	0	0	1.666667	0.666667	0	3.333333	0.333333	0	0	0	2	0.333333	0	0.333333	0	0	0	0	3	0.333333	0	0.333333	0	0	0	0	4.333333	0.333333	0	0.333333	0	0	0	0	4.666667	col
192.666667	216	42	205	0.333333	0.333333	6.333333	4	0	0	0	1.333333	0.666667	0	2.666667	0.666667	0	0	0	2	0.333333	0	0.333333	0	0	0	0	3	0.333333	0	0.333333	0	0	0	0	4.333333	0.333333	0	0.333333	0	0	0	0	5	col
191.666667	214	43	204	1.333333	0.333333	7	5.666667	0	0	0	1.333333	1	0	2.666667	0.666667	0	0	0	2.333333	0.333333	0	0.666667	0.333333	0	0	0	3.333333	0.333333	0	0.333333	0	0	0	0	4.333333	0.333333	0	0.333333	0	0	0	0	5.333333	col
192	216	44	205	5.666667	0.666667	8	6.666667	0	0	0	1.333333	2	0	2.666667	1	0	0	0	2.333333	0.666667	0	0.666667	0.333333	0	0	0	3.333333	0.333333	0	0.666667	0	0	0	0	4.333333	0.333333	0	0.333333	0	0	0	0	5.333333	col
194	216	40	206	14	2.333333	9.666667	7.666667	0	0	0	2.333333	3.666667	0	3	1	0	0	0	2.666667	1	0	1	0.333333	0	0	0	3.666667	0.666667	0	0.666667	0	0	0	0	4.333333	0.333333	0	0.333333	0	0	0	0	5.333333	col
197	217	33	207	20.333333	6.333333	11.666667	9.333333	0	0	0	2.666667	4.666667	0	3	1.333333	0	0	0	3.333333	1	0	1.666667	0	0	0	0	4	0.666667	0	0.666667	0	0	0	0	4.333333	0.333333	0	0.333333	0	0	0	0	5.333333	col
201.333333	218	24	209	23.666667	9	13.333333	10	0	0	0	2.666667	5	0.333333	3.333333	1.333333	0	0	0	3.666667	2	0	2	0	0	0	0	4.333333	1.333333	0	1.333333	0	0	0	0	4.333333	0.333333	0	0.333333	0	0	0	0	5.333333	col
190	216	45	203	7.333333	2	9.333333	4.666667	0	0	0	2	1.666667	0.666667	3.666667	1	0	0	0	2.666667	0	0	0.333333	0	0	0	0	3.666667	0	0	0	0	0	0	0	4.333333	0	0	0	0	0	0	0	4.666667	col
190	217	43	203	3.333333	1.333333	8.333333	3.333333	0	0	0	2	1	0.666667	3.666667	0.666667	0	0	0	2.333333	0	0	0.333333	0	0	0	0	3.333333	0	0	0	0	0	0	0	4.333333	0	0	0	0	0	0	0	4.666667	col
190.666667	216	42	203	1	0.666667	7.666667	2.666667	0	0	0	2	0.666667	0.333333	3.666667	0.666667	0	0	0	2.333333	0	0	0.333333	0	0	0	0	3.333333	0	0	0	0	0	0	0	4.333333	0	0	0	0	0	0	0	4.666667	col
191.333333	215	41	203	0.666667	0.333333	6.333333	2.666667	0	0	0	1.333333	0.333333	0.333333	3.333333	0.333333	0	0	0	2.333333	0	0	0.333333	0	0	0	0	3	0	0	0	0	0	0	0	4.333333	0	0	0	0	0	0	0	4.666667	col
192	215	38	203	0.333333	0	5.666667	2.666667	0	0	0	1.666667	0.333333	0	3.333333	0.333333	0	0	0	2	0	0	0.333333	0	0	0	0	3	0	0	0.333333	0	0	0	0	4.333333	0	0	0	0	0	0	0	4.666667	col
193	215	38	204	0.333333	0.333333	5.666667	3	0	0	0	1.666667	0.333333	0	2.666667	0.333333	0	0	0	2	0	0	0.333333	0	0	0	0	3	0.333333	0	0.333333	0	0	0	0	4.333333	0.333333	0	0.333333	0	0	0	0	4.666667	col
193	215	38	204	0.333333	0.333333	6	4	0	0	0	1.666667	0.333333	0	2.666667	0.666667	0	0	0	2	0.333333	0	0.333333	0.333333	0	0	0	3	0.333333	0	0.333333	0	0	0	0	4.333333	0.333333	0	0.333333	0	0	0	0	5	col
192.333333	216	43	205	0.666667	0.333333	6.666667	5.333333	0	0	0	1.333333	0.666667	0	2.333333	0.666667	0	0	0	2	0.333333	0	0.333333	0.333333	0	0	0	3	0.333333	0	0.333333	0	0	0	0	4.333333	0.333333	0	0.333333	0	0	0	0	5.333333	col
192	216	44	205	3	0.666667	8	6.666667	0	0	0	1.333333	1.333333	0	2	1	0	0	0	2	0.333333	0	0.666667	0.333333	0	0	0	3.333333	0.333333	0	0.666667	0	0	0	0	4.333333	0.333333	0	0.333333	0	0	0	0	5.333333	col
191.666667	215	46	205	8	1.666667	10	7.666667	0	0	0	1.666667	2	0	2.333333	1	0	0	0	2.666667	0.666667	0	1	0.333333	0	0	0	3.333333	0.666667	0	0.666667	0	0	0	0	4.333333	0.333333	0	0.333333	0	0	0	0	5.333333	col
192.666667	216	42	205	14	3	11.666667	9.333333	0	0	0	2.333333	3	0.333333	3	1.333333	0	0	0	3.333333	1	0	1	0	0	0	0	4	0.666667	0	0.666667	0	0	0	0	4.333333	0.333333	0	0.333333	0	0	0	0	5.333333	col
195	212	37	205	18.333333	4.333333	13.333333	10.333333	0	0	0	2.666667	3.333333	0.333333	3	1.666667	0	0	0	3.333333	1.666667	0	2	0	0	0	0	4.333333	1.333333	0	1.333333	0	0	0	0	4.333333	0.333333	0	0.333333	0	0	0	0	5.333333	col
193.333333	212	40	204	20.333333	4.666667	15	11.333333	0	0	0	2.666667	3.333333	0.666667	3.333333	2	0	0	0	3.666667	2.333333	0	2.333333	0	0	0	0	4.333333	1.666667	0	1.666667	0	0	0	0	5	0.333333	0	0.333333	0	0	0	0	5.333333	col
191.666667	214	43	204	6.333333	1	7.666667	4.333333	0	0	0	2	3	0.333333	3.333333	1	0	0	0	2.666667	0.333333	0	0.333333	0	0	0	0	3.666667	0	0	0	0	0	0	0	4.333333	0	0	0	0	0	0	0	4.666667	col
191.666667	217	44	205	3	0.666667	7.333333	3.666667	0	0	0	2	2	0.333333	3.333333	0.666667	0	0	0	2.666667	0.333333	0	0.333333	0	0	0	0	3.333333	0	0	0	0	0	0	0	4.333333	0	0	0	0	0	0	0	4.666667	col
191.333333	217	42	204	1	0.333333	6.333333	3	0	0	0	1.666667	1.333333	0.333333	3.333333	0.333333	0	0	0	2.333333	0.333333	0	0.333333	0	0	0	0	3.333333	0	0	0	0	0	0	0	4.333333	0	0	0	0	0	0	0	4.666667	col
191.333333	216	43	204	0.666667	0	6	2.666667	0	0	0	1.666667	1	0	3.333333	0.333333	0	0	0	2	0.333333	0	0.333333	0	0	0	0	3.333333	0	0	0	0	0	0	0	4.333333	0	0	0	0	0	0	0	4.666667	col
191.333333	216	43	204	0.666667	0	5.666667	3	0	0	0	1.333333	0.666667	0	3	0.333333	0	0	0	2	0.333333	0	0.333333	0	0	0	0	3	0	0	0	0	0	0	0	4.333333	0	0	0	0	0	0	0	4.666667	col
191	215	42	203	0.666667	0	5.666667	3.333333	0	0	0	1.333333	0.666667	0	2.666667	0.333333	0	0	0	2	0	0	0.333333	0	0	0	0	3	0	0	0.333333	0	0	0	0	4.333333	0	0	0.333333	0	0	0	0	4.666667	col
192.333333	213	38	203	0.666667	0.333333	6.666667	4	0	0	0	1.333333	0.666667	0	2.333333	0.666667	0	0	0	2	0	0	0.333333	0.333333	0	0	0	3	0.333333	0	0.333333	0	0	0	0	4.333333	0.333333	0	0.333333	0	0	0	0	5	col
192.333333	215	41	204	0.666667	0.333333	7	5.666667	0	0	0	2	0.666667	0	2.333333	0.666667	0	0	0	2	0.333333	0	0.333333	0.333333	0	0	0	3.333333	0.333333	0	0.333333	0	0	0	0	4.333333	0.333333	0	0.333333	0	0	0	0	5.333333	col
192	214	46	205	1.333333	1	8.333333	6.666667	0	0	0	1.666667	0.666667	0.333333	2	1	0	0	0	2	0.333333	0	0.666667	0.333333	0	0	0	3.333333	0.333333	0	0.333333	0	0	0	0	4.333333	0.333333	0	0.333333	0	0	0	0	5.333333	col
190.666667	215	49	205	4	1.666667	10.333333	8	0	0	0	1.666667	1	0.666667	2	1.333333	0	0	0	2.333333	0.666667	0	0.666667	0.333333	0	0	0	3.333333	0.666667	0	0.666667	0	0	0	0	4.333333	0.333333	0	0.333333	0	0	0	0	5.333333	col
190.666667	213	48	204	8.666667	3	12	9.333333	0	0	0	2.333333	1	1	2.333333	1.666667	0	0	0	3	0.666667	0	1	0.333333	0	0	0	4	0.666667	0	0.666667	0	0	0	0	4.333333	0.333333	0	0.333333	0	0	0	0	5.333333	col
191	211	47	204	15	3	14	10.333333	0	0	0	2.333333	1.666667	1	2.666667	1.666667	0	0	0	3.333333	1.333333	0	2	0	0	0	0	4.333333	1.333333	0	1.333333	0	0	0	0	4.333333	0.333333	0	0.333333	0	0	0	0	5.333333	col
191	211	47	204	17	4	15.333333	11.333333	0	0	0	2.333333	2.333333	1.333333	3	2.333333	0	0	0	3.333333	2.333333	0	2.333333	0	0	0	0	4.333333	1.666667	0	1.666667	0	0	0	0	4.666667	0.333333	0	0.333333	0	0	0	0	5.333333	col
188	215	49	202	16.333333	9.333333	17.333333	12	0	0	0	2.666667	3.666667	1	3.333333	2.666667	0	0	0	3.666667	2.666667	0	2.666667	0	0	0	0	4.333333	2	0	1.666667	0	0	0	0	5	0.333333	0	0.333333	0	0	0	0	5.333333	col
193	217	39	205	4	0.333333	6.333333	3.333333	0	0	0	2	3.666667	0	3.333333	0.666667	0	0	0	2.333333	0.666667	0	0.333333	0	0	0	0	3.666667	0	0	0	0	0	0	0	4.333333	0	0	0	0	0	0	0	4.666667	col
192	218	42	205	3	0.333333	6.333333	3	0	0	0	1.333333	3	0	3.333333	0.333333	0	0	0	2.333333	0.333333	0	0.333333	0	0	0	0	3.333333	0	0	0	0	0	0	0	4.333333	0	0	0	0	0	0	0	4.666667	col
191.666667	218	43	205	2.666667	0.333333	6.333333	3	0	0	0	1.333333	2.666667	0	3.333333	0.333333	0	0	0	2.333333	0.333333	0	0.333333	0	0	0	0	3.333333	0	0	0	0	0	0	0	4.333333	0	0	0	0	0	0	0	4.666667	col
191.333333	216	43	204	3.666667	0	6.666667	3.333333	0	0	0	1.333333	2.333333	0	3.333333	0.333333	0	0	0	2.333333	0.333333	0	0.333333	0	0	0	0	3.333333	0	0	0	0	0	0	0	4.333333	0	0	0	0	0	0	0	4.666667	col
191.333333	216	43	204	3.666667	0.333333	6.666667	3.666667	0	0	0	1.666667	2.333333	0	2.666667	0.333333	0	0	0	2.333333	0.333333	0	0.333333	0	0	0	0	3.333333	0	0	0.333333	0	0	0	0	4.333333	0	0	0	0	0	0	0	5	col
191.333333	215	41	203	3	0.333333	7	5	0	0	0	1.333333	1.666667	0	2.666667	0.666667	0	0	0	2.333333	0.333333	0	0.333333	0.333333	0	0	0	3.333333	0.333333	0	0.333333	0	0	0	0	4.333333	0.333333	0	0.333333	0	0	0	0	5	col
192	215	42	204	2	0.666667	7.666667	6.333333	0	0	0	2	1.333333	0	2.333333	0.666667	0	0	0	2.333333	0.333333	0	0.333333	0.333333	0	0	0	3.333333	0.333333	0	0.333333	0	0	0	0	4.333333	0.333333	0	0.333333	0	0	0	0	5.333333	col
191.333333	215	47	205	1.666667	1.333333	8.666667	7.333333	0	0	0	1.666667	1	0.333333	2	1	0	0	0	2.333333	0.333333	0	0.333333	0.333333	0	0	0	3.333333	0.333333	0	0.333333	0	0	0	0	4.333333	0.333333	0	0.333333	0	0	0	0	5.333333	col
190.333333	215	51	205	7	1.333333	10.666667	9	0	0	0	2	1.666667	0.333333	2	1.333333	0	0	0	2.333333	0.333333	0	0.666667	0.333333	0	0	0	3.666667	0.666667	0	0.666667	0	0	0	0	4.333333	0.333333	0	0.333333	0	0	0	0	5.333333	col
188	214	50	202	17	2.666667	12.666667	9.666667	0	0	0	2	3	0.333333	2	1.666667	0	0	0	3.333333	0.666667	0	1	0	0	0	0	4	0.666667	0	0.666667	0	0	0	0	4.333333	0.333333	0	0.333333	0	0	0	0	5.333333	col
188	213	44	200	27	4	14.333333	11	0	0	0	2.666667	4	0.333333	2.666667	1.666667	0	0	0	3.333333	1	0	2	0	0	0	0	4.333333	0.666667	0	1	0	0	0	0	4.333333	0.333333	0	0.333333	0	0	0	0	5.333333	col
193.333333	213	38	204	30	5.333333	15.666667	11.333333	0	0	0	2.666667	4.666667	0.333333	3	2	0	0	0	3.333333	2.333333	0	2.333333	0	0	0	0	4.333333	1.666667	0	1.666667	0	0	0	0	4.666667	0.333333	0	0.333333	0	0	0	0	5.333333	col
190.666667	216	42	203	24.333333	9.666667	17.333333	12	0	0	0	3	5.333333	0.666667	3.666667	2	0	0	0	3.666667	2.666667	0	2.666667	0	0	0	0	4.333333	1.666667	0	1.666667	0	0	0	0	5	0.333333	0	0.333333	0	0	0	0	5.333333	col
193	217	39	205	6	0.333333	6.666667	3.333333	0	0	0	2	4.333333	0	3.333333	0.333333	0	0	0	2.666667	0.666667	0	0.666667	0	0	0	0	3.666667	0	0	0	0	0	0	0	4.333333	0	0	0	0	0	0	0	4.666667	col
192.333333	217	42	205	7.333333	0.333333	7	3.333333	0	0	0	2.333333	4.666667	0	3.333333	0.333333	0	0	0	2.333333	0.666667	0	0.333333	0	0	0	0	3.333333	0	0	0	0	0	0	0	4.333333	0	0	0	0	0	0	0	4.666667	col
191.333333	217	42	204	9.666667	0.333333	7	4	0	0	0	2	4.666667	0	3.333333	0.333333	0	0	0	2.333333	0.666667	0	0.333333	0	0	0	0	3.333333	0	0	0	0	0	0	0	4.333333	0	0	0	0	0	0	0	4.666667	col
193	215	38	204	10.333333	1	7.333333	4.333333	0	0	0	2.333333	4.666667	0	3	0.666667	0	0	0	2.666667	0.666667	0	0.333333	0	0	0	0	3.333333	0	0	0.333333	0	0	0	0	4.333333	0	0	0	0	0	0	0	5	col
193	212	37	203	9.666667	1	7.666667	6	0	0	0	2	4.333333	0	2.666667	0.666667	0	0	0	2.333333	0.333333	0	0.333333	0.333333	0	0	0	3.666667	0.333333	0	0.333333	0	0	0	0	4.333333	0.333333	0	0.333333	0	0	0	0	5.333333	col
191	212	41	202	7	1	8.333333	7	0	0	0	2.333333	3	0	2.333333	0.666667	0	0	0	2.666667	0.333333	0	0.333333	0.333333	0	0	0	3.666667	0.333333	0	0.333333	0	0	0	0	4.333333	0.333333	0	0.333333	0	0	0	0	5.333333	col
191	213	47	204	4.333333	3.333333	9.333333	8.666667	0	0	0	2	2	0.333333	2	1	0	0	0	2.666667	0.333333	0	0.333333	0.333333	0	0	0	3.666667	0.333333	0	0.333333	0	0	0	0	4.333333	0.333333	0	0.333333	0	0	0	0	5.333333	col
190.666667	214	51	205	14	2.333333	10.666667	9.666667	0	0	0	2	3	0.333333	2.333333	1.333333	0	0	0	3	0.333333	0	0.666667	0.333333	0	0	0	3.666667	0.333333	0	0.666667	0	0	0	0	4.333333	0.333333	0	0.333333	0	0	0	0	5.333333	col
189.333333	216	44	202	31	4	12.666667	10.333333	0	0	0	3	4.666667	0.333333	2.333333	1.666667	0	0	0	3.333333	0.666667	0	1	0	0	0	0	3.666667	0.666667	0	0.666667	0	0	0	0	4.333333	0.333333	0	0.333333	0	0	0	0	5.333333	col
197.333333	221	29	207	30.666667	11.333333	16.333333	11.666667	0	0	0	3	6	0.333333	3.666667	1.666667	0	0	0	4	2.666667	0	2.666667	0	0	0	0	4.333333	1.666667	0	1.666667	0	0	0	0	5	0.333333	0	0.333333	0	0	0	0	5.333333	col
195	217	33	205	18	13.666667	17.333333	11.666667	0	0	0	2.333333	6.666667	0.333333	4.666667	1.666667	0	0	0	4	3.333333	0	3	0	0	0	0	4.666667	2	0	2	0	0	0	0	5.333333	0.333333	0	0.333333	0	0	0	0	5.333333	col
196	217	33	206	17.333333	1	7.666667	5	0	0	0	2.666667	6.333333	0	3.333333	0.666667	0	0	0	3.333333	0.666667	0	0.333333	0	0	0	0	3.666667	0	0	0	0	0	0	0	4.333333	0	0	0	0	0	0	0	5	col
196.666667	214	29	205	19.666667	2.666667	8.333333	6	0	0	0	2.666667	6.666667	0	3.333333	0.666667	0	0	0	3.333333	0.666667	0	0.333333	0	0	0	0	3.666667	0	0	0	0	0	0	0	4.333333	0	0	0	0	0	0	0	5	col
195.333333	212	32	204	19.333333	2.666667	9	6.666667	0	0	0	2.666667	5.666667	0	3	0.666667	0	0	0	3	0.666667	0	0.333333	0	0	0	0	4	0	0	0.333333	0	0	0	0	4.333333	0.333333	0	0.333333	0	0	0	0	5.333333	col
193	212	37	203	15.333333	1.666667	10	7.666667	0	0	0	2.333333	4.666667	0.333333	3	1	0	0	0	3.333333	0.333333	0	0.333333	0.333333	0	0	0	4	0.333333	0	0.333333	0	0	0	0	4.333333	0.333333	0	0.333333	0	0	0	0	5.333333	col
190.666667	211	45	203	8.666667	5	10.666667	9	0	0	0	2	2.666667	0.666667	2.666667	1	0	0	0	2.666667	0.333333	0	0.333333	0.333333	0	0	0	4	0.333333	0	0.333333	0	0	0	0	4.333333	0.333333	0	0.333333	0	0	0	0	5.333333	col
191	213	43	203	18	4.666667	11.333333	10	0	0	0	2.333333	3	0.666667	2	1.333333	0	0	0	3	0.333333	0	0.666667	0.333333	0	0	0	4	0.333333	0	0.333333	0	0	0	0	4.333333	0.333333	0	0.333333	0	0	0	0	5.333333	col
211.333333	221	16	217	22.666667	14.333333	15.333333	11.666667	0	0	0	3	4.666667	0.333333	3.666667	1.666667	0	0	0	4	2.666667	0	2.666667	0	0	0	0	4.333333	1.666667	0	1.666667	0	0	0	0	5	0.333333	0	0.333333	0	0	0	0	5.333333	col
194.333333	218	28	203	15.666667	10	16.333333	11.666667	0	0	0	3	5.333333	0.333333	4.666667	1.666667	0	0	0	3.666667	3.333333	0	3	0	0	0	0	4.333333	2	0	2	0	0	0	0	5.333333	0.333333	0	0.333333	0	0	0	0	5.333333	col
200.333333	212	21	206	25	5.333333	10.666667	7	0	0	0	3	6	0.333333	3	0.666667	0	0	0	3.333333	0.666667	0	0.333333	0	0	0	0	4.333333	0	0	0.333333	0	0	0	0	4.333333	0.333333	0	0.333333	0	0	0	0	5.333333	col
196	214	32	205	23	3.333333	11.666667	7.333333	0	0	0	2.333333	5	0.333333	2.666667	1	0	0	0	3.333333	0.333333	0	0.333333	0.333333	0	0	0	4.333333	0.333333	0	0.333333	0	0	0	0	4.333333	0.333333	0	0.333333	0	0	0	0	5.333333	col
193	212	37	203	14.333333	4.333333	12.333333	8.666667	0	0	0	2.333333	3.333333	0.666667	2.666667	1.333333	0	0	0	3	0.333333	0	0.333333	0.333333	0	0	0	4.333333	0.333333	0	0.333333	0	0	0	0	4.333333	0.333333	0	0.333333	0	0	0	0	5.333333	col
192	212	37	202	16	5	12.666667	9.333333	0	0	0	2.333333	2	1	2	1.333333	0	0	0	3	0.333333	0	0.666667	0.333333	0	0	0	4.333333	0.333333	0	0.333333	0	0	0	0	4.333333	0.333333	0	0.333333	0	0	0	0	5.333333	col
192	216	28	200	14.666667	5	14.666667	11	0	0	0	3	3.666667	0.666667	4.666667	1.666667	0	0	0	4	3	0	3	0	0	0	0	4.333333	2	0	1.666667	0	0	0	0	5.333333	0.333333	0	0.333333	0	0	0	0	5.333333	col
200.333333	218	24	208	18.333333	2	15.666667	11.333333	0	0	0	3	5.666667	0.333333	5.333333	1.666667	0	0	0	4	4.333333	0	4.333333	0	0	0	0	4.666667	2	0	2	0	0	0	0	5.333333	0.333333	0	0.333333	0	0	0	0	5.333333	col
199.666667	214	22	206	27.666667	4.666667	13	7	0	0	0	3	4.666667	0.333333	2.666667	1	0	0	0	3.666667	0.333333	0	0.333333	0.333333	0	0	0	4.333333	0.333333	0	0.333333	0	0	0	0	4.333333	0.333333	0	0.333333	0	0	0	0	5.333333	col
194.666667	210	33	204	18.666667	3	13.333333	7.666667	0	0	0	2.333333	3.333333	0.666667	2.666667	1.333333	0	0	0	3.333333	0.333333	0	0.333333	0.333333	0	0	0	4.333333	0.333333	0	0.333333	0	0	0	0	4.333333	0.333333	0	0.333333	0	0	0	0	5.333333	col
194	211	36	204	14	3	13.333333	8.333333	0	0	0	2.333333	1.666667	0.666667	2.333333	1.333333	0	0	0	3.333333	0.333333	0	0.666667	0.333333	0	0	0	4.333333	0.333333	0	0.333333	0	0	0	0	4.333333	0.333333	0	0.333333	0	0	0	0	5.333333	col
197	217	33	207	19	5.666667	13	8.666667	0	0	0	2.666667	1.666667	0.666667	2.333333	1.333333	0	0	0	3.333333	0.333333	0	0.666667	0	0	0	0	4.333333	0.333333	0	0.666667	0	0	0	0	4.333333	0.333333	0	0.333333	0	0	0	0	5.333333	col
202.333333	220	20	209	22	9.333333	13	9.333333	0	0	0	3	2.666667	0.666667	2.666667	1.333333	0	0	0	3.666667	0.666667	0	1.333333	0	0	0	0	4.333333	0.666667	0	0.666667	0	0	0	0	4.666667	0.333333	0	0.333333	0	0	0	0	5.333333	col
204	224	17	210	18.333333	9.666667	13	10	0	0	0	3	2.666667	0.666667	3	1.333333	0	0	0	3.666667	1.333333	0	2	0	0	0	0	4.333333	0.666667	0	1	0	0	0	0	5	0.333333	0	0.333333	0	0	0	0	5.333333	col
196.333333	220	21	203	11.666667	8	13	10	0	0	0	3	2.666667	0.666667	4	1.333333	0	0	0	3.666667	2.333333	0	2.666667	0	0	0	0	4.333333	1.666667	0	1.666667	0	0	0	0	5	0.333333	0	0.333333	0	0	0	0	5.333333	col
196.666667	216	25	204	11.333333	4	14	10.333333	0	0	0	3	3.666667	0.333333	5	1.666667	0	0	0	4	3	0	3	0	0	0	0	4.333333	1.666667	0	1.666667	0	0	0	0	5.333333	0.333333	0	0.333333	0	0	0	0	5.333333	col
204	217	19	210	14.333333	2.666667	15	10.666667	0	0	0	3	5	0.333333	5.333333	1.666667	0	0	0	4	4.333333	0	4.333333	0	0	0	0	4.666667	2	0	2	0	0	0	0	5.333333	0.333333	0	0.333333	0	0	0	0	5.333333	col
192.333333	210	35	202	22.666667	2	14.666667	6.666667	0	0	0	2.666667	3.333333	0.333333	2.333333	1.333333	0	0	0	3.333333	0	0	0.333333	0.333333	0	0	0	4.333333	0.333333	0	0.333333	0	0	0	0	4.333333	0.333333	0	0.333333	0	0	0	0	5.333333	col
194	211	36	204	11.333333	2	14.333333	7	0	0	0	2	2	0.333333	2.333333	1.333333	0	0	0	3.333333	0	0	0.333333	0	0	0	0	4.333333	0.333333	0	0.333333	0	0	0	0	4.333333	0.333333	0	0.333333	0	0	0	0	5.333333	col
195.333333	215	33	205	12	2.666667	13	7.666667	0	0	0	2.333333	1.666667	0.333333	2.666667	1.333333	0	0	0	3.333333	0.333333	0	0.666667	0	0	0	0	4.333333	0.333333	0	0.333333	0	0	0	0	4.333333	0.333333	0	0.333333	0	0	0	0	5.333333	col
196	217	29	205	15.666667	3	12.333333	8	0	0	0	2.666667	2.666667	0.333333	3	1	0	0	0	3.333333	0.666667	0	1.333333	0	0	0	0	4	0.666667	0	0.666667	0	0	0	0	4.666667	0.333333	0	0.333333	0	0	0	0	5.333333	col
197.333333	220	27	206	14.333333	3.333333	12	8	0	0	0	2.666667	3.333333	0.333333	3.333333	1	0	0	0	3.333333	1.333333	0	2	0	0	0	0	4.333333	0.666667	0	0.666667	0	0	0	0	5	0.333333	0	0.333333	0	0	0	0	5.333333	col
200.333333	220	26	209	9	4.333333	12.666667	8.666667	0	0	0	2.333333	3.666667	0	4	1	0	0	0	3.333333	2.333333	0	2.666667	0	0	0	0	4.333333	1.666667	0	1.666667	0	0	0	0	5.333333	0.333333	0	0.333333	0	0	0	0	5.333333	col
201.666667	217	20	208	8.333333	3.333333	13.333333	9	0	0	0	2.666667	4.333333	0	5	1	0	0	0	3.333333	3	0	3	0	0	0	0	4.333333	1.666667	0	1.666667	0	0	0	0	5.333333	0.333333	0	0.333333	0	0	0	0	5.333333	col
205	224	16	211	10	3.666667	15	10	0	0	0	3	5.333333	0	6.333333	1.333333	0	0	0	3.666667	4.666667	0	4.333333	0	0	0	0	4.666667	2	0	2	0	0	0	0	5.333333	0.333333	0	0.333333	0	0	0	0	5.333333	col
193.333333	215	37	204	11	1.333333	14.333333	6.333333	0	0	0	2.333333	2.666667	0.333333	2.333333	1	0	0	0	3	0	0	0.333333	0	0	0	0	4.333333	0.333333	0	0.333333	0	0	0	0	4.333333	0.333333	0	0.333333	0	0	0	0	5.333333	col
193.333333	216	36	204	6.666667	1.333333	13	6	0	0	0	2	1.333333	0.333333	2.666667	1	0	0	0	2.666667	0.333333	0	0.666667	0	0	0	0	4.333333	0.333333	0	0.333333	0	0	0	0	4.333333	0.333333	0	0.333333	0	0	0	0	5.333333	col
193.666667	217	35	204	8.666667	1	12.333333	6.666667	0	0	0	2.333333	2.666667	0	3	1	0	0	0	3	0.333333	0	1.333333	0	0	0	0	4	0.666667	0	0.666667	0	0	0	0	4.666667	0.333333	0	0.333333	0	0	0	0	5.333333	col
195.666667	218	33	206	9.333333	1.666667	11.666667	6.666667	0	0	0	2.333333	3.666667	0	3.333333	1	0	0	0	3.333333	1	0	2	0	0	0	0	4.333333	0.666667	0	0.666667	0	0	0	0	5	0.333333	0	0.333333	0	0	0	0	5.333333	col
199.333333	220	26	208	8	1.666667	11.666667	7.666667	0	0	0	2.333333	4.333333	0	4.333333	1	0	0	0	3.333333	2.333333	0	2.666667	0	0	0	0	4.333333	1.333333	0	1.333333	0	0	0	0	5.333333	0.333333	0	0.333333	0	0	0	0	5.333333	col
200.666667	221	22	208	8.333333	1.666667	13	8	0	0	0	2.333333	5	0	5.333333	1	0	0	0	3.333333	3	0	3	0	0	0	0	4.333333	1.666667	0	1.666667	0	0	0	0	5.333333	0.333333	0	0.333333	0	0	0	0	5.333333	col
203	225	19	210	8	3	14.333333	9	0	0	0	2.666667	5.666667	0	6.666667	1	0	0	0	3.333333	4.666667	0	4.333333	0	0	0	0	4.333333	2	0	2	0	0	0	0	5.333333	0.333333	0	0.333333	0	0	0	0	5.333333	col
204.666667	228	19	212	11	6.333333	16.666667	10.333333	0	0	0	3	7	0	8	1	0	0	0	4	5.333333	0	5	0	0	0	0	4.333333	2	0	2	0	0	0	0	5.333333	0.333333	0	0.333333	0	0	0	0	5.333333	col
193	216	37	204	13.666667	1	14.333333	6	0	0	0	2	3	0	2.333333	1	0	0	0	3	0	0	0.333333	0	0	0	0	4.333333	0.333333	0	0.333333	0	0	0	0	4.333333	0.333333	0	0.333333	0	0	0	0	5.333333	col
192	219	38	204	5	0.333333	12.666667	5.666667	0	0	0	1.666667	1.333333	0.333333	2.666667	1	0	0	0	2.333333	0	0	0.666667	0	0	0	0	4.333333	0.333333	0	0.333333	0	0	0	0	4.333333	0.333333	0	0.333333	0	0	0	0	5.333333	col
192.666667	217	41	205	4.333333	0.333333	12	5.333333	0	0	0	2	1.333333	0.333333	3	1	0	0	0	2.333333	0.333333	0	1	0	0	0	0	3.666667	0.333333	0	0.666667	0	0	0	0	4.666667	0.333333	0	0.333333	0	0	0	0	5.333333	col
195	218	35	206	6	0.333333	11	6	0	0	0	2.333333	3	0	3.666667	0.666667	0	0	0	2.666667	1	0	2	0	0	0	0	3.666667	0.666667	0	0.666667	0	0	0	0	5	0.333333	0	0.333333	0	0	0	0	5.333333	col
197.666667	220	31	208	7.666667	0.333333	11.666667	6	0	0	0	2	4.333333	0	5	0.666667	0	0	0	3	2.333333	0	2.666667	0	0	0	0	4	0.666667	0	1	0	0	0	0	5.333333	0.333333	0	0.333333	0	0	0	0	5.333333	col
199.333333	218	24	207	8.333333	0.333333	13	7	0	0	0	2	5	0	5.666667	0.666667	0	0	0	3	3	0	3	0	0	0	0	4.333333	1.666667	0	1.666667	0	0	0	0	5.333333	0.333333	0	0.333333	0	0	0	0	5.333333	col
201.666667	225	20	209	8	2	14.666667	8.333333	0	0	0	2.666667	5.666667	0	7.333333	0.666667	0	0	0	3.333333	4.666667	0	4.333333	0	0	0	0	4.333333	2	0	1.666667	0	0	0	0	5.333333	0.333333	0	0.333333	0	0	0	0	5.333333	col
203.666667	228	19	211	9	6	17.333333	10	0	0	0	2.333333	6.666667	0	8.333333	0.666667	0	0	0	3.333333	5.666667	0	5	0	0	0	0	4.333333	2	0	2	0	0	0	0	5.333333	0.333333	0	0.333333	0	0	0	0	5.333333	col
193.333333	216	39	205	5.666667	0.333333	12.333333	6	0	0	0	1.666667	1.666667	0.333333	2.666667	1	0	0	0	2.333333	0	0	0.666667	0	0	0	0	3.666667	0.333333	0	0.333333	0	0	0	0	4.666667	0.333333	0	0.333333	0	0	0	0	5.333333	col
192.666667	217	41	205	3	0.333333	11.333333	5.333333	0	0	0	1.333333	1	0.333333	3.333333	1	0	0	0	2.333333	0.333333	0	1	0	0	0	0	3.333333	0.333333	0	0.333333	0	0	0	0	5	0.333333	0	0.333333	0	0	0	0	5.333333	col
194.333333	217	38	206	4	0.333333	11	5	0	0	0	2	2.333333	0	3.666667	0.666667	0	0	0	2.666667	1	0	2	0	0	0	0	3.333333	0.666667	0	0.666667	0	0	0	0	5	0.333333	0	0.333333	0	0	0	0	5.333333	col
196.333333	215	33	206	6.333333	0	11.333333	5.666667	0	0	0	2	4.333333	0	5.333333	0.666667	0	0	0	2.666667	2.333333	0	2.666667	0	0	0	0	3.666667	0.666667	0	1	0	0	0	0	5.333333	0.333333	0	0.333333	0	0	0	0	5.333333	col
198.333333	218	28	207	8.666667	0.333333	12.666667	6.666667	0	0	0	2	5.333333	0	6	0.666667	0	0	0	3	3	0	3.333333	0	0	0	0	4.333333	1.666667	0	1.666667	0	0	0	0	5.333333	0.333333	0	0.333333	0	0	0	0	5.333333	col
201	221	24	209	10.666667	1.333333	15	8	0	0	0	2.333333	7	0	7.666667	0.666667	0	0	0	3.333333	5	0	4.333333	0	0	0	0	4.333333	1.666667	0	1.666667	0	0	0	0	5.333333	0.333333	0	0.333333	0	0	0	0	5.333333	col
207	224	16	213	11.666667	5.333333	17.666667	9.333333	0	0	0	2.333333	8	0.333333	9	0.666667	0	0	0	3.333333	6	0	5	0	0	0	0	4.333333	2	0	2	0	0	0	0	5.333333	0.333333	0	0.333333	0	0	0	0	5.333333	col
193.666667	216	38	205	6	1	12.333333	7	0	0	0	1.666667	1.666667	0.333333	3	1.333333	0	0	0	2.333333	0	0	0.666667	0	0	0	0	3.666667	0.333333	0	0.333333	0	0	0	0	4.666667	0.333333	0	0.333333	0	0	0	0	5.333333	col
194	216	37	205	2	0.666667	11.333333	5.666667	0	0	0	1.333333	0.666667	0.666667	3.333333	1	0	0	0	2.333333	0.333333	0	1	0	0	0	0	3.333333	0.333333	0	0.333333	0	0	0	0	5	0.333333	0	0.333333	0	0	0	0	5.333333	col
195	218	35	206	2.666667	0.333333	10.666667	5	0	0	0	1.666667	2	0.333333	4	0.666667	0	0	0	2.333333	0.666667	0	2	0	0	0	0	3.666667	0.333333	0	0.666667	0	0	0	0	5	0.333333	0	0.333333	0	0	0	0	5.333333	col
195.666667	217	34	206	4.666667	0.333333	11.333333	5	0	0	0	1.666667	4	0	5.333333	0.666667	0	0	0	2.333333	1.666667	0	2.666667	0	0	0	0	3.666667	0.666667	0	0.666667	0	0	0	0	5.333333	0.333333	0	0.333333	0	0	0	0	5.333333	col
197	217	33	207	9	0.333333	12.666667	5.666667	0	0	0	2.333333	6	0	6.333333	0.666667	0	0	0	3	3	0	3.333333	0	0	0	0	4	1.333333	0	1.333333	0	0	0	0	5.333333	0.333333	0	0.333333	0	0	0	0	5.333333	col
199	217	29	208	14.666667	1	15.333333	7	0	0	0	2.333333	8.333333	0	8.333333	0.666667	0	0	0	3.333333	5	0	4.666667	0	0	0	0	4.333333	1.666667	0	1.666667	0	0	0	0	5.333333	0.333333	0	0.333333	0	0	0	0	5.333333	col
203	219	21	210	20.666667	4.333333	18	9.333333	0	0	0	3	10.333333	0.333333	9.666667	0.666667	0	0	0	3.333333	6	0	5.333333	0	0	0	0	4.333333	2	0	2	0	0	0	0	5.333333	0.333333	0	0.333333	0	0	0	0	5.333333	col
212.333333	216	11	216	22.333333	12	20.666667	10.666667	0	0	0	3	12.333333	0.333333	11.333333	1	0	0	0	3.666667	7.666667	0	6	0	0	0	0	4.666667	2	0	2	0	0	0	0	5.333333	0.333333	0	0.333333	0	0	0	0	5.333333	col
194.666667	217	34	205	4.666667	2.333333	12.666667	8.666667	0	0	0	1.333333	2	0.333333	3.333333	1.333333	0	0	0	2.666667	0	0	0.666667	0	0	0	0	4	0.333333	0	0.333333	0	0	0	0	4.666667	0.333333	0	0.333333	0	0	0	0	5.333333	col
194.666667	217	34	205	2	1	11.666667	7	0	0	0	1.333333	1	0.666667	3.666667	1	0	0	0	2.333333	0.333333	0	1	0	0	0	0	3.333333	0.333333	0	0.333333	0	0	0	0	4.666667	0.333333	0	0.333333	0	0	0	0	5.333333	col
194.333333	217	32	204	2.666667	0.666667	11.333333	5.666667	0	0	0	1.666667	1.666667	0.333333	4.333333	1	0	0	0	2.333333	0.666667	0	2	0	0	0	0	3.666667	0.333333	0	0.666667	0	0	0	0	5	0.333333	0	0.333333	0	0	0	0	5.333333	col
195.333333	216	35	206	4	0.666667	12	5	0	0	0	2	4	0.333333	5.666667	0.666667	0	0	0	2.333333	1.666667	0	2.666667	0	0	0	0	3.666667	0.666667	0	0.666667	0	0	0	0	5.333333	0.333333	0	0.333333	0	0	0	0	5.333333	col
196.333333	215	36	207	8.333333	0.666667	13.333333	5.666667	0	0	0	2.333333	6.333333	0	6.666667	0.666667	0	0	0	3	3	0	3	0	0	0	0	4	1	0	1	0	0	0	0	5.333333	0.333333	0	0.333333	0	0	0	0	5.333333	col
198	213	35	208	17.333333	1.666667	16	6.666667	0	0	0	2	9.666667	0.333333	8.666667	0.666667	0	0	0	3.333333	4	0	4.666667	0	0	0	0	4.333333	1.666667	0	1.666667	0	0	0	0	5.333333	0.333333	0	0.333333	0	0	0	0	5.333333	col
194.666667	212	27	202	30	3	18.666667	8.333333	0	0	0	2.666667	12.666667	0.333333	10.666667	0.666667	0	0	0	3.666667	6	0	5.333333	0	0	0	0	4.333333	2	0	1.666667	0	0	0	0	5.333333	0.333333	0	0.333333	0	0	0	0	5.333333	col
207	216	13	211	35	7.666667	21.666667	9.666667	0	0	0	3	15.333333	0.333333	12	1	0	0	0	4	8	0	6.333333	0	0	0	0	4.333333	2	0	2	0	0	0	0	5.333333	0.333333	0	0.333333	0	0	0	0	5.333333	col
193.666667	218	37	205	4	0.666667	13	8.333333	0	0	0	1.666667	1	0.666667	4	1.333333	0	0	0	2.333333	0.333333	0	1	0	0	0	0	3.666667	0.333333	0	0.333333	0	0	0	0	4.666667	0.333333	0	0.333333	0	0	0	0	5.333333	col
193.666667	218	37	205	4	0.333333	12.333333	6.666667	0	0	0	1.333333	1.333333	0.333333	4.666667	1	0	0	0	2.333333	0.333333	0	2	0	0	0	0	3.666667	0.333333	0	0.333333	0	0	0	0	5	0.333333	0	0.333333	0	0	0	0	5.333333	col
194	216	37	205	5	0.333333	12.666667	5.333333	0	0	0	2	3.666667	0.333333	6	0.666667	0	0	0	3	1	0	2.333333	0	0	0	0	4	0.666667	0	0.666667	0	0	0	0	5	0.333333	0	0.333333	0	0	0	0	5.333333	col
195	216	37	206	8.333333	1	13.666667	5.666667	0	0	0	2.333333	6.666667	0.333333	7	0.666667	0	0	0	3	2.666667	0	3	0	0	0	0	4.333333	0.666667	0	1	0	0	0	0	5.333333	0.333333	0	0.333333	0	0	0	0	5.333333	col
196	215	38	207	17.666667	1.333333	16	6	0	0	0	2.666667	10.666667	0	9	0.666667	0	0	0	3.333333	3.666667	0	4.666667	0	0	0	0	4.333333	1.666667	0	1.666667	0	0	0	0	5.333333	0.333333	0	0.333333	0	0	0	0	5.333333	col
197.666667	210	33	207	33.333333	2	19.333333	7.666667	0	0	0	3	14.666667	0.333333	11	0.666667	0	0	0	4	6	0	5.333333	0	0	0	0	4.333333	1.666667	0	1.666667	0	0	0	0	5.333333	0.333333	0	0.333333	0	0	0	0	5.333333	col
204	212	18	209	42.666667	5.333333	22.333333	9.333333	0	0	0	3	18	0.333333	12.666667	1	0	0	0	4	8	0	6.333333	0	0	0	0	4.666667	2	0	2	0	0	0	0	5.333333	0.333333	0	0.333333	0	0	0	0	5.333333	col
191.333333	216	43	204	5.666667	1.333333	15	10	0	0	0	2	1.666667	0.666667	4.666667	2.333333	0	0	0	2.666667	0	0	1	0	0	0	0	4	0.333333	0	0.333333	0	0	0	0	4.666667	0.333333	0	0.333333	0	0	0	0	5.333333	col
191.666667	216	42	204	5.333333	0.666667	13.666667	7.666667	0	0	0	1.666667	1.333333	0.666667	5.666667	1.333333	0	0	0	2.666667	0.333333	0	2	0	0	0	0	3.666667	0.333333	0	0.333333	0	0	0	0	4.666667	0.333333	0	0.333333	0	0	0	0	5.333333	col
192	217	43	205	6	0.333333	13.666667	6	0	0	0	2	3	0.333333	6.333333	1	0	0	0	3	0.666667	0	2.333333	0	0	0	0	3.666667	0.333333	0	0.666667	0	0	0	0	4.666667	0.333333	0	0.333333	0	0	0	0	5.333333	col
192.333333	216	43	205	8	1	14.333333	5.666667	0	0	0	2.333333	5.333333	0.333333	7.333333	0.666667	0	0	0	3.333333	2.333333	0	3	0	0	0	0	4	0.666667	0	0.666667	0	0	0	0	5	0.333333	0	0.333333	0	0	0	0	5.333333	col
193	215	42	205	15	1	16.333333	6	0	0	0	3	9.333333	0	9.333333	0.666667	0	0	0	3.333333	3.333333	0	4	0	0	0	0	4.333333	1.333333	0	1.666667	0	0	0	0	5.333333	0.333333	0	0.333333	0	0	0	0	5.333333	col
194.333333	212	36	204	28.666667	1.666667	19.333333	7	0	0	0	3	14.333333	0	11.333333	0.666667	0	0	0	4	5.666667	0	5.333333	0	0	0	0	4.333333	1.666667	0	1.666667	0	0	0	0	5.333333	0.333333	0	0.333333	0	0	0	0	5.333333	col
199.333333	212	24	206	40.333333	3.666667	22.666667	8.666667	0	0	0	3	18.666667	0	13	1.333333	0	0	0	4	7.666667	0	6.333333	0	0	0	0	4.333333	2	0	2	0	0	0	0	5.333333	0.333333	0	0.333333	0	0	0	0	5.333333	col
208.666667	218	16	214	44	6.333333	26.333333	10.666667	0	0	0	3	23.333333	0	15	1.666667	0	0	0	4	9.333333	0	7.333333	0	0	0	0	5	2.333333	0	2	0	0	0	0	5.333333	0.333333	0	0.333333	0	0	0	0	5.333333	col
188.333333	212	48	201	12	2.333333	16.666667	12.666667	0	0	0	2	4	0.666667	6	2.666667	0	0	0	2.666667	0.333333	0	1	0	0	0	0	4.333333	0	0	0.333333	0	0	0	0	4.666667	0.333333	0	0.333333	0	0	0	0	5.333333	col
189.666667	214	47	203	5.333333	1.666667	15	9.333333	0	0	0	2.333333	2.666667	0.666667	6.333333	1.666667	0	0	0	2.666667	0.333333	0	2	0	0	0	0	3.666667	0.333333	0	0.333333	0	0	0	0	4.666667	0.333333	0	0.333333	0	0	0	0	5.333333	col
189.333333	215	47	203	4.333333	1	14.333333	6.666667	0	0	0	2.333333	2.333333	0.333333	6.666667	1	0	0	0	3	0.333333	0	2.333333	0	0	0	0	3.333333	0.333333	0	0.666667	0	0	0	0	4.666667	0.333333	0	0.333333	0	0	0	0	5.333333	col
188.333333	213	46	201	6	1	14.666667	6	0	0	0	2.333333	4	0	7.333333	1	0	0	0	3.333333	1	0	3	0	0	0	0	4	0.666667	0	0.666667	0	0	0	0	5.333333	0.333333	0	0.333333	0	0	0	0	5.333333	col
189.666667	212	43	201	10	1	16.333333	6	0	0	0	2.666667	7.333333	0	9	0.666667	0	0	0	3.333333	3	0	4	0	0	0	0	4.333333	1	0	1.333333	0	0	0	0	5.333333	0.333333	0	0.333333	0	0	0	0	5.333333	col
191	212	41	202	18.333333	1	18.666667	7.333333	0	0	0	3	11.333333	0	11	1	0	0	0	3.333333	5	0	5	0	0	0	0	4.333333	1.666667	0	1.666667	0	0	0	0	5.333333	0.333333	0	0.333333	0	0	0	0	5.333333	col
190.333333	214	35	200	28.333333	2	22.666667	9	0	0	0	3	16	0	13	1.666667	0	0	0	3.666667	7	0	6.333333	0	0	0	0	4.333333	2	0	2	0	0	0	0	5.333333	0.333333	0	0.333333	0	0	0	0	5.333333	col
198.666667	216	28	207	34.333333	4.333333	26.666667	10.333333	0	0	0	3	22	0	15.333333	1.666667	0	0	0	4	9.333333	0	7.333333	0	0	0	0	5	2	0	2	0	0	0	0	5.333333	0.333333	0	0.333333	0	0	0	0	5.333333	col
188	214	50	202	10.666667	1.333333	17	10.333333	0	0	0	2	5	0.333333	7	2.333333	0	0	0	2.666667	0.333333	0	2	0	0	0	0	3.333333	0.333333	0	0.333333	0	0	0	0	4.666667	0.333333	0	0.333333	0	0	0	0	5.333333	col
187.666667	214	51	202	3.666667	1.333333	15.333333	7.666667	0	0	0	2	2	0.333333	7	1.666667	0	0	0	2.333333	0.333333	0	2.333333	0	0	0	0	3.333333	0.333333	0	0.333333	0	0	0	0	4.666667	0.333333	0	0.333333	0	0	0	0	5.333333	col
184.666667	213	50	198	3.333333	1.333333	14.666667	6.333333	0	0	0	2	2.333333	0.333333	7.333333	1	0	0	0	2.666667	0.666667	0	3	0	0	0	0	3.333333	0.666667	0	0.666667	0	0	0	0	5	0.333333	0	0.333333	0	0	0	0	5.333333	col
189	213	44	201	4.666667	1.333333	15.666667	6.333333	0	0	0	2.333333	4	0	9	1	0	0	0	3.333333	2.333333	0	3.666667	0	0	0	0	4	0.666667	0	1	0	0	0	0	5.333333	0.333333	0	0.333333	0	0	0	0	5.333333	col
191.333333	213	39	202	8	1.333333	18.333333	7.333333	0	0	0	2.333333	7.333333	0	10.666667	1.333333	0	0	0	3.333333	3.666667	0	5	0	0	0	0	4.333333	1.666667	0	1.666667	0	0	0	0	5.333333	0.333333	0	0.333333	0	0	0	0	5.333333	col
192.333333	212	40	203	15	2	22	9	0	0	0	2.666667	11.666667	0	12.666667	2	0	0	0	3.333333	6.333333	0	6.333333	0	0	0	0	4.333333	2	0	1.666667	0	0	0	0	5.333333	0.333333	0	0.333333	0	0	0	0	5.333333	col
192	212	41	203	24	3.666667	26.333333	11.666667	0	0	0	3	17.333333	0.333333	15	2	0	0	0	4	8.666667	0	7.333333	0	0	0	0	4.666667	2	0	2	0	0	0	0	5.333333	0.333333	0	0.333333	0	0	0	0	5.333333	col
188.333333	214	49	202	19	1.333333	18.333333	11.333333	0	0	0	2.333333	8.666667	0	7.666667	2.666667	0	0	0	2.666667	0.666667	0	2	0	0	0	0	4	0.333333	0	0.333333	0	0	0	0	4.666667	0.333333	0	0.333333	0	0	0	0	5.333333	col
187.333333	214	53	202	6	0.666667	16.333333	8.333333	0	0	0	2.333333	3.333333	0	7.333333	1.666667	0	0	0	2.333333	0.333333	0	2.333333	0	0	0	0	3.333333	0.333333	0	0.333333	0	0	0	0	4.666667	0.333333	0	0.333333	0	0	0	0	5.333333	col
187	214	50	201	3.666667	0.666667	15	6.666667	0	0	0	2.333333	1.333333	0	7.666667	1.666667	0	0	0	2.666667	0.666667	0	3	0	0	0	0	3.333333	0.333333	0	0.666667	0	0	0	0	5	0.333333	0	0.333333	0	0	0	0	5.333333	col
190	213	40	201	3.666667	0.666667	15.333333	6.666667	0	0	0	2.333333	2	0	8.333333	1.333333	0	0	0	2.666667	1.666667	0	3.333333	0	0	0	0	3.333333	0.666667	0	1	0	0	0	0	5.333333	0.333333	0	0.333333	0	0	0	0	5.333333	col
197.333333	214	34	207	3.333333	2	17.333333	7.666667	0	0	0	2.333333	4	0	10	2	0	0	0	3.333333	3.333333	0	5	0	0	0	0	4.333333	1.666667	0	1.666667	0	0	0	0	5.333333	0.333333	0	0.333333	0	0	0	0	5.333333	col
190.333333	213	42	202	6.666667	2.333333	20.666667	9.666667	0	0	0	2.333333	7	0.333333	12	2	0	0	0	3.333333	5.666667	0	6	0	0	0	0	4.333333	1.666667	0	1.666667	0	0	0	0	5.333333	0.333333	0	0.333333	0	0	0	0	5.333333	col
184.333333	210	50	198	17.333333	3	25.666667	12.333333	0	0	0	2.333333	12	0.666667	15	2.333333	0	0	0	3.333333	8.333333	0	7.333333	0	0	0	0	4.333333	2	0	2	0	0	0	0	5.333333	0.333333	0	0.333333	0	0	0	0	5.333333	col
189.666667	213	48	203	24.333333	0.666667	20	11.333333	0	0	0	1.666667	12	0	8.666667	2.666667	0	0	0	2.666667	1	0	2.333333	0	0	0	0	4.333333	0	0	0.333333	0	0	0	0	4.666667	0.333333	0	0.333333	0	0	0	0	5.333333	col
188.666667	214	51	203	7.666667	0.333333	17.333333	8.333333	0	0	0	2	5	0	8	2.333333	0	0	0	2.333333	0.333333	0	2.333333	0	0	0	0	3.333333	0.333333	0	0.333333	0	0	0	0	4.666667	0.333333	0	0.333333	0	0	0	0	5.333333	col
188.666667	216	48	203	3.333333	0.333333	15.333333	6.666667	0	0	0	2	1.666667	0	7.666667	1.666667	0	0	0	2.666667	0.333333	0	2.666667	0	0	0	0	3.333333	0.333333	0	0.666667	0	0	0	0	5	0.333333	0	0.333333	0	0	0	0	5.333333	col
191.333333	216	40	203	3.333333	0.333333	15	6.666667	0	0	0	2.333333	1	0	8.333333	1.666667	0	0	0	2.666667	1	0	3.333333	0	0	0	0	3.333333	0.666667	0	0.666667	0	0	0	0	5.333333	0.333333	0	0.333333	0	0	0	0	5.333333	col
196	216	36	207	2.666667	0.666667	16.666667	8	0	0	0	2.333333	1.666667	0.333333	9.666667	2	0	0	0	3.333333	3	0	5	0	0	0	0	3.333333	1	0	1.333333	0	0	0	0	5.333333	0.333333	0	0.333333	0	0	0	0	5.333333	col
190	213	44	202	3.666667	2.666667	20.333333	10.666667	0	0	0	3	4.333333	0.333333	12	2.333333	0	0	0	3	5.333333	0	5.666667	0	0	0	0	4.333333	1.666667	0	1.666667	0	0	0	0	5.333333	0.333333	0	0.333333	0	0	0	0	5.333333	col
181.666667	212	52	195	10.333333	5	24.666667	13.666667	0	0	0	3	9.333333	1	15	2.333333	0	0	0	3.333333	8	0	7.333333	0	0	0	0	4.333333	2	0	2	0	0	0	0	5.333333	0.333333	0	0.333333	0	0	0	0	5.333333	col
190.333333	212	47	203	25.333333	0.666667	21	10.666667	0	0	0	1.666667	13.666667	0	9.333333	2.666667	0	0	0	2.666667	1.666667	0	2.333333	0	0	0	0	4.333333	0	0	0.333333	0	0	0	0	4.666667	0.333333	0	0.333333	0	0	0	0	5.333333	col
188.666667	213	49	202	8	0.333333	17.666667	8.333333	0	0	0	1.666667	6.333333	0	8.666667	2.333333	0	0	0	2.333333	0.666667	0	2.666667	0	0	0	0	3.666667	0.333333	0	0.333333	0	0	0	0	5	0.333333	0	0.333333	0	0	0	0	5.333333	col
189	216	47	203	2.666667	0.333333	15.666667	6.666667	0	0	0	2	2	0	8	1.666667	0	0	0	2.333333	0.333333	0	3	0	0	0	0	3.333333	0.333333	0	0.333333	0	0	0	0	5	0.333333	0	0.333333	0	0	0	0	5.333333	col
191	216	41	203	1.666667	0.333333	15	6.666667	0	0	0	1.666667	0.666667	0	8.333333	1.666667	0	0	0	2.666667	0.666667	0	3.333333	0	0	0	0	3.333333	0.666667	0	0.666667	0	0	0	0	5	0.333333	0	0.333333	0	0	0	0	5.333333	col
192.333333	217	38	204	2	0.666667	16.666667	8.333333	0	0	0	2.333333	1.333333	0	9.666667	1.666667	0	0	0	2.333333	2.666667	0	4.666667	0	0	0	0	3.333333	1	0	1	0	0	0	0	5.333333	0.333333	0	0.333333	0	0	0	0	5.333333	col
190	217	43	203	4.666667	2	20.333333	10.666667	0	0	0	2.666667	4.333333	0.333333	12	2	0	0	0	3.333333	5	0	5.666667	0	0	0	0	4.333333	1.666667	0	1.666667	0	0	0	0	5.333333	0.333333	0	0.333333	0	0	0	0	5.333333	col
186.666667	214	48	200	14.333333	5	25	14	0	0	0	3	10.333333	0.666667	14.666667	2.333333	0	0	0	3.333333	7.666667	0	7.333333	0	0	0	0	4.333333	2	0	1.666667	0	0	0	0	5	0.333333	0	0.333333	0	0	0	0	5.333333	col
189	214	46	202	26.666667	1.666667	21.333333	9.666667	0	0	0	2	14.666667	0.333333	10	2.666667	0	0	0	3	2.333333	0	2.666667	0	0	0	0	4.333333	0	0	0.333333	0	0	0	0	4.666667	0.333333	0	0.333333	0	0	0	0	5.333333	col
188.333333	214	49	202	10	0.333333	17.666667	7.333333	0	0	0	1.666667	7	0	9	2	0	0	0	2.333333	1	0	2.666667	0	0	0	0	4	0.333333	0	0.333333	0	0	0	0	4.666667	0.333333	0	0.333333	0	0	0	0	5.333333	col
189	216	47	203	2.666667	0.333333	16	6.666667	0	0	0	1.333333	2.333333	0	8.333333	1.666667	0	0	0	2.333333	0.333333	0	3	0	0	0	0	3.333333	0.333333	0	0.333333	0	0	0	0	5	0.333333	0	0.333333	0	0	0	0	5.333333	col
190.666667	218	43	204	1.333333	0.333333	15.333333	6.666667	0	0	0	1.666667	1	0	9	1.333333	0	0	0	2.333333	0.666667	0	3.333333	0	0	0	0	3.333333	0.333333	0	0.666667	0	0	0	0	5	0.333333	0	0.333333	0	0	0	0	5.333333	col
191.333333	218	41	204	2.333333	0.666667	17	8	0	0	0	1.666667	2	0	10	1.333333	0	0	0	2.333333	2.333333	0	4.666667	0	0	0	0	3.333333	0.666667	0	1	0	0	0	0	5	0.333333	0	0.333333	0	0	0	0	5.333333	col
191	217	43	204	7.333333	2.666667	21	10.333333	0	0	0	2.333333	5.666667	0	12.333333	1.666667	0	0	0	3.333333	4.666667	0	5.666667	0	0	0	0	4	1.666667	0	1.666667	0	0	0	0	5.333333	0.333333	0	0.333333	0	0	0	0	5.333333	col
192.333333	215	41	204	23.666667	6	25.666667	13.333333	0	0	0	2.666667	12.666667	0.333333	15.333333	2	0	0	0	3.333333	7.666667	0	7.333333	0	0	0	0	4.333333	2	0	1.666667	0	0	0	0	4.666667	0.333333	0	0.333333	0	0	0	0	5.333333	col
189.333333	214	45	202	13.333333	0.666667	17.333333	7.666667	0	0	0	1.666667	7.333333	0.333333	9.333333	2	0	0	0	2.666667	1.666667	0	2.666667	0	0	0	0	3.666667	0	0	0.333333	0	0	0	0	4.666667	0.333333	0	0.333333	0	0	0	0	5.333333	col
189	214	46	202	4	0.333333	15.666667	6.666667	0	0	0	2	2.666667	0	8.666667	1.666667	0	0	0	2.333333	0.666667	0	3	0	0	0	0	3.333333	0.333333	0	0.333333	0	0	0	0	4.666667	0.333333	0	0.333333	0	0	0	0	5.333333	col
189.333333	216	44	202	1.333333	0.333333	15.333333	6.666667	0	0	0	1.666667	1.333333	0	9.333333	1.333333	0	0	0	2.333333	0.666667	0	3.333333	0	0	0	0	3.333333	0.333333	0	0.666667	0	0	0	0	4.666667	0.333333	0	0.333333	0	0	0	0	5.333333	col
189.666667	217	45	203	3	0.666667	17.666667	7.666667	0	0	0	2.333333	3	0	10.333333	1.333333	0	0	0	2.333333	2.333333	0	4.666667	0	0	0	0	3.333333	0.666667	0	1	0	0	0	0	5	0.333333	0	0.333333	0	0	0	0	5.333333	col
190.666667	217	45	204	11.333333	2.666667	21.666667	9.666667	0	0	0	2.333333	7.666667	0.333333	12.666667	1.333333	0	0	0	3.333333	4.333333	0	5.666667	0	0	0	0	4	1.666667	0	1.666667	0	0	0	0	5.333333	0.333333	0	0.333333	0	0	0	0	5.333333	col
194.666667	216	38	206	31.666667	8	26.666667	12.333333	0	0	0	2.666667	16	0.333333	16	1.666667	0	0	0	3.333333	7.333333	0	7.333333	0	0	0	0	4.333333	1.666667	0	1.666667	0	0	0	0	5	0.333333	0	0.333333	0	0	0	0	5.333333	col
190.666667	213	45	203	14.333333	2.666667	16.666667	8	0	0	0	2	6.666667	0.333333	9.333333	2	0	0	0	2.666667	1.666667	0	3	0	0	0	0	3.666667	0	0	0.333333	0	0	0	0	4.666667	0.333333	0	0.333333	0	0	0	0	5.333333	col
189	216	45	202	4.666667	0.666667	14.666667	7.333333	0	0	0	1.666667	3	0.333333	8.666667	1.666667	0	0	0	2.666667	0.666667	0	3	0	0	0	0	3.333333	0.333333	0	0.333333	0	0	0	0	4.666667	0.333333	0	0.333333	0	0	0	0	5.333333	col
188.333333	216	44	201	1.333333	0.333333	15.333333	6.666667	0	0	0	1.333333	1.333333	0.333333	9.333333	1.333333	0	0	0	2.333333	0.666667	0	3.333333	0	0	0	0	3.333333	0.333333	0	0.666667	0	0	0	0	4.666667	0.333333	0	0.333333	0	0	0	0	5.333333	col
188.333333	217	46	202	3.666667	0.333333	18	7.333333	0	0	0	2.333333	3.333333	0.333333	10.333333	1.333333	0	0	0	2.333333	2.333333	0	4.666667	0	0	0	0	3.333333	0.666667	0	0.666667	0	0	0	0	4.666667	0.333333	0	0.333333	0	0	0	0	5.333333	col
189.666667	216	48	204	15	1.666667	22.333333	8.666667	0	0	0	2.333333	9	0.333333	13.333333	1.333333	0	0	0	3.333333	4.333333	0	5.666667	0	0	0	0	4.333333	1	0	1.333333	0	0	0	0	4.666667	0.333333	0	0.333333	0	0	0	0	5.333333	col
190.333333	217	42	203	40.333333	4.666667	28	10.666667	0	0	0	2.666667	18.666667	0.666667	16.333333	1.666667	0	0	0	3.333333	7.333333	0	7.333333	0	0	0	0	4.333333	1.666667	0	1.666667	0	0	0	0	4.666667	0.333333	0	0.333333	0	0	0	0	5.333333	col
191	211	43	203	13.666667	4	15.666667	9	0	0	0	2.333333	6.333333	0.333333	9.333333	2	0	0	0	2.666667	1.666667	0	3	0	0	0	0	3.666667	0	0	0.333333	0	0	0	0	5	0.333333	0	0.333333	0	0	0	0	5.333333	col
189.333333	216	44	202	4.333333	1.333333	14.333333	8	0	0	0	1.333333	3	0.333333	8.333333	2	0	0	0	2.666667	0.666667	0	3	0	0	0	0	3.333333	0.333333	0	0.333333	0	0	0	0	4.666667	0.333333	0	0.333333	0	0	0	0	5.333333	col
188.666667	217	45	202	1	0.666667	15	7	0	0	0	1.666667	1	0.666667	9.333333	1.666667	0	0	0	2	0.666667	0	3.333333	0	0	0	0	3.333333	0.333333	0	0.333333	0	0	0	0	4.666667	0.333333	0	0.333333	0	0	0	0	5.333333	col
188	216	47	202	3.333333	0.333333	18	6.666667	0	0	0	1.666667	3.666667	0.333333	10.666667	1.666667	0	0	0	2.333333	1.666667	0	4.666667	0	0	0	0	3.333333	0.666667	0	0.666667	0	0	0	0	4.666667	0.333333	0	0.333333	0	0	0	0	5.333333	col
188.666667	215	50	203	14.333333	0.666667	23.333333	7.333333	0	0	0	2	9.666667	0.333333	13.666667	1.333333	0	0	0	3.333333	4.333333	0	5.666667	0	0	0	0	3.666667	1	0	1	0	0	0	0	4.333333	0.333333	0	0.333333	0	0	0	0	5.333333	col
190.333333	214	45	203	42.666667	1.333333	29	8.666667	0	0	0	2.666667	20.333333	0.333333	16.666667	1.333333	0	0	0	3.333333	7.333333	0	7	0	0	0	0	4.333333	1.666667	0	1.666667	0	0	0	0	4.333333	0.333333	0	0.333333	0	0	0	0	5.333333	col
189.666667	212	43	201	12.666667	3.333333	14.333333	10.666667	0	0	0	2.666667	6	0.333333	8.666667	2.666667	0	0	0	3	2	0	3	0	0	0	0	3.666667	0	0	0.333333	0	0	0	0	4.666667	0.333333	0	0.333333	0	0	0	0	5.333333	col
189.333333	213	43	201	4.333333	1.333333	13.666667	8.666667	0	0	0	1.666667	2.333333	0.333333	8	2.333333	0	0	0	2.666667	0.666667	0	3	0	0	0	0	3.333333	0.333333	0	0.333333	0	0	0	0	4.666667	0.333333	0	0.333333	0	0	0	0	5.333333	col
189.333333	216	44	202	1.333333	0.666667	15	7.333333	0	0	0	1.666667	1	0.666667	8.666667	2	0	0	0	2.333333	0.666667	0	3.333333	0	0	0	0	3.333333	0.333333	0	0.333333	0	0	0	0	4.666667	0.333333	0	0.333333	0	0	0	0	5.333333	col
189	214	46	202	2	0.666667	18.333333	6.666667	0	0	0	2.333333	3.666667	0.333333	10.333333	1.666667	0	0	0	2.333333	1.666667	0	4	0	0	0	0	3.333333	0.333333	0	0.666667	0	0	0	0	4.666667	0.333333	0	0.333333	0	0	0	0	5.333333	col
189	212	49	202	10.333333	0.333333	23.666667	6.333333	0	0	0	2.666667	9.333333	0	13.666667	1.666667	0	0	0	3	4	0	5.333333	0	0	0	0	3.333333	0.666667	0	1	0	0	0	0	4.666667	0.333333	0	0.333333	0	0	0	0	5.333333	col
185.666667	212	51	199	35.666667	0.333333	29.666667	7	0	0	0	3	20	0	16.666667	1.333333	0	0	0	3.333333	7	0	6.666667	0	0	0	0	4.333333	1.666667	0	1.666667	0	0	0	0	4.666667	0.333333	0	0.333333	0	0	0	0	5.333333	col
191	219	38	203	73	0.666667	35.333333	8	0	0	0	3	32.666667	0.333333	20	1.333333	0	0	0	4	10	0	8	0	0	0	0	4.333333	2	0	1.666667	0	0	0	0	4.666667	0.333333	0	0.333333	0	0	0	0	5.333333	col
187.333333	210	49	201	9.333333	2	14.666667	11.666667	0	0	0	2.333333	4.333333	0.333333	8	3.333333	0	0	0	3	2	0	3	0.333333	0	0	0	3.666667	0	0	0.333333	0	0	0	0	4.666667	0.333333	0	0.333333	0	0	0	0	5.333333	col
188.666667	213	45	201	4.333333	0.666667	14	9	0	0	0	2.333333	1.666667	0.333333	7.666667	2.666667	0	0	0	2.666667	0.666667	0	3	0.333333	0	0	0	3.333333	0.333333	0	0.333333	0	0	0	0	4.666667	0.333333	0	0.333333	0	0	0	0	5.333333	col
188.666667	214	44	201	1.666667	0.333333	15	7.333333	0	0	0	2	0.666667	0.666667	8.666667	2.333333	0	0	0	2.333333	0.666667	0	3.333333	0.333333	0	0	0	3.333333	0.333333	0	0.333333	0	0	0	0	4.666667	0.333333	0	0.333333	0	0	0	0	5.333333	col
188.666667	212	46	201	1	0.666667	18	6	0	0	0	2	2.666667	0.333333	10.333333	2	0	0	0	2.333333	1.666667	0	3.666667	0.333333	0	0	0	3.333333	0.333333	0	0.666667	0	0	0	0	4.666667	0.333333	0	0.333333	0	0	0	0	5.333333	col
188.666667	210	51	203	6.666667	0.666667	23	5.333333	0	0	0	2.333333	7.666667	0	13.333333	1.666667	0	0	0	2.666667	3.333333	0	5.333333	0	0	0	0	3.333333	0.666667	0	1	0	0	0	0	4.666667	0.333333	0	0.333333	0	0	0	0	5.333333	col
185	211	52	199	23.666667	0.333333	30	6	0	0	0	3	17	0	16.666667	1.333333	0	0	0	3.333333	6.333333	0	6.333333	0	0	0	0	4.333333	1.666667	0	1.666667	0	0	0	0	4.666667	0.333333	0	0.333333	0	0	0	0	5.333333	col
187.333333	216	44	200	56.333333	0.333333	36	6	0	0	0	2.666667	30.333333	0	20.333333	1.333333	0	0	0	3.333333	9.666667	0	8	0	0	0	0	4.333333	1.666667	0	1.666667	0	0	0	0	5	0.333333	0	0.333333	0	0	0	0	5.333333	col
185.666667	210	55	201	6.666667	1.666667	17	10.666667	0	0	0	2.333333	3	1.333333	8	3.666667	0	0	0	3	2	0	3	0.333333	0	0	0	4	0	0	0.333333	0	0	0	0	4.666667	0.333333	0	0.333333	0	0	0	0	5.333333	col
186.333333	212	52	200	3.666667	0.666667	15.666667	8.666667	0	0	0	2	1.333333	0.666667	7.666667	3.333333	0	0	0	2.666667	1	0	3	0.333333	0	0	0	3.666667	0.333333	0	0.333333	0	0	0	0	4.666667	0.333333	0	0.333333	0	0	0	0	5.333333	col
187.666667	214	51	202	2	0.666667	15.666667	7	0	0	0	1.666667	0.666667	0.333333	8	2.333333	0	0	0	2.666667	0.333333	0	3	0.333333	0	0	0	3.333333	0.333333	0	0.333333	0	0	0	0	4.666667	0.333333	0	0.333333	0	0	0	0	5.333333	col
187	212	49	200	1.333333	0.666667	18	6	0	0	0	2	2	0.333333	10	2	0	0	0	2.333333	1.333333	0	3.666667	0.333333	0	0	0	3.333333	0.333333	0	0.666667	0	0	0	0	5	0.333333	0	0.333333	0	0	0	0	5.333333	col
187.666667	211	53	202	3.333333	1	22.666667	5	0	0	0	2	5.666667	0	12.666667	1.666667	0	0	0	3	3	0	5	0.333333	0	0	0	3.333333	0.666667	0	1	0	0	0	0	5	0.333333	0	0.333333	0	0	0	0	5.333333	col
189.666667	210	47	203	13	0.666667	29	4.666667	0	0	0	2.666667	13	0	16.333333	1.666667	0	0	0	3.333333	5.666667	0	6	0.333333	0	0	0	4.333333	1.666667	0	1.666667	0	0	0	0	4.666667	0.333333	0	0.333333	0	0	0	0	5.333333	col
192.333333	212	43	204	36	0.666667	35.666667	4.666667	0	0	0	2.333333	25	0	19.666667	1.333333	0	0	0	3.333333	8.666667	0	7.666667	0	0	0	0	4.333333	1.666667	0	1.666667	0	0	0	0	5	0.333333	0	0.333333	0	0	0	0	5.333333	col
185	211	59	201	12.666667	1.333333	20	9.333333	0	0	0	2.333333	7	0.666667	8.333333	3.666667	0	0	0	3	2.666667	0	3	0.333333	0	0	0	4.333333	0	0	0.333333	0	0	0	0	5	0.333333	0	0.333333	0	0	0	0	5.333333	col
185.333333	213	58	201	6	1	17.666667	8	0	0	0	2	4	0.333333	8	3.333333	0	0	0	3	1	0	3	0.333333	0	0	0	3.666667	0.333333	0	0.333333	0	0	0	0	4.666667	0.333333	0	0.333333	0	0	0	0	5.333333	col
186	213	55	201	3.666667	1	16.666667	7	0	0	0	2	2	0.333333	8.333333	3	0	0	0	2.666667	0.666667	0.333333	3	0.333333	0	0	0	3.666667	0.333333	0	0.333333	0	0	0	0	5	0.333333	0	0.333333	0	0	0	0	5.333333	col
186.333333	213	54	201	3	0.666667	18.333333	6	0	0	0	1.666667	1	0.666667	10	2.333333	0	0	0	2.666667	0.666667	0.333333	3.333333	0.333333	0	0	0	3.333333	0.333333	0	0.666667	0	0	0	0	5	0.333333	0	0.333333	0	0	0	0	5.333333	col
188	212	49	201	2.666667	1	22	5.333333	0	0	0	2.333333	3	0.333333	12	2	0	0	0	2.666667	2.666667	0	4.666667	0.333333	0	0	0	3.333333	0.666667	0	0.666667	0	0	0	0	5	0.333333	0	0.333333	0	0	0	0	5.333333	col
190.333333	213	46	203	5.333333	1	28	4.666667	0	0	0	2.333333	8.666667	0.333333	15.666667	1.333333	0	0	0	2.666667	5.333333	0	5.666667	0.333333	0	0	0	4	1	0	1.333333	0	0	0	0	5	0.333333	0	0.333333	0	0	0	0	5.333333	col
193	212	41	204	19.666667	0.666667	35	4.666667	0	0	0	1.666667	19.333333	0	19	1	0	0	0	3.333333	8.333333	0	7.333333	0.333333	0	0	0	4.333333	1.666667	0	1.666667	0	0	0	0	5	0.333333	0	0.333333	0	0	0	0	5.333333	col
184.333333	212	56	199	31	1.333333	23	8.333333	0	0	0	2.666667	13.666667	0.333333	9.333333	3.333333	0	0	0	3.333333	3	0	3	0.333333	0	0	0	4.333333	0	0	0.333333	0	0	0	0	5.333333	0.333333	0	0.333333	0	0	0	0	5.333333	col
186	214	58	202	14.333333	2.333333	20.333333	7.333333	0	0	0	2.333333	8.666667	0.333333	9	3	0	0	0	3	2	0	2.666667	0.333333	0	0	0	4	0.333333	0	0.333333	0	0	0	0	5	0.333333	0	0.333333	0	0	0	0	5.333333	col
186.666667	213	53	201	7.666667	1.333333	18.666667	6.666667	0	0	0	2.333333	5	0.333333	9	2.666667	0	0	0	3	1	0.333333	3	0.666667	0	0	0	3.666667	0.333333	0	0.333333	0	0	0	0	5	0.333333	0	0.333333	0	0	0	0	5.333333	col
189	213	47	202	5.333333	0.666667	18.666667	6	0	0	0	2.333333	2.666667	0.666667	10	2.333333	0	0	0	3	0.666667	0.333333	3.333333	0.666667	0	0	0	3.666667	0.333333	0	0.666667	0	0	0	0	5	0.333333	0	0.333333	0	0	0	0	5.333333	col
190	213	44	202	3	1	21.666667	5.666667	0	0	0	2.333333	1.666667	1	11.666667	2	0	0	0	2.666667	2.333333	0.333333	4.333333	0.333333	0	0	0	3.666667	0.666667	0	0.666667	0	0	0	0	5	0.333333	0	0.333333	0	0	0	0	5.333333	col
190	216	45	203	3	1.333333	27	5	0	0	0	2	5.666667	0.666667	14.666667	2	0	0	0	2.666667	4.333333	0	5.333333	0.333333	0	0	0	3.666667	1	0	1	0	0	0	0	5.333333	0.333333	0	0.333333	0	0	0	0	5.333333	col
190.666667	213	45	203	11.666667	1	33.666667	4.666667	0	0	0	2	14	0.333333	18.333333	1.333333	0	0	0	2.666667	7	0	7	0.333333	0	0	0	4.333333	1.666667	0	1.666667	0	0	0	0	5.333333	0.333333	0	0.333333	0	0	0	0	5.333333	col
192	210	46	205	41	2	39.666667	4.333333	0	0	0	3	27.333333	0.333333	21.333333	1	0	0	0	3.333333	10.333333	0	8	0.333333	0	0	0	4.333333	2	0	1.666667	0	0	0	0	5	0.333333	0	0.333333	0	0	0	0	5	col
188.333333	213	46	201	52.666667	2.333333	25.333333	8.333333	0	0	0	2.666667	20	0	10.333333	2.666667	0	0	0	3.333333	3.666667	0	2.666667	0.333333	0	0	0	4.333333	0	0	0.333333	0	0	0	0	5.333333	0.333333	0	0.333333	0	0	0	0	5.333333	col
189.333333	215	51	204	26	3.333333	22.666667	7.333333	0	0	0	2.333333	14	0.333333	10	2.666667	0	0	0	3.333333	2.666667	0	2.666667	0.666667	0	0	0	4.333333	0.333333	0	0.333333	0	0	0	0	5	0.333333	0	0.333333	0	0	0	0	5.333333	col
191	214	46	204	11.666667	2.333333	20.666667	6.666667	0	0	0	3	8.333333	0.333333	9.666667	2.666667	0	0	0	3.333333	1.333333	0.333333	2.666667	0.666667	0	0	0	4	0.333333	0	0.333333	0	0	0	0	5	0.333333	0	0.333333	0	0	0	0	5.333333	col
196.333333	215	40	208	6.333333	1.333333	20	6.666667	0	0	0	2.666667	4.666667	0.333333	10	2.666667	0	0	0	3.333333	0.666667	0.333333	3	0.666667	0	0	0	3.666667	0.333333	0	0.666667	0	0	0	0	5.333333	0.333333	0	0.333333	0	0	0	0	5.333333	col
191.666667	215	40	203	3.666667	1.666667	21.666667	6	0	0	0	2.333333	2.333333	0.666667	11.333333	2.333333	0	0	0	2.666667	2	0.333333	3.666667	0.666667	0	0	0	3.666667	0.666667	0	0.666667	0	0	0	0	5.333333	0.333333	0	0.333333	0	0	0	0	5.333333	col
189.666667	214	44	202	3.666667	1.333333	26.333333	5.666667	0	0	0	1.666667	3.666667	1	13.666667	2	0	0	0	2.666667	3.666667	0.333333	5	0.333333	0	0	0	3.666667	1	0	1	0	0	0	0	5.333333	0.333333	0	0.333333	0	0	0	0	5.333333	col
188.666667	213	49	202	10	1.333333	32.666667	5	0	0	0	2.333333	10.333333	0.666667	17.333333	1.333333	0	0	0	2.666667	6.333333	0	6	0.333333	0	0	0	4.333333	1.666667	0	1.666667	0	0	0	0	5.333333	0.333333	0	0.333333	0	0	0	0	5.333333	col
186.333333	212	52	200	37	1.666667	38.333333	4.666667	0	0	0	2.666667	23.333333	0.666667	20	1.333333	0	0	0	3.333333	9.333333	0	7.666667	0.333333	0	0	0	4.333333	1.666667	0	1.666667	0	0	0	0	5	0.333333	0	0.333333	0	0	0	0	5	col
193.666667	213	41	205	34	3.666667	24.333333	7.333333	0	0	0	2.666667	17.666667	0.333333	10.333333	2.333333	0	0	0	3.333333	3.333333	0	2.666667	0.666667	0	0	0	4.333333	0.333333	0	0.333333	0	0	0	0	5.333333	0.333333	0	0.333333	0	0	0	0	5.333333	col
194	213	39	205	13.333333	3.333333	22	7	0	0	0	2.333333	11.333333	0.333333	10	2.333333	0	0	0	3.333333	2	0	2.666667	0.666667	0	0	0	4.333333	0.333333	0	0.333333	0	0	0	0	5.333333	0.333333	0	0.333333	0	0	0	0	5.333333	col
195.666667	213	37	206	6.666667	1.666667	20.666667	6.666667	0	0	0	2.666667	6.333333	0.333333	10	2.666667	0	0	0	3	1	0.333333	2.666667	0.666667	0	0	0	4	0.333333	0	0.333333	0	0	0	0	5.333333	0.333333	0	0.333333	0	0	0	0	5.333333	col
192.333333	213	38	203	5.333333	1.333333	22	6.666667	0	0	0	2.666667	3.666667	0.666667	11	2.666667	0	0	0	2.666667	1.666667	0.333333	3.333333	0.666667	0	0	0	3.666667	0.666667	0	0.666667	0	0	0	0	5.333333	0.333333	0	0.333333	0	0	0	0	5.333333	col
190	212	45	202	5.666667	1.666667	26	6	0	0	0	2	2.666667	1.666667	13.333333	2.333333	0	0	0	3	3	0.333333	4.666667	0.666667	0	0	0	4.333333	1	0	1	0	0	0	0	5.333333	0.333333	0	0.333333	0	0	0	0	5.333333	col
188.333333	212	51	202	11	2.333333	32	5.333333	0	0	0	2	8.333333	1	16	1.666667	0	0	0	2.666667	5.333333	0	5.666667	0.333333	0	0	0	4.333333	1.666667	0	1.666667	0	0	0	0	5.333333	0.333333	0	0.333333	0	0	0	0	5.333333	col
186.666667	212	54	201	37.333333	2	37.666667	5	0	0	0	2.333333	20.666667	0.666667	19.333333	1.333333	0	0	0	3.333333	8	0	7	0.333333	0	0	0	4.333333	1.666667	0	1.666667	0	0	0	0	5	0.333333	0	0.333333	0	0	0	0	5	col
197	210	32	206	36	4	26	7.333333	0	0	0	2.333333	18.666667	0.333333	11	2	0	0	0	3.333333	3.666667	0	2.666667	0.333333	0	0	0	4.333333	0.333333	0	0.333333	0	0	0	0	5.333333	0.333333	0	0.333333	0	0	0	0	5.333333	col
194.333333	209	37	205	15	3.333333	23.666667	7.333333	0	0	0	2.333333	12.333333	0.333333	10.666667	2.333333	0	0	0	3	3	0	2.666667	0.666667	0	0	0	4.333333	0.333333	0	0.333333	0	0	0	0	5.333333	0.333333	0	0.333333	0	0	0	0	5.333333	col
194.666667	212	35	204	8.333333	2.333333	22.333333	7	0	0	0	2.333333	7.666667	0.333333	10	2.666667	0	0	0	3.333333	1.333333	0.333333	2.666667	0.666667	0	0	0	4.333333	0.333333	0	0.333333	0	0	0	0	5.333333	0.333333	0	0.333333	0	0	0	0	5.333333	col
193	212	37	203	10.333333	2	23	7	0	0	0	2.333333	4.666667	0.333333	11	2.666667	0	0	0	3.333333	1.333333	0.333333	3	0.666667	0	0	0	3.666667	0.666667	0	0.666667	0	0	0	0	5.333333	0.333333	0	0.333333	0	0	0	0	5.333333	col
190.666667	211	45	203	11.666667	2.333333	26.666667	6.333333	0	0	0	2.333333	3	1.666667	13	2.333333	0	0	0	3.333333	2.666667	0.333333	4.333333	0.666667	0	0	0	4	1	0	1	0	0	0	0	5.333333	0.333333	0	0.333333	0	0	0	0	5.333333	col
188	213	51	202	13	6.333333	31.666667	5.666667	0	0	0	2	7.666667	1	15.666667	1.666667	0	0	0	3	4.666667	0	5.333333	0.333333	0	0	0	4.333333	1.666667	0	1.666667	0	0	0	0	5.333333	0.333333	0	0.333333	0	0	0	0	5.333333	col
186.333333	213	51	200	38.666667	3.333333	37	5	0	0	0	2.333333	19	0.666667	18.666667	1.333333	0	0	0	3.333333	7.333333	0	6.666667	0.333333	0	0	0	4.333333	1.666667	0	1.666667	0	0	0	0	5.333333	0.333333	0	0.333333	0	0	0	0	5	col
195.333333	210	34	205	16.333333	3.666667	25.333333	7	0	0	0	2.333333	12.666667	0.333333	10.666667	2	0	0	0	3.333333	3	0	2.333333	0.666667	0	0	0	4.333333	0.333333	0	0.333333	0	0	0	0	5.333333	0.333333	0	0.333333	0	0	0	0	5.333333	col
195.333333	214	31	204	9	4.666667	24.333333	7	0	0	0	2.333333	7.333333	0.333333	10.333333	2.666667	0	0	0	3.333333	1.666667	0.333333	2.666667	0.666667	0	0	0	4.333333	0.333333	0	0.333333	0	0	0	0	5.333333	0.333333	0	0.333333	0	0	0	0	5.333333	col
195.333333	214	31	204	14.333333	3.666667	24.666667	7	0	0	0	2.333333	4.333333	0.333333	11	2.666667	0	0	0	3.333333	1	0.333333	3	0.666667	0	0	0	4.333333	0.666667	0	0.666667	0	0	0	0	5.333333	0.333333	0	0.333333	0	0	0	0	5.333333	col
192.333333	212	36	202	17.333333	3.666667	27.333333	6.666667	0	0	0	2.333333	2.666667	1.333333	12.666667	2	0	0	0	3.333333	2.333333	0.333333	3.666667	0.666667	0	0	0	4.333333	1	0	1	0	0	0	0	5.333333	0.333333	0	0.333333	0	0	0	0	5.333333	col
188.666667	213	45	201	15.333333	8.666667	32	5.666667	0	0	0	2.333333	7	1	15.333333	1.666667	0	0	0	3.333333	4	0	5	0.666667	0	0	0	4.333333	1.666667	0	1.666667	0	0	0	0	5.333333	0.333333	0	0.333333	0	0	0	0	5.333333	col
188.666667	214	44	201	38	4.666667	36.666667	5	0	0	0	2.666667	17.333333	0.333333	18.333333	1.333333	0	0	0	3.333333	6.333333	0	5.666667	0.333333	0	0	0	4.333333	1.666667	0	1.666667	0	0	0	0	5.333333	0.333333	0	0.333333	0	0	0	0	5	col
198	219	28	207	73.333333	1.333333	40	4	0	0	0	2.666667	30.666667	0.333333	20.666667	1	0	0	0	3.666667	9.333333	0	7	0.333333	0	0	0	4.333333	2	0	1.666667	0	0	0	0	5	0.333333	0	0.333333	0	0	0	0	4.666667	col
198.666667	219	29	208	9.333333	6	26.333333	7	0	0	0	2.666667	7.333333	0.333333	11	2	0	0	0	3.333333	2	0	2.333333	0.666667	0	0	0	4.333333	0.333333	0	0.666667	0	0	0	0	5.333333	0.333333	0	0.333333	0	0	0	0	5.333333	col
211.666667	219	22	219	12.333333	7	26.666667	7	0	0	0	3	3.666667	0.666667	11.333333	2	0	0	0	3.333333	1	0.333333	2.666667	0.666667	0	0	0	4.333333	0.666667	0	0.666667	0	0	0	0	5.333333	0.333333	0	0.333333	0	0	0	0	5.333333	col
202.333333	216	25	210	16	7.333333	29	6.333333	0	0	0	3	2.333333	1.333333	13	1.666667	0	0	0	3.333333	2	0.333333	3.333333	0.666667	0	0	0	4.333333	1	0	1	0	0	0	0	5.333333	0.333333	0	0.333333	0	0	0	0	5.333333	col
193	216	37	204	16.666667	8	32.666667	6	0	0	0	3	6.333333	0.666667	15.333333	1.333333	0	0	0	3.333333	3.333333	0.333333	4.666667	0.666667	0	0	0	4.333333	1.666667	0	1.333333	0	0	0	0	5.333333	0.333333	0	0.333333	0	0	0	0	5.333333	col
192.666667	216	38	204	36	4.333333	37	5	0	0	0	2.333333	16	0.333333	17.666667	1	0	0	0	3.666667	6	0	5.333333	0.333333	0	0	0	4.333333	1.666667	0	1.666667	0	0	0	0	5.333333	0.333333	0	0.333333	0	0	0	0	5	col
196	219	28	205	68.333333	1.666667	40	3.666667	0	0	0	3	28.333333	0.333333	20	0.666667	0	0	0	4	8	0	6.666667	0.333333	0	0	0	4.666667	1.666667	0	1.666667	0	0	0	0	5	0.333333	0	0.333333	0	0	0	0	4.666667	col
199.333333	218	28	208	67.333333	2.333333	39.666667	3.666667	0	0	0	3	27.666667	0.333333	19.333333	0.666667	0	0	0	4	7.666667	0	6	0.333333	0	0	0	5	1.666667	0	1.666667	0	0	0	0	5.333333	0.333333	0	0.333333	0	0	0	0	4.666667	col
211.666667	226	14	217	75.666667	1.333333	39.666667	3	0	0	0	3	35	0	20.666667	0.666667	0	0	0	4	9.666667	0	7	0.333333	0	0	0	5	2	0	1.666667	0	0	0	0	4.666667	0.333333	0	0.333333	0	0	0	0	4.666667	col
187	211	52	201	13.333333	4	21.666667	9.333333	0	0	0	2.333333	5.333333	0.666667	6.333333	2.333333	0	0	0	2.666667	1	0.333333	2.333333	0.666667	0	0	0	4.333333	0.333333	0	0.333333	0	0	0	0	5.333333	0	0	0	0	0	0	0	5.333333	col
182.333333	212	53	196	8	5.333333	19.666667	10.333333	0	0	0	2.333333	2.333333	1.666667	6.666667	2.333333	0	0	0	3.333333	0.666667	0.333333	2.333333	0.666667	0	0	0	4.333333	0.333333	0	0.333333	0	0	0	0	5.333333	0	0	0	0	0	0	0	5.333333	col
183.666667	213	50	197	13	5.333333	19	11	0	0	0	2.333333	4	0.666667	7.666667	2.333333	0	0	0	3.333333	2	0	3	0.333333	0	0	0	4.333333	0.333333	0	0.666667	0	0	0	0	5.333333	0	0	0	0	0	0	0	5.333333	col
189	215	43	201	21.666667	4.666667	21.333333	11.666667	0	0	0	2.333333	8.666667	0.333333	9.333333	2.333333	0	0	0	3.666667	3.666667	0	4.333333	0.333333	0	0	0	4.333333	0.666667	0	1	0	0	0	0	5.333333	0	0	0	0	0	0	0	5.333333	col
189.333333	211	46	202	29	1.666667	22	8.666667	0	0	0	2.333333	8.333333	0	6.333333	1.666667	0	0	0	3.333333	1.333333	0	2.333333	0.333333	0	0	0	4.333333	0.333333	0	0.333333	0	0	0	0	5.333333	0	0	0	0	0	0	0	5.333333	col
188	211	48	201	11	2.666667	19.666667	9	0	0	0	2.666667	4	0.333333	6	2	0	0	0	3.333333	0.666667	0.333333	2.333333	0.666667	0	0	0	4.333333	0.333333	0	0.333333	0	0	0	0	5.333333	0	0	0	0	0	0	0	5.333333	col
186.333333	213	47	199	9	3	18	10	0	0	0	2.666667	1.666667	0.666667	6.333333	2.333333	0	0	0	3.333333	0.666667	0.333333	2.666667	0.666667	0	0	0	4.333333	0.333333	0	0.333333	0	0	0	0	5.333333	0	0	0	0	0	0	0	5.333333	col
188.333333	216	44	201	9.666667	5	18	11	0	0	0	2.666667	2.666667	0.666667	7.666667	2.333333	0	0	0	3.333333	2.333333	0	3.333333	0.333333	0	0	0	4.333333	0.666667	0	0.666667	0	0	0	0	5.333333	0	0	0	0	0	0	0	5.333333	col
190.333333	217	39	202	11	7	20.666667	12.333333	0	0	0	2.666667	5.333333	0.666667	9.666667	2.333333	0	0	0	3.666667	4	0	4.666667	0.333333	0	0	0	4.333333	1	0	1	0	0	0	0	5.333333	0	0	0	0	0	0	0	5.333333	col
193.666667	218	37	205	21.666667	6.666667	24.666667	13.333333	0	0	0	3	9.333333	0.666667	11.666667	2.333333	0	0	0	4	5.666667	0	5.333333	0.333333	0	0	0	4.666667	1.666667	0	1.666667	0	0	0	0	5.333333	0	0	0	0	0	0	0	5.333333	col
198.333333	216	25	206	51	7.666667	24	9	0	0	0	3	10.666667	0.666667	6.333333	1	0	0	0	3.666667	3	0	3	0.333333	0	0	0	4.333333	0.333333	0	0.333333	0	0	0	0	5.333333	0	0	0	0	0	0	0	5.333333	col
185.333333	213	44	197	38.666667	2.333333	21.666667	8.333333	0	0	0	2.666667	9	0.333333	6	1.333333	0	0	0	3.333333	2	0	2.666667	0.333333	0	0	0	4.333333	0.333333	0	0.333333	0.333333	0	0	0	5.333333	0	0	0	0	0	0	0	5.333333	col
190	212	45	202	18	1	19	7.666667	0	0	0	2.333333	5	0	5.666667	1	0	0	0	3.333333	1.333333	0	2.333333	0.333333	0	0	0	4.333333	0.333333	0	0.333333	0	0	0	0	4.666667	0	0	0	0	0	0	0	5.333333	col
190	215	42	202	9.333333	1.333333	17	8.333333	0	0	0	2.333333	2.333333	0	5.666667	1.666667	0	0	0	3.333333	0.666667	0.333333	2.333333	0.666667	0	0	0	3.666667	0.333333	0	0.333333	0	0	0	0	5.333333	0	0	0	0	0	0	0	5.333333	col
191.333333	216	36	202	11	1.333333	16.333333	9	0	0	0	2.333333	1.333333	0.333333	6.333333	2	0	0	0	3.333333	1	0.333333	2.666667	0.333333	0	0	0	3.666667	0.333333	0	0.666667	0	0	0	0	5.333333	0	0	0	0	0	0	0	5.333333	col
192.666667	220	32	203	12	2.333333	17.333333	10.666667	0	0	0	2.666667	2.333333	0.333333	7.666667	2	0	0	0	3.333333	2.666667	0	4	0.333333	0	0	0	4.333333	0.666667	0	0.666667	0	0	0	0	5.333333	0	0	0	0	0	0	0	5.333333	col
193.666667	220	32	204	10.333333	4.333333	20.333333	12.333333	0	0	0	2.666667	3.666667	0.666667	10	2	0	0	0	3.333333	4.333333	0	4.666667	0.333333	0	0	0	4.333333	1.333333	0	1	0	0	0	0	5.333333	0	0	0	0	0	0	0	5.333333	col
193.333333	215	33	203	15.333333	6	24.666667	13.666667	0	0	0	3	6.666667	1.333333	12	2.333333	0	0	0	3.666667	6.333333	0	5.666667	0.333333	0	0	0	4.333333	1.666667	0	1.666667	0	0	0	0	5.333333	0	0	0	0	0	0	0	5.333333	col
200.666667	210	25	208	26	8.666667	21	9.333333	0	0	0	2.666667	8.333333	0.333333	6.333333	1	0	0	0	3.666667	3.333333	0	3	0	0	0	0	4.333333	0.333333	0	0.333333	0	0	0	0	5.333333	0	0	0	0	0	0	0	5.333333	col
194.333333	215	33	204	27.666667	4	19.333333	8	0	0	0	2.666667	7.333333	0.333333	5.666667	0.666667	0	0	0	3.666667	2.333333	0	2.666667	0.333333	0	0	0	4.333333	0.333333	0	0.333333	0	0	0	0	5	0	0	0	0	0	0	0	5.333333	col
185.666667	214	45	198	18.666667	1	17.666667	7.333333	0	0	0	2.333333	5	0.333333	5.333333	1	0	0	0	3.333333	1.666667	0	2.333333	0.333333	0	0	0	4.333333	0.333333	0	0.333333	0.333333	0	0	0	4.666667	0	0	0	0	0	0	0	5.333333	col
191	213	43	203	9	0.666667	16.333333	6.666667	0	0	0	2	2.666667	0	5.333333	1	0	0	0	2.666667	0.666667	0.333333	2.333333	0.333333	0	0	0	4.333333	0.333333	0	0.333333	0	0	0	0	4.666667	0	0	0	0	0	0	0	5.333333	col
193	213	36	203	7	1	15	7	0	0	0	2	1.333333	0	5.666667	1	0	0	0	3.333333	0.666667	0.333333	2.666667	0.333333	0	0	0	3.666667	0.333333	0	0.333333	0	0	0	0	4.666667	0	0	0	0	0	0	0	5.333333	col
194	217	30	203	9	1.333333	15	8	0	0	0	2.333333	1.333333	0	6.333333	1	0	0	0	3.333333	1.333333	0	3	0.333333	0	0	0	3.666667	0.666667	0	0.666667	0	0	0	0	5.333333	0	0	0	0	0	0	0	5.333333	col
201.666667	223	24	210	8.666667	2.333333	16.666667	9.666667	0	0	0	2.666667	2.666667	0	8	2	0	0	0	3.333333	2.666667	0	4.333333	0.333333	0	0	0	4	0.666667	0	1	0	0	0	0	5.333333	0	0	0	0	0	0	0	5.333333	col
199.333333	221	23	207	9	3.333333	20	11	0	0	0	2.333333	4.666667	0.333333	10.333333	2	0	0	0	3.333333	5	0	5	0.333333	0	0	0	4.333333	1.666667	0	1.666667	0	0	0	0	5.333333	0	0	0	0	0	0	0	5.333333	col
196.666667	214	26	204	16	5.666667	24.666667	12.666667	0	0	0	2.333333	8.333333	0.333333	12.333333	2	0	0	0	3.333333	7	0	6.333333	0.333333	0	0	0	4.333333	1.666667	0	1.666667	0	0	0	0	5.333333	0.333333	0	0	0	0	0	0	5	col
195.333333	212	36	205	29	16.333333	29.666667	13.666667	0	0	0	3	15.333333	1	14.666667	2	0	0	0	3.666667	9	0	7	0	0	0	0	5	2	0	1.666667	0	0	0	0	5	0.333333	0	0.333333	0	0	0	0	4.666667	col
194.666667	209	36	205	10	3.333333	18.666667	9.333333	0	0	0	2.666667	6	0	6.333333	0.666667	0	0	0	3.333333	3.666667	0	3.333333	0	0	0	0	4.333333	0.333333	0	0.333333	0	0	0	0	5.333333	0	0	0	0	0	0	0	5.333333	col
194.333333	210	35	204	12.666667	2.666667	16.333333	8	0	0	0	2.666667	5.666667	0	5.666667	0.666667	0	0	0	3.333333	3	0	3	0.333333	0	0	0	4.333333	0.333333	0	0.333333	0	0	0	0	5	0	0	0	0	0	0	0	5.333333	col
192.333333	213	38	203	11.333333	2	15	7	0	0	0	3	4	0	4.666667	0.666667	0	0	0	3.333333	1.666667	0	2.666667	0.333333	0	0	0	4	0.333333	0	0.333333	0.333333	0	0	0	4.666667	0	0	0	0	0	0	0	5.333333	col
190.333333	213	42	202	7.333333	0.333333	14	6	0	0	0	2.333333	2.666667	0	4.333333	0.666667	0	0	0	3.333333	1	0	2.333333	0.333333	0	0	0	3.666667	0.333333	0	0.333333	0	0	0	0	4.333333	0	0	0	0	0	0	0	5.333333	col
191.333333	213	39	202	4.666667	0.333333	13	5.666667	0	0	0	2.333333	1.333333	0.333333	4.333333	1	0	0	0	2.666667	0.333333	0.333333	2.333333	0.333333	0	0	0	3.666667	0.333333	0	0.333333	0	0	0	0	4.333333	0	0	0	0	0	0	0	5.333333	col
193.333333	215	33	203	4.666667	1	13	6	0	0	0	2	0.666667	0.333333	5.333333	1	0	0	0	2.666667	0.666667	0.333333	2.666667	0.333333	0	0	0	3.666667	0.333333	0	0.333333	0	0	0	0	4.666667	0	0	0	0	0	0	0	5.333333	col
194.666667	218	27	203	4.666667	2.333333	14.333333	7	0	0	0	2.333333	2	0.333333	6.666667	1	0	0	0	3	1.666667	0	3.333333	0.333333	0	0	0	3.666667	0.666667	0	0.666667	0	0	0	0	5.333333	0	0	0	0	0	0	0	5.333333	col
198.333333	221	23	206	4.333333	3.666667	16.666667	8	0	0	0	2.333333	3.333333	0.333333	8.333333	1	0	0	0	2.666667	3.333333	0	4.666667	0.333333	0	0	0	4	1	0	1	0	0	0	0	5.333333	0	0	0	0	0	0	0	5.333333	col
199.666667	221	22	207	7	4	20.333333	9.666667	0	0	0	2	6	0.333333	10.666667	1.333333	0	0	0	3.333333	5.333333	0	5.333333	0.333333	0	0	0	4.333333	1.666667	0	1.666667	0	0	0	0	5.333333	0	0	0	0	0	0	0	5.333333	col
199.333333	221	23	207	13.333333	8.333333	25.333333	10.666667	0	0	0	2.333333	11.333333	0.333333	13.666667	1.666667	0	0	0	3.333333	7.666667	0	6.666667	0	0	0	0	4.333333	1.666667	0	1.666667	0	0	0	0	5	0.333333	0	0.333333	0	0	0	0	4.666667	col
206	221	23	214	33	12	30	11.666667	0	0	0	3	18.666667	0.333333	15.333333	1.666667	0	0	0	3.666667	9.333333	0	7.333333	0	0	0	0	4.333333	2	0	2	0	0	0	0	5	0.333333	0	0.333333	0	0	0	0	4.666667	col
193	212	37	203	5.333333	1.666667	14.666667	7.666667	0	0	0	2.333333	3.666667	0.333333	5	0.666667	0	0	0	3.333333	3	0	3	0	0	0	0	4.333333	0.333333	0	0.333333	0	0	0	0	5	0	0	0	0	0	0	0	5.333333	col
188.666667	211	42	200	5	0.666667	12.666667	6.666667	0	0	0	2.333333	3.333333	0	4.666667	0.666667	0	0	0	2.666667	2	0	2.666667	0.333333	0	0	0	4.333333	0.333333	0	0.333333	0	0	0	0	4.666667	0	0	0	0	0	0	0	5.333333	col
189.666667	210	44	202	4	0.666667	11.333333	5.666667	0	0	0	2.333333	2	0	4	0.666667	0	0	0	3	1.333333	0	2.333333	0.333333	0	0	0	3.333333	0.333333	0	0.333333	0.333333	0	0	0	4.333333	0	0	0	0	0	0	0	5.333333	col
191.333333	209	41	203	2.666667	0.333333	10.333333	5	0	0	0	2.333333	1.333333	0	3.666667	0.666667	0	0	0	2.666667	0.666667	0	2.333333	0.333333	0	0	0	3.333333	0.333333	0	0.333333	0	0	0	0	4.333333	0	0	0	0	0	0	0	5.333333	col
192	213	36	202	2	0.666667	10.333333	4.666667	0	0	0	1.666667	0.333333	0.333333	4	0.666667	0	0	0	3	0.333333	0.333333	2.333333	0.333333	0	0	0	3.333333	0.333333	0	0.333333	0	0	0	0	4.333333	0	0	0	0	0	0	0	5.333333	col
193	219	32	203	2.666667	1.333333	11.333333	4.666667	0	0	0	1.666667	1	0	5.333333	0.666667	0	0	0	2.666667	1	0	3	0.333333	0	0	0	3.333333	0.333333	0	0.666667	0	0	0	0	4.333333	0	0	0	0	0	0	0	5.333333	col
194	221	31	204	3.666667	1.666667	13.333333	5.333333	0	0	0	2	2.333333	0.333333	7	0.666667	0	0	0	2.666667	2.333333	0	3.666667	0.333333	0	0	0	3.666667	0.666667	0	0.666667	0	0	0	0	4.666667	0	0	0	0	0	0	0	5.333333	col
194.333333	221	30	204	6.333333	1.333333	16.666667	6.333333	0	0	0	2.333333	4.666667	0.333333	9.333333	0.666667	0	0	0	2.666667	4	0	5	0.333333	0	0	0	3.666667	1.333333	0	1.333333	0	0	0	0	5	0	0	0	0	0	0	0	5.333333	col
196.333333	223	28	206	10	3.333333	21.333333	7.333333	0	0	0	2.333333	8	0.333333	12	0.666667	0	0	0	3.333333	6.333333	0	5.666667	0	0	0	0	4.333333	1.666667	0	1.666667	0	0	0	0	5	0	0	0	0	0	0	0	5	col
199.333333	225	24	208	17.333333	8	26	8.666667	0	0	0	3	14.333333	0.333333	14.333333	0.666667	0	0	0	3.333333	8	0	7	0	0	0	0	4.333333	2	0	1.666667	0	0	0	0	5	0.333333	0	0.333333	0	0	0	0	4.666667	col
206.333333	226	17	213	32.333333	10.333333	30	9	0	0	0	3	22.333333	0.333333	16.333333	1	0	0	0	4	10	0	7.666667	0	0	0	0	4.333333	2	0	2	0	0	0	0	5	0.333333	0	0.333333	0	0	0	0	4.666667	col
193	215	38	204	3.666667	1	11.666667	6.666667	0	0	0	2.333333	2.333333	0.333333	4	0.666667	0	0	0	3	2.333333	0	3	0	0	0	0	4.333333	0.333333	0	0.333333	0	0	0	0	4.666667	0	0	0	0	0	0	0	5.333333	col
191.666667	213	41	203	2	0.333333	10	5.666667	0	0	0	2.333333	1.666667	0	3.666667	0.666667	0	0	0	2.666667	1.666667	0	2.666667	0.333333	0	0	0	3.333333	0.333333	0	0.333333	0	0	0	0	4.333333	0	0	0	0	0	0	0	5.333333	col
192	211	40	203	1.333333	0.333333	8.666667	4.666667	0	0	0	2	1	0	3.333333	0.666667	0	0	0	2.333333	0.666667	0	2.333333	0.333333	0	0	0	3.333333	0.333333	0	0.333333	0.333333	0	0	0	4.333333	0	0	0	0	0	0	0	5.333333	col
193.333333	212	36	203	1.333333	0.333333	8.333333	4	0	0	0	2	0.333333	0	3.333333	0.666667	0	0	0	2.333333	0.333333	0.333333	2.333333	0.333333	0	0	0	3.333333	0.333333	0	0.333333	0	0	0	0	4.333333	0	0	0	0	0	0	0	5.333333	col
192.333333	215	37	203	1.333333	0.666667	8.666667	3.666667	0	0	0	2	0.666667	0	4	0.666667	0	0	0	2.333333	0.333333	0	2.666667	0.333333	0	0	0	3.333333	0.333333	0	0.333333	0	0	0	0	4.333333	0	0	0	0	0	0	0	5.333333	col
192	218	36	203	1.666667	0.666667	10.333333	3.666667	0	0	0	2.333333	1.333333	0	5.666667	0.666667	0	0	0	2.333333	1.333333	0	3	0.333333	0	0	0	3.333333	0.666667	0	0.666667	0	0	0	0	4.333333	0	0	0	0	0	0	0	5.333333	col
192.666667	219	36	204	3.666667	0.666667	13.666667	4	0	0	0	1.666667	3	0	7.666667	0.666667	0	0	0	2.666667	3	0	4.333333	0.333333	0	0	0	3.666667	0.666667	0	1	0	0	0	0	4.333333	0	0	0	0	0	0	0	5.333333	col
193	218	36	204	7	1.333333	18	5	0	0	0	1.666667	6	0.333333	10.333333	0.666667	0	0	0	2.666667	5	0	5.333333	0	0	0	0	3.666667	1.666667	0	1.666667	0	0	0	0	5	0	0	0	0	0	0	0	5.333333	col
192.333333	219	37	204	16	2.666667	22.666667	5.666667	0	0	0	2.333333	11.666667	0.333333	13	0.666667	0	0	0	3	7.333333	0	6.666667	0	0	0	0	4.333333	1.666667	0	1.666667	0	0	0	0	5	0	0	0	0	0	0	0	5	col
196	223	29	206	31.333333	3.666667	27	6.666667	0	0	0	2.666667	19	0.333333	15.666667	0.666667	0	0	0	3.333333	9.333333	0	7.333333	0	0	0	0	4.333333	2	0	2	0	0	0	0	5	0.333333	0	0.333333	0	0	0	0	4.666667	col
205	228	15	211	43.666667	5	31	6.666667	0	0	0	3	26	0.333333	17.333333	0.666667	0	0	0	4	10.666667	0	8	0	0	0	0	4.333333	2.333333	0	2	0	0	0	0	4.666667	0.333333	0	0.333333	0	0	0	0	4.666667	col
191	217	43	204	3.666667	1.333333	10	5.666667	0	0	0	2.333333	1.666667	0.333333	3.666667	0.666667	0	0	0	3	2	0	2.666667	0	0	0	0	4	0.333333	0	0.333333	0	0	0	0	4.333333	0	0	0	0	0	0	0	5.333333	col
191	216	41	203	1.333333	0.666667	8	4.666667	0	0	0	2	1	0.333333	3.333333	0.666667	0	0	0	3	1	0	2.333333	0.333333	0	0	0	3.333333	0.333333	0	0.333333	0.333333	0	0	0	4.333333	0	0	0	0	0	0	0	5.333333	col
192.333333	214	35	202	1.333333	0.333333	7	3.666667	0	0	0	2	0.333333	0	3	0.666667	0	0	0	2.333333	0.666667	0	2.333333	0.333333	0	0	0	3.333333	0.333333	0	0.333333	0.333333	0	0	0	4.333333	0	0	0	0	0	0	0	5.333333	col
198.333333	215	33	208	1.666667	0.333333	7	3.333333	0	0	0	2	0.333333	0	3.333333	0.666667	0	0	0	2.333333	0.333333	0.333333	2.333333	0.333333	0	0	0	3.333333	0.333333	0	0.333333	0	0	0	0	4.333333	0	0	0	0	0	0	0	5.333333	col
191.666667	215	36	202	1.666667	0.333333	8	3	0	0	0	2.333333	0.666667	0	4.333333	0.666667	0	0	0	2.333333	0.666667	0	2.666667	0.333333	0	0	0	3.333333	0.333333	0	0.333333	0	0	0	0	4.333333	0	0	0	0	0	0	0	5.333333	col
191	217	43	204	1.333333	0.333333	10	3	0	0	0	2	1.333333	0	6	0.333333	0	0	0	2.333333	1.666667	0	3.333333	0.333333	0	0	0	3.333333	0.666667	0	0.666667	0	0	0	0	4.333333	0	0	0	0	0	0	0	5.333333	col
191.333333	217	42	204	2.333333	0.666667	14.333333	3.333333	0	0	0	2	3.666667	0	8.333333	0.333333	0	0	0	2.333333	3.333333	0	4.666667	0	0	0	0	3.666667	0.666667	0	1	0	0	0	0	4.333333	0	0	0	0	0	0	0	5.333333	col
192	213	40	203	7	1.333333	19	3.666667	0	0	0	1.666667	8	0	11.333333	0.333333	0	0	0	2.666667	5.666667	0	5.666667	0	0	0	0	4.333333	1.666667	0	1.666667	0	0	0	0	4.333333	0	0	0	0	0	0	0	5.333333	col
191.333333	216	40	203	22.333333	1.666667	24.333333	4.333333	0	0	0	2.333333	15.333333	0.333333	14.333333	0.333333	0	0	0	3.333333	8	0	7	0	0	0	0	4.333333	2	0	1.666667	0	0	0	0	4.666667	0.333333	0	0.333333	0	0	0	0	5	col
192.666667	218	33	203	46.333333	1.333333	28.666667	4.666667	0	0	0	2.666667	23.666667	0.333333	16.666667	0.333333	0	0	0	3.333333	10	0	7.666667	0	0	0	0	4.333333	2	0	2	0	0	0	0	4.666667	0.333333	0	0.333333	0	0	0	0	4.666667	col
190	217	43	203	6	0.333333	8.666667	4.666667	0	0	0	2.666667	2.333333	0	3.333333	0.666667	0	0	0	2.666667	1.666667	0	2.333333	0	0	0	0	4	0.333333	0	0.333333	0	0	0	0	4.333333	0	0	0	0	0	0	0	5.333333	col
190.333333	215	41	202	1.666667	0.666667	7	4	0	0	0	1.666667	1	0	3	0.666667	0	0	0	2.666667	0.666667	0	2.333333	0.333333	0	0	0	3.333333	0.333333	0	0.333333	0.333333	0	0	0	4.333333	0	0	0	0	0	0	0	5.333333	col
190.666667	215	40	202	1.666667	0.333333	6	3	0	0	0	2.333333	0.333333	0	3	0.333333	0	0	0	2.333333	0.333333	0	2.333333	0.333333	0	0	0	3.333333	0.333333	0	0.333333	0	0	0	0	4.333333	0	0	0	0	0	0	0	5.333333	col
190.666667	213	38	201	2.333333	0.333333	6	2.666667	0	0	0	2.333333	0.333333	0	3.333333	0.333333	0	0	0	2.333333	0.333333	0	2.333333	0.333333	0	0	0	3	0.333333	0	0.333333	0	0	0	0	4.333333	0	0	0	0	0	0	0	5.333333	col
190.666667	215	40	202	2	0.333333	8	2.666667	0	0	0	2.666667	0.666667	0	4.666667	0.333333	0	0	0	2.666667	0.666667	0	2.666667	0.333333	0	0	0	3.333333	0.333333	0	0.666667	0	0	0	0	4.333333	0	0	0	0	0	0	0	5.333333	col
190.333333	216	43	203	1	0.666667	10.666667	2.666667	0	0	0	2	1.666667	0	6.666667	0.333333	0	0	0	2.666667	2.333333	0	3.333333	0	0	0	0	3.333333	0.666667	0	0.666667	0	0	0	0	4.333333	0	0	0	0	0	0	0	5.333333	col
191	215	42	203	2	0.666667	15	2.666667	0	0	0	1.666667	4.666667	0	9.333333	0.333333	0	0	0	2.333333	4	0	5	0	0	0	0	3.666667	1.333333	0	1.666667	0	0	0	0	4.333333	0	0	0	0	0	0	0	5.333333	col
192	213	40	203	8.333333	0.666667	20.666667	2.666667	0	0	0	2	10	0	12	0.333333	0	0	0	2.333333	6.333333	0	6	0	0	0	0	4.333333	1.666667	0	1.666667	0	0	0	0	4.333333	0	0	0	0	0	0	0	5.333333	col
193.333333	216	39	205	29	0.666667	25.666667	3	0	0	0	2.333333	19	0	15	0.333333	0	0	0	3.333333	8.333333	0	7.333333	0	0	0	0	4.333333	2	0	2	0	0	0	0	4.333333	0.333333	0	0.333333	0	0	0	0	5	col
195.666667	222	30	206	59.666667	0.333333	30	3	0	0	0	3	28	0	17.333333	0.333333	0	0	0	4	10.333333	0	8.333333	0	0	0	0	4.333333	2.333333	0	2	0	0	0	0	4.666667	0.333333	0	0.333333	0	0	0	0	4.666667	col
190.333333	215	38	201	18.333333	0.666667	10.333333	5	0	0	0	2.666667	4.333333	0	4	0.333333	0	0	0	3.333333	2.333333	0	2.666667	0	0	0	0	4.333333	0.333333	0	0.333333	0	0	0	0	4.333333	0	0	0	0	0	0	0	5.333333	col
190.333333	213	42	202	8.333333	0.333333	8.333333	4	0	0	0	2	3.333333	0	3.333333	0.333333	0	0	0	3	1.666667	0	2.333333	0	0	0	0	3.333333	0.333333	0	0.333333	0	0	0	0	4.333333	0	0	0	0	0	0	0	5.333333	col
188.666667	214	44	201	2.333333	0.666667	6.333333	3.333333	0	0	0	1.333333	1.333333	0	3	0.333333	0	0	0	2.333333	0.666667	0	2.333333	0.333333	0	0	0	3.333333	0.333333	0	0.333333	0.333333	0	0	0	4.333333	0	0	0	0	0	0	0	5.333333	col
189.333333	214	45	202	1.333333	0.333333	5.666667	2.666667	0	0	0	1.666667	0.333333	0	3	0.333333	0	0	0	2.333333	0.333333	0	2.333333	0.333333	0	0	0	3.333333	0.333333	0	0.333333	0	0	0	0	4.333333	0	0	0	0	0	0	0	5.333333	col
188.333333	214	45	201	2	0.333333	6	2.333333	0	0	0	2.333333	0.333333	0	3.333333	0.333333	0	0	0	2.333333	0.333333	0	2.333333	0.333333	0	0	0	3.333333	0.333333	0	0.333333	0	0	0	0	4.333333	0	0	0	0	0	0	0	5.333333	col
186.333333	216	44	199	1.666667	0.666667	8	2.333333	0	0	0	2.333333	0.666667	0	5	0.333333	0	0	0	2.666667	1.333333	0	3	0	0	0	0	3.333333	0.333333	0	0.666667	0	0	0	0	4.333333	0	0	0	0	0	0	0	5.333333	col
190	217	43	203	2	0.666667	11.666667	2	0	0	0	2.333333	2	0	7	0.333333	0	0	0	2.333333	2.666667	0	4	0	0	0	0	3.333333	0.666667	0	0.666667	0	0	0	0	4.333333	0	0	0	0	0	0	0	5.333333	col
191.333333	215	37	202	3	0.333333	16.333333	2	0	0	0	1.666667	5.333333	0	10	0.333333	0	0	0	2.666667	4.666667	0	5.333333	0	0	0	0	3.666667	1.666667	0	1.666667	0	0	0	0	4.333333	0	0	0	0	0	0	0	5.333333	col
192.333333	213	38	203	10.666667	0.333333	22	2.333333	0	0	0	2.333333	11.666667	0	13	0.333333	0	0	0	3.333333	7	0	6.666667	0	0	0	0	4.333333	2	0	1.666667	0	0	0	0	4.333333	0	0	0	0	0	0	0	5.333333	col
190	217	40	202	35.333333	0.333333	27.666667	2.333333	0	0	0	2.666667	21.666667	0	16.333333	0.333333	0	0	0	3.333333	9.333333	0	7.666667	0	0	0	0	4.333333	2	0	2	0	0	0	0	4.333333	0.333333	0	0.333333	0	0	0	0	4.666667	col
198.666667	221	28	208	69.333333	0	31.666667	2.333333	0	0	0	3	31.333333	0	18.333333	0.333333	0	0	0	4	11.333333	0	8.666667	0	0	0	0	4.333333	2.333333	0	2	0	0	0	0	4.666667	0.333333	0	0.333333	0	0	0	0	4.666667	col
193.333333	214	35	203	17	2.333333	9.333333	4.666667	0	0	0	2.333333	4.333333	0.333333	4	0.333333	0	0	0	3.333333	2	0	2.333333	0	0	0	0	3.333333	0.333333	0	0.333333	0	0	0	0	4.333333	0	0	0	0	0	0	0	5.333333	col
190.333333	213	42	202	8.666667	0.666667	7.666667	3.666667	0	0	0	2.333333	3.333333	0	3.333333	0.333333	0	0	0	2.666667	1	0	2.333333	0	0	0	0	3.666667	0.333333	0	0.333333	0	0	0	0	4.333333	0	0	0	0	0	0	0	5.333333	col
189.333333	214	45	202	3	0.333333	6	3	0	0	0	1.666667	1.333333	0	3	0.333333	0	0	0	2	0.666667	0	2	0	0	0	0	3.333333	0.333333	0	0.333333	0	0	0	0	4.333333	0	0	0	0	0	0	0	5.333333	col
188.333333	213	46	201	1	0.666667	5.333333	2.666667	0	0	0	1.666667	0.333333	0	3	0.333333	0	0	0	2.333333	0.333333	0	2.333333	0.333333	0	0	0	3.333333	0.333333	0	0.333333	0	0	0	0	4.333333	0	0	0	0	0	0	0	5.333333	col
187.666667	214	48	201	1	0.666667	6	2.333333	0	0	0	2.333333	0.333333	0	3.666667	0.333333	0	0	0	2.333333	0.333333	0	2.666667	0	0	0	0	3.333333	0.333333	0	0.333333	0	0	0	0	4.333333	0	0	0	0	0	0	0	5.333333	col
186.333333	215	48	200	2.666667	0.666667	8.666667	1.666667	0	0	0	2.333333	0.666667	0	5.333333	0.333333	0	0	0	2.666667	1.666667	0	3.333333	0	0	0	0	3.333333	0.666667	0	0.666667	0	0	0	0	4.333333	0	0	0	0	0	0	0	5.333333	col
189.666667	217	41	202	3.666667	0.333333	12	1.666667	0	0	0	3	2.333333	0	7.666667	0.333333	0	0	0	3.333333	3	0	4.666667	0	0	0	0	3.333333	0.666667	0	1	0	0	0	0	4.333333	0	0	0	0	0	0	0	5.333333	col
193	216	37	204	4	0.333333	17.666667	1.333333	0	0	0	2.666667	6	0	10.666667	0.333333	0	0	0	3.333333	5.333333	0	5.666667	0	0	0	0	3.333333	1.666667	0	1.666667	0	0	0	0	4.333333	0	0	0	0	0	0	0	5.333333	col
192.666667	215	36	203	12.333333	0.666667	23.666667	1.666667	0	0	0	2.666667	13	0	14	0.333333	0	0	0	3.333333	8	0	7	0	0	0	0	4.333333	2	0	2	0	0	0	0	4.333333	0.333333	0	0	0	0	0	0	5	col
186.333333	217	39	198	40.333333	0.333333	29.333333	2	0	0	0	3	23.333333	0	17	0.333333	0	0	0	3.333333	10.333333	0	8	0	0	0	0	4.333333	2	0	2	0	0	0	0	4.666667	0.333333	0	0.333333	0	0	0	0	4.666667	col
196.333333	226	27	206	75.666667	0	33	1.666667	0	0	0	3	33.333333	0	19.333333	0.333333	0	0	0	4	12	0	8.666667	0	0	0	0	4.333333	2.333333	0	2	0	0	0	0	4.666667	0.333333	0	0.333333	0	0	0	0	4.666667	col
194.333333	210	35	204	12	4	9	4.333333	0	0	0	2.333333	4.333333	0.333333	4	0.333333	0	0	0	3.333333	2	0	2.333333	0	0	0	0	3.666667	0.333333	0	0.333333	0	0	0	0	4.333333	0	0	0	0	0	0	0	5.333333	col
191.666667	211	41	203	6.333333	1.666667	7	3.666667	0	0	0	2	3	0	3.333333	0.333333	0	0	0	3	1	0	1.666667	0	0	0	0	3.666667	0	0	0.333333	0	0	0	0	4.333333	0	0	0	0	0	0	0	5.333333	col
191	212	41	202	2.666667	1	5.666667	3	0	0	0	2	1	0	3	0.333333	0	0	0	2.666667	0.333333	0	2	0	0	0	0	3.333333	0.333333	0	0.333333	0	0	0	0	4.333333	0	0	0	0	0	0	0	5.333333	col
190.333333	213	42	202	1.333333	0.666667	5.333333	2.666667	0	0	0	2	0.333333	0	3	0.333333	0	0	0	2	0.333333	0	2.333333	0	0	0	0	3.333333	0.333333	0	0.333333	0	0	0	0	4.333333	0	0	0	0	0	0	0	5.333333	col
189.333333	214	45	202	2	0.666667	6.333333	2	0	0	0	2.333333	0.333333	0	3.666667	0.333333	0	0	0	2.333333	0.666667	0	2.666667	0	0	0	0	3.333333	0.333333	0	0.666667	0	0	0	0	4.333333	0	0	0	0	0	0	0	5.333333	col
188	216	45	201	3.666667	0.333333	9	1.666667	0	0	0	2.333333	1	0	5.666667	0.333333	0	0	0	3.333333	1.666667	0	3.333333	0	0	0	0	3.333333	0.666667	0	0.666667	0	0	0	0	4.333333	0	0	0	0	0	0	0	5.333333	col
191.333333	216	40	203	4.333333	0.333333	13	1.333333	0	0	0	2.666667	2.666667	0	8.333333	0.333333	0	0	0	3.333333	3.333333	0	5	0	0	0	0	3.333333	1.333333	0	1.333333	0	0	0	0	4.333333	0	0	0	0	0	0	0	5.333333	col
195	217	33	205	5	0.666667	18.333333	1	0	0	0	2.666667	6.333333	0	11.666667	0.333333	0	0	0	3.333333	5.666667	0	5.666667	0	0	0	0	3.666667	1.666667	0	1.666667	0	0	0	0	4.333333	0	0	0	0	0	0	0	5.333333	col
194.333333	214	35	204	13.666667	0.666667	25	1	0	0	0	2.333333	13.333333	0	14.666667	0	0	0	0	3.333333	8.333333	0	7.333333	0	0	0	0	4.333333	2	0	2	0	0	0	0	4.333333	0.333333	0	0.333333	0	0	0	0	5	col
187	218	37	198	42.666667	0.333333	30.333333	1.333333	0	0	0	2.333333	24	0	17.666667	0	0	0	0	4	10.666667	0	8.333333	0	0	0	0	4.333333	2.333333	0	2	0	0	0	0	4.666667	0.333333	0	0.333333	0	0	0	0	4.666667	col
203	227	24	212	77	0.333333	34.666667	1.333333	0	0	0	2.666667	33.666667	0	19.666667	0	0	0	0	4	12.333333	0	9	0	0	0	0	4.333333	2.333333	0	2.333333	0	0	0	0	4.666667	0.333333	0	0.333333	0	0	0	0	4.666667	col
197	215	34	207	13.333333	4.333333	11	5.666667	0	0	0	3	5.333333	0	4.666667	0.333333	0	0	0	3.333333	2.666667	0	2.333333	0	0	0	0	4.333333	0.333333	0	0.333333	0	0	0	0	5	0	0	0	0	0	0	0	5.333333	col
193.666667	213	37	204	9.333333	3	8.666667	4.333333	0	0	0	2.666667	4	0	3.666667	0.333333	0	0	0	3	1.666667	0	2	0	0	0	0	3.666667	0	0	0.333333	0	0	0	0	4.333333	0	0	0	0	0	0	0	5.333333	col
192	212	37	202	4.333333	1.666667	6.666667	3.666667	0	0	0	2	2.666667	0	3.333333	0.333333	0	0	0	2.666667	0.666667	0	1.666667	0	0	0	0	3.333333	0	0	0.333333	0	0	0	0	4.333333	0	0	0	0	0	0	0	5.333333	col
191.666667	212	39	202	2.333333	1	5.333333	3	0	0	0	1.666667	1.333333	0	3	0.333333	0	0	0	2.666667	0.333333	0	2	0	0	0	0	3.333333	0.333333	0	0.333333	0	0	0	0	4.333333	0	0	0	0	0	0	0	5.333333	col
190.666667	213	38	201	1.333333	0.666667	5.333333	2.333333	0	0	0	1.666667	0.333333	0	3	0.333333	0	0	0	2.666667	0.333333	0	2.333333	0	0	0	0	3.333333	0.333333	0	0.333333	0	0	0	0	4.333333	0	0	0	0	0	0	0	5.333333	col
189.666667	215	40	201	2	0.666667	6.333333	1.666667	0	0	0	2.333333	0.666667	0	4	0.333333	0	0	0	2.333333	0.666667	0	2.666667	0	0	0	0	3.333333	0.333333	0	0.666667	0	0	0	0	4.333333	0	0	0	0	0	0	0	5.333333	col
191	216	41	203	3.333333	0.666667	9	1.666667	0	0	0	2.333333	1.333333	0	6	0.333333	0	0	0	3.333333	2.333333	0	3.666667	0	0	0	0	3.333333	0.666667	0	0.666667	0	0	0	0	4.333333	0	0	0	0	0	0	0	5.333333	col
193.333333	219	37	205	4	0.333333	13.666667	1.333333	0	0	0	2.333333	3	0	8.666667	0.333333	0	0	0	3.333333	4	0	5	0	0	0	0	3.333333	1.666667	0	1.666667	0	0	0	0	4.333333	0	0	0	0	0	0	0	5.333333	col
199.333333	217	31	209	4.333333	0.666667	19.666667	1.333333	0	0	0	2.666667	6.666667	0	12	0	0	0	0	3.333333	6.333333	0	6	0	0	0	0	4	2	0	1.666667	0	0	0	0	4.333333	0	0	0	0	0	0	0	5.333333	col
195.666667	212	31	204	13.333333	0.666667	26	1	0	0	0	2.666667	14.333333	0	15.333333	0	0	0	0	3.333333	8.666667	0	7.666667	0	0	0	0	4.333333	2	0	2	0	0	0	0	4.666667	0.333333	0	0.333333	0	0	0	0	4.666667	col
188	219	33	198	42.333333	0.666667	32	0.666667	0	0	0	2.333333	24.666667	0	18.333333	0	0	0	0	4	11	0	8.666667	0	0	0	0	4.333333	2.333333	0	2	0	0	0	0	4.666667	0.333333	0	0.333333	0	0	0	0	4.666667	col
204.333333	231	21	213	76	0.333333	35.333333	0.666667	0	0	0	3	34	0	20	0	0	0	0	4	12.666667	0	9.333333	0	0	0	0	4.333333	2.666667	0	2.333333	0	0	0	0	4.666667	0.333333	0	0.333333	0	0	0	0	4.666667	col
191.333333	216	43	204	10	3	11	5.333333	0	0	0	2.333333	5	0	4.333333	0.333333	0	0	0	3.333333	2.333333	0	2	0	0	0	0	4	0	0	0.333333	0	0	0	0	4.333333	0	0	0	0	0	0	0	5.333333	col
191	215	42	203	8	1	8	4	0	0	0	2.666667	3.666667	0	3.666667	0.333333	0	0	0	3.333333	1.666667	0	1.666667	0	0	0	0	3.666667	0	0	0.333333	0	0	0	0	4.333333	0	0	0	0	0	0	0	5.333333	col
190.666667	215	40	202	4.666667	0.666667	6	3.333333	0	0	0	2.666667	2	0	3	0.333333	0	0	0	2.666667	0.666667	0	1.666667	0	0	0	0	3.333333	0	0	0.333333	0	0	0	0	4.333333	0	0	0	0	0	0	0	5.333333	col
189.666667	215	40	201	3	0.333333	5.333333	3	0	0	0	2.666667	1	0	3	0.333333	0	0	0	2.666667	0.333333	0	2	0	0	0	0	3.333333	0.333333	0	0.333333	0	0	0	0	4.333333	0	0	0	0	0	0	0	5.333333	col
189.333333	216	40	201	1.666667	1	5.333333	2.333333	0	0	0	2	0.333333	0.333333	3	0.333333	0	0	0	2.666667	0.333333	0	2.333333	0	0	0	0	3.333333	0.333333	0	0.333333	0	0	0	0	4.333333	0	0	0	0	0	0	0	5.333333	col
190.666667	216	39	202	2.333333	1	6.666667	1.666667	0	0	0	2.333333	0.666667	0	4.333333	0.333333	0	0	0	3.333333	1	0	3	0	0	0	0	3.333333	0.666667	0	0.666667	0	0	0	0	4.333333	0	0	0	0	0	0	0	5.333333	col
191.666667	216	38	203	3.333333	0.666667	9.666667	1.666667	0	0	0	2.333333	1.666667	0	6	0.333333	0	0	0	3.333333	2.666667	0	3.666667	0	0	0	0	3.333333	0.666667	0	1	0	0	0	0	4.333333	0	0	0	0	0	0	0	5.333333	col
194	218	36	205	3.666667	0.666667	14.333333	1.333333	0	0	0	2.333333	3.666667	0	9	0.333333	0	0	0	3.333333	4.333333	0	5.333333	0	0	0	0	3.333333	1.666667	0	1.666667	0	0	0	0	4.333333	0	0	0	0	0	0	0	5.333333	col
197.666667	218	33	208	4	0.666667	20.666667	1.333333	0	0	0	2.333333	7	0	12.333333	0	0	0	0	3	7	0	7	0	0	0	0	4.333333	2	0	2	0	0	0	0	4.333333	0	0	0	0	0	0	0	5	col
195.333333	214	31	204	13	0.333333	27.333333	1	0	0	0	3	14.666667	0	16	0	0	0	0	3	9.333333	0	8	0	0	0	0	4.333333	2.333333	0	2	0	0	0	0	4.333333	0.333333	0	0.333333	0	0	0	0	4.666667	col
190.333333	220	34	201	41.333333	0.333333	33	1	0	0	0	2.666667	25	0	18.666667	0	0	0	0	3.666667	11.666667	0	9	0	0	0	0	4.333333	2.333333	0	2.333333	0	0	0	0	4.666667	0.333333	0	0.333333	0	0	0	0	4.666667	col
202.333333	228	22	211	75	0.333333	36.666667	0.666667	0	0	0	3	34	0	21	0	0	0	0	4	12.666667	0	9.666667	0	0	0	0	4.333333	2.666667	0	2.333333	0	0	0	0	4.666667	0.333333	0	0.333333	0	0	0	0	4.666667	col
188.666667	214	51	203	6	4	11	5	0	0	0	2	4.333333	0	4.333333	0.333333	0	0	0	3.333333	2	0	2	0	0	0	0	4.333333	0	0	0.333333	0	0	0	0	4.333333	0	0	0	0	0	0	0	5.333333	col
188.333333	215	47	202	4.666667	1	7.666667	4	0	0	0	2.333333	3	0	3.666667	0.333333	0	0	0	2.666667	1	0	1.666667	0	0	0	0	3.666667	0	0	0.333333	0	0	0	0	4.333333	0	0	0	0	0	0	0	5.333333	col
188.333333	216	44	201	3.666667	0.333333	5.666667	3.333333	0	0	0	2.333333	1.333333	0	3	0.333333	0	0	0	2.666667	0.333333	0	1.666667	0	0	0	0	3.333333	0	0	0.333333	0	0	0	0	4.333333	0	0	0	0	0	0	0	5.333333	col
187	216	45	200	2.666667	0.333333	5	2.666667	0	0	0	2.333333	0.666667	0.333333	2.666667	0.333333	0	0	0	2.666667	0.333333	0	2	0	0	0	0	3.333333	0.333333	0	0.333333	0	0	0	0	4.333333	0	0	0	0	0	0	0	5.333333	col
185.333333	217	47	199	2.333333	1	5	2	0	0	0	2.333333	0.333333	0	3	0.333333	0	0	0	2.666667	0.333333	0	2.333333	0	0	0	0	3.333333	0.333333	0	0.666667	0	0	0	0	4.333333	0	0	0	0	0	0	0	5.333333	col
188.666667	216	43	201	3.666667	0.666667	6.666667	1.666667	0	0	0	2.333333	1	0	4.333333	0.333333	0	0	0	3.333333	1	0	3	0	0	0	0	3.333333	0.666667	0	0.666667	0	0	0	0	4.333333	0	0	0	0	0	0	0	5.333333	col
190.666667	215	40	202	4.666667	0.333333	10	1.666667	0	0	0	2.333333	2.333333	0	6.666667	0.333333	0	0	0	3.333333	2.666667	0	4.666667	0	0	0	0	3.333333	0.666667	0	1.333333	0	0	0	0	4.333333	0	0	0	0	0	0	0	5.333333	col
193.333333	215	37	204	4	0.333333	15.333333	1.333333	0	0	0	2.666667	3.666667	0	9.333333	0.333333	0	0	0	3.333333	4.666667	0	5.333333	0	0	0	0	3.666667	1.666667	0	1.666667	0	0	0	0	4.333333	0	0	0	0	0	0	0	5.333333	col
195	217	33	205	3.666667	0.333333	21.333333	1.333333	0	0	0	2.333333	7.666667	0	13	0.333333	0	0	0	3	7	0	7	0	0	0	0	4.333333	2	0	2	0	0	0	0	4.333333	0.333333	0	0	0	0	0	0	5	col
194.333333	215	33	204	13	0.333333	28.333333	1.666667	0	0	0	2	15	0	16.666667	0.333333	0	0	0	3	10	0	8	0	0	0	0	4.333333	2.333333	0	2	0	0	0	0	4.666667	0.333333	0	0.333333	0	0	0	0	4.666667	col
191.666667	219	36	203	41	0.333333	34	1.333333	0	0	0	2.333333	26	0	19.666667	0.333333	0	0	0	3.333333	12.333333	0	9	0	0	0	0	4.333333	2.666667	0	2.333333	0	0	0	0	4.666667	0.333333	0	0.333333	0	0	0	0	4.666667	col
204	224	25	213	76	0.333333	37.666667	1	0	0	0	2.666667	35	0	21.333333	0	0	0	0	4	13.333333	0	9.666667	0	0	0	0	4.333333	2.666667	0	2.333333	0	0	0	0	4.666667	0.333333	0	0.333333	0	0	0	0	4.666667	col
186	215	53	201	7.333333	1.333333	11	4.333333	0	0	0	2	3.666667	0	4	0.333333	0	0	0	3	1.666667	0	1.666667	0	0	0	0	4.333333	0	0	0.333333	0	0	0	0	4.333333	0	0	0	0	0	0	0	5.333333	col
186.666667	216	53	202	2.666667	1.333333	7.666667	3.666667	0	0	0	2	1.666667	0	3.333333	0.333333	0	0	0	2.333333	0.666667	0	1.666667	0	0	0	0	3.666667	0	0	0.333333	0	0	0	0	4.333333	0	0	0	0	0	0	0	5.333333	col
186.666667	216	49	201	1.666667	0.333333	5.666667	3	0	0	0	1.333333	1	0	2.666667	0.333333	0	0	0	2.333333	0.333333	0	1.666667	0	0	0	0	3.333333	0	0	0.333333	0	0	0	0	4.333333	0	0	0	0	0	0	0	5.333333	col
186	215	49	200	1.666667	0.333333	5	2.666667	0	0	0	2	0.333333	0	2.666667	0.333333	0	0	0	2.333333	0.333333	0	2	0	0	0	0	3	0.333333	0	0.333333	0	0	0	0	4.333333	0	0	0	0	0	0	0	5.333333	col
183.666667	216	50	198	1.666667	0.666667	5	2	0	0	0	2	0.333333	0	3	0.333333	0	0	0	2.333333	0.333333	0	2.666667	0	0	0	0	3.333333	0.333333	0	0.666667	0	0	0	0	4.333333	0	0	0	0	0	0	0	5.333333	col
187.333333	215	48	201	3.333333	0.666667	7	1.666667	0	0	0	2.333333	1	0	4.333333	0.333333	0	0	0	3	1	0	3	0	0	0	0	3.333333	0.666667	0	0.666667	0	0	0	0	4.333333	0	0	0	0	0	0	0	5.333333	col
190	215	42	202	4.333333	0.333333	10.666667	2	0	0	0	2.333333	2	0	6.666667	0.333333	0	0	0	3.333333	3	0	4.666667	0	0	0	0	3.333333	1.333333	0	1.666667	0	0	0	0	4.333333	0	0	0	0	0	0	0	5.333333	col
193	213	36	203	4.333333	0.666667	16	2	0	0	0	2.333333	4	0	9.666667	0.333333	0	0	0	3.333333	5.333333	0	5.666667	0	0	0	0	3.333333	2	0	1.666667	0	0	0	0	4.333333	0	0	0	0	0	0	0	5.333333	col
196.333333	215	33	206	4.666667	1.333333	22.666667	1.666667	0	0	0	2	8.333333	0	13.666667	0.333333	0	0	0	3	7.666667	0	7.333333	0	0	0	0	4.333333	2	0	2	0	0	0	0	4.333333	0.333333	0	0.333333	0	0	0	0	5	col
193.666667	214	33	203	14	1.333333	30	1.666667	0	0	0	2	16.666667	0	17.333333	0.333333	0	0	0	3	10.333333	0	8.666667	0	0	0	0	4.333333	2.333333	0	2.333333	0	0	0	0	4.666667	0.333333	0	0.333333	0	0	0	0	4.666667	col
191.666667	219	36	203	43.666667	1.333333	35.666667	1.666667	0	0	0	2.333333	28	0	20	0.333333	0	0	0	3.333333	12.333333	0	9.666667	0	0	0	0	4.333333	2.666667	0	2.333333	0	0	0	0	4.666667	0.333333	0	0.333333	0	0	0	0	4.666667	col
193	227	27	203	78.666667	1.333333	38.666667	1.333333	0	0	0	2.666667	37	0	21.666667	0.333333	0	0	0	4	13.333333	0	10	0	0	0	0	4.333333	2.666667	0	2.333333	0	0	0	0	4.666667	0.333333	0	0.333333	0	0	0	0	4.666667	col
188	214	46	201	7.666667	0.666667	11.666667	4	0	0	0	2.333333	2.666667	0	3.666667	0.333333	0	0	0	2.666667	1.333333	0	1.666667	0	0	0	0	4.333333	0	0	0.333333	0	0	0	0	4.333333	0	0	0	0	0	0	0	5.333333	col
187.333333	217	49	202	2.666667	0.666667	8	3.333333	0	0	0	1.666667	1.333333	0	3	0.333333	0	0	0	2.333333	0.666667	0	1	0	0	0	0	3.666667	0	0	0.333333	0	0	0	0	4.333333	0	0	0	0	0	0	0	5.333333	col
187.333333	217	49	202	1.333333	0.333333	5.666667	2.666667	0	0	0	1.666667	0.666667	0	2.666667	0.333333	0	0	0	2.333333	0.333333	0	1.666667	0	0	0	0	3.333333	0	0	0.333333	0	0	0	0	4.333333	0	0	0	0	0	0	0	5.333333	col
187.333333	217	49	202	1.666667	0.333333	5	2.333333	0	0	0	2	0.333333	0	2.666667	0.333333	0	0	0	2.333333	0.333333	0	2	0	0	0	0	3	0.333333	0	0.333333	0	0	0	0	4.333333	0	0	0	0	0	0	0	5.333333	col
185.666667	218	48	200	2	0.666667	5.333333	2	0	0	0	2	0.333333	0	3	0.333333	0	0	0	2.666667	0.666667	0	2.666667	0	0	0	0	3	0.333333	0	0.666667	0	0	0	0	4.333333	0	0	0	0	0	0	0	5.333333	col
187.333333	215	48	201	2	0.666667	7.333333	2	0	0	0	2.666667	0.666667	0	5	0.333333	0	0	0	2.666667	1.666667	0	3.333333	0	0	0	0	3.333333	0.666667	0	1	0	0	0	0	4.333333	0	0	0	0	0	0	0	5.333333	col
189.666667	214	44	202	3.333333	0.333333	11.333333	2	0	0	0	2.333333	1.666667	0	7	0.333333	0	0	0	2.666667	3.333333	0	5	0	0	0	0	3.333333	1.666667	0	1.666667	0	0	0	0	4.333333	0	0	0	0	0	0	0	5.333333	col
191.666667	213	37	202	3.666667	0.333333	17	2	0	0	0	2.666667	3.666667	0	10.333333	0.333333	0	0	0	3.333333	5.666667	0	6	0	0	0	0	3.333333	2	0	2	0	0	0	0	4.333333	0	0	0	0	0	0	0	5.333333	col
192.333333	214	35	202	5.666667	1.666667	24	2	0	0	0	2.333333	8.666667	0	14	0.333333	0	0	0	3.333333	8	0	7.666667	0	0	0	0	4.333333	2.333333	0	2	0	0	0	0	4.333333	0.333333	0	0.333333	0	0	0	0	4.666667	col
192.666667	213	37	203	18.666667	2	31.333333	2	0	0	0	2.666667	18.333333	0	17.666667	0.333333	0	0	0	3.333333	10.666667	0	8.666667	0	0	0	0	4.333333	2.333333	0	2.333333	0	0	0	0	4.666667	0.333333	0	0.333333	0	0	0	0	4.666667	col
195.333333	218	34	206	52.666667	1.333333	37	2	0	0	0	2.333333	30.333333	0	21	0.333333	0	0	0	3.333333	12.666667	0	9.666667	0	0	0	0	4.333333	2.666667	0	2.333333	0	0	0	0	4.666667	0.333333	0	0.333333	0	0	0	0	4.666667	col
187.666667	215	46	201	6.333333	0.666667	12.333333	3.666667	0	0	0	2.666667	1.666667	0	3.333333	0.333333	0	0	0	3	0.666667	0	1	0	0	0	0	4	0	0	0.333333	0	0	0	0	4.333333	0	0	0	0	0	0	0	5.333333	col
188.333333	218	45	202	2.666667	0.333333	8.333333	3	0	0	0	1.666667	0.666667	0	2.666667	0.333333	0	0	0	3	0.333333	0	1	0	0	0	0	3.333333	0	0	0.333333	0	0	0	0	4.333333	0	0	0	0	0	0	0	5.333333	col
189	217	44	202	1.333333	0.666667	6	2.666667	0	0	0	1.666667	0.333333	0	2.333333	0.333333	0	0	0	2.333333	0.333333	0	1.666667	0	0	0	0	3.333333	0.333333	0	0.333333	0	0	0	0	4.333333	0	0	0	0	0	0	0	5.333333	col
189.333333	219	43	203	1.333333	0.333333	5	2.333333	0	0	0	2	0.333333	0	2.666667	0.333333	0	0	0	2.333333	0.333333	0	2.333333	0	0	0	0	3	0.333333	0	0.666667	0	0	0	0	4.333333	0	0	0	0	0	0	0	5.333333	col
189	218	42	202	1.666667	0.333333	5.333333	2.333333	0	0	0	2.333333	0.333333	0	3.333333	0.333333	0	0	0	2.666667	0.666667	0	2.666667	0	0	0	0	3	0.666667	0	0.666667	0	0	0	0	4.333333	0	0	0	0	0	0	0	5.333333	col
187.666667	218	44	201	1.333333	0.666667	8	2.333333	0	0	0	2.333333	0.333333	0	5	0.333333	0	0	0	2.666667	2	0	3.333333	0	0	0	0	3	0.666667	0	1.333333	0	0	0	0	4.333333	0	0	0	0	0	0	0	5.333333	col
187.666667	217	42	200	1.333333	0.666667	12.333333	2.333333	0	0	0	2	1.333333	0	7.666667	0.333333	0	0	0	2.666667	3.333333	0	5	0	0	0	0	3.333333	1.666667	0	1.666667	0	0	0	0	4.333333	0	0	0	0	0	0	0	5.333333	col
189.666667	216	39	201	2.666667	0.666667	18.333333	2.333333	0	0	0	2.666667	3.666667	0	10.666667	0.666667	0	0	0	2.666667	5.666667	0	6	0	0	0	0	3.333333	2	0	2	0	0	0	0	4.333333	0	0	0	0	0	0	0	5	col
189.666667	215	40	201	6.333333	1.666667	25.333333	2.666667	0	0	0	2.666667	9.666667	0	14.666667	0.666667	0	0	0	3	8.333333	0	7.666667	0	0	0	0	4	2.333333	0	2	0	0	0	0	4.666667	0.333333	0	0.333333	0	0	0	0	4.666667	col
185.333333	215	42	197	26.666667	1.666667	32.666667	2.666667	0	0	0	2.666667	20	0	18.333333	0.666667	0	0	0	3.333333	10.666667	0	9	0	0	0	0	4.333333	2.666667	0	2.333333	0	0	0	0	4.666667	0.333333	0	0.333333	0	0	0	0	4.666667	col
189.666667	218	34	200	67	1	38.333333	2.666667	0	0	0	2.666667	33.333333	0	21.333333	0.666667	0	0	0	3.666667	12.666667	0	9.666667	0	0	0	0	4.333333	2.666667	0	2.333333	0	0	0	0	4.666667	0.333333	0	0.333333	0	0	0	0	4.666667	col
183.333333	215	52	198	5.666667	0.666667	12.333333	3.333333	0	0	0	2.333333	1	0	3	0.333333	0	0	0	3	0.333333	0	1	0	0	0	0	4	0	0	0.333333	0	0	0	0	4.333333	0	0	0	0	0	0	0	5.333333	col
187	219	49	202	3	0.333333	8.666667	3	0	0	0	2	0.333333	0	2.333333	0.333333	0	0	0	3	0.333333	0	1	0	0	0	0	3.333333	0	0	0.333333	0	0	0	0	4.333333	0	0	0	0	0	0	0	5.333333	col
189.666667	216	42	202	1.666667	0.666667	6.333333	2.333333	0	0	0	2	0.333333	0	2.333333	0.333333	0	0	0	2.666667	0	0	1.666667	0	0	0	0	3.333333	0.333333	0	0.333333	0	0	0	0	4.333333	0	0	0	0	0	0	0	5.333333	col
192.333333	218	41	205	1	0.666667	5.333333	2.333333	0	0	0	2	0.333333	0	2.666667	0.333333	0	0	0	2.333333	0.333333	0	2.333333	0	0	0	0	3	0.333333	0	0.666667	0	0	0	0	4.333333	0	0	0	0	0	0	0	5.333333	col
191.333333	220	40	204	0.666667	0.333333	6	2.333333	0	0	0	2.333333	0.333333	0	3.333333	0.333333	0	0	0	2.333333	1	0	3	0	0	0	0	3	0.666667	0	0.666667	0	0	0	0	4.333333	0	0	0	0	0	0	0	5.333333	col
188.666667	219	40	201	0.666667	0.333333	9	2.333333	0	0	0	2	0.333333	0	5.333333	0.666667	0	0	0	2.333333	2.333333	0	3.666667	0	0	0	0	3	1.333333	0	1.333333	0	0	0	0	4.333333	0	0	0	0	0	0	0	5.333333	col
188	219	39	200	0.666667	0.333333	13.666667	2.666667	0	0	0	1.666667	1	0	8	0.666667	0	0	0	2.333333	3.666667	0	5.333333	0	0	0	0	3.333333	1.666667	0	1.666667	0	0	0	0	4.333333	0	0	0	0	0	0	0	5.333333	col
189.333333	219	38	201	1.333333	0.333333	19.666667	3	0	0	0	1.666667	3.666667	0	11.666667	0.666667	0	0	0	2.333333	6.333333	0	6.666667	0	0	0	0	3.333333	2	0	2	0	0	0	0	4.333333	0.333333	0	0	0	0	0	0	5	col
189	218	42	202	8	1	27	3.333333	0	0	0	2	10.333333	0.333333	15.333333	0.666667	0	0	0	2.333333	8.666667	0	8	0	0	0	0	4	2.333333	0	2.333333	0	0	0	0	4.666667	0.333333	0	0.333333	0	0	0	0	4.666667	col
186.666667	217	45	200	34	1	34	3.666667	0	0	0	2	22.333333	0.333333	19	0.666667	0	0	0	3	11.333333	0	9	0	0	0	0	4.333333	2.666667	0	2.333333	0	0	0	0	4.666667	0.333333	0	0.333333	0	0	0	0	4.666667	col
190.333333	212	47	203	9.333333	1	18	4	0	0	0	3	0.666667	0	3	0.333333	0	0	0	3.333333	0.666667	0	1	0	0	0	0	4.333333	0	0	0.333333	0	0	0	0	4.333333	0	0	0	0	0	0	0	5.333333	col
185.333333	216	54	201	5.666667	0.666667	12.333333	3.333333	0	0	0	2.333333	0.333333	0	2.333333	0.333333	0	0	0	3	0.333333	0	1	0	0	0	0	4	0	0	0.333333	0	0	0	0	4.333333	0	0	0	0	0	0	0	5.333333	col
186	217	54	202	3	0.666667	8.666667	2.666667	0	0	0	2	0.333333	0	2	0.333333	0	0	0	3	0	0	1	0	0	0	0	3.333333	0	0	0.333333	0	0	0	0	4.333333	0	0	0	0	0	0	0	5.333333	col
188.666667	215	46	202	2	0.666667	6.666667	2.333333	0	0	0	2	0.333333	0	2.333333	0.333333	0	0	0	2.666667	0.333333	0	2	0	0	0	0	3.333333	0.333333	0	0.333333	0	0	0	0	4.333333	0	0	0	0	0	0	0	5.333333	col
190.666667	217	41	203	1.333333	0.333333	5.666667	2.333333	0	0	0	2.333333	0.333333	0	2.666667	0.333333	0	0	0	2.333333	0.666667	0	2.333333	0	0	0	0	3	0.333333	0	0.666667	0	0	0	0	4.333333	0	0	0	0	0	0	0	5.333333	col
190	221	40	203	0.666667	0.333333	7.333333	2.333333	0	0	0	2	0.333333	0	3.666667	0.333333	0	0	0	2.333333	1	0	3	0	0	0	0	3	0.666667	0	0.666667	0	0	0	0	4.333333	0	0	0	0	0	0	0	5.333333	col
189	220	41	202	0.333333	0.333333	10.333333	2.333333	0	0	0	2	0.333333	0	6	0.666667	0	0	0	2.333333	2.666667	0	4.333333	0	0	0	0	3	1.333333	0	1.666667	0	0	0	0	4.333333	0	0	0	0	0	0	0	5.333333	col
189	217	40	201	0.333333	0.333333	15	3	0	0	0	1.666667	1	0	9	0.666667	0	0	0	2.333333	4.666667	0	5.333333	0	0	0	0	3.333333	2	0	2	0	0	0	0	4.333333	0	0	0	0	0	0	0	5.333333	col
189	217	40	201	1.333333	0.333333	21.333333	3.666667	0	0	0	1.666667	4.666667	0.333333	12.666667	0.666667	0	0	0	2.333333	6.666667	0	7	0	0	0	0	3.666667	2.333333	0	2	0	0	0	0	4.333333	0.333333	0	0.333333	0	0	0	0	5	col
188	219	45	202	9.333333	1.333333	28.666667	4	0	0	0	1.666667	12	0.333333	16.666667	1	0	0	0	2.333333	9.333333	0	8.333333	0	0	0	0	4	2.333333	0	2.333333	0	0	0	0	4.666667	0.333333	0	0.333333	0	0	0	0	4.666667	col
187.333333	217	46	201	38.666667	2.333333	35.333333	4.666667	0	0	0	2	24.666667	0.333333	19.666667	1	0	0	0	3	11.666667	0	9	0	0	0	0	4.333333	2.666667	0	2.333333	0	0	0	0	4.666667	0.333333	0	0.333333	0	0	0	0	4.666667	col
189.666667	213	45	202	8.666667	1.333333	17	3.666667	0	0	0	3	0.333333	0	2.666667	0.333333	0	0	0	3.333333	0.333333	0	0.666667	0	0	0	0	4.333333	0	0	0.333333	0	0	0	0	4.333333	0	0	0	0	0	0	0	5.333333	col
185.666667	216	53	201	5	1.333333	12	3	0	0	0	2.333333	0.333333	0	2	0.333333	0	0	0	3	0	0	0.666667	0	0	0	0	3.666667	0	0	0.333333	0	0	0	0	4.333333	0	0	0	0	0	0	0	5.333333	col
186	216	52	201	3.333333	1.333333	8.333333	2.666667	0	0	0	1.666667	0.666667	0	1.666667	0.333333	0	0	0	3	0	0	1	0	0	0	0	3.333333	0	0	0.333333	0	0	0	0	4.333333	0	0	0	0	0	0	0	5.333333	col
188.333333	215	47	202	3	0.666667	6.666667	2.333333	0	0	0	1.666667	0.666667	0	2.333333	0.333333	0	0	0	2.666667	0.333333	0	2	0	0	0	0	3.333333	0.333333	0	0.333333	0	0	0	0	4.333333	0	0	0	0	0	0	0	5.333333	col
190	216	41	202	2	0.666667	6.666667	2.333333	0	0	0	1.666667	0.666667	0	3	0.333333	0	0	0	2.333333	0.666667	0	2.666667	0	0	0	0	3	0.666667	0	0.666667	0	0	0	0	4.333333	0	0	0	0	0	0	0	5.333333	col
189.333333	220	40	202	1	0.666667	8.333333	2.333333	0	0	0	1.666667	0.666667	0	5	0.333333	0	0	0	2.333333	1.333333	0	3.333333	0	0	0	0	3	0.666667	0	1.333333	0	0	0	0	4.333333	0	0	0	0	0	0	0	5.333333	col
188.666667	220	42	202	0.666667	0.333333	12	2.666667	0	0	0	1.666667	1	0	7.333333	0.666667	0	0	0	2.333333	3.333333	0	4.666667	0	0	0	0	3.333333	1.666667	0	1.666667	0	0	0	0	4.333333	0	0	0	0	0	0	0	5.333333	col
189	217	44	202	1	0.333333	17.333333	3	0	0	0	1.666667	2.666667	0	10.333333	0.666667	0	0	0	2.333333	5.333333	0	5.666667	0	0	0	0	3.333333	2	0	2	0	0	0	0	4.333333	0	0	0	0	0	0	0	5.333333	col
188.666667	217	45	202	4.666667	0.333333	24	4	0	0	0	1.666667	6.666667	0.333333	13.333333	0.666667	0	0	0	2.333333	7.666667	0	7.333333	0	0	0	0	3.666667	2.333333	0	2.333333	0	0	0	0	4.333333	0.333333	0	0.333333	0	0	0	0	5	col
187.333333	217	46	201	15.333333	2.666667	30.666667	4.666667	0	0	0	2	15.666667	0.333333	17.333333	1	0	0	0	3	10.333333	0	8.666667	0	0	0	0	4	2.666667	0	2.333333	0	0	0	0	4.666667	0.333333	0	0.333333	0	0	0	0	4.666667	col
186.333333	214	46	199	43.333333	6.666667	36.333333	5	0	0	0	2.333333	28	0.666667	20.333333	1	0	0	0	3.333333	12	0	9.333333	0	0	0	0	4.333333	2.666667	0	2.333333	0	0	0	0	4.666667	0.333333	0	0.333333	0	0	0	0	4.666667	col
190.666667	217	45	204	6.666667	1.666667	15	3.333333	0	0	0	2.666667	0.666667	0	1.666667	0.666667	0	0	0	3.333333	0.333333	0	0.666667	0	0	0	0	4	0	0	0.333333	0	0	0	0	4.333333	0	0	0	0	0	0	0	5.333333	col
188	215	49	202	4	2	10.666667	3	0	0	0	2.333333	0.666667	0	1.333333	0.333333	0	0	0	3	0	0	0.666667	0	0	0	0	4	0	0	0.333333	0	0	0	0	4.333333	0	0	0	0	0	0	0	5.333333	col
188	216	45	201	4.666667	1	8	2.666667	0	0	0	2.333333	0.666667	0	1.666667	0.333333	0	0	0	2.666667	0.333333	0	1	0	0	0	0	3.333333	0.333333	0	0.333333	0	0	0	0	4.333333	0	0	0	0	0	0	0	5.333333	col
190	216	41	202	4.666667	0.666667	7	2.333333	0	0	0	2.333333	1	0	2.666667	0.333333	0	0	0	2.666667	0.333333	0	2	0	0	0	0	3.333333	0.333333	0	0.666667	0	0	0	0	4.333333	0	0	0	0	0	0	0	5.333333	col
190	216	38	201	2.666667	0.666667	7.666667	2.333333	0	0	0	2	0.666667	0	3.333333	0.333333	0	0	0	2.666667	1	0	2.666667	0	0	0	0	3.333333	0.666667	0	0.666667	0	0	0	0	4.333333	0	0	0	0	0	0	0	5.333333	col
189	221	38	201	1.666667	0.666667	10	2.333333	0	0	0	1.666667	1	0	5.333333	0.333333	0	0	0	2.666667	2.333333	0	3.333333	0	0	0	0	3.333333	1	0	1.333333	0	0	0	0	4.333333	0	0	0	0	0	0	0	5.333333	col
188.666667	221	41	202	1.333333	0.666667	14.333333	2.666667	0	0	0	2	2	0	8	0.666667	0	0	0	2.666667	3.666667	0	5	0	0	0	0	3.333333	1.666667	0	1.666667	0	0	0	0	4.333333	0	0	0	0	0	0	0	5.333333	col
189.333333	216	44	202	3.666667	0.666667	19.666667	3	0	0	0	2	5	0	11	0.666667	0	0	0	2.666667	6	0	6.333333	0	0	0	0	3.333333	2	0	2	0	0	0	0	4.333333	0	0	0	0	0	0	0	5.333333	col
188	214	46	201	13.666667	0.666667	26.333333	4	0	0	0	2	11	0.333333	15	0.666667	0	0	0	3	8.333333	0	7.666667	0	0	0	0	4	2.333333	0	2.333333	0	0	0	0	4.333333	0.333333	0	0.333333	0	0	0	0	4.666667	col
185.666667	214	45	198	33.666667	2	32.666667	4.666667	0	0	0	2.333333	21.333333	0.333333	18.333333	1	0	0	0	3	10.666667	0	8.666667	0	0	0	0	4.333333	2.666667	0	2.333333	0	0	0	0	4.666667	0.333333	0	0.333333	0	0	0	0	4.666667	col
190	217	43	203	4.666667	1.333333	13	3.333333	0	0	0	2.666667	0.666667	0	1.333333	0.666667	0	0	0	3.333333	0.333333	0	0.666667	0	0	0	0	4	0	0	0.333333	0	0	0	0	4.333333	0	0	0	0	0	0	0	5.333333	col
188.666667	217	45	202	4	1.333333	9.666667	3	0	0	0	2.333333	0.666667	0	1.333333	0.666667	0	0	0	3.333333	0	0	0.666667	0	0	0	0	3.333333	0	0	0.333333	0	0	0	0	4.333333	0	0	0	0	0	0	0	5.333333	col
190.333333	218	41	203	5	0.666667	7.333333	2.666667	0	0	0	2.333333	1	0	2	0.333333	0	0	0	3	0.333333	0	1	0	0	0	0	3.333333	0.333333	0	0.333333	0	0	0	0	4.333333	0	0	0	0	0	0	0	5.333333	col
193.666667	218	33	204	4.333333	0.333333	7.333333	2.333333	0	0	0	2.333333	0.666667	0	2.666667	0.333333	0	0	0	3	0.666667	0	2	0	0	0	0	3.333333	0.333333	0	0.666667	0	0	0	0	4.333333	0	0	0	0	0	0	0	5.333333	col
192	215	31	201	2.666667	0.666667	8.333333	2.333333	0	0	0	2.666667	0.666667	0	4	0.333333	0	0	0	2.666667	1	0	2.666667	0	0	0	0	3.333333	0.666667	0	0.666667	0	0	0	0	4.333333	0	0	0	0	0	0	0	5.333333	col
190.666667	218	34	201	2	0.666667	11.666667	2.333333	0	0	0	2	1	0	6	0.666667	0	0	0	2.666667	2.666667	0	3.666667	0	0	0	0	3.333333	1.333333	0	1.333333	0	0	0	0	4.333333	0	0	0	0	0	0	0	5.333333	col
190	219	39	202	2.333333	1.333333	16.666667	2.666667	0	0	0	2.333333	3.333333	0	9.333333	0.666667	0	0	0	2.666667	4	0	5.333333	0	0	0	0	3.333333	2	0	2	0	0	0	0	4.333333	0	0	0	0	0	0	0	5.333333	col
190	217	43	203	8.666667	1.333333	22.666667	3.333333	0	0	0	2.333333	8	0	12.666667	0.666667	0	0	0	3.333333	6.333333	0	6.666667	0	0	0	0	4	2.333333	0	2	0	0	0	0	4.333333	0.333333	0	0	0	0	0	0	5.333333	col
186.333333	216	44	199	28	1.666667	28.666667	4	0	0	0	2.666667	16.666667	0	16	0.666667	0	0	0	3.333333	8.666667	0	7.666667	0	0	0	0	4.333333	2.333333	0	2.333333	0	0	0	0	4.666667	0.333333	0	0.333333	0	0	0	0	4.666667	col
194	218	36	205	57	2	34.333333	4.666667	0	0	0	3	28	0	19.333333	1	0	0	0	4	11.333333	0	9	0	0	0	0	4.333333	2.666667	0	2.333333	0	0	0	0	4.666667	0.333333	0	0.333333	0	0	0	0	4.666667	col
188	218	43	201	3.666667	0.666667	11	3.333333	0	0	0	2.333333	0.666667	0	1	0.666667	0	0	0	3.333333	0.333333	0	0.666667	0	0	0	0	4	0	0	0.333333	0	0	0	0	4.333333	0	0	0	0	0	0	0	5.333333	col
188.666667	218	44	202	4	0.333333	8.666667	3	0	0	0	2.333333	0.666667	0	1.333333	0.666667	0	0	0	3	0	0	0.666667	0	0	0	0	3.333333	0	0	0.333333	0	0	0	0	4.333333	0	0	0	0	0	0	0	5.333333	col
192.333333	218	35	203	4	0.333333	7.333333	2.666667	0	0	0	2.666667	0.666667	0	2.333333	0.666667	0	0	0	3	0.333333	0	1	0	0	0	0	3.333333	0.333333	0	0.333333	0	0	0	0	4.333333	0	0	0	0	0	0	0	5.333333	col
199.666667	216	28	208	3	0.333333	7.666667	2.666667	0	0	0	2.666667	0.666667	0	3	0.666667	0	0	0	3	0.666667	0	2.333333	0	0	0	0	3.333333	0.333333	0	0.666667	0	0	0	0	4.333333	0	0	0	0	0	0	0	5.333333	col
193.333333	214	31	202	1.666667	0.333333	9.666667	2.666667	0	0	0	2	0.666667	0	5	0.666667	0	0	0	3	1.333333	0	3	0	0	0	0	3.333333	0.666667	0	1.333333	0	0	0	0	4.333333	0	0	0	0	0	0	0	5.333333	col
192	214	32	201	1.333333	0.666667	13.666667	2.666667	0	0	0	2.333333	1.666667	0.333333	7.333333	0.666667	0	0	0	3	3	0	4	0	0	0	0	3.333333	1.666667	0	1.666667	0	0	0	0	4.333333	0	0	0	0	0	0	0	5.333333	col
192	215	35	202	3.333333	1.666667	19	3	0	0	0	2.333333	4.666667	0.333333	10.333333	0.666667	0	0	0	3	5.333333	0	5.333333	0	0	0	0	4	2	0	2	0	0	0	0	4.333333	0	0	0	0	0	0	0	5.333333	col
191	216	41	203	14.666667	1.666667	25	3.666667	0	0	0	2.333333	11.666667	0.333333	13.666667	1	0	0	0	3.333333	7.666667	0	6.666667	0	0	0	0	4	2.333333	0	2	0	0	0	0	4.666667	0.333333	0	0.333333	0	0	0	0	5	col
189	216	38	200	42.666667	2	31	4.666667	0	0	0	3	22.333333	0.333333	17.333333	1	0	0	0	3.666667	9.666667	0	8.333333	0	0	0	0	4.333333	2.666667	0	2.333333	0	0	0	0	4.666667	0.333333	0	0.333333	0	0	0	0	4.666667	col
199	223	23	207	73	3	35.666667	5.333333	0	0	0	3	33	0	20	1	0	0	0	4	11.666667	0	9	0	0	0	0	4.666667	2.666667	0	2.666667	0	0	0	0	4.666667	0.333333	0	0.333333	0	0	0	0	4.666667	col
189.333333	218	41	202	3	0.333333	9.666667	3.666667	0	0	0	2.333333	0.666667	0	1	0.666667	0	0	0	3	0	0	0.666667	0	0	0	0	3.666667	0	0	0.333333	0	0	0	0	4.333333	0	0	0	0	0	0	0	5.333333	col
191.666667	218	34	202	3.333333	0.333333	8	3.333333	0	0	0	2.666667	0.666667	0	1.666667	0.666667	0	0	0	2.666667	0	0	0.666667	0	0	0	0	3.333333	0	0	0.333333	0	0	0	0	4.333333	0	0	0	0	0	0	0	5.333333	col
196	217	29	205	3	0	7.666667	3	0	0	0	2.666667	0.333333	0	2.333333	0.666667	0	0	0	3	0.333333	0	1.666667	0	0	0	0	3.333333	0.333333	0	0.666667	0	0	0	0	4.333333	0	0	0	0	0	0	0	5.333333	col
193.666667	215	32	203	2.333333	0.333333	8.333333	3	0	0	0	2.666667	0.333333	0	3.333333	0.666667	0	0	0	3	0.666667	0	2.333333	0	0	0	0	3.333333	0.666667	0	0.666667	0	0	0	0	4.333333	0	0	0	0	0	0	0	5.333333	col
188.666667	215	37	199	1.333333	0.333333	11.333333	3	0	0	0	2.333333	0.333333	0	5.666667	0.666667	0	0	0	3	1.666667	0	3	0	0	0	0	3.333333	0.666667	0	1.333333	0	0	0	0	4.333333	0	0	0	0	0	0	0	5.333333	col
193.333333	215	33	203	1.333333	0.666667	15.666667	3	0	0	0	2.333333	2	0.333333	8.333333	0.666667	0	0	0	3	3.333333	0	4.666667	0	0	0	0	3.666667	1.666667	0	1.666667	0	0	0	0	4.333333	0	0	0	0	0	0	0	5.333333	col
196	217	33	206	5.333333	1.333333	21	4	0	0	0	2.333333	7	0.333333	11.333333	1	0	0	0	3	5.666667	0	5.666667	0	0	0	0	4.333333	2	0	2	0	0	0	0	4.666667	0	0	0	0	0	0	0	5.333333	col
192.666667	218	37	204	23	1	27	4.333333	0	0	0	2.333333	15.333333	0.333333	15	1	0	0	0	3.333333	8	0	7.333333	0	0	0	0	4.333333	2.333333	0	2.333333	0	0	0	0	4.666667	0.333333	0	0.333333	0	0	0	0	5	col
190.333333	220	34	201	56	1.666667	32.333333	5.333333	0	0	0	3	26.666667	0.333333	17.666667	1.333333	0	0	0	4	10.333333	0	8.333333	0	0	0	0	4.333333	2.666667	0	2.333333	0	0	0	0	4.666667	0.333333	0	0.333333	0	0	0	0	4.666667	col
195.666667	217	31	205	2.333333	0.333333	7.666667	3.666667	0	0	0	2.333333	0.666667	0.333333	1.666667	0.666667	0	0	0	2.666667	0	0	0.666667	0	0	0	0	3.666667	0.333333	0	0.333333	0	0	0	0	4.333333	0	0	0	0	0	0	0	5.333333	col
196.333333	212	28	204	2.666667	0.333333	8	3.333333	0	0	0	2	0.333333	0.333333	2.666667	0.666667	0	0	0	2.666667	0.333333	0	2	0	0	0	0	3.333333	0.333333	0	0.666667	0	0	0	0	4.333333	0	0	0	0	0	0	0	5.333333	col
193	213	36	203	2.333333	0.333333	9.333333	3.333333	0	0	0	2.333333	0.333333	0	4.333333	0.666667	0	0	0	2.666667	0.666667	0	2.666667	0	0	0	0	3.333333	0.666667	0	0.666667	0	0	0	0	4.333333	0	0	0	0	0	0	0	5.333333	col
187.666667	215	41	199	1.666667	1	12.666667	3.333333	0	0	0	2.333333	0.666667	0.333333	6.333333	0.666667	0	0	0	3	2.333333	0	3.333333	0	0	0	0	3.333333	1.333333	0	1.333333	0	0	0	0	4.333333	0	0	0	0	0	0	0	5.333333	col
192.666667	218	33	203	2.666667	1	17	4	0	0	0	2.333333	3.333333	0.333333	9.333333	0.666667	0	0	0	3	3.666667	0	5	0	0	0	0	3.666667	2	0	2	0	0	0	0	4.333333	0	0	0	0	0	0	0	5.333333	col
193	219	32	203	9.666667	1	23.333333	4.333333	0	0	0	2.666667	9.333333	0.333333	12.666667	1	0	0	0	3	6	0	6	0	0	0	0	4.333333	2	0	2	0	0	0	0	4.666667	0	0	0	0	0	0	0	5.333333	col
188.333333	221	36	200	34	0.666667	29.333333	5.666667	0	0	0	3	19.333333	0.333333	15.666667	1.333333	0	0	0	3.333333	8.333333	0	7.333333	0	0	0	0	4.333333	2.333333	0	2.333333	0	0	0	0	4.666667	0.333333	0	0.333333	0	0	0	0	5	col
196.666667	224	29	207	70.333333	0.666667	33.666667	6	0	0	0	3	30.666667	0.666667	18.666667	1.666667	0	0	0	4	10.666667	0	8.666667	0	0	0	0	4.333333	2.666667	0	2.333333	0	0	0	0	4.666667	0.333333	0	0.333333	0	0	0	0	4.666667	col
194.333333	215	33	204	2.333333	1.333333	8	4	0	0	0	2.333333	1	0.333333	2.333333	0.666667	0	0	0	3	0	0	1	0	0	0	0	4	0.333333	0	0.333333	0	0	0	0	4.333333	0	0	0	0	0	0	0	5.333333	col
194.666667	214	33	204	2.666667	0.666667	8.666667	3.666667	0	0	0	2.333333	0.666667	0.333333	3.333333	0.666667	0	0	0	2.666667	0.333333	0	2	0	0	0	0	3.333333	0.333333	0	0.666667	0	0	0	0	4.333333	0	0	0	0	0	0	0	5.333333	col
192.333333	215	41	204	3.333333	1	10.666667	3.666667	0	0	0	2.666667	0.333333	0.333333	4.666667	0.666667	0	0	0	3	0.666667	0	2.666667	0	0	0	0	3.333333	0.666667	0	0.666667	0	0	0	0	4.333333	0	0	0	0	0	0	0	5.333333	col
191	217	43	204	2.333333	1.666667	14.333333	4	0	0	0	2.333333	1.333333	0.333333	7.333333	0.666667	0	0	0	3	2.333333	0	3.333333	0	0	0	0	3.333333	1.333333	0	1.333333	0	0	0	0	4.666667	0	0	0	0	0	0	0	5.333333	col
192.666667	219	36	204	5	1.666667	19.333333	4.666667	0	0	0	2	5	0.333333	10.333333	0.666667	0	0	0	3	3.666667	0	5	0	0	0	0	4.333333	2	0	2	0	0	0	0	5	0	0	0	0	0	0	0	5.333333	col
192.333333	219	31	202	17	1.333333	25.333333	5.666667	0	0	0	2	12.333333	0.333333	13.333333	1	0	0	0	3.333333	6.333333	0	6.333333	0	0	0	0	4.333333	2.333333	0	2	0	0	0	0	5	0.333333	0	0.333333	0	0	0	0	5.333333	col
186	221	34	197	47.333333	1.333333	30.666667	6.666667	0	0	0	3	23.333333	0.333333	16.666667	1.333333	0	0	0	3.333333	8.666667	0	7.666667	0	0	0	0	4.333333	2.666667	0	2.333333	0	0	0	0	4.666667	0.333333	0	0.333333	0	0	0	0	4.666667	col
189.666667	214	44	202	4.333333	1.666667	12.333333	4.333333	0	0	0	2.666667	1	0.333333	5.666667	0.666667	0	0	0	3	1	0	3	0	0	0	0	3.666667	0.666667	0	1.333333	0	0	0	0	4.666667	0	0	0	0	0	0	0	5.333333	col
189.333333	217	46	203	4	2.333333	16	4.666667	0	0	0	2.333333	2	0.333333	8.333333	0.666667	0	0	0	3.333333	2.666667	0	4	0	0	0	0	4	1.666667	0	1.666667	0	0	0	0	4.666667	0	0	0	0	0	0	0	5.333333	col
190.666667	217	41	203	9	2	21.333333	5.666667	0	0	0	2.333333	6.333333	0.333333	11.333333	0.666667	0	0	0	3.333333	4.333333	0	5.333333	0	0	0	0	4.333333	2	0	2	0	0	0	0	5.333333	0	0	0	0	0	0	0	5.333333	col
192.333333	218	35	203	26	2.333333	27	6.666667	0	0	0	2.666667	15.333333	0.333333	14.333333	1	0	0	0	3.333333	6.666667	0	6.666667	0	0	0	0	4.333333	2.333333	0	2.333333	0	0	0	0	5.333333	0.333333	0	0.333333	0	0	0	0	5.333333	col
190	223	30	200	59	3.333333	32	7.666667	0	0	0	3	26.333333	0.333333	17.666667	1.333333	0	0	0	3.333333	9.333333	0	8	0	0	0	0	4.333333	2.666667	0	2.333333	0	0	0	0	5.333333	0.333333	0	0.333333	0	0	0	0	4.666667	col
183.666667	215	51	198	5.333333	2	17.666667	5.666667	0	0	0	2.666667	2.333333	0.333333	9	0.666667	0	0	0	3	2.666667	0	4.666667	0	0	0	0	4	1.666667	0	1.666667	0	0	0	0	5	0	0	0	0	0	0	0	5.333333	col
185.666667	214	48	199	11.666667	1.666667	23	6.666667	0	0	0	2.333333	7	0	12	0.666667	0	0	0	3.333333	5	0	5.666667	0	0	0	0	4.333333	2	0	2	0	0	0	0	5.333333	0	0	0	0	0	0	0	5.333333	col
188	217	44	201	31.333333	2	28.666667	7.666667	0	0	0	2.666667	16.666667	0	15.666667	1.333333	0	0	0	3.333333	7.666667	0	7	0	0	0	0	4.333333	2.333333	0	2.333333	0	0	0	0	5.333333	0.333333	0	0.333333	0	0	0	0	4.666667	col
196.333333	224	30	207	61.666667	4.666667	33.666667	9	0	0	0	3	28.666667	0.333333	18.333333	1.333333	0	0	0	4	10	0	8.333333	0	0	0	0	4.666667	2.666667	0	2.333333	0	0	0	0	5.333333	0.333333	0	0.333333	0	0	0	0	4.666667	col
189	212	42	200	8.333333	1.333333	15.333333	5.666667	0	0	0	3	1.666667	0.333333	7	1	0	0	0	3	1.666667	0	3.333333	0	0	0	0	3.333333	1.333333	0	1.333333	0	0	0	0	4.666667	0	0	0	0	0	0	0	5.333333	col
186.333333	212	48	199	6.666667	1	19.666667	6.333333	0	0	0	2.333333	2.666667	0.333333	10	1	0	0	0	3	3	0	5	0	0	0	0	4.333333	2	0	2	0	0	0	0	5.333333	0	0	0	0	0	0	0	5.333333	col
186.333333	215	52	201	12	1.666667	25	7.666667	0	0	0	2	7.333333	0	13.666667	1	0	0	0	3	5.666667	0	6	0	0	0	0	4.333333	2.333333	0	2	0	0	0	0	5.333333	0.333333	0	0.333333	0	0	0	0	5.333333	col
190	216	45	203	28.333333	2.666667	30.666667	9	0	0	0	2.333333	16.666667	0	16.666667	1.333333	0	0	0	3.333333	8	0	7.666667	0	0	0	0	4.333333	2.333333	0	2.333333	0	0	0	0	5.333333	0.333333	0	0.333333	0	0	0	0	4.666667	col
191.666667	212	35	201	11	2.333333	13.666667	6.333333	0	0	0	3	3.666667	0.333333	6	1	0	0	0	3	0.666667	0	2.666667	0	0	0	0	4	0.666667	0	1.333333	0	0	0	0	4.666667	0	0	0	0	0	0	0	5.333333	col
188.333333	213	43	200	8.333333	1	17	6.666667	0	0	0	2.333333	2	0.333333	8.333333	1	0	0	0	3	2	0	3.666667	0	0	0	0	4	1.666667	0	1.666667	0	0	0	0	5.333333	0	0	0	0	0	0	0	5.333333	col
186	213	48	199	7	0.666667	21.666667	7.666667	0	0	0	2.333333	3.333333	0.333333	11.333333	1	0	0	0	3	3.666667	0	5.333333	0	0	0	0	4.333333	2	0	2	0	0	0	0	5.333333	0	0	0	0	0	0	0	5.333333	col
184.666667	214	48	198	12	2.333333	27.333333	8.666667	0	0	0	2.666667	8	0.333333	14.666667	1	0	0	0	3	6	0	6.666667	0	0	0	0	4.333333	2.333333	0	2.333333	0	0	0	0	5.333333	0.333333	0	0.333333	0	0	0	0	5.333333	col
188	217	44	201	20.666667	6	32.666667	10.666667	0	0	0	3	16.333333	0.333333	17.333333	1.333333	0	0	0	3.666667	8.666667	0	7.666667	0	0	0	0	4.666667	2.666667	0	2.333333	0	0	0	0	5.333333	0.333333	0	0.333333	0	0	0	0	4.666667	col
191.333333	216	36	202	23.333333	1.666667	11.666667	6.666667	0	0	0	2.333333	6.666667	0.333333	4	1	0	0	0	3.333333	0	0	1.666667	0	0	0	0	4	0.333333	0	0.666667	0	0	0	0	4.333333	0	0	0	0	0	0	0	5.333333	col
190.333333	215	41	202	16	1	12.666667	6.666667	0	0	0	2.333333	5.666667	0.333333	5.333333	1.333333	0	0	0	3.333333	0.333333	0	2.333333	0	0	0	0	3.666667	0.666667	0	0.666667	0	0	0	0	4.666667	0	0	0	0	0	0	0	5.333333	col
189	215	43	201	10.333333	1	15.333333	6.666667	0	0	0	2.666667	3.666667	0.333333	7	1.333333	0	0	0	3	0.666667	0	3	0	0	0	0	3.666667	1	0	1.333333	0	0	0	0	5.333333	0	0	0	0	0	0	0	5.333333	col
185.333333	217	47	199	7	1.333333	19.333333	7	0	0	0	2	2	0.666667	9.666667	1	0	0	0	3	2.333333	0	4.333333	0	0	0	0	4.333333	1.666667	0	1.666667	0	0	0	0	5.333333	0	0	0	0	0	0	0	5.333333	col
185.666667	218	48	200	9.666667	1.666667	25.333333	8	0	0	0	2	4.333333	0.333333	12.666667	1	0	0	0	3	4.333333	0	5.666667	0	0	0	0	4.333333	2	0	2	0	0	0	0	5.333333	0	0	0	0	0	0	0	5.333333	col
182.666667	218	45	196	17.666667	3.333333	30.333333	9.666667	0	0	0	3	10.333333	0.333333	15.666667	1.333333	0	0	0	3.333333	6.666667	0	7	0	0	0	0	4.333333	2.333333	0	2.333333	0	0	0	0	5.333333	0.333333	0	0.333333	0	0	0	0	5	col
190.333333	216	43	203	23.666667	1	11.666667	6.333333	0	0	0	2.333333	7.666667	0	4	1	0	0	0	3	0.333333	0	1	0	0	0	0	4.333333	0.333333	0	0.333333	0	0	0	0	4.666667	0	0	0	0	0	0	0	5.333333	col
188.333333	217	46	202	17.333333	0.333333	12.333333	6.333333	0	0	0	2.333333	6.666667	0	4.666667	1	0	0	0	3	0	0	2	0	0	0	0	3.666667	0.333333	0	0.666667	0	0	0	0	4.666667	0	0	0	0	0	0	0	5.333333	col
188	215	49	202	11.666667	0.333333	14	6.666667	0	0	0	2	5	0.333333	6.333333	1.333333	0	0	0	3	0.333333	0	2.666667	0	0	0	0	3.666667	0.666667	0	0.666667	0	0	0	0	5	0	0	0	0	0	0	0	5.333333	col
187	214	47	200	6.666667	0.666667	17.666667	7	0	0	0	2.333333	3	0.666667	8.333333	1.333333	0	0	0	2.666667	1.333333	0	3.333333	0	0	0	0	3.666667	1.333333	0	1.333333	0	0	0	0	5.333333	0	0	0	0	0	0	0	5.333333	col
186	216	48	200	5.333333	2.333333	23	7	0	0	0	2	3	1	11	1.333333	0	0	0	2.333333	3	0	5	0	0	0	0	4.333333	2	0	2	0	0	0	0	5.333333	0	0	0	0	0	0	0	5.333333	col
186.666667	218	48	201	14	3.333333	29	8.666667	0	0	0	2.666667	6.666667	0.333333	14.666667	1	0	0	0	3.333333	5.333333	0	6	0	0	0	0	4.333333	2.333333	0	2	0	0	0	0	5.333333	0.333333	0	0.333333	0	0	0	0	5.333333	col
191	220	41	204	29.333333	6.666667	35.333333	10	0	0	0	3	14.666667	0.333333	17.666667	1.333333	0	0	0	3.666667	8	0	7.666667	0	0	0	0	4.333333	2.333333	0	2.333333	0	0	0	0	5.333333	0.333333	0	0.333333	0	0	0	0	4.666667	col
188	214	46	201	15.333333	0.333333	11.333333	6.666667	0	0	0	2.333333	6	0	3.666667	1	0	0	0	3.333333	0.333333	0	0.666667	0	0	0	0	4.333333	0	0	0.333333	0	0	0	0	4.333333	0	0	0	0	0	0	0	5.333333	col
187.666667	214	48	201	12.333333	0.333333	11.666667	6.333333	0	0	0	2	5.666667	0	4.333333	1	0	0	0	2.666667	0.333333	0	1.333333	0	0	0	0	4	0.333333	0	0.666667	0	0	0	0	4.666667	0	0	0	0	0	0	0	5.333333	col
187	214	50	201	8.333333	0	13	6.666667	0	0	0	2	5	0	5.333333	1.333333	0	0	0	2.333333	0.333333	0	2.333333	0	0	0	0	3.666667	0.666667	0	0.666667	0	0	0	0	4.666667	0	0	0	0	0	0	0	5.333333	col
186.333333	215	52	201	5.666667	0	16	6.666667	0	0	0	2	3.666667	0	7	1.333333	0	0	0	2.333333	0.666667	0	3	0	0	0	0	3.333333	0.666667	0	1.333333	0	0	0	0	5.333333	0	0	0	0	0	0	0	5.333333	col
186	213	48	199	3.333333	0.666667	21	7	0	0	0	2	1.666667	0.666667	9.666667	1.333333	0	0	0	2.333333	2	0	4	0	0	0	0	3.666667	1.666667	0	1.666667	0	0	0	0	5.333333	0	0	0	0	0	0	0	5.333333	col
186.666667	214	52	201	5.666667	2.666667	27.333333	7.666667	0	0	0	2.333333	4	0.666667	12.666667	1.333333	0	0	0	2.666667	3.666667	0	5.333333	0	0	0	0	4.333333	2	0	2	0	0	0	0	5.333333	0	0	0	0	0	0	0	5.333333	col
187.333333	214	53	202	23	3.666667	34.333333	8.666667	0	0	0	2.333333	11.333333	0.333333	16.666667	1.333333	0	0	0	3.333333	6.333333	0	6.666667	0	0	0	0	4.333333	2.333333	0	2	0	0	0	0	5.333333	0.333333	0	0.333333	0	0	0	0	5.333333	col
186.666667	214	48	200	6.666667	0.666667	11.333333	6.666667	0	0	0	1.666667	3.666667	0.333333	4	1	0	0	0	3	0.333333	0	1	0	0	0	0	4	0.333333	0	0.333333	0	0	0	0	4.666667	0	0	0	0	0	0	0	5.333333	col
186.333333	214	49	200	4.666667	0	11.666667	6.333333	0	0	0	1.666667	3.333333	0	4.666667	1	0	0	0	2.333333	0.333333	0	2	0	0	0	0	3.333333	0.333333	0	0.666667	0	0	0	0	4.666667	0	0	0	0	0	0	0	5.333333	col
185.666667	214	52	200	2.666667	0	14	6.666667	0	0	0	1.333333	2.333333	0	6.333333	1.333333	0	0	0	2.333333	0.333333	0	2.666667	0	0	0	0	3.333333	0.666667	0	0.666667	0	0	0	0	5.333333	0	0	0	0	0	0	0	5.333333	col
185.666667	213	53	200	1.666667	0.333333	18	7	0	0	0	1.333333	1.666667	0.333333	8.333333	1.333333	0	0	0	2.333333	1.333333	0	3.333333	0	0	0	0	3.333333	1	0	1.333333	0	0	0	0	5.333333	0	0	0	0	0	0	0	5.333333	col
185.666667	214	52	200	2	1	24.333333	7.333333	0	0	0	1.333333	1.666667	0.666667	11	1.333333	0	0	0	2.333333	2.666667	0	4.666667	0	0	0	0	3.666667	1.666667	0	1.666667	0	0	0	0	5.333333	0	0	0	0	0	0	0	5.333333	col
185.333333	213	54	200	7.333333	2.666667	32	7.666667	0	0	0	2.333333	6	0.666667	15	1.333333	0	0	0	3	5	0	6	0	0	0	0	4.333333	2	0	2	0	0	0	0	5.333333	0.333333	0	0.333333	0	0	0	0	5.333333	col
186.333333	215	52	201	3	1	11.333333	6.666667	0	0	0	1.333333	1.666667	0.333333	4.333333	1	0	0	0	2.666667	0.333333	0	1.666667	0	0	0	0	3.666667	0.333333	0	0.333333	0	0	0	0	4.666667	0	0	0	0	0	0	0	5.333333	col
185.666667	214	52	200	1.666667	0.333333	12.333333	6.666667	0	0	0	1.333333	1	0.333333	5	1.333333	0	0	0	2	0.333333	0	2.333333	0	0	0	0	3.333333	0.333333	0	0.666667	0	0	0	0	4.666667	0	0	0	0	0	0	0	5.333333	col
185	215	53	200	1.333333	0.333333	15	7	0	0	0	1.666667	1	0.333333	7	1.333333	0	0	0	2	0.666667	0	3	0	0	0	0	3.333333	0.666667	0	1	0	0	0	0	5.333333	0	0	0	0	0	0	0	5.333333	col
185.333333	213	51	199	1.333333	0.666667	20.666667	7.333333	0	0	0	1.666667	1	0.333333	9.666667	1.666667	0	0	0	2	2	0	4	0	0	0	0	3.333333	1.333333	0	1.666667	0	0	0	0	5.333333	0	0	0	0	0	0	0	5.333333	col
186	214	51	200	3	1	28.333333	7.666667	0	0	0	2	2.333333	0.666667	12.666667	1.666667	0	0	0	2.333333	3.666667	0	5.333333	0	0	0	0	4	2	0	2	0	0	0	0	5.333333	0	0	0	0	0	0	0	5.333333	col
184.666667	214	56	200	10.666667	2	37.333333	8	0	0	0	2	9	0.666667	17	1.666667	0	0	0	3.333333	6	0	6.666667	0	0	0	0	4.333333	2.333333	0	2	0	0	0	0	5.333333	0.333333	0	0.333333	0	0	0	0	5.333333	col
187.333333	215	48	201	2.666667	0.666667	11.666667	6.666667	0	0	0	1.666667	1	0.666667	4.666667	1	0	0	0	2.666667	0.333333	0	2	0	0	0	0	3.333333	0.333333	0	0.666667	0	0	0	0	4.666667	0	0	0	0	0	0	0	5.333333	col
186	216	52	201	2.666667	0.333333	13.333333	6.666667	0	0	0	1.666667	1.333333	0.333333	6.333333	1.333333	0	0	0	2	0.666667	0	2.666667	0	0	0	0	3.333333	0.666667	0	0.666667	0	0	0	0	5	0	0	0	0	0	0	0	5.333333	col
185	215	49	199	3.333333	0.333333	17	7.333333	0	0	0	2.333333	2	0.333333	7.666667	1.333333	0	0	0	2.333333	1.666667	0	3.333333	0	0	0	0	3.333333	0.666667	0	1.333333	0	0	0	0	5.333333	0	0	0	0	0	0	0	5.333333	col
185.666667	215	47	199	4	1.333333	23.666667	8	0	0	0	1.666667	2.666667	0.333333	11	1.666667	0	0	0	2.666667	3	0	5	0	0	0	0	4	1.666667	0	1.666667	0	0	0	0	5.333333	0	0	0	0	0	0	0	5.333333	col
187	215	49	201	5.333333	2.666667	32.333333	8.333333	0	0	0	2	4.666667	1	14.666667	1.666667	0	0	0	3	5.333333	0	6	0	0	0	0	4.333333	2	0	2	0	0	0	0	5.333333	0.333333	0	0.333333	0	0	0	0	5.333333	col
187	219	45	201	3.666667	1	12.333333	7	0	0	0	1.666667	1.666667	0.666667	5	1	0	0	0	2.666667	0.333333	0	2.333333	0	0	0	0	3.666667	0.333333	0	0.666667	0	0	0	0	4.666667	0	0	0	0	0	0	0	5.333333	col
186	220	48	201	6.333333	0.666667	14.666667	7.333333	0	0	0	1.666667	3	0.333333	6.666667	1.333333	0	0	0	2.666667	1	0	3	0	0	0	0	4	0.666667	0	0.666667	0	0	0	0	5.333333	0	0	0	0	0	0	0	5.333333	col
186	218	47	200	9.333333	2	19.333333	8	0	0	0	2.333333	4.666667	0	9.333333	1.333333	0	0	0	3	2.666667	0	4	0	0	0	0	4	1.333333	0	1.333333	0	0	0	0	5.333333	0	0	0	0	0	0	0	5.333333	col
187	216	45	200	11.666667	3	26.333333	9	0	0	0	2.333333	6	0.333333	12.333333	2	0	0	0	3.333333	4.333333	0	5.333333	0	0	0	0	4	2	0	2	0	0	0	0	5.333333	0	0	0	0	0	0	0	5.333333	col
187.666667	220	43	201	13.666667	2	16.666667	8	0	0	0	2.333333	5	0.333333	7.333333	1.333333	0	0	0	3.333333	2.333333	0	3.333333	0	0	0	0	4	0.666667	0	1.333333	0	0	0	0	5.333333	0	0	0	0	0	0	0	5.333333	col
188.333333	218	41	201	19	4.333333	21.333333	9	0	0	0	2.666667	7.666667	0.333333	10	2	0	0	0	3.333333	3.333333	0	5	0	0	0	0	4	1.666667	0	1.666667	0	0	0	0	5.333333	0	0	0	0	0	0	0	5.333333	col
191.333333	213	42	203	3.333333	1.333333	11.333333	6	0	0	0	2	2.333333	0.666667	6.333333	1.333333	0	0	0	2.333333	0.666667	0.333333	2.333333	0.333333	0	0	0	3.666667	0.666667	0	0.666667	0	0	0	0	4.666667	0.333333	0	0.333333	0	0	0	0	5.333333	col
191	212	45	203	7.333333	1.333333	13.333333	5	0	0	0	2	6.333333	0.333333	6.666667	1	0	0	0	3	1	0	1.666667	0.333333	0	0	0	3.666667	0.333333	0	0.666667	0	0	0	0	4.666667	0.333333	0	0.333333	0	0	0	0	5.333333	col
189.666667	214	47	203	3.666667	1.666667	13	6.333333	0	0	0	1.333333	4	0.666667	7.333333	1.333333	0	0	0	2.333333	0.666667	0.333333	2.333333	0.333333	0	0	0	3.666667	0.666667	0	0.666667	0	0	0	0	4.666667	0.333333	0	0.333333	0	0	0	0	5.333333	col
189.333333	214	48	203	4.333333	1	14.333333	8.666667	0	0	0	1.666667	2.666667	0.666667	8	1.666667	0	0	0	2.333333	0.666667	0.333333	3	0.333333	0	0	0	3.666667	1	0	1.666667	0	0	0	0	5	0.333333	0	0.333333	0	0	0	0	5.333333	col
191.333333	212	43	203	12	1	15	5	0	0	0	2	8.666667	0.333333	8.333333	1	0	0	0	3	1.333333	0	2	0.333333	0	0	0	4	0.333333	0	0.666667	0	0	0	0	4.666667	0.333333	0	0.333333	0	0	0	0	5.333333	col
189	214	50	203	5.333333	1	15	6.666667	0	0	0	1.666667	5	0.333333	8.333333	1.333333	0	0	0	2.333333	0.666667	0.333333	2.666667	0.333333	0	0	0	3.666667	0.666667	0	0.666667	0	0	0	0	5	0.333333	0	0.333333	0	0	0	0	5.333333	col
188.333333	214	52	203	3	1	16.666667	9	0	0	0	2	2.666667	0.333333	9	1.666667	0	0	0	2.333333	0.666667	0.333333	3.333333	0.333333	0	0	0	3.666667	1	0	1.333333	0	0	0	0	5.333333	0.333333	0	0.333333	0	0	0	0	5.333333	col
188.333333	212	51	202	4.333333	1.333333	20.333333	12	0	0	0	1.666667	2	0.666667	11	2.666667	0	0	0	2.333333	2	0	4.666667	0.333333	0	0	0	3.666667	1.666667	0	1.666667	0	0	0	0	5.333333	0.333333	0	0.333333	0	0	0	0	5.333333	col
194.333333	209	37	205	29.666667	2.333333	18.666667	5	0	0	0	2.666667	14.666667	0.333333	9.666667	0.666667	0	0	0	3.333333	2	0	1.666667	0	0	0	0	4.333333	0.333333	0	0.333333	0	0	0	0	4.666667	0.333333	0	0.333333	0	0	0	0	5.333333	col
190.666667	214	43	203	16	1	17.333333	5	0	0	0	2	10.333333	0.333333	9.666667	1	0	0	0	3	1.333333	0	2.333333	0.333333	0	0	0	4	0.333333	0	0.333333	0	0	0	0	4.666667	0.333333	0	0.333333	0	0	0	0	5.333333	col
188	214	50	202	7	0.666667	17.333333	6.666667	0	0	0	2	6	0.333333	9.666667	1.333333	0	0	0	2.666667	0.666667	0	2.666667	0.333333	0	0	0	3.666667	0.666667	0	0.666667	0	0	0	0	5.333333	0.333333	0	0.333333	0	0	0	0	5.333333	col
187	214	54	202	3.333333	0.666667	19.333333	8.666667	0	0	0	2	3	0.333333	10.666667	1.666667	0	0	0	2.666667	0.666667	0.333333	3.333333	0.333333	0	0	0	3.666667	1	0	1.333333	0	0	0	0	5.333333	0.333333	0	0.333333	0	0	0	0	5.333333	col
188	214	50	202	3	1.666667	23.666667	11.666667	0	0	0	2	1.666667	0.333333	13	2.333333	0	0	0	2.333333	2.333333	0	5	0.333333	0	0	0	3.666667	1.666667	0	1.666667	0	0	0	0	5.333333	0.333333	0	0.333333	0	0	0	0	5.333333	col
193	212	37	203	31.333333	1.666667	20.333333	5	0	0	0	2.666667	16.333333	0	11	0.666667	0	0	0	3.333333	2.333333	0	2	0	0	0	0	4.333333	0.333333	0	0.333333	0	0	0	0	5	0.333333	0	0.333333	0	0	0	0	5.333333	col
189.666667	214	44	202	17.666667	0.666667	19.666667	5.333333	0	0	0	2.333333	11.666667	0	11	0.666667	0	0	0	3	1.333333	0	2.666667	0	0	0	0	4	0.333333	0	0.333333	0	0	0	0	5.333333	0.333333	0	0.333333	0	0	0	0	5.333333	col
187.333333	214	53	202	8.666667	0.666667	20	6.333333	0	0	0	1.666667	6.333333	0.333333	11.333333	1	0	0	0	2.666667	0.666667	0	3	0	0	0	0	3.666667	0.666667	0	0.666667	0	0	0	0	5.333333	0.333333	0	0.333333	0	0	0	0	5.333333	col
185.666667	215	58	202	4.333333	1	22.333333	8.333333	0	0	0	1.666667	3	0.333333	12.666667	1.333333	0	0	0	2.666667	1	0	3.666667	0.333333	0	0	0	3.666667	1	0	1.333333	0	0	0	0	5.333333	0.333333	0	0.333333	0	0	0	0	5.333333	col
187.333333	217	56	204	3.666667	2.333333	27.333333	11	0	0	0	1.666667	3	0.333333	15	2	0	0	0	2.666667	2.333333	0	5.333333	0.333333	0	0	0	4	1.666667	0	1.666667	0	0	0	0	5.333333	0.333333	0	0.333333	0	0	0	0	5.333333	col
195.333333	210	34	205	40.666667	1.666667	23.666667	5.333333	0	0	0	3	20.333333	0	12	0.666667	0	0	0	3.333333	3.333333	0	2	0	0	0	0	4.333333	0	0	0.333333	0	0	0	0	5.333333	0.333333	0	0.333333	0	0	0	0	5.333333	col
191	212	41	202	28.333333	0.333333	23	5	0	0	0	2.666667	17.666667	0	12	0.666667	0	0	0	3.333333	2.333333	0	2.333333	0	0	0	0	4.333333	0.333333	0	0.333333	0	0	0	0	5.333333	0.333333	0	0.333333	0	0	0	0	5.333333	col
188	213	48	201	16.333333	0.333333	22	5.333333	0	0	0	2.333333	12	0	12.333333	0.666667	0	0	0	3	1.666667	0	3	0	0	0	0	4.333333	0.333333	0	0.333333	0	0	0	0	5.333333	0.333333	0	0.333333	0	0	0	0	5.333333	col
185.666667	214	55	201	8.666667	0.333333	23	6.333333	0	0	0	2.333333	6	0.333333	13	1	0	0	0	2.666667	0.666667	0	3.333333	0	0	0	0	3.666667	0.333333	0	0.666667	0	0	0	0	5.333333	0.333333	0	0.333333	0	0	0	0	5.333333	col
184.333333	215	63	202	5	1.333333	26	8	0	0	0	2.333333	3.666667	0.666667	14.666667	1.333333	0	0	0	2.666667	1	0	4	0	0	0	0	4	1	0	1.333333	0	0	0	0	5.333333	0.333333	0	0.333333	0	0	0	0	5.333333	col
185	215	62	203	8.333333	2.333333	31.333333	10.666667	0	0	0	2	5.333333	0.666667	17.333333	1.666667	0	0	0	3	2.666667	0	5.333333	0	0	0	0	4.333333	1.666667	0	1.666667	0	0	0	0	5.333333	0.333333	0	0.333333	0	0	0	0	5.333333	col
187.666667	218	57	205	21.333333	5.666667	38.666667	13	0	0	0	2.666667	13.333333	0.666667	20.666667	2	0	0	0	3.333333	5.666667	0	6.666667	0	0	0	0	4.333333	2	0	2	0	0	0	0	5.333333	0.333333	0	0.333333	0	0	0	0	5.333333	col
190.666667	209	40	202	33.333333	2.333333	26	5.333333	0	0	0	3	22	0.333333	13.666667	0.666667	0	0	0	3.333333	3.666667	0	2	0	0	0	0	4.333333	0	0	0.333333	0	0	0	0	5	0.333333	0	0.333333	0	0	0	0	5.333333	col
189.333333	213	46	202	22.666667	0.333333	24.333333	5	0	0	0	2.666667	18	0.333333	14	0.666667	0	0	0	3.333333	3	0	3	0	0	0	0	4.333333	0.333333	0	0.333333	0	0	0	0	5	0.333333	0	0.333333	0	0	0	0	5.333333	col
186.666667	213	49	200	13.666667	0.333333	24	5.333333	0	0	0	2.333333	11.666667	0.333333	14	0.666667	0	0	0	3.333333	1.666667	0	3	0	0	0	0	4.333333	0.333333	0	0.333333	0	0	0	0	5.333333	0.333333	0	0.333333	0	0	0	0	5.333333	col
184.333333	214	57	200	8.333333	0.666667	25	6	0	0	0	2	6.333333	0.333333	14.333333	1	0	0	0	2.666667	0.666667	0	3.333333	0	0	0	0	4	0.333333	0	0.666667	0	0	0	0	5.333333	0.333333	0	0.333333	0	0	0	0	5.333333	col
183.666667	215	62	201	6	2	29.333333	7.666667	0	0	0	2	4	1	16.333333	1	0	0	0	3	1.333333	0	4.333333	0	0	0	0	4.333333	1	0	1.333333	0	0	0	0	5.333333	0.333333	0	0.333333	0	0	0	0	5.333333	col
182.666667	215	64	201	15	3.333333	35.333333	9.666667	0	0	0	2	8.333333	0.666667	19.333333	1.666667	0	0	0	3	3.333333	0	5.666667	0	0	0	0	4.333333	1.666667	0	1.666667	0	0	0	0	5.333333	0.333333	0	0.333333	0	0	0	0	5.333333	col
186.333333	217	58	204	39	6	43	12.333333	0	0	0	2.666667	20	1	23	2	0	0	0	3.666667	6.333333	0	7.333333	0	0	0	0	4.333333	2	0	2	0	0	0	0	5.333333	0.333333	0	0.333333	0	0	0	0	5.333333	col
191	208	45	204	32.333333	3.666667	27.333333	5.333333	0	0	0	2.666667	24.333333	0.333333	14.666667	0.666667	0	0	0	3.333333	4	0	3	0	0	0	0	4.333333	0	0	0.333333	0	0	0	0	5.333333	0.333333	0	0.333333	0	0	0	0	5.333333	col
188	213	48	201	19.666667	1.333333	26.666667	5	0	0	0	2.333333	18.666667	0.333333	14.666667	0.666667	0	0	0	3.333333	3	0	3	0	0	0	0	4.333333	0.333333	0	0.333333	0	0	0	0	5.333333	0.333333	0	0.333333	0	0	0	0	5.333333	col
185.333333	212	52	199	12.333333	0.666667	26	5	0	0	0	2.333333	11.666667	0.333333	15	0.666667	0	0	0	3.333333	1.666667	0	3.333333	0	0	0	0	4	0.333333	0	0.333333	0	0	0	0	5.333333	0.333333	0	0.333333	0	0	0	0	5.333333	col
183.333333	213	58	199	8	1	27.666667	5.666667	0	0	0	2	6	0.666667	15.666667	0.666667	0	0	0	3	0.666667	0	3.666667	0	0	0	0	4	0.333333	0	0.666667	0	0	0	0	5.333333	0.333333	0	0.333333	0	0	0	0	5.333333	col
183.666667	213	61	200	7	3.666667	32.333333	7	0	0	0	2	5	1	18	1	0	0	0	3	1.333333	0	4.666667	0	0	0	0	4.333333	1	0	1.333333	0	0	0	0	5.333333	0.333333	0	0.333333	0	0	0	0	5.333333	col
183	215	63	201	23	4	39	8.666667	0	0	0	2.333333	12.333333	0.666667	21	1.333333	0	0	0	3	3.666667	0	6	0	0	0	0	4.333333	1.666667	0	1.666667	0	0	0	0	5.333333	0.333333	0	0.333333	0	0	0	0	5.333333	col
187	217	57	204	61	6	47	10.666667	0	0	0	2.666667	27.333333	0.666667	24.666667	1.666667	0	0	0	3.666667	7	0	8	0	0	0	0	4.333333	2	0	2	0	0	0	0	5.333333	0.333333	0	0.333333	0	0	0	0	5.333333	col
188.333333	209	47	202	41.333333	2.333333	29	5.333333	0	0	0	2.333333	27	0.333333	15.333333	0.666667	0	0	0	3.333333	4.333333	0	3	0	0	0	0	4.333333	0	0	0.333333	0	0	0	0	5.333333	0.333333	0	0.333333	0	0	0	0	5.333333	col
187	211	48	200	21.666667	1.333333	27.666667	4.666667	0	0	0	2.666667	20	0.333333	15.333333	0.666667	0	0	0	3.333333	3	0	3	0	0	0	0	4.333333	0.333333	0	0.333333	0	0	0	0	5.333333	0.333333	0	0.333333	0	0	0	0	5.333333	col
184.333333	211	55	199	13	0.666667	27.333333	4.666667	0	0	0	2.333333	12	0.333333	15.666667	0.666667	0	0	0	3	1.666667	0	3.333333	0	0	0	0	4	0.333333	0	0.333333	0	0	0	0	5.333333	0.333333	0	0.333333	0	0	0	0	5.333333	col
181.333333	211	63	198	8.333333	1.666667	30	5	0	0	0	2.333333	6	0.333333	17	0.666667	0	0	0	3	0.666667	0	3.666667	0	0	0	0	4	0.333333	0	0.666667	0	0	0	0	5.333333	0.333333	0	0.333333	0	0	0	0	5.333333	col
180.666667	213	69	199	7.666667	4	34.666667	6.333333	0	0	0	2.333333	5.333333	0.666667	19	1	0	0	0	3	1.333333	0	5	0	0	0	0	4.333333	1	0	1.666667	0	0	0	0	5.333333	0.333333	0	0.333333	0	0	0	0	5.333333	col
180.333333	214	71	200	26.666667	4.333333	42	7.666667	0	0	0	2.333333	14.333333	0.333333	22.666667	1	0	0	0	3.333333	4	0	6.333333	0	0	0	0	4.333333	1.666667	0	1.666667	0	0	0	0	5.333333	0.333333	0	0.333333	0	0	0	0	5.333333	col
182.666667	214	63	200	78.333333	5	50.666667	8.666667	0	0	0	3	33	0.333333	26.666667	1.666667	0	0	0	3.666667	7.666667	0	8	0	0	0	0	4.333333	2	0	2	0	0	0	0	5	0.333333	0	0.333333	0	0	0	0	5.333333	col
193.666667	218	43	207	110	5.666667	57.333333	10.333333	0	0	0	3	53	0.666667	30	1.666667	0	0	0	4	12	0	9.333333	0	0	0	0	4.666667	2.333333	0	2	0	0	0	0	5	0.333333	0	0.333333	0	0	0	0	5.333333	col
191	208	45	204	50.666667	1.666667	29.333333	4.666667	0	0	0	2.666667	28.666667	0	16.333333	0.666667	0	0	0	3.333333	4.333333	0	3	0	0	0	0	4.333333	0	0	0.333333	0	0	0	0	5	0.333333	0	0.333333	0	0	0	0	5.333333	col
187	210	50	201	25.333333	0.666667	28	4.333333	0	0	0	2.666667	20.666667	0	16	0.666667	0	0	0	3.333333	3	0	3.333333	0	0	0	0	4	0.333333	0	0.333333	0	0	0	0	5.333333	0.333333	0	0.333333	0	0	0	0	5.333333	col
183.333333	212	56	198	14	0.666667	28.333333	4.333333	0	0	0	2.666667	12	0.333333	16.333333	0.666667	0	0	0	3	1.333333	0	3.333333	0	0	0	0	4	0.333333	0	0.333333	0	0	0	0	5.333333	0.333333	0	0.333333	0	0	0	0	5.333333	col
178.333333	212	65	195	8.666667	1.666667	30.666667	4.666667	0	0	0	2	6	0.333333	17.333333	0.666667	0	0	0	3	0.666667	0	4	0	0	0	0	4	0.666667	0	0.666667	0	0	0	0	5.333333	0.333333	0	0.333333	0	0	0	0	5.333333	col
179	213	74	199	7.666667	3	36	5.333333	0	0	0	2	5.666667	0.333333	19.666667	0.666667	0	0	0	3.333333	1.666667	0	5	0	0	0	0	4.333333	1	0	1.666667	0	0	0	0	5	0.333333	0	0.333333	0	0	0	0	5.333333	col
176.666667	214	78	198	24.333333	4.333333	44	6.333333	0	0	0	2.666667	14.666667	0.333333	23.666667	1	0	0	0	3.333333	4.333333	0	6.333333	0	0	0	0	4.333333	1.666667	0	1.666667	0	0	0	0	5.333333	0.333333	0	0.333333	0	0	0	0	5.333333	col
169	214	80	190	79	5.333333	52.333333	7.333333	0	0	0	2.666667	35	0.333333	27.333333	1	0	0	0	3.666667	8	0	8.333333	0	0	0	0	4.333333	2	0	2	0	0	0	0	5	0.333333	0	0.333333	0	0	0	0	5.333333	col
180	217	55	196	113.333333	4.333333	59	8	0	0	0	3	57.333333	0.333333	31	1.333333	0	0	0	4	12.333333	0	9.666667	0	0	0	0	4.666667	2.333333	0	2.333333	0	0	0	0	5	0.333333	0	0.333333	0	0	0	0	5.333333	col
191	211	43	203	51.666667	1.333333	28.666667	4.666667	0	0	0	2.666667	28.333333	0	16.333333	0.666667	0	0	0	3.333333	4.333333	0	3	0	0	0	0	4.333333	0	0	0.333333	0	0	0	0	5	0.333333	0	0.333333	0	0	0	0	5.333333	col
187.666667	212	50	201	25.666667	0.333333	27.666667	4	0	0	0	2.666667	20	0	15.666667	0.666667	0	0	0	3	3	0	3.333333	0	0	0	0	4	0.333333	0	0.333333	0	0	0	0	5	0.333333	0	0.333333	0	0	0	0	5.333333	col
184.333333	212	56	199	13.666667	0.666667	27.666667	3.666667	0	0	0	2.666667	11.666667	0.333333	16.333333	0.666667	0	0	0	3	1.333333	0	3.333333	0	0	0	0	4	0.333333	0	0.333333	0	0	0	0	5	0.333333	0	0.333333	0	0	0	0	5.333333	col
182	215	65	200	8.666667	1.333333	30	4	0	0	0	2.333333	5.666667	0.333333	17	0.666667	0	0	0	3	0.666667	0	4	0	0	0	0	4	0.666667	0	0.666667	0	0	0	0	5	0.333333	0	0.333333	0	0	0	0	5.333333	col
179.666667	217	70	200	7.666667	3	36	4.333333	0	0	0	2.333333	5	0.333333	19.666667	0.666667	0	0	0	3.333333	1.666667	0	5.333333	0	0	0	0	4	1	0	1.666667	0	0	0	0	5	0.333333	0	0.333333	0	0	0	0	5.333333	col
178.333333	216	76	200	18.333333	6	43.666667	5.333333	0	0	0	2.666667	14.333333	0.333333	23.666667	0.666667	0	0	0	3.333333	4.333333	0	6.333333	0	0	0	0	4.333333	1.666667	0	1.666667	0	0	0	0	5	0.333333	0	0.333333	0	0	0	0	5.333333	col
174	215	80	196	65.666667	7	52.666667	6	0	0	0	3	34	0.333333	27.333333	0.666667	0	0	0	3.666667	8.333333	0	8.333333	0	0	0	0	4.333333	2	0	2	0	0	0	0	5	0.333333	0	0.333333	0	0	0	0	5.333333	col
176.666667	217	61	194	111	5.666667	59	6.333333	0	0	0	3	56.333333	0.333333	31	1	0	0	0	4	13	0	9.666667	0	0	0	0	4.666667	2.333333	0	2.333333	0	0	0	0	5	0.333333	0	0.333333	0	0	0	0	5	col
187	210	47	200	45	0.666667	27	4.333333	0	0	0	2.333333	26	0	15.333333	0.666667	0	0	0	3.333333	4.333333	0	3	0	0	0	0	4.333333	0	0	0.333333	0	0	0	0	5	0.333333	0	0.333333	0	0	0	0	5.333333	col
188.333333	211	50	202	21.333333	0.666667	26.333333	3.666667	0	0	0	2.333333	18.333333	0	15	0.666667	0	0	0	3	2.666667	0	3.333333	0	0	0	0	4	0.333333	0	0.333333	0	0	0	0	4.666667	0.333333	0	0.333333	0	0	0	0	5.333333	col
185.666667	212	54	200	10.666667	0.666667	25.666667	3.333333	0	0	0	2	10.666667	0.333333	15.333333	0.666667	0	0	0	3	1.333333	0	3.333333	0	0	0	0	4	0.333333	0	0.666667	0	0	0	0	4.666667	0.333333	0	0.333333	0	0	0	0	5.333333	col
183.666667	216	60	201	8	1	28.333333	3.666667	0	0	0	2	4.666667	0.333333	16.666667	0.666667	0	0	0	3	0.666667	0	4	0	0	0	0	4	0.666667	0	0.666667	0	0	0	0	4.666667	0.333333	0	0.333333	0	0	0	0	5.333333	col
182.333333	217	63	201	6.333333	2.666667	33.666667	4	0	0	0	2.333333	4.666667	0.666667	19	0.666667	0	0	0	3.333333	1.666667	0	5.333333	0	0	0	0	4	1.333333	0	1.666667	0	0	0	0	4.666667	0.333333	0	0.333333	0	0	0	0	5.333333	col
182.333333	217	66	202	14	6.666667	41.666667	4.333333	0	0	0	2.333333	13	0.666667	22.666667	0.666667	0	0	0	3.333333	4.666667	0	6.666667	0	0	0	0	4.333333	1.666667	0	1.666667	0	0	0	0	5	0.333333	0	0.333333	0	0	0	0	5.333333	col
180.666667	215	68	200	51	7	50	5	0	0	0	2.666667	31.333333	0.333333	27	0.666667	0	0	0	3.666667	8.333333	0	8.333333	0	0	0	0	4.333333	2	0	2	0	0	0	0	5	0.333333	0	0.333333	0	0	0	0	5.333333	col
181.333333	217	57	198	104.666667	5.666667	56.666667	5.666667	0	0	0	3	52.666667	0.333333	30.333333	0.666667	0	0	0	4	12.666667	0	9.666667	0	0	0	0	4.333333	2.333333	0	2.333333	0	0	0	0	5	0.333333	0	0.333333	0	0	0	0	5	col
188.333333	210	45	201	36.333333	0.666667	25	3.666667	0	0	0	2.333333	22.333333	0.333333	14	1	0	0	0	3.333333	4	0	3	0	0	0	0	4.333333	0	0	0.333333	0	0	0	0	5	0.333333	0	0.333333	0	0	0	0	5.333333	col
189	211	47	202	16.666667	0.666667	23.666667	3.666667	0	0	0	2	15.333333	0.333333	13.666667	0.666667	0	0	0	3	2.333333	0	3	0	0	0	0	4	0.333333	0	0.333333	0	0	0	0	4.666667	0.333333	0	0.333333	0	0	0	0	5.333333	col
187	213	52	201	8.333333	0.666667	23.666667	3.333333	0	0	0	2	8.666667	0.333333	14	0.666667	0	0	0	3	1	0	3.333333	0	0	0	0	4	0.333333	0	0.666667	0	0	0	0	4.666667	0.333333	0	0.333333	0	0	0	0	5.333333	col
184.666667	216	57	201	5.333333	1	25.333333	3.333333	0	0	0	2	4	0.666667	15.333333	0.666667	0	0	0	3	0.666667	0	4	0	0	0	0	3.666667	0.666667	0	0.666667	0	0	0	0	4.666667	0.333333	0	0.333333	0	0	0	0	5.333333	col
183.333333	217	59	201	4.666667	2.666667	30.666667	3.666667	0	0	0	2	4.333333	0.666667	17.666667	0.666667	0	0	0	3	2	0	5.333333	0	0	0	0	4	1.333333	0	1.666667	0	0	0	0	4.666667	0.333333	0	0.333333	0	0	0	0	5.333333	col
184.333333	216	60	202	12	4.333333	38.333333	4	0	0	0	2.333333	12.333333	0.666667	21.666667	0.666667	0	0	0	3.333333	4.666667	0	6.333333	0	0	0	0	4.333333	1.666667	0	1.666667	0	0	0	0	4.666667	0.333333	0	0.333333	0	0	0	0	5.333333	col
185.666667	216	60	203	40	4.333333	46.333333	4.666667	0	0	0	2.333333	28.333333	0.333333	25.333333	0.666667	0	0	0	3.333333	8.333333	0	8.333333	0	0	0	0	4.333333	2	0	2	0	0	0	0	5	0.333333	0	0.333333	0	0	0	0	5.333333	col
186	218	53	202	88.666667	3.666667	52.666667	5.333333	0	0	0	3	47.666667	0.333333	28.666667	0.666667	0	0	0	4	12.333333	0	9.666667	0	0	0	0	4.333333	2.333333	0	2.333333	0	0	0	0	5	0.333333	0	0.333333	0	0	0	0	5	col
196.333333	210	27	204	44	2.666667	23	5	0	0	0	3	22.333333	0.333333	12.666667	1	0	0	0	3.333333	4.333333	0	3	0	0	0	0	4.333333	0	0	0	0	0	0	0	4.666667	0.333333	0	0.333333	0	0	0	0	5.333333	col
190.333333	212	40	201	29	1.333333	22	4	0	0	0	2.333333	18	0.333333	12.666667	1	0	0	0	3.333333	3.666667	0	3	0	0	0	0	4	0	0	0.333333	0	0	0	0	4.666667	0.333333	0	0.333333	0	0	0	0	5.333333	col
190.333333	210	45	203	13	0.666667	20.333333	3.666667	0	0	0	2.333333	11.666667	0.333333	12.333333	1	0	0	0	3	2.333333	0	3	0	0	0	0	4	0.333333	0	0.333333	0	0	0	0	4.666667	0.333333	0	0.333333	0	0	0	0	5.333333	col
187.666667	213	49	201	6	0.666667	20.333333	3.333333	0	0	0	2	6.333333	0.333333	12.666667	0.666667	0	0	0	2.333333	1	0	3.333333	0	0	0	0	4	0.333333	0	0.666667	0	0	0	0	4.666667	0.333333	0	0.333333	0	0	0	0	5.333333	col
184.666667	215	54	200	3.666667	0.666667	22.666667	3.333333	0	0	0	2	3	0.333333	13.333333	0.666667	0	0	0	2.333333	0.666667	0	3.666667	0	0	0	0	3.666667	0.666667	0	0.666667	0	0	0	0	4.666667	0.333333	0	0.333333	0	0	0	0	5.333333	col
184	218	57	201	3.333333	1.666667	27	3.333333	0	0	0	1.666667	3.666667	0.666667	16	0.666667	0	0	0	2.666667	2.333333	0	5.333333	0	0	0	0	3.666667	1.333333	0	1.666667	0	0	0	0	4.666667	0.333333	0	0.333333	0	0	0	0	5.333333	col
185.666667	216	56	202	10.666667	1.666667	33.666667	3.666667	0	0	0	2.333333	11	0.333333	19.333333	0.666667	0	0	0	3	4.666667	0	6.333333	0	0	0	0	4.333333	1.666667	0	1.666667	0	0	0	0	4.666667	0.333333	0	0.333333	0	0	0	0	5.333333	col
187.666667	216	52	203	32	2.333333	41.333333	4.333333	0	0	0	2.666667	25	0.333333	23.666667	0.666667	0	0	0	3.333333	8.333333	0	8.333333	0	0	0	0	4.333333	2	0	2	0	0	0	0	5	0.333333	0	0.333333	0	0	0	0	5	col
192	218	45	206	70	2	47.333333	5.333333	0	0	0	3	41.666667	0.333333	26.666667	0.666667	0	0	0	3.333333	12	0	9.333333	0	0	0	0	4.333333	2.333333	0	2.333333	0	0	0	0	5	0.333333	0	0.333333	0	0	0	0	5	col
194.666667	214	30	203	36.666667	3.333333	20.666667	4.333333	0	0	0	3	18.666667	0.333333	11.333333	1	0	0	0	3.333333	4	0	2.666667	0	0	0	0	4.333333	0	0	0.333333	0	0	0	0	4.666667	0.333333	0	0.333333	0	0	0	0	5.333333	col
189.666667	214	44	202	23.333333	1.666667	18.666667	3.666667	0	0	0	2.666667	14	0.333333	11.333333	1	0	0	0	3.333333	3	0	3	0	0	0	0	4	0	0	0.333333	0	0	0	0	4.666667	0.333333	0	0.333333	0	0	0	0	5.333333	col
190	212	45	202	10	0.666667	17.333333	3.333333	0	0	0	2.333333	8.666667	0.333333	10.666667	1	0	0	0	3	1.333333	0	3	0	0	0	0	4	0.333333	0	0.333333	0	0	0	0	4.666667	0.333333	0	0.333333	0	0	0	0	5.333333	col
187.666667	212	47	200	4.666667	0.333333	17	3.333333	0	0	0	2	4.333333	0.333333	10.666667	0.666667	0	0	0	2.666667	0.666667	0	3.333333	0	0	0	0	3.333333	0.333333	0	0.666667	0	0	0	0	4.666667	0.333333	0	0.333333	0	0	0	0	5.333333	col
184.666667	215	54	200	2.666667	0.333333	19	3	0	0	0	1.666667	2.333333	0.333333	12	0.666667	0	0	0	2.666667	0.666667	0	3.666667	0	0	0	0	3	0.666667	0	0.666667	0	0	0	0	4.666667	0.333333	0	0.333333	0	0	0	0	5.333333	col
184	215	57	200	3.333333	0.666667	23	3.333333	0	0	0	2	3.333333	0.333333	14.333333	0.666667	0	0	0	2.333333	2.333333	0	5	0	0	0	0	3.333333	1.666667	0	1.666667	0	0	0	0	4.666667	0.333333	0	0.333333	0	0	0	0	5.333333	col
186.333333	216	54	202	9.666667	0.666667	29	4	0	0	0	2.333333	9.666667	0.333333	17.666667	0.666667	0	0	0	3	4.666667	0	6.333333	0	0	0	0	4	1.666667	0	2	0	0	0	0	4.666667	0.333333	0	0.333333	0	0	0	0	5.333333	col
189	215	48	203	27	1	36	5	0	0	0	2.333333	21.666667	0.333333	21	0.666667	0	0	0	3.333333	8	0	8.333333	0	0	0	0	4.333333	2	0	2	0	0	0	0	5.333333	0.333333	0	0.333333	0	0	0	0	5	col
191	217	43	204	58.333333	1	41.666667	6	0	0	0	2.666667	35.333333	0.333333	24	1	0	0	0	3.333333	11.666667	0	9.333333	0	0	0	0	4.333333	2.333333	0	2.333333	0	0	0	0	5.333333	0.333333	0	0.333333	0	0	0	0	5	col
199	214	24	206	35.333333	2.666667	19	4	0	0	0	3	17.666667	0.333333	10.333333	1	0	0	0	3.333333	4	0	2.666667	0	0	0	0	4.333333	0	0	0	0	0	0	0	4.666667	0.333333	0	0.333333	0	0	0	0	5.333333	col
189.666667	213	38	200	29.333333	2	17.666667	4	0	0	0	3	14.666667	0.333333	9.666667	1	0	0	0	3.333333	3.666667	0	2.666667	0	0	0	0	4	0	0	0.333333	0	0	0	0	4.666667	0.333333	0	0.333333	0	0	0	0	5.333333	col
183.333333	214	50	197	17	0.666667	15.666667	3.666667	0	0	0	2.333333	10	0.333333	9	1	0	0	0	3	2.333333	0	2.666667	0	0	0	0	4	0	0	0.333333	0	0	0	0	4.333333	0.333333	0	0.333333	0	0	0	0	5.333333	col
188	213	48	201	6.666667	0.333333	14.333333	3.333333	0	0	0	2	5.666667	0.333333	9	0.666667	0	0	0	2.666667	1	0	2.666667	0	0	0	0	3.333333	0.333333	0	0.333333	0	0	0	0	4.333333	0.333333	0	0.333333	0	0	0	0	5.333333	col
187	213	48	200	3	0.333333	14	3	0	0	0	2	2.666667	0	9	0.666667	0	0	0	2.666667	0.666667	0	3	0	0	0	0	3	0.333333	0	0.666667	0	0	0	0	4.666667	0.333333	0	0.333333	0	0	0	0	5.333333	col
184.333333	214	53	199	2	0.333333	15.666667	3	0	0	0	1.666667	1.333333	0.333333	10.666667	0.666667	0	0	0	2.333333	0.666667	0	3.666667	0	0	0	0	3	0.666667	0	0.666667	0	0	0	0	4.666667	0.333333	0	0.333333	0	0	0	0	5.333333	col
183.666667	215	58	200	3.333333	0.333333	19.333333	3.333333	0	0	0	2	3	0.333333	12.333333	0.666667	0	0	0	2.333333	2.333333	0	5	0	0	0	0	3.333333	1.666667	0	1.666667	0	0	0	0	4.666667	0.333333	0	0.333333	0	0	0	0	5.333333	col
186	214	54	201	8.666667	0.333333	25	4.666667	0	0	0	2.333333	8.666667	0.333333	15.333333	0.666667	0	0	0	3	4.666667	0	6.333333	0	0	0	0	3.666667	2	0	2	0	0	0	0	4.666667	0.333333	0	0.333333	0	0	0	0	5.333333	col
189	214	46	202	23.666667	0.333333	31	6	0	0	0	2.333333	18	0.333333	18.666667	1	0	0	0	3.333333	8	0	8	0	0	0	0	4.333333	2	0	2	0	0	0	0	5.333333	0.333333	0	0.333333	0	0	0	0	5	col
193.333333	217	42	206	50.666667	0.666667	36	7.666667	0	0	0	2.666667	30	0.333333	21.666667	1.666667	0	0	0	3.333333	11	0	9.333333	0	0	0	0	4.333333	2.333333	0	2.333333	0	0	0	0	5.333333	0.333333	0	0.333333	0	0	0	0	5	col
194.666667	210	33	204	37	0.666667	18.333333	4	0	0	0	2.666667	16.666667	0	8.666667	1	0	0	0	3.333333	3.666667	0	2.333333	0	0	0	0	4.333333	0	0	0	0	0	0	0	4.666667	0.333333	0	0.333333	0	0	0	0	5.333333	col
192.333333	212	36	202	28.666667	0.666667	16.666667	3.666667	0	0	0	2.333333	14.333333	0	8.666667	1	0	0	0	3.333333	3.666667	0	2.666667	0	0	0	0	4.333333	0	0	0	0	0	0	0	4.666667	0.333333	0	0.333333	0	0	0	0	5.333333	col
189.333333	212	44	201	18.666667	0.666667	15	3.333333	0	0	0	2.333333	10.333333	0.333333	8.333333	1	0	0	0	3	3	0	2.666667	0	0	0	0	4	0	0	0.333333	0	0	0	0	4.333333	0.333333	0	0.333333	0	0	0	0	5.333333	col
188	212	49	201	9	0.666667	13	3.333333	0	0	0	1.666667	6.333333	0.333333	7.666667	0.666667	0	0	0	2.666667	2	0	2.666667	0	0	0	0	3.666667	0	0	0.333333	0	0	0	0	4.333333	0.333333	0	0.333333	0	0	0	0	5.333333	col
187.666667	213	49	201	3.333333	0.666667	11.666667	3	0	0	0	2	3.333333	0.333333	7.333333	0.666667	0	0	0	2.666667	1	0	2.666667	0	0	0	0	3.333333	0.333333	0	0.333333	0	0	0	0	4.333333	0.333333	0	0.333333	0	0	0	0	5.333333	col
186	213	48	199	1.333333	0.666667	11.666667	3	0	0	0	1.666667	1.333333	0.333333	7.666667	0.666667	0	0	0	2.666667	0.333333	0	3	0	0	0	0	3	0.333333	0	0.666667	0	0	0	0	4.333333	0.333333	0	0.333333	0	0	0	0	5.333333	col
185	214	54	200	1.333333	0.666667	12.666667	3	0	0	0	1.666667	1	0.333333	8.666667	0.666667	0	0	0	2	0.666667	0	3.666667	0	0	0	0	3	0.666667	0	1	0	0	0	0	4.333333	0.333333	0	0.333333	0	0	0	0	5.333333	col
184.333333	213	58	200	2.666667	0.666667	16.666667	3.666667	0	0	0	1.666667	2.333333	0.333333	11	0.666667	0	0	0	2.333333	2.333333	0	4.666667	0	0	0	0	3.333333	1.666667	0	1.666667	0	0	0	0	4.666667	0.333333	0	0.333333	0	0	0	0	5.333333	col
186	214	54	201	7.666667	0.333333	21.333333	5	0	0	0	2.333333	6.666667	0	13.666667	0.666667	0	0	0	2.333333	4.666667	0	6.333333	0	0	0	0	3.333333	2	0	2	0	0	0	0	4.666667	0.333333	0	0.333333	0	0	0	0	5.333333	col
188.333333	214	49	202	20.333333	0.333333	26.666667	7.333333	0	0	0	2.333333	14.666667	0.333333	17	1.333333	0	0	0	3.333333	7.666667	0	8	0	0	0	0	4.333333	2.333333	0	2	0	0	0	0	5	0.333333	0	0.333333	0	0	0	0	5	col
192	217	43	205	42	1.333333	31.666667	9.666667	0	0	0	2.333333	24	0.333333	19.666667	2	0	0	0	3.333333	10.666667	0	9	0	0	0	0	4.333333	2.333333	0	2.333333	0	0	0	0	5	0.333333	0	0.333333	0	0	0	0	5	col
189.666667	213	45	202	28.666667	0.333333	16	3.333333	0	0	0	2.333333	13	0	7.666667	1	0	0	0	3.333333	3.333333	0	1.666667	0	0	0	0	4.333333	0	0	0	0	0	0	0	4.666667	0.333333	0	0.333333	0	0	0	0	5.333333	col
188.333333	212	48	201	16.666667	0.333333	14.666667	3	0	0	0	2.333333	9.666667	0	7.333333	1	0	0	0	3	3	0	2	0	0	0	0	4	0	0	0	0	0	0	0	4.333333	0.333333	0	0.333333	0	0	0	0	5.333333	col
188.333333	211	50	202	8.333333	0.333333	12.333333	3	0	0	0	1.666667	6	0	7	0.666667	0	0	0	3	2.333333	0	2	0	0	0	0	3.666667	0	0	0.333333	0	0	0	0	4.333333	0.333333	0	0.333333	0	0	0	0	5.333333	col
188	211	48	201	3.333333	0.666667	11	2.666667	0	0	0	1.666667	3	0.333333	6.333333	0.666667	0	0	0	2.333333	1.333333	0	2.333333	0	0	0	0	3.333333	0	0	0.333333	0	0	0	0	4.333333	0.333333	0	0.333333	0	0	0	0	5.333333	col
187.333333	213	47	200	1	1	9	2.666667	0	0	0	1.666667	1.333333	0.333333	6	0.666667	0	0	0	2.333333	0.666667	0	2.666667	0	0	0	0	3.333333	0.333333	0	0.333333	0	0	0	0	4.333333	0.333333	0	0.333333	0	0	0	0	5.333333	col
186.333333	214	49	200	1.666667	0.333333	9	2.666667	0	0	0	1.333333	0.666667	0.333333	6.666667	0.666667	0	0	0	2.333333	0.333333	0	3	0	0	0	0	3.333333	0.333333	0	0.666667	0	0	0	0	4.333333	0.333333	0	0.333333	0	0	0	0	5.333333	col
185	214	54	200	1.666667	0.666667	11	3	0	0	0	1.333333	0.666667	0.333333	7.666667	0.666667	0	0	0	2.333333	0.666667	0	3.666667	0	0	0	0	3.333333	0.666667	0	1	0	0	0	0	4.333333	0.333333	0	0.333333	0	0	0	0	5.333333	col
185.333333	213	54	200	1.333333	1.333333	14.333333	4	0	0	0	1.333333	2	0.333333	9.666667	0.666667	0	0	0	2.333333	2.666667	0	5	0	0	0	0	3.333333	1.666667	0	1.666667	0	0	0	0	4.666667	0.333333	0	0.333333	0	0	0	0	5.333333	col
186	215	53	201	5.666667	1	19	5.666667	0	0	0	1.666667	5.666667	0.333333	12	1	0	0	0	2.333333	5	0	6.333333	0	0	0	0	3.333333	2	0	2	0	0	0	0	4.666667	0.333333	0	0.333333	0	0	0	0	5.333333	col
188	215	49	202	15	0.666667	24	8	0	0	0	2	11.666667	0.333333	15	1.666667	0	0	0	3	7.666667	0	8	0	0	0	0	4.333333	2.333333	0	2	0	0	0	0	4.666667	0.333333	0	0.333333	0	0	0	0	5	col
190	217	43	203	30.666667	2	28.333333	11.333333	0	0	0	2.333333	18.666667	0.333333	17.666667	2	0	0	0	3.333333	10.333333	0	9	0	0	0	0	4.333333	2.666667	0	2.333333	0	0	0	0	5	0.333333	0	0.333333	0	0	0	0	5	col
190	212	45	202	27	0.666667	14.333333	4.333333	0	0	0	2.333333	11.333333	0	6.666667	1.333333	0	0	0	3.333333	3	0	1.666667	0	0	0	0	4	0	0	0	0	0	0	0	4.666667	0.333333	0	0.333333	0	0	0	0	5.333333	col
184.333333	214	53	199	15.666667	0.333333	13.333333	3.333333	0	0	0	2.666667	8.666667	0	6.666667	1	0	0	0	3	3	0	1.666667	0	0	0	0	4	0	0	0	0	0	0	0	4.333333	0.333333	0	0.333333	0	0	0	0	5.333333	col
185.666667	214	52	200	7.666667	0.333333	12	3	0	0	0	2.333333	5.333333	0	6	1	0	0	0	2.666667	2.333333	0	1.666667	0	0	0	0	3.666667	0	0	0	0	0	0	0	4.333333	0.333333	0	0.333333	0	0	0	0	5.333333	col
188.666667	213	49	202	3.666667	0.333333	10.333333	2.666667	0	0	0	2.333333	2.666667	0	5.333333	0.666667	0	0	0	2.333333	1.666667	0	1.666667	0	0	0	0	3.333333	0	0	0.333333	0	0	0	0	4.333333	0.333333	0	0.333333	0	0	0	0	5.333333	col
189	213	44	201	2	0.333333	8.333333	2.333333	0	0	0	2	1.333333	0	4.666667	0.666667	0	0	0	2.333333	0.666667	0	2.333333	0	0	0	0	3.333333	0	0	0.333333	0	0	0	0	4.333333	0.333333	0	0.333333	0	0	0	0	5.333333	col
188.333333	214	45	201	2	0.333333	7.666667	2.333333	0	0	0	2	0.666667	0.333333	4.666667	0.666667	0	0	0	2.333333	0.333333	0	2.333333	0	0	0	0	3.333333	0.333333	0	0.333333	0	0	0	0	4	0.333333	0	0.333333	0	0	0	0	5.333333	col
187.333333	215	48	201	2.333333	0.333333	8	2.666667	0	0	0	2	0.333333	0.333333	5	0.666667	0	0	0	2.333333	0.333333	0	3	0	0	0	0	3	0.333333	0	0.666667	0	0	0	0	4.333333	0.333333	0	0.333333	0	0	0	0	5.333333	col
187.333333	214	49	201	2.666667	0.333333	10	3	0	0	0	2.333333	0.666667	0.333333	7	0.666667	0	0	0	2.333333	1.333333	0	3.666667	0	0	0	0	3	0.666667	0	1	0	0	0	0	4.333333	0.333333	0	0.333333	0	0	0	0	5.333333	col
187.666667	213	49	201	1.666667	0.666667	13.666667	4	0	0	0	2.333333	2	0.333333	8.666667	0.666667	0	0	0	2.333333	3	0	5	0	0	0	0	3.333333	1.666667	0	1.666667	0	0	0	0	4.333333	0.333333	0	0.333333	0	0	0	0	5.333333	col
187.666667	214	48	201	3.666667	1	18	6	0	0	0	1.666667	5	0.333333	11.333333	1.333333	0	0	0	2.333333	5	0	6.333333	0	0	0	0	3.333333	2	0	2	0	0	0	0	4.333333	0.333333	0	0.333333	0	0	0	0	5.333333	col
187.666667	216	49	202	10.666667	1	23	9	0	0	0	2	10.333333	0.333333	14.333333	2	0	0	0	2.666667	8	0	8	0	0	0	0	4.333333	2.333333	0	2.333333	0	0	0	0	4.666667	0.333333	0	0.333333	0	0	0	0	5	col
191	216	45	204	20.333333	4	27.333333	12.333333	0	0	0	2	15.666667	0.666667	17	2.333333	0	0	0	3	10.333333	0	9	0	0	0	0	4.333333	2.666667	0	2.333333	0	0	0	0	5	0.333333	0	0.333333	0	0	0	0	5	col
189.666667	211	48	203	12	0.666667	12	4.666667	0	0	0	2.333333	6.666667	0.333333	5.333333	1.666667	0	0	0	3	2.333333	0	1.333333	0	0	0	0	4	0	0	0	0	0	0	0	4.333333	0.333333	0	0.333333	0	0	0	0	5.333333	col
188	214	50	202	6.333333	0.333333	11	3.666667	0	0	0	2.666667	4.666667	0	5	1.333333	0	0	0	3	2.333333	0	1.333333	0	0	0	0	3.666667	0	0	0	0	0	0	0	4.333333	0.333333	0	0.333333	0	0	0	0	5.333333	col
188.666667	216	48	203	3	0.333333	9	3	0	0	0	2.333333	2.333333	0	4.666667	1	0	0	0	2.666667	2	0	1.333333	0	0	0	0	3.333333	0	0	0	0	0	0	0	4.333333	0.333333	0	0.333333	0	0	0	0	5.333333	col
190.333333	216	43	203	2	0	8	2.666667	0	0	0	2.333333	1.333333	0	4.333333	0.666667	0	0	0	2.666667	1	0	1.333333	0	0	0	0	3.333333	0	0	0.333333	0	0	0	0	4.333333	0.333333	0	0.333333	0	0	0	0	5.333333	col
190	216	41	202	1.666667	0.333333	7	2	0	0	0	2.333333	0.333333	0	4	0.666667	0	0	0	2.333333	0.666667	0	2	0	0	0	0	3.333333	0.333333	0	0.333333	0	0	0	0	4	0.333333	0	0.333333	0	0	0	0	5.333333	col
189.333333	217	42	202	1.666667	0	6.666667	2	0	0	0	2	0.333333	0	4	0.666667	0	0	0	2.333333	0.333333	0	2.333333	0	0	0	0	3	0.333333	0	0.333333	0	0	0	0	4	0.333333	0	0.333333	0	0	0	0	5.333333	col
189.666667	216	42	202	2	0	7.333333	2.333333	0	0	0	2.333333	0.333333	0	4.666667	0.333333	0	0	0	2.333333	0.333333	0	3	0	0	0	0	3	0.333333	0	0.666667	0	0	0	0	4.333333	0.333333	0	0.333333	0	0	0	0	5.333333	col
190.333333	214	45	203	2	0.333333	10	2.666667	0	0	0	2.333333	0.666667	0.333333	6.666667	0.333333	0	0	0	2.333333	1.666667	0	3.666667	0	0	0	0	3	0.666667	0	1.333333	0	0	0	0	4.333333	0.333333	0	0.333333	0	0	0	0	5.333333	col
189.666667	213	45	202	1.666667	0.666667	14	4	0	0	0	2	2	0.333333	8.666667	0.666667	0	0	0	2.333333	3.333333	0	5.333333	0	0	0	0	3.333333	1.666667	0	1.666667	0	0	0	0	4.333333	0.333333	0	0.333333	0	0	0	0	5.333333	col
188	214	46	201	4	0.666667	18.666667	6	0	0	0	2	5.333333	0	11.333333	1.333333	0	0	0	2.333333	5.666667	0	6.333333	0	0	0	0	3.333333	2	0	2	0	0	0	0	4.333333	0.333333	0	0.333333	0	0	0	0	5.333333	col
188.333333	215	47	202	12.333333	1.333333	24.333333	8.666667	0	0	0	1.666667	11.333333	0.333333	14.333333	1.666667	0	0	0	3	8.666667	0	8	0	0	0	0	4.333333	2.333333	0	2.333333	0	0	0	0	4.333333	0.333333	0	0.333333	0	0	0	0	5	col
186.666667	217	45	200	25.333333	4.666667	28.666667	12.333333	0	0	0	2.333333	17.666667	0.333333	16.666667	2	0	0	0	3	11	0	9	0	0	0	0	4.333333	2.666667	0	2.333333	0	0	0	0	4.333333	0.333333	0	0.333333	0	0	0	0	5	col
189	213	47	202	3.666667	1	9.333333	5.666667	0	0	0	2.333333	4.333333	0.333333	4.333333	2.666667	0	0	0	2.666667	2.333333	0	1.333333	0	0	0	0	4	0	0	0	0	0	0	0	4.333333	0.333333	0	0.333333	0	0	0	0	5.333333	col
189.333333	216	44	202	2	0.333333	8	4.333333	0	0	0	1.666667	2	0.333333	4.333333	1.666667	0	0	0	2.666667	2	0	1.333333	0	0	0	0	3.333333	0	0	0	0	0	0	0	4.333333	0.333333	0	0.333333	0	0	0	0	5.333333	col
190.666667	217	41	203	1	0.333333	7.333333	3.666667	0	0	0	2.333333	1	0	3.666667	1.333333	0	0	0	2.333333	1.333333	0	1.333333	0	0	0	0	3	0	0	0	0	0	0	0	4.333333	0.333333	0	0.333333	0	0	0	0	5.333333	col
192.333333	218	41	205	1	0	6	3	0	0	0	1.666667	0.333333	0	3.666667	1	0	0	0	2.333333	0.666667	0	1.333333	0	0	0	0	3	0	0	0.333333	0	0	0	0	4.333333	0.333333	0	0.333333	0	0	0	0	5.333333	col
190.666667	220	42	204	1.333333	0	5	2.666667	0	0	0	2	0	0	3.333333	0.666667	0	0	0	2.333333	0.333333	0	1.666667	0	0	0	0	2.666667	0.333333	0	0.333333	0	0	0	0	4	0.333333	0	0.333333	0	0	0	0	5.333333	col
190.333333	219	43	204	1	0	5.333333	2	0	0	0	1.333333	0	0	3.666667	0.666667	0	0	0	2.333333	0.333333	0	2.333333	0	0	0	0	2.666667	0.333333	0	0.666667	0	0	0	0	4	0.333333	0	0.333333	0	0	0	0	5.333333	col
191	217	40	203	1.333333	0	7	2.333333	0	0	0	2	0	0	4.666667	0.333333	0	0	0	2.333333	0.666667	0	3	0	0	0	0	3	0.666667	0	0.666667	0	0	0	0	4	0.333333	0	0.333333	0	0	0	0	5.333333	col
190.666667	214	43	203	0.666667	0.333333	10.333333	2.666667	0	0	0	2	0.666667	0	6.666667	0.333333	0	0	0	2.333333	1.666667	0	3.666667	0	0	0	0	3	0.666667	0	1.333333	0	0	0	0	4.333333	0.333333	0	0.333333	0	0	0	0	5.333333	col
190.333333	215	47	204	1	0.666667	14.666667	3.666667	0	0	0	2	2.666667	0	9.333333	0.666667	0	0	0	2.333333	3.666667	0	5.333333	0	0	0	0	3.333333	1.666667	0	1.666667	0	0	0	0	4.333333	0.333333	0	0.333333	0	0	0	0	5.333333	col
189.333333	217	48	204	6.666667	0.333333	20.333333	5.666667	0	0	0	2	7	0	12.333333	0.666667	0	0	0	2.333333	6.333333	0	6.333333	0	0	0	0	3.333333	2	0	2	0	0	0	0	4.333333	0.333333	0	0.333333	0	0	0	0	5.333333	col
188.333333	214	45	201	23	0.666667	26	8.333333	0	0	0	1.666667	14.666667	0	15.333333	1.666667	0	0	0	3	9	0	8	0	0	0	0	4.333333	2.333333	0	2.333333	0	0	0	0	4.333333	0.333333	0	0.333333	0	0	0	0	5	col
190.666667	216	39	202	47.666667	3.333333	30.666667	10.666667	0	0	0	2.666667	23.333333	0.333333	18	2	0	0	0	3.666667	11.333333	0	9	0	0	0	0	4.333333	2.666667	0	2.333333	0	0	0	0	4.333333	0.333333	0	0.333333	0	0	0	0	5	col
189.333333	216	44	202	3.333333	0.666667	7.666667	6.666667	0	0	0	2	3	0.333333	4.333333	2.666667	0	0	0	2.333333	2.333333	0	1.333333	0	0	0	0	3.666667	0	0	0	0	0	0	0	4.333333	0.333333	0	0.333333	0	0	0	0	5.333333	col
189	216	41	201	1.333333	0.666667	6.666667	5.666667	0	0	0	2	1.666667	0.333333	4	2	0	0	0	2	2	0	1.333333	0	0	0	0	3.333333	0	0	0	0	0	0	0	4.333333	0.333333	0	0.333333	0	0	0	0	5.333333	col
189.666667	217	41	202	1	0.333333	5.666667	4.333333	0	0	0	2.333333	0.666667	0	3.333333	1.333333	0	0	0	2.333333	1	0	1.333333	0	0	0	0	3	0	0	0	0	0	0	0	4.333333	0.333333	0	0.333333	0	0	0	0	5.333333	col
190.333333	217	42	203	1.333333	0	4.666667	3.666667	0	0	0	2.333333	0	0	3.333333	1	0	0	0	2.333333	0.666667	0	1.333333	0	0	0	0	2.666667	0	0	0.333333	0	0	0	0	4.333333	0.333333	0	0.333333	0	0	0	0	5.333333	col
190.333333	218	45	204	1.333333	0	4.333333	2.666667	0	0	0	2.333333	0	0	3	0.666667	0	0	0	2.333333	0.333333	0	1.666667	0	0	0	0	2.333333	0.333333	0	0.333333	0	0	0	0	4	0.333333	0	0.333333	0	0	0	0	5.333333	col
190.333333	218	45	204	1	0	5.333333	2	0	0	0	2	0	0	3.666667	0.666667	0	0	0	2.333333	0.333333	0	2.333333	0	0	0	0	2.333333	0.333333	0	0.666667	0	0	0	0	4	0.333333	0	0.333333	0	0	0	0	5.333333	col
191	217	43	204	0.666667	0	7.333333	2.333333	0	0	0	2	0	0	4.666667	0.333333	0	0	0	2.333333	0.666667	0	3	0	0	0	0	2.333333	0.666667	0	0.666667	0	0	0	0	4	0.333333	0	0.333333	0	0	0	0	5.333333	col
190.666667	217	45	204	0.333333	0.333333	11.333333	2.333333	0	0	0	1.333333	0.666667	0	7	0.333333	0	0	0	2.333333	2.333333	0	3.666667	0	0	0	0	3	0.666667	0	1.666667	0	0	0	0	4.333333	0.333333	0	0.333333	0	0	0	0	5.333333	col
189.666667	216	48	204	1.666667	0.333333	16.666667	3.333333	0	0	0	1.666667	3.666667	0	10	0.333333	0	0	0	2.333333	4	0	5.333333	0	0	0	0	3.333333	1.666667	0	1.666667	0	0	0	0	4.333333	0.333333	0	0.333333	0	0	0	0	5.333333	col
189.333333	216	50	204	11	0.333333	22.333333	5	0	0	0	2	9.666667	0	13	0.666667	0	0	0	2.666667	6.666667	0	6.666667	0	0	0	0	3.333333	2	0	2	0	0	0	0	4.333333	0.333333	0	0.333333	0	0	0	0	5.333333	col
187	216	45	200	37	0.666667	28.333333	7.333333	0	0	0	2.333333	19.666667	0	16	1.333333	0	0	0	3	9.333333	0	8.333333	0	0	0	0	4.333333	2.333333	0	2.333333	0	0	0	0	4.333333	0.333333	0	0.333333	0	0	0	0	5	col
191.666667	215	32	201	72	3.666667	33	10	0	0	0	3	30	0.333333	18.666667	1.666667	0	0	0	4	11.666667	0	9.333333	0	0	0	0	4.333333	2.666667	0	2.333333	0	0	0	0	4.333333	0.333333	0	0.333333	0	0	0	0	5	col
189	214	46	202	6	0.666667	9	5.666667	0	0	0	2	5.333333	0.333333	4.666667	2	0	0	0	3	2.333333	0	1.333333	0	0	0	0	4	0	0	0	0	0	0	0	4.333333	0.333333	0	0.333333	0	0	0	0	5.333333	col
188	216	47	202	2.666667	0.666667	8	4.666667	0	0	0	2	2.666667	0	4.333333	1.333333	0	0	0	2	2	0	1.333333	0	0	0	0	3.333333	0	0	0	0	0	0	0	4.333333	0.333333	0	0.333333	0	0	0	0	5.333333	col
187.666667	217	45	201	1.666667	0.333333	6.666667	4	0	0	0	2	1.333333	0	3.666667	1	0	0	0	2.333333	1	0	1.333333	0	0	0	0	3.333333	0	0	0.333333	0	0	0	0	4.333333	0.333333	0	0.333333	0	0	0	0	5.333333	col
188.666667	217	45	202	1.333333	0	5	3.333333	0	0	0	2	0.333333	0	3.333333	1	0	0	0	2.333333	0.666667	0	1.333333	0	0	0	0	2.666667	0	0	0.333333	0	0	0	0	4	0.333333	0	0.333333	0	0	0	0	5.333333	col
188.333333	214	45	201	1.333333	0	4.666667	2.666667	0	0	0	2	0	0	3.333333	0.666667	0	0	0	2.333333	0.333333	0	1.666667	0	0	0	0	2.333333	0.333333	0	0.333333	0	0	0	0	4	0.333333	0	0.333333	0	0	0	0	5.333333	col
188.333333	213	46	201	1.333333	0	6	2	0	0	0	2.333333	0	0	3.666667	0.666667	0	0	0	2.333333	0.333333	0	2.333333	0	0	0	0	2.333333	0.333333	0	0.666667	0	0	0	0	4	0.333333	0	0.333333	0	0	0	0	5.333333	col
189	216	45	202	1	0	8.333333	2	0	0	0	2.333333	0.333333	0	5.333333	0.333333	0	0	0	2.333333	1	0	3	0	0	0	0	2.333333	0.666667	0	0.666667	0	0	0	0	4	0.333333	0	0.333333	0	0	0	0	5.333333	col
190	216	45	203	0.333333	0.333333	12	2.333333	0	0	0	1.666667	1.333333	0	7.333333	0.333333	0	0	0	2.333333	2.666667	0	4	0	0	0	0	3	1.333333	0	1.666667	0	0	0	0	4.333333	0.333333	0	0.333333	0	0	0	0	5.333333	col
189.666667	215	46	203	3.333333	0	18	3	0	0	0	1.333333	4.666667	0	10.333333	0.333333	0	0	0	2.333333	4.666667	0	5.666667	0	0	0	0	3.333333	1.666667	0	2	0	0	0	0	4.333333	0.333333	0	0.333333	0	0	0	0	5.333333	col
189	216	51	204	15.666667	0	24.333333	4.333333	0	0	0	2	12.666667	0	14	0.666667	0	0	0	3	7	0	6.666667	0	0	0	0	3.333333	2	0	2	0	0	0	0	4.333333	0.333333	0	0.333333	0	0	0	0	5.333333	col
185	214	47	198	49.333333	0.333333	30.666667	6.666667	0	0	0	2.333333	24	0	17.666667	1	0	0	0	3.333333	9.666667	0	8.333333	0	0	0	0	4.333333	2.333333	0	2.333333	0	0	0	0	4.333333	0.333333	0	0.333333	0	0	0	0	5	col
199	219	28	208	88	2.333333	35.333333	8.666667	0	0	0	3	35	0.333333	20	1.666667	0	0	0	3.666667	12	0	9.666667	0	0	0	0	4.333333	2.666667	0	2.333333	0	0	0	0	4.333333	0.333333	0	0.333333	0	0	0	0	5	col
187.666667	214	51	202	7.333333	0.666667	9.666667	4.333333	0	0	0	2	5.333333	0	5	1	0	0	0	3	2	0	1.333333	0	0	0	0	3.333333	0	0	0	0	0	0	0	4.333333	0.333333	0	0.333333	0	0	0	0	5.333333	col
187.333333	214	49	201	3.333333	0.333333	8	3.666667	0	0	0	2	2.333333	0	4.333333	1	0	0	0	2.333333	1	0	1.333333	0	0	0	0	3.333333	0	0	0.333333	0	0	0	0	4.333333	0.333333	0	0.333333	0	0	0	0	5.333333	col
187.333333	215	48	201	1	0.333333	7	3.333333	0	0	0	1.333333	0.666667	0	3.666667	0.666667	0	0	0	2.333333	0.666667	0	1.333333	0	0	0	0	3	0	0	0.333333	0	0	0	0	4.333333	0.333333	0	0.333333	0	0	0	0	5.333333	col
187	214	47	200	0.666667	0	6.333333	2.666667	0	0	0	1.666667	0.333333	0	3.666667	0.666667	0	0	0	2.333333	0.333333	0	1.666667	0	0	0	0	2.666667	0.333333	0	0.333333	0	0	0	0	4.333333	0.333333	0	0.333333	0	0	0	0	5.333333	col
186.666667	215	47	200	0.666667	0	6.666667	2.333333	0	0	0	2	0	0	4	0.333333	0	0	0	2.333333	0.333333	0	2.666667	0	0	0	0	2.666667	0.333333	0	0.666667	0	0	0	0	4.333333	0.333333	0	0.333333	0	0	0	0	5.333333	col
187.666667	215	46	201	0.333333	0.333333	9.333333	2	0	0	0	2	0.333333	0	6	0.333333	0	0	0	2.333333	1	0	3	0	0	0	0	2.666667	0.666667	0	0.666667	0	0	0	0	4.333333	0.333333	0	0.333333	0	0	0	0	5.333333	col
189.333333	216	44	202	0.666667	0.333333	13.666667	2	0	0	0	1.666667	2	0	8	0.333333	0	0	0	2.333333	3	0	4	0	0	0	0	3.333333	1.666667	0	1.666667	0	0	0	0	4.333333	0.333333	0	0.333333	0	0	0	0	5.333333	col
190	216	45	203	4	0.333333	19.333333	2.666667	0	0	0	2	6	0	11.666667	0.333333	0	0	0	2.333333	5.333333	0	5.666667	0	0	0	0	3.333333	2	0	2	0	0	0	0	4.333333	0.333333	0	0.333333	0	0	0	0	5.333333	col
189.666667	215	50	204	19	0.333333	26.333333	4	0	0	0	2.333333	14.666667	0	15	0.666667	0	0	0	3	7.666667	0	7	0	0	0	0	3.666667	2	0	2	0	0	0	0	4.333333	0.333333	0	0.333333	0	0	0	0	5.333333	col
187	214	47	200	54.666667	0.333333	32.666667	5.333333	0	0	0	2.666667	27	0.333333	18	1	0	0	0	3.333333	10.666667	0	8.333333	0	0	0	0	4.333333	2.333333	0	2.333333	0	0	0	0	4.333333	0.333333	0	0.333333	0	0	0	0	5	col
201	221	24	209	91.333333	1.333333	37	7	0	0	0	2.666667	38	0.333333	20.666667	1.666667	0	0	0	3.666667	12.666667	0	9.666667	0	0	0	0	4.333333	2.666667	0	2.333333	0	0	0	0	4.333333	0.333333	0	0.333333	0	0	0	0	5	col
188	213	48	201	17.333333	0.666667	11.666667	5.333333	0	0	0	1.666667	8.666667	0	5.666667	1	0	0	0	3	2	0	1.333333	0	0	0	0	3.666667	0	0	0	0	0	0	0	4.333333	0.333333	0	0.333333	0	0	0	0	5.333333	col
187.333333	214	49	201	8	0.666667	9.666667	4	0	0	0	1.666667	5	0	4.666667	1	0	0	0	2.333333	1.333333	0	1.333333	0	0	0	0	3.333333	0	0	0.333333	0	0	0	0	4.333333	0.333333	0	0.333333	0	0	0	0	5.333333	col
187	214	50	201	2.666667	0.333333	8	3.333333	0	0	0	1.666667	2	0	4	0.666667	0	0	0	2	0.666667	0	1.333333	0	0	0	0	3.333333	0.333333	0	0.333333	0	0	0	0	4.333333	0.333333	0	0.333333	0	0	0	0	5.333333	col
186.666667	214	48	200	0.666667	0.333333	7.333333	2.666667	0	0	0	1.666667	0.333333	0	4	0.666667	0	0	0	2	0.333333	0	2	0	0	0	0	2.666667	0.333333	0	0.333333	0	0	0	0	4.333333	0.333333	0	0.333333	0	0	0	0	5.333333	col
187.333333	215	48	201	0.333333	0.333333	7.666667	2.333333	0	0	0	1.666667	0.333333	0	4.333333	0.333333	0	0	0	2	0.333333	0	2.666667	0	0	0	0	2.666667	0.333333	0	0.666667	0	0	0	0	4.333333	0.333333	0	0.333333	0	0	0	0	5.333333	col
187.666667	218	47	202	0.666667	0.333333	10	2	0	0	0	1.333333	0.666667	0	6	0.333333	0	0	0	2.333333	1	0	3.333333	0	0	0	0	2.666667	0.666667	0	0.666667	0	0	0	0	4.333333	0.333333	0	0.333333	0	0	0	0	5.333333	col
188.666667	217	45	202	1.333333	0	14.333333	2	0	0	0	1.666667	2.666667	0	8.666667	0.333333	0	0	0	2.333333	3	0	4.333333	0	0	0	0	3.333333	1.666667	0	1.666667	0	0	0	0	4.333333	0.333333	0	0.333333	0	0	0	0	5.333333	col
189.666667	217	45	203	4.666667	0.333333	20.666667	2.333333	0	0	0	2	7.333333	0	12	0.333333	0	0	0	2.333333	5.666667	0	5.666667	0	0	0	0	3.333333	2	0	2	0	0	0	0	4.333333	0.333333	0	0.333333	0	0	0	0	5.333333	col
191.666667	213	45	204	19.666667	0.333333	28	3	0	0	0	2.333333	16	0	15.333333	0.666667	0	0	0	3.333333	8.333333	0	7.333333	0	0	0	0	3.666667	2.333333	0	2	0	0	0	0	4.333333	0.333333	0	0.333333	0	0	0	0	5.333333	col
190	213	40	201	53.666667	0.666667	34.666667	4.333333	0	0	0	2.666667	29	0	19.333333	0.666667	0	0	0	3.333333	11	0	8.666667	0	0	0	0	4.333333	2.333333	0	2.333333	0	0	0	0	4.333333	0.333333	0	0.333333	0	0	0	0	5	col
201.666667	217	20	208	87	0.666667	38.666667	5.333333	0	0	0	2.666667	39.666667	0.333333	21.666667	1.666667	0	0	0	4	12.666667	0	9.666667	0	0	0	0	4.333333	2.666667	0	2.333333	0	0	0	0	4.333333	0.333333	0	0.333333	0	0	0	0	4.666667	col
188	213	48	201	15.333333	1	11.333333	5.333333	0	0	0	1.666667	7.333333	0	5	1	0	0	0	2.333333	1.333333	0	1.333333	0	0	0	0	3.333333	0	0	0.333333	0	0	0	0	4.333333	0.333333	0	0.333333	0	0	0	0	5.333333	col
186.666667	213	53	201	5.333333	0.333333	9.666667	3.666667	0	0	0	1.333333	3.333333	0	4.333333	0.666667	0	0	0	2.333333	0.666667	0	1.333333	0	0	0	0	3.333333	0.333333	0	0.333333	0	0	0	0	4.333333	0.333333	0	0.333333	0	0	0	0	5.333333	col
187	214	50	201	1.333333	0.333333	8.333333	3	0	0	0	1.666667	0.666667	0	4.333333	0.666667	0	0	0	2.333333	0.333333	0	2	0	0	0	0	3	0.333333	0	0.333333	0	0	0	0	4.333333	0.333333	0	0.333333	0	0	0	0	5.333333	col
187.333333	215	48	201	0.666667	0	8.666667	2.333333	0	0	0	1.333333	0.333333	0	4.666667	0.333333	0	0	0	2.333333	0.333333	0	2.666667	0	0	0	0	2.666667	0.666667	0	0.666667	0	0	0	0	4.333333	0.333333	0	0.333333	0	0	0	0	5.333333	col
187.666667	216	49	202	1	0	11	2	0	0	0	1.333333	1	0	6.333333	0.333333	0	0	0	2.333333	1.333333	0	3.333333	0	0	0	0	2.666667	0.666667	0	1	0	0	0	0	4.333333	0.333333	0	0.333333	0	0	0	0	5.333333	col
188	216	47	202	1.333333	0	15.666667	2	0	0	0	1.333333	3	0	9	0.333333	0	0	0	2.333333	3.333333	0	4.666667	0	0	0	0	3.333333	1.666667	0	1.666667	0	0	0	0	4.333333	0.333333	0	0.333333	0	0	0	0	5.333333	col
190.333333	217	42	203	4.666667	0.333333	22	2	0	0	0	2.333333	7.333333	0	12.333333	0.333333	0	0	0	2.333333	5.666667	0	6	0	0	0	0	3.333333	2	0	2	0	0	0	0	4.333333	0.333333	0	0.333333	0	0	0	0	5.333333	col
192.333333	215	41	204	18.333333	0.666667	29.333333	2.333333	0	0	0	2.333333	16.333333	0	16	0.666667	0	0	0	3.333333	8.333333	0	7.666667	0	0	0	0	4	2.333333	0	2	0	0	0	0	4.333333	0.333333	0	0.333333	0	0	0	0	5	col
191.666667	215	36	202	50.666667	0.666667	35.666667	3.333333	0	0	0	2.333333	29.333333	0	19.333333	0.666667	0	0	0	3.333333	11	0	8.666667	0	0	0	0	4.333333	2.333333	0	2.333333	0	0	0	0	4.333333	0.333333	0	0.333333	0	0	0	0	5	col
202.333333	220	20	209	83.333333	0.666667	40.333333	4	0	0	0	2.666667	40.333333	0.333333	21.666667	0.666667	0	0	0	4	12.666667	0	9.666667	0	0	0	0	4.333333	2.666667	0	2.333333	0	0	0	0	4.333333	0.333333	0	0.333333	0	0	0	0	4.666667	col
188.666667	213	45	201	22	1.666667	12.666667	6.333333	0	0	0	2.333333	8.666667	0.333333	5.666667	1.333333	0	0	0	3	1	0	1	0	0	0	0	3.333333	0	0	0.333333	0	0	0	0	4.333333	0.333333	0	0.333333	0	0	0	0	5.333333	col
186.333333	212	52	200	8	0.333333	10.666667	4.333333	0	0	0	1.333333	4	0	4.666667	1	0	0	0	2.333333	0.666667	0	1.333333	0	0	0	0	3.333333	0.333333	0	0.333333	0	0	0	0	4.333333	0.333333	0	0.333333	0	0	0	0	5.333333	col
187.333333	215	51	202	2	0.333333	9.333333	3	0	0	0	2	1	0	4.333333	0.666667	0	0	0	2.333333	0.333333	0	2	0	0	0	0	3.333333	0.333333	0	0.666667	0	0	0	0	4.333333	0.333333	0	0.333333	0	0	0	0	5.333333	col
188.666667	215	46	202	1.333333	0	9.666667	2.333333	0	0	0	2	0.333333	0	4.666667	0.666667	0	0	0	2.333333	0.333333	0	2.666667	0	0	0	0	3	0.666667	0	0.666667	0	0	0	0	4.333333	0.333333	0	0.333333	0	0	0	0	5.333333	col
189	216	45	202	1.333333	0	11.666667	2	0	0	0	2.333333	1	0	6.333333	0.333333	0	0	0	2.333333	1.333333	0	3.333333	0	0	0	0	3	0.666667	0	1.333333	0	0	0	0	4.333333	0.333333	0	0.333333	0	0	0	0	5.333333	col
189	216	45	202	1.333333	0.333333	16	2	0	0	0	1.666667	2.333333	0	9	0.333333	0	0	0	2.333333	3.333333	0	5	0	0	0	0	3.333333	1.666667	0	1.666667	0	0	0	0	4.333333	0.333333	0	0.333333	0	0	0	0	5.333333	col
190.666667	217	41	203	4	0.333333	22.666667	2	0	0	0	1.666667	7	0	12.333333	0.333333	0	0	0	2.333333	5.666667	0	6	0	0	0	0	3.333333	2	0	2	0	0	0	0	4.333333	0.333333	0	0.333333	0	0	0	0	5.333333	col
192	216	41	204	16.666667	0.333333	30	2	0	0	0	2	15.666667	0	16.333333	0.333333	0	0	0	2.666667	8.333333	0	7.666667	0	0	0	0	4	2.333333	0	2	0	0	0	0	4.333333	0.333333	0	0.333333	0	0	0	0	5	col
191.333333	215	37	202	49.666667	0.333333	37	2.333333	0	0	0	2.666667	29	0	19.333333	0.666667	0	0	0	3.333333	11	0	8.333333	0	0	0	0	4.333333	2.666667	0	2.333333	0	0	0	0	4.333333	0.333333	0	0.333333	0	0	0	0	5	col
200	219	22	207	87.333333	0.333333	41.333333	2.666667	0	0	0	3	40.333333	0	21.666667	0.666667	0	0	0	4	13	0	9.333333	0	0	0	0	4.333333	2.666667	0	2.333333	0	0	0	0	4.666667	0.333333	0	0.333333	0	0	0	0	4.666667	col
186	215	53	201	9	0.333333	11.333333	5	0	0	0	2.333333	4.333333	0	4.666667	1	0	0	0	2.666667	0.666667	0	1	0	0	0	0	3.333333	0.333333	0	0.333333	0	0	0	0	4.333333	0.333333	0	0.333333	0	0	0	0	5.333333	col
187.666667	215	50	202	3	0.333333	10.333333	3.333333	0	0	0	2.333333	1	0.333333	4.333333	0.666667	0	0	0	2.333333	0.333333	0	2	0	0	0	0	3.333333	0.333333	0	0.666667	0	0	0	0	4.333333	0.333333	0	0.333333	0	0	0	0	5.333333	col
190.333333	217	46	204	2	0	10	2.666667	0	0	0	1.666667	0.666667	0.333333	4.666667	0.666667	0	0	0	2.666667	0.333333	0	2.666667	0	0	0	0	3.333333	0.666667	0	0.666667	0	0	0	0	4.333333	0.333333	0	0.333333	0	0	0	0	5.333333	col
190.666667	216	42	203	1.666667	0	12	2	0	0	0	1.333333	1	0	6.333333	0.333333	0	0	0	2.333333	1.333333	0	3.333333	0	0	0	0	3.333333	0.666667	0	1.333333	0	0	0	0	4.333333	0.333333	0	0.333333	0	0	0	0	5.333333	col
190.666667	216	42	203	1	0.333333	16.333333	2	0	0	0	1.333333	2	0	9	0.333333	0	0	0	2.333333	3.333333	0	4.666667	0	0	0	0	3.333333	1.666667	0	1.666667	0	0	0	0	4.333333	0.333333	0	0.333333	0	0	0	0	5.333333	col
191	216	41	203	3	0.333333	23	2	0	0	0	1.666667	5.666667	0	12	0.333333	0	0	0	2.333333	5.666667	0	6	0	0	0	0	3.333333	2	0	2	0	0	0	0	4.333333	0.333333	0	0.333333	0	0	0	0	5	col
190.666667	217	41	203	15.333333	0.333333	30.666667	2	0	0	0	2.333333	14.666667	0	16	0.333333	0	0	0	2.666667	8.333333	0	7.666667	0	0	0	0	4.333333	2.333333	0	2.333333	0	0	0	0	4.333333	0.333333	0	0.333333	0	0	0	0	5	col
186.666667	216	39	198	51.333333	0.333333	37.666667	2	0	0	0	3	27.666667	0	19.333333	0.333333	0	0	0	3.333333	11	0	8.333333	0	0	0	0	4.333333	2.666667	0	2.333333	0	0	0	0	4.333333	0.333333	0	0.333333	0	0	0	0	4.666667	col
196	218	26	204	95.666667	0.333333	42.333333	2	0	0	0	3	40.333333	0	22	0.666667	0	0	0	4	12.666667	0	9.333333	0	0	0	0	4.333333	2.666667	0	2.333333	0	0	0	0	4.666667	0.333333	0	0.333333	0	0	0	0	4.666667	col
186.666667	216	53	202	8.333333	0.333333	12	5	0	0	0	1.666667	3.666667	0.333333	4.333333	1	0	0	0	3	0.333333	0	1	0.333333	0	0	0	3.666667	0.333333	0	0.333333	0	0	0	0	4.333333	0.333333	0	0.333333	0	0	0	0	5.333333	col
188	217	50	203	3.666667	0.333333	10.333333	3.666667	0	0	0	2.333333	1	0.333333	4.333333	0.666667	0	0	0	2.333333	0.333333	0	1.666667	0.333333	0	0	0	3.333333	0.333333	0	0.666667	0	0	0	0	4.333333	0.333333	0	0.333333	0	0	0	0	5.333333	col
189.333333	217	46	203	3.666667	0.333333	10.333333	3	0	0	0	2	1	0	4.666667	0.666667	0	0	0	2.666667	0.666667	0	2.666667	0.333333	0	0	0	3.333333	0.666667	0	0.666667	0	0	0	0	4.333333	0.333333	0	0.333333	0	0	0	0	5.333333	col
190.666667	216	42	203	2.666667	0.333333	12	2.333333	0	0	0	1.666667	1.333333	0	6	0.666667	0	0	0	2.666667	1.333333	0	3.333333	0	0	0	0	3.333333	1.333333	0	1.666667	0	0	0	0	4.333333	0.333333	0	0.333333	0	0	0	0	5.333333	col
191.333333	215	41	203	2	0.666667	16	2	0	0	0	1.333333	1.666667	0.333333	8.666667	0.666667	0	0	0	2.333333	3.333333	0	4.666667	0	0	0	0	3.333333	1.666667	0	1.666667	0	0	0	0	4.333333	0.333333	0	0.333333	0	0	0	0	5.333333	col
190.666667	216	42	203	2.666667	0.666667	23	2	0	0	0	1.333333	4.666667	0.333333	11.666667	0.333333	0	0	0	2.333333	5.666667	0	5.666667	0	0	0	0	3.666667	2	0	2	0	0	0	0	4.333333	0.333333	0	0.333333	0	0	0	0	5	col
190	217	43	203	14	0.333333	30.333333	2	0	0	0	2	12.333333	0	15.666667	0.333333	0	0	0	2.666667	8.333333	0	7	0	0	0	0	4.333333	2.333333	0	2.333333	0	0	0	0	4.333333	0.333333	0	0.333333	0	0	0	0	5	col
186.333333	215	42	198	51	0.333333	37.666667	2	0	0	0	2.666667	25.666667	0	19	0.333333	0	0	0	3.333333	10.666667	0	8.333333	0	0	0	0	4.333333	2.666667	0	2.333333	0	0	0	0	4.333333	0.333333	0	0.333333	0	0	0	0	4.666667	col
188	219	48	203	4.666667	0.333333	10.333333	3.666667	0	0	0	2.333333	1	0.333333	4	1	0	0	0	2.666667	0.333333	0	1.666667	0.333333	0	0	0	3.333333	0.666667	0	0.666667	0	0	0	0	4.333333	0.333333	0	0.333333	0	0	0	0	5.333333	col
190.666667	217	45	204	5	0.333333	10	3.333333	0	0	0	2.333333	1	0	4.333333	0.666667	0	0	0	3	0.666667	0	2.666667	0.333333	0	0	0	3.333333	0.666667	0	0.666667	0	0	0	0	4.333333	0.333333	0	0.333333	0	0	0	0	5.333333	col
191.666667	217	41	204	4.333333	0.666667	12	2.666667	0	0	0	2.333333	1.333333	0	5.666667	0.666667	0	0	0	3	1.333333	0	3.333333	0.333333	0	0	0	3.333333	1.666667	0	1.666667	0	0	0	0	4.333333	0.333333	0	0.333333	0	0	0	0	5.333333	col
193	217	39	205	3	1.333333	15.666667	2.666667	0	0	0	2	1.666667	0	8	0.666667	0	0	0	2.333333	3.333333	0	4.333333	0.333333	0	0	0	3.333333	2	0	1.666667	0	0	0	0	4.333333	0.333333	0	0.333333	0	0	0	0	5.333333	col
191.666667	216	38	203	3.666667	1	22.666667	2.333333	0	0	0	2	3.666667	0.333333	11	0.666667	0	0	0	2.666667	5.666667	0	5.666667	0.333333	0	0	0	3.666667	2	0	2	0	0	0	0	4.333333	0.333333	0	0.333333	0	0	0	0	5	col
190.666667	216	42	203	12.666667	1	30	2.333333	0	0	0	2.333333	10	0.333333	14.666667	0.666667	0	0	0	2.666667	8	0	7	0.333333	0	0	0	4.333333	2.333333	0	2.333333	0	0	0	0	4.333333	0.333333	0	0.333333	0	0	0	0	5	col
186.333333	216	44	199	46.666667	0.666667	37.333333	2	0	0	0	2.333333	22.666667	0	18.333333	0.666667	0	0	0	3.333333	10.333333	0	8	0	0	0	0	4.333333	2.666667	0	2.333333	0	0	0	0	4.666667	0.333333	0	0.333333	0	0	0	0	4.666667	col
189.666667	219	46	204	6	0.333333	9.666667	4	0	0	0	2.666667	1	0	3.666667	1	0	0	0	2.666667	0.333333	0	2	0.333333	0	0	0	3.666667	0.666667	0	0.666667	0	0	0	0	4.333333	0.333333	0	0.333333	0	0	0	0	5.333333	col
191.666667	220	42	205	7	0.666667	9.666667	3.666667	0	0	0	2.666667	1.333333	0	4	1	0	0	0	3	0.666667	0	2.666667	0.333333	0	0	0	3	0.666667	0	0.666667	0	0	0	0	4.333333	0.333333	0	0.333333	0	0	0	0	5.333333	col
194.666667	219	35	206	5.666667	1.666667	11.666667	3.333333	0	0	0	2.333333	1.333333	0	5.333333	1	0	0	0	3	1.666667	0	3.333333	0.333333	0	0	0	3.333333	1.666667	0	1.666667	0	0	0	0	4.333333	0.333333	0	0.333333	0	0	0	0	5.333333	col
194.666667	218	33	205	3.333333	2.333333	15.333333	3.333333	0	0	0	2.333333	1.333333	0	7.333333	1	0	0	0	3	3.333333	0	4.333333	0.333333	0	0	0	3.333333	2	0	2	0	0	0	0	4.333333	0.333333	0	0.333333	0	0	0	0	5.333333	col
193.666667	215	36	204	5	1	21.666667	3	0	0	0	2.333333	3	0.333333	10.333333	1	0	0	0	3	5.333333	0	5.666667	0.333333	0	0	0	3.666667	2	0	2	0	0	0	0	4.333333	0.333333	0	0.333333	0	0	0	0	5	col
191.333333	215	41	203	10.666667	1.333333	28.666667	3	0	0	0	2.666667	8.333333	0.333333	13.666667	1	0	0	0	3.333333	7.666667	0	7	0.333333	0	0	0	4.333333	2.333333	0	2.333333	0	0	0	0	4.333333	0.333333	0	0.333333	0	0	0	0	5	col
187	213	44	199	39	1.333333	35.666667	2.666667	0	0	0	2.666667	19.666667	0	17.333333	1	0	0	0	3.333333	9.666667	0	8	0.333333	0	0	0	4.333333	2.666667	0	2.333333	0	0	0	0	4.666667	0.333333	0	0.333333	0	0	0	0	4.666667	col
199	219	31	209	5.666667	1.666667	11.333333	4.666667	0	0	0	2.333333	1.666667	0	5.333333	1.666667	0	0	0	3	2.333333	0	3.333333	0.333333	0	0	0	3.333333	1.666667	0	1.666667	0	0	0	0	4.333333	0.333333	0	0.333333	0	0	0	0	5.333333	col
201	217	29	210	3.333333	2.666667	15	4.666667	0	0	0	2.666667	1	0	6.666667	2	0	0	0	3	3.333333	0	4.333333	0.333333	0	0	0	3.333333	2	0	2	0	0	0	0	4.333333	0.333333	0	0.333333	0	0	0	0	5.333333	col
195	214	32	204	4.333333	1	20.666667	5	0	0	0	2.333333	2.333333	0.333333	9.666667	2.333333	0	0	0	3.333333	5.333333	0	5.666667	0.333333	0	0	0	3.666667	2	0	2	0	0	0	0	4.333333	0.333333	0	0.333333	0	0	0	0	5	col
192.666667	213	37	203	8.333333	1.666667	27.333333	5	0	0	0	2.333333	6.666667	0.333333	13	2.333333	0	0	0	3	7.333333	0	6.666667	0.333333	0	0	0	4.333333	2.333333	0	2.333333	0	0	0	0	4.666667	0.333333	0	0.333333	0	0	0	0	5	col
215	227	22	224	0.666667	0	4.666667	0.333333	0	0	0	1.333333	0	0	2	0	0	0	0	2	0.333333	0	1.333333	0	0	0	0	3	0	0	0	0	0	0	0	4.333333	0	0	0	0	0	0	0	5	col
215.666667	225	21	224	0.333333	0	3.333333	0.333333	0	0	0	1.666667	0	0	1.333333	0	0	0	0	1.666667	0.333333	0	1	0	0	0	0	2.333333	0	0	0	0	0	0	0	3.666667	0	0	0	0	0	0	0	5	col
215.666667	225	19	223	0.333333	0	2.333333	0.333333	0	0	0	2	0	0	1	0	0	0	0	1.666667	0	0	1	0	0	0	0	2.333333	0	0	0	0	0	0	0	3.666667	0	0	0	0	0	0	0	4.666667	col
216	221	17	222	0.333333	0	2.333333	0.333333	0	0	0	2	0	0	1	0	0	0	0	2	0	0	0.666667	0	0	0	0	2.333333	0	0	0	0	0	0	0	3.333333	0	0	0	0	0	0	0	4.666667	col
215.333333	224	20	223	0.666667	0.333333	4.666667	0.333333	0	0	0	1.666667	0.333333	0	1.666667	0	0	0	0	2.333333	1	0	1.333333	0	0	0	0	2.666667	0	0	0	0	0	0	0	4.333333	0	0	0	0	0	0	0	5	col
215.666667	229	20	224	0.333333	0	3	0.333333	0	0	0	1.333333	0	0	1.333333	0	0	0	0	1.666667	0.333333	0	1	0	0	0	0	2.333333	0	0	0	0	0	0	0	3.666667	0	0	0	0	0	0	0	4.666667	col
216	229	17	223	0.333333	0	2	0.333333	0	0	0	1.666667	0	0	1	0	0	0	0	1.666667	0	0	1	0	0	0	0	2.333333	0	0	0	0	0	0	0	3.666667	0	0	0	0	0	0	0	4.666667	col
217	225	18	224	0.333333	0	2	0.333333	0	0	0	1.666667	0	0	0.666667	0	0	0	0	1.666667	0	0	0.666667	0	0	0	0	2.333333	0	0	0	0	0	0	0	3.333333	0	0	0	0	0	0	0	4.666667	col
216	226	20	224	0.333333	0	2.333333	0.333333	0	0	0	1.333333	0	0	1	0	0	0	0	2.333333	0	0	0.666667	0	0	0	0	2.333333	0	0	0	0	0	0	0	3.333333	0	0	0	0	0	0	0	4.666667	col
215	226	20	223	1	0.333333	4.333333	0.333333	0	0	0	1.666667	0.333333	0	2	0	0	0	0	2.333333	1	0	1.333333	0	0	0	0	3.333333	0	0	0.333333	0	0	0	0	4.333333	0	0	0	0	0	0	0	4.666667	col
216	226	20	224	0.666667	0	2.666667	0.333333	0	0	0	1.333333	0	0	1.333333	0	0	0	0	1.666667	0.333333	0	1	0	0	0	0	2.666667	0	0	0	0	0	0	0	3.666667	0	0	0	0	0	0	0	4.666667	col
216	230	19	224	0.333333	0	2	0.333333	0	0	0	1.333333	0	0	1	0	0	0	0	1.333333	0.333333	0	1	0	0	0	0	2.333333	0	0	0	0	0	0	0	3.333333	0	0	0	0	0	0	0	4.666667	col
216	230	19	224	0.333333	0	1.666667	0.333333	0	0	0	1.333333	0	0	0.333333	0	0	0	0	1.666667	0	0	0.333333	0	0	0	0	2.333333	0	0	0	0	0	0	0	3.333333	0	0	0	0	0	0	0	4.666667	col
215.333333	228	21	224	0.333333	0	2	0.333333	0	0	0	1.333333	0	0	0.666667	0	0	0	0	1.666667	0	0	0.333333	0	0	0	0	2.333333	0	0	0	0	0	0	0	3.333333	0	0	0	0	0	0	0	4.666667	col
215	227	22	224	0.333333	0	2.666667	0.333333	0	0	0	1.333333	0	0	1.333333	0	0	0	0	2	0	0	0.666667	0	0	0	0	2.333333	0	0	0	0	0	0	0	3.333333	0	0	0	0	0	0	0	4.666667	col
215	226	20	223	1.333333	0.333333	4.333333	0.333333	0	0	0	1.666667	0.666667	0	2	0	0	0	0	2.333333	1	0	1.333333	0	0	0	0	3.333333	0.333333	0	0.333333	0	0	0	0	4.333333	0	0	0	0	0	0	0	4.666667	col
215.666667	225	21	224	0.333333	0.333333	3	0.333333	0	0	0	1.333333	0	0	1.333333	0	0	0	0	1.666667	0.333333	0	1	0	0	0	0	2.666667	0	0	0	0	0	0	0	3.666667	0	0	0	0	0	0	0	4.666667	col
216	226	20	224	0.333333	0	1.666667	0.333333	0	0	0	1	0	0	1	0	0	0	0	1.333333	0.333333	0	1	0	0	0	0	2.333333	0	0	0	0	0	0	0	3.333333	0	0	0	0	0	0	0	4.666667	col
215.333333	228	21	224	0.333333	0	1.666667	0.333333	0	0	0	1.333333	0	0	0.333333	0	0	0	0	1.666667	0	0	0.333333	0	0	0	0	2.333333	0	0	0	0	0	0	0	3.333333	0	0	0	0	0	0	0	4.666667	col
215	227	22	224	0.333333	0	1.666667	0.333333	0	0	0	1.333333	0	0	0.333333	0	0	0	0	1.666667	0	0	0.333333	0	0	0	0	2.333333	0	0	0	0	0	0	0	3.333333	0	0	0	0	0	0	0	4.666667	col
215	224	23	224	0.333333	0	1.666667	0	0	0	0	1.333333	0	0	0.666667	0	0	0	0	1.333333	0	0	0.333333	0	0	0	0	2.333333	0	0	0	0	0	0	0	3.333333	0	0	0	0	0	0	0	4.333333	col
214.666667	223	22	223	0	0	2.666667	0	0	0	0	1.333333	0	0	1.333333	0	0	0	0	1.333333	0	0	0.666667	0	0	0	0	2.333333	0	0	0.333333	0	0	0	0	3.333333	0	0	0	0	0	0	0	4.333333	col
214.666667	225	21	223	0.666667	0	3.666667	0	0	0	0	1	0	0	2	0	0	0	0	2	0.333333	0	1	0	0	0	0	2.666667	0	0	0.333333	0	0	0	0	3.333333	0	0	0	0	0	0	0	4.333333	col
215	226	20	223	2	0.333333	4.666667	0.333333	0	0	0	2	0.666667	0	2	0	0	0	0	2.333333	1	0	1.333333	0	0	0	0	3.333333	0.333333	0	0.333333	0	0	0	0	4	0	0	0	0	0	0	0	4.666667	col
215	227	22	224	0.666667	0	3	0.333333	0	0	0	1.333333	0.333333	0	1.333333	0	0	0	0	2.333333	0.666667	0	1	0	0	0	0	2.666667	0	0	0.333333	0	0	0	0	3.666667	0	0	0	0	0	0	0	4.666667	col
215	227	22	224	0.333333	0	2.333333	0.333333	0	0	0	1.333333	0	0	1	0	0	0	0	1.333333	0.333333	0	1	0	0	0	0	2.666667	0	0	0	0	0	0	0	3.333333	0	0	0	0	0	0	0	4.666667	col
214.666667	226	23	224	0.333333	0	1.333333	0.333333	0	0	0	1.333333	0	0	0.333333	0	0	0	0	1.333333	0	0	0.333333	0	0	0	0	2.333333	0	0	0	0	0	0	0	3.333333	0	0	0	0	0	0	0	4.666667	col
214.333333	225	22	223	0.333333	0	1.333333	0.333333	0	0	0	1.333333	0	0	0.333333	0	0	0	0	1.333333	0	0	0.333333	0	0	0	0	2.333333	0	0	0	0	0	0	0	3.333333	0	0	0	0	0	0	0	4.666667	col
214.666667	220	24	223	0	0	1.333333	0	0	0	0	1	0	0	0.333333	0	0	0	0	1.333333	0	0	0.333333	0	0	0	0	2.333333	0	0	0	0	0	0	0	3.333333	0	0	0	0	0	0	0	4.333333	col
214.666667	223	22	223	0	0	1.666667	0	0	0	0	1.333333	0	0	0.666667	0	0	0	0	1.666667	0	0	0.333333	0	0	0	0	2.333333	0	0	0	0	0	0	0	3.333333	0	0	0	0	0	0	0	4.333333	col
214.666667	225	21	223	0	0	2.666667	0	0	0	0	1	0	0	1.666667	0	0	0	0	1.666667	0	0	1	0	0	0	0	2.333333	0	0	0.333333	0	0	0	0	3.333333	0	0	0	0	0	0	0	4.333333	col
214.333333	225	22	223	0.333333	0	3.333333	0	0	0	0	1.666667	0	0	2	0	0	0	0	2	0.333333	0	1	0	0	0	0	2.666667	0.333333	0	0.333333	0	0	0	0	3.666667	0	0	0	0	0	0	0	4.333333	col
215	227	22	224	0.666667	0	3.666667	0.333333	0	0	0	1.333333	0.666667	0	1.333333	0	0	0	0	2.333333	1	0	1.333333	0	0	0	0	3.333333	0.333333	0	0.333333	0	0	0	0	3.666667	0	0	0	0	0	0	0	4.666667	col
215	227	22	224	0	0	2.333333	0.333333	0	0	0	1	0	0	1	0	0	0	0	2	0.333333	0	1	0	0	0	0	2.666667	0	0	0.333333	0	0	0	0	3.666667	0	0	0	0	0	0	0	4.666667	col
214	227	22	223	0	0	1.333333	0.333333	0	0	0	1.333333	0	0	0.333333	0	0	0	0	2	0	0	0.666667	0	0	0	0	2.333333	0	0	0	0	0	0	0	3.333333	0	0	0	0	0	0	0	4.666667	col
214.333333	225	22	223	0	0	1.333333	0.333333	0	0	0	1.333333	0	0	0.333333	0	0	0	0	2	0	0	0.333333	0	0	0	0	2.333333	0	0	0	0	0	0	0	3.333333	0	0	0	0	0	0	0	4.333333	col
214.666667	223	22	223	0	0	1.333333	0	0	0	0	1	0	0	0.333333	0	0	0	0	1.666667	0	0	0.333333	0	0	0	0	2	0	0	0	0	0	0	0	3.333333	0	0	0	0	0	0	0	4.333333	col
214.333333	225	22	223	0	0	1.333333	0	0	0	0	1.666667	0	0	0.333333	0	0	0	0	1.666667	0	0	0.333333	0	0	0	0	2.333333	0	0	0	0	0	0	0	3.333333	0	0	0	0	0	0	0	4.333333	col
215	226	20	223	0	0	1.666667	0	0	0	0	1.666667	0	0	0.666667	0	0	0	0	1.666667	0	0	0.333333	0	0	0	0	2.333333	0	0	0	0	0	0	0	3.333333	0	0	0	0	0	0	0	4.333333	col
214.333333	227	19	222	0	0	2.666667	0	0	0	0	1.333333	0	0	1.666667	0	0	0	0	1.333333	0	0	1	0	0	0	0	2.333333	0	0	0.333333	0	0	0	0	3.333333	0	0	0	0	0	0	0	4.333333	col
214	223	21	222	0.333333	0	3.333333	0.333333	0	0	0	1.333333	0	0	2	0	0	0	0	2	0.333333	0	1	0	0	0	0	2.666667	0.333333	0	0.333333	0	0	0	0	3.666667	0	0	0	0	0	0	0	4.333333	col
214	223	21	222	0.666667	0	5	0.333333	0	0	0	2	0	0	2.666667	0	0	0	0	2	1	0	1.333333	0	0	0	0	2.666667	0.333333	0	0.333333	0	0	0	0	4	0	0	0	0	0	0	0	4.333333	col
214.333333	228	21	223	0.666667	0	2.666667	0.333333	0	0	0	1.666667	0	0	1	0	0	0	0	2	0.333333	0	1	0	0	0	0	3	0	0	0.333333	0	0	0	0	3.666667	0	0	0	0	0	0	0	4.666667	col
214	226	20	222	0.333333	0	1.666667	0.333333	0	0	0	1.666667	0	0	0.666667	0	0	0	0	2	0.333333	0	0.666667	0	0	0	0	2.666667	0	0	0.333333	0	0	0	0	3.333333	0	0	0	0	0	0	0	4.666667	col
214.333333	224	20	222	0.333333	0	1.333333	0.333333	0	0	0	1.666667	0	0	0.333333	0	0	0	0	2	0	0	0.333333	0	0	0	0	2.333333	0	0	0	0	0	0	0	3.333333	0	0	0	0	0	0	0	4.333333	col
214	223	21	222	0.333333	0	1	0	0	0	0	1.666667	0	0	0.333333	0	0	0	0	1.666667	0	0	0.333333	0	0	0	0	2	0	0	0	0	0	0	0	3.333333	0	0	0	0	0	0	0	4.333333	col
215.333333	221	21	223	0	0	1.333333	0	0	0	0	1.666667	0	0	0.333333	0	0	0	0	1.666667	0	0	0.333333	0	0	0	0	2	0	0	0	0	0	0	0	3.333333	0	0	0	0	0	0	0	4.333333	col
215.333333	224	20	223	0	0	1.333333	0	0	0	0	1.333333	0	0	0.333333	0	0	0	0	1.666667	0	0	0.333333	0	0	0	0	2.333333	0	0	0	0	0	0	0	3.333333	0	0	0	0	0	0	0	4.333333	col
214.666667	225	19	222	0	0	1.666667	0	0	0	0	1	0	0	0.666667	0	0	0	0	1.333333	0	0	0.333333	0	0	0	0	2.333333	0	0	0.333333	0	0	0	0	3.333333	0	0	0	0	0	0	0	4.333333	col
214.333333	224	20	222	0	0	2.666667	0	0	0	0	1	0	0	1.666667	0	0	0	0	1.666667	0.333333	0	1	0	0	0	0	2.666667	0.333333	0	0.333333	0	0	0	0	3.333333	0	0	0	0	0	0	0	4.333333	col
214.666667	225	21	223	0.666667	0	4	0.333333	0	0	0	1.333333	0	0	2	0	0	0	0	2	0.333333	0	1.333333	0	0	0	0	2.666667	0.333333	0	0.333333	0	0	0	0	4	0	0	0	0	0	0	0	4.333333	col
214	226	20	222	0.666667	0	5.333333	0.333333	0	0	0	1.666667	0	0	2.666667	0	0	0	0	2.333333	1	0	2	0	0	0	0	2.666667	0.333333	0	0.333333	0	0	0	0	4	0	0	0	0	0	0	0	4.333333	col
214	225	18	221	0.666667	0	3	0.333333	0	0	0	1.666667	0.333333	0	1	0	0	0	0	2	0.666667	0	1	0	0	0	0	3	0.333333	0	0.333333	0	0	0	0	3.666667	0	0	0	0	0	0	0	4.333333	col
214	229	17	221	0.666667	0	2	0.333333	0	0	0	2	0	0	0.666667	0	0	0	0	2	0.333333	0	1	0	0	0	0	3	0	0	0.333333	0	0	0	0	3.333333	0	0	0	0	0	0	0	4.333333	col
214.666667	228	18	222	0.666667	0	1.333333	0.333333	0	0	0	2	0	0	0.333333	0	0	0	0	2	0	0	0.333333	0	0	0	0	2.666667	0	0	0	0	0	0	0	3.333333	0	0	0	0	0	0	0	4.333333	col
215.666667	221	20	223	0.666667	0	1	0.333333	0	0	0	2	0	0	0.333333	0	0	0	0	2	0	0	0.333333	0	0	0	0	2	0	0	0	0	0	0	0	3.333333	0	0	0	0	0	0	0	4.333333	col
215.333333	221	21	223	0	0	1	0	0	0	0	1.666667	0	0	0.333333	0	0	0	0	2	0	0	0.333333	0	0	0	0	2	0	0	0	0	0	0	0	3.333333	0	0	0	0	0	0	0	4.333333	col
215	223	21	223	0	0	1	0	0	0	0	1.333333	0	0	0.333333	0	0	0	0	1.666667	0	0	0.333333	0	0	0	0	2	0	0	0	0	0	0	0	3.333333	0	0	0	0	0	0	0	4.333333	col
215	226	20	223	0	0	1.333333	0	0	0	0	1	0	0	0.333333	0	0	0	0	1.333333	0	0	0.333333	0	0	0	0	2.333333	0	0	0	0	0	0	0	3.333333	0	0	0	0	0	0	0	4.333333	col
214.666667	225	19	222	0	0	1.666667	0	0	0	0	1	0	0	0.666667	0	0	0	0	1.333333	0	0	0.666667	0	0	0	0	2.333333	0	0	0.333333	0	0	0	0	3.333333	0	0	0	0	0	0	0	4.333333	col
214.666667	225	19	222	0.333333	0	3	0	0	0	0	1.333333	0	0	1.666667	0	0	0	0	2	0.333333	0	1	0	0	0	0	2.666667	0.333333	0	0.333333	0	0	0	0	3.333333	0	0	0	0	0	0	0	4.333333	col
214.666667	225	19	222	0.666667	0	4.333333	0.333333	0	0	0	1.666667	0	0	2.333333	0	0	0	0	2	0.666667	0	1.333333	0	0	0	0	2.666667	0.333333	0	0.333333	0	0	0	0	4	0	0	0	0	0	0	0	4.333333	col
214	222	19	221	1.333333	0	6.333333	0.333333	0	0	0	1.666667	0.333333	0	3.333333	0	0	0	0	2.666667	1.333333	0	2	0	0	0	0	3	0.333333	0	0.333333	0	0	0	0	4	0	0	0	0	0	0	0	4.333333	col
214	225	18	221	1.666667	0	3.666667	0.333333	0	0	0	1.666667	0.666667	0	1	0	0	0	0	2.666667	0.666667	0	1	0	0	0	0	3.333333	0.333333	0	0.333333	0	0	0	0	3.666667	0	0	0	0	0	0	0	4.333333	col
214	229	17	221	1	0	2.666667	0.333333	0	0	0	2	0	0	0.666667	0	0	0	0	2.333333	0.333333	0	1	0	0	0	0	3	0.333333	0	0.333333	0	0	0	0	3.333333	0	0	0	0	0	0	0	4.333333	col
218.333333	226	17	225	1	0	1.666667	0.333333	0	0	0	2	0	0	0.333333	0	0	0	0	2.333333	0	0	0.666667	0	0	0	0	2.666667	0	0	0.333333	0	0	0	0	3.333333	0	0	0	0	0	0	0	4.333333	col
216.333333	220	19	223	0.666667	0	1.333333	0.333333	0	0	0	2	0	0	0.333333	0	0	0	0	2.333333	0	0	0.333333	0	0	0	0	2.333333	0	0	0	0	0	0	0	3.333333	0	0	0	0	0	0	0	4.333333	col
216.333333	221	21	224	0	0	1	0	0	0	0	1.666667	0	0	0	0	0	0	0	2	0	0	0.333333	0	0	0	0	2	0	0	0	0	0	0	0	3.333333	0	0	0	0	0	0	0	4.333333	col
214.666667	225	21	223	0	0	1	0	0	0	0	1.333333	0	0	0.333333	0	0	0	0	1.666667	0	0	0.333333	0	0	0	0	2	0	0	0	0	0	0	0	3.333333	0	0	0	0	0	0	0	4.333333	col
215	226	20	223	0	0	1.333333	0	0	0	0	1.333333	0	0	0.333333	0	0	0	0	1.666667	0	0	0.333333	0	0	0	0	2	0	0	0	0	0	0	0	3.333333	0	0	0	0	0	0	0	4.333333	col
214.666667	229	20	223	0	0	1.666667	0	0	0	0	1.333333	0	0	0.333333	0	0	0	0	1.333333	0	0	0.333333	0	0	0	0	2	0	0	0.333333	0	0	0	0	3.333333	0	0	0	0	0	0	0	4.333333	col
215.333333	227	19	223	0.333333	0	2	0	0	0	0	1.666667	0	0	1.333333	0	0	0	0	2	0	0	1	0	0	0	0	2.333333	0	0	0.333333	0	0	0	0	3.333333	0	0	0	0	0	0	0	4.333333	col
215.333333	223	18	222	0.666667	0	3.333333	0	0	0	0	1.666667	0	0	2	0	0	0	0	2	0.333333	0	1	0	0	0	0	2.666667	0.333333	0	0.333333	0	0	0	0	3.333333	0	0	0	0	0	0	0	4.333333	col
214.666667	221	20	222	1	0	5.333333	0	0	0	0	2	0	0	2.666667	0	0	0	0	2.666667	1	0	1.333333	0	0	0	0	3	0.333333	0	0.333333	0	0	0	0	4	0	0	0	0	0	0	0	4.333333	col
213.333333	220	19	220	1.666667	0	7.666667	0.333333	0	0	0	1.666667	0.666667	0	4.333333	0	0	0	0	2.666667	1.666667	0	2	0	0	0	0	3	0.333333	0	0.333333	0	0	0	0	4	0	0	0	0	0	0	0	4.333333	col
212.666667	225	19	220	1.666667	0	3	0.333333	0	0	0	2.333333	0	0	1	0	0	0	0	2.666667	0.333333	0	1	0	0	0	0	3.333333	0.333333	0	0.333333	0	0	0	0	3.666667	0	0	0	0	0	0	0	4.333333	col
215.333333	227	19	223	1	0	2	0.333333	0	0	0	2.666667	0	0	0.666667	0	0	0	0	2.666667	0	0	0.666667	0	0	0	0	3	0	0	0.333333	0	0	0	0	3.333333	0	0	0	0	0	0	0	4.333333	col
216.666667	225	19	224	1	0	1.333333	0.333333	0	0	0	2	0	0	0.333333	0	0	0	0	2.333333	0	0	0.333333	0	0	0	0	2.666667	0	0	0	0	0	0	0	3.333333	0	0	0	0	0	0	0	4.333333	col
216.666667	221	20	224	0	0	1	0.333333	0	0	0	1.666667	0	0	0	0	0	0	0	2	0	0	0.333333	0	0	0	0	2	0	0	0	0	0	0	0	3.333333	0	0	0	0	0	0	0	4.333333	col
215.666667	225	21	224	0	0	1	0	0	0	0	1.666667	0	0	0	0	0	0	0	1.666667	0	0	0.333333	0	0	0	0	2	0	0	0	0	0	0	0	3.333333	0	0	0	0	0	0	0	4.333333	col
215	230	21	224	0	0	0.666667	0	0	0	0	1	0	0	0.333333	0	0	0	0	1.666667	0	0	0.333333	0	0	0	0	2	0	0	0	0	0	0	0	3	0	0	0	0	0	0	0	4.333333	col
215	230	21	224	0	0	1.333333	0	0	0	0	1	0	0	0.333333	0	0	0	0	1.666667	0	0	0.333333	0	0	0	0	2	0	0	0	0	0	0	0	3.333333	0	0	0	0	0	0	0	4.333333	col
215.333333	228	21	224	0	0	1.666667	0	0	0	0	2	0	0	0.666667	0	0	0	0	2	0	0	0.333333	0	0	0	0	2	0	0	0.333333	0	0	0	0	3.333333	0	0	0	0	0	0	0	4.333333	col
216	223	21	224	0.333333	0	2.666667	0	0	0	0	1.666667	0	0	1.666667	0	0	0	0	2	0.333333	0	1	0	0	0	0	2.666667	0.333333	0	0.333333	0	0	0	0	3.333333	0	0	0	0	0	0	0	4.333333	col
215	221	22	223	0.666667	0	4.333333	0	0	0	0	2	0	0	2.333333	0	0	0	0	2	0.666667	0	1.333333	0	0	0	0	2.666667	0.333333	0	0.333333	0	0	0	0	4	0	0	0	0	0	0	0	4.333333	col
214.333333	221	21	222	1	0	6.333333	0	0	0	0	1.666667	0.333333	0	3.333333	0	0	0	0	2.333333	1.333333	0	2	0	0	0	0	3	0.333333	0	0.333333	0	0	0	0	4	0	0	0	0	0	0	0	4.333333	col
213.333333	221	21	221	2.333333	0.333333	8.666667	0	0	0	0	1.666667	2	0	4.666667	0	0	0	0	2.333333	2	0	2.333333	0	0	0	0	3.666667	0.333333	0	0.333333	0	0	0	0	4.333333	0	0	0	0	0	0	0	4.333333	col
210.333333	224	21	218	2.666667	0	3.666667	1.333333	0	0	0	2.333333	0.333333	0	1	0	0	0	0	3	0.666667	0	1	0	0	0	0	3.333333	0.333333	0	0.333333	0	0	0	0	3.666667	0	0	0	0	0	0	0	4.333333	col
214.333333	227	19	222	1.333333	0	2.333333	0.333333	0	0	0	2.666667	0	0	0.666667	0	0	0	0	3	0.333333	0	1	0	0	0	0	3	0.333333	0	0.333333	0	0	0	0	3.333333	0	0	0	0	0	0	0	4.333333	col
215.333333	227	19	223	1	0	1.666667	0.333333	0	0	0	2	0	0	0.333333	0	0	0	0	3	0	0	0.333333	0	0	0	0	3	0	0	0.333333	0	0	0	0	3.333333	0	0	0	0	0	0	0	4.333333	col
216.333333	227	19	224	0.333333	0	1.333333	0.333333	0	0	0	1.333333	0	0	0.333333	0	0	0	0	2	0	0	0.333333	0	0	0	0	2.666667	0	0	0	0	0	0	0	3.333333	0	0	0	0	0	0	0	4.333333	col
215.666667	229	20	224	0	0	1	0	0	0	0	1.666667	0	0	0	0	0	0	0	1.666667	0	0	0.333333	0	0	0	0	2.333333	0	0	0	0	0	0	0	3.333333	0	0	0	0	0	0	0	4.333333	col
215.333333	228	21	224	0	0	0.666667	0	0	0	0	1	0	0	0.333333	0	0	0	0	1.666667	0	0	0.333333	0	0	0	0	2	0	0	0	0	0	0	0	3.333333	0	0	0	0	0	0	0	4.333333	col
215.333333	228	23	225	0	0	1	0	0	0	0	1	0	0	0.333333	0	0	0	0	1.333333	0	0	0.333333	0	0	0	0	2	0	0	0	0	0	0	0	3.333333	0	0	0	0	0	0	0	4.333333	col
215	227	22	224	0	0	1.333333	0	0	0	0	1.333333	0	0	0.333333	0	0	0	0	1.333333	0	0	0.333333	0	0	0	0	2	0	0	0	0	0	0	0	3.333333	0	0	0	0	0	0	0	4.333333	col
215.666667	223	22	224	0	0	2	0	0	0	0	1.333333	0	0	1.666667	0	0	0	0	1.666667	0.333333	0	0.666667	0	0	0	0	2.333333	0	0	0.333333	0	0	0	0	3.333333	0	0	0	0	0	0	0	4.333333	col
215.666667	220	23	224	0.333333	0	3.333333	0	0	0	0	1.333333	0	0	2	0	0	0	0	2	0.333333	0	1	0	0	0	0	2.666667	0.333333	0	0.333333	0	0	0	0	3.333333	0	0	0	0	0	0	0	4.333333	col
215	221	22	223	0.666667	0	5.333333	0	0	0	0	1.666667	0.333333	0	2.666667	0	0	0	0	2	1	0	1.333333	0	0	0	0	3	0.333333	0	0.333333	0	0	0	0	4	0	0	0	0	0	0	0	4.333333	col
214.333333	218	22	222	1	0	7.666667	0	0	0	0	1.666667	1.333333	0	4.333333	0	0	0	0	2	1.666667	0	2	0	0	0	0	3.333333	0.333333	0	0.333333	0	0	0	0	4	0	0	0	0	0	0	0	4.333333	col
213.333333	221	21	221	4.333333	0	10	0.333333	0	0	0	1	3.666667	0	5.666667	0	0	0	0	3	2.333333	0	2.333333	0	0	0	0	4	0.333333	0	0.333333	0	0	0	0	4.333333	0	0	0	0	0	0	0	4.333333	col
213.666667	225	19	221	1.666667	0.333333	3	1	0	0	0	2.333333	0	0	1	0	0	0	0	3	0.333333	0	1	0	0	0	0	3	0.333333	0	0.333333	0	0	0	0	3.666667	0	0	0	0	0	0	0	4.333333	col
214.333333	231	18	222	1	0	2	0.333333	0	0	0	2	0	0	0.666667	0	0	0	0	2.666667	0	0	0.666667	0	0	0	0	3	0	0	0.333333	0	0	0	0	3.333333	0	0	0	0	0	0	0	4.333333	col
215.333333	231	18	223	1	0	1.333333	0.333333	0	0	0	1.333333	0	0	0.333333	0	0	0	0	2.333333	0	0	0.333333	0	0	0	0	2.666667	0	0	0	0	0	0	0	3.333333	0	0	0	0	0	0	0	4.333333	col
215.333333	227	19	223	0	0	1.333333	0	0	0	0	1.666667	0	0	0.333333	0	0	0	0	2	0	0	0.333333	0	0	0	0	2.666667	0	0	0	0	0	0	0	3.333333	0	0	0	0	0	0	0	4.333333	col
215.333333	228	21	224	0	0	0.666667	0	0	0	0	1	0	0	0	0	0	0	0	1.666667	0	0	0.333333	0	0	0	0	2	0	0	0	0	0	0	0	3.333333	0	0	0	0	0	0	0	4.333333	col
215.666667	225	21	224	0	0	0.666667	0	0	0	0	1	0	0	0.333333	0	0	0	0	1.333333	0	0	0.333333	0	0	0	0	2	0	0	0	0	0	0	0	3.333333	0	0	0	0	0	0	0	4.333333	col
215.666667	225	21	224	0	0	1	0	0	0	0	1.333333	0	0	0.333333	0	0	0	0	1.333333	0	0	0.333333	0	0	0	0	2	0	0	0	0	0	0	0	3.333333	0	0	0	0	0	0	0	4.333333	col
215.666667	225	21	224	0	0	1.666667	0	0	0	0	1	0	0	0.666667	0	0	0	0	1.666667	0	0	0.333333	0	0	0	0	2	0	0	0.333333	0	0	0	0	3.333333	0	0	0	0	0	0	0	4.333333	col
216.333333	221	21	224	0	0	2.666667	0	0	0	0	1.333333	0	0	1.666667	0	0	0	0	1.333333	0.333333	0	1	0	0	0	0	2.333333	0.333333	0	0.333333	0	0	0	0	3.333333	0	0	0	0	0	0	0	4.333333	col
216	219	20	223	0.666667	0	4.333333	0	0	0	0	1.666667	0	0	2.333333	0	0	0	0	2	0.666667	0	1.333333	0	0	0	0	2.666667	0.333333	0	0.333333	0	0	0	0	4	0	0	0	0	0	0	0	4.333333	col
214.666667	219	21	222	0.666667	0	6.666667	0	0	0	0	2	0.666667	0	3.666667	0	0	0	0	2	1.333333	0	2	0	0	0	0	3	0.333333	0	0.333333	0	0	0	0	4	0	0	0	0	0	0	0	4.333333	col
213.666667	219	21	221	2.666667	0	9	0.333333	0	0	0	1.333333	2.666667	0	4.666667	0	0	0	0	2	2	0	2.333333	0	0	0	0	3.666667	0.333333	0	0.333333	0	0	0	0	4.333333	0	0	0	0	0	0	0	4.333333	col
214.333333	217	20	221	9	0	11	0.333333	0	0	0	2	6.333333	0	6	0	0	0	0	3	3	0	2.666667	0	0	0	0	4	0.333333	0	0.333333	0	0	0	0	4.333333	0	0	0	0	0	0	0	4.333333	col
213	223	21	221	2	0.333333	3.666667	1.333333	0	0	0	2.333333	0	0	1.666667	0	0	0	0	3	0.666667	0	1	0	0	0	0	3.333333	0.333333	0	0.333333	0	0	0	0	3.666667	0	0	0	0	0	0	0	4.333333	col
213.666667	232	19	222	1.333333	0	3	0.333333	0	0	0	2.333333	0	0	1	0	0	0	0	2.333333	0	0	0.666667	0	0	0	0	3	0.333333	0	0.333333	0	0	0	0	3.333333	0	0	0	0	0	0	0	4.333333	col
214.666667	232	19	223	0.666667	0	1.666667	0.333333	0	0	0	1.666667	0	0	0.333333	0	0	0	0	2	0	0	0.333333	0	0	0	0	3	0	0	0.333333	0	0	0	0	3.333333	0	0	0	0	0	0	0	4.333333	col
215.333333	227	19	223	0	0	1.333333	0.333333	0	0	0	1.333333	0	0	0.333333	0	0	0	0	1.666667	0	0	0.333333	0	0	0	0	2.666667	0	0	0	0	0	0	0	3.333333	0	0	0	0	0	0	0	4.333333	col
215.333333	224	20	223	0	0	0.666667	0	0	0	0	1	0	0	0.333333	0	0	0	0	1.666667	0	0	0.333333	0	0	0	0	2.666667	0	0	0	0	0	0	0	3.333333	0	0	0	0	0	0	0	4.333333	col
215.333333	224	20	223	0	0	0.666667	0	0	0	0	1	0	0	0.333333	0	0	0	0	1.666667	0	0	0.333333	0	0	0	0	1.666667	0	0	0	0	0	0	0	3.333333	0	0	0	0	0	0	0	4.333333	col
216	223	21	224	0	0	1	0	0	0	0	1	0	0	0.333333	0	0	0	0	1.666667	0	0	0.333333	0	0	0	0	2	0	0	0	0	0	0	0	3.333333	0	0	0	0	0	0	0	4.333333	col
216	223	21	224	0	0	1.666667	0	0	0	0	0.666667	0	0	0.666667	0	0	0	0	1.666667	0	0	0.333333	0	0	0	0	2.333333	0	0	0	0	0	0	0	3.333333	0	0	0	0	0	0	0	4.333333	col
216	223	21	224	0	0	2.333333	0	0	0	0	1	0	0	1.666667	0	0	0	0	1.333333	0.333333	0	0.666667	0	0	0	0	2.333333	0	0	0.333333	0	0	0	0	3.333333	0	0	0	0	0	0	0	4.333333	col
215	223	21	223	0.333333	0	3.666667	0	0	0	0	1.333333	0	0	2	0	0	0	0	1.666667	0.333333	0	1	0	0	0	0	2.333333	0.333333	0	0.333333	0	0	0	0	3.666667	0	0	0	0	0	0	0	4.333333	col
215	221	22	223	0.666667	0	5.333333	0.333333	0	0	0	1.666667	0.333333	0	3	0	0	0	0	2	1	0	1.333333	0	0	0	0	3	0.333333	0	0.333333	0	0	0	0	4	0	0	0	0	0	0	0	4.333333	col
214.333333	218	22	222	2	0	7.666667	0.333333	0	0	0	1.666667	1.666667	0	4.333333	0	0	0	0	2.333333	1.666667	0	2	0	0	0	0	3.333333	0.333333	0	0.333333	0	0	0	0	4	0	0	0	0	0	0	0	4.333333	col
214	214	23	221	6.666667	0.333333	10	0.333333	0	0	0	2	4.666667	0	5	0	0	0	0	3	2.333333	0	2.333333	0	0	0	0	4	0.333333	0	0.333333	0	0	0	0	4.333333	0	0	0	0	0	0	0	4.333333	col
213	221	23	221	1.666667	0.333333	5	1.333333	0	0	0	2	0.333333	0	2	0	0	0	0	3	0.666667	0	1	0	0	0	0	3.333333	0.333333	0	0.333333	0	0	0	0	4.333333	0	0	0	0	0	0	0	4.333333	col
213.333333	228	21	222	1.333333	0	3.666667	1	0	0	0	2	0	0	1.333333	0	0	0	0	2.333333	0.333333	0	1	0	0	0	0	3.333333	0.333333	0	0.333333	0	0	0	0	3.666667	0	0	0	0	0	0	0	4.333333	col
214.333333	231	20	223	1	0	2	0.333333	0	0	0	1.666667	0	0	1	0	0	0	0	2	0	0	0.666667	0	0	0	0	3	0	0	0.333333	0	0	0	0	3.333333	0	0	0	0	0	0	0	4.333333	col
215.333333	224	20	223	0.666667	0	1.666667	0.333333	0	0	0	1	0	0	0.333333	0	0	0	0	1.666667	0	0	0.333333	0	0	0	0	2.666667	0	0	0	0	0	0	0	3.333333	0	0	0	0	0	0	0	4.333333	col
216	222	19	223	0	0	1.333333	0	0	0	0	0.666667	0	0	0.333333	0	0	0	0	1.666667	0	0	0.333333	0	0	0	0	2.666667	0	0	0	0	0	0	0	3.333333	0	0	0	0	0	0	0	4.333333	col
215.666667	225	19	223	0	0	0.666667	0	0	0	0	1.333333	0	0	0.333333	0	0	0	0	1.333333	0	0	0.333333	0	0	0	0	2.333333	0	0	0	0	0	0	0	3.333333	0	0	0	0	0	0	0	4.333333	col
216.333333	224	20	224	0	0	1	0	0	0	0	1.333333	0	0	0.333333	0	0	0	0	1.333333	0	0	0.333333	0	0	0	0	2	0	0	0	0	0	0	0	3.333333	0	0	0	0	0	0	0	4.333333	col
216	223	21	224	0.333333	0	1	0	0	0	0	1	0	0	0.333333	0	0	0	0	1.333333	0	0	0.333333	0	0	0	0	2.333333	0	0	0	0	0	0	0	3.333333	0	0	0	0	0	0	0	4.333333	col
215.666667	223	22	224	0.333333	0	2	0	0	0	0	1.333333	0	0	0.666667	0	0	0	0	1.333333	0	0	0.333333	0	0	0	0	2.333333	0	0	0	0	0	0	0	3.333333	0	0	0	0	0	0	0	4.333333	col
215.666667	223	22	224	0.333333	0	3	0	0	0	0	1	0	0	2	0	0	0	0	2	0.333333	0	1	0	0	0	0	2.333333	0	0	0.333333	0	0	0	0	3.333333	0	0	0	0	0	0	0	4.333333	col
[truncated: 17,309 more rows]
