# Supplementary material for: An artificial-vision- and statistical-learning-based method for studying the biodegradation of type I collagen scaffolds in bone regeneration systems
Source: PeerJ. 2019 Jul 5;7:e7233. doi: 10.7717/peerj.7233 (PMC6613533; doi:10.7717/peerj.7233)
Supplement: Dataset S1 — 1. Description of the folder that has been sent with all the details of the files.2. Comparison between random forest and thresholding. 3. Hyperparameters of the experiment.4. Random Forest validation measurements: Precision, Recall, Confusion Matrix.5. Files to reproduce the experiment (classif and comp folders), including raw data. [file peerj-07-7233-s001.zip › random_forest/clasif/METADATA.txt]

Leo Breiman (2001). Random Forests. Machine Learning. 45(1):5-32.

OPTIONS
seed=1
The random number seed to be used.

numExecutionSlots=1
The number of execution slots (threads) to use for constructing the ensemble.

bagSizePercent=100
Size of each bag, as a percentage of the training set size.

numDecimalPlaces=3
The number of decimal places to be used for the output of numbers in the model.

batchSize=100
The preferred number of instances to process if batch prediction is being performed. More or fewer instances may be provided, but this gives implementations a chance to specify a preferred batch size.

printClassifiers=False
Print the individual classifiers in the output

numIterations=200
The number of iterations to be performed.

debug=False
If set to true, classifier may output additional info to the console.

outputOutOfBagComplexityStatistics=False
Whether to output complexity-based statistics when out-of-bag evaluation is performed.

maxDepth=0
The maximum depth of the tree, 0 for unlimited.

computeAttributeImportance=True
 Compute attribute importance via mean impurity decrease

calcOutOfBag=False 
Whether the out-of-bag error is calculated.

numFeatures=0
Sets the number of randomly chosen attributes. If 0, int(log_2(#predictors) + 1) is used.

representCopiesUsingWeights -- Whether to represent copies of instances using weights rather than explicitly.
storeOutOfBagPredictions -- Whether to store the out-of-bag predictions.
classifier -- The base classifier to be used.
breakTiesRandomly -- Break ties randomly when several attributes look equally good.
doNotCheckCapabilities -- If set, classifier capabilities are not checked before classifier is built (Use with caution to reduce runtime).
