# Supplementary material for: An artificial-vision- and statistical-learning-based method for studying the biodegradation of type I collagen scaffolds in bone regeneration systems
Source: PeerJ. 2019 Jul 5;7:e7233. doi: 10.7717/peerj.7233 (PMC6613533; doi:10.7717/peerj.7233)
Supplement: Dataset S1 — 1. Description of the folder that has been sent with all the details of the files.2. Comparison between random forest and thresholding. 3. Hyperparameters of the experiment.4. Random Forest validation measurements: Precision, Recall, Confusion Matrix.5. Files to reproduce the experiment (classif and comp folders), including raw data. [file peerj-07-7233-s001.zip › random_forest/comp/CCO350_col.csv]

	Area	Mean	StdDev	Mode	Min	Max	X	Y	XM	YM	Perim.	BX	BY	Width	Height	Major	Minor	Angle	Circ.	Feret	IntDen	Median	Skew	Kurt	%Area	RawIntDen	FeretX	FeretY	FeretAngle	MinFeret	AR	Round	Solidity
1	1	213.000	0.000	213	213	213	1358.500	3.500	1358.500	3.500	2.828	1358	3	1	1	1.128	1.128	0.000	1.000	1.414	213	213	-26.781	635.011	0	213	1358	3	135.000	1.000	1.000	1.000	1.000
2	464	201.483	10.320	193	181	227	177.019	197.608	177.152	197.622	132.853	156	184	48	27	51.108	11.560	151.638	0.330	53.666	93488	199	-0.469	16.899	0	93488	156	186	153.435	14.265	4.421	0.226	0.760
3	2	215.500	0.707	215	215	216	155.500	196.000	155.500	195.999	4.828	155	195	1	2	2.257	1.128	90.000	1.000	2.236	431	216	NaN	-1301.034	0	431	155	195	116.565	1.000	2.000	0.500	1.000
4	3161	199.091	11.084	190	169	227	200.279	273.789	200.208	273.823	911.786	137	197	171	113	95.714	42.050	150.973	0.048	194.859	629326	197	-0.178	8.573	0	629326	137	202	150.146	90.091	2.276	0.439	0.289
5	2	212.000	1.414	211	211	213	214.000	205.500	213.998	205.500	4.243	213	205	2	1	2.257	1.128	0.000	1.000	2.236	424	213	0.000	-2.000	0	424	213	205	153.435	1.000	2.000	0.500	1.000
6	1	217.000	0.000	217	217	217	216.500	206.500	216.500	206.500	2.828	216	206	1	1	1.128	1.128	0.000	1.000	1.414	217	217	NaN	-655.011	0	217	216	206	135.000	1.000	1.000	1.000	1.000
7	1	211.000	0.000	211	211	211	208.500	208.500	208.500	208.500	2.828	208	208	1	1	1.128	1.128	0.000	1.000	1.414	211	211	-26.654	629.011	0	211	208	208	135.000	1.000	1.000	1.000	1.000
8	17	211.588	6.462	212	199	221	181.206	214.559	181.200	214.580	24.142	179	209	4	10	10.375	2.086	73.644	0.367	10.770	3597	212	NaN	-904893.056	0	3597	179	219	68.199	3.139	4.973	0.201	0.680
9	4279	200.754	10.668	195	160	227	290.405	250.343	291.058	250.435	937.945	177	209	201	106	132.066	41.254	167.549	0.061	204.198	859026	200	0.161	-5.127	0	859026	177	225	169.846	83.975	3.201	0.312	0.368
10	199	205.191	9.757	210	184	223	120.721	234.937	120.764	235.017	86.326	114	221	14	30	24.156	10.489	88.632	0.336	30.265	40833	207	5.367	-175.813	0	40833	118	221	97.595	14.000	2.303	0.434	0.623
11	1	220.000	0.000	220	220	220	135.500	221.500	135.500	221.500	2.828	135	221	1	1	1.128	1.128	0.000	1.000	1.414	220	220	NaN	NaN	0	220	135	221	135.000	1.000	1.000	1.000	1.000
12	5	214.200	8.319	220	202	220	127.700	228.900	127.688	228.884	7.657	126	228	3	2	3.144	2.025	161.565	1.000	3.606	1071	220	66.743	-3844.326	0	1071	126	228	146.310	2.000	1.553	0.644	0.909
13	7	214.857	4.706	218	208	220	277.643	229.929	277.644	229.932	10.485	276	228	3	4	4.265	2.090	131.579	0.800	5.000	1504	217	-27.589	1003.868	0	1504	276	228	126.870	2.828	2.041	0.490	0.778
14	1	221.000	0.000	221	221	221	129.500	231.500	129.500	231.500	2.828	129	231	1	1	1.128	1.128	0.000	1.000	1.414	221	221	NaN	-667.011	0	221	129	231	135.000	1.000	1.000	1.000	1.000
15	1	218.000	0.000	218	218	218	1340.500	233.500	1340.500	233.500	2.828	1340	233	1	1	1.128	1.128	0.000	1.000	1.414	218	218	-27.094	650.011	0	218	1340	233	135.000	1.000	1.000	1.000	1.000
16	110	217.345	1.874	219	214	220	1355.136	244.955	1355.128	244.963	65.255	1347	233	13	20	15.312	9.147	78.220	0.325	21.541	23908	218	138.910	-28004.565	0	23908	1352	233	111.801	13.000	1.674	0.597	0.561
17	14	218.643	0.633	219	218	220	1336.786	238.571	1336.786	238.569	24.971	1335	234	5	9	6.588	2.706	97.448	0.282	9.849	3061	219	-98.242	8773.174	0	3061	1336	234	113.962	4.610	2.435	0.411	0.431
18	3013	192.929	14.528	188	156	234	64.188	309.926	64.357	309.811	1039.467	14	237	134	129	73.301	52.336	114.430	0.035	171.840	581295	191	-0.064	4.441	0	581295	28	238	134.293	127.914	1.401	0.714	0.215
19	4	221.750	1.708	220	220	224	45.000	243.000	44.998	243.001	5.657	44	242	2	2	2.257	2.257	0.000	1.000	2.828	887	222	0.581	-0.956	0	887	44	242	135.000	2.000	1.000	1.000	1.000
20	6	218.333	0.816	219	217	219	1342.667	244.667	1342.669	244.668	11.314	1341	243	4	3	3.659	2.088	158.745	0.589	4.472	1310	219	-38.084	1293.131	0	1310	1341	243	153.435	2.849	1.752	0.571	0.632
21	4	217.500	2.380	215	215	220	151.500	249.500	151.497	249.502	8.485	150	248	3	3	2.838	1.795	135.000	0.698	3.606	870	219	0.000	-1.587	0	870	150	248	123.690	2.685	1.581	0.632	0.615
22	1	217.000	0.000	217	217	217	192.500	248.500	192.500	248.500	2.828	192	248	1	1	1.128	1.128	0.000	1.000	1.414	217	217	-27.031	647.011	0	217	192	248	135.000	1.000	1.000	1.000	1.000
23	1	223.000	0.000	223	223	223	203.500	248.500	203.500	248.500	2.828	203	248	1	1	1.128	1.128	0.000	1.000	1.414	223	223	NaN	-673.011	0	223	203	248	135.000	1.000	1.000	1.000	1.000
24	7	219.429	4.860	223	212	223	127.786	253.357	127.782	253.348	11.899	126	251	3	4	3.492	2.552	94.731	0.621	4.472	1536	222	-28.095	1032.851	0	1536	127	251	116.565	3.000	1.368	0.731	0.700
25	7	219.429	0.535	219	219	220	1326.500	253.500	1326.497	253.499	16.728	1323	252	7	3	5.810	1.534	163.155	0.314	7.280	1536	219	-41.369	1523.182	0	1536	1323	252	164.055	2.558	3.788	0.264	0.500
26	4	226.000	0.816	226	225	227	25.500	254.000	25.499	254.000	7.071	24	253	3	2	3.216	1.583	148.283	1.000	3.606	904	226	-0.543	-1.000	0	904	24	253	146.310	2.000	2.031	0.492	0.800
27	6	225.167	1.941	224	223	228	120.667	254.500	120.669	254.506	8.485	119	253	3	3	3.718	2.055	126.870	1.000	4.243	1351	225	-43.073	1764.169	0	1351	119	253	135.000	2.685	1.809	0.553	0.800
28	28	200.357	12.942	212	178	217	196.357	258.750	196.357	258.737	23.799	193	254	7	9	8.519	4.185	118.050	0.621	9.487	5610	202	-0.798	12.383	0	5610	195	254	108.435	5.147	2.036	0.491	0.718
29	2000	194.443	14.743	183	162	221	1333.257	317.606	1333.236	316.917	552.080	1313	254	47	142	91.374	27.869	81.208	0.082	142.688	388886	191	0.053	2.321	0	388886	1320	254	95.631	47.000	3.279	0.305	0.403
30	1	219.000	0.000	219	219	219	1330.500	255.500	1330.500	255.500	2.828	1330	255	1	1	1.128	1.128	0.000	1.000	1.414	219	219	-27.156	653.011	0	219	1330	255	135.000	1.000	1.000	1.000	1.000
31	4	220.250	1.258	220	219	222	131.500	257.500	131.503	257.499	8.485	130	256	3	3	2.257	2.257	0.000	0.698	3.162	881	220	NaN	-2899.991	0	881	131	256	108.435	2.828	1.000	1.000	0.571
32	1	207.000	0.000	207	207	207	1311.500	257.500	1311.500	257.500	2.828	1311	257	1	1	1.128	1.128	0.000	1.000	1.414	207	207	-26.400	617.011	0	207	1311	257	135.000	1.000	1.000	1.000	1.000
33	1	213.000	0.000	213	213	213	219.500	259.500	219.500	259.500	2.828	219	259	1	1	1.128	1.128	0.000	1.000	1.414	213	213	NaN	NaN	0	213	219	259	135.000	1.000	1.000	1.000	1.000
34	3	218.000	2.646	215	215	220	228.167	260.167	228.164	260.165	5.657	227	259	2	2	2.365	1.615	45.000	1.000	2.828	654	219	-41.675	1668.792	0	654	227	261	45.000	2.000	1.464	0.683	0.857
35	5	206.800	10.035	196	196	217	1310.900	261.900	1310.879	261.927	9.657	1310	260	2	4	4.076	1.562	69.006	0.674	4.472	1034	212	-0.301	-1.760	0	1034	1310	264	63.435	2.000	2.610	0.383	0.769
36	11	211.909	5.700	203	203	222	134.045	264.227	134.039	264.220	13.657	133	261	2	6	6.327	2.214	86.942	0.741	6.325	2331	213	-14.388	613.301	0	2331	133	267	71.565	2.000	2.858	0.350	0.957
37	56	219.607	1.603	220	214	222	1298.321	268.857	1298.312	268.870	49.941	1295	261	8	17	15.454	4.614	70.975	0.282	18.788	12298	220	-75.142	6128.970	0	12298	1295	278	64.799	7.520	3.349	0.299	0.605
38	7	210.143	8.952	213	193	220	205.214	264.786	205.231	264.790	10.485	203	263	4	3	4.439	2.008	29.872	0.800	5.000	1471	213	85.865	-4807.443	0	1471	203	266	36.870	2.685	2.211	0.452	0.778
39	2	217.500	0.707	217	217	218	26.500	266.000	26.500	266.001	4.828	26	265	1	2	2.257	1.128	90.000	1.000	2.236	435	218	0.000	-2.000	0	435	26	265	116.565	1.000	2.000	0.500	1.000
40	1	212.000	0.000	212	212	212	249.500	265.500	249.500	265.500	2.828	249	265	1	1	1.128	1.128	0.000	1.000	1.414	212	212	NaN	-640.011	0	212	249	265	135.000	1.000	1.000	1.000	1.000
41	1	214.000	0.000	214	214	214	550.500	265.500	550.500	265.500	2.828	550	265	1	1	1.128	1.128	0.000	1.000	1.414	214	214	NaN	-646.011	0	214	550	265	135.000	1.000	1.000	1.000	1.000
42	1	217.000	0.000	217	217	217	201.500	266.500	201.500	266.500	2.828	201	266	1	1	1.128	1.128	0.000	1.000	1.414	217	217	NaN	-655.011	0	217	201	266	135.000	1.000	1.000	1.000	1.000
43	1937	201.864	10.540	196	167	223	518.087	306.435	518.005	306.263	588.767	474	266	91	89	55.252	44.636	86.327	0.070	99.086	391011	201	-0.991	18.683	0	391011	492	354	42.546	76.433	1.238	0.808	0.353
44	7	216.857	3.436	219	212	222	136.786	271.071	136.781	271.072	14.485	135	268	3	6	6.044	1.475	111.915	0.419	6.708	1518	217	-41.424	2195.569	0	1518	135	268	116.565	2.214	4.099	0.244	0.636
45	3	211.333	2.887	213	208	213	386.167	269.500	386.172	269.509	7.657	385	268	2	3	3.213	1.189	118.155	0.643	3.606	634	213	NaN	-2553.482	0	634	385	268	123.690	1.790	2.702	0.370	0.667
46	3	223.000	0.000	223	223	223	1220.500	268.500	1220.500	268.500	6.243	1219	268	3	1	3.385	1.128	0.000	0.967	3.162	669	223	NaN	-2013.034	0	669	1219	268	161.565	1.000	3.000	0.333	1.000
47	61	200.918	17.004	209	170	225	28.762	276.057	28.743	276.247	37.799	26	269	6	15	13.426	5.785	81.082	0.537	15.811	12256	208	-0.187	-7.872	0	12256	26	284	71.565	6.000	2.321	0.431	0.797
48	14	205.214	11.814	204	183	221	372.214	272.857	372.205	272.823	16.485	371	269	3	7	6.036	2.953	98.673	0.647	7.071	2873	204	-4.631	92.499	0	2873	371	269	98.130	3.000	2.044	0.489	0.824
49	1	223.000	0.000	223	223	223	1217.500	269.500	1217.500	269.500	2.828	1217	269	1	1	1.128	1.128	0.000	1.000	1.414	223	223	NaN	-673.011	0	223	1217	269	135.000	1.000	1.000	1.000	1.000
50	1	214.000	0.000	214	214	214	555.500	270.500	555.500	270.500	2.828	555	270	1	1	1.128	1.128	0.000	1.000	1.414	214	214	-26.844	638.011	0	214	555	270	135.000	1.000	1.000	1.000	1.000
51	2	216.500	0.707	216	216	217	1272.500	271.000	1272.500	271.001	4.828	1272	270	1	2	2.257	1.128	90.000	1.000	2.236	433	217	0.000	-2.000	0	433	1272	270	116.565	1.000	2.000	0.500	1.000
52	1	219.000	0.000	219	219	219	1274.500	271.500	1274.500	271.500	2.828	1274	271	1	1	1.128	1.128	0.000	1.000	1.414	219	219	NaN	NaN	0	219	1274	271	135.000	1.000	1.000	1.000	1.000
53	1	211.000	0.000	211	211	211	387.500	272.500	387.500	272.500	2.828	387	272	1	1	1.128	1.128	0.000	1.000	1.414	211	211	-26.654	629.011	0	211	387	272	135.000	1.000	1.000	1.000	1.000
54	10	212.300	7.409	218	200	220	447.700	274.000	447.698	273.995	13.314	446	272	4	4	3.643	3.495	90.000	0.709	5.000	2123	218	21.135	-1062.526	0	2123	446	272	126.870	4.000	1.042	0.959	0.714
55	13	218.154	4.488	222	209	222	570.731	274.269	570.741	274.274	15.314	568	272	6	4	6.184	2.677	156.542	0.697	6.708	2836	220	-27.644	1233.188	0	2836	568	273	153.435	3.480	2.310	0.433	0.765
56	92	219.033	1.986	220	213	221	1320.620	278.380	1320.623	278.406	48.870	1316	272	10	19	14.450	8.106	91.921	0.484	19.416	20151	220	-48.290	2307.594	0	20151	1318	291	78.111	10.000	1.783	0.561	0.702
57	153	205.477	10.119	200	184	224	390.690	292.938	390.691	292.953	100.811	384	273	14	38	28.681	6.792	77.822	0.189	38.210	31438	205	-1.689	38.705	0	31438	389	273	96.009	12.239	4.223	0.237	0.429
58	519	204.212	9.939	197	177	223	442.381	290.263	442.480	290.241	251.706	405	273	68	36	40.268	16.410	160.558	0.103	70.093	105986	203	-1.007	24.491	0	105986	405	292	165.964	32.076	2.454	0.408	0.336
59	57	211.842	9.242	221	191	224	632.763	275.061	632.874	275.057	57.213	621	273	25	4	23.358	3.107	2.922	0.219	25.080	12075	214	-5.982	151.268	0	12075	621	274	175.426	3.748	7.517	0.133	0.699
60	1335	197.744	13.636	216	165	225	1291.755	340.899	1291.559	341.097	498.683	1259	273	59	137	64.537	26.338	85.997	0.067	137.713	263988	199	-0.527	7.156	0	263988	1303	273	95.835	58.206	2.450	0.408	0.249
61	26	212.154	7.114	219	196	220	557.923	278.115	557.920	278.133	26.385	553	275	10	6	7.615	4.347	13.713	0.469	10.440	5516	214	-8.423	286.377	0	5516	553	280	16.699	5.802	1.752	0.571	0.627
62	2	214.500	6.364	210	210	219	139.000	277.000	138.990	276.990	5.657	138	276	2	2	2.596	0.981	135.000	0.785	2.828	429	219	NaN	-2372.459	0	429	138	276	135.000	1.414	2.646	0.378	0.667
63	225	201.653	11.151	202	175	226	582.144	293.976	582.180	293.988	160.551	564	276	33	41	38.961	7.353	124.002	0.110	51.225	45372	202	2.186	-59.484	0	45372	564	277	128.660	14.126	5.299	0.189	0.442
64	6	216.500	4.930	220	207	220	579.000	277.333	579.007	277.334	9.899	577	276	4	3	3.931	1.943	30.964	0.769	4.472	1299	219	-26.212	1107.210	0	1299	577	278	26.565	2.685	2.023	0.494	0.706
65	467	204.951	9.988	204	181	223	614.132	298.678	614.184	298.560	188.309	600	276	32	53	39.463	15.067	75.848	0.165	53.151	95712	205	2.685	-86.617	0	95712	609	276	94.316	29.884	2.619	0.382	0.413
66	18	213.833	6.373	209	201	223	659.111	277.056	659.170	277.051	30.728	653	276	14	3	11.942	1.919	177.330	0.240	14.142	3849	214	-0.288	-0.836	0	3849	653	277	171.870	2.778	6.223	0.161	0.562
67	2325	200.686	11.422	194	161	223	815.089	329.132	815.136	329.146	585.553	765	276	91	106	88.498	33.450	121.429	0.085	122.381	466595	200	0.645	-18.811	0	466595	767	298	136.655	66.324	2.646	0.378	0.372
68	3	220.000	0.000	220	220	220	1298.833	277.167	1298.834	277.166	5.657	1298	276	2	2	2.365	1.615	135.000	1.000	2.828	660	220	-33.335	985.517	0	660	1298	276	135.000	2.000	1.464	0.683	0.857
69	1	216.000	0.000	216	216	216	1080.500	277.500	1080.500	277.500	2.828	1080	277	1	1	1.128	1.128	0.000	1.000	1.414	216	216	-26.969	644.011	0	216	1080	277	135.000	1.000	1.000	1.000	1.000
70	2	217.000	1.414	216	216	218	1083.000	277.500	1083.002	277.500	4.243	1082	277	2	1	2.257	1.128	0.000	1.000	2.236	434	218	-26.753	638.124	0	434	1082	277	153.435	1.000	2.000	0.500	1.000
71	1	219.000	0.000	219	219	219	1328.500	277.500	1328.500	277.500	2.828	1328	277	1	1	1.128	1.128	0.000	1.000	1.414	219	219	-27.156	653.011	0	219	1328	277	135.000	1.000	1.000	1.000	1.000
72	1	221.000	0.000	221	221	221	551.500	278.500	551.500	278.500	2.828	551	278	1	1	1.128	1.128	0.000	1.000	1.414	221	221	NaN	NaN	0	221	551	278	135.000	1.000	1.000	1.000	1.000
73	4	189.000	17.108	172	172	207	177.000	280.500	177.002	280.460	7.657	176	279	2	3	3.216	1.583	58.283	0.857	3.606	756	200	9.661	-198.225	0	756	176	282	56.310	2.000	2.031	0.492	0.800
74	911	202.509	10.888	209	171	222	1045.477	298.458	1045.370	298.426	316.676	1000	279	73	54	42.708	27.159	145.607	0.114	73.335	184486	204	0.433	-23.416	0	184486	1000	286	174.523	52.121	1.572	0.636	0.375
75	1	214.000	0.000	214	214	214	662.500	280.500	662.500	280.500	2.828	662	280	1	1	1.128	1.128	0.000	1.000	1.414	214	214	NaN	NaN	0	214	662	280	135.000	1.000	1.000	1.000	1.000
76	1	213.000	0.000	213	213	213	1187.500	280.500	1187.500	280.500	2.828	1187	280	1	1	1.128	1.128	0.000	1.000	1.414	213	213	-26.781	635.011	0	213	1187	280	135.000	1.000	1.000	1.000	1.000
77	7	221.000	0.000	221	221	221	1295.214	282.929	1295.214	282.929	11.657	1294	280	2	5	5.155	1.729	80.385	0.647	5.385	1547	221	-32.264	923.257	0	1547	1294	285	68.199	2.000	2.982	0.335	0.824
78	2	215.000	4.243	212	212	218	171.000	282.000	171.007	282.007	5.657	170	281	2	2	2.596	0.981	135.000	0.785	2.828	430	218	NaN	-738.546	0	430	170	281	135.000	1.414	2.646	0.378	0.667
79	78	208.859	8.845	216	183	220	1097.974	288.551	1098.056	288.533	71.012	1087	281	23	12	19.108	5.197	157.533	0.194	24.698	16291	212	-4.944	119.402	0	16291	1087	284	158.629	8.472	3.676	0.272	0.508
80	1	214.000	0.000	214	214	214	1311.500	281.500	1311.500	281.500	2.828	1311	281	1	1	1.128	1.128	0.000	1.000	1.414	214	214	-26.844	638.011	0	214	1311	281	135.000	1.000	1.000	1.000	1.000
81	5	219.000	0.000	219	219	219	1339.900	282.300	1339.900	282.300	9.071	1338	281	4	2	3.732	1.706	174.848	0.764	4.123	1095	219	0.000	-0.499	0	1095	1338	282	165.964	2.000	2.188	0.457	0.769
82	19	212.368	8.275	212	190	221	587.868	284.342	587.865	284.308	15.899	585	282	5	5	5.265	4.594	68.260	0.944	6.403	4035	215	-7.678	212.582	0	4035	585	286	38.660	5.000	1.146	0.873	0.864
83	11	201.364	13.851	175	175	217	1055.136	284.045	1055.121	284.061	11.314	1053	282	4	4	3.994	3.507	71.565	1.000	4.472	2215	205	-2.046	27.380	0	2215	1054	282	116.565	4.000	1.139	0.878	0.815
84	100	222.290	1.104	223	219	224	1226.810	288.110	1226.811	288.105	65.255	1218	282	19	15	13.904	9.157	40.322	0.295	19.416	22229	223	NaN	-87927.365	0	22229	1218	287	11.889	13.042	1.518	0.659	0.619
85	9	211.333	7.211	197	197	220	382.278	286.167	382.301	286.154	16.142	380	283	5	6	7.214	1.588	48.797	0.434	7.810	1902	213	-10.666	360.762	0	1902	380	289	50.194	2.121	4.541	0.220	0.667
86	1	218.000	0.000	218	218	218	971.500	283.500	971.500	283.500	2.828	971	283	1	1	1.128	1.128	0.000	1.000	1.414	218	218	NaN	NaN	0	218	971	283	135.000	1.000	1.000	1.000	1.000
87	18	210.611	10.617	213	184	221	981.222	284.333	981.303	284.318	26.142	976	283	11	3	10.291	2.227	176.955	0.331	11.180	3791	213	3.800	-160.714	0	3791	976	283	169.695	3.000	4.621	0.216	0.621
88	13	209.846	8.112	216	193	217	1097.500	284.346	1097.481	284.352	12.485	1095	283	5	3	5.181	3.195	0.000	1.000	5.385	2728	215	8.035	-358.210	0	2728	1095	283	158.199	3.000	1.622	0.617	0.929
89	8	218.375	0.744	219	217	219	1346.750	285.625	1346.748	285.624	16.142	1344	283	6	5	7.065	1.442	141.828	0.386	7.810	1747	219	-53.609	2573.355	0	1747	1344	283	140.194	2.407	4.900	0.204	0.533
90	8	211.875	6.221	215	200	216	143.000	286.000	142.999	285.996	9.657	142	284	2	4	4.514	2.257	90.000	1.000	4.472	1695	215	-15.188	561.684	0	1695	142	284	116.565	2.000	2.000	0.500	1.000
91	13	208.923	10.789	216	187	219	833.808	285.962	833.799	285.958	13.314	831	284	5	4	5.366	3.085	151.845	0.922	5.831	2716	215	-0.968	-0.311	0	2716	831	285	149.036	3.580	1.740	0.575	0.812
92	3	216.000	3.606	213	213	220	965.833	285.167	965.829	285.160	5.657	965	284	2	2	2.365	1.615	135.000	1.000	2.828	648	215	0.595	-1.500	0	648	965	284	135.000	2.000	1.464	0.683	0.857
93	2	223.000	0.000	223	223	223	1179.500	285.000	1179.500	285.000	4.828	1179	284	1	2	2.257	1.128	90.000	1.000	2.236	446	223	-38.754	1333.023	0	446	1179	284	116.565	1.000	2.000	0.500	1.000
94	18	181.333	11.003	171	169	205	58.778	290.167	58.729	290.121	23.556	57	285	5	8	6.586	3.480	104.730	0.408	8.944	3264	179	-4.485	98.470	0	3264	57	285	116.565	5.000	1.893	0.528	0.632
95	1853	199.579	11.257	195	170	224	336.506	332.658	336.565	332.608	583.938	290	285	81	92	51.904	45.455	77.386	0.068	95.336	369819	198	0.042	-0.084	0	369819	341	377	74.798	74.269	1.142	0.876	0.396
96	90	207.944	10.856	212	181	223	825.744	289.878	825.689	289.876	54.770	817	285	20	9	18.751	6.111	168.532	0.377	21.190	18715	211	0.372	-32.279	0	18715	817	286	160.710	7.894	3.068	0.326	0.714
97	1	220.000	0.000	220	220	220	1335.500	285.500	1335.500	285.500	2.828	1335	285	1	1	1.128	1.128	0.000	1.000	1.414	220	220	-27.218	656.011	0	220	1335	285	135.000	1.000	1.000	1.000	1.000
98	1	209.000	0.000	209	209	209	371.500	286.500	371.500	286.500	2.828	371	286	1	1	1.128	1.128	0.000	1.000	1.414	209	209	NaN	NaN	0	209	371	286	135.000	1.000	1.000	1.000	1.000
99	3	203.667	11.372	191	191	213	409.500	286.833	409.465	286.813	7.071	408	286	3	2	3.213	1.189	151.845	0.754	3.606	611	207	-0.534	-1.500	0	611	408	286	146.310	1.790	2.702	0.370	0.667
100	27	208.889	9.653	220	188	222	673.389	290.463	673.400	290.464	24.385	670	286	7	8	7.866	4.370	133.630	0.571	10.630	5640	210	-3.463	86.239	0	5640	670	286	131.186	5.657	1.800	0.556	0.740
101	1	209.000	0.000	209	209	209	991.500	286.500	991.500	286.500	2.828	991	286	1	1	1.128	1.128	0.000	1.000	1.414	209	209	NaN	-631.011	0	209	991	286	135.000	1.000	1.000	1.000	1.000
102	35	209.229	9.369	212	192	221	419.757	291.757	419.787	291.731	34.284	415	287	11	10	12.910	3.452	38.665	0.374	14.866	7323	212	-8.255	202.381	0	7323	415	297	42.274	4.815	3.740	0.267	0.614
103	2	230.500	0.707	230	230	231	633.500	288.000	633.500	288.001	4.828	633	287	1	2	2.257	1.128	90.000	1.000	2.236	461	231	0.000	-2.000	0	461	633	287	116.565	1.000	2.000	0.500	1.000
104	2	219.500	0.707	219	219	220	1345.500	288.000	1345.500	288.000	4.828	1345	287	1	2	2.257	1.128	90.000	1.000	2.236	439	220	0.000	-1.999	0	439	1345	287	116.565	1.000	2.000	0.500	1.000
105	1855	200.249	10.480	195	166	224	207.843	325.352	207.566	325.276	561.713	143	288	143	72	69.838	33.819	4.603	0.074	148.762	371461	199	-1.792	44.630	0	371461	143	289	164.002	67.203	2.065	0.484	0.303
106	552	203.165	10.130	193	171	223	922.014	306.609	922.023	306.665	161.581	900	288	44	32	38.874	18.080	14.475	0.266	48.765	112147	201	-1.293	35.453	0	112147	901	311	28.142	24.274	2.150	0.465	0.604
107	10	217.300	3.302	215	211	221	978.500	290.900	978.485	290.896	25.213	974	288	9	6	7.824	1.627	150.874	0.198	10.817	2173	218	-39.726	1851.796	0	2173	974	288	146.310	3.136	4.808	0.208	0.435
108	16	207.188	10.876	211	181	221	1010.250	290.562	1010.196	290.599	21.556	1006	288	9	5	10.063	2.024	23.771	0.433	10.296	3315	211	-2.971	50.117	0	3315	1006	293	29.055	2.800	4.971	0.201	0.667
109	1	223.000	0.000	223	223	223	1236.500	288.500	1236.500	288.500	2.828	1236	288	1	1	1.128	1.128	0.000	1.000	1.414	223	223	NaN	-673.011	0	223	1236	288	135.000	1.000	1.000	1.000	1.000
110	4	213.500	3.697	209	209	218	969.000	289.500	969.005	289.500	8.243	967	289	4	1	4.514	1.128	0.000	0.740	4.123	854	214	NaN	-4508.205	0	854	967	289	165.964	1.000	4.000	0.250	1.000
111	1	223.000	0.000	223	223	223	1176.500	289.500	1176.500	289.500	2.828	1176	289	1	1	1.128	1.128	0.000	1.000	1.414	223	223	NaN	NaN	0	223	1176	289	135.000	1.000	1.000	1.000	1.000
112	2	223.000	0.000	223	223	223	1234.000	289.500	1234.000	289.500	4.243	1233	289	2	1	2.257	1.128	0.000	1.000	2.236	446	223	-27.403	665.011	0	446	1233	289	153.435	1.000	2.000	0.500	1.000
113	16	220.562	0.512	221	220	221	1345.000	292.062	1345.002	292.065	17.556	1342	289	6	6	7.139	2.854	132.793	0.652	7.810	3529	221	NaN	-5402.909	0	3529	1342	289	129.806	3.808	2.502	0.400	0.696
114	2	182.000	4.243	179	179	185	1359.500	290.000	1359.500	290.007	4.828	1359	289	1	2	2.257	1.128	90.000	1.000	2.236	364	185	0.000	-2.000	0	364	1359	289	116.565	1.000	2.000	0.500	1.000
115	1	200.000	0.000	200	200	200	180.500	290.500	180.500	290.500	2.828	180	290	1	1	1.128	1.128	0.000	1.000	1.414	200	200	NaN	-604.010	0	200	180	290	135.000	1.000	1.000	1.000	1.000
116	2	218.000	0.000	218	218	218	311.000	290.500	311.000	290.500	4.243	310	290	2	1	2.257	1.128	0.000	1.000	2.236	436	218	NaN	-1313.022	0	436	310	290	153.435	1.000	2.000	0.500	1.000
117	4	228.000	5.416	230	220	232	341.250	291.250	341.259	291.262	7.657	340	290	2	3	3.192	1.596	108.435	0.857	3.606	912	230	-26.469	802.417	0	912	340	290	123.690	2.000	2.000	0.500	0.800
118	4	216.000	3.559	211	211	219	604.750	291.500	604.750	291.498	7.657	604	290	2	3	2.734	1.863	90.000	0.857	3.162	864	218	-0.720	-1.000	0	864	604	290	108.435	2.000	1.468	0.681	0.800
119	23	208.870	11.659	219	186	223	713.239	293.022	713.202	293.012	36.284	709	290	9	6	7.626	3.840	3.415	0.220	10.000	4804	212	-6.410	123.627	0	4804	709	296	36.870	5.218	1.986	0.504	0.541
120	1	214.000	0.000	214	214	214	961.500	290.500	961.500	290.500	2.828	961	290	1	1	1.128	1.128	0.000	1.000	1.414	214	214	NaN	-646.011	0	214	961	290	135.000	1.000	1.000	1.000	1.000
121	2	219.000	0.000	219	219	219	1348.000	291.000	1348.000	291.000	5.657	1347	290	2	2	2.596	0.981	135.000	0.785	2.828	438	219	-38.404	1309.022	0	438	1347	290	135.000	1.414	2.646	0.378	0.667
122	38	213.500	6.693	206	201	224	692.342	293.500	692.365	293.486	40.042	684	291	17	5	15.848	3.053	7.668	0.298	17.117	8113	215	31.008	-1683.321	0	8113	684	294	6.710	4.632	5.191	0.193	0.594
123	1	221.000	0.000	221	221	221	721.500	291.500	721.500	291.500	2.828	721	291	1	1	1.128	1.128	0.000	1.000	1.414	221	221	NaN	NaN	0	221	721	291	135.000	1.000	1.000	1.000	1.000
124	1	221.000	0.000	221	221	221	1087.500	291.500	1087.500	291.500	2.828	1087	291	1	1	1.128	1.128	0.000	1.000	1.414	221	221	NaN	-667.011	0	221	1087	291	135.000	1.000	1.000	1.000	1.000
125	4	218.750	3.403	214	214	222	725.000	292.750	724.987	292.744	9.071	723	292	4	2	3.969	1.283	162.391	0.611	4.472	875	220	NaN	-4708.891	0	875	723	292	153.435	1.900	3.093	0.323	0.667
126	3	215.000	7.810	206	206	220	960.167	293.500	960.159	293.521	7.657	959	292	2	3	3.213	1.189	61.845	0.643	3.606	645	219	NaN	-36494.907	0	645	959	295	56.310	1.790	2.702	0.370	0.667
127	2	197.500	2.121	196	196	199	1091.000	292.500	1090.996	292.500	4.243	1090	292	2	1	2.257	1.128	0.000	1.000	2.236	395	199	-25.137	568.817	0	395	1090	292	153.435	1.000	2.000	0.500	1.000
128	1	200.000	0.000	200	200	200	600.500	293.500	600.500	293.500	2.828	600	293	1	1	1.128	1.128	0.000	1.000	1.414	200	200	-25.948	596.010	0	200	600	293	135.000	1.000	1.000	1.000	1.000
129	137	199.664	15.172	217	170	222	1254.704	305.558	1254.742	305.567	86.711	1239	293	31	24	34.478	5.059	138.819	0.229	39.205	27354	203	0.069	-8.901	0	27354	1239	293	142.253	7.194	6.815	0.147	0.667
130	48	208.417	11.978	210	172	221	669.583	298.771	669.578	298.756	57.355	659	294	18	9	13.696	4.462	154.947	0.183	19.313	10004	212	-2.357	24.423	0	10004	659	296	158.749	6.711	3.069	0.326	0.519
131	2	214.000	4.243	211	211	217	729.000	294.500	729.007	294.500	4.243	728	294	2	1	2.257	1.128	0.000	1.000	2.236	428	217	-32.366	1033.669	0	428	728	294	153.435	1.000	2.000	0.500	1.000
132	1	210.000	0.000	210	210	210	943.500	294.500	943.500	294.500	2.828	943	294	1	1	1.128	1.128	0.000	1.000	1.414	210	210	NaN	NaN	0	210	943	294	135.000	1.000	1.000	1.000	1.000
133	32	210.875	7.232	217	191	219	948.375	298.062	948.360	298.087	24.971	945	294	7	8	8.591	4.743	69.642	0.645	9.220	6748	214	9.011	-449.969	0	6748	945	301	40.601	5.694	1.812	0.552	0.736
134	3	209.333	3.512	206	206	213	955.167	295.167	955.161	295.171	5.657	954	294	2	2	2.365	1.615	45.000	1.000	2.828	628	209	NaN	-2594.095	0	628	954	296	45.000	2.000	1.464	0.683	0.857
135	2	211.500	12.021	203	203	220	957.500	295.000	957.500	295.019	4.828	957	294	1	2	2.257	1.128	90.000	1.000	2.236	423	220	0.000	-2.000	0	423	957	294	116.565	1.000	2.000	0.500	1.000
136	9	215.000	2.000	214	212	218	1000.278	295.944	1000.282	295.944	15.314	997	294	6	4	6.843	1.675	30.082	0.482	7.211	1935	215	-60.585	3951.340	0	1935	997	298	33.690	2.687	4.087	0.245	0.621
137	1	232.000	0.000	232	232	232	648.500	295.500	648.500	295.500	2.828	648	295	1	1	1.128	1.128	0.000	1.000	1.414	232	232	NaN	NaN	0	232	648	295	135.000	1.000	1.000	1.000	1.000
138	10	225.100	3.542	222	219	230	652.800	296.000	652.783	296.002	13.899	650	295	6	2	6.170	2.064	176.658	0.650	6.325	2251	226	-0.270	-0.979	0	2251	650	295	161.565	2.000	2.990	0.334	0.870
139	17	212.941	5.414	208	203	221	736.206	296.794	736.200	296.788	22.728	731	295	10	4	9.347	2.316	166.961	0.414	10.770	3620	214	32.797	-2185.272	0	3620	731	295	158.199	2.963	4.037	0.248	0.654
140	75	203.960	12.166	195	176	222	845.247	302.153	845.160	302.103	58.669	839	295	13	15	10.990	8.689	134.418	0.274	16.401	15297	206	-1.352	18.555	0	15297	841	295	127.569	10.584	1.265	0.791	0.556
141	9	210.111	6.234	208	200	216	1074.167	296.611	1074.157	296.609	10.485	1072	295	4	3	3.919	2.924	159.699	1.000	4.472	1891	213	NaN	-27981.054	0	1891	1072	296	153.435	3.000	1.340	0.746	0.857
142	1	212.000	0.000	212	212	212	1237.500	295.500	1237.500	295.500	2.828	1237	295	1	1	1.128	1.128	0.000	1.000	1.414	212	212	-26.718	632.011	0	212	1237	295	135.000	1.000	1.000	1.000	1.000
143	15	210.067	12.027	210	180	222	578.433	299.100	578.424	299.097	14.485	577	296	3	6	6.404	2.982	102.362	0.898	6.708	3151	211	-2.824	39.972	0	3151	577	296	116.565	3.000	2.148	0.466	0.909
144	4	216.750	4.031	211	211	220	832.250	297.750	832.238	297.741	9.071	831	296	3	3	3.589	1.419	135.000	0.611	4.243	867	219	-36.228	1516.162	0	867	831	296	135.000	2.121	2.530	0.395	0.615
145	2	221.000	0.000	221	221	221	1333.000	296.500	1333.000	296.500	4.243	1332	296	2	1	2.257	1.128	0.000	1.000	2.236	442	221	-38.580	1321.022	0	442	1332	296	153.435	1.000	2.000	0.500	1.000
146	1	215.000	0.000	215	215	215	412.500	297.500	412.500	297.500	2.828	412	297	1	1	1.128	1.128	0.000	1.000	1.414	215	215	NaN	NaN	0	215	412	297	135.000	1.000	1.000	1.000	1.000
147	1	216.000	0.000	216	216	216	601.500	297.500	601.500	297.500	2.828	601	297	1	1	1.128	1.128	0.000	1.000	1.414	216	216	NaN	-652.011	0	216	601	297	135.000	1.000	1.000	1.000	1.000
148	7	205.000	11.733	185	185	217	989.357	298.643	989.351	298.685	10.485	988	297	3	4	3.742	2.382	104.872	0.800	4.472	1435	202	-7.974	157.740	0	1435	988	297	116.565	3.000	1.571	0.636	0.737
149	6	208.167	8.612	198	198	218	1173.333	298.500	1173.343	298.472	8.485	1172	297	3	3	3.718	2.055	53.130	1.000	4.243	1249	212	NaN	-73749.756	0	1249	1172	300	45.000	2.685	1.809	0.553	0.800
150	1	223.000	0.000	223	223	223	1187.500	297.500	1187.500	297.500	2.828	1187	297	1	1	1.128	1.128	0.000	1.000	1.414	223	223	-27.403	665.011	0	223	1187	297	135.000	1.000	1.000	1.000	1.000
151	4	207.250	8.016	197	197	215	1239.500	298.000	1239.478	297.993	7.071	1238	297	3	2	3.216	1.583	148.283	1.000	3.606	829	212	-17.059	431.467	0	829	1238	297	146.310	2.000	2.031	0.492	0.800
152	2	215.500	4.950	212	212	219	1104.000	298.500	1104.008	298.500	4.243	1103	298	2	1	2.257	1.128	0.000	1.000	2.236	431	219	NaN	-1814.147	0	431	1103	298	153.435	1.000	2.000	0.500	1.000
153	1081	197.813	12.508	188	165	223	1144.313	349.846	1144.246	349.987	311.463	1128	298	29	115	88.962	15.471	84.782	0.140	117.277	213836	197	-0.407	8.061	0	213836	1133	413	78.690	27.022	5.750	0.174	0.472
154	3	200.667	5.686	196	196	207	1170.500	299.500	1170.500	299.487	6.828	1170	298	1	3	3.385	1.128	90.000	0.809	3.162	602	199	0.516	-1.500	0	602	1170	298	108.435	1.000	3.000	0.333	1.000
155	99	191.172	16.330	173	165	223	85.510	310.571	85.610	310.538	67.497	74	299	23	19	21.769	5.790	145.812	0.273	28.018	18926	190	1.068	-14.431	0	18926	74	299	145.176	8.597	3.759	0.266	0.558
156	1	215.000	0.000	215	215	215	204.500	299.500	204.500	299.500	2.828	204	299	1	1	1.128	1.128	0.000	1.000	1.414	215	215	NaN	-649.011	0	215	204	299	135.000	1.000	1.000	1.000	1.000
157	1	231.000	0.000	231	231	231	656.500	299.500	656.500	299.500	2.828	656	299	1	1	1.128	1.128	0.000	1.000	1.414	231	231	-27.892	689.012	0	231	656	299	135.000	1.000	1.000	1.000	1.000
158	1	217.000	0.000	217	217	217	943.500	299.500	943.500	299.500	2.828	943	299	1	1	1.128	1.128	0.000	1.000	1.414	217	217	NaN	NaN	0	217	943	299	135.000	1.000	1.000	1.000	1.000
159	4	212.000	5.033	211	207	219	1096.000	300.500	1096.007	300.500	7.657	1095	299	2	3	3.216	1.583	121.717	0.857	3.606	848	211	0.454	-0.954	0	848	1095	299	123.690	2.000	2.031	0.492	0.800
160	1	194.000	0.000	194	194	194	65.500	300.500	65.500	300.500	2.828	65	300	1	1	1.128	1.128	0.000	1.000	1.414	194	194	-25.555	578.010	0	194	65	300	135.000	1.000	1.000	1.000	1.000
161	5	214.000	3.937	216	207	216	1082.900	301.100	1082.895	301.106	9.899	1081	300	4	2	3.452	1.844	2.855	0.641	4.123	1070	216	NaN	-1442.463	0	1070	1081	301	165.964	2.000	1.871	0.534	0.714
162	33	208.182	8.848	215	189	220	1180.288	304.106	1180.342	304.111	24.971	1177	300	7	9	8.520	4.932	127.924	0.665	10.000	6870	209	-8.762	225.615	0	6870	1177	301	126.870	6.265	1.728	0.579	0.742
163	1	207.000	0.000	207	207	207	1231.500	300.500	1231.500	300.500	2.828	1231	300	1	1	1.128	1.128	0.000	1.000	1.414	207	207	-26.400	617.011	0	207	1231	300	135.000	1.000	1.000	1.000	1.000
164	2	223.500	0.707	223	223	224	38.500	302.000	38.500	301.999	4.828	38	301	1	2	2.257	1.128	90.000	1.000	2.236	447	224	NaN	-1361.184	0	447	38	301	116.565	1.000	2.000	0.500	1.000
165	1	220.000	0.000	220	220	220	678.500	301.500	678.500	301.500	2.828	678	301	1	1	1.128	1.128	0.000	1.000	1.414	220	220	-27.218	656.011	0	220	678	301	135.000	1.000	1.000	1.000	1.000
166	56	214.107	6.912	219	189	222	754.482	305.500	754.416	305.476	46.527	745	301	19	9	17.091	4.172	153.040	0.325	20.616	11990	216	3.527	-251.013	0	11990	745	301	157.166	6.270	4.097	0.244	0.602
167	1	193.000	0.000	193	193	193	991.500	301.500	991.500	301.500	2.828	991	301	1	1	1.128	1.128	0.000	1.000	1.414	193	193	NaN	NaN	0	193	991	301	135.000	1.000	1.000	1.000	1.000
168	1	212.000	0.000	212	212	212	1239.500	301.500	1239.500	301.500	2.828	1239	301	1	1	1.128	1.128	0.000	1.000	1.414	212	212	NaN	NaN	0	212	1239	301	135.000	1.000	1.000	1.000	1.000
169	5135	200.956	10.782	210	165	224	381.817	356.856	382.134	356.784	1093.024	279	302	175	115	147.166	44.427	27.465	0.054	191.024	1031909	201	-0.011	-6.036	0	1031909	279	387	25.089	73.413	3.313	0.302	0.461
170	1	218.000	0.000	218	218	218	1109.500	302.500	1109.500	302.500	2.828	1109	302	1	1	1.128	1.128	0.000	1.000	1.414	218	218	-27.094	650.011	0	218	1109	302	135.000	1.000	1.000	1.000	1.000
171	5	220.400	1.342	219	219	222	1120.500	303.500	1120.501	303.502	8.485	1119	302	3	3	2.523	2.523	0.000	0.873	3.162	1102	221	NaN	-1749.297	0	1102	1120	302	108.435	2.828	1.000	1.000	0.714
172	11	210.545	4.824	209	200	218	1231.318	306.773	1231.322	306.785	23.799	1228	302	7	9	9.475	1.478	127.201	0.244	11.402	2316	210	-0.681	0.292	0	2316	1228	302	127.875	2.776	6.410	0.156	0.468
173	2	222.500	0.707	222	222	223	700.500	304.000	700.500	303.999	4.828	700	303	1	2	2.257	1.128	90.000	1.000	2.236	445	223	-38.646	1327.034	0	445	700	303	116.565	1.000	2.000	0.500	1.000
174	4	223.250	3.304	219	219	227	999.000	304.250	999.005	304.258	8.485	998	303	2	3	2.887	1.764	104.872	0.698	3.606	893	224	NaN	-4444.975	0	893	998	303	123.690	2.000	1.637	0.611	0.727
175	15	200.600	13.621	193	172	217	1095.433	304.967	1095.399	304.993	15.314	1092	303	6	4	6.457	2.958	151.784	0.804	7.211	3009	202	-1.635	20.689	0	3009	1092	303	146.310	3.797	2.183	0.458	0.833
176	40	206.325	5.699	201	192	220	1242.300	308.375	1242.298	308.417	42.870	1236	303	11	12	8.746	5.823	50.388	0.274	12.042	8253	206	-13.927	576.386	0	8253	1241	303	94.764	8.141	1.502	0.666	0.500
177	1	214.000	0.000	214	214	214	493.500	304.500	493.500	304.500	2.828	493	304	1	1	1.128	1.128	0.000	1.000	1.414	214	214	-26.844	638.011	0	214	493	304	135.000	1.000	1.000	1.000	1.000
178	2	218.000	0.000	218	218	218	690.500	305.000	690.500	305.001	4.828	690	304	1	2	2.257	1.128	90.000	1.000	2.236	436	218	0.000	-2.000	0	436	690	304	116.565	1.000	2.000	0.500	1.000
179	2	210.500	13.435	201	201	220	856.000	304.500	855.977	304.500	4.243	855	304	2	1	2.257	1.128	0.000	1.000	2.236	421	220	0.000	-2.000	0	421	855	304	153.435	1.000	2.000	0.500	1.000
180	1	202.000	0.000	202	202	202	858.500	304.500	858.500	304.500	2.828	858	304	1	1	1.128	1.128	0.000	1.000	1.414	202	202	-26.078	602.010	0	202	858	304	135.000	1.000	1.000	1.000	1.000
181	1	216.000	0.000	216	216	216	1114.500	304.500	1114.500	304.500	2.828	1114	304	1	1	1.128	1.128	0.000	1.000	1.414	216	216	NaN	NaN	0	216	1114	304	135.000	1.000	1.000	1.000	1.000
182	1	218.000	0.000	218	218	218	1084.500	305.500	1084.500	305.500	2.828	1084	305	1	1	1.128	1.128	0.000	1.000	1.414	218	218	-27.094	650.011	0	218	1084	305	135.000	1.000	1.000	1.000	1.000
183	5	211.400	6.693	204	204	222	578.700	307.100	578.686	307.100	7.657	577	306	3	2	3.144	2.025	18.435	1.000	3.606	1057	211	0.780	-0.442	0	1057	577	308	33.690	2.000	1.553	0.644	0.909
184	10	213.500	7.663	220	196	220	859.800	308.900	859.823	308.901	13.899	858	306	4	5	5.296	2.404	48.563	0.650	6.403	2135	217	72.627	-4446.190	0	2135	858	311	51.340	3.536	2.203	0.454	0.690
185	3	221.333	2.309	220	220	224	1041.833	306.833	1041.831	306.837	5.657	1041	306	2	2	2.365	1.615	45.000	1.000	2.828	664	220	0.686	-1.500	0	664	1041	308	45.000	2.000	1.464	0.683	0.857
186	1	195.000	0.000	195	195	195	62.500	307.500	62.500	307.500	2.828	62	307	1	1	1.128	1.128	0.000	1.000	1.414	195	195	NaN	NaN	0	195	62	307	135.000	1.000	1.000	1.000	1.000
187	1	223.000	0.000	223	223	223	837.500	307.500	837.500	307.500	2.828	837	307	1	1	1.128	1.128	0.000	1.000	1.414	223	223	NaN	-673.011	0	223	837	307	135.000	1.000	1.000	1.000	1.000
188	31	212.806	5.695	217	202	221	189.694	310.565	189.737	310.556	26.971	184	308	11	5	10.309	3.829	176.488	0.536	11.180	6597	214	NaN	-5681394.609	0	6597	184	311	169.695	4.868	2.693	0.371	0.747
189	85	208.976	8.738	215	188	221	941.924	314.724	941.875	314.713	70.083	932	308	19	12	15.872	6.819	10.219	0.217	19.416	17763	212	11.863	-481.403	0	17763	932	313	168.111	11.203	2.328	0.430	0.533
190	3	214.667	0.577	215	214	215	110.167	309.833	110.166	309.832	5.657	109	309	2	2	2.365	1.615	135.000	1.000	2.828	644	215	-45.714	1879.021	0	644	109	309	135.000	2.000	1.464	0.683	0.857
191	4	215.250	2.217	213	213	218	855.000	311.250	855.001	311.248	9.899	853	310	4	3	4.428	1.150	36.091	0.513	5.000	861	216	NaN	-3075.080	0	861	853	313	36.870	1.947	3.850	0.260	0.571
192	2	193.000	0.000	193	193	193	78.500	312.000	78.500	312.000	4.828	78	311	1	2	2.257	1.128	90.000	1.000	2.236	386	193	NaN	-1163.020	0	386	78	311	116.565	1.000	2.000	0.500	1.000
193	2	209.000	5.657	205	205	213	170.000	312.000	169.990	312.010	5.657	169	311	2	2	2.596	0.981	45.000	0.785	2.828	418	213	-26.878	800.120	0	418	169	313	45.000	1.414	2.646	0.378	0.667
194	2	218.000	0.000	218	218	218	198.000	312.000	198.000	312.000	5.657	197	311	2	2	2.596	0.981	45.000	0.785	2.828	436	218	NaN	-658.011	0	436	197	313	45.000	1.414	2.646	0.378	0.667
195	59	199.729	13.613	212	179	223	463.500	313.466	463.503	313.463	37.556	455	311	17	5	16.480	4.558	178.320	0.526	17.117	11784	201	-0.122	-1.456	0	11784	455	315	6.710	5.000	3.615	0.277	0.843
196	1	192.000	0.000	192	192	192	584.500	311.500	584.500	311.500	2.828	584	311	1	1	1.128	1.128	0.000	1.000	1.414	192	192	NaN	NaN	0	192	584	311	135.000	1.000	1.000	1.000	1.000
197	14	198.929	13.362	192	180	219	756.071	313.071	756.039	313.106	14.485	753	311	5	4	4.712	3.783	176.942	0.838	5.831	2785	199	1.642	-31.292	0	2785	753	312	149.036	4.000	1.246	0.803	0.848
198	32	213.125	6.063	219	203	223	508.000	315.781	508.002	315.773	32.870	502	312	13	7	10.145	4.016	20.033	0.372	14.765	6820	214	-17.820	642.653	0	6820	502	319	28.301	5.389	2.526	0.396	0.621
199	1039	200.961	10.545	196	169	231	575.599	353.439	575.728	353.362	324.291	534	312	68	73	42.822	30.893	162.532	0.124	73.110	208798	199	0.854	-19.712	0	208798	577	312	93.136	55.278	1.386	0.721	0.365
200	1061	205.313	10.272	202	168	229	677.167	345.045	677.234	344.818	416.701	626	312	100	64	57.566	23.467	24.527	0.077	104.120	217837	205	-1.264	27.253	0	217837	626	351	16.172	48.026	2.453	0.408	0.318
201	2	213.500	4.950	210	210	217	183.500	314.000	183.500	314.008	4.828	183	313	1	2	2.257	1.128	90.000	1.000	2.236	427	217	-30.515	954.761	0	427	183	313	116.565	1.000	2.000	0.500	1.000
202	1	217.000	0.000	217	217	217	328.500	313.500	328.500	313.500	2.828	328	313	1	1	1.128	1.128	0.000	1.000	1.414	217	217	NaN	-655.011	0	217	328	313	135.000	1.000	1.000	1.000	1.000
203	2	206.500	9.192	200	200	213	451.000	315.000	451.016	314.984	5.657	450	314	2	2	2.596	0.981	45.000	0.785	2.828	413	213	0.000	-2.000	0	413	450	316	45.000	1.414	2.646	0.378	0.667
204	1	220.000	0.000	220	220	220	473.500	314.500	473.500	314.500	2.828	473	314	1	1	1.128	1.128	0.000	1.000	1.414	220	220	NaN	NaN	0	220	473	314	135.000	1.000	1.000	1.000	1.000
205	1	182.000	0.000	182	182	182	84.500	315.500	84.500	315.500	2.828	84	315	1	1	1.128	1.128	0.000	1.000	1.414	182	182	NaN	NaN	0	182	84	315	135.000	1.000	1.000	1.000	1.000
206	3	212.000	3.464	210	210	216	902.167	316.500	902.161	316.509	7.657	901	315	2	3	3.213	1.189	61.845	0.643	3.606	636	210	NaN	-1132.529	0	636	901	318	56.310	1.790	2.702	0.370	0.667
207	1	223.000	0.000	223	223	223	1250.500	315.500	1250.500	315.500	2.828	1250	315	1	1	1.128	1.128	0.000	1.000	1.414	223	223	-27.403	665.011	0	223	1250	315	135.000	1.000	1.000	1.000	1.000
208	1	212.000	0.000	212	212	212	375.500	316.500	375.500	316.500	2.828	375	316	1	1	1.128	1.128	0.000	1.000	1.414	212	212	-26.718	632.011	0	212	375	316	135.000	1.000	1.000	1.000	1.000
209	1428	201.062	12.193	212	166	225	874.411	382.637	874.460	382.821	543.026	854	316	41	133	87.184	20.855	91.293	0.061	133.184	287116	201	0.651	-21.990	0	287116	885	449	86.987	40.168	4.181	0.239	0.304
210	2263	196.360	12.828	190	168	224	1216.603	369.354	1216.228	369.171	697.779	1164	316	112	130	93.285	30.888	133.745	0.058	154.159	444362	194	0.290	-2.310	0	444362	1171	326	129.472	73.316	3.020	0.331	0.287
211	3	185.667	3.215	182	182	188	75.500	318.500	75.512	318.512	8.485	74	317	3	3	3.969	0.963	135.000	0.524	4.243	557	187	NaN	-2580.245	0	557	74	317	135.000	1.414	4.123	0.243	0.600
212	26	202.500	12.757	193	183	223	378.846	321.308	378.859	321.288	23.799	376	317	6	9	7.618	4.345	73.378	0.577	9.487	5265	205	0.038	-1.337	0	5265	376	326	71.565	5.757	1.753	0.570	0.684
213	3	218.667	2.082	217	217	221	767.167	318.167	767.169	318.163	5.657	766	317	2	2	2.365	1.615	45.000	1.000	2.828	656	218	NaN	-1041.694	0	656	766	319	45.000	2.000	1.464	0.683	0.857
214	2	212.500	0.707	212	212	213	371.000	319.000	370.998	319.002	5.657	370	318	2	2	2.596	0.981	45.000	0.785	2.828	425	213	-37.497	1255.188	0	425	370	320	45.000	1.414	2.646	0.378	0.667
215	1	220.000	0.000	220	220	220	475.500	318.500	475.500	318.500	2.828	475	318	1	1	1.128	1.128	0.000	1.000	1.414	220	220	NaN	NaN	0	220	475	318	135.000	1.000	1.000	1.000	1.000
216	1	199.000	0.000	199	199	199	590.500	318.500	590.500	318.500	2.828	590	318	1	1	1.128	1.128	0.000	1.000	1.414	199	199	-25.883	593.010	0	199	590	318	135.000	1.000	1.000	1.000	1.000
217	1	217.000	0.000	217	217	217	759.500	318.500	759.500	318.500	2.828	759	318	1	1	1.128	1.128	0.000	1.000	1.414	217	217	NaN	-655.011	0	217	759	318	135.000	1.000	1.000	1.000	1.000
218	9	204.889	12.564	180	180	217	929.944	319.389	929.960	319.385	11.899	928	318	4	3	4.275	2.681	158.745	0.799	5.000	1844	208	2.159	-82.366	0	1844	928	318	143.130	3.000	1.595	0.627	0.818
219	3	217.333	0.577	217	217	218	1061.833	319.167	1061.833	319.166	5.657	1061	318	2	2	2.365	1.615	135.000	1.000	2.828	652	217	-46.856	1950.033	0	652	1061	318	135.000	2.000	1.464	0.683	0.857
220	3	198.667	10.504	188	188	209	95.500	320.500	95.500	320.464	6.828	95	319	1	3	3.385	1.128	90.000	0.809	3.162	596	199	-0.056	-1.500	0	596	95	319	108.435	1.000	3.000	0.333	1.000
221	2	206.500	2.121	205	205	208	100.000	320.000	100.004	320.004	5.657	99	319	2	2	2.596	0.981	135.000	0.785	2.828	413	208	-35.161	1140.874	0	413	99	319	135.000	1.414	2.646	0.378	0.667
222	10	212.200	7.584	201	201	220	1066.500	321.000	1066.491	320.995	10.485	1065	319	3	4	4.444	2.865	116.565	1.000	5.000	2122	216	18.432	-904.370	0	2122	1065	319	126.870	3.000	1.551	0.645	0.909
223	402	195.383	12.816	186	173	221	1241.037	338.806	1241.063	338.918	148.225	1226	319	22	51	42.234	12.119	98.368	0.230	52.811	78544	192	0.089	4.193	0	78544	1227	320	108.778	20.380	3.485	0.287	0.544
224	86	207.628	9.796	213	187	223	494.837	327.500	494.776	327.491	65.598	486	320	16	12	13.784	7.944	22.932	0.251	17.029	17856	210	-2.363	53.900	0	17856	488	331	40.236	10.126	1.735	0.576	0.644
225	2	221.000	2.828	219	219	223	547.000	321.000	546.996	320.996	5.657	546	320	2	2	2.596	0.981	135.000	0.785	2.828	442	223	NaN	-1459.989	0	442	546	320	135.000	1.414	2.646	0.378	0.667
226	4	217.250	3.594	214	214	222	749.000	321.750	749.009	321.754	9.899	747	320	4	3	4.428	1.150	143.909	0.513	5.000	869	218	0.437	-1.249	0	869	747	320	143.130	1.947	3.850	0.260	0.571
227	894	202.355	11.134	195	175	224	987.616	363.579	987.402	363.384	342.617	946	320	79	72	72.812	15.633	137.444	0.096	101.045	180905	202	1.335	-37.514	0	180905	946	321	141.429	27.273	4.658	0.215	0.427
228	3	213.000	6.928	217	205	217	906.500	322.500	906.500	322.500	6.828	906	321	1	3	3.385	1.128	90.000	0.809	3.162	639	217	NaN	-2075.776	0	639	906	321	108.435	1.000	3.000	0.333	1.000
229	2	211.000	5.657	207	207	215	909.000	322.000	909.009	322.009	5.657	908	321	2	2	2.596	0.981	135.000	0.785	2.828	422	215	NaN	-2028.015	0	422	908	321	135.000	1.414	2.646	0.378	0.667
230	1	221.000	0.000	221	221	221	1184.500	321.500	1184.500	321.500	2.828	1184	321	1	1	1.128	1.128	0.000	1.000	1.414	221	221	-27.280	659.011	0	221	1184	321	135.000	1.000	1.000	1.000	1.000
231	1	211.000	0.000	211	211	211	1220.500	321.500	1220.500	321.500	2.828	1220	321	1	1	1.128	1.128	0.000	1.000	1.414	211	211	-26.654	629.011	0	211	1220	321	135.000	1.000	1.000	1.000	1.000
232	55	212.545	5.912	212	195	223	1263.482	327.009	1263.455	327.005	55.598	1258	321	13	15	12.176	5.751	45.836	0.224	19.209	11690	212	-11.191	464.248	0	11690	1259	336	51.340	9.708	2.117	0.472	0.466
233	5	215.400	2.302	213	213	219	747.700	324.500	747.691	324.492	13.314	746	322	4	5	5.686	1.120	129.345	0.354	6.403	1077	215	-37.817	1374.930	0	1077	746	322	128.660	2.002	5.078	0.197	0.526
234	4	207.500	4.509	201	201	211	1324.000	323.500	1323.995	323.512	7.657	1323	322	2	3	3.216	1.583	58.283	0.857	3.606	830	210	-31.182	1220.818	0	830	1323	325	56.310	2.000	2.031	0.492	0.800
235	1	217.000	0.000	217	217	217	329.500	323.500	329.500	323.500	2.828	329	323	1	1	1.128	1.128	0.000	1.000	1.414	217	217	NaN	NaN	0	217	329	323	135.000	1.000	1.000	1.000	1.000
236	13	210.231	8.115	203	197	222	469.423	326.731	469.426	326.712	20.971	468	323	3	7	6.614	2.503	87.865	0.371	7.280	2733	210	-12.624	345.667	0	2733	469	323	105.945	3.000	2.643	0.378	0.650
237	2	219.500	0.707	219	219	220	473.000	324.000	472.999	324.001	5.657	472	323	2	2	2.596	0.981	45.000	0.785	2.828	439	220	-27.117	652.272	0	439	472	325	45.000	1.414	2.646	0.378	0.667
238	1	202.000	0.000	202	202	202	30.500	326.500	30.500	326.500	2.828	30	326	1	1	1.128	1.128	0.000	1.000	1.414	202	202	NaN	NaN	0	202	30	326	135.000	1.000	1.000	1.000	1.000
239	19	211.526	6.213	211	199	220	292.605	331.184	292.625	331.152	24.142	290	326	5	10	9.563	2.530	73.639	0.410	11.180	4019.000	211	-8.790	359.033	0	4019.000	290	336	63.435	3.576	3.780	0.265	0.613
240	6	205.667	12.111	191	191	220	380.167	327.500	380.171	327.541	11.314	378	326	4	3	3.432	2.226	144.217	0.589	4.472	1234	213	6.709	-194.284	0	1234	378	327	153.435	3.000	1.542	0.648	0.632
241	3	208.000	5.292	204	204	214	597.167	327.167	597.170	327.157	5.657	596	326	2	2	2.365	1.615	45.000	1.000	2.828	624	206	-25.004	659.909	0	624	596	328	45.000	2.000	1.464	0.683	0.857
242	7	216.429	5.224	208	208	222	759.929	327.643	759.927	327.654	10.485	758	326	4	3	4.633	1.924	22.500	0.800	5.000	1515	218	NaN	-1564.558	0	1515	758	329	36.870	2.531	2.408	0.415	0.737
243	2861	199.473	11.594	195	167	230	225.850	370.223	225.482	370.269	995.141	123	327	178	78	107.682	33.829	19.664	0.036	184.358	570692	197	0.268	-2.156	0	570692	123	389	15.092	66.510	3.183	0.314	0.333
244	21	209.905	11.344	217	190	221	458.405	330.976	458.364	330.909	19.556	456	327	6	7	7.447	3.591	125.739	0.690	8.602	4408	215	-5.954	120.040	0	4408	456	327	125.538	4.696	2.074	0.482	0.712
245	3	203.333	4.509	199	199	208	590.167	327.833	590.167	327.841	5.657	589	327	2	2	2.365	1.615	135.000	1.000	2.828	610	203	2.002E-6	-1.500	0	610	589	327	135.000	2.000	1.464	0.683	0.857
246	1	217.000	0.000	217	217	217	508.500	328.500	508.500	328.500	2.828	508	328	1	1	1.128	1.128	0.000	1.000	1.414	217	217	-27.031	647.011	0	217	508	328	135.000	1.000	1.000	1.000	1.000
247	1	221.000	0.000	221	221	221	777.500	328.500	777.500	328.500	2.828	777	328	1	1	1.128	1.128	0.000	1.000	1.414	221	221	NaN	-667.011	0	221	777	328	135.000	1.000	1.000	1.000	1.000
248	3	206.667	4.163	202	202	210	916.833	328.833	916.839	328.826	5.657	916	328	2	2	2.365	1.615	45.000	1.000	2.828	620	208	-0.408	-1.500	0	620	916	330	45.000	2.000	1.464	0.683	0.857
249	24	205.500	9.260	206	185	218	276.417	333.167	276.386	333.181	20.728	274	329	5	8	7.253	4.213	71.488	0.702	8.602	4932	207	-4.354	109.883	0	4932	274	336	54.462	4.770	1.721	0.581	0.787
250	2	215.500	0.707	215	215	216	780.000	329.500	780.002	329.500	4.243	779	329	2	1	2.257	1.128	0.000	1.000	2.236	431	216	-37.766	1273.186	0	431	779	329	153.435	1.000	2.000	0.500	1.000
251	1	219.000	0.000	219	219	219	923.500	329.500	923.500	329.500	2.828	923	329	1	1	1.128	1.128	0.000	1.000	1.414	219	219	-27.156	653.011	0	219	923	329	135.000	1.000	1.000	1.000	1.000
252	5	199.800	12.050	197	183	215	92.100	331.900	92.088	331.914	9.657	91	330	2	4	4.076	1.562	110.994	0.674	4.472	999	197	-0.174	-1.012	0	999	91	330	116.565	2.000	2.610	0.383	0.769
253	7	204.286	15.019	210	176	216	326.929	331.786	326.946	331.791	9.657	326	330	2	4	4.154	2.146	81.650	0.943	4.472	1430	210	1.248	-52.255	0	1430	326	334	63.435	2.000	1.936	0.517	0.933
254	1	213.000	0.000	213	213	213	852.500	330.500	852.500	330.500	2.828	852	330	1	1	1.128	1.128	0.000	1.000	1.414	213	213	-26.781	635.011	0	213	852	330	135.000	1.000	1.000	1.000	1.000
255	1	218.000	0.000	218	218	218	592.500	331.500	592.500	331.500	2.828	592	331	1	1	1.128	1.128	0.000	1.000	1.414	218	218	NaN	-658.011	0	218	592	331	135.000	1.000	1.000	1.000	1.000
256	5	200.200	14.601	181	181	215	597.700	332.300	597.677	332.345	8.485	596	331	3	3	3.461	1.839	45.000	0.873	4.243	1001	205	27.214	-790.880	0	1001	596	334	45.000	2.685	1.882	0.531	0.714
257	1	215.000	0.000	215	215	215	849.500	331.500	849.500	331.500	2.828	849	331	1	1	1.128	1.128	0.000	1.000	1.414	215	215	NaN	NaN	0	215	849	331	135.000	1.000	1.000	1.000	1.000
258	1	216.000	0.000	216	216	216	1040.500	331.500	1040.500	331.500	2.828	1040	331	1	1	1.128	1.128	0.000	1.000	1.414	216	216	NaN	NaN	0	216	1040	331	135.000	1.000	1.000	1.000	1.000
259	2	222.000	0.000	222	222	222	1308.000	332.000	1308.000	332.000	5.657	1307	331	2	2	2.596	0.981	45.000	0.785	2.828	444	222	-38.667	1327.023	0	444	1307	333	45.000	1.414	2.646	0.378	0.667
260	5	217.200	2.168	216	216	221	602.700	332.900	602.704	332.899	7.657	601	332	3	2	3.144	2.025	161.565	1.000	3.606	1086	216	-50.267	2543.082	0	1086	601	332	146.310	2.000	1.553	0.644	0.909
261	11	214.727	6.635	203	203	224	779.045	333.591	779.048	333.606	16.728	776	332	7	4	7.171	1.953	157.915	0.494	8.062	2362	214	-16.197	573.178	0	2362	776	332	150.255	2.849	3.671	0.272	0.647
262	1	222.000	0.000	222	222	222	74.500	333.500	74.500	333.500	2.828	74	333	1	1	1.128	1.128	0.000	1.000	1.414	222	222	NaN	-670.011	0	222	74	333	135.000	1.000	1.000	1.000	1.000
263	7	209.429	6.997	200	200	221	471.929	335.500	471.926	335.476	13.314	470	333	4	5	4.378	2.036	123.401	0.496	5.831	1466	208	66.174	-3965.594	0	1466	471	333	120.964	3.134	2.151	0.465	0.583
264	56	209.250	9.062	209	189	223	745.875	336.571	745.844	336.579	35.698	739	333	14	8	11.395	6.257	6.653	0.552	14.318	11718	209	-3.125	82.271	0	11718	739	337	12.095	7.729	1.821	0.549	0.762
265	2	221.000	1.414	220	220	222	1282.500	334.000	1282.500	334.002	4.828	1282	333	1	2	2.257	1.128	90.000	1.000	2.236	442	222	0.000	-2.000	0	442	1282	333	116.565	1.000	2.000	0.500	1.000
266	8	210.000	9.396	220	198	220	302.000	337.125	302.024	337.085	15.556	300	335	5	5	5.019	2.029	44.829	0.415	6.403	1680	216	-6.108	169.269	0	1680	300	339	38.660	3.403	2.473	0.404	0.500
267	1	219.000	0.000	219	219	219	479.500	336.500	479.500	336.500	2.828	479	336	1	1	1.128	1.128	0.000	1.000	1.414	219	219	-27.156	653.011	0	219	479	336	135.000	1.000	1.000	1.000	1.000
268	2	222.000	0.000	222	222	222	1249.500	337.000	1249.500	337.000	4.828	1249	336	1	2	2.257	1.128	90.000	1.000	2.236	444	222	NaN	NaN	0	444	1249	336	116.565	1.000	2.000	0.500	1.000
269	2	219.000	1.414	218	218	220	554.000	338.500	554.002	338.500	4.243	553	338	2	1	2.257	1.128	0.000	1.000	2.236	438	220	NaN	-1343.412	0	438	553	338	153.435	1.000	2.000	0.500	1.000
270	1	184.000	0.000	184	184	184	851.500	338.500	851.500	338.500	2.828	851	338	1	1	1.128	1.128	0.000	1.000	1.414	184	184	NaN	NaN	0	184	851	338	135.000	1.000	1.000	1.000	1.000
271	1	211.000	0.000	211	211	211	732.500	340.500	732.500	340.500	2.828	732	340	1	1	1.128	1.128	0.000	1.000	1.414	211	211	NaN	NaN	0	211	732	340	135.000	1.000	1.000	1.000	1.000
272	5	210.000	4.123	213	203	213	839.300	341.700	839.307	341.714	9.657	838	340	2	4	4.183	1.522	100.901	0.674	4.472	1050	211	-1.207	-0.131	0	1050	838	340	116.565	2.000	2.749	0.364	0.769
273	73	209.027	8.114	215	187	220	847.390	346.747	847.358	346.821	41.456	843	340	9	15	16.027	5.799	72.584	0.534	17.493	15259	212	4.707	-206.593	0	15259	843	355	59.036	7.051	2.764	0.362	0.756
274	4	220.000	4.397	215	215	225	790.000	342.500	790.001	342.508	7.657	789	341	2	3	3.216	1.583	121.717	0.857	3.606	880	222	-33.811	1393.485	0	880	789	341	123.690	2.000	2.031	0.492	0.800
275	4	208.000	10.132	193	193	215	308.250	343.750	308.268	343.737	7.657	307	342	2	3	3.192	1.596	71.565	0.857	3.606	832	213	724.566	-67878.520	0	832	307	345	56.310	2.000	2.000	0.500	0.800
276	1	223.000	0.000	223	223	223	621.500	342.500	621.500	342.500	2.828	621	342	1	1	1.128	1.128	0.000	1.000	1.414	223	223	NaN	NaN	0	223	621	342	135.000	1.000	1.000	1.000	1.000
277	1	220.000	0.000	220	220	220	1281.500	342.500	1281.500	342.500	2.828	1281	342	1	1	1.128	1.128	0.000	1.000	1.414	220	220	NaN	-664.011	0	220	1281	342	135.000	1.000	1.000	1.000	1.000
278	2	223.000	0.000	223	223	223	1285.000	342.500	1285.000	342.500	4.243	1284	342	2	1	2.257	1.128	0.000	1.000	2.236	446	223	NaN	-1343.023	0	446	1284	342	153.435	1.000	2.000	0.500	1.000
279	7	211.286	4.889	208	206	219	571.071	344.214	571.067	344.220	9.899	569	343	4	3	3.855	2.312	149.036	0.898	4.472	1479	210	NaN	-1419.881	0	1479	569	343	153.435	2.828	1.668	0.600	0.778
280	16	207.500	10.520	213	189	223	740.125	346.000	740.113	345.964	20.385	736	343	8	6	8.406	2.424	145.689	0.484	9.434	3320	213	-9.926	196.564	0	3320	736	344	147.995	3.403	3.468	0.288	0.627
281	1	219.000	0.000	219	219	219	1162.500	343.500	1162.500	343.500	2.828	1162	343	1	1	1.128	1.128	0.000	1.000	1.414	219	219	NaN	NaN	0	219	1162	343	135.000	1.000	1.000	1.000	1.000
282	1	215.000	0.000	215	215	215	622.500	344.500	622.500	344.500	2.828	622	344	1	1	1.128	1.128	0.000	1.000	1.414	215	215	NaN	-649.011	0	215	622	344	135.000	1.000	1.000	1.000	1.000
283	36	204.250	13.174	217	169	218	1162.917	351.722	1162.941	351.871	49.355	1160	344	8	14	10.972	4.177	113.986	0.186	16.125	7353	211	1.785	-68.421	0	7353	1160	344	119.745	6.870	2.627	0.381	0.493
284	185	209.319	11.628	218	163	224	1039.559	367.781	1039.503	367.751	111.397	1029	345	17	40	29.473	7.992	78.995	0.187	42.059	38724	212	-0.574	-27.915	0	38724	1029	385	71.996	14.198	3.688	0.271	0.397
285	1	219.000	0.000	219	219	219	732.500	346.500	732.500	346.500	2.828	732	346	1	1	1.128	1.128	0.000	1.000	1.414	219	219	NaN	NaN	0	219	732	346	135.000	1.000	1.000	1.000	1.000
286	1	211.000	0.000	211	211	211	837.500	346.500	837.500	346.500	2.828	837	346	1	1	1.128	1.128	0.000	1.000	1.414	211	211	-26.654	629.011	0	211	837	346	135.000	1.000	1.000	1.000	1.000
287	2	224.000	1.414	223	223	225	1029.000	347.000	1029.002	347.002	5.657	1028	346	2	2	2.596	0.981	135.000	0.785	2.828	448	225	-38.327	1315.392	0	448	1028	346	135.000	1.414	2.646	0.378	0.667
288	1	220.000	0.000	220	220	220	1314.500	346.500	1314.500	346.500	2.828	1314	346	1	1	1.128	1.128	0.000	1.000	1.414	220	220	NaN	-664.011	0	220	1314	346	135.000	1.000	1.000	1.000	1.000
289	43	206.279	9.960	202	177	223	477.826	352.035	477.864	352.031	41.113	474	347	10	11	7.836	6.987	152.775	0.320	12.806	8870	207	0.374	-29.538	0	8870	474	347	141.340	9.161	1.121	0.892	0.551
290	1	232.000	0.000	232	232	232	766.500	347.500	766.500	347.500	2.828	766	347	1	1	1.128	1.128	0.000	1.000	1.414	232	232	NaN	-700.012	0	232	766	347	135.000	1.000	1.000	1.000	1.000
291	1	223.000	0.000	223	223	223	1275.500	347.500	1275.500	347.500	2.828	1275	347	1	1	1.128	1.128	0.000	1.000	1.414	223	223	NaN	NaN	0	223	1275	347	135.000	1.000	1.000	1.000	1.000
292	24	222.708	0.690	223	221	224	1294.208	350.958	1294.209	350.960	28.042	1291	347	7	9	8.571	3.565	118.955	0.384	9.849	5345	223	-91.655	7643.279	0	5345	1292	347	113.962	4.977	2.404	0.416	0.571
293	11	188.182	16.086	171	171	211	530.864	350.773	530.920	350.811	17.556	529	348	5	5	4.223	3.317	43.728	0.448	6.403	2070	184	1.415	-18.148	0	2070	529	353	38.660	4.950	1.273	0.785	0.595
294	1	175.000	0.000	175	175	175	1167.500	348.500	1167.500	348.500	2.828	1167	348	1	1	1.128	1.128	0.000	1.000	1.414	175	175	-24.268	521.009	0	175	1167	348	135.000	1.000	1.000	1.000	1.000
295	6	216.500	2.345	216	213	220	13.167	351.333	13.166	351.328	12.485	12	349	2	5	4.493	1.700	82.160	0.484	5.385	1299	216	NaN	-6379.561	0	1299	12	354	68.199	2.000	2.642	0.378	0.667
296	2	219.000	0.000	219	219	219	401.500	350.000	401.500	349.999	4.828	401	349	1	2	2.257	1.128	90.000	1.000	2.236	438	219	0.000	-2.000	0	438	401	349	116.565	1.000	2.000	0.500	1.000
297	2	208.000	8.485	202	202	214	313.000	350.500	313.014	350.500	4.243	312	350	2	1	2.257	1.128	0.000	1.000	2.236	416	214	-18.708	389.833	0	416	312	350	153.435	1.000	2.000	0.500	1.000
298	5	197.000	5.431	196	189	203	1172.700	350.900	1172.697	350.898	7.657	1171	350	3	2	3.144	2.025	161.565	1.000	3.606	985	196	NaN	-1230.269	0	985	1171	350	146.310	2.000	1.553	0.644	0.909
299	8	227.000	3.817	228	220	231	163.250	353.125	163.243	353.139	17.314	162	351	3	5	3.957	2.574	91.708	0.335	5.385	1816	228	-0.910	-0.336	0	1816	162	351	111.801	3.000	1.537	0.651	0.615
300	1	231.000	0.000	231	231	231	726.500	351.500	726.500	351.500	2.828	726	351	1	1	1.128	1.128	0.000	1.000	1.414	231	231	-27.892	689.012	0	231	726	351	135.000	1.000	1.000	1.000	1.000
301	1	197.000	0.000	197	197	197	1168.500	351.500	1168.500	351.500	2.828	1168	351	1	1	1.128	1.128	0.000	1.000	1.414	197	197	-25.753	587.010	0	197	1168	351	135.000	1.000	1.000	1.000	1.000
302	2	219.500	0.707	219	219	220	154.500	353.000	154.500	353.002	4.828	154	352	1	2	2.257	1.128	90.000	1.000	2.236	439	220	NaN	-1337.186	0	439	154	352	116.565	1.000	2.000	0.500	1.000
303	104	198.067	13.204	192	170	221	517.260	360.327	517.144	360.268	85.012	504	352	20	24	16.845	7.861	126.962	0.181	30.480	20599	198	-0.472	5.398	0	20599	504	353	131.009	13.992	2.143	0.467	0.382
304	400	202.260	11.662	196	178	238	631.750	365.207	631.666	365.196	173.137	603	352	55	24	46.970	10.843	160.614	0.168	56.754	80904	200	-0.379	13.325	0	80904	603	354	165.719	16.212	4.332	0.231	0.580
305	14	211.786	9.082	221	198	223	734.500	356.571	734.503	356.595	15.071	733	353	3	6	5.775	3.086	90.000	0.775	6.325	2965	215	5.752	-210.860	0	2965	734	353	108.435	3.000	1.871	0.534	0.875
306	1	197.000	0.000	197	197	197	1168.500	353.500	1168.500	353.500	2.828	1168	353	1	1	1.128	1.128	0.000	1.000	1.414	197	197	-25.753	587.010	0	197	1168	353	135.000	1.000	1.000	1.000	1.000
307	10	212.300	5.122	215	204	220	708.000	356.000	707.991	356.004	11.314	706	354	4	4	5.312	2.397	45.000	0.982	5.657	2123	213	NaN	-4622.328	0	2123	706	358	45.000	2.828	2.217	0.451	0.833
308	18	213.667	7.444	207	202	223	756.278	355.833	756.249	355.818	19.314	752	354	8	4	7.485	3.062	173.252	0.606	8.544	3846	215	-14.364	422.234	0	3846	752	355	159.444	3.784	2.444	0.409	0.750
309	1	208.000	0.000	208	208	208	1171.500	354.500	1171.500	354.500	2.828	1171	354	1	1	1.128	1.128	0.000	1.000	1.414	208	208	NaN	NaN	0	208	1171	354	135.000	1.000	1.000	1.000	1.000
310	2	216.500	4.950	213	213	220	636.000	356.000	635.992	356.008	5.657	635	355	2	2	2.596	0.981	45.000	0.785	2.828	433	220	-23.890	548.082	0	433	635	357	45.000	1.414	2.646	0.378	0.667
311	4	214.750	2.630	217	212	217	968.500	356.000	968.505	356.000	7.071	967	355	3	2	3.216	1.583	148.283	1.000	3.606	859	217	NaN	-3602.447	0	859	967	355	146.310	2.000	2.031	0.492	0.800
312	1484	199.531	10.352	195	177	234	458.191	374.502	458.259	374.484	377.262	408	356	94	36	73.766	25.615	179.274	0.131	95.708	296104	197	-0.967	36.281	0	296104	408	377	10.840	35.268	2.880	0.347	0.567
313	470	202.285	12.297	192	172	223	788.538	376.266	788.540	376.171	210.250	768	356	40	40	36.628	16.338	43.960	0.134	48.600	95074	202	-1.769	34.966	0	95074	773	395	53.366	26.355	2.242	0.446	0.467
314	1	203.000	0.000	203	203	203	1171.500	356.500	1171.500	356.500	2.828	1171	356	1	1	1.128	1.128	0.000	1.000	1.414	203	203	NaN	-613.011	0	203	1171	356	135.000	1.000	1.000	1.000	1.000
315	2	216.000	4.243	213	213	219	1173.500	357.000	1173.500	357.006	4.828	1173	356	1	2	2.257	1.128	90.000	1.000	2.236	432	219	0.000	-2.000	0	432	1173	356	116.565	1.000	2.000	0.500	1.000
316	1	225.000	0.000	225	225	225	67.500	357.500	67.500	357.500	2.828	67	357	1	1	1.128	1.128	0.000	1.000	1.414	225	225	-27.526	671.011	0	225	67	357	135.000	1.000	1.000	1.000	1.000
317	1707	198.713	11.714	196	162	224	48.971	389.667	48.868	389.627	464.458	11	358	110	57	70.534	30.814	4.383	0.099	110.114	339203	199	-0.461	7.176	0	339203	11	390	177.397	51.852	2.289	0.437	0.452
318	29	222.310	2.422	223	218	227	70.707	362.810	70.713	362.825	25.213	67	359	7	8	9.492	3.890	134.351	0.573	10.630	6447	222	-51.347	2982.779	0	6447	67	359	131.186	4.950	2.440	0.410	0.763
319	6	214.167	7.333	202	202	223	485.167	360.667	485.200	360.687	12.485	483	359	5	3	5.404	1.414	157.274	0.484	5.831	1285	217	-0.521	-0.622	0	1285	483	359	149.036	2.214	3.823	0.262	0.632
320	2	209.000	5.657	205	205	213	152.000	360.500	152.010	360.500	4.243	151	360	2	1	2.257	1.128	0.000	1.000	2.236	418	213	NaN	-804.675	0	418	151	360	153.435	1.000	2.000	0.500	1.000
321	6	219.500	1.975	221	216	221	424.333	360.833	424.329	360.836	11.071	422	360	5	2	4.986	1.532	14.655	0.615	5.385	1317	221	-53.988	2976.918	0	1317	422	362	21.801	2.000	3.254	0.307	0.750
322	1	219.000	0.000	219	219	219	641.500	360.500	641.500	360.500	2.828	641	360	1	1	1.128	1.128	0.000	1.000	1.414	219	219	-27.156	653.011	0	219	641	360	135.000	1.000	1.000	1.000	1.000
323	1089	200.477	11.132	196	169	224	711.828	398.727	711.912	398.650	405.186	678	360	60	75	44.230	31.349	72.287	0.083	81.154	218319	198	-0.463	12.293	0	218319	706	360	112.457	58.983	1.411	0.709	0.320
324	12	216.417	3.988	220	210	221	749.083	362.333	749.084	362.341	16.142	746	360	6	4	6.619	2.308	156.898	0.579	7.211	2597	216	1239.287	-245527.142	0	2597	746	360	146.310	3.131	2.868	0.349	0.706
325	1	206.000	0.000	206	206	206	1359.500	360.500	1359.500	360.500	2.828	1359	360	1	1	1.128	1.128	0.000	1.000	1.414	206	206	NaN	-622.011	0	206	1359	360	135.000	1.000	1.000	1.000	1.000
326	2	203.500	9.192	197	197	210	807.000	362.000	806.984	362.016	5.657	806	361	2	2	2.596	0.981	45.000	0.785	2.828	407	210	-18.438	479.063	0	407	806	363	45.000	1.414	2.646	0.378	0.667
327	15	209.933	9.020	214	189	219	1168.767	363.567	1168.776	363.591	13.314	1167	361	4	5	5.235	3.648	117.549	1.000	5.831	3149	214	669.419	-62519.864	0	3149	1167	361	120.964	4.000	1.435	0.697	0.882
328	18	196.889	13.556	184	171	215	662.222	365.167	662.221	365.178	15.314	659	363	6	4	5.748	3.987	20.250	0.965	6.708	3544	197	-4.110	70.168	0	3544	659	367	26.565	4.000	1.442	0.694	0.878
329	1	216.000	0.000	216	216	216	690.500	363.500	690.500	363.500	2.828	690	363	1	1	1.128	1.128	0.000	1.000	1.414	216	216	NaN	NaN	0	216	690	363	135.000	1.000	1.000	1.000	1.000
330	16	220.812	0.655	221	220	222	756.000	365.438	756.000	365.436	16.728	753	363	5	6	5.286	3.854	117.746	0.719	6.403	3533	221	0.477	0.114	0	3533	753	364	128.660	4.606	1.371	0.729	0.744
331	7064	200.827	11.450	196	163	239	505.895	467.555	506.019	467.282	1925.797	434	364	161	227	127.088	70.771	72.895	0.024	243.633	1418641	200	0.092	-3.922	0	1418641	459	590	68.068	151.943	1.796	0.557	0.293
332	1	220.000	0.000	220	220	220	827.500	364.500	827.500	364.500	2.828	827	364	1	1	1.128	1.128	0.000	1.000	1.414	220	220	-27.218	656.011	0	220	827	364	135.000	1.000	1.000	1.000	1.000
333	2	224.000	0.000	224	224	224	871.500	365.000	871.500	365.000	4.828	871	364	1	2	2.257	1.128	90.000	1.000	2.236	448	224	-38.841	1339.023	0	448	871	364	116.565	1.000	2.000	0.500	1.000
334	3	221.000	0.000	221	221	221	77.833	366.167	77.833	366.167	5.657	77	365	2	2	2.365	1.615	135.000	1.000	2.828	663	221	NaN	-667.011	0	663	77	365	135.000	2.000	1.464	0.683	0.857
335	2	217.500	0.707	217	217	218	444.000	365.500	443.998	365.500	4.243	443	365	2	1	2.257	1.128	0.000	1.000	2.236	435	218	0.000	-2.000	0	435	443	365	153.435	1.000	2.000	0.500	1.000
336	1	225.000	0.000	225	225	225	770.500	365.500	770.500	365.500	2.828	770	365	1	1	1.128	1.128	0.000	1.000	1.414	225	225	NaN	-679.011	0	225	770	365	135.000	1.000	1.000	1.000	1.000
337	102	204.402	10.296	205	177	221	672.529	377.931	672.480	377.924	63.355	666	366	18	19	18.530	7.009	131.342	0.319	24.839	20849	205	-1.826	36.231	0	20849	668	366	130.101	10.467	2.644	0.378	0.568
338	9	211.889	7.236	210	203	222	964.833	368.167	964.818	368.163	11.071	963	366	3	4	4.488	2.553	76.717	0.923	5.000	1907	210	0.142	-1.512	0	1907	963	370	53.130	3.000	1.758	0.569	0.857
339	2	223.000	0.000	223	223	223	1348.000	367.000	1348.000	367.000	5.657	1347	366	2	2	2.596	0.981	45.000	0.785	2.828	446	223	NaN	NaN	0	446	1347	368	45.000	1.414	2.646	0.378	0.667
340	5	195.200	10.895	185	185	212	809.700	368.900	809.685	368.892	7.657	808	368	3	2	3.144	2.025	161.565	1.000	3.606	976	196	-9.770	197.044	0	976	808	368	146.310	2.000	1.553	0.644	0.909
341	2	217.500	2.121	216	216	219	90.000	370.000	90.003	370.003	5.657	89	369	2	2	2.596	0.981	135.000	0.785	2.828	435	219	NaN	-1375.533	0	435	89	369	135.000	1.414	2.646	0.378	0.667
342	2	216.500	3.536	214	214	219	354.500	370.000	354.500	370.006	4.828	354	369	1	2	2.257	1.128	90.000	1.000	2.236	433	219	-25.335	592.834	0	433	354	369	116.565	1.000	2.000	0.500	1.000
343	3866	197.588	13.250	196	161	230	628.854	424.902	628.953	424.721	807.401	576	369	123	119	86.640	56.814	136.415	0.075	154.201	763875	197	0.328	-8.523	0	763875	576	393	142.907	94.718	1.525	0.656	0.399
344	1	225.000	0.000	225	225	225	1167.500	370.500	1167.500	370.500	2.828	1167	370	1	1	1.128	1.128	0.000	1.000	1.414	225	225	NaN	NaN	0	225	1167	370	135.000	1.000	1.000	1.000	1.000
345	1	223.000	0.000	223	223	223	1169.500	370.500	1169.500	370.500	2.828	1169	370	1	1	1.128	1.128	0.000	1.000	1.414	223	223	NaN	-673.011	0	223	1169	370	135.000	1.000	1.000	1.000	1.000
346	3	202.000	2.646	200	200	205	282.833	371.833	282.831	371.839	5.657	282	371	2	2	2.365	1.615	45.000	1.000	2.828	606	201	0.665	-1.500	0	606	282	373	45.000	2.000	1.464	0.683	0.857
347	1	209.000	0.000	209	209	209	682.500	371.500	682.500	371.500	2.828	682	371	1	1	1.128	1.128	0.000	1.000	1.414	209	209	NaN	NaN	0	209	682	371	135.000	1.000	1.000	1.000	1.000
348	4	209.500	9.000	202	202	220	285.500	373.250	285.479	373.279	8.485	284	372	3	3	3.676	1.385	50.310	0.698	4.243	838	214	-12.421	363.578	0	838	284	375	45.000	2.121	2.654	0.377	0.667
349	1	195.000	0.000	195	195	195	289.500	372.500	289.500	372.500	2.828	289	372	1	1	1.128	1.128	0.000	1.000	1.414	195	195	NaN	-589.010	0	195	289	372	135.000	1.000	1.000	1.000	1.000
350	8	206.875	5.939	199	199	214	1245.625	373.875	1245.628	373.858	14.485	1243	372	4	5	4.992	2.040	123.956	0.479	6.403	1655	208	92.919	-6690.475	0	1655	1243	372	128.660	3.206	2.447	0.409	0.593
351	27	205.037	10.234	207	183	218	1352.278	375.944	1352.246	375.908	25.799	1349	372	6	8	8.242	4.171	113.071	0.510	9.220	5536	207	2.585	-101.720	0	5536	1349	373	130.601	5.580	1.976	0.506	0.711
352	4	219.000	1.414	220	217	220	591.000	374.500	590.999	374.497	7.657	590	373	2	3	3.216	1.583	121.717	0.857	3.606	876	220	-26.743	639.746	0	876	590	373	123.690	2.000	2.031	0.492	0.800
353	4	216.500	4.726	220	210	220	272.000	375.500	271.997	375.495	7.657	271	374	2	3	3.216	1.583	58.283	0.857	3.606	866	220	-25.330	651.725	0	866	271	377	56.310	2.000	2.031	0.492	0.800
354	67	210.642	6.621	214	190	220	693.321	379.022	693.318	379.056	43.113	686	374	14	11	12.230	6.975	16.407	0.453	16.125	14113	212	1.287	-108.288	0	14113	686	385	29.745	8.820	1.753	0.570	0.670
355	1	223.000	0.000	223	223	223	1171.500	374.500	1171.500	374.500	2.828	1171	374	1	1	1.128	1.128	0.000	1.000	1.414	223	223	NaN	NaN	0	223	1171	374	135.000	1.000	1.000	1.000	1.000
356	1	205.000	0.000	205	205	205	1359.500	374.500	1359.500	374.500	2.828	1359	374	1	1	1.128	1.128	0.000	1.000	1.414	205	205	NaN	-619.011	0	205	1359	374	135.000	1.000	1.000	1.000	1.000
357	1	221.000	0.000	221	221	221	274.500	375.500	274.500	375.500	2.828	274	375	1	1	1.128	1.128	0.000	1.000	1.414	221	221	NaN	-667.011	0	221	274	375	135.000	1.000	1.000	1.000	1.000
358	5	212.600	7.956	201	201	221	588.300	377.100	588.304	377.095	7.071	587	376	3	2	3.144	2.025	161.565	1.000	3.606	1063	212	-12.836	399.123	0	1063	587	376	146.310	2.000	1.553	0.644	0.909
359	4	218.750	2.630	215	215	221	656.000	376.500	656.009	376.500	8.243	654	376	4	1	4.514	1.128	0.000	0.740	4.123	875	220	NaN	-1508.175	0	875	654	376	165.964	1.000	4.000	0.250	1.000
360	20	205.950	13.209	204	177	222	266.450	380.200	266.425	380.179	19.556	263	377	7	6	8.370	3.042	36.660	0.657	9.220	4119	208	-2.258	35.764	0	4119	263	383	40.601	4.165	2.751	0.363	0.741
361	7	203.857	8.630	208	193	218	521.500	379.357	521.473	379.351	10.485	520	378	3	3	3.334	2.674	56.599	0.800	4.243	1427	205	-7.472	224.458	0	1427	520	381	45.000	3.000	1.247	0.802	0.824
362	18	211.000	9.923	214	188	220	993.000	379.667	993.044	379.676	16.485	990	378	6	4	6.685	3.428	169.230	0.832	7.211	3798	215	10.663	-431.466	0	3798	990	378	146.310	3.927	1.950	0.513	0.857
363	31	202.968	12.571	207	179	221	1156.823	383.565	1156.845	383.613	29.556	1155	378	6	11	8.703	4.535	94.705	0.446	11.180	6292	207	-0.470	-1.116	0	6292	1155	378	100.305	6.000	1.919	0.521	0.713
364	3	219.000	2.646	217	217	222	642.833	381.167	642.832	381.170	5.657	642	380	2	2	2.365	1.615	135.000	1.000	2.828	657	218	NaN	-1107.865	0	657	642	380	135.000	2.000	1.464	0.683	0.857
365	61	192.918	15.145	174	169	221	1354.926	384.025	1354.942	383.968	32.142	1348	380	12	7	12.332	6.298	11.485	0.742	13.000	11768	192	2.504	-43.424	0	11768	1348	385	22.620	7.000	1.958	0.511	0.891
366	9	206.333	11.576	199	188	221	435.833	382.389	435.866	382.405	9.899	434	381	4	3	3.919	2.924	159.699	1.000	4.472	1857	206	-5.216	114.032	0	1857	434	381	153.435	3.000	1.340	0.746	0.857
367	3	214.000	4.359	209	209	217	953.833	381.833	953.825	381.836	5.657	953	381	2	2	2.365	1.615	45.000	1.000	2.828	642	216	-32.156	1170.502	0	642	953	383	45.000	2.000	1.464	0.683	0.857
368	1318	202.920	10.987	194	169	224	1015.514	421.410	1015.045	421.111	474.926	958	381	100	78	73.036	22.977	147.781	0.073	112.379	267449	202	0.159	-7.295	0	267449	958	381	150.698	47.319	3.179	0.315	0.333
369	18	211.000	6.826	213	191	219	1263.889	383.111	1263.866	383.099	24.971	1260	381	8	5	7.209	3.179	22.097	0.363	9.434	3798	213	9.027	-505.380	0	3798	1260	386	32.005	4.318	2.267	0.441	0.600
370	13	205.462	11.118	211	179	218	411.500	384.269	411.485	384.288	14.728	409	382	5	5	6.574	2.518	46.834	0.753	7.071	2671	210	-3.163	56.161	0	2671	409	387	45.000	3.536	2.611	0.383	0.743
371	3425	197.779	9.612	196	165	224	368.679	429.874	368.613	429.915	677.921	262	382	207	85	123.756	35.237	10.171	0.094	207.697	677394	196	0.507	-0.514	0	677394	262	424	4.695	76.073	3.512	0.285	0.332
372	2	205.000	7.071	200	200	210	430.000	383.000	429.988	382.988	5.657	429	382	2	2	2.596	0.981	135.000	0.785	2.828	410	210	-23.907	679.756	0	410	429	382	135.000	1.414	2.646	0.378	0.667
373	1700	199.845	10.412	197	172	226	779.392	446.219	779.567	446.089	470.943	726	383	127	100	93.934	23.043	40.952	0.096	147.122	339737	198	0.774	-13.164	0	339737	739	478	39.207	51.931	4.077	0.245	0.292
374	575	201.762	11.581	192	169	234	1097.815	401.119	1097.631	401.023	197.179	1062	383	63	34	48.984	14.946	9.611	0.186	63.506	116013	202	0.210	-8.183	0	116013	1062	410	7.237	28.442	3.277	0.305	0.474
375	3	217.000	1.000	216	216	218	99.500	384.500	99.502	384.500	6.243	98	384	3	1	3.385	1.128	0.000	0.967	3.162	651	217	NaN	-2014.304	0	651	98	384	161.565	1.000	3.000	0.333	1.000
376	4	203.750	10.308	189	189	213	578.500	387.000	578.491	386.994	7.071	577	386	3	2	3.216	1.583	31.717	1.000	3.606	815	207	1098.211	-115940.456	0	815	577	388	33.690	2.000	2.031	0.492	0.800
377	14	199.857	9.429	195	187	216	1023.571	388.571	1023.599	388.599	14.142	1021	386	5	5	4.463	3.994	88.977	0.880	5.385	2798	197	69.162	-3036.644	0	2798	1023	386	111.801	4.745	1.117	0.895	0.757
378	28	204.214	12.013	214	184	221	500.000	391.250	500.006	391.239	24.627	496	388	9	7	9.331	3.821	39.124	0.580	10.630	5718	207	-4.845	95.290	0	5718	497	395	41.186	4.243	2.442	0.409	0.778
379	3	208.667	3.512	205	205	212	586.833	389.167	586.828	389.161	5.657	586	388	2	2	2.365	1.615	135.000	1.000	2.828	626	209	-28.610	789.307	0	626	586	388	135.000	2.000	1.464	0.683	0.857
380	5	219.400	2.702	221	216	222	652.100	389.300	652.101	389.298	7.657	651	388	2	3	3.144	2.025	108.435	1.000	3.606	1097	221	-36.980	1341.377	0	1097	651	388	123.690	2.000	1.553	0.644	0.909
381	1	214.000	0.000	214	214	214	948.500	389.500	948.500	389.500	2.828	948	389	1	1	1.128	1.128	0.000	1.000	1.414	214	214	NaN	NaN	0	214	948	389	135.000	1.000	1.000	1.000	1.000
382	12	214.583	4.481	214	203	220	1015.833	390.833	1015.828	390.822	13.314	1014	389	4	4	3.957	3.861	45.003	0.851	5.000	2575	215	NaN	-77208.284	0	2575	1014	389	143.130	4.000	1.025	0.976	0.828
383	1	220.000	0.000	220	220	220	1175.500	389.500	1175.500	389.500	2.828	1175	389	1	1	1.128	1.128	0.000	1.000	1.414	220	220	-27.218	656.011	0	220	1175	389	135.000	1.000	1.000	1.000	1.000
384	405	195.864	15.212	182	168	224	1348.984	419.102	1348.831	419.227	199.279	1327	389	33	52	37.731	13.667	73.675	0.128	52.086	79325	196	0.026	-1.312	0	79325	1345	389	93.302	26.027	2.761	0.362	0.379
385	204	206.951	11.760	218	168	228	477.441	408.833	477.391	408.903	137.823	459	390	36	34	35.133	7.393	41.501	0.135	46.690	42218	209	-4.671	84.692	0	42218	459	424	46.736	11.652	4.752	0.210	0.475
386	21	213.381	6.265	215	201	221	696.929	392.929	696.917	392.928	17.314	694	390	5	6	5.978	4.473	60.664	0.880	7.071	4481	215	-16.993	590.986	0	4481	694	395	45.000	5.000	1.337	0.748	0.840
387	1	202.000	0.000	202	202	202	1356.500	390.500	1356.500	390.500	2.828	1356	390	1	1	1.128	1.128	0.000	1.000	1.414	202	202	NaN	-610.010	0	202	1356	390	135.000	1.000	1.000	1.000	1.000
388	5449	198.001	11.341	194	160	232	982.257	466.666	981.823	466.451	1360.403	898	391	210	126	117.152	59.221	170.973	0.037	214.357	1078907	196	0.501	-6.508	0	1078907	898	460	11.572	123.197	1.978	0.506	0.281
389	18	208.389	13.984	218	177	220	351.333	393.833	351.288	393.834	15.899	348	392	6	4	6.113	3.749	3.995	0.895	6.708	3751	215	-1.123	-0.188	0	3751	348	395	26.565	4.000	1.630	0.613	0.857
390	62	211.952	8.892	209	191	223	398.935	397.613	398.890	397.633	50.184	390	392	19	12	20.436	3.863	28.365	0.309	21.024	13141	214	-4.256	109.971	0	13141	390	403	25.346	5.424	5.291	0.189	0.617
391	12	187.000	18.892	156	156	218	1336.917	396.833	1336.959	396.796	19.314	1335	393	3	8	7.226	2.114	100.427	0.404	8.246	2244	194	-0.483	-0.616	0	2244	1336	393	104.036	3.000	3.418	0.293	0.686
392	10	215.600	8.181	219	200	222	366.000	395.300	366.000	395.293	10.485	364	394	4	3	4.111	3.097	2.596E-14	1.000	4.472	2156	219	-1.289	-0.042	0	2156	364	394	153.435	3.000	1.327	0.753	0.909
393	40	208.700	9.028	215	191	222	677.175	399.200	677.145	399.163	38.627	670	394	11	11	10.915	4.666	125.211	0.337	14.866	8348	210	-1.698	43.548	0	8348	671	394	132.274	7.547	2.339	0.427	0.491
394	3	220.000	2.646	217	217	222	1171.500	395.500	1171.500	395.492	6.828	1171	394	1	3	3.385	1.128	90.000	0.809	3.162	660	221	NaN	-2402.826	0	660	1171	394	108.435	1.000	3.000	0.333	1.000
395	30	208.167	11.405	221	184	221	258.067	397.300	258.076	397.280	26.142	253	395	11	4	10.731	3.559	179.377	0.552	11.180	6245	211	8.210	-258.972	0	6245	253	398	10.305	4.000	3.015	0.332	0.811
396	6	213.500	6.979	205	205	221	791.500	396.333	791.486	396.336	8.485	790	395	3	3	3.718	2.055	36.870	1.000	4.243	1281	217	NaN	-1258.849	0	1281	790	398	45.000	2.685	1.809	0.553	0.800
397	1	217.000	0.000	217	217	217	496.500	396.500	496.500	396.500	2.828	496	396	1	1	1.128	1.128	0.000	1.000	1.414	217	217	NaN	NaN	0	217	496	396	135.000	1.000	1.000	1.000	1.000
398	2	223.000	1.414	222	222	224	959.500	397.000	959.500	396.998	4.828	959	396	1	2	2.257	1.128	90.000	1.000	2.236	446	224	NaN	-682.124	0	446	959	396	116.565	1.000	2.000	0.500	1.000
399	3	214.000	0.000	214	214	214	1016.833	397.167	1016.833	397.166	5.657	1016	396	2	2	2.365	1.615	135.000	1.000	2.828	642	214	-46.494	1920.033	0	642	1016	396	135.000	2.000	1.464	0.683	0.857
400	409	201.210	11.851	191	167	223	763.172	421.060	763.268	420.907	130.167	744	397	33	44	47.107	11.055	52.558	0.303	53.413	82295	200	2.709	-69.678	0	82295	744	441	51.843	14.977	4.261	0.235	0.711
401	3	213.000	6.557	207	207	220	1063.167	398.500	1063.156	398.520	7.657	1062	397	2	3	3.213	1.189	61.845	0.643	3.606	639	212	NaN	-10542.158	0	639	1062	400	56.310	1.790	2.702	0.370	0.667
402	258	206.434	11.163	222	177	227	357.213	407.112	357.354	407.096	139.296	331	399	55	15	39.846	8.244	6.610	0.167	55.145	53260	208	-0.178	-6.790	0	53260	331	406	175.840	13.397	4.833	0.207	0.468
403	1	195.000	0.000	195	195	195	1334.500	399.500	1334.500	399.500	2.828	1334	399	1	1	1.128	1.128	0.000	1.000	1.414	195	195	-25.621	581.010	0	195	1334	399	135.000	1.000	1.000	1.000	1.000
404	143	201.140	12.954	199	171	223	242.430	417.661	242.411	417.702	104.326	237	400	15	37	25.424	7.162	100.290	0.165	37.216	28763	199	-0.371	4.304	0	28763	238	400	96.170	13.189	3.550	0.282	0.490
405	12	209.583	10.004	206	185	221	529.333	401.833	529.326	401.832	15.314	526	400	6	4	5.967	2.561	140.183	0.643	7.211	2515	213	10.905	-416.600	0	2515	526	400	146.310	3.536	2.330	0.429	0.706
406	2462	191.024	14.184	189	147	231	1181.697	482.840	1181.749	482.400	541.026	1156	400	72	136	89.112	35.177	88.542	0.106	137.463	470302	190	0.444	-6.287	0	470302	1164	536	81.634	70.647	2.533	0.395	0.415
407	20	208.000	13.518	218	182	226	783.450	405.050	783.468	405.024	20.728	781	401	4	8	7.072	3.601	82.287	0.585	8.246	4160	215	1.232	-46.947	0	4160	783	409	75.964	4.000	1.964	0.509	0.784
408	3	213.333	8.327	204	204	220	1175.833	401.833	1175.838	401.843	5.657	1175	401	2	2	2.365	1.615	45.000	1.000	2.828	640	216	NaN	-623929.666	0	640	1175	403	45.000	2.000	1.464	0.683	0.857
409	6	208.667	9.309	197	197	220	668.000	403.167	667.982	403.183	9.071	666	402	4	2	3.718	2.055	0.000	0.916	4.123	1252	213	-0.104	-1.496	0	1252	666	403	165.964	2.000	1.809	0.553	0.857
410	36	201.056	16.994	178	172	225	156.361	408.361	156.368	408.380	29.799	153	403	7	10	8.571	5.348	111.595	0.509	10.198	7238	205	-0.537	2.317	0	7238	155	413	78.690	5.778	1.603	0.624	0.720
411	7	212.000	5.972	202	202	220	172.643	406.214	172.647	406.213	9.071	171	405	3	3	3.507	2.542	149.527	1.000	4.243	1484	212	-17.445	681.097	0	1484	171	405	135.000	3.000	1.380	0.725	0.875
412	1	220.000	0.000	220	220	220	391.500	406.500	391.500	406.500	2.828	391	406	1	1	1.128	1.128	0.000	1.000	1.414	220	220	-27.218	656.011	0	220	391	406	135.000	1.000	1.000	1.000	1.000
413	1	216.000	0.000	216	216	216	681.500	406.500	681.500	406.500	2.828	681	406	1	1	1.128	1.128	0.000	1.000	1.414	216	216	NaN	-652.011	0	216	681	406	135.000	1.000	1.000	1.000	1.000
414	8	208.875	8.167	212	193	219	1292.750	408.750	1292.761	408.729	13.314	1291	406	3	5	4.660	2.186	78.690	0.567	5.385	1671	212	-14.650	380.004	0	1671	1292	411	68.199	3.000	2.132	0.469	0.667
415	4	214.750	3.202	212	212	218	1296.000	407.000	1296.000	406.994	5.657	1295	406	2	2	2.257	2.257	0.000	1.000	2.828	859	217	0.005	-1.993	0	859	1295	406	135.000	2.000	1.000	1.000	1.000
416	3	213.000	6.083	206	206	217	178.167	407.833	178.160	407.823	5.657	177	407	2	2	2.365	1.615	135.000	1.000	2.828	639	216	-0.665	-1.500	0	639	177	407	135.000	2.000	1.464	0.683	0.857
417	58	206.707	10.212	199	186	222	447.793	411.983	447.792	411.965	57.456	437	408	23	6	21.436	3.445	178.896	0.221	23.195	11989	207	8.557	-277.320	0	11989	437	411	172.569	6.000	6.222	0.161	0.555
418	850	194.394	14.010	182	155	223	1139.695	441.094	1139.576	441.069	286.635	1105	408	60	51	49.344	21.933	22.017	0.130	71.610	165235	191	0.056	3.024	0	165235	1105	451	35.910	44.155	2.250	0.444	0.406
419	2	212.500	3.536	210	210	215	1299.500	409.000	1299.500	408.994	4.828	1299	408	1	2	2.257	1.128	90.000	1.000	2.236	425	215	NaN	-1579.837	0	425	1299	408	116.565	1.000	2.000	0.500	1.000
420	1	216.000	0.000	216	216	216	1304.500	408.500	1304.500	408.500	2.828	1304	408	1	1	1.128	1.128	0.000	1.000	1.414	216	216	NaN	NaN	0	216	1304	408	135.000	1.000	1.000	1.000	1.000
421	17	200.471	16.249	205	175	221	259.971	414.618	259.969	414.565	22.971	258	410	4	9	7.184	3.013	96.744	0.405	9.220	3408	205	-1.354	16.539	0	3408	258	410	102.529	4.000	2.384	0.419	0.596
422	1	219.000	0.000	219	219	219	268.500	410.500	268.500	410.500	2.828	268	410	1	1	1.128	1.128	0.000	1.000	1.414	219	219	NaN	-661.011	0	219	268	410	135.000	1.000	1.000	1.000	1.000
423	30	203.033	13.327	212	174	220	1081.633	417.000	1081.586	417.056	34.042	1077	410	8	12	11.729	3.257	68.078	0.325	14.422	6091	205	-2.092	31.807	0	6091	1077	422	56.310	5.372	3.602	0.278	0.541
424	18	188.722	15.911	202	153	210	1327.389	413.444	1327.329	413.428	25.799	1322	410	10	7	10.168	2.254	33.320	0.340	12.207	3397	195	1.003	-30.636	0	3397	1322	417	34.992	3.617	4.511	0.222	0.600
425	9	199.222	11.893	186	184	215	254.389	413.167	254.372	413.138	10.485	253	411	3	4	3.919	2.924	69.699	1.000	4.472	1793	201	-4.541	94.304	0	1793	253	415	63.435	3.000	1.340	0.746	0.857
426	8	215.125	1.642	213	213	217	1167.750	412.625	1167.750	412.623	9.899	1166	411	4	3	4.444	2.292	144.645	1.000	5.000	1721	216	NaN	-7308.202	0	1721	1166	411	143.130	2.828	1.939	0.516	0.842
427	1	206.000	0.000	206	206	206	1315.500	411.500	1315.500	411.500	2.828	1315	411	1	1	1.128	1.128	0.000	1.000	1.414	206	206	-26.336	614.011	0	206	1315	411	135.000	1.000	1.000	1.000	1.000
428	10	208.500	10.406	187	187	220	128.800	415.800	128.823	415.788	17.314	127	412	4	7	7.337	1.735	59.595	0.419	8.062	2085	211	31.877	-1294.485	0	2085	127	419	60.255	2.687	4.228	0.236	0.645
429	1	221.000	0.000	221	221	221	525.500	412.500	525.500	412.500	2.828	525	412	1	1	1.128	1.128	0.000	1.000	1.414	221	221	NaN	-667.011	0	221	525	412	135.000	1.000	1.000	1.000	1.000
430	18	212.056	8.426	207	197	223	778.444	414.667	778.423	414.693	21.799	775	412	8	6	8.239	2.782	32.975	0.476	9.434	3817	214	4.946	-212.240	0	3817	775	417	32.005	4.005	2.962	0.338	0.643
431	13	213.077	5.937	217	202	220	1057.500	414.423	1057.504	414.404	16.142	1055	412	6	5	5.631	2.940	31.637	0.627	7.211	2770	216	-21.404	606.184	0	2770	1055	416	33.690	4.201	1.915	0.522	0.667
432	3	208.333	6.110	203	203	215	1295.167	413.167	1295.168	413.156	5.657	1294	412	2	2	2.365	1.615	45.000	1.000	2.828	625	207	-24.141	796.072	0	625	1294	414	45.000	2.000	1.464	0.683	0.857
433	1	211.000	0.000	211	211	211	1297.500	412.500	1297.500	412.500	2.828	1297	412	1	1	1.128	1.128	0.000	1.000	1.414	211	211	NaN	-637.011	0	211	1297	412	135.000	1.000	1.000	1.000	1.000
434	1	188.000	0.000	188	188	188	433.500	413.500	433.500	413.500	2.828	433	413	1	1	1.128	1.128	0.000	1.000	1.414	188	188	-25.156	560.010	0	188	433	413	135.000	1.000	1.000	1.000	1.000
435	1	204.000	0.000	204	204	204	495.500	413.500	495.500	413.500	2.828	495	413	1	1	1.128	1.128	0.000	1.000	1.414	204	204	-26.207	608.011	0	204	495	413	135.000	1.000	1.000	1.000	1.000
436	1	221.000	0.000	221	221	221	1106.500	413.500	1106.500	413.500	2.828	1106	413	1	1	1.128	1.128	0.000	1.000	1.414	221	221	-27.280	659.011	0	221	1106	413	135.000	1.000	1.000	1.000	1.000
437	1	216.000	0.000	216	216	216	463.500	414.500	463.500	414.500	2.828	463	414	1	1	1.128	1.128	0.000	1.000	1.414	216	216	NaN	NaN	0	216	463	414	135.000	1.000	1.000	1.000	1.000
438	2	234.000	0.000	234	234	234	569.000	415.000	569.000	415.000	5.657	568	414	2	2	2.596	0.981	45.000	0.785	2.828	468	234	NaN	-1409.024	0	468	568	416	45.000	1.414	2.646	0.378	0.667
439	62	203.839	13.696	209	178	224	111.226	417.210	111.258	417.209	48.385	101	415	21	4	20.844	3.787	2.096	0.333	21.095	12638	209	-1.437	18.277	0	12638	101	419	5.440	4.000	5.504	0.182	0.785
440	2	213.500	3.536	211	211	216	145.000	415.500	144.994	415.500	4.243	144	415	2	1	2.257	1.128	0.000	1.000	2.236	427	216	NaN	-704.839	0	427	144	415	153.435	1.000	2.000	0.500	1.000
441	1	215.000	0.000	215	215	215	183.500	415.500	183.500	415.500	2.828	183	415	1	1	1.128	1.128	0.000	1.000	1.414	215	215	-26.906	641.011	0	215	183	415	135.000	1.000	1.000	1.000	1.000
442	21	213.429	4.456	212	204	220	429.690	418.119	429.666	418.133	19.556	427	415	6	6	7.279	3.673	47.768	0.690	8.485	4482	214	-28.191	979.187	0	4482	427	421	45.000	4.451	1.982	0.505	0.764
443	10	216.000	4.447	215	208	222	548.800	417.200	548.802	417.211	13.314	547	415	4	5	4.253	2.994	61.414	0.709	5.385	2160	218	NaN	-5949.911	0	2160	548	420	68.199	3.887	1.421	0.704	0.690
444	4	216.000	4.320	210	210	220	674.500	416.000	674.505	415.997	7.071	673	415	3	2	3.216	1.583	148.283	1.000	3.606	864	218	-32.734	1321.657	0	864	673	415	146.310	2.000	2.031	0.492	0.800
445	5	218.000	2.121	216	216	221	317.900	417.300	317.899	417.297	7.657	317	416	2	3	3.144	2.025	71.565	1.000	3.606	1090	218	-28.982	766.717	0	1090	317	419	56.310	2.000	1.553	0.644	0.909
446	336	194.589	10.865	192	169	222	969.366	429.128	969.305	428.963	75.012	960	416	18	26	28.029	15.263	108.864	0.750	28.653	65382	193	1.233	-17.623	0	65382	964	416	119.249	16.415	1.836	0.545	0.903
447	1	223.000	0.000	223	223	223	1097.500	416.500	1097.500	416.500	2.828	1097	416	1	1	1.128	1.128	0.000	1.000	1.414	223	223	-27.403	665.011	0	223	1097	416	135.000	1.000	1.000	1.000	1.000
448	25	205.880	6.373	204	191	216	1171.860	420.340	1171.876	420.325	23.799	1169	416	6	9	9.082	3.505	119.230	0.555	10.817	5147	206	8.092	-389.544	0	5147	1169	416	123.690	4.475	2.591	0.386	0.735
449	4	213.000	3.464	210	210	216	1289.000	417.000	1289.000	416.993	5.657	1288	416	2	2	2.257	2.257	0.000	1.000	2.828	852	216	NaN	-4430.772	0	852	1288	416	135.000	2.000	1.000	1.000	1.000
450	620	195.152	13.754	186	165	222	1292.406	446.968	1292.376	446.888	215.321	1278	416	33	62	47.393	16.657	83.141	0.168	62.968	120994	192	0.197	-1.458	0	120994	1289	478	79.939	29.063	2.845	0.351	0.493
451	1	197.000	0.000	197	197	197	1331.500	416.500	1331.500	416.500	2.828	1331	416	1	1	1.128	1.128	0.000	1.000	1.414	197	197	-25.753	587.010	0	197	1331	416	135.000	1.000	1.000	1.000	1.000
452	4	217.250	9.535	203	203	223	98.000	418.250	98.035	418.266	9.071	96	417	4	2	3.969	1.283	162.391	0.611	4.472	869	222	-11.941	323.657	0	869	96	417	153.435	1.900	3.093	0.323	0.667
453	364	194.838	12.669	185	169	221	135.962	431.736	135.972	431.777	128.125	123	417	27	31	23.186	19.988	15.159	0.279	36.069	70921	192	1.963	-33.250	0	70921	124	423	136.123	23.811	1.160	0.862	0.554
454	4	205.250	8.655	194	194	213	1117.500	418.250	1117.480	418.241	7.071	1116	417	3	2	2.734	1.863	0.000	1.000	3.162	821	211	NaN	-22881.239	0	821	1116	418	161.565	2.000	1.468	0.681	0.800
455	521	193.098	14.203	182	164	223	175.156	450.039	175.208	449.997	232.635	157	418	48	60	42.010	15.790	127.405	0.121	74.027	100604	189	0.521	-1.955	0	100604	157	420	128.418	34.914	2.660	0.376	0.340
456	1	215.000	0.000	215	215	215	502.500	418.500	502.500	418.500	2.828	502	418	1	1	1.128	1.128	0.000	1.000	1.414	215	215	NaN	-649.011	0	215	502	418	135.000	1.000	1.000	1.000	1.000
457	4	215.000	2.309	213	213	217	1097.000	419.000	1097.000	419.005	5.657	1096	418	2	2	2.257	2.257	0.000	1.000	2.828	860	217	0.000	-2.000	0	860	1096	418	135.000	2.000	1.000	1.000	1.000
458	1	197.000	0.000	197	197	197	1328.500	418.500	1328.500	418.500	2.828	1328	418	1	1	1.128	1.128	0.000	1.000	1.414	197	197	NaN	-595.010	0	197	1328	418	135.000	1.000	1.000	1.000	1.000
459	59	213.203	6.900	219	192	221	543.551	425.720	543.567	425.742	38.870	538	419	10	12	11.556	6.501	117.641	0.491	13.892	12579	216	-10.374	345.006	0	12579	539	419	120.256	8.052	1.778	0.563	0.720
460	3	216.667	3.512	213	213	220	855.833	419.833	855.834	419.828	5.657	855	419	2	2	2.365	1.615	45.000	1.000	2.828	650	217	NaN	-1172.479	0	650	855	421	45.000	2.000	1.464	0.683	0.857
461	81	194.580	11.170	185	179	220	81.290	428.660	81.339	428.532	45.698	77	420	9	17	15.738	6.553	78.841	0.487	17.720	15761	191	7.405	-166.297	0	15761	79	437	73.610	8.811	2.402	0.416	0.740
462	2	209.000	0.000	209	209	209	1312.000	421.000	1312.000	421.000	5.657	1311	420	2	2	2.596	0.981	135.000	0.785	2.828	418	209	-37.515	1249.022	0	418	1311	420	135.000	1.414	2.646	0.378	0.667
463	3	204.000	12.124	197	197	218	848.500	421.500	848.535	421.500	6.243	847	421	3	1	3.385	1.128	0.000	0.967	3.162	612	197	36.380	-1279.623	0	612	847	421	161.565	1.000	3.000	0.333	1.000
464	9	206.778	9.338	198	192	218	1069.944	423.500	1069.960	423.457	14.485	1069	421	2	6	5.750	1.993	90.000	0.539	6.325	1861	207	-8.547	220.800	0	1861	1069	421	108.435	2.000	2.886	0.347	0.783
465	2	215.000	0.000	215	215	215	776.500	423.000	776.500	422.999	4.828	776	422	1	2	2.257	1.128	90.000	1.000	2.236	430	215	0.000	-2.000	0	430	776	422	116.565	1.000	2.000	0.500	1.000
466	1	218.000	0.000	218	218	218	851.500	422.500	851.500	422.500	2.828	851	422	1	1	1.128	1.128	0.000	1.000	1.414	218	218	NaN	-658.011	0	218	851	422	135.000	1.000	1.000	1.000	1.000
467	193	201.648	12.870	188	167	222	47.459	434.469	47.378	434.493	154.610	31	423	41	21	23.853	10.302	1.125	0.101	41.773	38918	203	0.128	-11.712	0	38918	31	423	168.959	19.062	2.315	0.432	0.361
468	1	216.000	0.000	216	216	216	1058.500	424.500	1058.500	424.500	2.828	1058	424	1	1	1.128	1.128	0.000	1.000	1.414	216	216	NaN	-652.011	0	216	1058	424	135.000	1.000	1.000	1.000	1.000
469	1	217.000	0.000	217	217	217	1084.500	424.500	1084.500	424.500	2.828	1084	424	1	1	1.128	1.128	0.000	1.000	1.414	217	217	NaN	NaN	0	217	1084	424	135.000	1.000	1.000	1.000	1.000
470	3	197.000	18.520	179	179	216	1241.167	425.500	1241.135	425.562	7.657	1240	424	2	3	3.213	1.189	61.845	0.643	3.606	591	196	0.133	-1.500	0	591	1240	427	56.310	1.790	2.702	0.370	0.667
471	1	213.000	0.000	213	213	213	524.500	425.500	524.500	425.500	2.828	524	425	1	1	1.128	1.128	0.000	1.000	1.414	213	213	NaN	-643.011	0	213	524	425	135.000	1.000	1.000	1.000	1.000
472	7	208.143	10.254	186	186	217	651.500	426.500	651.494	426.496	8.485	650	425	3	3	3.772	2.363	45.000	1.000	4.243	1457	210	8.046	-338.804	0	1457	650	428	45.000	2.828	1.596	0.626	0.875
473	7	207.714	11.398	190	190	220	1088.214	427.071	1088.230	427.046	10.485	1087	425	3	4	3.855	2.312	120.964	0.800	4.472	1454	208	140.153	-7143.290	0	1454	1087	425	116.565	2.828	1.668	0.600	0.778
474	1	209.000	0.000	209	209	209	1120.500	425.500	1120.500	425.500	2.828	1120	425	1	1	1.128	1.128	0.000	1.000	1.414	209	209	NaN	NaN	0	209	1120	425	135.000	1.000	1.000	1.000	1.000
475	1	200.000	0.000	200	200	200	1199.500	425.500	1199.500	425.500	2.828	1199	425	1	1	1.128	1.128	0.000	1.000	1.414	200	200	NaN	NaN	0	200	1199	425	135.000	1.000	1.000	1.000	1.000
476	2	203.500	21.920	188	188	219	522.000	426.500	521.962	426.500	4.243	521	426	2	1	2.257	1.128	0.000	1.000	2.236	407	219	38.432	-1022.807	0	407	521	426	153.435	1.000	2.000	0.500	1.000
477	30	193.933	14.210	181	172	217	535.600	431.133	535.521	431.179	34.627	530	426	9	9	8.009	4.769	24.230	0.314	11.402	5818	196	-2.284	38.585	0	5818	531	435	52.125	7.564	1.679	0.595	0.522
478	6	188.333	18.217	157	157	211	1246.500	427.000	1246.495	427.033	7.657	1245	426	3	2	3.385	2.257	0.000	1.000	3.606	1130	194	-1.735	15.642	0	1130	1245	426	146.310	2.000	1.500	0.667	1.000
479	2	218.000	1.414	217	217	219	526.500	428.000	526.500	428.003	4.828	526	427	1	2	2.257	1.128	90.000	1.000	2.236	436	219	0.000	-2.000	0	436	526	427	116.565	1.000	2.000	0.500	1.000
480	8	217.125	3.182	215	213	221	1002.250	429.125	1002.240	429.123	14.728	999	427	6	4	6.380	1.596	148.662	0.463	7.211	1737	219	-44.349	2513.054	0	1737	999	427	146.310	2.502	3.997	0.250	0.615
481	1	213.000	0.000	213	213	213	1230.500	427.500	1230.500	427.500	2.828	1230	427	1	1	1.128	1.128	0.000	1.000	1.414	213	213	NaN	-643.011	0	213	1230	427	135.000	1.000	1.000	1.000	1.000
482	4	212.000	8.042	218	201	218	523.500	429.000	523.491	429.005	7.071	522	428	3	2	3.216	1.583	148.283	1.000	3.606	848	218	320.375	-28321.148	0	848	522	428	146.310	2.000	2.031	0.492	0.800
483	7	203.571	12.273	185	185	215	844.071	429.214	844.106	429.201	11.071	842	428	5	2	5.155	1.729	170.385	0.718	5.385	1425	210	-3.798	70.554	0	1425	842	428	158.199	2.000	2.982	0.335	0.824
484	3	218.667	1.155	218	218	220	1080.500	428.500	1080.503	428.500	6.243	1079	428	3	1	3.385	1.128	0.000	0.967	3.162	656	218	NaN	-1003.725	0	656	1079	428	161.565	1.000	3.000	0.333	1.000
485	1	219.000	0.000	219	219	219	1336.500	428.500	1336.500	428.500	2.828	1336	428	1	1	1.128	1.128	0.000	1.000	1.414	219	219	NaN	-661.011	0	219	1336	428	135.000	1.000	1.000	1.000	1.000
486	1032	193.755	13.391	185	159	223	1245.850	458.329	1245.811	458.397	442.642	1197	429	79	77	42.246	31.103	114.721	0.066	80.604	199955	191	0.576	-5.793	0	199955	1197	440	168.551	62.651	1.358	0.736	0.284
487	4	197.000	11.402	180	180	204	1229.000	431.000	1229.016	430.986	5.657	1228	430	2	2	2.257	2.257	0.000	1.000	2.828	788	203	-1.128	-0.689	0	788	1228	430	135.000	2.000	1.000	1.000	1.000
488	1	183.000	0.000	183	183	183	1326.500	430.500	1326.500	430.500	2.828	1326	430	1	1	1.128	1.128	0.000	1.000	1.414	183	183	NaN	-553.010	0	183	1326	430	135.000	1.000	1.000	1.000	1.000
489	18	213.389	9.799	216	186	221	440.278	434.778	440.323	434.767	32.870	436	431	9	7	7.230	3.170	29.319	0.209	10.000	3841	218	-6.160	131.564	0	3841	436	438	36.870	5.273	2.281	0.438	0.474
490	13	207.923	8.046	206	192	217	1065.346	432.269	1065.354	432.279	14.485	1062	431	6	3	5.531	2.992	173.322	0.779	6.325	2703	211	7.763	-342.353	0	2703	1062	431	161.565	3.000	1.848	0.541	0.839
491	3	219.000	1.732	218	218	221	1137.833	432.167	1137.836	432.168	5.657	1137	431	2	2	2.365	1.615	135.000	1.000	2.828	657	218	NaN	-2116.299	0	657	1137	431	135.000	2.000	1.464	0.683	0.857
492	11	211.727	6.084	206	203	219	297.136	434.227	297.146	434.242	13.314	295	432	4	5	5.915	2.368	130.269	0.780	6.403	2329	212	-11.980	481.353	0	2329	295	432	128.660	2.828	2.498	0.400	0.815
493	2388	201.617	9.121	198	165	233	394.280	491.197	394.217	491.088	458.458	321	432	119	99	70.387	43.197	3.185	0.143	122.654	481462	200	-0.565	25.181	0	481462	321	485	24.057	79.454	1.629	0.614	0.369
494	46	209.283	6.369	207	187	220	834.196	439.087	834.183	439.060	32.627	831	433	8	12	11.935	4.907	63.266	0.543	13.416	9627	209	-14.347	493.707	0	9627	832	445	63.435	6.908	2.432	0.411	0.702
495	1	208.000	0.000	208	208	208	1218.500	433.500	1218.500	433.500	2.828	1218	433	1	1	1.128	1.128	0.000	1.000	1.414	208	208	-26.464	620.011	0	208	1218	433	135.000	1.000	1.000	1.000	1.000
496	2	217.500	0.707	217	217	218	1303.500	434.000	1303.500	433.998	4.828	1303	433	1	2	2.257	1.128	90.000	1.000	2.236	435	218	-37.945	1285.184	0	435	1303	433	116.565	1.000	2.000	0.500	1.000
497	2	216.500	0.707	216	216	217	1311.500	434.000	1311.500	433.998	4.828	1311	433	1	2	2.257	1.128	90.000	1.000	2.236	433	217	-37.856	1279.185	0	433	1311	433	116.565	1.000	2.000	0.500	1.000
498	2	214.000	2.828	212	212	216	1359.500	434.000	1359.500	433.995	4.828	1359	433	1	2	2.257	1.128	90.000	1.000	2.236	428	216	NaN	-683.673	0	428	1359	433	116.565	1.000	2.000	0.500	1.000
499	2	206.000	16.971	194	194	218	1061.000	434.500	1060.971	434.500	4.243	1060	434	2	1	2.257	1.128	0.000	1.000	2.236	412	218	-7.013	131.224	0	412	1060	434	153.435	1.000	2.000	0.500	1.000
500	1	203.000	0.000	203	203	203	1317.500	434.500	1317.500	434.500	2.828	1317	434	1	1	1.128	1.128	0.000	1.000	1.414	203	203	NaN	-613.011	0	203	1317	434	135.000	1.000	1.000	1.000	1.000
501	8	197.750	17.434	169	169	216	1321.125	437.125	1321.115	437.107	15.314	1319	434	4	6	5.487	1.856	119.359	0.429	6.708	1582	205	0.450	-20.276	0	1582	1320	434	116.565	3.134	2.956	0.338	0.552
502	1	202.000	0.000	202	202	202	89.500	435.500	89.500	435.500	2.828	89	435	1	1	1.128	1.128	0.000	1.000	1.414	202	202	NaN	-610.010	0	202	89	435	135.000	1.000	1.000	1.000	1.000
503	1	215.000	0.000	215	215	215	579.500	435.500	579.500	435.500	2.828	579	435	1	1	1.128	1.128	0.000	1.000	1.414	215	215	NaN	NaN	0	215	579	435	135.000	1.000	1.000	1.000	1.000
504	14	208.143	8.264	213	196	219	730.143	437.857	730.138	437.867	18.142	728	435	5	6	5.783	3.082	113.582	0.535	6.403	2914	212	-13.767	340.858	0	2914	729	435	128.660	4.028	1.876	0.533	0.636
505	3	204.667	9.292	197	197	215	740.167	436.167	740.179	436.150	5.657	739	435	2	2	2.365	1.615	45.000	1.000	2.828	614	202	-13.455	368.262	0	614	739	437	45.000	2.000	1.464	0.683	0.857
506	1	207.000	0.000	207	207	207	1063.500	435.500	1063.500	435.500	2.828	1063	435	1	1	1.128	1.128	0.000	1.000	1.414	207	207	-26.400	617.011	0	207	1063	435	135.000	1.000	1.000	1.000	1.000
507	1	211.000	0.000	211	211	211	92.500	436.500	92.500	436.500	2.828	92	436	1	1	1.128	1.128	0.000	1.000	1.414	211	211	NaN	NaN	0	211	92	436	135.000	1.000	1.000	1.000	1.000
508	3	215.333	1.528	214	214	217	829.167	437.167	829.164	437.169	5.657	828	436	2	2	2.365	1.615	45.000	1.000	2.828	646	215	NaN	-2083.428	0	646	828	438	45.000	2.000	1.464	0.683	0.857
509	2	213.500	0.707	213	213	214	1307.000	437.000	1307.001	437.001	5.657	1306	436	2	2	2.596	0.981	135.000	0.785	2.828	427	214	0.000	-2.000	0	427	1306	436	135.000	1.414	2.646	0.378	0.667
510	82	207.537	9.375	198	181	221	6.341	441.500	6.366	441.511	55.698	0	437	15	12	14.187	7.359	178.531	0.332	17.493	17018	210	0.244	-20.532	0	17018	0	449	30.964	11.919	1.928	0.519	0.588
511	7	211.857	5.640	201	201	217	66.500	438.500	66.538	438.517	15.899	63	437	7	3	7.179	1.241	160.097	0.348	7.616	1483	214	262.598	-26477.600	0	1483	63	437	156.801	1.900	5.783	0.173	0.583
512	1	221.000	0.000	221	221	221	512.500	437.500	512.500	437.500	2.828	512	437	1	1	1.128	1.128	0.000	1.000	1.414	221	221	-27.280	659.011	0	221	512	437	135.000	1.000	1.000	1.000	1.000
513	28	221.143	2.068	221	217	225	1076.750	442.250	1076.749	442.257	26.142	1074	437	5	11	11.572	3.081	111.504	0.515	12.083	6192	221	NaN	-1969.301	0	6192	1074	437	114.444	4.212	3.756	0.266	0.747
514	3	202.333	9.866	191	191	209	1312.833	438.167	1312.844	438.158	5.657	1312	437	2	2	2.365	1.615	135.000	1.000	2.828	607	207	127.366	-7518.352	0	607	1312	437	135.000	2.000	1.464	0.683	0.857
515	4	223.000	1.633	223	221	225	203.500	439.000	203.498	438.998	7.071	202	438	3	2	3.216	1.583	148.283	1.000	3.606	892	223	-49.916	2356.261	0	892	202	438	146.310	2.000	2.031	0.492	0.800
516	34	210.059	10.773	220	178	223	532.735	442.941	532.722	442.970	30.971	530	438	7	12	11.132	3.889	62.942	0.445	13.892	7142	214	-0.920	0.532	0	7142	530	450	59.744	5.300	2.862	0.349	0.723
517	23	213.783	5.616	217	197	221	762.109	440.370	762.102	440.355	24.385	757	438	10	5	9.241	3.169	13.631	0.486	10.770	4917	215	132.923	-11204.030	0	4917	757	443	21.801	4.475	2.916	0.343	0.648
518	1	201.000	0.000	201	201	201	1199.500	438.500	1199.500	438.500	2.828	1199	438	1	1	1.128	1.128	0.000	1.000	1.414	201	201	NaN	NaN	0	201	1199	438	135.000	1.000	1.000	1.000	1.000
519	1	215.000	0.000	215	215	215	1218.500	438.500	1218.500	438.500	2.828	1218	438	1	1	1.128	1.128	0.000	1.000	1.414	215	215	NaN	-649.011	0	215	1218	438	135.000	1.000	1.000	1.000	1.000
520	10	203.500	11.138	192	188	218	78.600	440.300	78.561	440.336	15.314	76	439	6	3	5.352	2.379	13.223	0.536	6.325	2035	204	-8.585	171.897	0	2035	76	441	18.435	3.000	2.250	0.444	0.690
521	2	219.000	1.414	218	218	220	712.000	440.000	711.998	439.998	5.657	711	439	2	2	2.596	0.981	135.000	0.785	2.828	438	220	NaN	-670.126	0	438	711	439	135.000	1.414	2.646	0.378	0.667
522	5	212.200	5.891	209	206	219	841.700	439.900	841.715	439.900	7.657	840	439	3	2	3.144	2.025	161.565	1.000	3.606	1061	209	0.252	-1.708	0	1061	840	439	146.310	2.000	1.553	0.644	0.909
523	23	214.652	7.234	218	195	223	1056.630	442.152	1056.634	442.168	19.556	1054	439	5	7	6.913	4.236	78.433	0.756	7.616	4937	218	-14.582	446.413	0	4937	1056	446	66.801	5.000	1.632	0.613	0.807
524	5	214.000	5.050	210	210	220	1307.100	440.300	1307.090	440.296	7.657	1306	439	2	3	3.144	2.025	108.435	1.000	3.606	1070	211	0.390	-1.820	0	1070	1306	439	123.690	2.000	1.553	0.644	0.909
525	1	206.000	0.000	206	206	206	1257.500	440.500	1257.500	440.500	2.828	1257	440	1	1	1.128	1.128	0.000	1.000	1.414	206	206	NaN	-622.011	0	206	1257	440	135.000	1.000	1.000	1.000	1.000
526	92	194.804	15.388	178	168	221	1348.598	447.554	1348.610	447.609	73.012	1335	440	24	12	19.115	6.128	16.918	0.217	25.000	17922	193	-0.455	7.829	0	17922	1335	450	16.260	10.453	3.119	0.321	0.515
527	3	214.667	3.512	211	211	218	742.500	442.500	742.500	442.511	6.828	742	441	1	3	3.385	1.128	90.000	0.809	3.162	644	215	NaN	-2860.888	0	644	742	441	108.435	1.000	3.000	0.333	1.000
528	4	219.500	1.291	218	218	221	823.000	442.000	823.001	441.998	5.657	822	441	2	2	2.257	2.257	0.000	1.000	2.828	878	220	-26.842	643.429	0	878	822	441	135.000	2.000	1.000	1.000	1.000
529	2	202.500	9.192	196	196	209	1260.000	441.500	1259.984	441.500	4.243	1259	441	2	1	2.257	1.128	0.000	1.000	2.236	405	209	-17.343	349.023	0	405	1259	441	153.435	1.000	2.000	0.500	1.000
530	1	222.000	0.000	222	222	222	515.500	442.500	515.500	442.500	2.828	515	442	1	1	1.128	1.128	0.000	1.000	1.414	222	222	NaN	NaN	0	222	515	442	135.000	1.000	1.000	1.000	1.000
531	26	205.769	11.466	197	185	224	714.192	446.538	714.206	446.566	32.870	709	442	10	9	8.710	3.801	41.916	0.302	12.207	5350	207	-4.401	94.577	0	5350	709	451	34.992	5.657	2.292	0.436	0.559
532	1	214.000	0.000	214	214	214	1205.500	442.500	1205.500	442.500	2.828	1205	442	1	1	1.128	1.128	0.000	1.000	1.414	214	214	-26.844	638.011	0	214	1205	442	135.000	1.000	1.000	1.000	1.000
533	5077	198.707	12.274	191	161	231	180.111	533.154	180.052	533.136	1471.582	98	443	185	150	91.871	70.362	14.461	0.029	218.000	1008833	197	-0.362	7.527	0	1008833	101	443	146.602	144.821	1.306	0.766	0.258
534	3	200.000	13.748	188	188	215	142.167	444.167	142.142	444.186	5.657	141	443	2	2	2.365	1.615	45.000	1.000	2.828	600	197	0.390	-1.500	0	600	141	445	45.000	2.000	1.464	0.683	0.857
535	1	219.000	0.000	219	219	219	735.500	443.500	735.500	443.500	2.828	735	443	1	1	1.128	1.128	0.000	1.000	1.414	219	219	NaN	-661.011	0	219	735	443	135.000	1.000	1.000	1.000	1.000
536	2	215.000	1.414	214	214	216	745.500	444.000	745.500	444.002	4.828	745	443	1	2	2.257	1.128	90.000	1.000	2.236	430	216	-37.526	1261.407	0	430	745	443	116.565	1.000	2.000	0.500	1.000
537	6	208.167	12.465	188	188	220	741.000	446.500	741.025	446.490	7.657	740	445	2	3	3.385	2.257	90.000	1.000	3.606	1249	217	42.750	-1574.565	0	1249	740	445	123.690	2.000	1.500	0.667	1.000
538	10	204.300	11.196	192	190	223	1271.400	447.200	1271.453	447.199	15.314	1269	445	6	4	5.741	2.218	155.446	0.536	6.708	2043	207	4.371	-116.655	0	2043	1269	446	153.435	3.397	2.589	0.386	0.645
539	3	212.333	1.155	213	211	213	1317.500	445.500	1317.501	445.500	6.243	1316	445	3	1	3.385	1.128	0.000	0.967	3.162	637	213	-44.829	1823.910	0	637	1316	445	161.565	1.000	3.000	0.333	1.000
540	3	213.000	3.606	210	210	217	1331.500	445.500	1331.502	445.500	6.243	1330	445	3	1	3.385	1.128	0.000	0.967	3.162	639	212	-35.510	1339.839	0	639	1330	445	161.565	1.000	3.000	0.333	1.000
541	39	202.897	13.646	212	181	222	1010.705	451.064	1010.707	451.076	30.042	1006	446	10	9	11.711	4.240	140.095	0.543	13.454	7913.000	205	1.671	-42.301	0	7913.000	1006	446	138.013	5.297	2.762	0.362	0.722
542	6	211.333	6.346	204	204	219	20.167	449.500	20.165	449.481	12.485	19	447	3	5	5.077	1.505	118.155	0.484	5.831	1268	213	-17.659	657.144	0	1268	19	447	120.964	2.239	3.374	0.296	0.667
543	2	202.500	17.678	190	190	215	700.500	448.000	700.500	447.969	4.828	700	447	1	2	2.257	1.128	90.000	1.000	2.236	405	215	0.000	-2.000	0	405	700	447	116.565	1.000	2.000	0.500	1.000
544	5	206.200	5.357	202	202	215	756.300	448.100	756.314	448.103	7.071	755	447	3	2	3.144	2.025	161.565	1.000	3.606	1031	205	0.965	-0.485	0	1031	755	447	146.310	2.000	1.553	0.644	0.909
545	4	192.500	5.802	185	185	198	1262.500	448.000	1262.494	447.988	7.071	1261	447	3	2	3.216	1.583	148.283	1.000	3.606	770	196	-0.506	-1.254	0	770	1261	447	146.310	2.000	2.031	0.492	0.800
546	1	197.000	0.000	197	197	197	707.500	448.500	707.500	448.500	2.828	707	448	1	1	1.128	1.128	0.000	1.000	1.414	197	197	-25.753	587.010	0	197	707	448	135.000	1.000	1.000	1.000	1.000
547	7	206.429	6.705	198	198	215	735.214	448.929	735.214	448.932	9.657	733	448	4	2	4.154	2.146	171.650	0.943	4.472	1445	206	78.316	-5039.157	0	1445	733	448	153.435	2.000	1.936	0.517	0.933
548	3	204.000	5.292	198	198	208	738.833	449.167	738.837	449.177	5.657	738	448	2	2	2.365	1.615	135.000	1.000	2.828	612	206	NaN	-1479.816	0	612	738	448	135.000	2.000	1.464	0.683	0.857
549	1	196.000	0.000	196	196	196	1333.500	448.500	1333.500	448.500	2.828	1333	448	1	1	1.128	1.128	0.000	1.000	1.414	196	196	-25.687	584.010	0	196	1333	448	135.000	1.000	1.000	1.000	1.000
550	569	197.940	12.691	192	171	224	876.201	488.648	876.184	488.813	357.831	857	449	43	80	38.427	18.853	93.054	0.056	80.753	112628	196	0.666	-12.702	0	112628	865	529	82.171	42.740	2.038	0.491	0.279
551	3	219.667	2.517	217	217	222	511.167	450.833	511.166	450.829	5.657	510	450	2	2	2.365	1.615	135.000	1.000	2.828	659	220	NaN	-702.812	0	659	510	450	135.000	2.000	1.464	0.683	0.857
552	6	217.500	5.089	212	212	223	608.333	451.167	608.322	451.166	9.657	606	450	4	2	4.134	1.848	12.933	0.809	4.472	1305	221	-0.097	-1.831	0	1305	606	452	26.565	2.000	2.237	0.447	0.857
553	30	211.367	8.006	210	193	222	827.733	455.600	827.686	455.625	28.627	823	450	9	10	11.725	3.258	47.402	0.460	12.806	6341	213	-8.822	258.611	0	6341	824	460	51.340	4.811	3.599	0.278	0.667
554	7	208.000	7.979	216	196	216	1051.214	451.929	1051.213	451.928	10.485	1050	450	3	4	3.855	2.312	59.036	0.800	4.472	1456	211	-0.483	-1.199	0	1456	1050	454	63.435	2.828	1.668	0.600	0.778
555	1	217.000	0.000	217	217	217	1275.500	450.500	1275.500	450.500	2.828	1275	450	1	1	1.128	1.128	0.000	1.000	1.414	217	217	NaN	-655.011	0	217	1275	450	135.000	1.000	1.000	1.000	1.000
556	2	229.500	0.707	229	229	230	126.500	453.000	126.500	453.001	4.828	126	452	1	2	2.257	1.128	90.000	1.000	2.236	459	230	0.000	-2.000	0	459	126	452	116.565	1.000	2.000	0.500	1.000
557	1	219.000	0.000	219	219	219	212.500	452.500	212.500	452.500	2.828	212	452	1	1	1.128	1.128	0.000	1.000	1.414	219	219	-27.156	653.011	0	219	212	452	135.000	1.000	1.000	1.000	1.000
558	2	222.500	3.536	220	220	225	128.500	454.000	128.500	454.006	4.828	128	453	1	2	2.257	1.128	90.000	1.000	2.236	445	225	-25.727	610.743	0	445	128	453	116.565	1.000	2.000	0.500	1.000
559	242	197.017	12.973	194	171	223	1091.504	472.839	1091.584	472.735	133.196	1076	455	36	32	32.177	9.576	28.907	0.171	44.407	47678	197	-0.854	15.480	0	47678	1076	486	35.838	15.793	3.360	0.298	0.412
560	1	209.000	0.000	209	209	209	1333.500	455.500	1333.500	455.500	2.828	1333	455	1	1	1.128	1.128	0.000	1.000	1.414	209	209	-26.527	623.011	0	209	1333	455	135.000	1.000	1.000	1.000	1.000
561	52	207.904	11.672	212	177	222	844.519	461.096	844.606	461.105	52.770	835	456	17	9	14.827	4.465	16.020	0.235	17.720	10811	212	-4.846	88.766	0	10811	835	464	16.390	6.642	3.321	0.301	0.619
562	996	196.993	12.010	189	169	233	1123.219	493.696	1123.365	493.398	260.149	1088	456	62	65	51.168	24.784	48.605	0.185	76.609	196205	194	0.455	-1.769	0	196205	1088	503	35.972	44.158	2.065	0.484	0.494
563	2133	193.376	12.599	188	162	225	1270.660	509.199	1270.594	509.236	554.909	1219	456	115	94	111.582	24.339	40.510	0.087	138.105	412472	190	1.051	-11.061	0	412472	1225	549	41.771	41.140	4.584	0.218	0.459
564	94	204.234	10.269	195	185	221	33.202	464.277	33.234	464.286	82.326	23	457	26	15	17.509	6.836	173.694	0.174	26.173	19198	205	-2.304	55.638	0	19198	23	461	173.418	12.677	2.561	0.390	0.420
565	2	223.000	1.414	222	222	224	1348.000	458.000	1347.998	458.002	5.657	1347	457	2	2	2.596	0.981	45.000	0.785	2.828	446	224	-38.239	1309.394	0	446	1347	459	45.000	1.414	2.646	0.378	0.667
566	13	212.077	6.062	208	198	221	57.654	459.654	57.656	459.635	24.142	53	458	10	4	7.044	2.350	10.316	0.280	10.198	2757	212	-19.491	666.153	0	2757	53	461	11.310	4.000	2.997	0.334	0.464
567	10	212.400	6.786	203	203	222	596.400	459.800	596.381	459.794	12.728	594	458	5	4	5.530	2.302	148.964	0.776	5.831	2124	212	NaN	-2253257.951	0	2124	594	458	149.036	3.054	2.402	0.416	0.714
568	3	209.000	4.359	204	204	212	839.500	458.500	839.513	458.500	6.243	838	458	3	1	3.385	1.128	0.000	0.967	3.162	627	211	NaN	-3813.759	0	627	838	458	161.565	1.000	3.000	0.333	1.000
569	7	210.571	7.700	197	197	220	1021.643	460.786	1021.639	460.801	9.071	1020	459	3	3	3.507	2.542	30.473	1.000	4.243	1474	212	-16.272	426.158	0	1474	1020	462	45.000	3.000	1.380	0.725	0.875
570	3	221.667	1.155	221	221	223	1358.833	460.167	1358.833	460.165	5.657	1358	459	2	2	2.365	1.615	135.000	1.000	2.828	665	221	NaN	-1017.223	0	665	1358	459	135.000	2.000	1.464	0.683	0.857
571	215	204.777	11.661	214	175	225	89.905	471.733	89.930	471.811	173.723	61	460	54	34	37.487	7.302	147.502	0.090	62.266	44027	208	3.869	-112.466	0	44027	61	463	150.141	14.557	5.134	0.195	0.330
572	135	210.904	8.522	219	185	223	629.381	466.278	629.306	466.278	109.640	614	460	38	16	21.066	8.159	174.116	0.141	38.833	28472	212	4.293	-182.162	0	28472	614	464	168.111	15.503	2.582	0.387	0.333
573	1	222.000	0.000	222	222	222	154.500	461.500	154.500	461.500	2.828	154	461	1	1	1.128	1.128	0.000	1.000	1.414	222	222	NaN	-670.011	0	222	154	461	135.000	1.000	1.000	1.000	1.000
574	733	203.900	11.709	215	172	225	299.023	500.518	298.878	500.420	341.203	278	461	39	83	45.572	20.479	89.044	0.079	83.096	149459	205	2.037	-56.992	0	149459	281	461	92.759	38.308	2.225	0.449	0.319
575	2099	201.068	10.867	196	169	224	768.559	487.981	768.217	487.814	524.257	707	461	129	50	111.796	23.906	175.285	0.096	133.150	422042	200	0.696	-17.280	0	422042	708	470	162.518	44.572	4.677	0.214	0.385
576	10	211.000	7.242	217	195	217	123.000	464.500	123.019	464.506	15.556	120	462	6	5	7.602	1.675	136.788	0.519	7.810	2110	214	-14.204	442.771	0	2110	120	462	140.194	2.121	4.539	0.220	0.714
577	1	217.000	0.000	217	217	217	140.500	463.500	140.500	463.500	2.828	140	463	1	1	1.128	1.128	0.000	1.000	1.414	217	217	NaN	NaN	0	217	140	463	135.000	1.000	1.000	1.000	1.000
578	1	191.000	0.000	191	191	191	825.500	463.500	825.500	463.500	2.828	825	463	1	1	1.128	1.128	0.000	1.000	1.414	191	191	-25.356	569.010	0	191	825	463	135.000	1.000	1.000	1.000	1.000
579	1	212.000	0.000	212	212	212	1319.500	463.500	1319.500	463.500	2.828	1319	463	1	1	1.128	1.128	0.000	1.000	1.414	212	212	NaN	NaN	0	212	1319	463	135.000	1.000	1.000	1.000	1.000
580	247	198.822	13.655	208	170	224	1339.160	475.370	1339.208	475.289	118.953	1320	463	40	25	37.783	8.324	36.306	0.219	47.170	49109	198	-0.206	1.313	0	49109	1320	488	32.005	13.446	4.539	0.220	0.548
581	2	206.000	1.414	205	205	207	58.000	465.000	57.998	465.002	5.657	57	464	2	2	2.596	0.981	45.000	0.785	2.828	412	207	-36.708	1207.423	0	412	57	466	45.000	1.414	2.646	0.378	0.667
582	1	215.000	0.000	215	215	215	134.500	464.500	134.500	464.500	2.828	134	464	1	1	1.128	1.128	0.000	1.000	1.414	215	215	NaN	NaN	0	215	134	464	135.000	1.000	1.000	1.000	1.000
583	26	205.308	12.802	190	181	223	149.385	466.231	149.416	466.231	27.556	144	464	12	5	10.458	3.165	11.420	0.430	12.649	5338	204	-0.921	15.621	0	5338	144	469	18.435	4.113	3.304	0.303	0.703
584	5	208.600	12.280	215	191	221	452.300	465.500	452.271	465.494	8.485	451	464	3	3	3.086	2.063	34.099	0.873	3.606	1043	215	114.780	-5412.459	0	1043	451	467	33.690	2.685	1.496	0.668	0.714
585	6	208.167	9.847	197	197	223	544.167	465.333	544.176	465.353	8.485	543	464	3	3	2.930	2.607	26.565	1.000	3.606	1249	209	-6.304	176.856	0	1249	543	464	146.310	3.000	1.124	0.890	0.800
586	6	209.833	9.453	199	199	221	607.000	465.167	606.995	465.151	9.071	605	464	4	2	3.718	2.055	0.000	0.916	4.123	1259	214	-11.128	280.125	0	1259	605	465	165.964	2.000	1.809	0.553	0.857
587	1	214.000	0.000	214	214	214	587.500	465.500	587.500	465.500	2.828	587	465	1	1	1.128	1.128	0.000	1.000	1.414	214	214	NaN	-646.011	0	214	587	465	135.000	1.000	1.000	1.000	1.000
588	1	215.000	0.000	215	215	215	860.500	465.500	860.500	465.500	2.828	860	465	1	1	1.128	1.128	0.000	1.000	1.414	215	215	NaN	-649.011	0	215	860	465	135.000	1.000	1.000	1.000	1.000
589	1	218.000	0.000	218	218	218	1031.500	465.500	1031.500	465.500	2.828	1031	465	1	1	1.128	1.128	0.000	1.000	1.414	218	218	NaN	NaN	0	218	1031	465	135.000	1.000	1.000	1.000	1.000
590	1	221.000	0.000	221	221	221	593.500	466.500	593.500	466.500	2.828	593	466	1	1	1.128	1.128	0.000	1.000	1.414	221	221	NaN	-667.011	0	221	593	466	135.000	1.000	1.000	1.000	1.000
591	1	214.000	0.000	214	214	214	646.500	466.500	646.500	466.500	2.828	646	466	1	1	1.128	1.128	0.000	1.000	1.414	214	214	-26.844	638.011	0	214	646	466	135.000	1.000	1.000	1.000	1.000
592	1	221.000	0.000	221	221	221	596.500	467.500	596.500	467.500	2.828	596	467	1	1	1.128	1.128	0.000	1.000	1.414	221	221	NaN	NaN	0	221	596	467	135.000	1.000	1.000	1.000	1.000
593	1	208.000	0.000	208	208	208	185.500	468.500	185.500	468.500	2.828	185	468	1	1	1.128	1.128	0.000	1.000	1.414	208	208	-26.464	620.011	0	208	185	468	135.000	1.000	1.000	1.000	1.000
594	1	218.000	0.000	218	218	218	1259.500	468.500	1259.500	468.500	2.828	1259	468	1	1	1.128	1.128	0.000	1.000	1.414	218	218	NaN	-658.011	0	218	1259	468	135.000	1.000	1.000	1.000	1.000
595	1	212.000	0.000	212	212	212	1264.500	468.500	1264.500	468.500	2.828	1264	468	1	1	1.128	1.128	0.000	1.000	1.414	212	212	NaN	NaN	0	212	1264	468	135.000	1.000	1.000	1.000	1.000
596	203	197.315	12.886	188	171	232	1269.042	486.599	1269.061	486.478	125.581	1257	468	24	31	21.839	11.835	70.873	0.162	35.355	40055	194	0.519	-4.576	0	40055	1259	499	61.260	18.138	1.845	0.542	0.468
597	9	205.111	11.363	207	188	221	53.167	470.389	53.171	470.422	10.485	51	469	4	3	3.919	2.924	20.301	1.000	4.472	1846	207	4.477	-122.097	0	1846	51	471	26.565	3.000	1.340	0.746	0.857
598	2	218.500	3.536	216	216	221	141.000	469.500	141.006	469.500	4.243	140	469	2	1	2.257	1.128	0.000	1.000	2.236	437	221	NaN	-719.741	0	437	140	469	153.435	1.000	2.000	0.500	1.000
599	1	197.000	0.000	197	197	197	653.500	469.500	653.500	469.500	2.828	653	469	1	1	1.128	1.128	0.000	1.000	1.414	197	197	NaN	-595.010	0	197	653	469	135.000	1.000	1.000	1.000	1.000
600	3	213.667	6.110	207	207	219	38.500	470.833	38.507	470.835	7.071	37	470	3	2	3.213	1.189	28.155	0.754	3.606	641	215	NaN	-10719.772	0	641	37	472	33.690	1.790	2.702	0.370	0.667
601	5	217.400	5.550	218	208	222	45.700	471.300	45.719	471.309	9.657	44	470	4	2	4.183	1.522	169.099	0.674	4.472	1087	218	-24.696	964.242	0	1087	44	470	153.435	2.000	2.749	0.364	0.769
602	6	214.167	4.309	212	208	220	432.667	471.667	432.664	471.655	8.485	431	470	3	3	3.140	2.433	135.000	1.000	3.606	1285	216	NaN	-4675.948	0	1285	432	470	123.690	2.828	1.291	0.775	0.800
603	2	220.000	2.828	218	218	222	547.500	471.000	547.500	470.995	4.828	547	470	1	2	2.257	1.128	90.000	1.000	2.236	440	222	-26.140	621.509	0	440	547	470	116.565	1.000	2.000	0.500	1.000
604	3	218.667	3.215	215	215	221	599.500	470.833	599.498	470.837	7.071	598	470	3	2	3.213	1.189	28.155	0.754	3.606	656	220	-36.852	1416.223	0	656	598	472	33.690	1.790	2.702	0.370	0.667
605	16	209.312	8.979	203	189	221	304.625	472.062	304.648	472.059	21.071	300	471	10	2	9.854	2.067	175.516	0.453	10.198	3349	213	4.159	-163.505	0	3349	300	471	168.690	2.000	4.766	0.210	0.889
606	1	219.000	0.000	219	219	219	596.500	471.500	596.500	471.500	2.828	596	471	1	1	1.128	1.128	0.000	1.000	1.414	219	219	NaN	NaN	0	219	596	471	135.000	1.000	1.000	1.000	1.000
607	8	211.625	6.545	207	204	219	784.750	474.250	784.749	474.234	11.314	783	472	4	4	4.802	2.121	45.000	0.785	5.657	1693	214	-17.978	593.589	0	1693	783	476	45.000	2.828	2.264	0.442	0.727
608	1444	202.551	9.870	199	172	232	605.037	497.588	605.111	497.648	383.002	546	473	106	57	71.440	25.736	165.683	0.124	108.683	292483	201	0.281	-2.717	0	292483	546	475	167.242	48.086	2.776	0.360	0.442
609	1	196.000	0.000	196	196	196	791.500	473.500	791.500	473.500	2.828	791	473	1	1	1.128	1.128	0.000	1.000	1.414	196	196	NaN	-592.010	0	196	791	473	135.000	1.000	1.000	1.000	1.000
610	1	209.000	0.000	209	209	209	1073.500	473.500	1073.500	473.500	2.828	1073	473	1	1	1.128	1.128	0.000	1.000	1.414	209	209	NaN	NaN	0	209	1073	473	135.000	1.000	1.000	1.000	1.000
611	4	214.000	10.801	198	198	221	456.750	475.250	456.735	475.269	7.657	455	474	3	2	3.192	1.596	18.435	0.857	3.606	856	220	305.427	-21824.138	0	856	455	476	33.690	2.000	2.000	0.500	0.800
612	60	207.317	12.852	221	182	228	597.483	479.717	597.470	479.711	55.698	588	474	22	9	16.463	4.640	171.981	0.243	22.561	12439	209	-3.896	72.101	0	12439	588	474	167.196	7.756	3.548	0.282	0.480
613	2	218.500	3.536	216	216	221	1032.000	475.000	1032.006	475.006	5.657	1031	474	2	2	2.596	0.981	135.000	0.785	2.828	437	221	0.000	-2.000	0	437	1031	474	135.000	1.414	2.646	0.378	0.667
614	11	209.636	8.698	213	192	220	1125.136	476.136	1125.129	476.146	11.899	1123	474	4	4	4.506	3.108	120.286	0.976	5.000	2306	211	-12.541	310.849	0	2306	1124	474	126.870	3.580	1.450	0.690	0.815
615	24	211.333	7.435	216	196	222	677.042	478.125	677.030	478.118	25.799	672	475	9	8	10.755	2.841	140.813	0.453	12.042	5072	214	13.314	-625.242	0	5072	672	475	138.366	3.980	3.785	0.264	0.676
616	5	211.200	6.140	216	204	216	665.700	477.700	665.694	477.693	8.485	664	476	3	3	3.833	1.661	45.000	0.873	4.243	1056	215	-18.421	650.789	0	1056	664	479	45.000	2.121	2.308	0.433	0.769
617	9	202.444	9.863	189	189	217	320.722	479.722	320.748	479.714	15.314	318	477	5	4	3.661	3.130	27.652	0.482	5.099	1822	202	22.437	-808.281	0	1822	318	480	168.690	4.000	1.170	0.855	0.621
618	1	212.000	0.000	212	212	212	1271.500	477.500	1271.500	477.500	2.828	1271	477	1	1	1.128	1.128	0.000	1.000	1.414	212	212	-26.718	632.011	0	212	1271	477	135.000	1.000	1.000	1.000	1.000
619	7	207.000	8.021	203	194	217	796.214	479.500	796.219	479.492	8.485	795	478	3	3	3.086	2.888	90.000	1.000	3.606	1449	207	28.250	-1330.448	0	1449	795	478	123.690	3.000	1.069	0.936	0.875
620	2	210.000	9.899	203	203	217	559.000	479.500	558.983	479.500	4.243	558	479	2	1	2.257	1.128	0.000	1.000	2.236	420	217	-16.939	342.344	0	420	558	479	153.435	1.000	2.000	0.500	1.000
621	1	213.000	0.000	213	213	213	397.500	481.500	397.500	481.500	2.828	397	481	1	1	1.128	1.128	0.000	1.000	1.414	213	213	-26.781	635.011	0	213	397	481	135.000	1.000	1.000	1.000	1.000
622	1	216.000	0.000	216	216	216	399.500	481.500	399.500	481.500	2.828	399	481	1	1	1.128	1.128	0.000	1.000	1.414	216	216	NaN	NaN	0	216	399	481	135.000	1.000	1.000	1.000	1.000
623	6	202.500	15.630	178	178	221	1116.667	482.333	1116.675	482.370	8.485	1115	481	3	3	3.140	2.433	45.000	1.000	3.606	1215	205	-2.260	33.634	0	1215	1115	483	33.690	2.828	1.291	0.775	0.800
624	1	209.000	0.000	209	209	209	699.500	483.500	699.500	483.500	2.828	699	483	1	1	1.128	1.128	0.000	1.000	1.414	209	209	-26.527	623.011	0	209	699	483	135.000	1.000	1.000	1.000	1.000
625	13	202.154	14.758	218	172	218	1164.423	485.115	1164.419	485.133	12.728	1162	483	5	4	4.616	3.586	142.161	1.000	5.385	2628	207	-3.737	54.877	0	2628	1162	484	158.199	4.000	1.287	0.777	0.812
626	5	216.800	4.438	212	212	221	770.700	484.900	770.693	484.905	7.657	769	484	3	2	3.144	2.025	161.565	1.000	3.606	1084	219	-28.935	1209.823	0	1084	769	484	146.310	2.000	1.553	0.644	0.909
627	5	212.000	6.856	219	204	219	547.900	487.100	547.891	487.072	9.657	547	485	2	4	4.076	1.562	110.994	0.674	4.472	1060	211	0.066	-1.632	0	1060	547	485	116.565	2.000	2.610	0.383	0.769
628	55	196.491	12.567	187	176	220	1081.100	490.936	1081.125	490.918	53.598	1072	485	17	12	16.044	4.365	156.328	0.241	18.601	10807	195	-2.135	46.466	0	10807	1074	485	143.746	6.687	3.676	0.272	0.516
629	7	212.000	7.071	220	201	220	663.500	488.357	663.496	488.357	11.314	662	486	3	4	4.075	2.187	122.268	0.687	5.000	1484	213	-13.249	468.725	0	1484	662	486	126.870	2.828	1.863	0.537	0.737
630	279	202.355	12.978	194	171	238	694.349	509.629	694.180	509.498	138.995	669	486	43	45	48.384	7.342	140.910	0.181	60.208	56457	200	1.894	-39.377	0	56457	671	486	131.634	12.071	6.590	0.152	0.499
631	3	215.667	3.055	213	213	219	1313.833	486.833	1313.830	486.833	5.657	1313	486	2	2	2.365	1.615	45.000	1.000	2.828	647	215	-40.424	1597.564	0	647	1313	488	45.000	2.000	1.464	0.683	0.857
632	212	203.712	13.139	219	169	224	85.132	504.316	85.046	504.482	115.681	75	487	28	38	34.977	7.717	53.881	0.199	46.043	43187	207	-1.224	12.857	0	43187	77	525	55.620	12.707	4.532	0.221	0.506
633	17498	199.142	9.695	200	158	235	1183.324	641.723	1182.327	641.928	3594.041	1003	490	357	285	211.634	105.272	11.980	0.017	411.000	3484581	199	-0.514	15.939	0	3484581	1009	754	39.966	214.056	2.010	0.497	0.258
634	2	210.500	12.021	202	202	219	866.000	493.000	865.980	492.980	5.657	865	492	2	2	2.596	0.981	135.000	0.785	2.828	421	219	-14.261	272.023	0	421	865	492	135.000	1.414	2.646	0.378	0.667
635	25	210.000	10.989	213	187	223	124.060	495.100	124.093	495.076	34.042	119	493	11	5	8.314	3.828	179.046	0.271	11.180	5250	213	1.985	-87.924	0	5250	119	494	169.695	5.000	2.172	0.460	0.556
636	2	226.500	4.950	223	223	230	281.500	494.000	281.500	494.008	4.828	281	493	1	2	2.257	1.128	90.000	1.000	2.236	453	230	0.000	-2.000	0	453	281	493	116.565	1.000	2.000	0.500	1.000
637	45	193.933	13.760	182	171	219	1074.078	497.678	1074.087	497.697	38.284	1066	493	15	8	14.510	3.949	23.846	0.386	16.553	8727	190	-0.991	21.301	0	8727	1066	500	25.017	5.662	3.675	0.272	0.720
638	1	219.000	0.000	219	219	219	1051.500	494.500	1051.500	494.500	2.828	1051	494	1	1	1.128	1.128	0.000	1.000	1.414	219	219	-27.156	653.011	0	219	1051	494	135.000	1.000	1.000	1.000	1.000
639	1	216.000	0.000	216	216	216	1309.500	494.500	1309.500	494.500	2.828	1309	494	1	1	1.128	1.128	0.000	1.000	1.414	216	216	NaN	-652.011	0	216	1309	494	135.000	1.000	1.000	1.000	1.000
640	7	203.857	13.057	180	180	220	1146.929	496.357	1146.896	496.351	9.899	1145	495	4	3	3.516	2.535	10.901	0.898	4.123	1427	203	3.253	-93.915	0	1427	1145	496	165.964	3.000	1.387	0.721	0.737
641	63	207.571	10.819	219	181	223	654.183	503.929	654.270	503.905	45.113	649	497	11	13	12.200	6.575	49.165	0.389	16.401	13077	210	-1.487	25.248	0	13077	650	510	52.431	8.952	1.855	0.539	0.618
642	1316	201.660	11.659	198	167	228	819.683	522.419	819.534	522.354	473.688	713	497	154	49	81.656	20.520	2.079	0.074	155.293	265384	199	0.209	-3.903	0	265384	713	521	7.400	47.125	3.979	0.251	0.306
643	1	211.000	0.000	211	211	211	1085.500	497.500	1085.500	497.500	2.828	1085	497	1	1	1.128	1.128	0.000	1.000	1.414	211	211	NaN	-637.011	0	211	1085	497	135.000	1.000	1.000	1.000	1.000
644	4	207.250	13.475	188	188	219	1058.500	499.000	1058.505	498.979	7.071	1057	498	3	2	3.216	1.583	31.717	1.000	3.606	829	213	-5.450	100.893	0	829	1057	500	33.690	2.000	2.031	0.492	0.800
645	66	192.045	15.724	176	174	221	261.303	506.106	261.362	506.123	56.770	255	499	14	14	11.908	7.057	117.197	0.257	19.799	12675	189	-0.055	5.492	0	12675	255	499	135.000	10.290	1.687	0.593	0.514
646	3	216.000	1.732	217	214	217	440.500	500.500	440.500	500.500	8.485	439	499	3	3	3.969	0.963	135.000	0.524	4.243	648	217	NaN	-670.436	0	648	439	499	135.000	1.414	4.123	0.243	0.600
647	11	208.727	10.001	191	191	220	636.773	502.500	636.763	502.504	14.485	635	499	3	6	6.079	2.304	70.542	0.659	6.708	2296	213	-4.323	102.072	0	2296	635	505	63.435	3.000	2.639	0.379	0.815
648	1	209.000	0.000	209	209	209	1145.500	499.500	1145.500	499.500	2.828	1145	499	1	1	1.128	1.128	0.000	1.000	1.414	209	209	NaN	NaN	0	209	1145	499	135.000	1.000	1.000	1.000	1.000
649	15	199.600	14.176	186	176	219	1149.967	504.167	1149.992	504.161	21.657	1149	499	2	10	9.648	1.979	95.884	0.402	10.198	2994	200	-2.615	43.626	0	2994	1149	499	101.310	2.000	4.874	0.205	0.857
650	1	178.000	0.000	178	178	178	1044.500	500.500	1044.500	500.500	2.828	1044	500	1	1	1.128	1.128	0.000	1.000	1.414	178	178	-24.476	530.010	0	178	1044	500	135.000	1.000	1.000	1.000	1.000
651	6	212.000	6.986	200	200	219	574.500	502.333	574.510	502.335	8.485	573	501	3	3	3.718	2.055	143.130	1.000	4.243	1272	215	NaN	-3115.914	0	1272	573	501	135.000	2.685	1.809	0.553	0.800
652	15	198.000	18.613	219	164	220	783.700	503.300	783.711	503.291	14.142	781	501	5	5	4.769	4.004	45.000	0.942	5.385	2970	197	-1.090	10.348	0	2970	781	504	21.801	4.243	1.191	0.840	0.811
653	889	199.753	12.431	190	171	240	961.290	518.227	960.907	518.118	416.174	898	501	134	37	65.719	17.224	178.494	0.065	134.629	177580	197	0.641	-10.863	0	177580	898	522	5.541	36.279	3.816	0.262	0.271
654	2121	199.219	11.303	195	166	224	1055.528	532.883	1055.427	532.850	843.058	983	501	127	69	70.045	38.554	3.300	0.038	127.769	422544	196	0.443	-3.786	0	422544	983	538	173.709	65.684	1.817	0.550	0.362
655	5	218.800	2.950	221	214	221	558.500	503.500	558.512	503.503	11.899	556	502	5	3	5.038	1.264	157.500	0.444	5.831	1094	220	NaN	-2151.192	0	1094	556	502	149.036	1.900	3.986	0.251	0.556
656	2	190.000	1.414	189	189	191	1068.500	503.000	1068.500	502.997	4.828	1068	502	1	2	2.257	1.128	90.000	1.000	2.236	380	191	0.000	-2.000	0	380	1068	502	116.565	1.000	2.000	0.500	1.000
657	1	214.000	0.000	214	214	214	443.500	503.500	443.500	503.500	2.828	443	503	1	1	1.128	1.128	0.000	1.000	1.414	214	214	-26.844	638.011	0	214	443	503	135.000	1.000	1.000	1.000	1.000
658	9	218.000	4.183	221	208	221	593.278	504.611	593.285	504.614	11.899	591	503	5	3	5.487	2.088	155.301	0.799	5.831	1962	218	-29.411	945.898	0	1962	591	503	149.036	2.685	2.627	0.381	0.783
659	4	210.500	7.188	201	201	217	718.250	504.500	718.242	504.507	7.657	717	503	2	3	2.734	1.863	90.000	0.857	3.162	842	215	-18.193	592.591	0	842	718	503	108.435	2.000	1.468	0.681	0.800
660	1	224.000	0.000	224	224	224	479.500	504.500	479.500	504.500	2.828	479	504	1	1	1.128	1.128	0.000	1.000	1.414	224	224	-27.465	668.011	0	224	479	504	135.000	1.000	1.000	1.000	1.000
661	4	207.750	7.089	199	199	214	665.000	505.000	664.997	504.995	5.657	664	504	2	2	2.257	2.257	0.000	1.000	2.828	831	213	-0.369	-1.468	0	831	664	504	135.000	2.000	1.000	1.000	1.000
662	2	213.000	5.657	209	209	217	1259.000	504.500	1259.010	504.500	4.243	1258	504	2	1	2.257	1.128	0.000	1.000	2.236	426	217	-27.288	821.664	0	426	1258	504	153.435	1.000	2.000	0.500	1.000
663	85	196.553	13.676	185	176	223	278.041	510.194	278.057	510.169	48.042	268	505	18	9	15.873	6.818	158.629	0.463	20.125	16707	191	1.714	-29.345	0	16707	268	505	153.435	7.601	2.328	0.430	0.769
664	13	213.077	7.729	207	196	224	444.731	508.577	444.736	508.598	18.485	443	505	3	8	7.182	2.305	88.489	0.478	8.062	2770	213	119.573	-7823.912	0	2770	444	505	97.125	3.000	3.116	0.321	0.703
665	24	224.250	2.172	222	222	229	333.208	511.000	333.200	511.005	25.213	328	507	9	7	8.085	3.780	30.029	0.474	10.630	5382	224	-57.650	4140.046	0	5382	328	514	41.186	4.950	2.139	0.467	0.676
666	4	225.750	0.957	225	225	227	345.000	508.250	345.000	508.253	8.485	344	507	2	3	2.887	1.764	104.872	0.698	3.606	903	226	-31.636	891.080	0	903	344	507	123.690	2.000	1.637	0.611	0.727
667	18	218.611	2.893	219	213	224	436.278	511.111	436.274	511.118	20.142	434	507	5	8	8.359	2.742	112.885	0.558	8.944	3935	219	-43.724	2242.331	0	3935	435	507	116.565	3.722	3.049	0.328	0.679
668	1	235.000	0.000	235	235	235	484.500	507.500	484.500	507.500	2.828	484	507	1	1	1.128	1.128	0.000	1.000	1.414	235	235	-28.133	701.012	0	235	484	507	135.000	1.000	1.000	1.000	1.000
669	8	203.375	12.106	181	181	218	540.625	508.750	540.616	508.761	10.485	539	507	3	4	4.444	2.292	125.355	0.914	5.000	1627	207	77.040	-3156.324	0	1627	539	507	126.870	2.828	1.939	0.516	0.842
670	1	217.000	0.000	217	217	217	838.500	507.500	838.500	507.500	2.828	838	507	1	1	1.128	1.128	0.000	1.000	1.414	217	217	NaN	-655.011	0	217	838	507	135.000	1.000	1.000	1.000	1.000
671	14	215.500	5.694	218	204	221	1311.643	510.429	1311.655	510.413	13.314	1310	508	4	5	5.342	3.337	66.875	0.993	5.831	3017	218	-13.511	576.950	0	3017	1310	513	59.036	4.000	1.601	0.625	0.848
672	2	209.500	0.707	209	209	210	800.000	509.500	800.001	509.500	4.243	799	509	2	1	2.257	1.128	0.000	1.000	2.236	419	210	-37.493	1249.034	0	419	799	509	153.435	1.000	2.000	0.500	1.000
673	7	208.143	11.495	187	187	220	898.500	510.786	898.501	510.792	9.071	897	509	3	3	3.086	2.888	0.000	1.000	3.606	1457	209	-0.787	-0.377	0	1457	898	509	123.690	3.000	1.069	0.936	0.875
674	10	203.400	11.559	182	182	222	944.800	511.500	944.814	511.481	13.899	942	509	5	4	5.424	2.347	35.640	0.650	6.403	2034	201	3.740	-102.752	0	2034	942	513	38.660	3.336	2.311	0.433	0.741
675	3	224.333	1.155	225	223	225	1302.167	510.167	1302.168	510.166	5.657	1301	509	2	2	2.365	1.615	45.000	1.000	2.828	673	225	-46.771	1965.979	0	673	1301	511	45.000	2.000	1.464	0.683	0.857
676	1	221.000	0.000	221	221	221	378.500	510.500	378.500	510.500	2.828	378	510	1	1	1.128	1.128	0.000	1.000	1.414	221	221	NaN	-667.011	0	221	378	510	135.000	1.000	1.000	1.000	1.000
677	2100	201.576	10.212	197	170	224	569.160	562.200	569.313	562.091	541.370	518	510	123	111	69.695	38.364	36.009	0.090	136.459	423310	201	-0.560	15.206	0	423310	526	621	33.341	93.235	1.817	0.550	0.277
678	1	213.000	0.000	213	213	213	733.500	510.500	733.500	510.500	2.828	733	510	1	1	1.128	1.128	0.000	1.000	1.414	213	213	NaN	-643.011	0	213	733	510	135.000	1.000	1.000	1.000	1.000
679	4	191.500	13.988	178	178	208	1151.250	511.500	1151.268	511.465	7.657	1150	510	2	3	2.734	1.863	90.000	0.857	3.162	766	198	22.435	-596.292	0	766	1151	510	108.435	2.000	1.468	0.681	0.800
680	1	221.000	0.000	221	221	221	832.500	512.500	832.500	512.500	2.828	832	512	1	1	1.128	1.128	0.000	1.000	1.414	221	221	NaN	NaN	0	221	832	512	135.000	1.000	1.000	1.000	1.000
681	2	215.500	2.121	214	214	217	836.000	512.500	836.003	512.500	4.243	835	512	2	1	2.257	1.128	0.000	1.000	2.236	431	217	NaN	-671.296	0	431	835	512	153.435	1.000	2.000	0.500	1.000
682	1	184.000	0.000	184	184	184	1218.500	512.500	1218.500	512.500	2.828	1218	512	1	1	1.128	1.128	0.000	1.000	1.414	184	184	NaN	-556.010	0	184	1218	512	135.000	1.000	1.000	1.000	1.000
683	1	221.000	0.000	221	221	221	481.500	513.500	481.500	513.500	2.828	481	513	1	1	1.128	1.128	0.000	1.000	1.414	221	221	NaN	-667.011	0	221	481	513	135.000	1.000	1.000	1.000	1.000
684	5	209.800	6.419	210	203	220	1027.100	515.300	1027.110	515.315	7.657	1026	514	2	3	3.144	2.025	108.435	1.000	3.606	1049	210	-18.581	679.626	0	1049	1026	514	123.690	2.000	1.553	0.644	0.909
685	7	207.286	11.324	187	187	219	1136.786	515.500	1136.817	515.474	13.899	1134	514	6	3	6.295	1.416	23.021	0.455	6.708	1451	210	-4.908	102.659	0	1451	1134	517	26.565	2.214	4.446	0.225	0.636
686	5	223.800	2.950	222	222	229	484.700	517.100	484.699	517.102	10.485	483	515	3	4	4.474	1.423	125.280	0.572	5.000	1119	223	-46.874	2343.364	0	1119	483	515	126.870	2.121	3.145	0.318	0.667
687	10	210.800	10.518	189	189	221	1150.400	518.000	1150.362	518.052	16.142	1148	515	4	6	5.568	2.287	62.074	0.482	6.708	2108	216	29.379	-1176.685	0	2108	1149	521	63.435	3.580	2.435	0.411	0.571
688	32	211.656	8.819	219	193	223	445.969	520.938	445.957	520.940	29.456	442	516	8	10	11.278	3.613	129.200	0.463	12.806	6773	213	58.624	-2849.902	0	6773	442	516	128.660	4.243	3.122	0.320	0.753
689	2	218.500	0.707	218	218	219	509.000	516.500	508.999	516.500	4.243	508	516	2	1	2.257	1.128	0.000	1.000	2.236	437	219	-38.295	1303.034	0	437	508	516	153.435	1.000	2.000	0.500	1.000
690	4	209.750	2.363	208	208	213	689.500	518.250	689.506	518.249	7.071	688	517	3	2	2.734	1.863	0.000	1.000	3.162	839	210	-43.276	1909.572	0	839	688	518	161.565	2.000	1.468	0.681	0.800
691	8	203.500	13.027	178	178	218	1204.625	518.375	1204.617	518.355	9.071	1203	517	3	3	3.538	2.879	135.000	1.000	4.243	1628	208	-6.082	104.679	0	1628	1203	517	135.000	3.000	1.229	0.814	0.941
692	2	216.500	0.707	216	216	217	329.500	519.000	329.500	519.002	4.828	329	518	1	2	2.257	1.128	90.000	1.000	2.236	433	217	NaN	-1319.188	0	433	329	518	116.565	1.000	2.000	0.500	1.000
693	2	223.000	1.414	222	222	224	601.000	518.500	601.002	518.500	4.243	600	518	2	1	2.257	1.128	0.000	1.000	2.236	446	224	NaN	-682.124	0	446	600	518	153.435	1.000	2.000	0.500	1.000
694	2	215.500	4.950	212	212	219	801.000	519.500	801.008	519.500	4.243	800	519	2	1	2.257	1.128	0.000	1.000	2.236	431	219	-30.716	966.166	0	431	800	519	153.435	1.000	2.000	0.500	1.000
695	5	188.600	8.473	196	179	196	1155.300	521.500	1155.258	521.449	13.314	1153	519	4	5	5.686	1.120	129.345	0.354	6.403	943	192	-13.135	316.189	0	943	1153	519	128.660	2.002	5.078	0.197	0.526
696	17	206.941	12.954	197	167	220	1310.265	522.324	1310.233	522.331	24.728	1308	519	5	7	6.267	3.454	66.239	0.349	8.602	3518	212	0.835	-62.878	0	3518	1308	526	54.462	5.000	1.815	0.551	0.548
697	7	211.571	8.791	193	193	219	693.500	521.500	693.496	521.496	8.485	692	520	3	3	3.772	2.363	135.000	1.000	4.243	1481	214	NaN	-7677.675	0	1481	692	520	135.000	2.828	1.596	0.626	0.875
698	13	205.231	15.584	214	171	222	1199.269	521.654	1199.265	521.675	13.314	1197	520	5	4	5.032	3.290	29.577	0.922	5.831	2668	214	0.118	-19.513	0	2668	1197	523	30.964	4.000	1.530	0.654	0.812
699	4	218.750	0.500	219	218	219	1216.000	521.000	1215.999	521.000	5.657	1215	520	2	2	2.257	2.257	0.000	1.000	2.828	875	219	NaN	-1321.289	0	875	1215	520	135.000	2.000	1.000	1.000	1.000
700	2	222.500	0.707	222	222	223	118.500	522.000	118.500	522.001	4.828	118	521	1	2	2.257	1.128	90.000	1.000	2.236	445	223	NaN	-673.772	0	445	118	521	116.565	1.000	2.000	0.500	1.000
701	14	204.786	12.014	211	182	219	1139.286	524.429	1139.263	524.451	16.728	1137	522	6	5	4.817	3.701	147.566	0.629	6.708	2867	211	-7.713	138.988	0	2867	1137	522	153.435	4.921	1.302	0.768	0.651
702	3901	201.582	9.713	199	165	234	378.364	572.095	378.572	572.117	772.264	314	523	147	104	97.652	50.863	167.390	0.082	151.109	786371	200	-0.405	14.998	0	786371	314	536	166.608	88.514	1.920	0.521	0.377
703	2	206.500	9.192	200	200	213	456.000	523.500	456.016	523.500	4.243	455	523	2	1	2.257	1.128	0.000	1.000	2.236	413	213	-17.660	454.420	0	413	455	523	153.435	1.000	2.000	0.500	1.000
704	98	208.602	8.861	204	187	223	667.857	530.092	667.796	530.043	67.841	655	524	27	14	28.210	4.423	156.816	0.268	29.530	20443	210	1.564	-68.454	0	20443	656	524	151.699	5.956	6.378	0.157	0.662
705	6	213.000	4.472	208	208	219	700.000	525.000	699.987	525.001	9.071	698	524	4	2	3.988	1.916	161.565	0.916	4.472	1278	212	-28.030	852.947	0	1278	698	524	153.435	2.000	2.082	0.480	0.857
706	1	217.000	0.000	217	217	217	897.500	524.500	897.500	524.500	2.828	897	524	1	1	1.128	1.128	0.000	1.000	1.414	217	217	NaN	NaN	0	217	897	524	135.000	1.000	1.000	1.000	1.000
707	5217	200.620	9.243	197	169	232	870.416	589.943	870.528	590.022	1219.349	788	524	157	143	96.665	68.717	14.763	0.044	171.172	1046634.000	199	0.700	-7.529	0	1046634.000	790	637	30.160	125.176	1.407	0.711	0.335
708	1	212.000	0.000	212	212	212	552.500	525.500	552.500	525.500	2.828	552	525	1	1	1.128	1.128	0.000	1.000	1.414	212	212	-26.718	632.011	0	212	552	525	135.000	1.000	1.000	1.000	1.000
709	2	229.500	0.707	229	229	230	1122.000	525.500	1122.000	525.500	4.243	1121	525	2	1	2.257	1.128	0.000	1.000	2.236	459	230	8.046E-7	-2.001	0	459	1121	525	153.435	1.000	2.000	0.500	1.000
710	1	197.000	0.000	197	197	197	1155.500	525.500	1155.500	525.500	2.828	1155	525	1	1	1.128	1.128	0.000	1.000	1.414	197	197	-25.753	587.010	0	197	1155	525	135.000	1.000	1.000	1.000	1.000
711	4	221.500	3.000	224	218	224	1286.000	526.500	1286.002	526.499	7.657	1285	525	2	3	3.216	1.583	58.283	0.857	3.606	886	224	NaN	-4165.520	0	886	1285	528	56.310	2.000	2.031	0.492	0.800
712	1	220.000	0.000	220	220	220	451.500	526.500	451.500	526.500	2.828	451	526	1	1	1.128	1.128	0.000	1.000	1.414	220	220	-27.218	656.011	0	220	451	526	135.000	1.000	1.000	1.000	1.000
713	232	208.353	8.917	205	185	229	463.668	547.250	463.650	547.259	96.426	459	526	10	41	39.563	7.466	93.218	0.314	41.012	48338	209	-4.317	119.245	0	48338	463	526	91.397	9.388	5.299	0.189	0.733
714	15	202.800	15.209	209	167	218	1187.433	527.767	1187.439	527.788	13.314	1185	526	5	4	5.235	3.648	27.549	1.000	5.831	3042	209	-0.254	-17.198	0	3042	1185	529	30.964	4.000	1.435	0.697	0.882
715	2	217.500	0.707	217	217	218	454.000	527.500	454.001	527.500	4.243	453	527	2	1	2.257	1.128	0.000	1.000	2.236	435	218	-26.993	646.272	0	435	453	527	153.435	1.000	2.000	0.500	1.000
716	112	208.920	11.235	221	182	227	700.875	535.268	700.798	535.228	83.154	685	528	32	15	25.749	5.538	155.165	0.204	33.526	23399	213	-0.311	-7.747	0	23399	685	533	162.646	9.552	4.649	0.215	0.525
717	2	216.000	11.314	208	208	224	715.000	529.000	715.019	529.019	5.657	714	528	2	2	2.596	0.981	135.000	0.785	2.828	432	224	0.000	-2.000	0	432	714	528	135.000	1.414	2.646	0.378	0.667
718	2	208.500	0.707	208	208	209	893.000	528.500	893.001	528.500	4.243	892	528	2	1	2.257	1.128	0.000	1.000	2.236	417	209	0.000	-2.000	0	417	892	528	153.435	1.000	2.000	0.500	1.000
719	2	202.000	2.828	200	200	204	766.500	530.000	766.500	529.995	4.828	766	529	1	2	2.257	1.128	90.000	1.000	2.236	404	204	NaN	-1346.890	0	404	766	529	116.565	1.000	2.000	0.500	1.000
720	98	203.010	13.065	217	176	224	940.765	538.888	940.806	538.882	83.255	928	529	30	15	24.572	5.078	160.526	0.178	33.106	19895	205	-1.347	20.616	0	19895	928	529	154.983	8.879	4.839	0.207	0.456
721	522	196.632	12.561	186	173	224	1194.563	553.010	1194.359	553.103	236.208	1154	529	61	41	33.866	19.625	8.300	0.118	62.169	102642	194	-0.141	9.377	0	102642	1154	554	168.871	37.705	1.726	0.580	0.365
722	19	212.895	9.091	213	192	223	917.289	533.447	917.232	533.457	27.213	914	530	7	8	6.318	3.829	50.348	0.322	9.899	4045	215	-6.271	154.536	0	4045	914	538	45.000	6.364	1.650	0.606	0.514
723	311	201.305	11.650	201	172	233	1151.227	538.767	1151.409	538.777	163.823	1131	530	51	16	43.438	9.116	177.295	0.146	51.478	62606	201	0.312	-8.160	0	62606	1131	535	172.185	16.000	4.765	0.210	0.537
724	1	206.000	0.000	206	206	206	657.500	531.500	657.500	531.500	2.828	657	531	1	1	1.128	1.128	0.000	1.000	1.414	206	206	-26.336	614.011	0	206	657	531	135.000	1.000	1.000	1.000	1.000
725	4	209.000	2.582	206	206	212	1023.000	533.000	1022.996	532.998	5.657	1022	532	2	2	2.257	2.257	0.000	1.000	2.828	836	210	NaN	-3186.738	0	836	1022	532	135.000	2.000	1.000	1.000	1.000
726	4	197.750	3.202	195	195	201	1185.000	533.000	1185.001	533.001	5.657	1184	532	2	2	2.257	2.257	0.000	1.000	2.828	791	200	0.089	-1.867	0	791	1184	532	135.000	2.000	1.000	1.000	1.000
727	4	219.250	3.202	222	216	222	594.000	534.500	594.001	534.507	7.657	593	533	2	3	3.216	1.583	121.717	0.857	3.606	877	222	-0.071	-1.894	0	877	593	533	123.690	2.000	2.031	0.492	0.800
728	5	207.600	11.480	191	191	218	659.700	534.300	659.700	534.322	8.485	658	533	3	3	3.833	1.661	135.000	0.873	4.243	1038	211	-0.549	-1.239	0	1038	658	533	135.000	2.121	2.308	0.433	0.769
729	5	214.000	5.000	209	209	219	896.900	534.700	896.900	534.700	7.657	896	533	2	3	3.144	2.025	108.435	1.000	3.606	1070	214	-25.432	1017.967	0	1070	896	533	123.690	2.000	1.553	0.644	0.909
730	1	190.000	0.000	190	190	190	991.500	533.500	991.500	533.500	2.828	991	533	1	1	1.128	1.128	0.000	1.000	1.414	190	190	NaN	NaN	0	190	991	533	135.000	1.000	1.000	1.000	1.000
731	7	211.571	7.138	200	200	220	401.929	536.500	401.928	536.509	11.071	400	534	3	4	4.134	2.156	62.769	0.718	5.000	1481	212	-12.538	432.623	0	1481	400	538	53.130	3.000	1.918	0.521	0.778
732	2	192.500	17.678	180	180	205	717.000	534.500	717.032	534.500	4.243	716	534	2	1	2.257	1.128	0.000	1.000	2.236	385	205	0.000	-2.000	0	385	716	534	153.435	1.000	2.000	0.500	1.000
733	1	214.000	0.000	214	214	214	871.500	534.500	871.500	534.500	2.828	871	534	1	1	1.128	1.128	0.000	1.000	1.414	214	214	-26.844	638.011	0	214	871	534	135.000	1.000	1.000	1.000	1.000
734	2	219.500	3.536	217	217	222	875.000	534.500	875.006	534.500	4.243	874	534	2	1	2.257	1.128	0.000	1.000	2.236	439	222	NaN	-722.721	0	439	874	534	153.435	1.000	2.000	0.500	1.000
735	10	215.500	4.994	220	204	220	977.100	536.100	977.105	536.097	13.314	975	534	5	4	4.544	2.802	28.444	0.709	5.831	2155	217	-25.779	816.549	0	2155	975	537	30.964	3.639	1.621	0.617	0.690
736	2	216.500	3.536	214	214	219	1200.000	534.500	1199.994	534.500	4.243	1199	534	2	1	2.257	1.128	0.000	1.000	2.236	433	219	-25.335	592.834	0	433	1199	534	153.435	1.000	2.000	0.500	1.000
737	1	181.000	0.000	181	181	181	919.500	535.500	919.500	535.500	2.828	919	535	1	1	1.128	1.128	0.000	1.000	1.414	181	181	NaN	NaN	0	181	919	535	135.000	1.000	1.000	1.000	1.000
738	31	221.903	2.181	220	218	226	81.758	543.145	81.751	543.144	41.456	79	536	7	16	13.052	3.024	73.766	0.227	16.279	6879	222	-54.719	5264.771	0	6879	79	552	79.380	5.697	4.316	0.232	0.488
739	2	223.000	1.414	222	222	224	721.000	537.000	720.997	536.997	5.657	720	536	2	2	2.596	0.981	135.000	0.785	2.828	446	224	NaN	-1392.458	0	446	720	536	135.000	1.414	2.646	0.378	0.667
740	1	219.000	0.000	219	219	219	867.500	536.500	867.500	536.500	2.828	867	536	1	1	1.128	1.128	0.000	1.000	1.414	219	219	NaN	NaN	0	219	867	536	135.000	1.000	1.000	1.000	1.000
741	1	217.000	0.000	217	217	217	1196.500	536.500	1196.500	536.500	2.828	1196	536	1	1	1.128	1.128	0.000	1.000	1.414	217	217	NaN	-655.011	0	217	1196	536	135.000	1.000	1.000	1.000	1.000
742	1	226.000	0.000	226	226	226	86.500	537.500	86.500	537.500	2.828	86	537	1	1	1.128	1.128	0.000	1.000	1.414	226	226	NaN	-682.011	0	226	86	537	135.000	1.000	1.000	1.000	1.000
743	4	223.500	1.732	223	222	226	631.000	537.750	631.004	537.750	9.071	629	537	4	2	3.969	1.283	162.391	0.611	4.472	894	223	NaN	-3012.230	0	894	629	537	153.435	1.900	3.093	0.323	0.667
744	6	214.333	6.683	221	203	221	947.500	538.000	947.490	538.004	7.657	946	537	3	2	3.385	2.257	0.000	1.000	3.606	1286	215	167.535	-13738.728	0	1286	946	537	146.310	2.000	1.500	0.667	1.000
745	5114	202.307	9.363	199	172	233	729.360	640.192	729.392	639.988	1439.457	659	538	135	204	117.023	55.642	74.986	0.031	220.907	1034598	201	-0.405	18.866	0	1034598	663	742	58.325	129.955	2.103	0.475	0.255
746	19	208.684	10.515	216	190	226	723.711	541.447	723.668	541.467	22.728	718	539	9	5	7.356	3.289	174.776	0.462	9.487	3965	212	-7.809	170.294	0	3965	718	541	161.565	4.610	2.237	0.447	0.633
747	24	214.792	5.258	219	204	221	740.875	540.167	740.894	540.159	28.728	735	539	13	3	10.619	2.878	2.986	0.365	13.038	5155	217	19.501	-1294.930	0	5155	735	539	175.601	3.000	3.690	0.271	0.750
748	1	216.000	0.000	216	216	216	913.500	539.500	913.500	539.500	2.828	913	539	1	1	1.128	1.128	0.000	1.000	1.414	216	216	-26.969	644.011	0	216	913	539	135.000	1.000	1.000	1.000	1.000
749	12	206.417	10.449	211	188	221	921.417	543.000	921.420	542.997	16.485	920	540	3	7	6.142	2.488	89.048	0.555	7.071	2477	211	-3.044	74.458	0	2477	921	540	98.130	3.000	2.469	0.405	0.727
750	1	207.000	0.000	207	207	207	281.500	541.500	281.500	541.500	2.828	281	541	1	1	1.128	1.128	0.000	1.000	1.414	207	207	NaN	-625.011	0	207	281	541	135.000	1.000	1.000	1.000	1.000
751	9	219.222	1.394	220	217	221	661.389	543.278	661.388	543.277	11.899	659	542	5	3	4.571	2.507	7.338	0.799	5.099	1973	220	-32.424	948.476	0	1973	659	543	168.690	3.000	1.824	0.548	0.750
752	194	203.103	11.766	215	177	223	47.268	556.149	47.207	556.166	114.953	31	543	28	31	28.549	8.652	134.063	0.184	36.892	39402	206	-0.982	10.642	0	39402	37	543	122.829	15.239	3.300	0.303	0.459
753	4	223.000	2.160	220	220	225	85.250	544.750	85.254	544.749	7.657	84	543	2	3	3.192	1.596	71.565	0.857	3.606	892	224	NaN	-3449.468	0	892	84	546	56.310	2.000	2.000	0.500	0.800
754	1	222.000	0.000	222	222	222	304.500	543.500	304.500	543.500	2.828	304	543	1	1	1.128	1.128	0.000	1.000	1.414	222	222	NaN	NaN	0	222	304	543	135.000	1.000	1.000	1.000	1.000
755	3	227.667	1.528	226	226	229	650.833	543.833	650.834	543.830	5.657	650	543	2	2	2.365	1.615	45.000	1.000	2.828	683	228	-44.781	1864.115	0	683	650	545	45.000	2.000	1.464	0.683	0.857
756	45	204.378	11.276	215	184	222	1117.100	545.167	1117.103	545.167	39.799	1109	543	17	6	15.979	3.586	12.058	0.357	17.464	9197	207	1.150	-37.261	0	9197	1109	548	13.241	5.398	4.456	0.224	0.638
757	1	191.000	0.000	191	191	191	136.500	544.500	136.500	544.500	2.828	136	544	1	1	1.128	1.128	0.000	1.000	1.414	191	191	NaN	NaN	0	191	136	544	135.000	1.000	1.000	1.000	1.000
758	2	203.000	2.828	201	201	205	666.000	544.500	665.995	544.500	4.243	665	544	2	1	2.257	1.128	0.000	1.000	2.236	406	205	NaN	-1410.627	0	406	665	544	153.435	1.000	2.000	0.500	1.000
759	9	208.111	10.458	193	193	220	961.833	545.944	961.824	545.953	14.728	959	544	6	4	6.414	1.787	145.552	0.521	7.211	1873	209	-0.256	-1.511	0	1873	959	544	146.310	2.687	3.590	0.279	0.643
760	12	208.250	9.047	208	189	220	1170.583	545.583	1170.592	545.585	17.314	1167	544	7	4	5.950	2.568	24.972	0.503	7.616	2499	208	-4.884	131.548	0	2499	1167	548	23.199	3.722	2.317	0.432	0.615
761	2	219.000	2.828	217	217	221	31.500	546.000	31.500	545.996	4.828	31	545	1	2	2.257	1.128	90.000	1.000	2.236	438	221	0.000	-2.000	0	438	31	545	116.565	1.000	2.000	0.500	1.000
762	4	213.000	6.928	207	207	219	280.250	547.000	280.257	547.000	10.485	279	545	3	4	4.428	1.150	53.909	0.457	5.000	852	219	-0.005	-1.994	0	852	279	549	53.130	1.947	3.850	0.260	0.571
763	25	210.720	11.466	206	185	223	397.060	549.700	397.045	549.780	23.314	395	545	4	10	10.174	3.129	79.613	0.578	10.440	5268	216	-0.839	-0.312	0	5268	396	555	73.301	3.736	3.252	0.308	0.794
764	1	214.000	0.000	214	214	214	546.500	545.500	546.500	545.500	2.828	546	545	1	1	1.128	1.128	0.000	1.000	1.414	214	214	NaN	-646.011	0	214	546	545	135.000	1.000	1.000	1.000	1.000
765	3	209.333	6.351	213	202	213	700.167	546.167	700.161	546.161	5.657	699	545	2	2	2.365	1.615	45.000	1.000	2.828	628	213	NaN	-12634.869	0	628	699	547	45.000	2.000	1.464	0.683	0.857
766	21	198.571	13.662	208	178	215	985.357	549.310	985.324	549.294	24.627	980	545	9	8	9.992	2.676	138.277	0.435	12.042	4170	204	6.090	-148.253	0	4170	980	545	138.366	3.536	3.734	0.268	0.677
767	5	210.600	10.310	196	196	221	303.900	547.300	303.880	547.303	7.657	303	546	2	3	3.144	2.025	71.565	1.000	3.606	1053	215	131.501	-7395.518	0	1053	303	549	56.310	2.000	1.553	0.644	0.909
768	3	209.000	9.539	199	199	218	739.833	546.833	739.835	546.848	5.657	739	546	2	2	2.365	1.615	45.000	1.000	2.828	627	210	-15.342	342.053	0	627	739	548	45.000	2.000	1.464	0.683	0.857
769	2	198.500	10.607	191	191	206	926.500	547.000	926.500	546.980	4.828	926	546	1	2	2.257	1.128	90.000	1.000	2.236	397	206	3.875E-12	-2.000	0	397	926	546	116.565	1.000	2.000	0.500	1.000
770	1	223.000	0.000	223	223	223	1336.500	546.500	1336.500	546.500	2.828	1336	546	1	1	1.128	1.128	0.000	1.000	1.414	223	223	NaN	NaN	0	223	1336	546	135.000	1.000	1.000	1.000	1.000
771	2	223.500	0.707	223	223	224	84.500	548.000	84.500	548.001	4.828	84	547	1	2	2.257	1.128	90.000	1.000	2.236	447	224	0.000	-2.000	0	447	84	547	116.565	1.000	2.000	0.500	1.000
772	1	220.000	0.000	220	220	220	1178.500	547.500	1178.500	547.500	2.828	1178	547	1	1	1.128	1.128	0.000	1.000	1.414	220	220	-27.218	656.011	0	220	1178	547	135.000	1.000	1.000	1.000	1.000
773	5347	205.264	8.888	205	173	229	632.400	645.793	632.588	645.256	1171.894	575	548	124	195	127.511	53.392	64.321	0.049	206.848	1097544	206	-1.443	29.729	0	1097544	593	743	70.514	110.752	2.388	0.419	0.343
774	1	205.000	0.000	205	205	205	1132.500	548.500	1132.500	548.500	2.828	1132	548	1	1	1.128	1.128	0.000	1.000	1.414	205	205	NaN	-619.011	0	205	1132	548	135.000	1.000	1.000	1.000	1.000
775	13	211.385	4.664	206	205	217	766.808	549.962	766.815	549.952	17.071	763	549	8	2	7.888	2.098	5.535	0.561	8.246	2748	210	-20.801	1066.189	0	2748	763	551	14.036	2.000	3.759	0.266	0.897
776	222	200.860	11.179	191	178	224	967.950	556.036	967.840	556.028	94.426	948	549	38	14	33.779	8.368	166.451	0.313	40.162	44591	198	-1.616	41.568	0	44591	948	550	161.114	12.590	4.037	0.248	0.696
777	39	214.103	5.295	216	199	221	998.705	559.474	998.707	559.468	47.456	996	549	5	19	17.789	2.791	82.510	0.218	19.235	8350	215	108.603	-9266.090	0	8350	997	568	81.027	4.458	6.373	0.157	0.538
778	4	207.500	10.786	196	196	219	1331.000	550.000	1331.006	550.022	5.657	1330	549	2	2	2.257	2.257	0.000	1.000	2.828	830	214	221.021	-13307.590	0	830	1330	549	135.000	2.000	1.000	1.000	1.000
779	1	216.000	0.000	216	216	216	1062.500	550.500	1062.500	550.500	2.828	1062	550	1	1	1.128	1.128	0.000	1.000	1.414	216	216	-26.969	644.011	0	216	1062	550	135.000	1.000	1.000	1.000	1.000
780	3	217.000	1.000	216	216	218	1112.833	551.167	1112.832	551.167	5.657	1112	550	2	2	2.365	1.615	135.000	1.000	2.828	651	217	-2.310E-8	-1.500	0	651	1112	550	135.000	2.000	1.464	0.683	0.857
781	2	222.000	1.414	221	221	223	1221.000	550.500	1221.003	550.500	4.243	1220	550	2	1	2.257	1.128	0.000	1.000	2.236	444	223	0.000	-2.000	0	444	1220	550	153.435	1.000	2.000	0.500	1.000
782	1	223.000	0.000	223	223	223	1223.500	550.500	1223.500	550.500	2.828	1223	550	1	1	1.128	1.128	0.000	1.000	1.414	223	223	-27.403	665.011	0	223	1223	550	135.000	1.000	1.000	1.000	1.000
783	3999	202.815	11.184	194	172	230	211.362	628.056	212.020	627.622	1184.278	86	551	219	139	93.787	54.290	5.959	0.036	228.443	811057	202	0.291	-5.299	0	811057	86	616	16.531	125.346	1.728	0.579	0.218
784	5	225.400	0.548	225	225	226	1342.100	552.700	1342.100	552.701	7.657	1341	551	2	3	3.144	2.025	71.565	1.000	3.606	1127	225	-43.369	1675.095	0	1127	1341	554	56.310	2.000	1.553	0.644	0.909
785	2	213.500	4.950	210	210	217	470.500	553.000	470.500	553.008	4.828	470	552	1	2	2.257	1.128	90.000	1.000	2.236	427	217	-30.515	954.761	0	427	470	552	116.565	1.000	2.000	0.500	1.000
786	1	208.000	0.000	208	208	208	473.500	552.500	473.500	552.500	2.828	473	552	1	1	1.128	1.128	0.000	1.000	1.414	208	208	NaN	NaN	0	208	473	552	135.000	1.000	1.000	1.000	1.000
787	1	228.000	0.000	228	228	228	799.500	552.500	799.500	552.500	2.828	799	552	1	1	1.128	1.128	0.000	1.000	1.414	228	228	NaN	-688.012	0	228	799	552	135.000	1.000	1.000	1.000	1.000
788	1	222.000	0.000	222	222	222	1226.500	552.500	1226.500	552.500	2.828	1226	552	1	1	1.128	1.128	0.000	1.000	1.414	222	222	NaN	NaN	0	222	1226	552	135.000	1.000	1.000	1.000	1.000
789	46	198.065	12.549	190	167	217	171.217	559.196	171.216	559.202	49.698	168	553	9	12	9.013	6.498	103.158	0.234	12.649	9111	201	1.846	-57.642	0	9111	168	565	71.565	9.000	1.387	0.721	0.551
790	30	211.200	11.245	218	183	224	216.300	556.333	216.305	556.327	27.799	210	553	11	7	11.470	3.330	30.832	0.488	13.038	6336	216	13.110	-456.125	0	6336	210	560	32.471	4.405	3.444	0.290	0.750
791	2	215.500	3.536	213	213	218	534.500	554.000	534.500	554.005	4.828	534	553	1	2	2.257	1.128	90.000	1.000	2.236	431	218	NaN	-1518.058	0	431	534	553	116.565	1.000	2.000	0.500	1.000
792	2	216.500	2.121	215	215	218	781.000	553.500	780.997	553.500	4.243	780	553	2	1	2.257	1.128	0.000	1.000	2.236	433	218	-26.380	625.770	0	433	780	553	153.435	1.000	2.000	0.500	1.000
793	2	213.000	2.828	211	211	215	991.000	554.000	991.004	554.004	5.657	990	553	2	2	2.596	0.981	135.000	0.785	2.828	426	215	NaN	-1412.347	0	426	990	553	135.000	1.414	2.646	0.378	0.667
794	1	211.000	0.000	211	211	211	1062.500	553.500	1062.500	553.500	2.828	1062	553	1	1	1.128	1.128	0.000	1.000	1.414	211	211	NaN	NaN	0	211	1062	553	135.000	1.000	1.000	1.000	1.000
795	11	208.727	10.393	215	188	218	1328.955	555.318	1328.962	555.332	11.899	1327	553	4	4	4.507	3.107	138.972	0.976	5.000	2296	215	-4.134	89.296	0	2296	1328	553	126.870	3.536	1.450	0.689	0.846
796	19	208.579	12.429	217	185	224	620.079	555.921	620.097	555.933	15.314	617	554	6	4	6.007	4.028	174.418	1.000	6.325	3963	213	-2.805	49.175	0	3963	617	555	161.565	4.000	1.491	0.671	0.884
797	9	210.444	7.468	208	199	221	1029.167	555.611	1029.179	555.618	12.728	1027	554	5	3	4.944	2.318	22.845	0.698	5.831	1894	213	146.932	-10289.347	0	1894	1027	557	30.964	3.000	2.133	0.469	0.750
798	3	226.333	0.577	226	226	227	1236.500	554.833	1236.502	554.832	7.071	1235	554	3	2	3.213	1.189	28.155	0.754	3.606	679	226	0.595	-1.500	0	679	1235	556	33.690	1.790	2.702	0.370	0.667
799	28	202.393	12.615	209	178	218	1357.143	556.500	1357.182	556.516	21.314	1353	554	7	6	7.209	4.945	167.275	0.775	8.602	5667	208	-2.543	40.488	0	5667	1353	555	144.462	5.949	1.458	0.686	0.848
800	5	214.000	3.674	209	209	218	81.100	556.300	81.101	556.294	7.657	80	555	2	3	3.144	2.025	108.435	1.000	3.606	1070	214	-33.295	1156.028	0	1070	80	555	123.690	2.000	1.553	0.644	0.909
801	3	216.667	1.528	215	215	218	1151.500	555.833	1151.496	555.834	7.071	1150	555	3	2	3.213	1.189	28.155	0.754	3.606	650	217	NaN	-2122.312	0	650	1150	557	33.690	1.790	2.702	0.370	0.667
802	1	220.000	0.000	220	220	220	473.500	556.500	473.500	556.500	2.828	473	556	1	1	1.128	1.128	0.000	1.000	1.414	220	220	NaN	-664.011	0	220	473	556	135.000	1.000	1.000	1.000	1.000
803	6	203.667	10.967	192	192	217	1350.000	557.667	1350.016	557.631	11.314	1348	556	4	4	5.015	1.523	48.456	0.589	5.657	1222	209	-5.015	123.628	0	1222	1348	560	45.000	2.121	3.292	0.304	0.667
804	3	212.333	9.074	202	202	219	544.500	558.500	544.500	558.505	6.828	544	557	1	3	3.385	1.128	90.000	0.809	3.162	637	216	-16.433	327.498	0	637	544	557	108.435	1.000	3.000	0.333	1.000
805	254	200.110	11.225	196	170	222	949.425	580.559	949.437	580.443	136.368	944	557	10	50	45.088	7.173	89.932	0.172	50.090	50828	198	0.053	-3.152	0	50828	944	557	93.434	10.000	6.286	0.159	0.568
806	9	201.111	14.786	177	177	219	681.389	560.056	681.380	560.068	11.314	680	558	3	4	4.008	2.859	85.269	0.884	4.472	1810	202	3.760	-87.193	0	1810	680	558	116.565	3.000	1.402	0.713	0.818
807	43	209.907	9.439	208	188	221	1143.965	563.500	1143.958	563.476	51.941	1137	558	15	8	11.965	4.576	5.788	0.200	15.297	9026	212	3.316	-136.981	0	9026	1137	566	11.310	8.000	2.615	0.382	0.512
808	58	198.414	15.225	174	170	222	72.931	563.603	72.904	563.569	49.698	63	559	18	9	13.642	5.413	161.882	0.295	19.313	11508	203	-1.385	17.363	0	11508	63	559	158.749	8.059	2.520	0.397	0.569
809	8	206.000	9.150	193	193	221	547.750	561.250	547.727	561.255	12.485	546	559	3	4	3.453	2.950	76.717	0.645	4.472	1648	206	13.358	-468.662	0	1648	547	563	63.435	3.000	1.170	0.854	0.762
810	1	207.000	0.000	207	207	207	1020.500	560.500	1020.500	560.500	2.828	1020	560	1	1	1.128	1.128	0.000	1.000	1.414	207	207	NaN	-625.011	0	207	1020	560	135.000	1.000	1.000	1.000	1.000
811	1	204.000	0.000	204	204	204	1175.500	560.500	1175.500	560.500	2.828	1175	560	1	1	1.128	1.128	0.000	1.000	1.414	204	204	NaN	-616.011	0	204	1175	560	135.000	1.000	1.000	1.000	1.000
812	1	215.000	0.000	215	215	215	1176.500	562.500	1176.500	562.500	2.828	1176	562	1	1	1.128	1.128	0.000	1.000	1.414	215	215	-26.906	641.011	0	215	1176	562	135.000	1.000	1.000	1.000	1.000
813	2	217.500	2.121	216	216	219	922.500	564.000	922.500	564.003	4.828	922	563	1	2	2.257	1.128	90.000	1.000	2.236	435	219	-26.444	628.768	0	435	922	563	116.565	1.000	2.000	0.500	1.000
814	3	220.333	1.155	221	219	221	1172.500	564.833	1172.503	564.832	7.071	1171	564	3	2	3.213	1.189	28.155	0.754	3.606	661	221	NaN	-1008.155	0	661	1171	566	33.690	1.790	2.702	0.370	0.667
815	2	224.000	0.000	224	224	224	206.000	566.000	206.000	566.000	5.657	205	565	2	2	2.596	0.981	45.000	0.785	2.828	448	224	NaN	-1349.023	0	448	205	567	45.000	1.414	2.646	0.378	0.667
816	1	220.000	0.000	220	220	220	1028.500	565.500	1028.500	565.500	2.828	1028	565	1	1	1.128	1.128	0.000	1.000	1.414	220	220	-27.218	656.011	0	220	1028	565	135.000	1.000	1.000	1.000	1.000
817	145	200.366	11.841	194	177	223	1044.866	576.121	1044.872	576.081	87.154	1038	565	17	28	23.912	7.721	62.099	0.240	30.871	29053	199	0.967	-21.656	0	29053	1041	593	65.095	13.150	3.097	0.323	0.538
818	22	201.818	14.513	201	171	221	64.818	569.909	64.818	569.986	21.556	61	567	7	6	7.839	3.573	51.392	0.595	9.220	4440	203	1.061	-29.345	0	4440	61	573	40.601	4.721	2.194	0.456	0.733
819	9	219.778	2.774	217	215	223	515.167	569.833	515.164	569.840	13.657	514	567	2	6	5.643	2.031	93.170	0.606	6.083	1978	221	NaN	-2776.219	0	1978	515	567	99.462	2.000	2.779	0.360	0.857
820	610	199.103	10.644	197	167	225	1027.362	599.969	1027.337	600.045	214.995	1017	567	27	67	42.706	18.187	82.646	0.166	67.476	121453	198	-0.574	17.383	0	121453	1017	634	83.191	26.089	2.348	0.426	0.546
821	6	212.333	2.503	211	210	217	709.667	568.833	709.665	568.835	9.071	708	568	4	2	4.134	1.848	12.933	0.916	4.472	1274	212	-33.495	1080.216	0	1274	708	570	26.565	2.000	2.237	0.447	0.857
822	1	219.000	0.000	219	219	219	925.500	568.500	925.500	568.500	2.828	925	568	1	1	1.128	1.128	0.000	1.000	1.414	219	219	NaN	NaN	0	219	925	568	135.000	1.000	1.000	1.000	1.000
823	1	212.000	0.000	212	212	212	982.500	568.500	982.500	568.500	2.828	982	568	1	1	1.128	1.128	0.000	1.000	1.414	212	212	-26.718	632.011	0	212	982	568	135.000	1.000	1.000	1.000	1.000
824	1	213.000	0.000	213	213	213	1213.500	568.500	1213.500	568.500	2.828	1213	568	1	1	1.128	1.128	0.000	1.000	1.414	213	213	-26.781	635.011	0	213	1213	568	135.000	1.000	1.000	1.000	1.000
825	1	219.000	0.000	219	219	219	1215.500	568.500	1215.500	568.500	2.828	1215	568	1	1	1.128	1.128	0.000	1.000	1.414	219	219	NaN	-661.011	0	219	1215	568	135.000	1.000	1.000	1.000	1.000
826	5	226.200	2.049	224	224	228	1132.500	570.500	1132.502	570.501	8.485	1131	569	3	3	3.732	1.706	31.717	0.873	4.243	1131	227	-53.599	2803.883	0	1131	1131	572	45.000	2.239	2.188	0.457	0.714
827	17	215.235	5.130	221	207	223	491.618	572.382	491.611	572.386	16.142	489	570	6	5	5.231	4.138	8.195	0.820	6.325	3659	215	42.296	-3062.048	0	3659	489	574	18.435	4.921	1.264	0.791	0.756
828	1	235.000	0.000	235	235	235	584.500	570.500	584.500	570.500	2.828	584	570	1	1	1.128	1.128	0.000	1.000	1.414	235	235	NaN	NaN	0	235	584	570	135.000	1.000	1.000	1.000	1.000
829	8	210.375	10.690	207	190	223	898.875	571.750	898.899	571.750	9.899	897	570	4	3	4.044	2.519	19.330	1.000	4.472	1683	212	-7.511	171.750	0	1683	897	573	26.565	3.000	1.605	0.623	0.800
830	3	215.000	2.000	213	213	217	284.833	571.833	284.831	571.833	5.657	284	571	2	2	2.365	1.615	45.000	1.000	2.828	645	215	NaN	-1018.747	0	645	284	573	45.000	2.000	1.464	0.683	0.857
831	1	215.000	0.000	215	215	215	1126.500	571.500	1126.500	571.500	2.828	1126	571	1	1	1.128	1.128	0.000	1.000	1.414	215	215	NaN	NaN	0	215	1126	571	135.000	1.000	1.000	1.000	1.000
832	2	216.500	2.121	215	215	218	1213.000	572.000	1212.996	571.996	5.657	1212	571	2	2	2.596	0.981	135.000	0.785	2.828	433	218	NaN	-1409.232	0	433	1212	571	135.000	1.414	2.646	0.378	0.667
833	1	224.000	0.000	224	224	224	1337.500	571.500	1337.500	571.500	2.828	1337	571	1	1	1.128	1.128	0.000	1.000	1.414	224	224	NaN	NaN	0	224	1337	571	135.000	1.000	1.000	1.000	1.000
834	11	205.909	12.731	214	186	220	792.227	574.500	792.234	574.505	13.314	790	572	4	5	5.127	2.732	52.628	0.780	5.831	2265	214	9.077	-260.031	0	2265	791	577	59.036	3.536	1.877	0.533	0.759
835	2	210.500	2.121	209	209	212	1190.500	573.000	1190.500	573.003	4.828	1190	572	1	2	2.257	1.128	90.000	1.000	2.236	421	212	0.000	-2.000	0	421	1190	572	116.565	1.000	2.000	0.500	1.000
836	2	218.500	0.707	218	218	219	274.000	573.500	273.999	573.500	4.243	273	573	2	1	2.257	1.128	0.000	1.000	2.236	437	219	NaN	-1319.035	0	437	273	573	153.435	1.000	2.000	0.500	1.000
837	2	219.500	2.121	218	218	221	328.000	574.000	327.997	573.997	5.657	327	573	2	2	2.596	0.981	135.000	0.785	2.828	439	221	-37.109	1251.348	0	439	327	573	135.000	1.414	2.646	0.378	0.667
838	1492	197.574	8.701	195	174	223	985.235	608.896	985.224	608.866	282.936	958	573	50	72	46.589	40.775	108.638	0.234	72.028	294780	196	0.531	-2.288	0	294780	988	573	91.591	49.830	1.143	0.875	0.596
839	3	215.000	6.245	208	208	220	1121.167	574.167	1121.159	574.164	5.657	1120	573	2	2	2.365	1.615	45.000	1.000	2.828	645	217	NaN	-7196.630	0	645	1120	575	45.000	2.000	1.464	0.683	0.857
840	2	210.500	2.121	209	209	212	797.000	575.500	797.004	575.500	4.243	796	575	2	1	2.257	1.128	0.000	1.000	2.236	421	212	NaN	-656.309	0	421	796	575	153.435	1.000	2.000	0.500	1.000
841	1	217.000	0.000	217	217	217	765.500	576.500	765.500	576.500	2.828	765	576	1	1	1.128	1.128	0.000	1.000	1.414	217	217	NaN	-655.011	0	217	765	576	135.000	1.000	1.000	1.000	1.000
842	10	214.400	5.502	208	208	222	424.700	581.400	424.706	581.379	17.657	424	577	2	8	7.773	1.638	93.853	0.403	8.062	2144	214	NaN	-2291462.087	0	2144	424	577	97.125	2.000	4.746	0.211	0.769
843	6	212.667	4.131	217	206	217	818.000	578.500	818.006	578.502	7.657	817	577	2	3	3.385	2.257	90.000	1.000	3.606	1276	213	-33.189	1535.388	0	1276	817	577	123.690	2.000	1.500	0.667	1.000
844	12	200.500	12.199	210	180	214	825.333	578.250	825.344	578.264	14.485	822	577	6	3	6.242	2.448	163.679	0.719	6.708	2406	210	22.940	-712.263	0	2406	822	577	153.435	3.000	2.550	0.392	0.828
845	3	204.667	10.693	198	198	217	959.833	578.167	959.823	578.176	5.657	959	577	2	2	2.365	1.615	135.000	1.000	2.828	614	199	-13.001	278.867	0	614	959	577	135.000	2.000	1.464	0.683	0.857
846	35	211.343	8.207	217	194	225	509.729	583.471	509.741	583.446	29.799	507	578	6	11	10.452	4.264	61.959	0.495	12.530	7397	214	-10.258	291.182	0	7397	507	589	61.390	5.657	2.451	0.408	0.778
847	14	207.571	13.821	222	186	222	325.071	583.286	325.066	583.241	15.314	323	580	4	6	5.731	3.110	102.126	0.750	6.325	2906	211	-4.821	80.712	0	2906	324	580	108.435	3.797	1.843	0.543	0.757
848	1	202.000	0.000	202	202	202	956.500	580.500	956.500	580.500	2.828	956	580	1	1	1.128	1.128	0.000	1.000	1.414	202	202	NaN	NaN	0	202	956	580	135.000	1.000	1.000	1.000	1.000
849	5	208.200	4.494	202	202	213	959.900	581.700	959.901	581.702	11.071	958	580	3	4	4.072	1.563	121.717	0.513	5.000	1041	208	-0.316	-1.182	0	1041	958	580	126.870	2.502	2.605	0.384	0.588
850	1	203.000	0.000	203	203	203	502.500	581.500	502.500	581.500	2.828	502	581	1	1	1.128	1.128	0.000	1.000	1.414	203	203	-26.143	605.011	0	203	502	581	135.000	1.000	1.000	1.000	1.000
851	3	210.333	8.505	204	204	220	581.500	582.500	581.500	582.525	6.828	581	581	1	3	3.385	1.128	90.000	0.809	3.162	631	207	-15.887	462.863	0	631	581	581	108.435	1.000	3.000	0.333	1.000
852	2	234.000	0.000	234	234	234	772.000	582.500	771.999	582.500	4.243	771	582	2	1	2.257	1.128	0.000	1.000	2.236	468	234	1.006E-7	-2.000	0	468	771	582	153.435	1.000	2.000	0.500	1.000
853	3	196.333	12.583	183	183	208	1279.500	583.167	1279.517	583.164	7.071	1278	582	3	2	3.213	1.189	151.845	0.754	3.606	589	198	-10.637	177.618	0	589	1278	582	146.310	1.790	2.702	0.370	0.667
854	3	217.000	5.000	212	212	222	700.500	583.500	700.515	583.500	6.243	699	583	3	1	3.385	1.128	0.000	0.967	3.162	651	217	-22.947	519.746	0	651	699	583	161.565	1.000	3.000	0.333	1.000
855	2	225.500	2.121	224	224	227	1349.500	584.000	1349.500	584.004	4.828	1349	583	1	2	2.257	1.128	90.000	1.000	2.236	451	227	0.000	-2.000	0	451	1349	583	116.565	1.000	2.000	0.500	1.000
856	2109	204.634	9.018	198	176	230	472.546	636.671	472.366	636.885	650.122	430	585	93	117	74.627	35.982	52.074	0.063	121.758	431574	204	0.693	-21.795	0	431574	443	699	56.049	77.290	2.074	0.482	0.313
857	1	220.000	0.000	220	220	220	754.500	586.500	754.500	586.500	2.828	754	586	1	1	1.128	1.128	0.000	1.000	1.414	220	220	-27.218	656.011	0	220	754	586	135.000	1.000	1.000	1.000	1.000
858	1	198.000	0.000	198	198	198	328.500	587.500	328.500	587.500	2.828	328	587	1	1	1.128	1.128	0.000	1.000	1.414	198	198	-25.818	590.010	0	198	328	587	135.000	1.000	1.000	1.000	1.000
859	6	231.333	2.066	229	229	234	817.500	588.667	817.506	588.671	8.485	816	587	3	3	3.718	2.055	143.130	1.000	4.243	1388	232	-32.552	970.941	0	1388	816	587	135.000	2.685	1.809	0.553	0.800
860	2	230.500	0.707	230	230	231	1049.500	588.000	1049.500	588.000	4.828	1049	587	1	2	2.257	1.128	90.000	1.000	2.236	461	231	0.000	-2.000	0	461	1049	587	116.565	1.000	2.000	0.500	1.000
861	9	207.889	8.162	218	195	218	176.833	589.500	176.852	589.499	11.899	175	588	4	3	3.612	3.172	0.000	0.799	4.472	1871	209	14.817	-624.122	0	1871	175	588	153.435	3.000	1.139	0.878	0.818
862	12	212.500	7.657	217	201	222	516.417	590.250	516.428	590.243	19.556	513	588	7	6	7.972	1.917	141.503	0.394	9.220	2550	217	NaN	-176149.676	0	2550	513	588	139.399	2.828	4.160	0.240	0.600
863	3	231.333	0.577	231	231	232	813.500	588.500	813.501	588.500	6.243	812	588	3	1	3.385	1.128	0.000	0.967	3.162	694	231	-34.038	1030.556	0	694	812	588	161.565	1.000	3.000	0.333	1.000
864	3	206.667	17.388	187	187	220	428.167	590.833	428.156	590.854	5.657	427	590	2	2	2.365	1.615	135.000	1.000	2.828	620	213	-0.588	-1.500	0	620	427	590	135.000	2.000	1.464	0.683	0.857
865	4	218.750	2.062	217	217	221	853.000	591.000	853.001	590.996	5.657	852	590	2	2	2.257	2.257	0.000	1.000	2.828	875	220	NaN	-689.986	0	875	852	590	135.000	2.000	1.000	1.000	1.000
866	4	230.000	0.816	230	229	231	1049.750	593.000	1049.750	592.997	9.657	1049	591	2	4	3.969	1.283	107.609	0.539	4.472	920	230	NaN	-1405.287	0	920	1049	591	116.565	1.900	3.093	0.323	0.667
867	2	219.500	0.707	219	219	220	409.500	593.000	409.500	593.001	4.828	409	592	1	2	2.257	1.128	90.000	1.000	2.236	439	220	NaN	-664.772	0	439	409	592	116.565	1.000	2.000	0.500	1.000
868	1	212.000	0.000	212	212	212	507.500	593.500	507.500	593.500	2.828	507	593	1	1	1.128	1.128	0.000	1.000	1.414	212	212	NaN	-640.011	0	212	507	593	135.000	1.000	1.000	1.000	1.000
869	64	208.375	10.699	219	178	224	701.484	606.109	701.470	606.053	58.627	698	593	6	26	25.171	3.237	100.603	0.234	26.683	13336	210	0.541	-32.738	0	13336	698	593	102.995	4.444	7.775	0.129	0.727
870	11	212.091	5.856	213	202	221	68.227	596.773	68.202	596.764	18.142	65	594	6	6	7.195	1.947	131.686	0.420	8.485	2333	213	-18.857	697.298	0	2333	65	594	135.000	3.206	3.696	0.271	0.550
871	4	204.750	8.461	194	194	214	1268.000	595.500	1267.985	595.475	7.657	1267	594	2	3	3.216	1.583	121.717	0.857	3.606	819	208	NaN	-3876.100	0	819	1267	594	123.690	2.000	2.031	0.492	0.800
872	2	214.000	5.657	210	210	218	72.000	595.500	72.010	595.500	4.243	71	595	2	1	2.257	1.128	0.000	1.000	2.236	428	218	NaN	-2248.158	0	428	71	595	153.435	1.000	2.000	0.500	1.000
873	2	200.500	3.536	198	198	203	508.000	595.500	507.994	595.500	4.243	507	595	2	1	2.257	1.128	0.000	1.000	2.236	401	203	-32.688	1024.819	0	401	507	595	153.435	1.000	2.000	0.500	1.000
874	2	217.500	0.707	217	217	218	672.000	596.000	672.001	595.999	5.657	671	595	2	2	2.596	0.981	45.000	0.785	2.828	435	218	NaN	-1313.034	0	435	671	597	45.000	1.414	2.646	0.378	0.667
875	2	221.500	0.707	221	221	222	371.500	597.000	371.500	597.001	4.828	371	596	1	2	2.257	1.128	90.000	1.000	2.236	443	222	NaN	-670.772	0	443	371	596	116.565	1.000	2.000	0.500	1.000
876	13	209.462	7.310	207	192	219	559.346	598.269	559.333	598.288	15.899	557	596	6	4	4.840	3.420	1.973	0.646	6.325	2723	210	-0.933	0.710	0	2723	557	600	18.435	4.000	1.415	0.707	0.703
877	4	215.250	2.062	215	213	218	821.000	597.000	821.003	596.997	5.657	820	596	2	2	2.257	2.257	0.000	1.000	2.828	861	215	NaN	-918.102	0	861	820	596	135.000	2.000	1.000	1.000	1.000
878	7	214.000	11.888	188	188	223	1304.500	597.786	1304.528	597.793	9.071	1303	596	3	3	3.086	2.888	0.000	1.000	3.606	1498	218	4.137	-178.340	0	1498	1304	596	123.690	3.000	1.069	0.936	0.875
879	1	221.000	0.000	221	221	221	823.500	597.500	823.500	597.500	2.828	823	597	1	1	1.128	1.128	0.000	1.000	1.414	221	221	-27.280	659.011	0	221	823	597	135.000	1.000	1.000	1.000	1.000
880	1	231.000	0.000	231	231	231	629.500	598.500	629.500	598.500	2.828	629	598	1	1	1.128	1.128	0.000	1.000	1.414	231	231	NaN	-697.012	0	231	629	598	135.000	1.000	1.000	1.000	1.000
881	139	211.201	8.384	215	189	223	662.759	626.860	662.810	626.713	140.024	645	598	27	51	30.843	5.738	64.969	0.089	57.706	29357	213	-4.305	120.675	0	29357	645	649	62.103	12.538	5.375	0.186	0.271
882	4	221.500	2.082	219	219	224	1257.000	599.000	1256.997	599.002	5.657	1256	598	2	2	2.257	2.257	0.000	1.000	2.828	886	222	NaN	-698.825	0	886	1256	598	135.000	2.000	1.000	1.000	1.000
883	16	215.750	9.602	224	195	226	382.000	601.500	382.010	601.500	13.899	380	599	4	5	5.429	3.752	127.982	1.000	6.403	3452	221	28.855	-1198.569	0	3452	380	599	128.660	4.000	1.447	0.691	0.889
884	4	208.250	2.630	206	206	212	1269.250	600.500	1269.253	600.494	7.657	1268	599	2	3	2.734	1.863	90.000	0.857	3.162	833	208	-28.269	746.533	0	833	1269	599	108.435	2.000	1.468	0.681	0.800
885	1	219.000	0.000	219	219	219	1301.500	599.500	1301.500	599.500	2.828	1301	599	1	1	1.128	1.128	0.000	1.000	1.414	219	219	NaN	-661.011	0	219	1301	599	135.000	1.000	1.000	1.000	1.000
886	1	215.000	0.000	215	215	215	177.500	600.500	177.500	600.500	2.828	177	600	1	1	1.128	1.128	0.000	1.000	1.414	215	215	-26.906	641.011	0	215	177	600	135.000	1.000	1.000	1.000	1.000
887	1	209.000	0.000	209	209	209	518.500	600.500	518.500	600.500	2.828	518	600	1	1	1.128	1.128	0.000	1.000	1.414	209	209	-26.527	623.011	0	209	518	600	135.000	1.000	1.000	1.000	1.000
888	44	204.045	11.842	190	183	222	934.932	605.864	934.937	605.831	30.627	931	600	8	12	11.533	4.858	64.085	0.589	12.649	8978	208	0.391	-15.709	0	8978	933	612	71.565	6.107	2.374	0.421	0.759
889	1	216.000	0.000	216	216	216	180.500	601.500	180.500	601.500	2.828	180	601	1	1	1.128	1.128	0.000	1.000	1.414	216	216	NaN	NaN	0	216	180	601	135.000	1.000	1.000	1.000	1.000
890	4	215.750	1.708	214	214	218	706.250	605.000	706.247	604.996	9.657	705	603	2	4	3.969	1.283	107.609	0.539	4.472	863	216	-48.819	2262.836	0	863	705	603	116.565	1.900	3.093	0.323	0.667
891	2	202.000	14.142	192	192	212	788.500	606.000	788.500	606.024	4.828	788	605	1	2	2.257	1.128	90.000	1.000	2.236	404	212	-9.686	201.512	0	404	788	605	116.565	1.000	2.000	0.500	1.000
892	10	208.700	12.579	216	179	221	792.000	607.300	792.034	607.317	10.485	790	606	4	3	4.111	3.097	2.596E-14	1.000	4.472	2087	214	1.394	-74.368	0	2087	790	606	153.435	3.000	1.327	0.753	0.909
893	3941	203.319	10.157	202	173	233	947.586	693.644	947.682	694.001	1231.433	877	606	192	182	115.760	43.347	122.227	0.033	223.808	801279	203	0.640	-20.330	0	801279	902	627	138.260	108.572	2.671	0.374	0.207
894	233	201.425	11.860	189	172	222	324.925	619.534	325.017	619.506	111.782	315	607	22	26	20.312	14.605	130.433	0.234	26.683	46932	202	-2.717	52.530	0	46932	318	607	102.995	21.027	1.391	0.719	0.610
895	1	222.000	0.000	222	222	222	209.500	608.500	209.500	608.500	2.828	209	608	1	1	1.128	1.128	0.000	1.000	1.414	222	222	-27.342	662.011	0	222	209	608	135.000	1.000	1.000	1.000	1.000
896	4	207.500	8.660	199	199	218	959.250	610.500	959.279	610.478	8.485	958	609	3	3	3.676	1.385	39.690	0.698	4.243	830	211	108.707	-6435.766	0	830	958	612	45.000	2.121	2.654	0.377	0.667
897	31	202.290	14.749	212	172	220	1263.145	611.887	1263.156	611.882	30.971	1256	609	13	5	10.696	3.690	8.642	0.406	13.342	6271	211	-0.932	6.584	0	6271	1256	613	12.995	4.851	2.899	0.345	0.721
898	1	227.000	0.000	227	227	227	1308.500	609.500	1308.500	609.500	2.828	1308	609	1	1	1.128	1.128	0.000	1.000	1.414	227	227	NaN	-685.011	0	227	1308	609	135.000	1.000	1.000	1.000	1.000
899	2	218.500	3.536	216	216	221	950.500	611.000	950.500	610.994	4.828	950	610	1	2	2.257	1.128	90.000	1.000	2.236	437	221	NaN	-719.741	0	437	950	610	116.565	1.000	2.000	0.500	1.000
900	6	216.167	4.535	209	209	221	682.500	613.167	682.491	613.175	12.485	681	611	3	5	5.173	1.477	72.391	0.484	5.831	1297	218	-0.511	-1.162	0	1297	681	616	59.036	2.185	3.503	0.285	0.600
901	1	223.000	0.000	223	223	223	342.500	612.500	342.500	612.500	2.828	342	612	1	1	1.128	1.128	0.000	1.000	1.414	223	223	NaN	-673.011	0	223	342	612	135.000	1.000	1.000	1.000	1.000
902	1	221.000	0.000	221	221	221	745.500	612.500	745.500	612.500	2.828	745	612	1	1	1.128	1.128	0.000	1.000	1.414	221	221	NaN	-667.011	0	221	745	612	135.000	1.000	1.000	1.000	1.000
903	1	219.000	0.000	219	219	219	98.500	613.500	98.500	613.500	2.828	98	613	1	1	1.128	1.128	0.000	1.000	1.414	219	219	-27.156	653.011	0	219	98	613	135.000	1.000	1.000	1.000	1.000
904	12	208.417	8.426	217	195	220	902.417	617.583	902.388	617.586	18.971	899	615	7	6	7.016	2.178	37.958	0.419	8.602	2501	207	-5.546	172.715	0	2501	899	621	35.538	3.336	3.221	0.310	0.585
905	9	210.889	5.395	209	200	218	308.611	618.722	308.614	618.717	12.485	307	616	3	5	5.487	2.088	65.301	0.726	5.831	1898	211	-23.894	779.608	0	1898	307	621	59.036	2.685	2.627	0.381	0.783
906	1	210.000	0.000	210	210	210	1073.500	616.500	1073.500	616.500	2.828	1073	616	1	1	1.128	1.128	0.000	1.000	1.414	210	210	NaN	NaN	0	210	1073	616	135.000	1.000	1.000	1.000	1.000
907	21	197.810	13.999	212	177	218	541.643	621.310	541.653	621.269	19.556	539	618	6	6	6.854	3.901	119.140	0.690	7.810	4154	197	-0.758	11.879	0	4154	540	618	129.806	4.921	1.757	0.569	0.764
908	1	223.000	0.000	223	223	223	664.500	619.500	664.500	619.500	2.828	664	619	1	1	1.128	1.128	0.000	1.000	1.414	223	223	-27.403	665.011	0	223	664	619	135.000	1.000	1.000	1.000	1.000
909	14	215.857	4.240	217	204	220	1030.714	622.357	1030.693	622.377	23.799	1027	619	8	8	9.480	1.880	44.448	0.311	11.314	3022	217	-1.684	2.415	0	3022	1027	627	45.000	2.828	5.041	0.198	0.538
910	19	216.053	4.540	217	207	222	720.395	622.132	720.410	622.130	16.728	717	620	7	4	6.852	3.531	11.449	0.853	7.280	4105	217	-24.255	1172.218	0	4105	717	623	15.945	4.000	1.941	0.515	0.826
911	429	206.515	8.659	204	182	228	416.526	651.812	416.604	651.945	265.605	394	621	42	62	39.587	13.798	119.767	0.076	66.708	88595	207	1.778	-77.676	0	88595	401	621	113.875	28.926	2.869	0.349	0.316
912	1	216.000	0.000	216	216	216	788.500	621.500	788.500	621.500	2.828	788	621	1	1	1.128	1.128	0.000	1.000	1.414	216	216	NaN	NaN	0	216	788	621	135.000	1.000	1.000	1.000	1.000
913	2	212.500	0.707	212	212	213	806.000	621.500	805.999	621.500	4.243	805	621	2	1	2.257	1.128	0.000	1.000	2.236	425	213	-26.678	631.272	0	425	805	621	153.435	1.000	2.000	0.500	1.000
914	2	204.500	7.778	199	199	210	929.000	622.500	928.986	622.500	4.243	928	622	2	1	2.257	1.128	0.000	1.000	2.236	409	210	-20.799	563.788	0	409	928	622	153.435	1.000	2.000	0.500	1.000
915	2	206.500	2.121	205	205	208	909.000	623.500	909.003	623.500	4.243	908	623	2	1	2.257	1.128	0.000	1.000	2.236	413	208	NaN	-1309.670	0	413	908	623	153.435	1.000	2.000	0.500	1.000
916	1	216.000	0.000	216	216	216	1045.500	623.500	1045.500	623.500	2.828	1045	623	1	1	1.128	1.128	0.000	1.000	1.414	216	216	-26.969	644.011	0	216	1045	623	135.000	1.000	1.000	1.000	1.000
917	1	204.000	0.000	204	204	204	697.500	624.500	697.500	624.500	2.828	697	624	1	1	1.128	1.128	0.000	1.000	1.414	204	204	NaN	NaN	0	204	697	624	135.000	1.000	1.000	1.000	1.000
918	2	201.000	2.828	199	199	203	903.000	624.500	902.995	624.500	4.243	902	624	2	1	2.257	1.128	0.000	1.000	2.236	402	203	-24.889	564.645	0	402	902	624	153.435	1.000	2.000	0.500	1.000
919	1	221.000	0.000	221	221	221	342.500	626.500	342.500	626.500	2.828	342	626	1	1	1.128	1.128	0.000	1.000	1.414	221	221	NaN	-667.011	0	221	342	626	135.000	1.000	1.000	1.000	1.000
920	276	207.062	10.369	203	178	225	552.264	651.960	552.221	651.871	153.380	532	626	38	54	51.345	6.844	120.180	0.147	64.405	57149	209	0.444	-31.839	0	57149	532	626	126.158	12.918	7.502	0.133	0.440
921	1	216.000	0.000	216	216	216	1050.500	626.500	1050.500	626.500	2.828	1050	626	1	1	1.128	1.128	0.000	1.000	1.414	216	216	NaN	NaN	0	216	1050	626	135.000	1.000	1.000	1.000	1.000
922	1	219.000	0.000	219	219	219	598.500	627.500	598.500	627.500	2.828	598	627	1	1	1.128	1.128	0.000	1.000	1.414	219	219	NaN	NaN	0	219	598	627	135.000	1.000	1.000	1.000	1.000
923	2	219.000	1.414	218	218	220	1263.000	627.500	1263.003	627.500	4.243	1262	627	2	1	2.257	1.128	0.000	1.000	2.236	438	220	0.000	-2.000	0	438	1262	627	153.435	1.000	2.000	0.500	1.000
924	4	217.750	2.217	215	215	220	335.000	629.000	335.001	629.003	5.657	334	628	2	2	2.257	2.257	0.000	1.000	2.828	871	219	-48.481	2247.682	0	871	334	628	135.000	2.000	1.000	1.000	1.000
925	1	204.000	0.000	204	204	204	1025.500	630.500	1025.500	630.500	2.828	1025	630	1	1	1.128	1.128	0.000	1.000	1.414	204	204	-26.207	608.011	0	204	1025	630	135.000	1.000	1.000	1.000	1.000
926	5	228.600	0.548	229	228	229	1126.300	631.700	1126.301	631.702	8.485	1125	630	3	3	3.833	1.661	135.000	0.873	4.243	1143	229	0.035	-1.581	0	1143	1125	630	135.000	2.121	2.308	0.433	0.769
927	4	206.000	2.582	203	203	209	629.000	632.750	629.001	632.753	9.899	627	631	4	3	4.428	1.150	143.909	0.513	5.000	824	207	NaN	-3222.833	0	824	627	631	143.130	1.947	3.850	0.260	0.571
928	2	209.000	5.657	205	205	213	872.000	632.000	871.990	631.990	5.657	871	631	2	2	2.596	0.981	135.000	0.785	2.828	418	213	NaN	-2229.908	0	418	871	631	135.000	1.414	2.646	0.378	0.667
929	1	219.000	0.000	219	219	219	1012.500	631.500	1012.500	631.500	2.828	1012	631	1	1	1.128	1.128	0.000	1.000	1.414	219	219	-27.156	653.011	0	219	1012	631	135.000	1.000	1.000	1.000	1.000
930	52	209.115	6.296	211	193	219	1041.442	636.000	1041.383	635.998	55.113	1029	631	21	8	16.025	4.131	5.168	0.215	21.024	10874	211	-8.262	310.572	0	10874	1029	637	177.274	8.000	3.879	0.258	0.510
931	18	205.278	13.123	217	177	220	204.111	635.222	204.083	635.202	15.314	202	632	4	6	5.698	4.022	77.764	0.965	6.325	3695	212	-1.831	21.669	0	3695	203	638	71.565	4.000	1.416	0.706	0.878
932	2	213.500	10.607	206	206	221	673.500	633.000	673.500	633.018	4.828	673	632	1	2	2.257	1.128	90.000	1.000	2.236	427	221	-16.255	325.754	0	427	673	632	116.565	1.000	2.000	0.500	1.000
933	1	221.000	0.000	221	221	221	183.500	633.500	183.500	633.500	2.828	183	633	1	1	1.128	1.128	0.000	1.000	1.414	221	221	-27.280	659.011	0	221	183	633	135.000	1.000	1.000	1.000	1.000
934	7	209.143	5.336	211	200	216	675.357	635.929	675.361	635.923	12.485	674	633	3	5	5.172	1.723	69.950	0.564	5.831	1464	211	-0.506	-0.745	0	1464	674	638	59.036	2.427	3.002	0.333	0.667
935	3	227.000	2.000	225	225	229	969.167	634.833	969.169	634.833	5.657	968	634	2	2	2.365	1.615	135.000	1.000	2.828	681	227	0.319	-1.500	0	681	968	634	135.000	2.000	1.464	0.683	0.857
936	1	219.000	0.000	219	219	219	1014.500	634.500	1014.500	634.500	2.828	1014	634	1	1	1.128	1.128	0.000	1.000	1.414	219	219	NaN	-661.011	0	219	1014	634	135.000	1.000	1.000	1.000	1.000
937	3	213.667	8.505	205	205	222	664.833	636.167	664.846	636.166	5.657	664	635	2	2	2.365	1.615	135.000	1.000	2.828	641	214	NaN	-481625.305	0	641	664	635	135.000	2.000	1.464	0.683	0.857
938	2	209.000	7.071	204	204	214	812.000	636.000	812.011	636.011	5.657	811	635	2	2	2.596	0.981	135.000	0.785	2.828	418	214	0.000	-2.000	0	418	811	635	135.000	1.414	2.646	0.378	0.667
939	292	204.082	11.017	209	178	226	319.818	665.199	319.849	665.335	130.912	315	636	9	55	51.692	7.192	88.569	0.214	55.082	59592	206	1.534	-51.541	0	59592	320	691	86.878	9.000	7.187	0.139	0.689
940	239	200.506	11.275	200	173	227	808.964	650.190	808.976	650.172	127.054	787	636	42	21	25.754	11.816	8.049	0.186	42.755	47921	199	-0.886	22.431	0	47921	787	656	10.784	20.616	2.180	0.459	0.451
941	3	221.333	1.155	222	220	222	1131.833	637.167	1131.834	637.168	5.657	1131	636	2	2	2.365	1.615	135.000	1.000	2.828	664	222	NaN	-2028.446	0	664	1131	636	135.000	2.000	1.464	0.683	0.857
942	16	191.562	16.508	201	163	211	314.062	641.875	314.025	641.917	23.314	313	637	3	10	8.867	2.297	93.348	0.370	10.198	3065	201	-0.544	-1.331	0	3065	313	637	101.310	3.000	3.860	0.259	0.696
943	1	214.000	0.000	214	214	214	421.500	637.500	421.500	637.500	2.828	421	637	1	1	1.128	1.128	0.000	1.000	1.414	214	214	NaN	-646.011	0	214	421	637	135.000	1.000	1.000	1.000	1.000
944	1	217.000	0.000	217	217	217	799.500	637.500	799.500	637.500	2.828	799	637	1	1	1.128	1.128	0.000	1.000	1.414	217	217	-27.031	647.011	0	217	799	637	135.000	1.000	1.000	1.000	1.000
945	4	210.750	5.560	207	207	219	570.500	639.000	570.497	639.005	7.071	569	638	3	2	3.216	1.583	148.283	1.000	3.606	843	209	-24.832	923.338	0	843	569	638	146.310	2.000	2.031	0.492	0.800
946	6	212.167	2.639	213	208	216	1042.167	639.667	1042.173	639.664	9.071	1041	638	3	3	2.930	2.607	153.435	0.916	3.606	1273	213	-49.157	2598.194	0	1273	1041	638	123.690	3.000	1.124	0.890	0.800
947	9	210.778	10.895	190	190	222	810.833	640.944	810.829	640.951	11.314	809	639	4	4	5.150	2.225	130.269	0.884	5.657	1897	214	4.986	-189.312	0	1897	809	639	135.000	2.828	2.314	0.432	0.783
948	18	196.056	12.651	177	177	216	864.056	641.944	864.011	641.991	18.728	860	640	8	4	7.827	2.928	26.450	0.645	8.944	3529	197	2.569	-59.177	0	3529	860	644	26.565	4.000	2.673	0.374	0.800
949	1	215.000	0.000	215	215	215	663.500	641.500	663.500	641.500	2.828	663	641	1	1	1.128	1.128	0.000	1.000	1.414	215	215	-26.906	641.011	0	215	663	641	135.000	1.000	1.000	1.000	1.000
950	18	216.389	7.445	223	198	223	1300.611	642.889	1300.593	642.895	16.485	1297	641	6	4	5.805	3.948	171.657	0.832	6.708	3895	219	-6.693	216.509	0	3895	1297	642	153.435	4.000	1.471	0.680	0.878
951	5	218.400	3.362	214	214	222	575.700	643.300	575.699	643.305	8.485	574	642	3	3	3.833	1.661	135.000	0.873	4.243	1092	219	NaN	-6883.448	0	1092	574	642	135.000	2.121	2.308	0.433	0.769
952	6	205.667	10.270	191	191	218	667.333	642.833	667.312	642.849	11.899	665	642	5	2	4.391	1.740	3.995	0.532	5.099	1234	212	-6.000	149.262	0	1234	665	642	168.690	2.000	2.524	0.396	0.706
953	113	204.717	10.401	207	178	224	1069.102	650.226	1069.171	650.227	90.811	1055	642	22	17	15.638	9.200	135.899	0.172	23.259	23133	207	-0.530	-0.491	0	23133	1055	648	154.537	14.061	1.700	0.588	0.475
954	2	219.000	1.414	218	218	220	795.000	643.500	794.998	643.500	4.243	794	643	2	1	2.257	1.128	0.000	1.000	2.236	438	220	NaN	-670.126	0	438	794	643	153.435	1.000	2.000	0.500	1.000
955	6	206.000	9.487	192	192	219	856.000	644.167	856.012	644.179	9.071	854	643	4	2	3.718	2.055	0.000	0.916	4.123	1236	209	-0.106	-0.917	0	1236	854	644	165.964	2.000	1.809	0.553	0.857
956	1	216.000	0.000	216	216	216	868.500	643.500	868.500	643.500	2.828	868	643	1	1	1.128	1.128	0.000	1.000	1.414	216	216	NaN	-652.011	0	216	868	643	135.000	1.000	1.000	1.000	1.000
957	1	219.000	0.000	219	219	219	939.500	643.500	939.500	643.500	2.828	939	643	1	1	1.128	1.128	0.000	1.000	1.414	219	219	NaN	NaN	0	219	939	643	135.000	1.000	1.000	1.000	1.000
958	20	208.350	11.385	217	186	221	837.800	646.100	837.787	646.103	20.728	833	644	9	4	7.857	3.241	8.493	0.585	9.220	4167	214	-0.550	-1.084	0	4167	833	647	12.529	4.000	2.424	0.413	0.755
959	10	201.900	13.560	193	188	220	868.300	646.000	868.237	645.993	13.314	866	644	5	4	4.928	2.583	156.151	0.709	5.831	2019	198	-1.330	32.534	0	2019	866	644	149.036	3.480	1.908	0.524	0.714
960	52	203.615	13.164	216	178	224	285.750	654.519	285.753	654.496	41.799	283	645	7	17	17.403	3.804	103.003	0.374	18.385	10588	206	-2.497	41.322	0	10588	283	645	112.380	5.173	4.575	0.219	0.689
961	1	214.000	0.000	214	214	214	940.500	645.500	940.500	645.500	2.828	940	645	1	1	1.128	1.128	0.000	1.000	1.414	214	214	NaN	NaN	0	214	940	645	135.000	1.000	1.000	1.000	1.000
962	1	215.000	0.000	215	215	215	943.500	645.500	943.500	645.500	2.828	943	645	1	1	1.128	1.128	0.000	1.000	1.414	215	215	-26.906	641.011	0	215	943	645	135.000	1.000	1.000	1.000	1.000
963	1	200.000	0.000	200	200	200	1017.500	645.500	1017.500	645.500	2.828	1017	645	1	1	1.128	1.128	0.000	1.000	1.414	200	200	-25.948	596.010	0	200	1017	645	135.000	1.000	1.000	1.000	1.000
964	1	220.000	0.000	220	220	220	525.500	646.500	525.500	646.500	2.828	525	646	1	1	1.128	1.128	0.000	1.000	1.414	220	220	NaN	NaN	0	220	525	646	135.000	1.000	1.000	1.000	1.000
965	55	210.127	10.056	222	188	223	580.173	654.573	580.177	654.559	44.971	577	646	6	17	18.139	3.861	92.982	0.342	18.028	11557	212	10.344	-349.416	0	11557	577	646	109.440	5.134	4.699	0.213	0.636
966	1	203.000	0.000	203	203	203	831.500	646.500	831.500	646.500	2.828	831	646	1	1	1.128	1.128	0.000	1.000	1.414	203	203	NaN	NaN	0	203	831	646	135.000	1.000	1.000	1.000	1.000
967	82	202.537	13.058	192	176	225	1003.195	651.232	1003.252	651.271	51.113	995	646	16	13	16.908	6.175	152.976	0.394	19.105	16608	205	-1.187	20.257	0	16608	995	646	137.121	8.713	2.738	0.365	0.661
968	42	207.786	8.592	210	190	220	1355.143	655.738	1355.134	655.711	48.527	1350	646	10	19	18.633	2.870	62.688	0.224	21.471	8727	210	-4.515	127.737	0	8727	1350	665	62.241	4.373	6.493	0.154	0.600
969	2	214.500	6.364	210	210	219	990.000	648.500	989.990	648.500	4.243	989	648	2	1	2.257	1.128	0.000	1.000	2.236	429	219	0.000	-2.000	0	429	989	648	153.435	1.000	2.000	0.500	1.000
970	1	212.000	0.000	212	212	212	1052.500	648.500	1052.500	648.500	2.828	1052	648	1	1	1.128	1.128	0.000	1.000	1.414	212	212	-26.718	632.011	0	212	1052	648	135.000	1.000	1.000	1.000	1.000
971	5	217.600	4.099	215	214	223	641.500	650.700	641.507	650.691	8.485	640	649	3	3	3.086	2.063	55.901	0.873	3.606	1088	215	NaN	-1567.596	0	1088	640	652	33.690	2.685	1.496	0.668	0.714
972	885	203.801	9.722	201	172	228	533.558	687.516	533.442	687.460	316.960	510	651	40	78	50.791	22.185	96.787	0.111	78.160	180364	203	-1.189	26.499	0	180364	531	651	93.668	32.978	2.289	0.437	0.423
973	1475	199.843	10.123	194	173	223	1013.235	692.278	1013.049	692.418	434.115	988	651	68	83	53.757	34.936	64.924	0.098	98.478	294768	198	-0.281	11.909	0	294768	998	734	57.440	62.858	1.539	0.650	0.400
974	2	214.500	4.950	211	211	218	1055.500	653.000	1055.500	653.009	4.828	1055	652	1	2	2.257	1.128	90.000	1.000	2.236	429	218	0.000	-2.000	0	429	1055	652	116.565	1.000	2.000	0.500	1.000
975	2	217.500	0.707	217	217	218	460.500	654.000	460.500	653.999	4.828	460	653	1	2	2.257	1.128	90.000	1.000	2.236	435	218	-38.206	1297.034	0	435	460	653	116.565	1.000	2.000	0.500	1.000
976	2740	202.117	9.634	198	173	225	821.711	709.720	821.494	709.914	870.958	762	653	124	109	74.395	46.894	29.890	0.045	126.115	553801	201	0.317	-6.077	0	553801	762	688	169.492	92.026	1.586	0.630	0.299
977	5	211.600	7.956	218	199	218	990.700	654.300	990.680	654.303	8.485	989	653	3	3	3.461	1.839	45.000	0.873	4.243	1058	214	NaN	-111211.014	0	1058	989	656	45.000	2.685	1.882	0.531	0.714
978	627	207.062	8.036	204	183	223	488.730	687.872	488.720	687.882	259.848	463	655	46	53	42.288	18.878	49.214	0.117	68.884	129828	207	-2.539	75.825	0	129828	464	708	50.301	32.082	2.240	0.446	0.424
979	15	204.800	11.175	213	184	219	1038.367	657.900	1038.368	657.882	16.142	1036	655	5	6	5.950	3.210	128.546	0.723	6.708	3072	209	-7.053	140.777	0	3072	1037	655	116.565	3.536	1.853	0.540	0.769
980	1	209.000	0.000	209	209	209	636.500	658.500	636.500	658.500	2.828	636	658	1	1	1.128	1.128	0.000	1.000	1.414	209	209	-26.527	623.011	0	209	636	658	135.000	1.000	1.000	1.000	1.000
981	2	195.500	12.021	187	187	204	789.500	659.000	789.500	659.022	4.828	789	658	1	2	2.257	1.128	90.000	1.000	2.236	391	204	-13.219	239.620	0	391	789	658	116.565	1.000	2.000	0.500	1.000
982	2	213.500	2.121	212	212	215	1026.000	658.500	1026.003	658.500	4.243	1025	658	2	1	2.257	1.128	0.000	1.000	2.236	427	215	-36.561	1215.411	0	427	1025	658	153.435	1.000	2.000	0.500	1.000
983	1	212.000	0.000	212	212	212	1186.500	658.500	1186.500	658.500	2.828	1186	658	1	1	1.128	1.128	0.000	1.000	1.414	212	212	-26.718	632.011	0	212	1186	658	135.000	1.000	1.000	1.000	1.000
984	1	219.000	0.000	219	219	219	481.500	659.500	481.500	659.500	2.828	481	659	1	1	1.128	1.128	0.000	1.000	1.414	219	219	NaN	-661.011	0	219	481	659	135.000	1.000	1.000	1.000	1.000
985	18	215.111	5.697	219	202	220	548.444	660.944	548.464	660.926	22.385	544	659	8	4	6.712	3.415	174.351	0.451	8.246	3872	218	-22.572	656.886	0	3872	544	661	165.964	4.000	1.966	0.509	0.655
986	2	208.500	7.778	203	203	214	1190.000	659.500	1190.012	659.500	4.243	1189	659	2	1	2.257	1.128	0.000	1.000	2.236	417	214	0.000	-2.000	0	417	1189	659	153.435	1.000	2.000	0.500	1.000
987	51	197.745	11.641	209	175	221	1357.912	667.324	1357.886	667.251	38.971	1356	659	4	17	16.608	3.910	83.329	0.422	17.464	10085	196	0.933	-25.209	0	10085	1356	676	76.759	4.000	4.248	0.235	0.887
988	1	220.000	0.000	220	220	220	308.500	660.500	308.500	660.500	2.828	308	660	1	1	1.128	1.128	0.000	1.000	1.414	220	220	-27.218	656.011	0	220	308	660	135.000	1.000	1.000	1.000	1.000
989	4	220.500	1.000	221	219	221	810.000	660.500	810.000	660.500	8.243	808	660	4	1	4.514	1.128	0.000	0.740	4.123	882	221	-53.287	2560.997	0	882	808	660	165.964	1.000	4.000	0.250	1.000
990	14	213.929	6.498	217	203	226	1197.000	663.071	1197.027	663.104	25.799	1192	660	9	7	6.293	2.832	148.676	0.264	9.849	2995	215	-16.897	578.433	0	2995	1192	660	156.038	5.367	2.222	0.450	0.431
991	1	192.000	0.000	192	192	192	788.500	661.500	788.500	661.500	2.828	788	661	1	1	1.128	1.128	0.000	1.000	1.414	192	192	-25.423	572.010	0	192	788	661	135.000	1.000	1.000	1.000	1.000
992	4	212.000	9.274	220	203	220	1033.000	662.500	1033.019	662.518	7.657	1032	661	2	3	3.216	1.583	121.717	0.857	3.606	848	220	67.013	-3443.534	0	848	1032	661	123.690	2.000	2.031	0.492	0.800
993	1	220.000	0.000	220	220	220	710.500	662.500	710.500	662.500	2.828	710	662	1	1	1.128	1.128	0.000	1.000	1.414	220	220	NaN	NaN	0	220	710	662	135.000	1.000	1.000	1.000	1.000
994	1	195.000	0.000	195	195	195	1041.500	662.500	1041.500	662.500	2.828	1041	662	1	1	1.128	1.128	0.000	1.000	1.414	195	195	-25.621	581.010	0	195	1041	662	135.000	1.000	1.000	1.000	1.000
995	30	207.400	7.828	202	193	219	1209.067	667.033	1209.052	667.030	31.213	1205	664	8	6	6.612	5.777	0.137	0.387	8.944	6222	209	-13.078	354.277	0	6222	1205	669	26.565	6.000	1.145	0.874	0.698
996	6	216.167	2.483	218	213	219	550.167	668.333	550.170	668.334	9.657	549	666	2	4	4.134	1.848	77.067	0.809	4.472	1297	218	NaN	-6742.543	0	1297	549	670	63.435	2.000	2.237	0.447	0.857
997	2	218.500	0.707	218	218	219	1091.500	667.000	1091.500	667.001	4.828	1091	666	1	2	2.257	1.128	90.000	1.000	2.236	437	219	-27.055	649.272	0	437	1091	666	116.565	1.000	2.000	0.500	1.000
998	5	209.800	9.524	198	198	221	692.900	668.700	692.889	668.684	7.657	692	667	2	3	3.144	2.025	108.435	1.000	3.606	1049	210	-13.880	310.419	0	1049	692	667	123.690	2.000	1.553	0.644	0.909
999	2	203.000	0.000	203	203	203	1097.000	668.500	1097.000	668.500	4.243	1096	668	2	1	2.257	1.128	0.000	1.000	2.236	406	203	NaN	-613.011	0	406	1096	668	153.435	1.000	2.000	0.500	1.000
1000	4	210.000	14.810	188	188	220	1118.250	669.750	1118.276	669.721	7.657	1117	668	2	3	3.192	1.596	71.565	0.857	3.606	840	217	-4.851	79.639	0	840	1117	671	56.310	2.000	2.000	0.500	0.800
1001	1	230.000	0.000	230	230	230	1136.500	668.500	1136.500	668.500	2.828	1136	668	1	1	1.128	1.128	0.000	1.000	1.414	230	230	NaN	NaN	0	230	1136	668	135.000	1.000	1.000	1.000	1.000
1002	1	217.000	0.000	217	217	217	906.500	669.500	906.500	669.500	2.828	906	669	1	1	1.128	1.128	0.000	1.000	1.414	217	217	-27.031	647.011	0	217	906	669	135.000	1.000	1.000	1.000	1.000
1003	6	212.333	5.888	202	202	218	1090.500	671.000	1090.486	671.005	10.485	1089	669	3	4	4.633	1.649	50.310	0.686	5.000	1274	215	-0.895	-0.584	0	1274	1089	673	53.130	2.121	2.810	0.356	0.750
1004	805	200.350	12.484	208	166	225	1262.120	703.863	1261.996	703.417	411.103	1235	669	56	80	50.931	20.124	101.638	0.060	86.163	161282	201	-0.394	2.356	0	161282	1241	669	111.801	53.174	2.531	0.395	0.289
1005	2	219.500	0.707	219	219	220	579.500	671.000	579.500	670.998	4.828	579	670	1	2	2.257	1.128	90.000	1.000	2.236	439	220	-38.122	1297.183	0	439	579	670	116.565	1.000	2.000	0.500	1.000
1006	12	210.833	8.526	214	194	221	1097.333	671.583	1097.363	671.596	20.728	1093	670	9	3	7.840	1.949	8.448	0.351	9.220	2530	214	-9.024	251.993	0	2530	1093	673	12.529	2.798	4.023	0.249	0.615
1007	19	206.895	9.510	209	190	221	869.974	673.289	870.002	673.298	22.971	866	671	8	4	7.123	3.396	0.996	0.453	8.246	3931	209	-4.914	125.534	0	3931	866	672	165.964	4.000	2.097	0.477	0.655
1008	2	209.500	0.707	209	209	210	292.000	672.500	292.001	672.500	4.243	291	672	2	1	2.257	1.128	0.000	1.000	2.236	419	210	0.000	-2.000	0	419	291	672	153.435	1.000	2.000	0.500	1.000
1009	6	203.667	9.395	192	192	216	921.167	673.500	921.176	673.484	9.899	919	672	4	3	3.416	2.236	0.000	0.769	4.123	1222	208	19.563	-745.740	0	1222	919	673	165.964	3.000	1.528	0.655	0.667
1010	1	217.000	0.000	217	217	217	963.500	672.500	963.500	672.500	2.828	963	672	1	1	1.128	1.128	0.000	1.000	1.414	217	217	-27.031	647.011	0	217	963	672	135.000	1.000	1.000	1.000	1.000
1011	1	209.000	0.000	209	209	209	784.500	674.500	784.500	674.500	2.828	784	674	1	1	1.128	1.128	0.000	1.000	1.414	209	209	NaN	NaN	0	209	784	674	135.000	1.000	1.000	1.000	1.000
1012	3	219.333	0.577	219	219	220	935.500	674.500	935.498	674.500	6.243	934	674	3	1	3.385	1.128	0.000	0.967	3.162	658	219	-27.115	652.020	0	658	934	674	161.565	1.000	3.000	0.333	1.000
1013	1	221.000	0.000	221	221	221	941.500	674.500	941.500	674.500	2.828	941	674	1	1	1.128	1.128	0.000	1.000	1.414	221	221	NaN	NaN	0	221	941	674	135.000	1.000	1.000	1.000	1.000
1014	4	214.250	8.617	205	205	223	945.750	676.000	945.722	675.961	10.485	944	674	3	4	4.428	1.150	126.091	0.457	5.000	857	220	-15.554	387.742	0	857	944	674	126.870	1.947	3.850	0.260	0.571
1015	2	219.500	0.707	219	219	220	1088.500	675.000	1088.500	674.998	4.828	1088	674	1	2	2.257	1.128	90.000	1.000	2.236	439	220	0.000	-2.000	0	439	1088	674	116.565	1.000	2.000	0.500	1.000
1016	1	216.000	0.000	216	216	216	1270.500	674.500	1270.500	674.500	2.828	1270	674	1	1	1.128	1.128	0.000	1.000	1.414	216	216	NaN	-652.011	0	216	1270	674	135.000	1.000	1.000	1.000	1.000
1017	13	218.154	3.848	220	212	224	1277.962	675.654	1277.990	675.656	19.899	1273	674	9	3	9.381	1.764	173.198	0.413	9.220	2836	218	-33.285	1598.348	0	2836	1273	675	167.471	2.414	5.316	0.188	0.650
1018	6	218.833	2.639	215	215	222	682.000	677.000	681.998	676.998	9.657	681	675	2	4	3.988	1.916	71.565	0.809	4.472	1313	220	-0.379	-1.221	0	1313	681	679	63.435	2.000	2.082	0.480	0.857
1019	2	214.000	4.243	211	211	217	685.000	675.500	685.006	675.500	4.243	684	675	2	1	2.257	1.128	0.000	1.000	2.236	428	217	0.000	-2.000	0	428	684	675	153.435	1.000	2.000	0.500	1.000
1020	13	206.000	10.954	216	189	218	767.269	676.038	767.278	676.016	18.485	763	675	8	2	8.014	2.065	4.523	0.478	8.246	2678	207	-2.812	62.170	0	2678	763	677	14.036	2.000	3.880	0.258	0.867
1021	2	203.000	5.657	199	199	207	578.500	677.000	578.500	676.990	4.828	578	676	1	2	2.257	1.128	90.000	1.000	2.236	406	207	-22.103	483.335	0	406	578	676	116.565	1.000	2.000	0.500	1.000
1022	5	208.400	4.219	205	205	215	1356.300	679.100	1356.306	679.098	10.485	1355	677	3	4	4.474	1.423	54.720	0.572	5.000	1042	207	NaN	-13568.544	0	1042	1355	681	53.130	2.121	3.145	0.318	0.667
1023	2	220.000	0.000	220	220	220	933.000	679.000	933.000	679.000	5.657	932	678	2	2	2.596	0.981	135.000	0.785	2.828	440	220	NaN	-1325.022	0	440	932	678	135.000	1.414	2.646	0.378	0.667
1024	45	215.000	3.879	216	202	220	559.900	684.611	559.908	684.602	40.870	556	679	8	13	11.022	5.198	81.324	0.339	14.765	9675	216	-32.438	1511.986	0	9675	557	692	61.699	8.000	2.120	0.472	0.581
1025	1	212.000	0.000	212	212	212	1350.500	680.500	1350.500	680.500	2.828	1350	680	1	1	1.128	1.128	0.000	1.000	1.414	212	212	NaN	-640.011	0	212	1350	680	135.000	1.000	1.000	1.000	1.000
1026	194	204.443	11.544	216	178	225	921.057	689.129	921.116	689.088	155.782	901	681	47	24	22.815	10.827	12.908	0.100	47.265	39662	206	-0.631	5.643	0	39662	901	686	6.072	21.493	2.107	0.475	0.346
1027	483	205.547	9.918	212	179	224	425.028	699.722	425.153	699.790	126.853	407	682	39	31	41.587	14.788	150.333	0.377	44.102	99279	205	1.271	-44.391	0	99279	408	685	147.031	18.372	2.812	0.356	0.705
1028	19	206.789	7.736	196	193	217	1345.921	684.132	1345.897	684.151	33.456	1339	682	13	6	10.371	2.333	16.509	0.213	13.928	3929	210	112.640	-6831.559	0	3929	1339	688	21.038	4.121	4.446	0.225	0.447
1029	127	196.740	15.365	193	165	219	1195.406	694.563	1195.597	694.408	90.468	1181	683	30	23	29.568	5.469	41.791	0.195	35.511	24986	197	0.393	-13.595	0	24986	1181	702	32.347	9.948	5.407	0.185	0.492
1030	1	219.000	0.000	219	219	219	480.500	684.500	480.500	684.500	2.828	480	684	1	1	1.128	1.128	0.000	1.000	1.414	219	219	-27.156	653.011	0	219	480	684	135.000	1.000	1.000	1.000	1.000
1031	2	208.000	12.728	199	199	217	766.000	684.500	765.979	684.500	4.243	765	684	2	1	2.257	1.128	0.000	1.000	2.236	416	217	0.000	-2.000	0	416	765	684	153.435	1.000	2.000	0.500	1.000
1032	9	202.889	14.225	219	183	219	865.722	686.389	865.694	686.393	11.071	864	684	3	4	4.200	2.729	60.482	0.923	5.000	1826	204	1.878	-44.830	0	1826	864	688	53.130	3.000	1.539	0.650	0.900
1033	1	221.000	0.000	221	221	221	959.500	684.500	959.500	684.500	2.828	959	684	1	1	1.128	1.128	0.000	1.000	1.414	221	221	-27.280	659.011	0	221	959	684	135.000	1.000	1.000	1.000	1.000
1034	1	220.000	0.000	220	220	220	777.500	685.500	777.500	685.500	2.828	777	685	1	1	1.128	1.128	0.000	1.000	1.414	220	220	NaN	NaN	0	220	777	685	135.000	1.000	1.000	1.000	1.000
1035	1	226.000	0.000	226	226	226	986.500	685.500	986.500	685.500	2.828	986	685	1	1	1.128	1.128	0.000	1.000	1.414	226	226	NaN	-682.011	0	226	986	685	135.000	1.000	1.000	1.000	1.000
1036	7	209.000	12.767	181	181	219	1029.786	686.071	1029.826	686.084	13.899	1027	685	6	2	5.522	1.614	9.768	0.455	6.325	1463	213	9.116	-325.419	0	1463	1027	687	18.435	2.000	3.421	0.292	0.667
1037	2	215.000	4.243	212	212	218	764.000	686.500	763.993	686.500	4.243	763	686	2	1	2.257	1.128	0.000	1.000	2.236	430	218	-32.464	1039.497	0	430	763	686	153.435	1.000	2.000	0.500	1.000
1038	1	205.000	0.000	205	205	205	775.500	686.500	775.500	686.500	2.828	775	686	1	1	1.128	1.128	0.000	1.000	1.414	205	205	-26.272	611.011	0	205	775	686	135.000	1.000	1.000	1.000	1.000
1039	4	210.500	5.196	212	203	215	1105.500	687.000	1105.503	687.004	7.071	1104	686	3	2	3.216	1.583	31.717	1.000	3.606	842	212	-25.625	748.474	0	842	1104	688	33.690	2.000	2.031	0.492	0.800
1040	1	216.000	0.000	216	216	216	420.500	687.500	420.500	687.500	2.828	420	687	1	1	1.128	1.128	0.000	1.000	1.414	216	216	NaN	-652.011	0	216	420	687	135.000	1.000	1.000	1.000	1.000
1041	6	214.000	3.225	213	211	220	578.500	690.000	578.500	690.016	12.828	578	687	1	6	6.770	1.128	90.000	0.458	6.083	1284	213	NaN	-9753.699	0	1284	578	687	99.462	1.000	6.000	0.167	1.000
1042	2	213.500	7.778	208	208	219	655.000	687.500	655.013	687.500	4.243	654	687	2	1	2.257	1.128	0.000	1.000	2.236	427	219	0.000	-2.000	0	427	654	687	153.435	1.000	2.000	0.500	1.000
1043	1	215.000	0.000	215	215	215	1025.500	687.500	1025.500	687.500	2.828	1025	687	1	1	1.128	1.128	0.000	1.000	1.414	215	215	-26.906	641.011	0	215	1025	687	135.000	1.000	1.000	1.000	1.000
1044	2	212.000	2.828	210	210	214	1358.000	690.000	1358.004	689.996	5.657	1357	689	2	2	2.596	0.981	45.000	0.785	2.828	424	214	0.000	-2.000	0	424	1357	691	45.000	1.414	2.646	0.378	0.667
1045	1	205.000	0.000	205	205	205	508.500	690.500	508.500	690.500	2.828	508	690	1	1	1.128	1.128	0.000	1.000	1.414	205	205	-26.272	611.011	0	205	508	690	135.000	1.000	1.000	1.000	1.000
1046	1	214.000	0.000	214	214	214	1183.500	690.500	1183.500	690.500	2.828	1183	690	1	1	1.128	1.128	0.000	1.000	1.414	214	214	-26.844	638.011	0	214	1183	690	135.000	1.000	1.000	1.000	1.000
1047	57	203.228	11.574	212	182	220	1282.289	692.061	1282.351	692.072	47.213	1272	690	20	5	20.085	3.613	172.333	0.321	20.616	11584	205	-2.851	53.458	0	11584	1272	690	165.964	4.534	5.558	0.180	0.765
1048	8	188.125	13.820	176	173	202	1306.000	692.000	1306.034	692.003	9.657	1305	690	2	4	4.514	2.257	90.000	1.000	4.472	1505	200	-3.109	52.940	0	1505	1305	690	116.565	2.000	2.000	0.500	1.000
1049	10	209.100	10.857	208	189	222	993.000	692.300	993.012	692.309	10.485	991	691	4	3	4.111	3.097	2.596E-14	1.000	4.472	2091	212	47.628	-1955.211	0	2091	991	691	153.435	3.000	1.327	0.753	0.909
1050	2	216.000	1.414	215	215	217	1047.000	691.500	1047.002	691.500	4.243	1046	691	2	1	2.257	1.128	0.000	1.000	2.236	432	217	NaN	-661.127	0	432	1046	691	153.435	1.000	2.000	0.500	1.000
1051	30	209.900	7.499	217	192	219	1174.667	694.000	1174.701	693.981	33.456	1169	691	12	7	12.249	3.118	25.484	0.337	13.416	6297	212	-3.846	117.626	0	6297	1169	697	26.565	4.468	3.928	0.255	0.638
1052	9	206.444	3.504	204	200	212	1351.944	691.722	1351.946	691.720	15.071	1349	691	7	2	7.225	1.586	5.988	0.498	7.280	1858	207	-0.246	-0.258	0	1858	1349	693	15.945	2.000	4.555	0.220	0.783
1053	2	218.500	0.707	218	218	219	323.500	693.000	323.500	693.002	4.828	323	692	1	2	2.257	1.128	90.000	1.000	2.236	437	219	NaN	-1331.187	0	437	323	692	116.565	1.000	2.000	0.500	1.000
1054	4	217.750	0.500	218	217	218	725.000	693.000	725.000	692.999	5.657	724	692	2	2	2.257	2.257	0.000	1.000	2.828	871	218	0.652	-0.903	0	871	724	692	135.000	2.000	1.000	1.000	1.000
1055	2	222.500	2.121	221	221	224	801.000	693.000	801.003	693.003	5.657	800	692	2	2	2.596	0.981	135.000	0.785	2.828	445	224	0.000	-2.000	0	445	800	692	135.000	1.414	2.646	0.378	0.667
1056	17	208.647	10.105	205	184	220	867.912	694.206	867.920	694.235	14.485	866	692	4	5	5.255	4.119	80.606	1.000	5.831	3547	211	-5.012	109.843	0	3547	866	692	120.964	4.000	1.276	0.784	0.919
1057	1	222.000	0.000	222	222	222	965.500	693.500	965.500	693.500	2.828	965	693	1	1	1.128	1.128	0.000	1.000	1.414	222	222	-27.342	662.011	0	222	965	693	135.000	1.000	1.000	1.000	1.000
1058	106	204.245	12.662	214	177	223	1308.943	696.208	1309.097	696.191	84.770	1293	693	36	7	30.657	4.402	4.977	0.185	36.222	21650	208	4.876	-135.598	0	21650	1293	697	6.340	7.000	6.964	0.144	0.576
1059	1	216.000	0.000	216	216	216	512.500	695.500	512.500	695.500	2.828	512	695	1	1	1.128	1.128	0.000	1.000	1.414	216	216	NaN	-652.011	0	216	512	695	135.000	1.000	1.000	1.000	1.000
1060	13	213.000	7.188	215	193	220	1161.577	698.269	1161.560	698.260	16.142	1159	695	5	6	5.927	2.793	122.407	0.627	6.708	2769	215	1571.257	-227077.063	0	2769	1161	695	116.565	4.028	2.123	0.471	0.667
1061	1	210.000	0.000	210	210	210	888.500	696.500	888.500	696.500	2.828	888	696	1	1	1.128	1.128	0.000	1.000	1.414	210	210	NaN	NaN	0	210	888	696	135.000	1.000	1.000	1.000	1.000
1062	2	214.500	6.364	210	210	219	676.000	698.000	675.990	698.010	5.657	675	697	2	2	2.596	0.981	45.000	0.785	2.828	429	219	NaN	-2372.459	0	429	675	699	45.000	1.414	2.646	0.378	0.667
1063	37	210.081	8.516	213	192	220	767.554	704.311	767.569	704.333	38.284	763	698	10	12	12.109	3.891	126.475	0.317	13.892	7773.000	213	-5.622	151.928	0	7773.000	765	698	120.256	6.204	3.112	0.321	0.565
1064	22	202.818	10.317	189	188	218	1342.000	700.955	1342.011	700.937	22.728	1337	698	9	5	7.868	3.560	3.881	0.535	9.220	4462	205	-3.130	76.031	0	4462	1337	700	167.471	4.813	2.210	0.453	0.677
1065	1	218.000	0.000	218	218	218	453.500	699.500	453.500	699.500	2.828	453	699	1	1	1.128	1.128	0.000	1.000	1.414	218	218	-27.094	650.011	0	218	453	699	135.000	1.000	1.000	1.000	1.000
1066	9	208.778	6.942	218	198	218	1096.611	700.833	1096.587	700.834	13.899	1094	699	6	3	5.524	2.074	157.079	0.585	6.708	1879	209	32.667	-1731.687	0	1879	1094	699	153.435	3.000	2.663	0.375	0.692
1067	38	202.474	13.508	212	175	222	1333.763	707.816	1333.745	707.807	32.971	1330	701	6	13	11.288	4.286	78.262	0.439	13.928	7694.000	206	4.147	-105.159	0	7694.000	1330	714	68.962	5.537	2.634	0.380	0.738
1068	4	203.750	8.098	192	192	210	784.750	703.250	784.750	703.245	7.657	783	702	3	2	3.192	1.596	18.435	0.857	3.606	815	208	-0.990	-0.800	0	815	783	704	33.690	2.000	2.000	0.500	0.800
1069	1	213.000	0.000	213	213	213	886.500	702.500	886.500	702.500	2.828	886	702	1	1	1.128	1.128	0.000	1.000	1.414	213	213	NaN	NaN	0	213	886	702	135.000	1.000	1.000	1.000	1.000
1070	104	202.212	15.123	214	172	223	573.375	714.942	573.373	714.808	62.870	566	703	11	23	21.948	6.033	74.245	0.331	24.166	21030	205	-0.560	1.013	0	21030	567	725	65.556	8.856	3.638	0.275	0.658
1071	1	210.000	0.000	210	210	210	777.500	703.500	777.500	703.500	2.828	777	703	1	1	1.128	1.128	0.000	1.000	1.414	210	210	NaN	NaN	0	210	777	703	135.000	1.000	1.000	1.000	1.000
1072	4	199.500	12.503	188	188	217	889.250	703.750	889.242	703.772	7.071	888	703	3	2	3.192	1.596	18.435	1.000	3.606	798	199	-4.928	116.655	0	798	888	705	33.690	2.000	2.000	0.500	0.800
1073	9	217.667	3.841	220	210	222	992.944	705.500	992.950	705.501	12.485	991	703	4	4	3.828	2.993	103.949	0.726	5.000	1959	219	-0.939	-0.311	0	1959	992	703	126.870	4.000	1.279	0.782	0.750
1074	4	217.750	5.315	210	210	222	1164.000	704.500	1163.993	704.499	7.657	1163	703	2	3	3.216	1.583	121.717	0.857	3.606	871	220	-1.032	-0.749	0	871	1163	703	123.690	2.000	2.031	0.492	0.800
1075	4	220.000	0.816	220	219	221	491.250	706.000	491.250	706.000	9.657	490	704	2	4	3.969	1.283	107.609	0.539	4.472	880	220	NaN	-2679.413	0	880	490	704	116.565	1.900	3.093	0.323	0.667
1076	2	216.000	8.485	210	210	222	651.500	705.000	651.500	704.987	4.828	651	704	1	2	2.257	1.128	90.000	1.000	2.236	432	222	0.000	-2.000	0	432	651	704	116.565	1.000	2.000	0.500	1.000
1077	3	213.667	4.041	216	209	216	941.167	706.500	941.174	706.500	8.485	940	705	2	3	2.446	1.561	90.000	0.524	3.162	641	216	NaN	-1202.061	0	641	941	705	108.435	2.000	1.567	0.638	0.600
1078	1	222.000	0.000	222	222	222	455.500	706.500	455.500	706.500	2.828	455	706	1	1	1.128	1.128	0.000	1.000	1.414	222	222	NaN	-670.011	0	222	455	706	135.000	1.000	1.000	1.000	1.000
1079	4	216.500	4.359	220	211	220	681.000	707.000	680.998	707.002	5.657	680	706	2	2	2.257	2.257	0.000	1.000	2.828	866	220	-29.328	908.813	0	866	680	706	135.000	2.000	1.000	1.000	1.000
1080	1	218.000	0.000	218	218	218	778.500	706.500	778.500	706.500	2.828	778	706	1	1	1.128	1.128	0.000	1.000	1.414	218	218	NaN	-658.011	0	218	778	706	135.000	1.000	1.000	1.000	1.000
1081	14	194.429	13.794	198	164	208	1355.357	711.429	1355.380	711.593	25.657	1354	706	2	12	12.043	1.480	92.317	0.267	12.042	2722	198	-3.945	49.752	0	2722	1355	706	94.764	2.000	8.137	0.123	0.737
1082	5	216.800	1.643	217	214	218	936.700	708.300	936.701	708.299	8.485	935	707	3	3	3.461	1.839	45.000	0.873	4.243	1084	217	-52.938	2717.566	0	1084	935	710	45.000	2.685	1.882	0.531	0.714
1083	5	199.200	13.198	189	189	216	1169.500	707.900	1169.549	707.906	9.071	1168	707	3	2	3.244	1.963	0.000	0.764	3.606	996	191	-5.627	110.850	0	996	1168	707	146.310	2.000	1.653	0.605	0.833
1084	1	226.000	0.000	226	226	226	1236.500	707.500	1236.500	707.500	2.828	1236	707	1	1	1.128	1.128	0.000	1.000	1.414	226	226	-27.588	674.011	0	226	1236	707	135.000	1.000	1.000	1.000	1.000
1085	4	209.250	5.058	203	203	215	417.000	709.000	417.005	708.991	5.657	416	708	2	2	2.257	2.257	0.000	1.000	2.828	837	211	NaN	-2283.011	0	837	416	708	135.000	2.000	1.000	1.000	1.000
1086	8	196.375	11.575	175	175	209	1351.250	711.250	1351.239	711.288	15.657	1350	708	2	7	6.896	1.477	98.350	0.410	7.280	1571	201	-0.735	-0.572	0	1571	1350	708	105.945	2.000	4.668	0.214	0.727
1087	17	205.529	12.758	218	179	218	675.029	711.559	675.077	711.503	22.385	671	709	7	6	7.230	2.994	30.629	0.426	8.485	3494	209	-0.920	-0.351	0	3494	672	715	45.000	4.031	2.415	0.414	0.618
1088	13	210.615	6.995	214	197	218	1029.192	711.423	1029.182	711.422	15.314	1027	709	4	6	5.486	3.017	115.424	0.697	6.708	2738	214	-18.244	483.222	0	2738	1027	709	116.565	4.000	1.818	0.550	0.722
1089	11	211.636	6.990	206	198	222	1165.500	713.591	1165.479	713.639	21.314	1163	709	4	9	8.687	1.612	70.023	0.304	9.849	2328	212	88.937	-5660.546	0	2328	1163	718	66.038	2.460	5.388	0.186	0.595
1090	2	217.500	0.707	217	217	218	1223.000	709.500	1222.999	709.500	4.243	1222	709	2	1	2.257	1.128	0.000	1.000	2.236	435	218	-38.206	1297.034	0	435	1222	709	153.435	1.000	2.000	0.500	1.000
1091	29	201.069	13.900	212	178	219	1224.086	715.190	1224.081	715.124	36.627	1220	710	8	9	6.834	5.403	25.227	0.272	9.849	5831	206	3.802	-88.090	0	5831	1222	719	66.038	7.989	1.265	0.791	0.504
1092	1	216.000	0.000	216	216	216	1341.500	710.500	1341.500	710.500	2.828	1341	710	1	1	1.128	1.128	0.000	1.000	1.414	216	216	-26.969	644.011	0	216	1341	710	135.000	1.000	1.000	1.000	1.000
1093	1	222.000	0.000	222	222	222	1171.500	711.500	1171.500	711.500	2.828	1171	711	1	1	1.128	1.128	0.000	1.000	1.414	222	222	NaN	NaN	0	222	1171	711	135.000	1.000	1.000	1.000	1.000
1094	1	219.000	0.000	219	219	219	411.500	712.500	411.500	712.500	2.828	411	712	1	1	1.128	1.128	0.000	1.000	1.414	219	219	NaN	NaN	0	219	411	712	135.000	1.000	1.000	1.000	1.000
1095	3	207.667	10.017	200	200	219	769.500	713.500	769.470	713.470	8.485	768	712	3	3	3.969	0.963	135.000	0.524	4.243	623	204	-14.007	307.956	0	623	768	712	135.000	1.414	4.123	0.243	0.600
1096	1	216.000	0.000	216	216	216	907.500	712.500	907.500	712.500	2.828	907	712	1	1	1.128	1.128	0.000	1.000	1.414	216	216	NaN	-652.011	0	216	907	712	135.000	1.000	1.000	1.000	1.000
1097	1	211.000	0.000	211	211	211	913.500	712.500	913.500	712.500	2.828	913	712	1	1	1.128	1.128	0.000	1.000	1.414	211	211	NaN	NaN	0	211	913	712	135.000	1.000	1.000	1.000	1.000
1098	3	220.000	1.000	219	219	221	891.833	713.833	891.835	713.832	5.657	891	713	2	2	2.365	1.615	45.000	1.000	2.828	660	220	NaN	-1008.188	0	660	891	715	45.000	2.000	1.464	0.683	0.857
1099	9	212.000	5.766	217	203	220	410.278	716.611	410.265	716.596	12.485	408	714	4	4	3.769	3.040	55.278	0.726	5.000	1908	213	-21.577	783.575	0	1908	408	718	53.130	3.887	1.240	0.807	0.750
1100	620	203.539	11.297	197	171	224	650.479	767.331	650.665	767.054	243.279	625	715	37	84	52.538	15.025	80.737	0.132	87.641	126194	203	-0.906	14.421	0	126194	629	799	73.426	29.936	3.497	0.286	0.370
1101	3	219.333	2.082	217	217	221	962.833	717.167	962.835	717.171	5.657	962	716	2	2	2.365	1.615	135.000	1.000	2.828	658	220	-0.643	-1.500	0	658	962	716	135.000	2.000	1.464	0.683	0.857
1102	2	215.500	0.707	215	215	216	975.000	716.500	975.001	716.500	4.243	974	716	2	1	2.257	1.128	0.000	1.000	2.236	431	216	NaN	-1301.034	0	431	974	716	153.435	1.000	2.000	0.500	1.000
1103	4	205.250	5.315	205	199	212	1058.000	717.000	1057.992	716.992	5.657	1057	716	2	2	2.257	2.257	0.000	1.000	2.828	821	205	0.171	-0.993	0	821	1057	716	135.000	2.000	1.000	1.000	1.000
1104	7	219.571	2.573	219	216	223	1140.929	717.786	1140.925	717.789	9.657	1140	716	2	4	4.154	2.146	81.650	0.943	4.472	1537	219	NaN	-1864.250	0	1537	1140	720	63.435	2.000	1.936	0.517	0.933
1105	7	206.286	6.897	196	196	217	777.071	719.357	777.086	719.348	13.314	775	717	4	5	5.803	1.536	46.734	0.496	6.403	1444	206	-13.500	487.027	0	1444	775	722	51.340	2.121	3.778	0.265	0.636
1106	3	218.333	3.055	215	215	221	1168.500	718.500	1168.491	718.509	8.485	1167	717	3	3	3.969	0.963	45.000	0.524	4.243	655	219	-0.549	-1.500	0	655	1167	720	45.000	1.414	4.123	0.243	0.600
1107	59	200.763	13.783	212	175	222	1321.686	721.364	1321.728	721.377	42.284	1316	717	13	10	10.386	7.233	8.469	0.415	13.342	11845	201	1.525	-37.484	0	11845	1316	718	167.005	9.282	1.436	0.696	0.670
1108	15	212.933	9.339	212	185	222	416.367	722.367	416.362	722.419	24.971	413	718	6	8	6.681	2.859	61.748	0.302	9.434	3194	214	-11.159	253.321	0	3194	414	726	57.995	5.208	2.337	0.428	0.462
1109	90	207.767	10.715	211	180	222	852.267	723.867	852.337	723.801	68.669	843	718	20	14	19.986	5.734	25.030	0.240	23.324	18699	210	0.257	-22.332	0	18699	843	730	30.964	10.255	3.486	0.287	0.536
1110	1	229.000	0.000	229	229	229	892.500	718.500	892.500	718.500	2.828	892	718	1	1	1.128	1.128	0.000	1.000	1.414	229	229	-27.770	683.012	0	229	892	718	135.000	1.000	1.000	1.000	1.000
1111	2	229.000	1.414	228	228	230	895.000	719.000	895.003	719.003	5.657	894	718	2	2	2.596	0.981	135.000	0.785	2.828	458	230	0.000	-2.000	0	458	894	718	135.000	1.414	2.646	0.378	0.667
1112	1	217.000	0.000	217	217	217	1033.500	718.500	1033.500	718.500	2.828	1033	718	1	1	1.128	1.128	0.000	1.000	1.414	217	217	NaN	-655.011	0	217	1033	718	135.000	1.000	1.000	1.000	1.000
1113	370	198.527	13.070	185	170	223	1244.670	740.781	1244.698	740.849	180.551	1234	718	21	47	38.008	12.395	105.012	0.143	50.329	73455	198	0.836	-18.783	0	73455	1234	718	110.956	17.710	3.066	0.326	0.573
1114	1	217.000	0.000	217	217	217	866.500	719.500	866.500	719.500	2.828	866	719	1	1	1.128	1.128	0.000	1.000	1.414	217	217	NaN	-655.011	0	217	866	719	135.000	1.000	1.000	1.000	1.000
1115	6	194.833	13.303	182	182	216	1283.500	721.333	1283.513	721.288	12.485	1282	719	3	5	5.407	1.413	59.830	0.484	5.831	1169	198	-5.675	104.616	0	1169	1282	724	59.036	2.220	3.827	0.261	0.632
1116	1	221.000	0.000	221	221	221	408.500	720.500	408.500	720.500	2.828	408	720	1	1	1.128	1.128	0.000	1.000	1.414	221	221	-27.280	659.011	0	221	408	720	135.000	1.000	1.000	1.000	1.000
1117	5	204.400	11.718	189	189	216	412.100	721.100	412.061	721.124	9.071	410	720	4	2	4.076	1.562	20.994	0.764	4.472	1022	210	-0.416	-1.576	0	1022	410	722	26.565	2.000	2.610	0.383	0.769
1118	13	212.615	6.035	213	196	219	975.962	722.808	975.951	722.825	18.142	973	720	5	5	4.100	4.037	163.155	0.496	5.385	2764	213	29.267	-1897.082	0	2764	975	720	111.801	4.921	1.015	0.985	0.667
1119	3	210.667	6.506	204	204	217	1086.833	720.833	1086.844	720.822	5.657	1086	720	2	2	2.365	1.615	45.000	1.000	2.828	632	211	-21.582	542.789	0	632	1086	722	45.000	2.000	1.464	0.683	0.857
1120	4	215.250	2.872	217	211	217	1160.750	721.500	1160.745	721.500	8.485	1159	720	3	3	3.676	1.385	39.690	0.698	4.243	861	217	-1.123	-0.691	0	861	1159	723	45.000	2.121	2.654	0.377	0.667
1121	1	216.000	0.000	216	216	216	1223.500	720.500	1223.500	720.500	2.828	1223	720	1	1	1.128	1.128	0.000	1.000	1.414	216	216	NaN	-652.011	0	216	1223	720	135.000	1.000	1.000	1.000	1.000
1122	232	202.776	11.509	208	176	221	1073.651	731.211	1073.772	731.194	107.296	1062	721	25	24	24.755	11.933	29.298	0.253	30.232	47044	206	0.324	-24.158	0	47044	1062	744	34.216	16.919	2.075	0.482	0.661
1123	1	224.000	0.000	224	224	224	1339.500	721.500	1339.500	721.500	2.828	1339	721	1	1	1.128	1.128	0.000	1.000	1.414	224	224	-27.465	668.011	0	224	1339	721	135.000	1.000	1.000	1.000	1.000
1124	1	214.000	0.000	214	214	214	1072.500	722.500	1072.500	722.500	2.828	1072	722	1	1	1.128	1.128	0.000	1.000	1.414	214	214	-26.844	638.011	0	214	1072	722	135.000	1.000	1.000	1.000	1.000
1125	9	212.667	8.718	218	193	222	1155.056	726.500	1155.076	726.454	16.142	1153	723	5	6	6.903	1.660	53.022	0.434	7.810	1914	215	-10.897	288.942	0	1914	1153	729	50.194	2.744	4.158	0.241	0.621
1126	1	216.000	0.000	216	216	216	1161.500	723.500	1161.500	723.500	2.828	1161	723	1	1	1.128	1.128	0.000	1.000	1.414	216	216	NaN	-652.011	0	216	1161	723	135.000	1.000	1.000	1.000	1.000
1127	60	201.550	11.890	189	178	222	543.167	727.267	543.180	727.246	39.213	536	724	14	7	12.073	6.328	8.299	0.490	14.866	12093	201	-1.849	39.835	0	12093	536	731	19.654	7.000	1.908	0.524	0.750
1128	12	212.417	7.868	215	194	221	562.333	726.000	562.345	725.983	13.314	560	724	5	4	4.973	3.072	149.527	0.851	5.831	2549	215	-15.714	405.315	0	2549	560	725	149.036	3.797	1.619	0.618	0.774
1129	317	205.192	10.870	211	178	224	624.718	755.689	624.697	755.461	184.066	611	724	29	60	41.428	9.743	105.208	0.118	62.936	65046	206	-0.094	-8.701	0	65046	621	724	107.571	22.296	4.252	0.235	0.357
1130	4	216.750	2.630	219	214	219	1045.000	725.000	1044.994	725.000	5.657	1044	724	2	2	2.257	2.257	0.000	1.000	2.828	867	219	-0.021	-1.953	0	867	1044	724	135.000	2.000	1.000	1.000	1.000
1131	11	207.182	9.347	211	187	219	1231.227	727.045	1231.221	727.062	13.899	1229	724	4	5	4.975	2.815	121.875	0.715	6.403	2279	211	-9.825	237.633	0	2279	1229	724	128.660	3.639	1.767	0.566	0.733
1132	1	221.000	0.000	221	221	221	551.500	725.500	551.500	725.500	2.828	551	725	1	1	1.128	1.128	0.000	1.000	1.414	221	221	NaN	NaN	0	221	551	725	135.000	1.000	1.000	1.000	1.000
1133	4	218.250	4.500	222	213	222	633.750	726.500	633.762	726.493	8.485	632	725	3	3	3.676	1.385	39.690	0.698	4.243	873	222	NaN	-9374.106	0	873	632	728	45.000	2.121	2.654	0.377	0.667
1134	15	214.533	5.222	220	207	222	1092.367	727.633	1092.370	727.633	14.728	1090	725	5	5	6.597	2.895	135.000	0.869	7.071	3218	214	-23.453	911.647	0	3218	1090	725	135.000	3.536	2.278	0.439	0.811
1135	2	215.500	2.121	214	214	217	1160.500	726.000	1160.500	726.003	4.828	1160	725	1	2	2.257	1.128	90.000	1.000	2.236	431	217	-36.744	1227.389	0	431	1160	725	116.565	1.000	2.000	0.500	1.000
1136	1	205.000	0.000	205	205	205	1281.500	725.500	1281.500	725.500	2.828	1281	725	1	1	1.128	1.128	0.000	1.000	1.414	205	205	-26.272	611.011	0	205	1281	725	135.000	1.000	1.000	1.000	1.000
1137	5	218.800	2.387	216	216	222	1327.300	726.700	1327.302	726.697	8.485	1326	725	3	3	3.461	1.839	45.000	0.873	4.243	1094	219	-32.710	993.699	0	1094	1326	728	45.000	2.685	1.882	0.531	0.714
1138	11	211.545	4.865	206	205	220	645.955	729.318	645.957	729.327	15.657	645	726	2	7	6.858	2.042	82.587	0.564	7.280	2327	213	NaN	-4821.133	0	2327	645	733	74.055	2.000	3.358	0.298	0.880
1139	1	221.000	0.000	221	221	221	831.500	726.500	831.500	726.500	2.828	831	726	1	1	1.128	1.128	0.000	1.000	1.414	221	221	-27.280	659.011	0	221	831	726	135.000	1.000	1.000	1.000	1.000
1140	7	216.571	3.259	214	212	220	781.500	728.500	781.503	728.502	8.485	780	727	3	3	3.772	2.363	135.000	1.000	4.243	1516	217	NaN	-18543.255	0	1516	780	727	135.000	2.828	1.596	0.626	0.875
1141	12	214.750	5.065	211	208	223	627.833	729.250	627.843	729.260	13.899	625	728	6	3	5.694	2.683	14.251	0.781	6.325	2577	213	NaN	-7194.294	0	2577	625	730	18.435	3.000	2.122	0.471	0.828
1142	1	201.000	0.000	201	201	201	670.500	728.500	670.500	728.500	2.828	670	728	1	1	1.128	1.128	0.000	1.000	1.414	201	201	-26.013	599.010	0	201	670	728	135.000	1.000	1.000	1.000	1.000
1143	1	214.000	0.000	214	214	214	829.500	728.500	829.500	728.500	2.828	829	728	1	1	1.128	1.128	0.000	1.000	1.414	214	214	-26.844	638.011	0	214	829	728	135.000	1.000	1.000	1.000	1.000
1144	2	215.000	0.000	215	215	215	832.000	729.000	832.000	729.000	5.657	831	728	2	2	2.596	0.981	135.000	0.785	2.828	430	215	NaN	NaN	0	430	831	728	135.000	1.414	2.646	0.378	0.667
1145	13	208.231	9.985	211	181	221	685.346	732.885	685.339	732.882	16.485	684	729	3	7	6.295	2.630	93.216	0.601	7.071	2707	210	-1.635	2.641	0	2707	685	729	98.130	3.000	2.394	0.418	0.765
1146	167	207.449	8.213	212	180	222	855.225	735.769	855.338	735.775	87.640	844	729	23	13	20.712	10.266	11.377	0.273	23.770	34644	209	0.793	-51.333	0	34644	844	742	14.621	12.725	2.018	0.496	0.705
1147	1	215.000	0.000	215	215	215	735.500	730.500	735.500	730.500	2.828	735	730	1	1	1.128	1.128	0.000	1.000	1.414	215	215	-26.906	641.011	0	215	735	730	135.000	1.000	1.000	1.000	1.000
1148	2	218.500	0.707	218	218	219	756.000	731.000	755.999	731.001	5.657	755	730	2	2	2.596	0.981	45.000	0.785	2.828	437	219	-27.055	649.272	0	437	755	732	45.000	1.414	2.646	0.378	0.667
1149	54	209.352	7.586	211	192	221	766.111	736.815	766.098	736.813	45.113	761	730	12	13	13.005	5.287	134.964	0.333	17.692	11305	211	-8.401	264.642	0	11305	761	730	132.709	7.506	2.460	0.407	0.614
1150	161	197.851	12.225	197	167	221	1147.581	742.283	1147.560	742.225	69.255	1140	730	14	20	17.332	11.827	85.042	0.422	21.954	31854.000	197	-0.356	2.190	0	31854.000	1141	749	59.931	13.896	1.465	0.682	0.737
1151	2	220.000	0.000	220	220	220	575.000	732.000	575.000	732.000	5.657	574	731	2	2	2.596	0.981	135.000	0.785	2.828	440	220	-38.492	1315.022	0	440	574	731	135.000	1.414	2.646	0.378	0.667
1152	3	214.000	6.245	209	209	221	731.167	732.167	731.170	732.155	5.657	730	731	2	2	2.365	1.615	45.000	1.000	2.828	642	212	0.575	-1.500	0	642	730	733	45.000	2.000	1.464	0.683	0.857
1153	1	198.000	0.000	198	198	198	1026.500	731.500	1026.500	731.500	2.828	1026	731	1	1	1.128	1.128	0.000	1.000	1.414	198	198	NaN	-598.010	0	198	1026	731	135.000	1.000	1.000	1.000	1.000
1154	4	200.500	7.047	193	193	207	1244.500	733.000	1244.513	733.029	10.485	1243	731	3	4	4.441	1.147	121.717	0.457	5.000	802	206	NaN	-7035.268	0	802	1243	731	126.870	1.792	3.873	0.258	0.571
1155	1	209.000	0.000	209	209	209	1359.500	731.500	1359.500	731.500	2.828	1359	731	1	1	1.128	1.128	0.000	1.000	1.414	209	209	-26.527	623.011	0	209	1359	731	135.000	1.000	1.000	1.000	1.000
1156	4	213.250	8.261	201	201	219	752.500	732.750	752.497	732.736	7.071	751	732	3	2	2.734	1.863	0.000	1.000	3.162	853	217	-17.405	440.828	0	853	751	732	161.565	2.000	1.468	0.681	0.800
1157	1	224.000	0.000	224	224	224	1098.500	732.500	1098.500	732.500	2.828	1098	732	1	1	1.128	1.128	0.000	1.000	1.414	224	224	NaN	NaN	0	224	1098	732	135.000	1.000	1.000	1.000	1.000
1158	2	214.500	2.121	213	213	216	1159.500	733.000	1159.500	732.996	4.828	1159	732	1	2	2.257	1.128	90.000	1.000	2.236	429	216	0.000	-2.000	0	429	1159	732	116.565	1.000	2.000	0.500	1.000
1159	16	215.250	4.374	214	203	220	1109.875	735.000	1109.889	734.998	21.556	1106	733	9	4	8.403	2.424	172.160	0.433	9.487	3444	216	-27.966	1324.839	0	3444	1106	733	161.565	3.822	3.466	0.288	0.582
1160	4	226.750	0.957	226	226	228	1167.250	734.500	1167.251	734.499	7.657	1166	733	2	3	2.734	1.863	90.000	0.857	3.162	907	227	-38.828	1343.874	0	907	1167	733	108.435	2.000	1.468	0.681	0.800
1161	1	202.000	0.000	202	202	202	1292.500	733.500	1292.500	733.500	2.828	1292	733	1	1	1.128	1.128	0.000	1.000	1.414	202	202	NaN	NaN	0	202	1292	733	135.000	1.000	1.000	1.000	1.000
1162	1	226.000	0.000	226	226	226	891.500	734.500	891.500	734.500	2.828	891	734	1	1	1.128	1.128	0.000	1.000	1.414	226	226	-27.588	674.011	0	226	891	734	135.000	1.000	1.000	1.000	1.000
1163	1	221.000	0.000	221	221	221	897.500	734.500	897.500	734.500	2.828	897	734	1	1	1.128	1.128	0.000	1.000	1.414	221	221	-27.280	659.011	0	221	897	734	135.000	1.000	1.000	1.000	1.000
1164	1	219.000	0.000	219	219	219	994.500	734.500	994.500	734.500	2.828	994	734	1	1	1.128	1.128	0.000	1.000	1.414	219	219	-27.156	653.011	0	219	994	734	135.000	1.000	1.000	1.000	1.000
1165	9	212.222	5.696	210	202	219	693.167	737.167	693.158	737.158	11.314	691	735	4	4	4.684	2.446	135.000	0.884	5.000	1910	211	NaN	-14278.648	0	1910	692	735	126.870	2.828	1.915	0.522	0.783
1166	2	210.000	9.899	203	203	217	752.000	736.000	751.983	736.017	5.657	751	735	2	2	2.596	0.981	45.000	0.785	2.828	420	217	0.000	-2.000	0	420	751	737	45.000	1.414	2.646	0.378	0.667
1167	3	214.000	5.000	209	209	219	1160.167	736.167	1160.167	736.159	5.657	1159	735	2	2	2.365	1.615	45.000	1.000	2.828	642	214	NaN	-4578.816	0	642	1159	737	45.000	2.000	1.464	0.683	0.857
1168	1	218.000	0.000	218	218	218	538.500	736.500	538.500	736.500	2.828	538	736	1	1	1.128	1.128	0.000	1.000	1.414	218	218	-27.094	650.011	0	218	538	736	135.000	1.000	1.000	1.000	1.000
1169	2	213.500	6.364	209	209	218	675.000	736.500	675.011	736.500	4.243	674	736	2	1	2.257	1.128	0.000	1.000	2.236	427	218	0.000	-2.000	0	427	674	736	153.435	1.000	2.000	0.500	1.000
1170	1	221.000	0.000	221	221	221	760.500	736.500	760.500	736.500	2.828	760	736	1	1	1.128	1.128	0.000	1.000	1.414	221	221	NaN	-667.011	0	221	760	736	135.000	1.000	1.000	1.000	1.000
1171	1	201.000	0.000	201	201	201	772.500	736.500	772.500	736.500	2.828	772	736	1	1	1.128	1.128	0.000	1.000	1.414	201	201	NaN	-607.010	0	201	772	736	135.000	1.000	1.000	1.000	1.000
1172	1	215.000	0.000	215	215	215	777.500	736.500	777.500	736.500	2.828	777	736	1	1	1.128	1.128	0.000	1.000	1.414	215	215	-26.906	641.011	0	215	777	736	135.000	1.000	1.000	1.000	1.000
1173	2	218.000	0.000	218	218	218	991.000	736.500	991.000	736.500	4.243	990	736	2	1	2.257	1.128	0.000	1.000	2.236	436	218	NaN	NaN	0	436	990	736	153.435	1.000	2.000	0.500	1.000
1174	1	218.000	0.000	218	218	218	545.500	737.500	545.500	737.500	2.828	545	737	1	1	1.128	1.128	0.000	1.000	1.414	218	218	NaN	-658.011	0	218	545	737	135.000	1.000	1.000	1.000	1.000
1175	14	215.857	3.840	220	209	220	645.143	741.357	645.142	741.380	20.485	644	737	2	9	9.021	1.976	90.851	0.419	9.220	3022	217	-33.643	1653.408	0	3022	644	746	77.471	2.000	4.565	0.219	0.800
1176	1	219.000	0.000	219	219	219	578.500	738.500	578.500	738.500	2.828	578	738	1	1	1.128	1.128	0.000	1.000	1.414	219	219	NaN	NaN	0	219	578	738	135.000	1.000	1.000	1.000	1.000
1177	25	211.560	6.404	218	201	220	673.300	742.100	673.292	742.106	29.213	668	738	10	7	6.991	4.553	0.000	0.368	10.050	5289	209	-0.077	-1.421	0	5289	668	741	174.289	6.711	1.535	0.651	0.549
1178	1	216.000	0.000	216	216	216	789.500	738.500	789.500	738.500	2.828	789	738	1	1	1.128	1.128	0.000	1.000	1.414	216	216	NaN	-652.011	0	216	789	738	135.000	1.000	1.000	1.000	1.000
1179	1	218.000	0.000	218	218	218	677.500	739.500	677.500	739.500	2.828	677	739	1	1	1.128	1.128	0.000	1.000	1.414	218	218	-27.094	650.011	0	218	677	739	135.000	1.000	1.000	1.000	1.000
1180	1	202.000	0.000	202	202	202	1070.500	739.500	1070.500	739.500	2.828	1070	739	1	1	1.128	1.128	0.000	1.000	1.414	202	202	-26.078	602.010	0	202	1070	739	135.000	1.000	1.000	1.000	1.000
1181	269	205.546	9.673	204	180	226	1087.017	753.043	1086.931	752.926	105.782	1072	739	33	30	38.287	8.946	138.900	0.302	40.361	55292	206	-4.101	104.119	0	55292	1075	739	138.013	12.929	4.280	0.234	0.626
1182	1	218.000	0.000	218	218	218	1108.500	739.500	1108.500	739.500	2.828	1108	739	1	1	1.128	1.128	0.000	1.000	1.414	218	218	NaN	NaN	0	218	1108	739	135.000	1.000	1.000	1.000	1.000
1183	1	224.000	0.000	224	224	224	881.500	740.500	881.500	740.500	2.828	881	740	1	1	1.128	1.128	0.000	1.000	1.414	224	224	-27.465	668.011	0	224	881	740	135.000	1.000	1.000	1.000	1.000
1184	2	198.500	14.849	188	188	209	1283.000	741.500	1283.026	741.500	4.243	1282	741	2	1	2.257	1.128	0.000	1.000	2.236	397	209	-10.392	174.260	0	397	1282	741	153.435	1.000	2.000	0.500	1.000
1185	9	215.889	2.619	218	212	220	561.500	744.278	561.499	744.273	14.142	559	742	5	5	6.618	1.732	41.046	0.565	7.071	1943	216	-0.105	-0.993	0	1943	559	747	45.000	2.801	3.822	0.262	0.621
1186	32	212.500	6.715	218	199	222	584.656	747.250	584.628	747.241	38.284	580	742	11	8	9.176	4.440	155.886	0.274	13.038	6800	215	129.858	-9318.880	0	6800	580	742	147.529	6.008	2.066	0.484	0.587
1187	1	198.000	0.000	198	198	198	829.500	742.500	829.500	742.500	2.828	829	742	1	1	1.128	1.128	0.000	1.000	1.414	198	198	-25.818	590.010	0	198	829	742	135.000	1.000	1.000	1.000	1.000
1188	11	212.364	9.014	213	196	222	905.136	743.227	905.101	743.216	17.071	901	742	8	2	7.342	1.908	1.474	0.474	8.062	2336	215	-0.859	-0.531	0	2336	901	743	172.875	2.000	3.849	0.260	0.815
1189	162	203.747	11.317	204	177	227	999.840	756.648	999.850	756.647	106.569	992	742	19	31	21.849	9.440	113.092	0.179	35.847	33007	204	2.319	-67.132	0	33007	992	742	120.141	14.337	2.314	0.432	0.487
1190	1	220.000	0.000	220	220	220	1107.500	742.500	1107.500	742.500	2.828	1107	742	1	1	1.128	1.128	0.000	1.000	1.414	220	220	-27.218	656.011	0	220	1107	742	135.000	1.000	1.000	1.000	1.000
1191	12	214.917	4.209	218	204	219	1352.417	743.583	1352.414	743.586	15.314	1350	742	6	4	6.377	2.396	27.566	0.643	7.211	2579	217	NaN	-4469.887	0	2579	1350	746	33.690	3.134	2.662	0.376	0.750
1192	2	219.000	0.000	219	219	219	706.000	744.000	706.000	744.000	5.657	705	743	2	2	2.596	0.981	135.000	0.785	2.828	438	219	-38.404	1309.022	0	438	705	743	135.000	1.414	2.646	0.378	0.667
1193	3	218.667	0.577	219	218	219	779.500	743.500	779.499	743.500	6.243	778	743	3	1	3.385	1.128	0.000	0.967	3.162	656	219	NaN	-994.558	0	656	778	743	161.565	1.000	3.000	0.333	1.000
1194	43	213.233	6.982	218	196	222	770.942	747.965	770.895	747.944	34.042	763	744	14	8	14.276	3.835	151.648	0.466	16.125	9169	215	-9.624	328.149	0	9169	763	744	150.255	5.300	3.722	0.269	0.711
1195	8	204.750	11.235	186	186	219	846.375	745.375	846.346	745.383	9.071	845	744	3	3	3.538	2.879	45.000	1.000	4.243	1638	208	5.417	-163.056	0	1638	845	747	45.000	3.000	1.229	0.814	0.941
1196	3	229.000	0.000	229	229	229	943.500	745.167	943.499	745.166	7.071	942	744	3	2	3.213	1.189	151.845	0.754	3.606	687	229	0.000	-1.500	0	687	942	744	146.310	1.790	2.702	0.370	0.667
1197	1	223.000	0.000	223	223	223	957.500	744.500	957.500	744.500	2.828	957	744	1	1	1.128	1.128	0.000	1.000	1.414	223	223	-27.403	665.011	0	223	957	744	135.000	1.000	1.000	1.000	1.000
1198	1	220.000	0.000	220	220	220	961.500	744.500	961.500	744.500	2.828	961	744	1	1	1.128	1.128	0.000	1.000	1.414	220	220	-27.218	656.011	0	220	961	744	135.000	1.000	1.000	1.000	1.000
1199	1	215.000	0.000	215	215	215	1056.500	744.500	1056.500	744.500	2.828	1056	744	1	1	1.128	1.128	0.000	1.000	1.414	215	215	NaN	NaN	0	215	1056	744	135.000	1.000	1.000	1.000	1.000
1200	26	222.192	1.855	224	218	225	1323.923	747.962	1323.915	747.956	22.385	1321	744	6	7	6.217	5.325	59.563	0.652	8.062	5777	222	-44.293	1871.272	0	5777	1322	751	60.255	6.000	1.168	0.856	0.765
1201	3	217.333	0.577	217	217	218	564.500	746.500	564.500	746.498	6.828	564	745	1	3	3.385	1.128	90.000	0.809	3.162	652	217	NaN	-658.020	0	652	564	745	108.435	1.000	3.000	0.333	1.000
1202	4	215.000	3.830	218	210	218	783.000	746.500	783.004	746.496	11.314	781	745	4	3	3.332	1.529	153.435	0.393	4.472	860	218	NaN	-5794.262	0	860	781	745	153.435	2.531	2.179	0.459	0.500
1203	3	217.333	0.577	217	217	218	1112.500	745.833	1112.501	745.834	7.071	1111	745	3	2	3.213	1.189	151.845	0.754	3.606	652	217	-33.094	972.022	0	652	1111	745	146.310	1.790	2.702	0.370	0.667
1204	17	206.353	10.624	212	189	220	1169.559	747.794	1169.552	747.790	16.728	1167	745	5	6	5.559	3.894	95.200	0.763	6.325	3508	212	15.495	-520.836	0	3508	1169	751	71.565	4.431	1.428	0.700	0.756
1205	2	198.500	10.607	191	191	206	1267.000	745.500	1266.981	745.500	4.243	1266	745	2	1	2.257	1.128	0.000	1.000	2.236	397	206	-15.180	289.980	0	397	1266	745	153.435	1.000	2.000	0.500	1.000
1206	2	229.000	0.000	229	229	229	947.000	746.500	947.000	746.500	4.243	946	746	2	1	2.257	1.128	0.000	1.000	2.236	458	229	-39.273	1369.023	0	458	946	746	153.435	1.000	2.000	0.500	1.000
1207	2	196.500	3.536	194	194	199	1138.000	746.500	1137.993	746.500	4.243	1137	746	2	1	2.257	1.128	0.000	1.000	2.236	393	199	NaN	-1488.090	0	393	1137	746	153.435	1.000	2.000	0.500	1.000
1208	34	200.529	11.144	205	178	215	1277.118	751.206	1277.114	751.190	30.042	1274	746	7	10	8.638	5.012	81.429	0.473	10.440	6818	205	0.400	-23.996	0	6818	1275	746	106.699	6.248	1.723	0.580	0.648
1209	1	224.000	0.000	224	224	224	1317.500	746.500	1317.500	746.500	2.828	1317	746	1	1	1.128	1.128	0.000	1.000	1.414	224	224	-27.465	668.011	0	224	1317	746	135.000	1.000	1.000	1.000	1.000
1210	35	211.486	7.330	212	192	219	926.186	752.243	926.251	752.297	40.870	918	747	15	9	12.568	3.546	140.337	0.263	17.000	7402	213	-12.304	370.840	0	7402	918	748	151.928	5.434	3.544	0.282	0.500
1211	3	216.000	1.732	215	215	218	984.167	747.833	984.164	747.832	5.657	983	747	2	2	2.365	1.615	135.000	1.000	2.828	648	215	-45.031	1845.684	0	648	983	747	135.000	2.000	1.464	0.683	0.857
1212	4	220.250	2.872	222	216	222	712.750	749.500	712.745	749.500	8.485	711	748	3	3	3.676	1.385	140.310	0.698	4.243	881	222	-42.744	1904.074	0	881	711	748	135.000	2.121	2.654	0.377	0.667
1213	84	210.262	12.125	210	183	228	734.083	756.155	734.045	756.157	57.255	727	748	15	16	16.965	6.304	45.945	0.322	19.416	17662	213	-0.098	-15.044	0	17662	727	764	55.491	8.485	2.691	0.372	0.651
1214	3	208.333	4.041	204	204	212	1064.500	749.500	1064.500	749.512	6.828	1064	748	1	3	3.385	1.128	90.000	0.809	3.162	625	209	-34.297	1266.771	0	625	1064	748	108.435	1.000	3.000	0.333	1.000
1215	16	203.312	10.104	209	185	215	1137.438	751.125	1137.436	751.174	22.142	1135	748	5	6	5.402	3.771	54.088	0.410	7.211	3253	209	-9.642	200.370	0	3253	1135	754	56.310	4.851	1.433	0.698	0.653
1216	15	211.467	5.890	212	199	218	1340.967	750.233	1340.970	750.238	21.556	1336	748	9	5	7.957	2.400	19.222	0.406	9.849	3172	212	-0.950	-0.246	0	3172	1336	753	23.962	3.435	3.316	0.302	0.588
1217	6	211.833	7.083	214	199	219	557.000	751.000	556.990	751.006	9.657	556	749	2	4	3.988	1.916	108.435	0.809	4.472	1271	214	NaN	-3156.172	0	1271	556	749	116.565	2.000	2.082	0.480	0.857
1218	1	214.000	0.000	214	214	214	831.500	749.500	831.500	749.500	2.828	831	749	1	1	1.128	1.128	0.000	1.000	1.414	214	214	-26.844	638.011	0	214	831	749	135.000	1.000	1.000	1.000	1.000
1219	1	215.000	0.000	215	215	215	914.500	749.500	914.500	749.500	2.828	914	749	1	1	1.128	1.128	0.000	1.000	1.414	215	215	NaN	-649.011	0	215	914	749	135.000	1.000	1.000	1.000	1.000
1220	5	209.400	9.659	193	193	217	1329.100	750.700	1329.092	750.679	7.657	1328	749	2	3	3.144	2.025	71.565	1.000	3.606	1047	211	-9.093	229.380	0	1047	1328	752	56.310	2.000	1.553	0.644	0.909
1221	7	210.286	4.608	210	201	216	920.786	751.786	920.808	751.791	12.485	918	751	5	2	4.971	1.793	173.304	0.564	5.385	1472	211	NaN	-3097.894	0	1472	918	751	158.199	2.000	2.773	0.361	0.778
1222	1	206.000	0.000	206	206	206	1009.500	751.500	1009.500	751.500	2.828	1009	751	1	1	1.128	1.128	0.000	1.000	1.414	206	206	NaN	-622.011	0	206	1009	751	135.000	1.000	1.000	1.000	1.000
1223	20	207.250	11.525	218	176	219	957.850	755.350	957.840	755.364	19.556	955	752	6	6	5.439	4.681	112.678	0.657	6.708	4145	212	-1.022	0.567	0	4145	955	753	153.435	5.580	1.162	0.861	0.727
1224	1	219.000	0.000	219	219	219	1097.500	753.500	1097.500	753.500	2.828	1097	753	1	1	1.128	1.128	0.000	1.000	1.414	219	219	NaN	NaN	0	219	1097	753	135.000	1.000	1.000	1.000	1.000
1225	8	207.000	11.339	187	187	218	1145.250	754.625	1145.235	754.620	13.899	1142	753	6	3	5.209	1.956	169.323	0.520	6.325	1656	214	73.648	-3211.790	0	1656	1142	754	161.565	2.911	2.664	0.375	0.640
1226	2	201.000	4.243	198	198	204	1296.000	753.500	1296.007	753.500	4.243	1295	753	2	1	2.257	1.128	0.000	1.000	2.236	402	204	0.000	-2.000	0	402	1295	753	153.435	1.000	2.000	0.500	1.000
1227	22	207.273	11.716	218	178	221	1323.455	755.818	1323.421	755.820	29.456	1319	753	8	6	6.836	4.097	23.380	0.319	9.220	4560	213	8.560	-263.293	0	4560	1320	759	40.601	5.498	1.668	0.599	0.571
1228	1	221.000	0.000	221	221	221	570.500	754.500	570.500	754.500	2.828	570	754	1	1	1.128	1.128	0.000	1.000	1.414	221	221	NaN	-667.011	0	221	570	754	135.000	1.000	1.000	1.000	1.000
1229	1	226.000	0.000	226	226	226	987.500	754.500	987.500	754.500	2.828	987	754	1	1	1.128	1.128	0.000	1.000	1.414	226	226	NaN	NaN	0	226	987	754	135.000	1.000	1.000	1.000	1.000
1230	21	216.000	4.494	218	203	221	1116.595	757.071	1116.580	757.066	19.556	1113	754	7	6	8.146	3.282	143.399	0.690	8.602	4536	218	47.354	-4064.902	0	4536	1113	755	144.462	4.405	2.482	0.403	0.737
1231	3	206.333	9.866	195	195	213	1300.167	754.833	1300.159	754.815	5.657	1299	754	2	2	2.365	1.615	135.000	1.000	2.828	619	211	-14.868	282.614	0	619	1299	754	135.000	2.000	1.464	0.683	0.857
1232	7	213.429	5.287	216	205	218	603.071	756.071	603.058	756.067	13.899	600	755	6	2	5.662	1.574	167.548	0.455	6.325	1494	216	NaN	-14740.835	0	1494	600	755	161.565	2.000	3.597	0.278	0.700
1233	1	218.000	0.000	218	218	218	608.500	755.500	608.500	755.500	2.828	608	755	1	1	1.128	1.128	0.000	1.000	1.414	218	218	NaN	-658.011	0	218	608	755	135.000	1.000	1.000	1.000	1.000
1234	7	217.000	1.732	215	215	219	1101.500	756.500	1101.504	756.500	8.485	1100	755	3	3	3.772	2.363	135.000	1.000	4.243	1519	217	-59.753	3576.851	0	1519	1100	755	135.000	2.828	1.596	0.626	0.875
1235	1	222.000	0.000	222	222	222	992.500	756.500	992.500	756.500	2.828	992	756	1	1	1.128	1.128	0.000	1.000	1.414	222	222	NaN	-670.011	0	222	992	756	135.000	1.000	1.000	1.000	1.000
1236	3	220.000	1.000	219	219	221	1019.167	756.833	1019.167	756.832	5.657	1018	756	2	2	2.365	1.615	135.000	1.000	2.828	660	220	-27.033	650.065	0	660	1018	756	135.000	2.000	1.464	0.683	0.857
1237	1	215.000	0.000	215	215	215	1269.500	756.500	1269.500	756.500	2.828	1269	756	1	1	1.128	1.128	0.000	1.000	1.414	215	215	NaN	-649.011	0	215	1269	756	135.000	1.000	1.000	1.000	1.000
1238	13	216.538	2.634	217	209	219	831.500	759.808	831.499	759.805	13.071	830	757	3	5	5.067	3.267	90.000	0.956	5.385	2815	217	-47.886	3230.191	0	2815	831	757	111.801	3.000	1.551	0.645	0.929
1239	17	212.529	7.451	209	197	222	838.618	758.853	838.625	758.862	19.899	834	757	9	3	8.043	2.691	2.943	0.539	9.220	3613	213	120.521	-7950.025	0	3613	834	760	12.529	3.000	2.989	0.335	0.791
1240	1	216.000	0.000	216	216	216	911.500	757.500	911.500	757.500	2.828	911	757	1	1	1.128	1.128	0.000	1.000	1.414	216	216	NaN	-652.011	0	216	911	757	135.000	1.000	1.000	1.000	1.000
1241	1	219.000	0.000	219	219	219	567.500	758.500	567.500	758.500	2.828	567	758	1	1	1.128	1.128	0.000	1.000	1.414	219	219	-27.156	653.011	0	219	567	758	135.000	1.000	1.000	1.000	1.000
1242	3	214.667	8.386	205	205	220	827.833	759.167	827.840	759.182	5.657	827	758	2	2	2.365	1.615	135.000	1.000	2.828	644	219	NaN	-1451057.916	0	644	827	758	135.000	2.000	1.464	0.683	0.857
1243	1	222.000	0.000	222	222	222	563.500	759.500	563.500	759.500	2.828	563	759	1	1	1.128	1.128	0.000	1.000	1.414	222	222	NaN	-670.011	0	222	563	759	135.000	1.000	1.000	1.000	1.000
1244	3	219.333	0.577	219	219	220	909.500	760.500	909.500	760.501	6.828	909	759	1	3	3.385	1.128	90.000	0.809	3.162	658	219	NaN	-1986.061	0	658	909	759	108.435	1.000	3.000	0.333	1.000
1245	1	217.000	0.000	217	217	217	915.500	759.500	915.500	759.500	2.828	915	759	1	1	1.128	1.128	0.000	1.000	1.414	217	217	NaN	-655.011	0	217	915	759	135.000	1.000	1.000	1.000	1.000
1246	1	221.000	0.000	221	221	221	1016.500	759.500	1016.500	759.500	2.828	1016	759	1	1	1.128	1.128	0.000	1.000	1.414	221	221	NaN	-667.011	0	221	1016	759	135.000	1.000	1.000	1.000	1.000
1247	24	210.458	9.700	201	185	223	917.625	762.792	917.571	762.808	31.213	911	760	13	5	10.306	2.965	176.906	0.310	13.342	5051	215	7.357	-289.126	0	5051	911	762	167.005	4.545	3.476	0.288	0.571
1248	2	211.000	2.828	209	209	213	1018.500	761.000	1018.500	761.006	4.828	1018	760	1	2	2.257	1.128	90.000	1.000	2.236	422	213	0.000	-2.000	0	422	1018	760	116.565	1.000	2.000	0.500	1.000
1249	1	217.000	0.000	217	217	217	1021.500	760.500	1021.500	760.500	2.828	1021	760	1	1	1.128	1.128	0.000	1.000	1.414	217	217	-27.031	647.011	0	217	1021	760	135.000	1.000	1.000	1.000	1.000
1250	1	205.000	0.000	205	205	205	1079.500	760.500	1079.500	760.500	2.828	1079	760	1	1	1.128	1.128	0.000	1.000	1.414	205	205	NaN	-619.011	0	205	1079	760	135.000	1.000	1.000	1.000	1.000
1251	7	181.429	14.478	160	160	194	609.786	763.643	609.753	763.617	11.657	609	761	2	5	4.647	1.918	94.308	0.647	5.099	1270	188	-2.502	29.284	0	1270	609	761	101.310	2.000	2.423	0.413	0.824
1252	1	226.000	0.000	226	226	226	857.500	761.500	857.500	761.500	2.828	857	761	1	1	1.128	1.128	0.000	1.000	1.414	226	226	-27.588	674.011	0	226	857	761	135.000	1.000	1.000	1.000	1.000
1253	2	216.500	6.364	212	212	221	905.000	762.000	904.990	762.010	5.657	904	761	2	2	2.596	0.981	45.000	0.785	2.828	433	221	NaN	-883.357	0	433	904	763	45.000	1.414	2.646	0.378	0.667
1254	1	217.000	0.000	217	217	217	907.500	761.500	907.500	761.500	2.828	907	761	1	1	1.128	1.128	0.000	1.000	1.414	217	217	NaN	NaN	0	217	907	761	135.000	1.000	1.000	1.000	1.000
1255	1	207.000	0.000	207	207	207	1257.500	762.500	1257.500	762.500	2.828	1257	762	1	1	1.128	1.128	0.000	1.000	1.414	207	207	NaN	-625.011	0	207	1257	762	135.000	1.000	1.000	1.000	1.000
1256	2	212.000	2.828	210	210	214	1051.000	763.500	1051.005	763.500	4.243	1050	763	2	1	2.257	1.128	0.000	1.000	2.236	424	214	0.000	-2.000	0	424	1050	763	153.435	1.000	2.000	0.500	1.000
1257	32	202.938	9.588	197	181	217	1259.469	765.625	1259.416	765.641	26.971	1255	763	10	5	9.786	4.163	0.907	0.553	10.770	6494	205	1.242	-50.223	0	6494	1255	763	158.199	5.000	2.351	0.425	0.753
1258	10	211.900	7.218	203	202	221	1279.200	765.500	1279.219	765.485	13.314	1278	763	3	5	5.197	2.450	82.939	0.709	5.385	2119	215	-18.030	440.873	0	2119	1278	763	111.801	3.000	2.121	0.471	0.769
1259	17	211.941	6.805	203	200	220	1035.324	766.794	1035.323	766.792	20.971	1033	764	6	5	4.891	4.425	148.515	0.486	7.211	3603	214	-0.555	-1.099	0	3603	1033	764	146.310	5.000	1.105	0.905	0.708
1260	3	220.000	1.732	221	218	221	1237.500	765.500	1237.500	765.501	6.828	1237	764	1	3	3.385	1.128	90.000	0.809	3.162	660	221	-0.686	-1.500	0	660	1237	764	108.435	1.000	3.000	0.333	1.000
1261	12	213.917	5.823	215	202	220	928.833	766.833	928.841	766.829	11.899	927	765	4	4	5.023	3.042	45.000	1.000	5.657	2567	216	-19.531	734.786	0	2567	927	769	45.000	3.536	1.651	0.606	0.889
1262	62	208.887	9.001	217	185	222	941.032	770.839	941.018	770.862	52.770	932	765	20	12	18.636	4.236	151.592	0.280	21.932	12951	211	-5.888	151.575	0	12951	932	767	155.772	6.573	4.399	0.227	0.579
1263	1	206.000	0.000	206	206	206	1061.500	765.500	1061.500	765.500	2.828	1061	765	1	1	1.128	1.128	0.000	1.000	1.414	206	206	NaN	NaN	0	206	1061	765	135.000	1.000	1.000	1.000	1.000
1264	7	206.857	7.493	202	198	217	1247.643	766.500	1247.630	766.509	11.314	1246	765	4	3	3.709	2.403	27.231	0.687	4.472	1448	203	-10.581	358.264	0	1448	1246	768	26.565	3.000	1.544	0.648	0.700
1265	3	200.000	1.000	199	199	201	1276.500	766.500	1276.500	766.503	6.828	1276	765	1	3	3.385	1.128	90.000	0.809	3.162	600	200	NaN	-1906.267	0	600	1276	765	108.435	1.000	3.000	0.333	1.000
1266	9	204.444	12.167	192	188	219	1056.722	767.722	1056.711	767.740	12.728	1054	766	5	3	4.793	2.391	172.733	0.698	5.385	1840	206	-5.954	118.673	0	1840	1054	767	158.199	3.000	2.005	0.499	0.720
1267	1	204.000	0.000	204	204	204	1293.500	766.500	1293.500	766.500	2.828	1293	766	1	1	1.128	1.128	0.000	1.000	1.414	204	204	NaN	NaN	0	204	1293	766	135.000	1.000	1.000	1.000	1.000
1268	4	215.750	2.754	213	213	219	1124.000	768.000	1124.000	768.005	5.657	1123	767	2	2	2.257	2.257	0.000	1.000	2.828	863	217	-29.019	782.060	0	863	1123	767	135.000	2.000	1.000	1.000	1.000
1269	1	210.000	0.000	210	210	210	1290.500	767.500	1290.500	767.500	2.828	1290	767	1	1	1.128	1.128	0.000	1.000	1.414	210	210	NaN	-634.011	0	210	1290	767	135.000	1.000	1.000	1.000	1.000
1270	5	207.600	9.099	198	198	216	1041.700	768.900	1041.697	768.882	7.657	1040	768	3	2	3.144	2.025	161.565	1.000	3.606	1038	210	-14.802	305.511	0	1038	1040	768	146.310	2.000	1.553	0.644	0.909
1271	3	214.333	0.577	214	214	215	1252.833	769.167	1252.834	769.166	5.657	1252	768	2	2	2.365	1.615	135.000	1.000	2.828	643	214	NaN	-1947.118	0	643	1252	768	135.000	2.000	1.464	0.683	0.857
1272	59	204.492	8.400	201	187	217	1268.517	772.144	1268.537	772.159	39.213	1261	768	16	8	14.479	5.188	16.143	0.482	16.763	12065	204	25.611	-1071.957	0	12065	1261	776	17.354	6.011	2.791	0.358	0.756
1273	2	215.500	2.121	214	214	217	1306.500	769.000	1306.500	768.996	4.828	1306	768	1	2	2.257	1.128	90.000	1.000	2.236	431	217	0.000	-2.000	0	431	1306	768	116.565	1.000	2.000	0.500	1.000
1274	17	210.235	10.214	218	191	223	564.853	771.500	564.851	771.512	14.728	562	769	5	5	5.448	3.973	138.355	0.985	6.403	3574	213	11.643	-402.637	0	3574	563	769	128.660	4.475	1.371	0.729	0.829
1275	1	195.000	0.000	195	195	195	996.500	769.500	996.500	769.500	2.828	996	769	1	1	1.128	1.128	0.000	1.000	1.414	195	195	NaN	-589.010	0	195	996	769	135.000	1.000	1.000	1.000	1.000
1276	1	205.000	0.000	205	205	205	1044.500	769.500	1044.500	769.500	2.828	1044	769	1	1	1.128	1.128	0.000	1.000	1.414	205	205	-26.272	611.011	0	205	1044	769	135.000	1.000	1.000	1.000	1.000
1277	1	219.000	0.000	219	219	219	568.500	770.500	568.500	770.500	2.828	568	770	1	1	1.128	1.128	0.000	1.000	1.414	219	219	-27.156	653.011	0	219	568	770	135.000	1.000	1.000	1.000	1.000
1278	1	213.000	0.000	213	213	213	1006.500	770.500	1006.500	770.500	2.828	1006	770	1	1	1.128	1.128	0.000	1.000	1.414	213	213	-26.781	635.011	0	213	1006	770	135.000	1.000	1.000	1.000	1.000
1279	1	194.000	0.000	194	194	194	1095.500	770.500	1095.500	770.500	2.828	1095	770	1	1	1.128	1.128	0.000	1.000	1.414	194	194	-25.555	578.010	0	194	1095	770	135.000	1.000	1.000	1.000	1.000
1280	23	210.957	7.302	218	197	220	1108.935	773.196	1108.937	773.195	21.799	1106	770	7	6	6.199	4.724	38.171	0.608	8.062	4852	212	55.780	-3132.933	0	4852	1106	776	29.745	5.657	1.312	0.762	0.708
1281	1	219.000	0.000	219	219	219	707.500	772.500	707.500	772.500	2.828	707	772	1	1	1.128	1.128	0.000	1.000	1.414	219	219	-27.156	653.011	0	219	707	772	135.000	1.000	1.000	1.000	1.000
1282	47	207.043	10.285	213	183	222	1020.457	774.309	1020.515	774.303	37.213	1014	772	15	6	13.921	4.299	169.092	0.426	16.155	9731	212	-0.443	-0.940	0	9731	1014	772	158.199	5.431	3.238	0.309	0.746
1283	1	216.000	0.000	216	216	216	1095.500	772.500	1095.500	772.500	2.828	1095	772	1	1	1.128	1.128	0.000	1.000	1.414	216	216	NaN	NaN	0	216	1095	772	135.000	1.000	1.000	1.000	1.000
1284	9	209.333	9.460	191	191	219	604.056	777.278	604.058	777.318	21.556	602	773	5	8	6.337	1.808	113.625	0.243	8.944	1884	212	9.083	-362.313	0	1884	603	773	116.565	3.291	3.505	0.285	0.400
1285	1	193.000	0.000	193	193	193	609.500	773.500	609.500	773.500	2.828	609	773	1	1	1.128	1.128	0.000	1.000	1.414	193	193	NaN	NaN	0	193	609	773	135.000	1.000	1.000	1.000	1.000
1286	1	218.000	0.000	218	218	218	1127.500	773.500	1127.500	773.500	2.828	1127	773	1	1	1.128	1.128	0.000	1.000	1.414	218	218	NaN	-658.011	0	218	1127	773	135.000	1.000	1.000	1.000	1.000
1287	1	216.000	0.000	216	216	216	1293.500	773.500	1293.500	773.500	2.828	1293	773	1	1	1.128	1.128	0.000	1.000	1.414	216	216	NaN	NaN	0	216	1293	773	135.000	1.000	1.000	1.000	1.000
1288	1	218.000	0.000	218	218	218	1301.500	773.500	1301.500	773.500	2.828	1301	773	1	1	1.128	1.128	0.000	1.000	1.414	218	218	NaN	NaN	0	218	1301	773	135.000	1.000	1.000	1.000	1.000
1289	10	211.600	7.706	217	196	221	612.900	776.300	612.922	776.319	13.899	611	774	3	5	5.081	2.506	96.662	0.650	5.385	2116	217	-8.412	267.587	0	2116	612	774	111.801	3.000	2.027	0.493	0.769
1290	1	220.000	0.000	220	220	220	1049.500	774.500	1049.500	774.500	2.828	1049	774	1	1	1.128	1.128	0.000	1.000	1.414	220	220	NaN	NaN	0	220	1049	774	135.000	1.000	1.000	1.000	1.000
1291	6	201.500	17.627	173	173	215	1098.500	775.667	1098.466	775.678	8.485	1097	774	3	3	3.718	2.055	143.130	1.000	4.243	1209	211	3.175	-79.290	0	1209	1097	774	135.000	2.685	1.809	0.553	0.800
1292	6	215.000	2.683	216	210	217	1139.667	776.167	1139.668	776.172	11.657	1139	774	2	5	5.208	1.467	82.534	0.555	5.385	1290	216	-47.539	2490.905	0	1290	1139	779	68.199	2.000	3.550	0.282	0.750
1293	1	207.000	0.000	207	207	207	608.500	775.500	608.500	775.500	2.828	608	775	1	1	1.128	1.128	0.000	1.000	1.414	207	207	NaN	NaN	0	207	608	775	135.000	1.000	1.000	1.000	1.000
1294	1	200.000	0.000	200	200	200	999.500	775.500	999.500	775.500	2.828	999	775	1	1	1.128	1.128	0.000	1.000	1.414	200	200	NaN	NaN	0	200	999	775	135.000	1.000	1.000	1.000	1.000
1295	1	211.000	0.000	211	211	211	1003.500	776.500	1003.500	776.500	2.828	1003	776	1	1	1.128	1.128	0.000	1.000	1.414	211	211	NaN	NaN	0	211	1003	776	135.000	1.000	1.000	1.000	1.000
1296	1	221.000	0.000	221	221	221	1005.500	776.500	1005.500	776.500	2.828	1005	776	1	1	1.128	1.128	0.000	1.000	1.414	221	221	-27.280	659.011	0	221	1005	776	135.000	1.000	1.000	1.000	1.000
1297	2	215.500	3.536	213	213	218	1102.000	776.500	1102.006	776.500	4.243	1101	776	2	1	2.257	1.128	0.000	1.000	2.236	431	218	-33.082	1066.820	0	431	1101	776	153.435	1.000	2.000	0.500	1.000
1298	5	215.400	2.074	213	213	218	1123.700	777.100	1123.699	777.100	7.657	1122	776	3	2	3.144	2.025	18.435	1.000	3.606	1077	215	0.185	-1.399	0	1077	1122	778	33.690	2.000	1.553	0.644	0.909
1299	7	209.857	8.726	212	194	221	1133.214	777.643	1133.198	777.653	9.899	1131	776	4	3	4.110	2.168	157.500	0.898	4.472	1469	212	18.108	-785.955	0	1469	1131	777	153.435	2.685	1.895	0.528	0.737
1300	1	222.000	0.000	222	222	222	1257.500	776.500	1257.500	776.500	2.828	1257	776	1	1	1.128	1.128	0.000	1.000	1.414	222	222	NaN	NaN	0	222	1257	776	135.000	1.000	1.000	1.000	1.000
1301	2	217.500	2.121	216	216	219	1112.500	778.000	1112.500	778.004	4.828	1112	777	1	2	2.257	1.128	90.000	1.000	2.236	435	219	0.000	-2.000	0	435	1112	777	116.565	1.000	2.000	0.500	1.000
1302	3	224.333	2.309	223	223	227	1184.500	778.167	1184.505	778.168	7.071	1183	777	3	2	3.213	1.189	151.845	0.754	3.606	673	223	-43.281	1773.356	0	673	1183	777	146.310	1.790	2.702	0.370	0.667
1303	2	217.500	0.707	217	217	218	1137.000	779.500	1137.000	779.500	4.243	1136	779	2	1	2.257	1.128	0.000	1.000	2.236	435	218	0.000	-2.000	0	435	1136	779	153.435	1.000	2.000	0.500	1.000
1304	1	215.000	0.000	215	215	215	611.500	780.500	611.500	780.500	2.828	611	780	1	1	1.128	1.128	0.000	1.000	1.414	215	215	NaN	NaN	0	215	611	780	135.000	1.000	1.000	1.000	1.000
1305	2	204.000	4.243	201	201	207	631.500	781.000	631.500	780.993	4.828	631	780	1	2	2.257	1.128	90.000	1.000	2.236	408	207	0.000	-2.000	0	408	631	780	116.565	1.000	2.000	0.500	1.000
1306	1	221.000	0.000	221	221	221	1154.500	782.500	1154.500	782.500	2.828	1154	782	1	1	1.128	1.128	0.000	1.000	1.414	221	221	NaN	-667.011	0	221	1154	782	135.000	1.000	1.000	1.000	1.000
1307	16	199.125	11.051	190	182	214	627.000	786.875	627.011	786.824	18.971	624	783	6	7	8.827	2.308	48.474	0.559	9.220	3186	196	0.130	-1.519	0	3186	624	790	49.399	2.828	3.825	0.261	0.762
1308	4	210.000	5.416	208	206	218	1157.250	784.500	1157.240	784.502	7.657	1156	783	2	3	2.734	1.863	90.000	0.857	3.162	840	208	1.091	-0.710	0	840	1157	783	108.435	2.000	1.468	0.681	0.800
1309	1	204.000	0.000	204	204	204	600.500	795.500	600.500	795.500	2.828	600	795	1	1	1.128	1.128	0.000	1.000	1.414	204	204	-26.207	608.011	0	204	600	795	135.000	1.000	1.000	1.000	1.000
1310	1	217.000	0.000	217	217	217	622.500	797.500	622.500	797.500	2.828	622	797	1	1	1.128	1.128	0.000	1.000	1.414	217	217	NaN	NaN	0	217	622	797	135.000	1.000	1.000	1.000	1.000
1311	3	220.667	1.528	219	219	222	642.167	800.167	642.169	800.165	5.657	641	799	2	2	2.365	1.615	45.000	1.000	2.828	662	221	-0.665	-1.500	0	662	641	801	45.000	2.000	1.464	0.683	0.857
1312	2	221.500	2.121	220	220	223	653.500	800.000	653.500	800.003	4.828	653	799	1	2	2.257	1.128	90.000	1.000	2.236	443	223	NaN	-689.281	0	443	653	799	116.565	1.000	2.000	0.500	1.000
1313	26	205.769	11.083	218	180	220	594.192	805.769	594.169	805.742	33.456	589	800	8	12	10.599	3.123	56.171	0.292	14.422	5350	207	-0.575	-0.633	0	5350	589	812	56.310	4.606	3.394	0.295	0.605
1314	12	204.167	13.836	204	175	221	588.417	806.167	588.406	806.169	12.485	586	804	4	4	4.314	3.542	55.278	0.967	5.000	2450	208	-1.027	0.098	0	2450	586	807	36.870	4.000	1.218	0.821	0.889
1315	1	219.000	0.000	219	219	219	603.500	806.500	603.500	806.500	2.828	603	806	1	1	1.128	1.128	0.000	1.000	1.414	219	219	NaN	-661.011	0	219	603	806	135.000	1.000	1.000	1.000	1.000
1316	1	217.000	0.000	217	217	217	607.500	807.500	607.500	807.500	2.828	607	807	1	1	1.128	1.128	0.000	1.000	1.414	217	217	NaN	-655.011	0	217	607	807	135.000	1.000	1.000	1.000	1.000
1317	4	208.000	6.976	198	198	214	628.000	808.000	628.004	807.990	5.657	627	807	2	2	2.257	2.257	0.000	1.000	2.828	832	211	-0.827	-0.869	0	832	627	807	135.000	2.000	1.000	1.000	1.000
1318	3	204.000	4.583	199	199	208	633.500	810.167	633.494	810.166	7.071	632	809	3	2	3.213	1.189	28.155	0.754	3.606	612	205	-30.625	1081.025	0	612	632	811	33.690	1.790	2.702	0.370	0.667
1319	36	211.194	7.058	205	184	221	581.167	813.722	581.155	813.728	34.870	577	810	11	8	8.323	5.507	3.461	0.372	11.402	7603	211	-7.188	226.100	0	7603	577	814	15.255	7.956	1.511	0.662	0.562
1320	2	201.000	18.385	188	188	214	605.000	811.500	605.032	811.500	4.243	604	811	2	1	2.257	1.128	0.000	1.000	2.236	402	214	-7.624	115.160	0	402	604	811	153.435	1.000	2.000	0.500	1.000
1321	11	223.636	1.690	223	220	226	621.864	813.409	621.864	813.412	15.314	619	812	6	3	5.261	2.662	160.905	0.589	6.325	2460	224	NaN	-10824.758	0	2460	619	812	161.565	3.000	1.977	0.506	0.759
1322	146	203.959	12.896	211	176	223	597.500	820.384	597.867	820.279	89.397	583	813	34	15	33.139	5.609	20.213	0.230	35.440	29778	208	-1.769	24.334	0	29778	583	825	16.390	8.820	5.908	0.169	0.595
1323	5	206.600	8.295	204	196	218	576.300	824.100	576.316	824.099	7.071	575	823	3	2	3.144	2.025	161.565	1.000	3.606	1033	204	0.222	-0.990	0	1033	575	823	146.310	2.000	1.553	0.644	0.909
1324	3	221.333	0.577	221	221	222	279.167	929.833	279.167	929.834	5.657	278	929	2	2	2.365	1.615	135.000	1.000	2.828	664	221	2.827E-5	-1.500	0	664	278	929	135.000	2.000	1.464	0.683	0.857
1325	10	220.700	0.483	221	220	221	1255.900	978.500	1255.900	978.498	14.728	1253	976	5	5	5.977	2.130	37.534	0.579	7.071	2207	221	-60.393	3261.780	0	2207	1253	981	45.000	3.054	2.806	0.356	0.667
1326	1	221.000	0.000	221	221	221	1228.500	980.500	1228.500	980.500	2.828	1228	980	1	1	1.128	1.128	0.000	1.000	1.414	221	221	-27.280	659.011	0	221	1228	980	135.000	1.000	1.000	1.000	1.000
1327	4	221.000	0.816	221	220	222	71.000	1014.500	71.000	1014.500	7.657	70	1013	2	3	3.216	1.583	58.283	0.857	3.606	884	221	0.000	-1.640	0	884	70	1016	56.310	2.000	2.031	0.492	0.800
1328	2	221.000	0.000	221	221	221	109.500	1017.000	109.500	1017.000	4.828	109	1016	1	2	2.257	1.128	90.000	1.000	2.236	442	221	NaN	NaN	0	442	109	1016	116.565	1.000	2.000	0.500	1.000
1329	4	221.000	0.816	221	220	222	111.250	1019.000	111.249	1019.002	9.657	110	1017	2	4	3.969	1.283	72.391	0.539	4.472	884	221	-38.319	1309.130	0	884	110	1021	63.435	1.900	3.093	0.323	0.667
