# Supplementary material for: An artificial-vision- and statistical-learning-based method for studying the biodegradation of type I collagen scaffolds in bone regeneration systems
Source: PeerJ. 2019 Jul 5;7:e7233. doi: 10.7717/peerj.7233 (PMC6613533; doi:10.7717/peerj.7233)
Supplement: Dataset S1 — 1. Description of the folder that has been sent with all the details of the files.2. Comparison between random forest and thresholding. 3. Hyperparameters of the experiment.4. Random Forest validation measurements: Precision, Recall, Confusion Matrix.5. Files to reproduce the experiment (classif and comp folders), including raw data. [file peerj-07-7233-s001.zip › random_forest/comp/CCO350_mat.csv]

	Area	Mean	StdDev	Mode	Min	Max	X	Y	XM	YM	Perim.	BX	BY	Width	Height	Major	Minor	Angle	Circ.	Feret	IntDen	Median	Skew	Kurt	%Area	RawIntDen	FeretX	FeretY	FeretAngle	MinFeret	AR	Round	Solidity
1	10	220.600	2.011	221	217	224	290.100	81.500	290.103	81.500	14.142	288	79	5	5	3.640	3.498	90.000	0.628	5.385	2206	221	NaN	-4186.255	0	2206	289	79	111.801	4.950	1.041	0.961	0.500
2	3	203.000	7.000	196	196	210	1229.833	122.167	1229.822	122.156	5.657	1229	121	2	2	2.365	1.615	135.000	1.000	2.828	609	203	0.000	-1.500	0	609	1229	121	135.000	2.000	1.464	0.683	0.857
3	1	223.000	0.000	223	223	223	156.500	199.500	156.500	199.500	2.828	156	199	1	1	1.128	1.128	0.000	1.000	1.414	223	223	-27.403	665.011	0	223	156	199	135.000	1.000	1.000	1.000	1.000
4	1	213.000	0.000	213	213	213	154.500	201.500	154.500	201.500	2.828	154	201	1	1	1.128	1.128	0.000	1.000	1.414	213	213	NaN	NaN	0	213	154	201	135.000	1.000	1.000	1.000	1.000
5	2	224.000	0.000	224	224	224	179.500	216.000	179.500	215.999	4.828	179	215	1	2	2.257	1.128	90.000	1.000	2.236	448	224	0.000	-2.000	0	448	179	215	116.565	1.000	2.000	0.500	1.000
6	1	219.000	0.000	219	219	219	181.500	216.500	181.500	216.500	2.828	181	216	1	1	1.128	1.128	0.000	1.000	1.414	219	219	-27.156	653.011	0	219	181	216	135.000	1.000	1.000	1.000	1.000
7	1	220.000	0.000	220	220	220	135.500	223.500	135.500	223.500	2.828	135	223	1	1	1.128	1.128	0.000	1.000	1.414	220	220	-27.218	656.011	0	220	135	223	135.000	1.000	1.000	1.000	1.000
8	1	220.000	0.000	220	220	220	129.500	228.500	129.500	228.500	2.828	129	228	1	1	1.128	1.128	0.000	1.000	1.414	220	220	NaN	-664.011	0	220	129	228	135.000	1.000	1.000	1.000	1.000
9	6	213.667	2.733	213	209	217	128.167	230.333	128.164	230.331	11.657	126	229	5	2	5.208	1.467	172.534	0.555	5.385	1282	215	-45.007	2310.497	0	1282	126	229	158.199	2.000	3.550	0.282	0.750
10	76	213.237	3.655	214	200	219	1346.408	239.105	1346.413	239.109	56.527	1337	235	19	9	18.739	5.164	168.417	0.299	19.925	16206	214	-34.262	1503.507	0	16206	1337	237	162.474	7.110	3.629	0.276	0.603
11	3	216.667	6.506	210	210	223	116.167	243.833	116.177	243.834	5.657	115	243	2	2	2.365	1.615	135.000	1.000	2.828	650	217	-0.190	-1.500	0	650	115	243	135.000	2.000	1.464	0.683	0.857
12	1	209.000	0.000	209	209	209	119.500	243.500	119.500	243.500	2.828	119	243	1	1	1.128	1.128	0.000	1.000	1.414	209	209	NaN	NaN	0	209	119	243	135.000	1.000	1.000	1.000	1.000
13	5	215.200	1.483	215	213	217	327.900	245.900	327.895	245.903	9.071	326	245	4	2	4.076	1.562	20.994	0.764	4.472	1076	215	-54.523	2822.163	0	1076	326	247	26.565	2.000	2.610	0.383	0.769
14	9	210.444	4.065	211	203	216	1358.389	247.389	1358.379	247.386	11.071	1356	246	4	3	3.923	2.921	168.019	0.923	4.472	1894	211	-0.806	-0.448	0	1894	1356	247	153.435	3.000	1.343	0.745	0.857
15	15	218.533	4.486	214	210	225	124.833	251.500	124.839	251.505	14.485	122	250	6	3	5.970	3.199	168.401	0.898	6.708	3278	218	-0.304	-1.103	0	3278	122	250	153.435	3.000	1.866	0.536	0.909
16	4	225.750	3.202	227	221	228	123.500	254.750	123.508	254.752	7.071	122	254	3	2	2.734	1.863	0.000	1.000	3.162	903	227	-33.378	1095.091	0	903	122	254	161.565	2.000	1.468	0.681	0.800
17	17	216.588	6.215	222	207	223	131.853	258.206	131.852	258.206	22.627	128	254	7	8	8.845	2.447	130.658	0.417	9.434	3682	219	-21.005	617.249	0	3682	129	254	122.005	3.536	3.614	0.277	0.596
18	42	201.738	2.642	202	195	209	324.905	259.167	324.911	259.175	26.971	320	256	11	6	10.590	5.050	162.814	0.726	11.402	8473	202	NaN	-9584.955	0	8473	320	258	164.745	5.822	2.097	0.477	0.840
19	1	222.000	0.000	222	222	222	205.500	260.500	205.500	260.500	2.828	205	260	1	1	1.128	1.128	0.000	1.000	1.414	222	222	-27.342	662.011	0	222	205	260	135.000	1.000	1.000	1.000	1.000
20	2	226.500	6.364	222	222	231	201.500	263.000	201.500	262.990	4.828	201	262	1	2	2.257	1.128	90.000	1.000	2.236	453	231	-27.999	868.089	0	453	201	262	116.565	1.000	2.000	0.500	1.000
21	1	220.000	0.000	220	220	220	207.500	262.500	207.500	262.500	2.828	207	262	1	1	1.128	1.128	0.000	1.000	1.414	220	220	NaN	NaN	0	220	207	262	135.000	1.000	1.000	1.000	1.000
22	1	213.000	0.000	213	213	213	201.500	265.500	201.500	265.500	2.828	201	265	1	1	1.128	1.128	0.000	1.000	1.414	213	213	NaN	NaN	0	213	201	265	135.000	1.000	1.000	1.000	1.000
23	1	216.000	0.000	216	216	216	348.500	265.500	348.500	265.500	2.828	348	265	1	1	1.128	1.128	0.000	1.000	1.414	216	216	-26.969	644.011	0	216	348	265	135.000	1.000	1.000	1.000	1.000
24	1	221.000	0.000	221	221	221	379.500	265.500	379.500	265.500	2.828	379	265	1	1	1.128	1.128	0.000	1.000	1.414	221	221	NaN	-667.011	0	221	379	265	135.000	1.000	1.000	1.000	1.000
25	1	218.000	0.000	218	218	218	217.500	266.500	217.500	266.500	2.828	217	266	1	1	1.128	1.128	0.000	1.000	1.414	218	218	NaN	NaN	0	218	217	266	135.000	1.000	1.000	1.000	1.000
26	1	207.000	0.000	207	207	207	346.500	266.500	346.500	266.500	2.828	346	266	1	1	1.128	1.128	0.000	1.000	1.414	207	207	NaN	NaN	0	207	346	266	135.000	1.000	1.000	1.000	1.000
27	1	222.000	0.000	222	222	222	197.500	267.500	197.500	267.500	2.828	197	267	1	1	1.128	1.128	0.000	1.000	1.414	222	222	NaN	NaN	0	222	197	267	135.000	1.000	1.000	1.000	1.000
28	6	225.500	2.739	222	222	229	547.000	268.500	546.999	268.509	7.657	546	267	2	3	3.385	2.257	90.000	1.000	3.606	1353	226	NaN	-7843.442	0	1353	546	267	123.690	2.000	1.500	0.667	1.000
29	28	220.821	3.850	219	214	228	552.357	272.714	552.344	272.711	32.385	549	267	8	11	7.539	4.729	127.527	0.335	11.180	6183	221	-33.969	1406.813	0	6183	550	267	100.305	7.594	1.594	0.627	0.500
30	15	212.867	2.326	211	208	217	1309.500	269.500	1309.504	269.502	14.728	1307	267	5	5	4.807	3.973	90.000	0.869	5.831	3193	213	NaN	-8201.352	0	3193	1308	267	120.964	4.431	1.210	0.827	0.750
31	7	215.000	5.000	211	208	221	522.500	269.357	522.464	269.356	15.071	519	268	7	2	6.740	1.322	173.768	0.387	7.280	1505	216	-25.733	916.960	0	1505	519	268	164.055	1.975	5.097	0.196	0.667
32	1	212.000	0.000	212	212	212	1306.500	268.500	1306.500	268.500	2.828	1306	268	1	1	1.128	1.128	0.000	1.000	1.414	212	212	NaN	-640.011	0	212	1306	268	135.000	1.000	1.000	1.000	1.000
33	13	220.154	8.030	224	196	226	377.577	271.038	377.575	271.025	19.556	375	269	5	4	4.596	3.601	171.609	0.427	5.831	2862	223	26.389	-1448.595	0	2862	375	269	149.036	4.000	1.276	0.784	0.703
34	3	222.667	2.082	221	221	225	381.500	270.500	381.500	270.494	6.828	381	269	1	3	3.385	1.128	90.000	0.809	3.162	668	222	NaN	-1064.543	0	668	381	269	108.435	1.000	3.000	0.333	1.000
35	10	218.900	5.065	221	211	229	512.200	272.700	512.208	272.688	16.142	509	270	6	5	6.008	2.119	34.984	0.482	6.708	2189	220	-24.276	967.111	0	2189	509	274	26.565	3.206	2.835	0.353	0.556
36	1	221.000	0.000	221	221	221	1215.500	271.500	1215.500	271.500	2.828	1215	271	1	1	1.128	1.128	0.000	1.000	1.414	221	221	-27.280	659.011	0	221	1215	271	135.000	1.000	1.000	1.000	1.000
37	36	214.389	6.267	208	205	228	380.389	276.889	380.370	276.861	29.213	375	273	9	8	7.411	6.185	177.438	0.530	9.899	7718	214	29.142	-1578.506	0	7718	376	280	45.000	8.000	1.198	0.835	0.637
38	127	216.795	3.749	221	203	222	1221.776	279.626	1221.794	279.624	49.355	1214	273	16	12	16.014	10.098	165.950	0.655	17.205	27533	218	7.057	-664.579	0	27533	1215	273	144.462	11.470	1.586	0.631	0.814
39	1	215.000	0.000	215	215	215	638.500	274.500	638.500	274.500	2.828	638	274	1	1	1.128	1.128	0.000	1.000	1.414	215	215	NaN	-649.011	0	215	638	274	135.000	1.000	1.000	1.000	1.000
40	5	216.400	3.286	218	212	220	642.300	274.900	642.304	274.905	7.071	641	274	3	2	3.144	2.025	18.435	1.000	3.606	1082	218	NaN	-6696.151	0	1082	641	276	33.690	2.000	1.553	0.644	0.909
41	20	218.650	4.891	218	208	224	648.800	275.550	648.794	275.550	25.556	644	274	10	4	8.299	3.068	177.175	0.385	10.050	4373	219	-24.972	985.581	0	4373	644	276	174.289	3.970	2.705	0.370	0.615
42	2	216.000	1.414	215	215	217	1210.000	274.500	1209.998	274.500	4.243	1209	274	2	1	2.257	1.128	0.000	1.000	2.236	432	217	0.000	-2.000	0	432	1209	274	153.435	1.000	2.000	0.500	1.000
43	25	207.720	3.458	202	202	213	517.580	277.820	517.570	277.824	20.142	513	275	8	5	7.076	4.499	17.314	0.774	8.544	5193	208	-32.204	1869.027	0	5193	513	279	20.556	5.000	1.573	0.636	0.806
44	1	223.000	0.000	223	223	223	631.500	276.500	631.500	276.500	2.828	631	276	1	1	1.128	1.128	0.000	1.000	1.414	223	223	NaN	-673.011	0	223	631	276	135.000	1.000	1.000	1.000	1.000
45	1	224.000	0.000	224	224	224	633.500	276.500	633.500	276.500	2.828	633	276	1	1	1.128	1.128	0.000	1.000	1.414	224	224	-27.465	668.011	0	224	633	276	135.000	1.000	1.000	1.000	1.000
46	1	216.000	0.000	216	216	216	1241.500	276.500	1241.500	276.500	2.828	1241	276	1	1	1.128	1.128	0.000	1.000	1.414	216	216	NaN	-652.011	0	216	1241	276	135.000	1.000	1.000	1.000	1.000
47	1	226.000	0.000	226	226	226	373.500	277.500	373.500	277.500	2.828	373	277	1	1	1.128	1.128	0.000	1.000	1.414	226	226	NaN	NaN	0	226	373	277	135.000	1.000	1.000	1.000	1.000
48	83	218.590	3.696	218	209	225	670.018	291.440	670.007	291.429	91.054	656	277	23	24	22.475	4.702	130.083	0.126	31.828	18143	219	141.290	-16460.435	0	18143	656	278	133.727	9.192	4.780	0.209	0.385
49	9	218.667	2.398	219	215	222	1202.500	278.833	1202.491	278.838	10.485	1201	277	3	4	4.204	2.726	54.217	1.000	5.000	1968	219	-51.280	3179.615	0	1968	1201	281	53.130	3.000	1.542	0.648	0.857
50	1	210.000	0.000	210	210	210	55.500	278.500	55.500	278.500	2.828	55	278	1	1	1.128	1.128	0.000	1.000	1.414	210	210	-26.591	626.011	0	210	55	278	135.000	1.000	1.000	1.000	1.000
51	6	208.833	0.753	209	208	210	444.167	280.000	444.168	280.000	9.657	443	278	2	4	3.718	2.055	90.000	0.809	4.123	1253	209	NaN	-1274.556	0	1253	444	278	104.036	2.000	1.809	0.553	0.857
52	63	219.667	2.862	221	212	223	1199.817	286.690	1199.828	286.695	43.113	1195	278	9	16	14.150	5.669	113.080	0.426	17.088	13839	221	57.025	-7343.342	0	13839	1197	278	110.556	8.356	2.496	0.401	0.656
53	1	221.000	0.000	221	221	221	552.500	279.500	552.500	279.500	2.828	552	279	1	1	1.128	1.128	0.000	1.000	1.414	221	221	NaN	NaN	0	221	552	279	135.000	1.000	1.000	1.000	1.000
54	7	218.143	3.625	217	214	224	666.357	280.214	666.361	280.219	9.071	665	279	3	3	3.507	2.542	30.473	1.000	4.243	1527	217	-31.499	1058.012	0	1527	665	282	45.000	3.000	1.380	0.725	0.875
55	5	216.000	2.550	213	213	219	1187.700	281.300	1187.693	281.311	10.485	1186	279	3	4	4.521	1.408	58.879	0.572	5.000	1080	216	-28.312	740.752	0	1080	1186	283	53.130	2.220	3.211	0.311	0.625
56	6	220.000	3.578	215	215	225	141.000	282.500	140.998	282.506	11.657	140	280	3	4	3.909	1.954	116.565	0.555	5.000	1320	221	-0.162	-1.093	0	1320	140	280	126.870	3.000	2.000	0.500	0.667
57	2	222.000	0.000	222	222	222	374.000	280.500	374.000	280.500	4.243	373	280	2	1	2.257	1.128	0.000	1.000	2.236	444	222	NaN	NaN	0	444	373	280	153.435	1.000	2.000	0.500	1.000
58	2	220.000	1.414	219	219	221	1206.000	280.500	1205.997	280.500	4.243	1205	280	2	1	2.257	1.128	0.000	1.000	2.236	440	221	NaN	-1374.478	0	440	1205	280	153.435	1.000	2.000	0.500	1.000
59	1	213.000	0.000	213	213	213	1085.500	281.500	1085.500	281.500	2.828	1085	281	1	1	1.128	1.128	0.000	1.000	1.414	213	213	-26.781	635.011	0	213	1085	281	135.000	1.000	1.000	1.000	1.000
60	11	209.636	1.912	211	206	212	508.682	283.591	508.690	283.589	12.485	507	282	4	4	4.148	3.376	53.130	0.887	5.000	2306	210	-39.800	1504.589	0	2306	507	285	36.870	4.000	1.229	0.814	0.846
61	1	229.000	0.000	229	229	229	818.500	282.500	818.500	282.500	2.828	818	282	1	1	1.128	1.128	0.000	1.000	1.414	229	229	NaN	NaN	0	229	818	282	135.000	1.000	1.000	1.000	1.000
62	4	213.500	1.915	215	211	215	1088.000	283.500	1088.003	283.504	7.657	1087	282	2	3	3.216	1.583	121.717	0.857	3.606	854	215	NaN	-1371.235	0	854	1087	282	123.690	2.000	2.031	0.492	0.800
63	1	217.000	0.000	217	217	217	380.500	283.500	380.500	283.500	2.828	380	283	1	1	1.128	1.128	0.000	1.000	1.414	217	217	NaN	NaN	0	217	380	283	135.000	1.000	1.000	1.000	1.000
64	16	226.812	2.588	228	220	230	636.688	285.938	636.674	285.938	23.799	634	283	7	6	6.809	2.992	32.411	0.355	8.602	3629	228	NaN	-6188.441	0	3629	634	289	35.538	4.805	2.276	0.439	0.533
65	26	222.654	6.125	226	203	232	650.308	286.077	650.291	286.085	29.213	647	283	7	6	7.247	4.568	173.961	0.383	8.602	5789	224	-8.068	314.758	0	5789	647	284	144.462	6.000	1.586	0.630	0.658
66	6	219.333	3.445	221	215	223	1082.500	284.500	1082.516	284.511	12.728	1080	283	5	3	4.647	1.644	150.482	0.465	5.831	1316	221	-0.610	-1.445	0	1316	1080	283	149.036	2.685	2.826	0.354	0.571
67	1	221.000	0.000	221	221	221	384.500	284.500	384.500	284.500	2.828	384	284	1	1	1.128	1.128	0.000	1.000	1.414	221	221	NaN	NaN	0	221	384	284	135.000	1.000	1.000	1.000	1.000
68	58	222.414	6.162	222	204	233	599.017	289.397	599.005	289.364	39.799	595	284	8	14	12.833	5.755	109.555	0.460	14.866	12900	223	-8.855	370.741	0	12900	595	284	109.654	7.365	2.230	0.448	0.695
69	30	216.867	4.032	220	209	226	966.167	287.200	966.170	287.203	41.355	961	284	11	7	7.973	4.791	177.991	0.220	11.180	6506	217	-30.022	1461.769	0	6506	962	285	153.435	7.000	1.664	0.601	0.484
70	1	219.000	0.000	219	219	219	970.500	284.500	970.500	284.500	2.828	970	284	1	1	1.128	1.128	0.000	1.000	1.414	219	219	NaN	-661.011	0	219	970	284	135.000	1.000	1.000	1.000	1.000
71	5	219.000	2.915	221	214	221	991.100	285.700	991.104	285.695	10.485	990	284	3	3	3.145	2.025	139.065	0.572	4.243	1095	220	NaN	-1293.607	0	1095	990	284	135.000	2.828	1.553	0.644	0.714
72	3	217.667	6.807	210	210	223	53.833	285.833	53.841	285.822	5.657	53	285	2	2	2.365	1.615	45.000	1.000	2.828	653	220	NaN	-13206.333	0	653	53	287	45.000	2.000	1.464	0.683	0.857
73	1	216.000	0.000	216	216	216	370.500	285.500	370.500	285.500	2.828	370	285	1	1	1.128	1.128	0.000	1.000	1.414	216	216	NaN	NaN	0	216	370	285	135.000	1.000	1.000	1.000	1.000
74	1	223.000	0.000	223	223	223	376.500	285.500	376.500	285.500	2.828	376	285	1	1	1.128	1.128	0.000	1.000	1.414	223	223	NaN	-673.011	0	223	376	285	135.000	1.000	1.000	1.000	1.000
75	15	215.067	5.391	220	205	225	987.300	287.433	987.315	287.438	15.899	985	285	4	5	5.085	3.756	70.714	0.746	6.403	3226	215	267.233	-26980.813	0	3226	985	290	51.340	4.000	1.354	0.739	0.811
76	1	221.000	0.000	221	221	221	1190.500	285.500	1190.500	285.500	2.828	1190	285	1	1	1.128	1.128	0.000	1.000	1.414	221	221	NaN	-667.011	0	221	1190	285	135.000	1.000	1.000	1.000	1.000
77	3	204.000	1.000	203	203	205	57.500	287.500	57.500	287.497	6.828	57	286	1	3	3.385	1.128	90.000	0.809	3.162	612	204	-0.595	-1.500	0	612	57	286	108.435	1.000	3.000	0.333	1.000
78	22	215.045	3.498	213	211	224	1075.864	291.591	1075.866	291.579	32.870	1073	286	5	11	9.121	3.071	86.422	0.256	11.402	4731	214	NaN	-29486.487	0	4731	1075	286	105.255	5.000	2.970	0.337	0.506
79	45	219.800	6.002	213	210	235	395.656	295.056	395.656	295.044	55.941	391	287	12	13	9.569	5.988	125.848	0.181	15.264	9891	220	-16.973	662.342	0	9891	395	287	121.608	10.069	1.598	0.626	0.462
80	2	220.500	0.707	220	220	221	424.000	287.500	423.999	287.500	4.243	423	287	2	1	2.257	1.128	0.000	1.000	2.236	441	221	-27.180	655.272	0	441	423	287	153.435	1.000	2.000	0.500	1.000
81	2	216.000	2.828	214	214	218	426.500	288.000	426.500	287.995	4.828	426	287	1	2	2.257	1.128	90.000	1.000	2.236	432	218	0.000	-2.000	0	432	426	287	116.565	1.000	2.000	0.500	1.000
82	1	223.000	0.000	223	223	223	642.500	287.500	642.500	287.500	2.828	642	287	1	1	1.128	1.128	0.000	1.000	1.414	223	223	NaN	NaN	0	223	642	287	135.000	1.000	1.000	1.000	1.000
83	1	212.000	0.000	212	212	212	1027.500	287.500	1027.500	287.500	2.828	1027	287	1	1	1.128	1.128	0.000	1.000	1.414	212	212	-26.718	632.011	0	212	1027	287	135.000	1.000	1.000	1.000	1.000
84	1	221.000	0.000	221	221	221	54.500	288.500	54.500	288.500	2.828	54	288	1	1	1.128	1.128	0.000	1.000	1.414	221	221	NaN	-667.011	0	221	54	288	135.000	1.000	1.000	1.000	1.000
85	2	219.000	1.414	218	218	220	422.000	289.000	422.003	289.003	5.657	421	288	2	2	2.596	0.981	135.000	0.785	2.828	438	220	0.000	-2.000	0	438	421	288	135.000	1.414	2.646	0.378	0.667
86	2	218.000	4.243	215	215	221	1031.500	289.000	1031.500	289.008	4.828	1031	288	1	2	2.257	1.128	90.000	1.000	2.236	436	221	0.000	-2.000	0	436	1031	288	116.565	1.000	2.000	0.500	1.000
87	34	217.265	4.950	219	203	223	1185.441	292.824	1185.448	292.858	24.385	1182	288	7	9	9.221	4.695	119.792	0.719	10.296	7387	219	-1.590	2.102	0	7387	1183	288	119.055	5.816	1.964	0.509	0.773
88	1	221.000	0.000	221	221	221	1191.500	288.500	1191.500	288.500	2.828	1191	288	1	1	1.128	1.128	0.000	1.000	1.414	221	221	NaN	-667.011	0	221	1191	288	135.000	1.000	1.000	1.000	1.000
89	21	218.857	3.554	221	209	223	995.929	293.167	995.923	293.170	24.385	993	289	6	8	7.549	3.542	115.335	0.444	8.944	4596	220	-36.799	1858.968	0	4596	994	289	116.565	4.921	2.131	0.469	0.646
90	4	216.250	3.775	212	212	221	56.500	292.000	56.500	292.010	8.828	56	290	1	4	4.514	1.128	90.000	0.645	4.123	865	217	NaN	-5906.090	0	865	56	290	104.036	1.000	4.000	0.250	1.000
91	19	215.895	4.806	212	203	225	956.184	293.447	956.165	293.442	24.385	952	290	8	6	6.893	3.509	14.094	0.402	8.246	4102	216	288.422	-32638.406	0	4102	952	295	14.036	5.320	1.964	0.509	0.576
92	3	219.667	2.082	218	218	222	1093.500	290.500	1093.493	290.500	6.243	1092	290	3	1	3.385	1.128	0.000	0.967	3.162	659	219	-31.705	921.321	0	659	1092	290	161.565	1.000	3.000	0.333	1.000
93	1	230.000	0.000	230	230	230	397.500	291.500	397.500	291.500	2.828	397	291	1	1	1.128	1.128	0.000	1.000	1.414	230	230	NaN	NaN	0	230	397	291	135.000	1.000	1.000	1.000	1.000
94	28	226.000	3.139	227	218	230	654.821	294.571	654.794	294.563	35.213	650	291	11	7	10.089	3.534	157.781	0.284	12.083	6328	227	201.731	-30185.488	0	6328	650	291	155.556	5.372	2.855	0.350	0.566
95	2	216.500	2.121	215	215	218	961.500	292.000	961.500	292.004	4.828	961	291	1	2	2.257	1.128	90.000	1.000	2.236	433	218	NaN	-1409.232	0	433	961	291	116.565	1.000	2.000	0.500	1.000
96	1	207.000	0.000	207	207	207	1066.500	291.500	1066.500	291.500	2.828	1066	291	1	1	1.128	1.128	0.000	1.000	1.414	207	207	-26.400	617.011	0	207	1066	291	135.000	1.000	1.000	1.000	1.000
97	24	213.792	4.000	213	207	223	1083.250	294.500	1083.250	294.494	25.799	1079	291	7	7	6.005	5.089	52.688	0.453	8.485	5131	213	72.024	-6706.434	0	5131	1079	297	45.000	6.364	1.180	0.847	0.676
98	1	218.000	0.000	218	218	218	1086.500	291.500	1086.500	291.500	2.828	1086	291	1	1	1.128	1.128	0.000	1.000	1.414	218	218	NaN	-658.011	0	218	1086	291	135.000	1.000	1.000	1.000	1.000
99	1	221.000	0.000	221	221	221	1088.500	291.500	1088.500	291.500	2.828	1088	291	1	1	1.128	1.128	0.000	1.000	1.414	221	221	NaN	NaN	0	221	1088	291	135.000	1.000	1.000	1.000	1.000
100	1	220.000	0.000	220	220	220	1090.500	291.500	1090.500	291.500	2.828	1090	291	1	1	1.128	1.128	0.000	1.000	1.414	220	220	-27.218	656.011	0	220	1090	291	135.000	1.000	1.000	1.000	1.000
101	27	212.037	4.553	210	198	220	1101.722	293.907	1101.704	293.921	39.456	1094	291	15	6	11.057	3.109	1.989	0.218	15.524	5725	212	NaN	-764286.379	0	5725	1094	297	14.931	5.903	3.556	0.281	0.422
102	26	177.808	6.178	174	169	193	58.231	297.885	58.228	297.902	34.870	53	292	9	12	11.538	2.869	48.702	0.269	15.000	4623	177	-7.433	280.377	0	4623	53	304	53.130	4.869	4.022	0.249	0.542
103	5	211.200	6.686	211	204	222	581.100	293.500	581.080	293.507	10.485	579	292	4	3	3.256	1.955	163.997	0.572	4.472	1056	211	531.457	-57135.325	0	1056	579	293	153.435	2.849	1.665	0.601	0.588
104	2	211.500	2.121	210	210	213	983.500	293.000	983.500	293.003	4.828	983	292	1	2	2.257	1.128	90.000	1.000	2.236	423	213	-36.376	1203.432	0	423	983	292	116.565	1.000	2.000	0.500	1.000
105	1	215.000	0.000	215	215	215	1198.500	292.500	1198.500	292.500	2.828	1198	292	1	1	1.128	1.128	0.000	1.000	1.414	215	215	NaN	-649.011	0	215	1198	292	135.000	1.000	1.000	1.000	1.000
106	8	218.000	4.342	221	210	224	683.000	294.500	682.997	294.506	10.485	681	293	4	3	4.067	2.505	135.000	0.914	5.000	1744	219	NaN	-8855.029	0	1744	681	293	143.130	3.000	1.624	0.616	0.800
107	13	222.231	2.166	220	219	225	705.808	295.885	705.808	295.886	20.971	702	293	7	5	5.941	2.786	20.965	0.371	7.280	2889	222	0.033	-1.493	0	2889	702	297	15.945	3.947	2.132	0.469	0.578
108	1	221.000	0.000	221	221	221	720.500	293.500	720.500	293.500	2.828	720	293	1	1	1.128	1.128	0.000	1.000	1.414	221	221	NaN	NaN	0	221	720	293	135.000	1.000	1.000	1.000	1.000
109	8	220.375	1.996	219	218	223	836.875	295.875	836.880	295.872	17.556	834	293	5	6	6.398	1.592	54.654	0.326	7.810	1763	220	NaN	-7533.602	0	1763	834	299	50.194	2.744	4.018	0.249	0.485
110	226	215.863	6.076	222	194	225	1170.102	307.465	1170.047	307.459	119.681	1156	293	22	32	25.928	11.098	109.651	0.198	33.526	48785	217	9.362	-548.965	0	48785	1162	293	107.354	17.789	2.336	0.428	0.526
111	14	211.500	3.695	213	205	218	187.071	296.857	187.090	296.855	21.556	184	294	8	5	7.197	2.477	157.478	0.379	8.544	2961	211	-31.909	1130.933	0	2961	184	295	159.444	4.026	2.906	0.344	0.528
112	1	217.000	0.000	217	217	217	404.500	294.500	404.500	294.500	2.828	404	294	1	1	1.128	1.128	0.000	1.000	1.414	217	217	NaN	NaN	0	217	404	294	135.000	1.000	1.000	1.000	1.000
113	2	219.500	0.707	219	219	220	407.000	295.000	406.999	294.999	5.657	406	294	2	2	2.596	0.981	135.000	0.785	2.828	439	220	NaN	-664.772	0	439	406	294	135.000	1.414	2.646	0.378	0.667
114	62	217.629	5.637	223	207	230	690.194	297.484	690.164	297.494	46.627	681	294	18	7	17.380	4.542	15.143	0.358	18.439	13493	218	29.495	-1808.511	0	13493	681	298	12.529	6.064	3.826	0.261	0.689
115	1	217.000	0.000	217	217	217	1000.500	294.500	1000.500	294.500	2.828	1000	294	1	1	1.128	1.128	0.000	1.000	1.414	217	217	NaN	-655.011	0	217	1000	294	135.000	1.000	1.000	1.000	1.000
116	6	222.000	0.894	221	221	223	1227.333	296.500	1227.335	296.503	14.142	1226	294	3	5	3.733	2.046	82.204	0.377	5.385	1332	222	-33.243	984.859	0	1332	1226	299	68.199	3.000	1.824	0.548	0.522
117	5	208.600	2.510	206	206	211	197.700	296.100	197.699	296.105	7.657	196	295	3	2	3.144	2.025	18.435	1.000	3.606	1043	209	NaN	-1873.701	0	1043	196	297	33.690	2.000	1.553	0.644	0.909
118	1	215.000	0.000	215	215	215	988.500	295.500	988.500	295.500	2.828	988	295	1	1	1.128	1.128	0.000	1.000	1.414	215	215	NaN	-649.011	0	215	988	295	135.000	1.000	1.000	1.000	1.000
119	1	219.000	0.000	219	219	219	990.500	295.500	990.500	295.500	2.828	990	295	1	1	1.128	1.128	0.000	1.000	1.414	219	219	NaN	-661.011	0	219	990	295	135.000	1.000	1.000	1.000	1.000
120	1	221.000	0.000	221	221	221	1102.500	295.500	1102.500	295.500	2.828	1102	295	1	1	1.128	1.128	0.000	1.000	1.414	221	221	-27.280	659.011	0	221	1102	295	135.000	1.000	1.000	1.000	1.000
121	1	217.000	0.000	217	217	217	1198.500	295.500	1198.500	295.500	2.828	1198	295	1	1	1.128	1.128	0.000	1.000	1.414	217	217	NaN	NaN	0	217	1198	295	135.000	1.000	1.000	1.000	1.000
122	1	218.000	0.000	218	218	218	1201.500	295.500	1201.500	295.500	2.828	1201	295	1	1	1.128	1.128	0.000	1.000	1.414	218	218	NaN	-658.011	0	218	1201	295	135.000	1.000	1.000	1.000	1.000
123	1	226.000	0.000	226	226	226	652.500	296.500	652.500	296.500	2.828	652	296	1	1	1.128	1.128	0.000	1.000	1.414	226	226	NaN	NaN	0	226	652	296	135.000	1.000	1.000	1.000	1.000
124	1	220.000	0.000	220	220	220	840.500	296.500	840.500	296.500	2.828	840	296	1	1	1.128	1.128	0.000	1.000	1.414	220	220	NaN	NaN	0	220	840	296	135.000	1.000	1.000	1.000	1.000
125	2	221.000	1.414	220	220	222	1088.000	296.500	1087.998	296.500	4.243	1087	296	2	1	2.257	1.128	0.000	1.000	2.236	442	222	NaN	-1355.408	0	442	1087	296	153.435	1.000	2.000	0.500	1.000
126	5	216.600	3.130	218	212	220	65.100	298.300	65.106	298.300	7.657	64	297	2	3	3.144	2.025	108.435	1.000	3.606	1083	218	-0.745	-0.858	0	1083	64	297	123.690	2.000	1.553	0.644	0.909
127	4	214.000	3.559	211	211	219	405.500	299.000	405.502	298.992	10.485	404	297	3	4	4.441	1.147	58.283	0.457	5.000	856	214	-36.570	1539.105	0	856	404	301	53.130	1.792	3.873	0.258	0.571
128	1	220.000	0.000	220	220	220	411.500	297.500	411.500	297.500	2.828	411	297	1	1	1.128	1.128	0.000	1.000	1.414	220	220	-27.218	656.011	0	220	411	297	135.000	1.000	1.000	1.000	1.000
129	1	221.000	0.000	221	221	221	991.500	297.500	991.500	297.500	2.828	991	297	1	1	1.128	1.128	0.000	1.000	1.414	221	221	-27.280	659.011	0	221	991	297	135.000	1.000	1.000	1.000	1.000
130	1	217.000	0.000	217	217	217	1177.500	297.500	1177.500	297.500	2.828	1177	297	1	1	1.128	1.128	0.000	1.000	1.414	217	217	NaN	-655.011	0	217	1177	297	135.000	1.000	1.000	1.000	1.000
131	1	217.000	0.000	217	217	217	73.500	298.500	73.500	298.500	2.828	73	298	1	1	1.128	1.128	0.000	1.000	1.414	217	217	NaN	NaN	0	217	73	298	135.000	1.000	1.000	1.000	1.000
132	1	210.000	0.000	210	210	210	177.500	298.500	177.500	298.500	2.828	177	298	1	1	1.128	1.128	0.000	1.000	1.414	210	210	-26.591	626.011	0	210	177	298	135.000	1.000	1.000	1.000	1.000
133	1	224.000	0.000	224	224	224	729.500	298.500	729.500	298.500	2.828	729	298	1	1	1.128	1.128	0.000	1.000	1.414	224	224	NaN	NaN	0	224	729	298	135.000	1.000	1.000	1.000	1.000
134	4	221.000	1.633	221	219	223	736.500	298.750	736.500	298.752	7.071	735	298	3	2	2.734	1.863	0.000	1.000	3.162	884	221	0.369	-1.000	0	884	735	298	161.565	2.000	1.468	0.681	0.800
135	1	217.000	0.000	217	217	217	839.500	298.500	839.500	298.500	2.828	839	298	1	1	1.128	1.128	0.000	1.000	1.414	217	217	NaN	NaN	0	217	839	298	135.000	1.000	1.000	1.000	1.000
136	2	213.500	3.536	211	211	216	1179.500	299.000	1179.500	298.995	4.828	1179	298	1	2	2.257	1.128	90.000	1.000	2.236	427	216	0.000	-2.000	0	427	1179	298	116.565	1.000	2.000	0.500	1.000
137	1	221.000	0.000	221	221	221	601.500	299.500	601.500	299.500	2.828	601	299	1	1	1.128	1.128	0.000	1.000	1.414	221	221	NaN	NaN	0	221	601	299	135.000	1.000	1.000	1.000	1.000
138	43	219.209	5.672	220	204	229	743.198	303.686	743.199	303.695	36.284	737	299	13	8	10.613	5.159	165.166	0.410	13.928	9426	220	374.259	-40243.239	0	9426	737	302	158.962	7.755	2.057	0.486	0.558
139	1	219.000	0.000	219	219	219	1090.500	299.500	1090.500	299.500	2.828	1090	299	1	1	1.128	1.128	0.000	1.000	1.414	219	219	-27.156	653.011	0	219	1090	299	135.000	1.000	1.000	1.000	1.000
140	64	215.125	5.187	215	200	225	172.484	306.469	172.484	306.495	79.397	166	300	14	14	11.412	7.141	59.749	0.128	16.401	13768	215	-22.597	887.556	0	13768	167	312	37.569	12.614	1.598	0.626	0.448
141	3	218.000	1.732	219	216	219	63.500	302.500	63.500	302.496	6.828	63	301	1	3	3.385	1.128	90.000	0.809	3.162	654	219	NaN	-1017.867	0	654	63	301	108.435	1.000	3.000	0.333	1.000
142	5	210.800	6.301	202	202	219	581.900	302.500	581.889	302.513	8.485	581	301	2	3	3.244	1.963	90.000	0.873	3.606	1054	212	-21.733	650.561	0	1054	581	301	123.690	2.000	1.653	0.605	0.833
143	1	220.000	0.000	220	220	220	698.500	301.500	698.500	301.500	2.828	698	301	1	1	1.128	1.128	0.000	1.000	1.414	220	220	-27.218	656.011	0	220	698	301	135.000	1.000	1.000	1.000	1.000
144	3	217.333	6.110	212	212	224	406.167	303.500	406.168	303.518	8.485	405	302	2	3	2.446	1.561	90.000	0.524	3.162	652	216	NaN	-7996.577	0	652	406	302	108.435	2.000	1.567	0.638	0.600
145	3	224.333	2.082	222	222	226	734.167	303.500	734.170	303.497	7.657	733	302	2	3	3.213	1.189	61.845	0.643	3.606	673	225	-0.319	-1.500	0	673	733	305	56.310	1.790	2.702	0.370	0.667
146	1	216.000	0.000	216	216	216	991.500	302.500	991.500	302.500	2.828	991	302	1	1	1.128	1.128	0.000	1.000	1.414	216	216	NaN	NaN	0	216	991	302	135.000	1.000	1.000	1.000	1.000
147	1	214.000	0.000	214	214	214	1114.500	303.500	1114.500	303.500	2.828	1114	303	1	1	1.128	1.128	0.000	1.000	1.414	214	214	NaN	NaN	0	214	1114	303	135.000	1.000	1.000	1.000	1.000
148	1	214.000	0.000	214	214	214	1238.500	303.500	1238.500	303.500	2.828	1238	303	1	1	1.128	1.128	0.000	1.000	1.414	214	214	-26.844	638.011	0	214	1238	303	135.000	1.000	1.000	1.000	1.000
149	8	205.625	1.923	205	204	210	1240.500	306.500	1240.503	306.506	16.485	1239	303	3	7	5.998	1.698	96.497	0.370	7.280	1645	205	NaN	-8117.640	0	1645	1240	303	105.945	2.633	3.532	0.283	0.571
150	1	219.000	0.000	219	219	219	58.500	304.500	58.500	304.500	2.828	58	304	1	1	1.128	1.128	0.000	1.000	1.414	219	219	NaN	NaN	0	219	58	304	135.000	1.000	1.000	1.000	1.000
151	18	205.722	4.688	203	196	213	69.556	309.333	69.575	309.358	30.971	65	304	7	11	8.200	2.795	119.793	0.236	11.705	3703	207	-0.273	-0.648	0	3703	68	304	109.983	5.372	2.934	0.341	0.424
152	1	216.000	0.000	216	216	216	404.500	305.500	404.500	305.500	2.828	404	305	1	1	1.128	1.128	0.000	1.000	1.414	216	216	NaN	-652.011	0	216	404	305	135.000	1.000	1.000	1.000	1.000
153	4	220.500	6.351	212	212	227	580.000	305.500	579.985	305.500	8.243	578	305	4	1	4.514	1.128	0.000	0.740	4.123	882	223	NaN	-87523.359	0	882	578	305	165.964	1.000	4.000	0.250	1.000
154	3	222.000	3.000	219	219	225	847.500	305.833	847.510	305.838	7.071	846	305	3	2	3.213	1.189	151.845	0.754	3.606	666	222	-39.155	1545.593	0	666	846	305	146.310	1.790	2.702	0.370	0.667
155	1	214.000	0.000	214	214	214	58.500	306.500	58.500	306.500	2.828	58	306	1	1	1.128	1.128	0.000	1.000	1.414	214	214	-26.844	638.011	0	214	58	306	135.000	1.000	1.000	1.000	1.000
156	18	210.222	3.078	208	207	219	328.833	309.333	328.835	309.317	17.314	327	306	4	7	6.255	3.664	72.907	0.755	7.071	3784	209	-38.922	1912.525	0	3784	328	306	98.130	4.000	1.707	0.586	0.800
157	1	217.000	0.000	217	217	217	465.500	306.500	465.500	306.500	2.828	465	306	1	1	1.128	1.128	0.000	1.000	1.414	217	217	NaN	-655.011	0	217	465	306	135.000	1.000	1.000	1.000	1.000
158	8	219.000	4.140	222	212	223	578.625	309.250	578.613	309.266	13.899	577	307	4	5	4.059	2.509	60.830	0.520	5.831	1752	222	-0.571	-0.977	0	1752	578	312	59.036	3.580	1.618	0.618	0.593
159	1	206.000	0.000	206	206	206	851.500	307.500	851.500	307.500	2.828	851	307	1	1	1.128	1.128	0.000	1.000	1.414	206	206	-26.336	614.011	0	206	851	307	135.000	1.000	1.000	1.000	1.000
160	3	209.000	2.646	206	206	211	64.167	309.500	64.165	309.493	7.657	63	308	2	3	3.213	1.189	118.155	0.643	3.606	627	210	-0.549	-1.500	0	627	63	308	123.690	1.790	2.702	0.370	0.667
161	6	205.167	5.529	211	197	211	583.500	311.000	583.492	310.994	14.485	582	308	3	6	6.343	1.204	114.922	0.359	6.708	1231	207	-23.695	670.692	0	1231	582	308	116.565	1.792	5.267	0.190	0.600
162	1	216.000	0.000	216	216	216	1246.500	308.500	1246.500	308.500	2.828	1246	308	1	1	1.128	1.128	0.000	1.000	1.414	216	216	NaN	-652.011	0	216	1246	308	135.000	1.000	1.000	1.000	1.000
163	2	198.500	10.607	191	191	206	1315.000	309.000	1315.019	308.981	5.657	1314	308	2	2	2.596	0.981	45.000	0.785	2.828	397	206	NaN	-1809.316	0	397	1314	310	45.000	1.414	2.646	0.378	0.667
164	12	218.417	2.193	219	215	222	517.250	310.500	517.250	310.495	13.899	515	309	5	3	4.984	3.066	13.048	0.781	5.831	2621	219	-59.732	4291.758	0	2621	515	312	30.964	3.000	1.626	0.615	0.857
165	1	172.000	0.000	172	172	172	588.500	309.500	588.500	309.500	2.828	588	309	1	1	1.128	1.128	0.000	1.000	1.414	172	172	NaN	-520.009	0	172	588	309	135.000	1.000	1.000	1.000	1.000
166	1	205.000	0.000	205	205	205	925.500	309.500	925.500	309.500	2.828	925	309	1	1	1.128	1.128	0.000	1.000	1.414	205	205	-26.272	611.011	0	205	925	309	135.000	1.000	1.000	1.000	1.000
167	1	223.000	0.000	223	223	223	1182.500	309.500	1182.500	309.500	2.828	1182	309	1	1	1.128	1.128	0.000	1.000	1.414	223	223	NaN	-673.011	0	223	1182	309	135.000	1.000	1.000	1.000	1.000
168	3	201.333	4.041	197	197	205	1319.833	309.833	1319.835	309.826	5.657	1319	309	2	2	2.365	1.615	45.000	1.000	2.828	604	202	-0.437	-1.500	0	604	1319	311	45.000	2.000	1.464	0.683	0.857
169	1	219.000	0.000	219	219	219	109.500	310.500	109.500	310.500	2.828	109	310	1	1	1.128	1.128	0.000	1.000	1.414	219	219	NaN	-661.011	0	219	109	310	135.000	1.000	1.000	1.000	1.000
170	1	221.000	0.000	221	221	221	464.500	310.500	464.500	310.500	2.828	464	310	1	1	1.128	1.128	0.000	1.000	1.414	221	221	NaN	-667.011	0	221	464	310	135.000	1.000	1.000	1.000	1.000
171	23	220.783	5.410	222	213	233	733.978	313.935	734.010	313.948	29.456	730	310	9	7	7.923	3.696	153.554	0.333	10.630	5078	221	-24.151	770.286	0	5078	730	310	138.814	6.265	2.144	0.467	0.495
172	12	218.000	4.285	216	207	223	1163.917	311.667	1163.905	311.660	13.314	1162	310	5	4	4.466	3.421	6.473	0.851	5.385	2616	219	-29.572	974.311	0	2616	1162	310	158.199	4.000	1.305	0.766	0.774
173	1	184.000	0.000	184	184	184	1312.500	310.500	1312.500	310.500	2.828	1312	310	1	1	1.128	1.128	0.000	1.000	1.414	184	184	-24.886	548.010	0	184	1312	310	135.000	1.000	1.000	1.000	1.000
174	2	212.000	0.000	212	212	212	1241.000	312.000	1241.001	312.001	5.657	1240	311	2	2	2.596	0.981	135.000	0.785	2.828	424	212	0.000	-2.000	0	424	1240	311	135.000	1.414	2.646	0.378	0.667
175	1	189.000	0.000	189	189	189	1309.500	311.500	1309.500	311.500	2.828	1309	311	1	1	1.128	1.128	0.000	1.000	1.414	189	189	NaN	-571.010	0	189	1309	311	135.000	1.000	1.000	1.000	1.000
176	1	198.000	0.000	198	198	198	1334.500	311.500	1334.500	311.500	2.828	1334	311	1	1	1.128	1.128	0.000	1.000	1.414	198	198	NaN	-598.010	0	198	1334	311	135.000	1.000	1.000	1.000	1.000
177	13	213.615	3.841	210	208	221	444.577	314.346	444.571	314.333	14.142	442	312	5	5	5.086	3.254	129.523	0.817	5.831	2777	213	0.585	-0.524	0	2777	443	312	120.964	4.165	1.563	0.640	0.722
178	12	215.667	2.103	215	213	219	510.833	313.167	510.830	313.163	13.899	508	312	6	3	5.376	2.842	8.252	0.781	6.083	2588	215	-51.790	2803.119	0	2588	508	312	170.538	3.000	1.892	0.529	0.828
179	2	215.500	2.121	214	214	217	852.500	313.000	852.500	313.003	4.828	852	312	1	2	2.257	1.128	90.000	1.000	2.236	431	217	0.000	-2.000	0	431	852	312	116.565	1.000	2.000	0.500	1.000
180	1	221.000	0.000	221	221	221	944.500	313.500	944.500	313.500	2.828	944	313	1	1	1.128	1.128	0.000	1.000	1.414	221	221	NaN	NaN	0	221	944	313	135.000	1.000	1.000	1.000	1.000
181	1	206.000	0.000	206	206	206	1183.500	313.500	1183.500	313.500	2.828	1183	313	1	1	1.128	1.128	0.000	1.000	1.414	206	206	NaN	NaN	0	206	1183	313	135.000	1.000	1.000	1.000	1.000
182	11	217.727	5.159	221	207	224	1186.318	315.591	1186.324	315.605	13.314	1184	313	4	5	4.292	3.263	60.071	0.780	5.385	2395	220	-25.227	764.519	0	2395	1185	318	68.199	4.000	1.315	0.760	0.710
183	21	219.762	2.791	221	212	224	329.119	318.548	329.122	318.553	22.971	326	314	6	9	8.667	3.085	117.698	0.500	9.487	4615	221	-38.975	1527.957	0	4615	327	314	108.435	4.346	2.809	0.356	0.667
184	76	209.829	9.649	218	186	226	1325.579	319.737	1325.647	319.739	65.154	1318	314	18	11	15.402	6.283	25.013	0.225	19.723	15947	211	-1.794	35.091	0	15947	1319	325	30.466	9.844	2.451	0.408	0.553
185	1	220.000	0.000	220	220	220	177.500	315.500	177.500	315.500	2.828	177	315	1	1	1.128	1.128	0.000	1.000	1.414	220	220	NaN	NaN	0	220	177	315	135.000	1.000	1.000	1.000	1.000
186	1	203.000	0.000	203	203	203	584.500	315.500	584.500	315.500	2.828	584	315	1	1	1.128	1.128	0.000	1.000	1.414	203	203	NaN	NaN	0	203	584	315	135.000	1.000	1.000	1.000	1.000
187	4	210.750	9.845	198	198	219	901.000	316.500	900.982	316.513	7.657	900	315	2	3	3.216	1.583	58.283	0.857	3.606	843	218	-0.464	-1.397	0	843	900	318	56.310	2.000	2.031	0.492	0.800
188	5	216.200	1.304	217	214	217	1310.300	316.100	1310.300	316.102	7.071	1309	315	3	2	3.144	2.025	161.565	1.000	3.606	1081	217	-0.844	-0.922	0	1081	1309	315	146.310	2.000	1.553	0.644	0.909
189	2	215.000	4.243	212	212	218	81.000	316.500	80.993	316.500	4.243	80	316	2	1	2.257	1.128	0.000	1.000	2.236	430	218	-31.278	989.100	0	430	80	316	153.435	1.000	2.000	0.500	1.000
190	6	226.667	4.320	221	221	232	555.000	317.500	555.000	317.512	7.657	554	316	2	3	3.385	2.257	90.000	1.000	3.606	1360	227	-0.130	-1.292	0	1360	554	316	123.690	2.000	1.500	0.667	1.000
191	11	211.455	5.298	211	201	220	592.591	318.500	592.614	318.493	14.142	590	316	5	5	6.008	2.331	41.544	0.691	6.403	2326	211	-23.795	834.278	0	2326	590	320	38.660	2.828	2.578	0.388	0.733
192	1	212.000	0.000	212	212	212	1313.500	316.500	1313.500	316.500	2.828	1313	316	1	1	1.128	1.128	0.000	1.000	1.414	212	212	-26.718	632.011	0	212	1313	316	135.000	1.000	1.000	1.000	1.000
193	1	174.000	0.000	174	174	174	30.500	317.500	30.500	317.500	2.828	30	317	1	1	1.128	1.128	0.000	1.000	1.414	174	174	NaN	NaN	0	174	30	317	135.000	1.000	1.000	1.000	1.000
194	1	219.000	0.000	219	219	219	41.500	317.500	41.500	317.500	2.828	41	317	1	1	1.128	1.128	0.000	1.000	1.414	219	219	NaN	NaN	0	219	41	317	135.000	1.000	1.000	1.000	1.000
195	1	203.000	0.000	203	203	203	67.500	317.500	67.500	317.500	2.828	67	317	1	1	1.128	1.128	0.000	1.000	1.414	203	203	-26.143	605.011	0	203	67	317	135.000	1.000	1.000	1.000	1.000
196	12	211.417	7.704	220	200	223	74.250	319.583	74.229	319.571	18.385	71	317	7	5	7.233	2.113	147.880	0.446	8.602	2537	213	-13.370	396.707	0	2537	71	317	144.462	3.336	3.424	0.292	0.585
197	2	220.000	1.414	219	219	221	506.000	318.500	506.003	318.500	4.243	505	318	2	1	2.257	1.128	0.000	1.000	2.236	440	221	0.000	-2.000	0	440	505	318	153.435	1.000	2.000	0.500	1.000
198	2	219.000	0.000	219	219	219	579.500	319.000	579.500	319.000	4.828	579	318	1	2	2.257	1.128	90.000	1.000	2.236	438	219	NaN	NaN	0	438	579	318	116.565	1.000	2.000	0.500	1.000
199	1	226.000	0.000	226	226	226	737.500	318.500	737.500	318.500	2.828	737	318	1	1	1.128	1.128	0.000	1.000	1.414	226	226	NaN	NaN	0	226	737	318	135.000	1.000	1.000	1.000	1.000
200	6	212.167	5.879	210	206	220	1315.000	320.167	1314.992	320.167	13.314	1313	318	4	5	5.744	1.330	121.957	0.425	6.403	1273	210	402.273	-42269.570	0	1273	1313	318	128.660	2.220	4.319	0.232	0.571
201	19	225.579	2.893	226	219	230	560.289	323.974	560.286	323.992	28.385	559	319	3	11	10.022	2.414	91.085	0.296	11.402	4286	226	-0.821	0.005	0	4286	559	319	105.255	3.000	4.152	0.241	0.613
202	8	218.500	4.472	217	213	228	745.125	320.375	745.110	320.366	13.899	743	319	4	3	3.553	2.867	143.551	0.520	5.000	1748	217	NaN	-8742.451	0	1748	743	319	143.130	3.000	1.239	0.807	0.727
203	4	215.750	3.862	212	212	221	759.250	320.250	759.241	320.252	7.657	758	319	3	2	3.192	1.596	161.565	0.857	3.606	863	216	-30.663	965.831	0	863	758	319	146.310	2.000	2.000	0.500	0.800
204	18	216.278	5.131	216	205	223	1264.611	322.167	1264.587	322.160	19.799	1262	319	6	6	5.480	4.182	45.341	0.577	7.211	3893	218	217.466	-22330.052	0	3893	1262	325	56.310	5.367	1.310	0.763	0.667
205	2	218.000	2.828	216	216	220	1268.000	319.500	1267.996	319.500	4.243	1267	319	2	1	2.257	1.128	0.000	1.000	2.236	436	220	NaN	-1442.120	0	436	1267	319	153.435	1.000	2.000	0.500	1.000
206	1	218.000	0.000	218	218	218	84.500	320.500	84.500	320.500	2.828	84	320	1	1	1.128	1.128	0.000	1.000	1.414	218	218	NaN	-658.011	0	218	84	320	135.000	1.000	1.000	1.000	1.000
207	1	220.000	0.000	220	220	220	763.500	320.500	763.500	320.500	2.828	763	320	1	1	1.128	1.128	0.000	1.000	1.414	220	220	-27.218	656.011	0	220	763	320	135.000	1.000	1.000	1.000	1.000
208	6	221.333	3.141	223	217	225	1069.167	322.000	1069.173	322.003	9.657	1068	320	2	4	3.718	2.055	90.000	0.809	4.123	1328	223	-37.275	1444.323	0	1328	1069	320	104.036	2.000	1.809	0.553	0.857
209	2	222.000	1.414	221	221	223	1181.500	321.000	1181.500	320.997	4.828	1181	320	1	2	2.257	1.128	90.000	1.000	2.236	444	223	-37.645	1280.393	0	444	1181	320	116.565	1.000	2.000	0.500	1.000
210	3	212.333	9.018	203	203	221	30.833	322.500	30.847	322.513	7.657	30	321	2	3	3.213	1.189	118.155	0.643	3.606	637	213	2881.426	-472076.484	0	637	30	321	123.690	1.790	2.702	0.370	0.667
211	1	208.000	0.000	208	208	208	1052.500	321.500	1052.500	321.500	2.828	1052	321	1	1	1.128	1.128	0.000	1.000	1.414	208	208	NaN	-628.011	0	208	1052	321	135.000	1.000	1.000	1.000	1.000
212	2	216.500	4.950	213	213	220	1183.500	322.000	1183.500	321.992	4.828	1183	321	1	2	2.257	1.128	90.000	1.000	2.236	433	220	-30.816	971.871	0	433	1183	321	116.565	1.000	2.000	0.500	1.000
213	1	222.000	0.000	222	222	222	333.500	322.500	333.500	322.500	2.828	333	322	1	1	1.128	1.128	0.000	1.000	1.414	222	222	-27.342	662.011	0	222	333	322	135.000	1.000	1.000	1.000	1.000
214	7	215.143	5.460	221	208	221	471.214	324.214	471.206	324.227	13.314	470	322	3	5	3.940	2.262	85.935	0.496	5.099	1506	216	392.901	-44173.597	0	1506	470	322	101.310	3.000	1.742	0.574	0.609
215	17	227.647	4.949	229	217	233	546.853	326.206	546.860	326.212	18.728	545	322	4	7	6.543	3.308	73.132	0.609	8.062	3870	229	-26.476	1124.478	0	3870	545	329	60.255	4.000	1.978	0.506	0.756
216	4	220.000	2.944	217	217	223	573.000	323.000	573.006	323.001	5.657	572	322	2	2	2.257	2.257	0.000	1.000	2.828	880	222	-0.147	-1.791	0	880	572	322	135.000	2.000	1.000	1.000	1.000
217	1	211.000	0.000	211	211	211	591.500	322.500	591.500	322.500	2.828	591	322	1	1	1.128	1.128	0.000	1.000	1.414	211	211	NaN	-637.011	0	211	591	322	135.000	1.000	1.000	1.000	1.000
218	1	218.000	0.000	218	218	218	602.500	322.500	602.500	322.500	2.828	602	322	1	1	1.128	1.128	0.000	1.000	1.414	218	218	NaN	-658.011	0	218	602	322	135.000	1.000	1.000	1.000	1.000
219	2	224.500	2.121	223	223	226	797.500	323.000	797.500	322.997	4.828	797	322	1	2	2.257	1.128	90.000	1.000	2.236	449	226	0.000	-2.000	0	449	797	322	116.565	1.000	2.000	0.500	1.000
220	6	212.167	8.773	208	208	230	78.167	324.333	78.172	324.338	11.314	76	323	4	3	3.532	2.163	153.435	0.589	4.472	1273	209	1.756	1.139	0	1273	76	323	153.435	2.828	1.633	0.612	0.667
221	3	208.000	4.583	203	203	212	83.500	324.500	83.500	324.514	6.828	83	323	1	3	3.385	1.128	90.000	0.809	3.162	624	209	-31.131	1112.189	0	624	83	323	108.435	1.000	3.000	0.333	1.000
222	3	228.000	1.732	229	226	229	566.167	323.833	566.170	323.834	5.657	565	323	2	2	2.365	1.615	135.000	1.000	2.828	684	229	-0.595	-1.500	0	684	565	323	135.000	2.000	1.464	0.683	0.857
223	1	226.000	0.000	226	226	226	760.500	323.500	760.500	323.500	2.828	760	323	1	1	1.128	1.128	0.000	1.000	1.414	226	226	-27.588	674.011	0	226	760	323	135.000	1.000	1.000	1.000	1.000
224	2	217.500	4.950	214	214	221	330.500	325.000	330.500	325.009	4.828	330	324	1	2	2.257	1.128	90.000	1.000	2.236	435	221	0.000	-2.000	0	435	330	324	116.565	1.000	2.000	0.500	1.000
225	2	223.000	0.000	223	223	223	579.500	325.000	579.500	325.000	4.828	579	324	1	2	2.257	1.128	90.000	1.000	2.236	446	223	NaN	-1343.023	0	446	579	324	116.565	1.000	2.000	0.500	1.000
226	14	216.857	4.704	214	207	224	590.786	329.286	590.793	329.315	30.042	587	324	7	10	8.174	2.181	124.434	0.195	11.662	3036	219	-25.351	1131.368	0	3036	587	324	120.964	3.774	3.748	0.267	0.438
227	4	216.500	1.291	215	215	218	783.000	325.000	783.000	324.999	5.657	782	324	2	2	2.257	2.257	0.000	1.000	2.828	866	217	0.435	-1.154	0	866	782	324	135.000	2.000	1.000	1.000	1.000
228	2	205.500	2.121	204	204	207	22.500	326.000	22.500	326.004	4.828	22	325	1	2	2.257	1.128	90.000	1.000	2.236	411	207	-25.668	592.796	0	411	22	325	116.565	1.000	2.000	0.500	1.000
229	1	202.000	0.000	202	202	202	30.500	325.500	30.500	325.500	2.828	30	325	1	1	1.128	1.128	0.000	1.000	1.414	202	202	-26.078	602.010	0	202	30	325	135.000	1.000	1.000	1.000	1.000
230	1	219.000	0.000	219	219	219	468.500	325.500	468.500	325.500	2.828	468	325	1	1	1.128	1.128	0.000	1.000	1.414	219	219	NaN	NaN	0	219	468	325	135.000	1.000	1.000	1.000	1.000
231	1	216.000	0.000	216	216	216	599.500	325.500	599.500	325.500	2.828	599	325	1	1	1.128	1.128	0.000	1.000	1.414	216	216	NaN	NaN	0	216	599	325	135.000	1.000	1.000	1.000	1.000
232	3	219.667	5.508	216	216	226	757.833	325.833	757.830	325.827	5.657	757	325	2	2	2.365	1.615	45.000	1.000	2.828	659	217	0.636	-1.500	0	659	757	327	45.000	2.000	1.464	0.683	0.857
233	18	222.722	3.159	223	214	227	791.833	326.500	791.848	326.503	24.728	787	325	11	3	9.170	2.499	6.567	0.370	11.402	4009	223	NaN	-4047.731	0	4009	787	328	15.255	3.000	3.669	0.273	0.667
234	1	221.000	0.000	221	221	221	930.500	325.500	930.500	325.500	2.828	930	325	1	1	1.128	1.128	0.000	1.000	1.414	221	221	NaN	-667.011	0	221	930	325	135.000	1.000	1.000	1.000	1.000
235	1	222.000	0.000	222	222	222	1223.500	325.500	1223.500	325.500	2.828	1223	325	1	1	1.128	1.128	0.000	1.000	1.414	222	222	NaN	-670.011	0	222	1223	325	135.000	1.000	1.000	1.000	1.000
236	5	216.600	2.702	214	214	221	772.300	326.900	772.306	326.900	7.071	771	326	3	2	3.144	2.025	18.435	1.000	3.606	1083	216	0.921	-0.418	0	1083	771	328	33.690	2.000	1.553	0.644	0.909
237	1	220.000	0.000	220	220	220	785.500	326.500	785.500	326.500	2.828	785	326	1	1	1.128	1.128	0.000	1.000	1.414	220	220	NaN	-664.011	0	220	785	326	135.000	1.000	1.000	1.000	1.000
238	3	210.333	6.028	204	204	216	84.500	328.500	84.518	328.518	8.485	83	327	3	3	3.969	0.963	135.000	0.524	4.243	631	211	NaN	-7339.497	0	631	83	327	135.000	1.414	4.123	0.243	0.600
239	26	222.269	3.232	223	215	229	483.731	330.769	483.725	330.763	27.799	481	327	7	9	8.270	4.003	60.118	0.423	10.296	5779	223	-39.705	1888.394	0	5779	482	336	60.945	5.837	2.066	0.484	0.642
240	17	220.882	5.611	222	209	229	917.029	329.382	917.022	329.396	17.314	914	327	6	5	6.527	3.316	36.592	0.713	7.810	3755	222	NaN	-3247.757	0	3755	914	332	39.806	4.721	1.968	0.508	0.694
241	14	219.214	2.833	218	214	223	926.143	329.000	926.151	329.002	18.971	923	327	7	4	5.950	2.996	11.391	0.489	7.280	3069	220	-0.212	-0.800	0	3069	923	329	15.945	4.000	1.986	0.504	0.596
242	3	217.667	0.577	218	217	218	1324.167	328.167	1324.166	328.166	5.657	1323	327	2	2	2.365	1.615	45.000	1.000	2.828	653	218	NaN	-1995.452	0	653	1323	329	45.000	2.000	1.464	0.683	0.857
243	1	217.000	0.000	217	217	217	468.500	328.500	468.500	328.500	2.828	468	328	1	1	1.128	1.128	0.000	1.000	1.414	217	217	NaN	-655.011	0	217	468	328	135.000	1.000	1.000	1.000	1.000
244	1	231.000	0.000	231	231	231	563.500	328.500	563.500	328.500	2.828	563	328	1	1	1.128	1.128	0.000	1.000	1.414	231	231	NaN	-697.012	0	231	563	328	135.000	1.000	1.000	1.000	1.000
245	6	220.833	2.639	218	218	225	753.000	330.167	753.006	330.159	11.071	751	328	3	4	3.184	2.399	66.255	0.615	4.243	1325	221	NaN	-7130.405	0	1325	751	331	45.000	3.000	1.327	0.753	0.667
246	3	220.333	0.577	220	220	221	934.500	328.833	934.498	328.833	7.071	933	328	3	2	3.213	1.189	151.845	0.754	3.606	661	220	-46.544	1941.598	0	661	933	328	146.310	1.790	2.702	0.370	0.667
247	1	215.000	0.000	215	215	215	581.500	329.500	581.500	329.500	2.828	581	329	1	1	1.128	1.128	0.000	1.000	1.414	215	215	NaN	NaN	0	215	581	329	135.000	1.000	1.000	1.000	1.000
248	1	212.000	0.000	212	212	212	1260.500	329.500	1260.500	329.500	2.828	1260	329	1	1	1.128	1.128	0.000	1.000	1.414	212	212	-26.718	632.011	0	212	1260	329	135.000	1.000	1.000	1.000	1.000
249	2	200.500	0.707	200	200	201	27.500	331.000	27.500	330.999	4.828	27	330	1	2	2.257	1.128	90.000	1.000	2.236	401	201	NaN	-607.772	0	401	27	330	116.565	1.000	2.000	0.500	1.000
250	5	205.800	0.837	205	205	207	435.900	331.300	435.899	331.303	7.657	435	330	2	3	3.144	2.025	71.565	1.000	3.606	1029	206	NaN	-3218.952	0	1029	435	333	56.310	2.000	1.553	0.644	0.909
251	35	217.800	4.425	216	206	224	473.300	335.929	473.306	335.938	45.941	468	330	11	10	11.703	3.808	139.715	0.208	14.866	7623	218	-0.683	-0.223	0	7623	468	330	137.726	6.412	3.073	0.325	0.493
252	1	212.000	0.000	212	212	212	1261.500	331.500	1261.500	331.500	2.828	1261	331	1	1	1.128	1.128	0.000	1.000	1.414	212	212	NaN	NaN	0	212	1261	331	135.000	1.000	1.000	1.000	1.000
253	1	221.000	0.000	221	221	221	91.500	332.500	91.500	332.500	2.828	91	332	1	1	1.128	1.128	0.000	1.000	1.414	221	221	NaN	-667.011	0	221	91	332	135.000	1.000	1.000	1.000	1.000
254	1	221.000	0.000	221	221	221	723.500	332.500	723.500	332.500	2.828	723	332	1	1	1.128	1.128	0.000	1.000	1.414	221	221	NaN	NaN	0	221	723	332	135.000	1.000	1.000	1.000	1.000
255	1	223.000	0.000	223	223	223	773.500	332.500	773.500	332.500	2.828	773	332	1	1	1.128	1.128	0.000	1.000	1.414	223	223	NaN	NaN	0	223	773	332	135.000	1.000	1.000	1.000	1.000
256	1	219.000	0.000	219	219	219	934.500	332.500	934.500	332.500	2.828	934	332	1	1	1.128	1.128	0.000	1.000	1.414	219	219	NaN	-661.011	0	219	934	332	135.000	1.000	1.000	1.000	1.000
257	1	215.000	0.000	215	215	215	851.500	333.500	851.500	333.500	2.828	851	333	1	1	1.128	1.128	0.000	1.000	1.414	215	215	NaN	NaN	0	215	851	333	135.000	1.000	1.000	1.000	1.000
258	1	223.000	0.000	223	223	223	90.500	334.500	90.500	334.500	2.828	90	334	1	1	1.128	1.128	0.000	1.000	1.414	223	223	-27.403	665.011	0	223	90	334	135.000	1.000	1.000	1.000	1.000
259	2	218.000	0.000	218	218	218	849.500	335.000	849.500	335.000	4.828	849	334	1	2	2.257	1.128	90.000	1.000	2.236	436	218	-38.316	1303.022	0	436	849	334	116.565	1.000	2.000	0.500	1.000
260	126	218.571	4.206	219	207	226	1034.460	342.786	1034.437	342.769	63.355	1024	334	18	15	16.209	9.897	20.176	0.394	19.416	27540	219	12.329	-967.993	0	27540	1025	345	34.509	13.649	1.638	0.611	0.646
261	1	216.000	0.000	216	216	216	1295.500	334.500	1295.500	334.500	2.828	1295	334	1	1	1.128	1.128	0.000	1.000	1.414	216	216	NaN	NaN	0	216	1295	334	135.000	1.000	1.000	1.000	1.000
262	1	207.000	0.000	207	207	207	436.500	335.500	436.500	335.500	2.828	436	335	1	1	1.128	1.128	0.000	1.000	1.414	207	207	NaN	-625.011	0	207	436	335	135.000	1.000	1.000	1.000	1.000
263	2	226.000	7.071	221	221	231	559.500	336.000	559.500	335.989	4.828	559	335	1	2	2.257	1.128	90.000	1.000	2.236	452	231	-26.024	786.657	0	452	559	335	116.565	1.000	2.000	0.500	1.000
264	2	223.500	0.707	223	223	224	463.000	337.000	463.001	336.999	5.657	462	336	2	2	2.596	0.981	45.000	0.785	2.828	447	224	NaN	-676.772	0	447	462	338	45.000	1.414	2.646	0.378	0.667
265	1	217.000	0.000	217	217	217	480.500	336.500	480.500	336.500	2.828	480	336	1	1	1.128	1.128	0.000	1.000	1.414	217	217	-27.031	647.011	0	217	480	336	135.000	1.000	1.000	1.000	1.000
266	14	219.214	7.516	216	201	229	731.643	338.571	731.622	338.560	18.728	729	336	5	7	7.034	2.534	124.224	0.502	8.602	3069	221	343.287	-30338.790	0	3069	729	336	125.538	3.753	2.776	0.360	0.636
267	12	221.583	3.655	224	214	228	787.583	339.083	787.587	339.097	17.556	785	336	5	6	5.858	2.608	117.032	0.489	6.403	2659	222	NaN	-5477003.874	0	2659	785	337	128.660	3.582	2.246	0.445	0.585
268	1	219.000	0.000	219	219	219	857.500	336.500	857.500	336.500	2.828	857	336	1	1	1.128	1.128	0.000	1.000	1.414	219	219	-27.156	653.011	0	219	857	336	135.000	1.000	1.000	1.000	1.000
269	23	218.043	4.876	221	207	224	741.935	340.630	741.930	340.651	22.385	738	337	7	7	7.374	3.971	139.653	0.577	9.220	5015	220	702.491	-100673.103	0	5015	738	337	139.399	4.950	1.857	0.539	0.697
270	2	217.000	0.000	217	217	217	101.500	339.000	101.500	339.000	4.828	101	338	1	2	2.257	1.128	90.000	1.000	2.236	434	217	-27.031	647.011	0	434	101	338	116.565	1.000	2.000	0.500	1.000
271	1	225.000	0.000	225	225	225	306.500	338.500	306.500	338.500	2.828	306	338	1	1	1.128	1.128	0.000	1.000	1.414	225	225	NaN	NaN	0	225	306	338	135.000	1.000	1.000	1.000	1.000
272	1	221.000	0.000	221	221	221	482.500	338.500	482.500	338.500	2.828	482	338	1	1	1.128	1.128	0.000	1.000	1.414	221	221	-27.280	659.011	0	221	482	338	135.000	1.000	1.000	1.000	1.000
273	7	224.429	3.910	227	218	229	620.786	340.643	620.783	340.635	11.657	620	338	2	5	4.647	1.918	94.308	0.647	5.099	1571	226	NaN	-4598.142	0	1571	620	338	101.310	2.000	2.423	0.413	0.824
274	74	221.041	4.925	223	207	230	158.162	344.122	158.190	344.136	51.456	152	339	12	12	11.493	8.198	148.921	0.351	15.620	16357	222	38.701	-2913.501	0	16357	154	339	129.806	11.499	1.402	0.713	0.604
275	3	221.667	2.517	219	219	224	279.833	339.833	279.837	339.829	5.657	279	339	2	2	2.365	1.615	45.000	1.000	2.828	665	222	NaN	-708.795	0	665	279	341	45.000	2.000	1.464	0.683	0.857
276	1	217.000	0.000	217	217	217	1161.500	340.500	1161.500	340.500	2.828	1161	340	1	1	1.128	1.128	0.000	1.000	1.414	217	217	NaN	NaN	0	217	1161	340	135.000	1.000	1.000	1.000	1.000
277	1	187.000	0.000	187	187	187	105.500	341.500	105.500	341.500	2.828	105	341	1	1	1.128	1.128	0.000	1.000	1.414	187	187	-25.089	557.010	0	187	105	341	135.000	1.000	1.000	1.000	1.000
278	1	223.000	0.000	223	223	223	557.500	341.500	557.500	341.500	2.828	557	341	1	1	1.128	1.128	0.000	1.000	1.414	223	223	-27.403	665.011	0	223	557	341	135.000	1.000	1.000	1.000	1.000
279	24	225.875	3.530	227	217	231	770.292	343.750	770.297	343.751	17.899	768	341	5	6	5.924	5.158	109.440	0.941	7.071	5421	227	-37.566	2021.071	0	5421	768	341	135.000	5.000	1.148	0.871	0.889
280	1	219.000	0.000	219	219	219	568.500	342.500	568.500	342.500	2.828	568	342	1	1	1.128	1.128	0.000	1.000	1.414	219	219	-27.156	653.011	0	219	568	342	135.000	1.000	1.000	1.000	1.000
281	1	220.000	0.000	220	220	220	571.500	342.500	571.500	342.500	2.828	571	342	1	1	1.128	1.128	0.000	1.000	1.414	220	220	NaN	-664.011	0	220	571	342	135.000	1.000	1.000	1.000	1.000
282	2	219.000	1.414	218	218	220	1177.000	342.500	1177.002	342.500	4.243	1176	342	2	1	2.257	1.128	0.000	1.000	2.236	438	220	-26.879	644.123	0	438	1176	342	153.435	1.000	2.000	0.500	1.000
283	193	218.083	5.813	222	195	223	1278.567	355.324	1278.604	355.285	85.640	1269	342	19	23	20.729	11.855	68.724	0.331	25.495	42090	220	-9.360	372.238	0	42090	1273	365	64.440	18.446	1.749	0.572	0.619
284	29	214.103	7.108	217	192	222	1299.810	346.845	1299.796	346.853	32.284	1297	342	7	9	7.203	5.126	111.295	0.350	9.487	6209	217	-5.619	156.167	0	6209	1297	342	108.435	7.000	1.405	0.712	0.586
285	1	215.000	0.000	215	215	215	1302.500	342.500	1302.500	342.500	2.828	1302	342	1	1	1.128	1.128	0.000	1.000	1.414	215	215	NaN	-649.011	0	215	1302	342	135.000	1.000	1.000	1.000	1.000
286	17	195.765	10.527	188	186	221	102.559	344.559	102.688	344.533	23.899	97	343	11	3	10.406	2.080	7.135	0.374	11.180	3328	192	1.395	0.678	0	3328	97	345	10.305	2.734	5.003	0.200	0.694
287	1	218.000	0.000	218	218	218	1304.500	343.500	1304.500	343.500	2.828	1304	343	1	1	1.128	1.128	0.000	1.000	1.414	218	218	-27.094	650.011	0	218	1304	343	135.000	1.000	1.000	1.000	1.000
288	7	215.571	4.962	209	209	223	525.071	345.929	525.087	345.922	13.314	523	344	4	4	4.750	1.876	49.236	0.496	5.657	1509	215	NaN	-3553.329	0	1509	523	348	45.000	2.828	2.532	0.395	0.609
289	4	220.000	2.944	217	217	224	748.000	346.000	748.005	346.003	5.657	747	345	2	2	2.257	2.257	0.000	1.000	2.828	880	220	NaN	-726.787	0	880	747	345	135.000	2.000	1.000	1.000	1.000
290	4	216.500	1.000	216	216	218	1165.500	347.000	1165.500	346.999	8.828	1165	345	1	4	4.514	1.128	90.000	0.645	4.123	866	216	-37.725	1273.321	0	866	1165	345	104.036	1.000	4.000	0.250	1.000
291	1	210.000	0.000	210	210	210	1169.500	345.500	1169.500	345.500	2.828	1169	345	1	1	1.128	1.128	0.000	1.000	1.414	210	210	NaN	-634.011	0	210	1169	345	135.000	1.000	1.000	1.000	1.000
292	39	211.256	8.460	207	190	222	1172.115	351.679	1172.128	351.673	38.870	1168	346	9	10	7.386	6.723	109.444	0.324	10.440	8239	212	-2.355	60.446	0	8239	1170	356	73.301	8.054	1.099	0.910	0.645
293	1	219.000	0.000	219	219	219	378.500	347.500	378.500	347.500	2.828	378	347	1	1	1.128	1.128	0.000	1.000	1.414	219	219	NaN	-661.011	0	219	378	347	135.000	1.000	1.000	1.000	1.000
294	62	209.887	2.643	211	205	220	443.177	351.242	443.170	351.244	38.870	438	347	11	9	10.754	7.341	154.356	0.516	13.601	13013	210	-45.502	2456.450	0	13013	438	348	143.973	8.733	1.465	0.683	0.770
295	9	212.556	3.779	210	210	220	375.722	350.167	375.731	350.165	10.485	374	348	3	4	3.685	3.109	82.372	1.000	4.472	1913	211	-33.699	1439.360	0	1913	375	352	63.435	3.000	1.185	0.844	0.857
296	2	219.000	0.000	219	219	219	381.000	348.500	381.001	348.500	4.243	380	348	2	1	2.257	1.128	0.000	1.000	2.236	438	219	0.000	-2.000	0	438	380	348	153.435	1.000	2.000	0.500	1.000
297	7	215.857	1.464	215	214	218	399.357	349.929	399.361	349.928	11.899	397	348	4	4	3.945	2.259	139.731	0.621	5.000	1511	215	0.215	-1.170	0	1511	397	348	126.870	3.336	1.746	0.573	0.636
298	1	217.000	0.000	217	217	217	424.500	348.500	424.500	348.500	2.828	424	348	1	1	1.128	1.128	0.000	1.000	1.414	217	217	NaN	NaN	0	217	424	348	135.000	1.000	1.000	1.000	1.000
299	254	220.161	5.183	221	206	233	757.843	359.827	757.949	359.848	153.480	736	348	37	26	28.984	11.158	155.717	0.135	44.654	55921	221	16.604	-1078.869	0	55921	736	349	145.954	21.585	2.598	0.385	0.450
300	1	220.000	0.000	220	220	220	744.500	348.500	744.500	348.500	2.828	744	348	1	1	1.128	1.128	0.000	1.000	1.414	220	220	-27.218	656.011	0	220	744	348	135.000	1.000	1.000	1.000	1.000
301	1	228.000	0.000	228	228	228	767.500	348.500	767.500	348.500	2.828	767	348	1	1	1.128	1.128	0.000	1.000	1.414	228	228	NaN	NaN	0	228	767	348	135.000	1.000	1.000	1.000	1.000
302	1	223.000	0.000	223	223	223	1176.500	349.500	1176.500	349.500	2.828	1176	349	1	1	1.128	1.128	0.000	1.000	1.414	223	223	NaN	NaN	0	223	1176	349	135.000	1.000	1.000	1.000	1.000
303	1	220.000	0.000	220	220	220	402.500	350.500	402.500	350.500	2.828	402	350	1	1	1.128	1.128	0.000	1.000	1.414	220	220	NaN	NaN	0	220	402	350	135.000	1.000	1.000	1.000	1.000
304	7	214.857	2.795	213	212	220	522.071	352.786	522.079	352.777	14.142	520	350	4	5	4.066	2.192	62.296	0.440	5.657	1504	214	-39.606	1637.366	0	1504	520	354	45.000	3.397	1.855	0.539	0.560
305	1	212.000	0.000	212	212	212	1166.500	350.500	1166.500	350.500	2.828	1166	350	1	1	1.128	1.128	0.000	1.000	1.414	212	212	NaN	NaN	0	212	1166	350	135.000	1.000	1.000	1.000	1.000
306	3	216.333	3.215	214	214	220	636.500	352.167	636.507	352.170	8.485	635	351	3	2	2.446	1.561	0.000	0.524	3.162	649	215	0.549	-1.500	0	649	635	352	161.565	2.000	1.567	0.638	0.600
307	4	218.500	1.291	217	217	220	152.500	354.000	152.500	354.005	8.828	152	352	1	4	4.514	1.128	90.000	0.645	4.123	874	219	0.000	-1.048	0	874	152	352	104.036	1.000	4.000	0.250	1.000
308	2	226.000	1.414	225	225	227	163.500	353.000	163.500	353.003	4.828	163	352	1	2	2.257	1.128	90.000	1.000	2.236	452	227	0.000	-2.000	0	452	163	352	116.565	1.000	2.000	0.500	1.000
309	20	225.650	4.428	228	210	229	167.200	357.950	167.175	357.922	26.385	164	352	7	10	9.006	2.827	124.471	0.361	11.662	4513	227	-29.493	1030.705	0	4513	165	352	120.964	4.558	3.185	0.314	0.526
310	3	216.000	6.245	209	209	221	314.500	352.500	314.481	352.500	6.243	313	352	3	1	3.385	1.128	0.000	0.967	3.162	648	218	-0.528	-1.500	0	648	313	352	161.565	1.000	3.000	0.333	1.000
311	2	215.500	2.121	214	214	217	334.500	353.000	334.500	352.996	4.828	334	352	1	2	2.257	1.128	90.000	1.000	2.236	431	217	NaN	-1403.262	0	431	334	352	116.565	1.000	2.000	0.500	1.000
312	8	220.375	6.093	215	214	229	498.625	356.000	498.628	355.948	17.657	498	352	2	8	7.734	1.317	85.170	0.322	8.246	1763	222	-22.813	722.622	0	1763	498	360	75.964	1.981	5.872	0.170	0.667
313	3	220.000	1.000	219	219	221	631.500	352.500	631.502	352.500	6.243	630	352	3	1	3.385	1.128	0.000	0.967	3.162	660	220	-46.507	1938.598	0	660	630	352	161.565	1.000	3.000	0.333	1.000
314	1	217.000	0.000	217	217	217	1166.500	352.500	1166.500	352.500	2.828	1166	352	1	1	1.128	1.128	0.000	1.000	1.414	217	217	-27.031	647.011	0	217	1166	352	135.000	1.000	1.000	1.000	1.000
315	3	218.333	2.887	220	215	220	154.500	355.500	154.500	355.491	6.828	154	354	1	3	3.385	1.128	90.000	0.809	3.162	655	220	-0.698	-1.500	0	655	154	354	108.435	1.000	3.000	0.333	1.000
316	1	223.000	0.000	223	223	223	315.500	354.500	315.500	354.500	2.828	315	354	1	1	1.128	1.128	0.000	1.000	1.414	223	223	NaN	-673.011	0	223	315	354	135.000	1.000	1.000	1.000	1.000
317	10	210.100	0.994	210	208	211	368.900	355.600	368.903	355.598	12.485	366	354	5	3	4.942	2.577	27.611	0.806	5.831	2101	210	-47.130	2012.616	0	2101	366	357	30.964	3.000	1.918	0.521	0.800
318	1	217.000	0.000	217	217	217	967.500	354.500	967.500	354.500	2.828	967	354	1	1	1.128	1.128	0.000	1.000	1.414	217	217	-27.031	647.011	0	217	967	354	135.000	1.000	1.000	1.000	1.000
319	6	211.500	2.074	210	209	214	1042.000	356.000	1042.000	356.001	9.657	1041	354	2	4	3.988	1.916	108.435	0.809	4.472	1269	213	-40.857	1609.549	0	1269	1041	354	116.565	2.000	2.082	0.480	0.857
320	1	218.000	0.000	218	218	218	47.500	355.500	47.500	355.500	2.828	47	355	1	1	1.128	1.128	0.000	1.000	1.414	218	218	NaN	NaN	0	218	47	355	135.000	1.000	1.000	1.000	1.000
321	62	221.758	3.620	221	207	228	71.355	361.500	71.364	361.498	64.083	62	355	19	13	18.127	4.355	151.258	0.190	22.204	13749	222	68.892	-7487.987	0	13749	63	355	144.162	6.696	4.162	0.240	0.510
322	1	206.000	0.000	206	206	206	393.500	355.500	393.500	355.500	2.828	393	355	1	1	1.128	1.128	0.000	1.000	1.414	206	206	NaN	NaN	0	206	393	355	135.000	1.000	1.000	1.000	1.000
323	20	211.000	2.471	212	207	216	480.050	356.950	480.051	356.957	16.485	477	355	6	4	6.438	3.956	20.054	0.925	7.211	4220	211	-48.154	2616.223	0	4220	477	359	33.690	4.000	1.627	0.614	0.909
324	1	202.000	0.000	202	202	202	587.500	355.500	587.500	355.500	2.828	587	355	1	1	1.128	1.128	0.000	1.000	1.414	202	202	-26.078	602.010	0	202	587	355	135.000	1.000	1.000	1.000	1.000
325	1	220.000	0.000	220	220	220	969.500	355.500	969.500	355.500	2.828	969	355	1	1	1.128	1.128	0.000	1.000	1.414	220	220	-27.218	656.011	0	220	969	355	135.000	1.000	1.000	1.000	1.000
326	4	215.500	4.359	218	209	218	44.500	358.250	44.500	358.257	7.071	43	357	3	2	2.734	1.863	0.000	1.000	3.162	862	218	NaN	-6791.518	0	862	43	358	161.565	2.000	1.468	0.681	0.800
327	1	219.000	0.000	219	219	219	172.500	357.500	172.500	357.500	2.828	172	357	1	1	1.128	1.128	0.000	1.000	1.414	219	219	NaN	-661.011	0	219	172	357	135.000	1.000	1.000	1.000	1.000
328	4	219.750	5.909	215	215	228	447.250	358.250	447.240	358.234	7.657	446	357	2	3	3.192	1.596	108.435	0.857	3.606	879	220	0.740	-1.051	0	879	446	357	123.690	2.000	2.000	0.500	0.800
329	1	222.000	0.000	222	222	222	493.500	357.500	493.500	357.500	2.828	493	357	1	1	1.128	1.128	0.000	1.000	1.414	222	222	NaN	-670.011	0	222	493	357	135.000	1.000	1.000	1.000	1.000
330	2	216.500	0.707	216	216	217	602.500	358.000	602.500	358.001	4.828	602	357	1	2	2.257	1.128	90.000	1.000	2.236	433	217	NaN	-1307.034	0	433	602	357	116.565	1.000	2.000	0.500	1.000
331	1	222.000	0.000	222	222	222	660.500	357.500	660.500	357.500	2.828	660	357	1	1	1.128	1.128	0.000	1.000	1.414	222	222	NaN	-670.011	0	222	660	357	135.000	1.000	1.000	1.000	1.000
332	2	217.500	6.364	213	213	222	803.000	357.500	803.010	357.500	4.243	802	357	2	1	2.257	1.128	0.000	1.000	2.236	435	222	NaN	-886.090	0	435	802	357	153.435	1.000	2.000	0.500	1.000
333	1	220.000	0.000	220	220	220	1286.500	357.500	1286.500	357.500	2.828	1286	357	1	1	1.128	1.128	0.000	1.000	1.414	220	220	NaN	NaN	0	220	1286	357	135.000	1.000	1.000	1.000	1.000
334	1	217.000	0.000	217	217	217	41.500	358.500	41.500	358.500	2.828	41	358	1	1	1.128	1.128	0.000	1.000	1.414	217	217	-27.031	647.011	0	217	41	358	135.000	1.000	1.000	1.000	1.000
335	3	221.667	8.737	212	212	229	607.167	359.167	607.156	359.181	5.657	606	358	2	2	2.365	1.615	45.000	1.000	2.828	665	224	-0.470	-1.500	0	665	606	360	45.000	2.000	1.464	0.683	0.857
336	2	220.000	4.243	217	217	223	427.000	359.500	427.006	359.500	4.243	426	359	2	1	2.257	1.128	0.000	1.000	2.236	440	223	-32.953	1068.657	0	440	426	359	153.435	1.000	2.000	0.500	1.000
337	6	216.500	4.848	211	211	223	733.333	360.667	733.325	360.673	12.485	732	359	3	4	3.990	1.915	52.310	0.484	5.000	1299	219	0.149	-1.492	0	1299	732	363	53.130	2.828	2.083	0.480	0.632
338	2	205.500	4.950	202	202	209	812.000	360.500	812.009	360.500	4.243	811	360	2	1	2.257	1.128	0.000	1.000	2.236	411	209	0.000	-2.000	0	411	811	360	153.435	1.000	2.000	0.500	1.000
339	2	221.000	5.657	217	217	225	1288.500	361.000	1288.500	361.008	4.828	1288	360	1	2	2.257	1.128	90.000	1.000	2.236	442	225	0.000	-2.000	0	442	1288	360	116.565	1.000	2.000	0.500	1.000
340	1	230.000	0.000	230	230	230	525.500	361.500	525.500	361.500	2.828	525	361	1	1	1.128	1.128	0.000	1.000	1.414	230	230	-27.831	686.012	0	230	525	361	135.000	1.000	1.000	1.000	1.000
341	8	208.625	1.408	207	207	211	677.250	362.750	677.247	362.750	12.728	675	361	5	3	4.267	2.387	169.722	0.621	5.099	1669	209	NaN	-2733.663	0	1669	675	362	168.690	3.000	1.787	0.560	0.667
342	2	206.000	4.243	203	203	209	809.000	361.500	809.007	361.500	4.243	808	361	2	1	2.257	1.128	0.000	1.000	2.236	412	209	NaN	-1589.389	0	412	808	361	153.435	1.000	2.000	0.500	1.000
343	18	213.278	6.143	215	197	220	1358.111	364.500	1358.108	364.530	20.971	1355	361	5	7	5.612	4.084	97.720	0.514	7.616	3839	215	14.999	-905.970	0	3839	1357	368	66.801	5.000	1.374	0.728	0.667
344	3	222.667	5.033	218	218	228	286.167	362.833	286.168	362.841	5.657	285	362	2	2	2.365	1.615	135.000	1.000	2.828	668	222	-31.225	1145.309	0	668	285	362	135.000	2.000	1.464	0.683	0.857
345	1	219.000	0.000	219	219	219	734.500	362.500	734.500	362.500	2.828	734	362	1	1	1.128	1.128	0.000	1.000	1.414	219	219	-27.156	653.011	0	219	734	362	135.000	1.000	1.000	1.000	1.000
346	2	216.500	16.263	205	205	228	805.500	363.000	805.500	363.027	4.828	805	362	1	2	2.257	1.128	90.000	1.000	2.236	433	228	45.669	-1651.490	0	433	805	362	116.565	1.000	2.000	0.500	1.000
347	10	214.700	3.529	218	209	219	873.000	364.500	872.994	364.514	11.657	872	362	2	5	5.642	2.257	90.000	0.925	5.385	2147	216	-0.365	-1.281	0	2147	872	362	111.801	2.000	2.500	0.400	1.000
348	82	216.854	6.256	216	204	227	282.817	369.805	282.760	369.771	65.497	273	364	20	11	15.747	6.630	157.118	0.240	21.541	17782	217	2.354	-124.874	0	17782	273	365	158.199	9.844	2.375	0.421	0.521
349	4	221.500	2.380	219	219	224	527.000	365.500	526.992	365.506	9.899	525	364	4	3	4.441	1.147	31.717	0.513	5.000	886	223	-35.399	1178.551	0	886	525	367	36.870	1.792	3.873	0.258	0.571
350	2	217.000	1.414	216	216	218	605.500	365.000	605.500	365.002	4.828	605	364	1	2	2.257	1.128	90.000	1.000	2.236	434	218	-26.753	638.124	0	434	605	364	116.565	1.000	2.000	0.500	1.000
351	2	217.000	0.000	217	217	217	690.500	365.000	690.500	365.001	4.828	690	364	1	2	2.257	1.128	90.000	1.000	2.236	434	217	0.000	-2.000	0	434	690	364	116.565	1.000	2.000	0.500	1.000
352	1	222.000	0.000	222	222	222	735.500	364.500	735.500	364.500	2.828	735	364	1	1	1.128	1.128	0.000	1.000	1.414	222	222	-27.342	662.011	0	222	735	364	135.000	1.000	1.000	1.000	1.000
353	1	217.000	0.000	217	217	217	445.500	365.500	445.500	365.500	2.828	445	365	1	1	1.128	1.128	0.000	1.000	1.414	217	217	-27.031	647.011	0	217	445	365	135.000	1.000	1.000	1.000	1.000
354	4	215.250	1.708	213	213	217	732.000	366.000	731.999	366.003	5.657	731	365	2	2	2.257	2.257	0.000	1.000	2.828	861	216	-0.434	-0.976	0	861	731	365	135.000	2.000	1.000	1.000	1.000
355	17	215.941	4.892	211	208	224	799.500	370.029	799.517	370.022	28.042	796	365	7	8	5.626	3.847	54.795	0.272	9.434	3671	215	-22.101	1013.589	0	3671	797	373	57.995	6.364	1.462	0.684	0.453
356	25	217.080	5.552	218	206	227	531.860	373.380	531.847	373.378	30.142	529	366	5	13	11.820	2.693	77.432	0.346	13.342	5427	217	146.859	-12694.912	0	5427	531	379	77.005	4.227	4.389	0.228	0.658
357	2	222.500	0.707	222	222	223	696.000	367.000	696.001	366.999	5.657	695	366	2	2	2.596	0.981	45.000	0.785	2.828	445	223	NaN	-1343.035	0	445	695	368	45.000	1.414	2.646	0.378	0.667
358	5	218.400	2.074	216	216	221	343.700	368.700	343.700	368.704	8.485	342	367	3	3	3.833	1.661	45.000	0.873	4.243	1092	218	-50.990	2593.941	0	1092	342	370	45.000	2.121	2.308	0.433	0.769
359	1	225.000	0.000	225	225	225	346.500	367.500	346.500	367.500	2.828	346	367	1	1	1.128	1.128	0.000	1.000	1.414	225	225	-27.526	671.011	0	225	346	367	135.000	1.000	1.000	1.000	1.000
360	16	206.875	2.306	208	202	210	391.500	369.000	391.484	369.007	16.728	388	367	7	4	7.059	2.886	31.717	0.719	8.062	3310	208	NaN	-63397.477	0	3310	388	371	29.745	3.536	2.446	0.409	0.842
361	6	220.500	7.556	211	211	230	690.333	369.667	690.340	369.688	11.657	689	367	2	5	4.790	1.595	85.269	0.555	5.099	1323	220	-13.834	490.509	0	1323	690	367	101.310	2.000	3.003	0.333	0.750
362	32	219.844	5.974	213	202	230	809.188	370.781	809.187	370.780	34.284	804	367	10	7	7.715	5.281	19.831	0.342	10.050	7035	221	-13.495	552.578	0	7035	804	369	174.289	6.711	1.461	0.684	0.615
363	4	225.250	1.708	223	223	227	1237.500	368.250	1237.502	368.252	7.071	1236	367	3	2	2.734	1.863	0.000	1.000	3.162	901	226	NaN	-935.131	0	901	1236	368	161.565	2.000	1.468	0.681	0.800
364	30	219.433	3.875	220	209	226	63.367	372.300	63.367	372.301	27.213	60	368	8	8	9.119	4.189	145.417	0.509	10.630	6583	220	-18.786	1200.727	0	6583	60	368	131.186	5.283	2.177	0.459	0.741
365	1	218.000	0.000	218	218	218	271.500	368.500	271.500	368.500	2.828	271	368	1	1	1.128	1.128	0.000	1.000	1.414	218	218	-27.094	650.011	0	218	271	368	135.000	1.000	1.000	1.000	1.000
366	1	235.000	0.000	235	235	235	539.500	368.500	539.500	368.500	2.828	539	368	1	1	1.128	1.128	0.000	1.000	1.414	235	235	NaN	NaN	0	235	539	368	135.000	1.000	1.000	1.000	1.000
367	10	219.100	9.231	214	205	236	700.700	371.900	700.706	371.863	22.971	698	368	5	7	4.582	2.779	85.090	0.238	7.211	2191	220	71.670	-3498.387	0	2191	698	374	56.310	4.475	1.649	0.606	0.417
368	1	220.000	0.000	220	220	220	706.500	368.500	706.500	368.500	2.828	706	368	1	1	1.128	1.128	0.000	1.000	1.414	220	220	NaN	-664.011	0	220	706	368	135.000	1.000	1.000	1.000	1.000
369	9	222.333	2.121	220	220	226	817.056	370.944	817.058	370.934	18.728	815	368	4	6	4.438	2.582	61.368	0.322	6.708	2001	222	NaN	-1091.412	0	2001	816	374	63.435	3.797	1.718	0.582	0.529
370	1	217.000	0.000	217	217	217	1172.500	368.500	1172.500	368.500	2.828	1172	368	1	1	1.128	1.128	0.000	1.000	1.414	217	217	NaN	NaN	0	217	1172	368	135.000	1.000	1.000	1.000	1.000
371	2	220.000	4.243	217	217	223	1244.500	369.000	1244.500	369.007	4.828	1244	368	1	2	2.257	1.128	90.000	1.000	2.236	440	223	-31.774	1017.873	0	440	1244	368	116.565	1.000	2.000	0.500	1.000
372	1	220.000	0.000	220	220	220	347.500	369.500	347.500	369.500	2.828	347	369	1	1	1.128	1.128	0.000	1.000	1.414	220	220	NaN	-664.011	0	220	347	369	135.000	1.000	1.000	1.000	1.000
373	5	218.200	3.564	221	213	221	626.100	371.300	626.096	371.308	10.485	625	369	2	4	3.713	1.715	96.047	0.572	4.472	1091	220	-29.881	879.038	0	1091	625	369	116.565	2.000	2.165	0.462	0.667
374	11	213.273	7.404	205	205	230	692.227	373.500	692.211	373.504	21.556	690	369	5	8	7.137	1.962	64.574	0.297	9.434	2346	213	19.673	-836.484	0	2346	690	377	57.995	3.480	3.637	0.275	0.500
375	1	221.000	0.000	221	221	221	338.500	370.500	338.500	370.500	2.828	338	370	1	1	1.128	1.128	0.000	1.000	1.414	221	221	NaN	-667.011	0	221	338	370	135.000	1.000	1.000	1.000	1.000
376	8	222.875	4.291	219	218	231	683.250	371.750	683.265	371.751	12.485	681	370	4	3	3.453	2.950	13.283	0.645	4.472	1783	223	NaN	-8974.837	0	1783	681	373	26.565	3.000	1.170	0.854	0.762
377	2	207.500	3.536	205	205	210	833.000	370.500	832.994	370.500	4.243	832	370	2	1	2.257	1.128	0.000	1.000	2.236	415	210	-24.734	565.980	0	415	832	370	153.435	1.000	2.000	0.500	1.000
378	30	220.067	5.003	220	206	228	962.467	374.667	962.457	374.690	28.385	960	370	6	11	11.120	3.435	67.615	0.468	12.530	6602	221	NaN	-39840.945	0	6602	960	381	61.390	4.745	3.237	0.309	0.690
379	1	222.000	0.000	222	222	222	536.500	372.500	536.500	372.500	2.828	536	372	1	1	1.128	1.128	0.000	1.000	1.414	222	222	NaN	NaN	0	222	536	372	135.000	1.000	1.000	1.000	1.000
380	4	216.500	2.646	214	214	220	696.500	374.000	696.500	374.012	8.828	696	372	1	4	4.514	1.128	90.000	0.645	4.123	866	217	NaN	-1523.924	0	866	696	372	104.036	1.000	4.000	0.250	1.000
381	36	212.139	4.230	211	204	220	847.389	378.667	847.368	378.650	35.698	841	373	11	10	11.838	3.872	139.406	0.355	14.213	7637	212	-27.832	1294.139	0	7637	841	373	140.711	5.626	3.057	0.327	0.595
382	16	222.312	2.387	221	216	225	1233.562	375.875	1233.559	375.874	17.556	1231	373	5	6	5.063	4.024	127.982	0.652	6.708	3557	223	NaN	-5233.063	0	3557	1233	373	116.565	4.923	1.258	0.795	0.727
383	1	208.000	0.000	208	208	208	1274.500	373.500	1274.500	373.500	2.828	1274	373	1	1	1.128	1.128	0.000	1.000	1.414	208	208	NaN	NaN	0	208	1274	373	135.000	1.000	1.000	1.000	1.000
384	2	219.500	2.121	218	218	221	273.500	375.000	273.500	374.997	4.828	273	374	1	2	2.257	1.128	90.000	1.000	2.236	439	221	0.000	-2.000	0	439	273	374	116.565	1.000	2.000	0.500	1.000
385	3	221.000	1.000	220	220	222	802.500	374.833	802.498	374.832	7.071	801	374	3	2	3.213	1.189	151.845	0.754	3.606	663	221	-0.595	-1.500	0	663	801	374	146.310	1.790	2.702	0.370	0.667
386	1	223.000	0.000	223	223	223	931.500	374.500	931.500	374.500	2.828	931	374	1	1	1.128	1.128	0.000	1.000	1.414	223	223	NaN	NaN	0	223	931	374	135.000	1.000	1.000	1.000	1.000
387	1	222.000	0.000	222	222	222	934.500	374.500	934.500	374.500	2.828	934	374	1	1	1.128	1.128	0.000	1.000	1.414	222	222	NaN	NaN	0	222	934	374	135.000	1.000	1.000	1.000	1.000
388	3	201.667	1.155	201	201	203	462.833	376.167	462.835	376.167	5.657	462	375	2	2	2.365	1.615	135.000	1.000	2.828	605	201	-44.034	1750.629	0	605	462	375	135.000	2.000	1.464	0.683	0.857
389	1	226.000	0.000	226	226	226	508.500	375.500	508.500	375.500	2.828	508	375	1	1	1.128	1.128	0.000	1.000	1.414	226	226	NaN	-682.011	0	226	508	375	135.000	1.000	1.000	1.000	1.000
390	2	215.000	1.414	214	214	216	522.500	376.000	522.500	376.002	4.828	522	375	1	2	2.257	1.128	90.000	1.000	2.236	430	216	0.000	-2.000	0	430	522	375	116.565	1.000	2.000	0.500	1.000
391	1	210.000	0.000	210	210	210	676.500	375.500	676.500	375.500	2.828	676	375	1	1	1.128	1.128	0.000	1.000	1.414	210	210	NaN	NaN	0	210	676	375	135.000	1.000	1.000	1.000	1.000
392	1	211.000	0.000	211	211	211	1359.500	375.500	1359.500	375.500	2.828	1359	375	1	1	1.128	1.128	0.000	1.000	1.414	211	211	-26.654	629.011	0	211	1359	375	135.000	1.000	1.000	1.000	1.000
393	3	219.333	2.517	217	217	222	270.833	377.167	270.832	377.163	5.657	270	376	2	2	2.365	1.615	135.000	1.000	2.828	658	219	0.470	-1.500	0	658	270	376	135.000	2.000	1.464	0.683	0.857
394	5	217.600	5.505	218	211	226	673.900	377.700	673.908	377.694	7.657	673	376	2	3	3.144	2.025	108.435	1.000	3.606	1088	218	-25.660	824.813	0	1088	673	376	123.690	2.000	1.553	0.644	0.909
395	1	217.000	0.000	217	217	217	504.500	377.500	504.500	377.500	2.828	504	377	1	1	1.128	1.128	0.000	1.000	1.414	217	217	-27.031	647.011	0	217	504	377	135.000	1.000	1.000	1.000	1.000
396	1	222.000	0.000	222	222	222	701.500	377.500	701.500	377.500	2.828	701	377	1	1	1.128	1.128	0.000	1.000	1.414	222	222	NaN	NaN	0	222	701	377	135.000	1.000	1.000	1.000	1.000
397	1	221.000	0.000	221	221	221	1079.500	378.500	1079.500	378.500	2.828	1079	378	1	1	1.128	1.128	0.000	1.000	1.414	221	221	-27.280	659.011	0	221	1079	378	135.000	1.000	1.000	1.000	1.000
398	5	209.400	9.127	219	200	219	1242.100	380.100	1242.111	380.102	9.657	1241	378	2	4	4.076	1.562	69.006	0.674	4.472	1047	207	567.045	-50060.274	0	1047	1241	382	63.435	2.000	2.610	0.383	0.769
399	1	217.000	0.000	217	217	217	269.500	379.500	269.500	379.500	2.828	269	379	1	1	1.128	1.128	0.000	1.000	1.414	217	217	-27.031	647.011	0	217	269	379	135.000	1.000	1.000	1.000	1.000
400	2	219.000	2.828	217	217	221	503.500	380.000	503.500	380.005	4.828	503	379	1	2	2.257	1.128	90.000	1.000	2.236	438	221	NaN	-1505.064	0	438	503	379	116.565	1.000	2.000	0.500	1.000
401	2	221.500	0.707	221	221	222	641.000	379.500	641.001	379.500	4.243	640	379	2	1	2.257	1.128	0.000	1.000	2.236	443	222	0.000	-2.000	0	443	640	379	153.435	1.000	2.000	0.500	1.000
402	1	235.000	0.000	235	235	235	658.500	379.500	658.500	379.500	2.828	658	379	1	1	1.128	1.128	0.000	1.000	1.414	235	235	NaN	NaN	0	235	658	379	135.000	1.000	1.000	1.000	1.000
403	8	221.750	2.550	222	218	225	1077.000	381.625	1076.996	381.629	15.899	1075	379	5	4	4.011	2.539	149.830	0.398	5.657	1774	222	-50.666	3023.075	0	1774	1076	379	135.000	4.000	1.580	0.633	0.552
404	1	223.000	0.000	223	223	223	1342.500	379.500	1342.500	379.500	2.828	1342	379	1	1	1.128	1.128	0.000	1.000	1.414	223	223	NaN	-673.011	0	223	1342	379	135.000	1.000	1.000	1.000	1.000
405	2	222.500	2.121	221	221	224	589.000	380.500	588.996	380.500	4.243	588	380	2	1	2.257	1.128	0.000	1.000	2.236	445	224	NaN	-1445.056	0	445	588	380	153.435	1.000	2.000	0.500	1.000
406	24	227.667	2.099	228	223	232	653.167	383.792	653.173	383.787	22.385	649	381	8	6	7.763	3.937	160.175	0.602	8.944	5464	228	-47.571	2224.951	0	5464	649	383	153.435	5.223	1.972	0.507	0.706
407	3	210.667	1.155	210	210	212	1033.500	382.167	1033.497	382.168	7.071	1032	381	3	2	3.213	1.189	28.155	0.754	3.606	632	210	NaN	-967.733	0	632	1032	383	33.690	1.790	2.702	0.370	0.667
408	4	187.500	1.291	186	186	189	1236.750	381.750	1236.753	381.752	7.657	1235	381	3	2	3.192	1.596	161.565	0.857	3.606	750	188	-34.761	1087.817	0	750	1235	381	146.310	2.000	2.000	0.500	0.800
409	1	217.000	0.000	217	217	217	502.500	382.500	502.500	382.500	2.828	502	382	1	1	1.128	1.128	0.000	1.000	1.414	217	217	NaN	-655.011	0	217	502	382	135.000	1.000	1.000	1.000	1.000
410	2	218.000	0.000	218	218	218	855.500	383.000	855.500	383.000	4.828	855	382	1	2	2.257	1.128	90.000	1.000	2.236	436	218	-38.316	1303.022	0	436	855	382	116.565	1.000	2.000	0.500	1.000
411	2	215.500	7.778	210	210	221	35.000	383.500	34.988	383.500	4.243	34	383	2	1	2.257	1.128	0.000	1.000	2.236	431	221	0.000	-2.000	0	431	34	383	153.435	1.000	2.000	0.500	1.000
412	1	218.000	0.000	218	218	218	434.500	383.500	434.500	383.500	2.828	434	383	1	1	1.128	1.128	0.000	1.000	1.414	218	218	NaN	-658.011	0	218	434	383	135.000	1.000	1.000	1.000	1.000
413	12	220.667	1.775	221	218	224	954.000	385.583	954.000	385.588	15.314	952	383	5	5	5.096	2.998	51.487	0.643	6.403	2648	221	0.233	-0.578	0	2648	952	388	38.660	4.243	1.700	0.588	0.686
414	1	226.000	0.000	226	226	226	501.500	384.500	501.500	384.500	2.828	501	384	1	1	1.128	1.128	0.000	1.000	1.414	226	226	-27.588	674.011	0	226	501	384	135.000	1.000	1.000	1.000	1.000
415	6	218.333	4.082	218	213	223	580.667	385.167	580.678	385.166	11.071	578	384	5	2	4.986	1.532	14.655	0.615	5.385	1310	218	NaN	-16314.341	0	1310	578	386	21.801	2.000	3.254	0.307	0.750
416	1	211.000	0.000	211	211	211	959.500	384.500	959.500	384.500	2.828	959	384	1	1	1.128	1.128	0.000	1.000	1.414	211	211	NaN	-637.011	0	211	959	384	135.000	1.000	1.000	1.000	1.000
417	25	221.160	5.618	225	201	226	1059.940	387.340	1059.951	387.352	31.698	1055	384	10	6	7.803	4.079	165.013	0.313	10.770	5529	223	-21.942	805.833	0	5529	1055	385	158.199	5.816	1.913	0.523	0.602
418	67	217.866	4.472	221	208	224	1164.515	387.933	1164.560	387.948	34.627	1157	384	13	8	12.439	6.858	166.038	0.702	13.601	14597	218	-27.457	1207.084	0	14597	1157	388	162.897	7.657	1.814	0.551	0.854
419	3	222.667	1.528	221	221	224	1333.500	385.500	1333.502	385.502	8.485	1332	384	3	3	3.969	0.963	135.000	0.524	4.243	668	223	-5.609E-6	-1.500	0	668	1332	384	135.000	1.414	4.123	0.243	0.600
420	2	215.500	2.121	214	214	217	1341.000	384.500	1340.996	384.500	4.243	1340	384	2	1	2.257	1.128	0.000	1.000	2.236	431	217	NaN	-1403.262	0	431	1340	384	153.435	1.000	2.000	0.500	1.000
421	1	218.000	0.000	218	218	218	132.500	385.500	132.500	385.500	2.828	132	385	1	1	1.128	1.128	0.000	1.000	1.414	218	218	-27.094	650.011	0	218	132	385	135.000	1.000	1.000	1.000	1.000
422	2	224.500	9.192	218	218	231	126.000	386.500	126.014	386.500	4.243	125	386	2	1	2.257	1.128	0.000	1.000	2.236	449	231	0.000	-2.000	0	449	125	386	153.435	1.000	2.000	0.500	1.000
423	4	222.000	7.165	215	215	230	502.750	387.750	502.747	387.740	9.071	501	386	3	3	3.589	1.419	45.000	0.611	4.243	888	226	NaN	-5128.045	0	888	501	389	45.000	2.121	2.530	0.395	0.615
424	1	226.000	0.000	226	226	226	659.500	386.500	659.500	386.500	2.828	659	386	1	1	1.128	1.128	0.000	1.000	1.414	226	226	NaN	-682.011	0	226	659	386	135.000	1.000	1.000	1.000	1.000
425	5	220.600	1.949	220	218	223	1341.100	387.900	1341.103	387.907	9.657	1340	386	2	4	4.076	1.562	110.994	0.674	4.472	1103	220	-0.284	-1.115	0	1103	1340	386	116.565	2.000	2.610	0.383	0.769
426	1	218.000	0.000	218	218	218	579.500	387.500	579.500	387.500	2.828	579	387	1	1	1.128	1.128	0.000	1.000	1.414	218	218	NaN	-658.011	0	218	579	387	135.000	1.000	1.000	1.000	1.000
427	4	220.750	1.500	222	219	222	1175.500	388.250	1175.496	388.248	7.071	1174	387	3	2	2.734	1.863	0.000	1.000	3.162	883	222	-36.801	1239.761	0	883	1174	388	161.565	2.000	1.468	0.681	0.800
428	1	224.000	0.000	224	224	224	131.500	388.500	131.500	388.500	2.828	131	388	1	1	1.128	1.128	0.000	1.000	1.414	224	224	NaN	-676.011	0	224	131	388	135.000	1.000	1.000	1.000	1.000
429	4	220.250	3.403	223	216	223	576.000	389.500	575.994	389.504	7.657	575	388	2	3	3.216	1.583	58.283	0.857	3.606	881	223	-0.341	-1.518	0	881	575	391	56.310	2.000	2.031	0.492	0.800
430	5	217.000	4.899	210	210	222	1328.500	389.700	1328.476	389.679	12.728	1326	388	5	4	5.686	1.120	140.655	0.388	6.403	1085	219	NaN	-46352.969	0	1085	1326	388	141.340	2.002	5.078	0.197	0.526
431	1	228.000	0.000	228	228	228	137.500	389.500	137.500	389.500	2.828	137	389	1	1	1.128	1.128	0.000	1.000	1.414	228	228	NaN	-688.012	0	228	137	389	135.000	1.000	1.000	1.000	1.000
432	1	218.000	0.000	218	218	218	491.500	389.500	491.500	389.500	2.828	491	389	1	1	1.128	1.128	0.000	1.000	1.414	218	218	NaN	NaN	0	218	491	389	135.000	1.000	1.000	1.000	1.000
433	1	217.000	0.000	217	217	217	578.500	389.500	578.500	389.500	2.828	578	389	1	1	1.128	1.128	0.000	1.000	1.414	217	217	NaN	NaN	0	217	578	389	135.000	1.000	1.000	1.000	1.000
434	2	223.500	6.364	219	219	228	952.000	389.500	952.010	389.500	4.243	951	389	2	1	2.257	1.128	0.000	1.000	2.236	447	228	NaN	-2402.431	0	447	951	389	153.435	1.000	2.000	0.500	1.000
435	3	215.667	2.517	213	213	218	1018.167	389.833	1018.166	389.829	5.657	1017	389	2	2	2.365	1.615	135.000	1.000	2.828	647	216	NaN	-1078.885	0	647	1017	389	135.000	2.000	1.464	0.683	0.857
436	1	199.000	0.000	199	199	199	1335.500	389.500	1335.500	389.500	2.828	1335	389	1	1	1.128	1.128	0.000	1.000	1.414	199	199	NaN	NaN	0	199	1335	389	135.000	1.000	1.000	1.000	1.000
437	1	224.000	0.000	224	224	224	748.500	390.500	748.500	390.500	2.828	748	390	1	1	1.128	1.128	0.000	1.000	1.414	224	224	-27.465	668.011	0	224	748	390	135.000	1.000	1.000	1.000	1.000
438	76	220.092	4.443	220	209	229	958.711	399.868	958.739	399.912	52.770	952	390	14	18	17.861	5.418	116.135	0.343	20.125	16727	220	NaN	-1183525.937	0	16727	954	390	116.565	8.069	3.297	0.303	0.571
439	5	220.600	1.140	221	219	222	1338.300	392.500	1338.302	392.497	11.657	1337	390	2	5	4.839	1.316	78.251	0.462	5.385	1103	221	-34.481	1069.019	0	1103	1337	395	68.199	1.941	3.678	0.272	0.667
440	9	212.222	3.866	212	208	219	141.278	394.056	141.283	394.062	15.314	140	391	3	6	5.711	2.007	104.353	0.482	6.325	1910	212	-31.215	1129.597	0	1910	140	391	108.435	2.849	2.846	0.351	0.667
441	7	221.571	1.397	221	219	223	1158.214	392.500	1158.215	392.503	8.485	1157	391	3	3	3.086	2.888	90.000	1.000	3.606	1551	222	NaN	-1632.074	0	1551	1157	391	123.690	3.000	1.069	0.936	0.875
442	2	207.500	2.121	206	206	209	1336.500	392.000	1336.500	391.997	4.828	1336	391	1	2	2.257	1.128	90.000	1.000	2.236	415	209	NaN	-1315.657	0	415	1336	391	116.565	1.000	2.000	0.500	1.000
443	1	217.000	0.000	217	217	217	409.500	392.500	409.500	392.500	2.828	409	392	1	1	1.128	1.128	0.000	1.000	1.414	217	217	NaN	NaN	0	217	409	392	135.000	1.000	1.000	1.000	1.000
444	1	221.000	0.000	221	221	221	491.500	392.500	491.500	392.500	2.828	491	392	1	1	1.128	1.128	0.000	1.000	1.414	221	221	NaN	-667.011	0	221	491	392	135.000	1.000	1.000	1.000	1.000
445	1	216.000	0.000	216	216	216	576.500	392.500	576.500	392.500	2.828	576	392	1	1	1.128	1.128	0.000	1.000	1.414	216	216	NaN	-652.011	0	216	576	392	135.000	1.000	1.000	1.000	1.000
446	2	220.500	3.536	218	218	223	710.000	392.500	710.006	392.500	4.243	709	392	2	1	2.257	1.128	0.000	1.000	2.236	441	223	NaN	-725.702	0	441	709	392	153.435	1.000	2.000	0.500	1.000
447	7	222.429	5.855	214	214	230	701.071	395.357	701.092	395.367	13.314	699	393	4	4	4.169	2.138	137.678	0.496	5.657	1557	223	-0.066	-1.196	0	1557	699	393	135.000	3.336	1.950	0.513	0.609
448	6	214.833	5.636	206	206	222	1332.833	396.000	1332.825	395.995	14.485	1331	393	3	6	5.972	1.279	112.330	0.359	6.708	1289	217	-22.682	582.932	0	1289	1331	393	116.565	2.051	4.668	0.214	0.571
449	81	217.593	4.347	220	208	226	668.043	400.957	668.029	400.955	63.841	661	394	13	16	15.594	6.614	130.015	0.250	19.416	17625	218	25731.704	-12338299.118	0	17625	663	394	124.509	9.899	2.358	0.424	0.589
450	2	217.500	2.121	216	216	219	706.500	395.000	706.500	395.003	4.828	706	394	1	2	2.257	1.128	90.000	1.000	2.236	435	219	NaN	-1375.533	0	435	706	394	116.565	1.000	2.000	0.500	1.000
451	2	221.500	0.707	221	221	222	953.000	395.000	953.000	395.000	5.657	952	394	2	2	2.596	0.981	135.000	0.785	2.828	443	222	0.000	-2.001	0	443	952	394	135.000	1.414	2.646	0.378	0.667
452	69	219.362	3.382	219	211	225	1169.775	403.210	1169.760	403.221	48.284	1166	394	10	17	14.628	6.006	71.916	0.372	17.117	15136	220	NaN	-21191.131	0	15136	1169	411	83.290	8.542	2.436	0.411	0.633
453	2	221.500	0.707	221	221	222	1319.000	394.500	1319.002	394.500	4.243	1318	394	2	1	2.257	1.128	0.000	1.000	2.236	443	222	NaN	-1349.185	0	443	1318	394	153.435	1.000	2.000	0.500	1.000
454	6	222.833	4.262	227	218	227	1062.667	396.333	1062.663	396.325	8.485	1061	395	3	3	3.140	2.433	45.000	1.000	3.606	1337	226	-30.561	1111.276	0	1337	1061	397	33.690	2.828	1.291	0.775	0.800
455	4	219.500	1.291	218	218	221	1339.250	396.750	1339.252	396.747	7.657	1338	395	2	3	3.192	1.596	71.565	0.857	3.606	878	220	-37.737	1279.705	0	878	1338	398	56.310	2.000	2.000	0.500	0.800
456	1	225.000	0.000	225	225	225	491.500	397.500	491.500	397.500	2.828	491	397	1	1	1.128	1.128	0.000	1.000	1.414	225	225	-27.526	671.011	0	225	491	397	135.000	1.000	1.000	1.000	1.000
457	1	222.000	0.000	222	222	222	493.500	397.500	493.500	397.500	2.828	493	397	1	1	1.128	1.128	0.000	1.000	1.414	222	222	-27.342	662.011	0	222	493	397	135.000	1.000	1.000	1.000	1.000
458	1	220.000	0.000	220	220	220	953.500	397.500	953.500	397.500	2.828	953	397	1	1	1.128	1.128	0.000	1.000	1.414	220	220	NaN	NaN	0	220	953	397	135.000	1.000	1.000	1.000	1.000
459	1	216.000	0.000	216	216	216	495.500	398.500	495.500	398.500	2.828	495	398	1	1	1.128	1.128	0.000	1.000	1.414	216	216	NaN	-652.011	0	216	495	398	135.000	1.000	1.000	1.000	1.000
460	6	216.667	4.274	212	212	222	599.167	401.833	599.155	401.811	14.728	598	399	3	5	4.628	1.651	111.513	0.348	5.831	1300	218	-33.417	1567.073	0	1300	598	399	120.964	2.685	2.804	0.357	0.571
461	1	221.000	0.000	221	221	221	658.500	399.500	658.500	399.500	2.828	658	399	1	1	1.128	1.128	0.000	1.000	1.414	221	221	NaN	-667.011	0	221	658	399	135.000	1.000	1.000	1.000	1.000
462	1	206.000	0.000	206	206	206	950.500	399.500	950.500	399.500	2.828	950	399	1	1	1.128	1.128	0.000	1.000	1.414	206	206	NaN	NaN	0	206	950	399	135.000	1.000	1.000	1.000	1.000
463	1	218.000	0.000	218	218	218	1025.500	399.500	1025.500	399.500	2.828	1025	399	1	1	1.128	1.128	0.000	1.000	1.414	218	218	NaN	NaN	0	218	1025	399	135.000	1.000	1.000	1.000	1.000
464	216	216.532	5.370	220	192	226	1326.431	421.852	1326.453	421.840	154.652	1311	399	33	40	33.046	8.322	41.532	0.113	46.141	46771	217	126.153	-10953.537	0	46771	1316	439	60.101	14.142	3.971	0.252	0.387
465	6	207.667	1.211	207	206	209	490.500	401.000	490.499	401.000	7.657	489	400	3	2	3.385	2.257	0.000	1.000	3.606	1246	208	-61.629	3489.817	0	1246	489	400	146.310	2.000	1.500	0.667	1.000
466	1	232.000	0.000	232	232	232	547.500	400.500	547.500	400.500	2.828	547	400	1	1	1.128	1.128	0.000	1.000	1.414	232	232	-27.952	692.012	0	232	547	400	135.000	1.000	1.000	1.000	1.000
467	12	216.083	2.065	215	213	221	581.583	402.667	581.583	402.666	21.556	578	400	8	6	6.886	2.219	145.979	0.325	9.434	2593	216	NaN	-2300.081	0	2593	578	401	147.995	4.031	3.104	0.322	0.500
468	23	219.739	5.065	224	207	225	1160.500	404.022	1160.495	403.995	22.385	1158	400	5	8	7.065	4.145	112.594	0.577	8.944	5054	221	23.327	-1696.569	0	5054	1159	400	116.565	5.000	1.704	0.587	0.730
469	4	215.500	12.369	221	197	223	1333.750	402.000	1333.729	402.041	9.657	1333	400	2	4	3.969	1.283	72.391	0.539	4.472	862	221	83.649	-3991.423	0	862	1333	404	63.435	1.900	3.093	0.323	0.667
470	1	219.000	0.000	219	219	219	583.500	401.500	583.500	401.500	2.828	583	401	1	1	1.128	1.128	0.000	1.000	1.414	219	219	NaN	NaN	0	219	583	401	135.000	1.000	1.000	1.000	1.000
471	1	222.000	0.000	222	222	222	509.500	402.500	509.500	402.500	2.828	509	402	1	1	1.128	1.128	0.000	1.000	1.414	222	222	-27.342	662.011	0	222	509	402	135.000	1.000	1.000	1.000	1.000
472	7	224.714	5.282	220	220	231	552.643	404.071	552.652	404.091	10.485	551	402	3	4	4.633	1.924	112.500	0.800	5.000	1573	221	0.267	-1.874	0	1573	551	402	126.870	2.531	2.408	0.415	0.737
473	1	222.000	0.000	222	222	222	718.500	402.500	718.500	402.500	2.828	718	402	1	1	1.128	1.128	0.000	1.000	1.414	222	222	NaN	-670.011	0	222	718	402	135.000	1.000	1.000	1.000	1.000
474	18	213.444	3.535	214	205	218	946.556	405.833	946.557	405.833	22.385	942	403	8	5	6.177	3.710	7.659	0.451	8.246	3842	214	-35.545	1530.750	0	3842	942	405	165.964	5.000	1.665	0.601	0.610
475	1	221.000	0.000	221	221	221	1340.500	403.500	1340.500	403.500	2.828	1340	403	1	1	1.128	1.128	0.000	1.000	1.414	221	221	-27.280	659.011	0	221	1340	403	135.000	1.000	1.000	1.000	1.000
476	1	211.000	0.000	211	211	211	358.500	404.500	358.500	404.500	2.828	358	404	1	1	1.128	1.128	0.000	1.000	1.414	211	211	NaN	NaN	0	211	358	404	135.000	1.000	1.000	1.000	1.000
477	1	216.000	0.000	216	216	216	366.500	404.500	366.500	404.500	2.828	366	404	1	1	1.128	1.128	0.000	1.000	1.414	216	216	NaN	-652.011	0	216	366	404	135.000	1.000	1.000	1.000	1.000
478	1	222.000	0.000	222	222	222	529.500	404.500	529.500	404.500	2.828	529	404	1	1	1.128	1.128	0.000	1.000	1.414	222	222	-27.342	662.011	0	222	529	404	135.000	1.000	1.000	1.000	1.000
479	1	225.000	0.000	225	225	225	589.500	404.500	589.500	404.500	2.828	589	404	1	1	1.128	1.128	0.000	1.000	1.414	225	225	-27.526	671.011	0	225	589	404	135.000	1.000	1.000	1.000	1.000
480	1	217.000	0.000	217	217	217	1127.500	404.500	1127.500	404.500	2.828	1127	404	1	1	1.128	1.128	0.000	1.000	1.414	217	217	NaN	-655.011	0	217	1127	404	135.000	1.000	1.000	1.000	1.000
481	36	227.639	4.257	230	217	233	561.417	409.278	561.403	409.307	26.971	557	405	7	9	9.089	5.043	69.401	0.622	10.630	8195	229	26.602	-2275.161	0	8195	557	413	48.814	6.053	1.802	0.555	0.750
482	2	213.000	5.657	209	209	217	1126.000	406.000	1125.991	405.991	5.657	1125	405	2	2	2.596	0.981	135.000	0.785	2.828	426	217	-22.812	512.427	0	426	1125	405	135.000	1.414	2.646	0.378	0.667
483	1	222.000	0.000	222	222	222	1340.500	405.500	1340.500	405.500	2.828	1340	405	1	1	1.128	1.128	0.000	1.000	1.414	222	222	NaN	-670.011	0	222	1340	405	135.000	1.000	1.000	1.000	1.000
484	1	225.000	0.000	225	225	225	530.500	406.500	530.500	406.500	2.828	530	406	1	1	1.128	1.128	0.000	1.000	1.414	225	225	NaN	NaN	0	225	530	406	135.000	1.000	1.000	1.000	1.000
485	3	211.667	6.658	204	204	216	1130.833	407.167	1130.838	407.179	5.657	1130	406	2	2	2.365	1.615	135.000	1.000	2.828	635	215	-21.968	554.596	0	635	1130	406	135.000	2.000	1.464	0.683	0.857
486	17	217.235	6.553	221	204	223	1286.912	408.912	1286.912	408.902	16.142	1284	406	5	6	5.462	3.963	81.961	0.820	6.325	3693	221	-13.282	478.820	0	3693	1286	406	108.435	4.921	1.378	0.725	0.708
487	2	219.500	0.707	219	219	220	132.500	408.000	132.500	408.000	4.828	132	407	1	2	2.257	1.128	90.000	1.000	2.236	439	220	0.000	-1.999	0	439	132	407	116.565	1.000	2.000	0.500	1.000
488	9	221.222	3.232	216	216	225	1157.722	408.056	1157.708	408.055	11.657	1155	407	5	2	5.229	2.191	4.731	0.832	5.385	1991	222	NaN	-27644.211	0	1991	1155	409	21.801	2.000	2.386	0.419	0.947
489	1	224.000	0.000	224	224	224	1332.500	407.500	1332.500	407.500	2.828	1332	407	1	1	1.128	1.128	0.000	1.000	1.414	224	224	NaN	NaN	0	224	1332	407	135.000	1.000	1.000	1.000	1.000
490	2	216.000	1.414	215	215	217	333.000	410.000	333.002	410.002	5.657	332	409	2	2	2.596	0.981	135.000	0.785	2.828	432	217	-37.616	1267.405	0	432	332	409	135.000	1.414	2.646	0.378	0.667
491	1	234.000	0.000	234	234	234	540.500	409.500	540.500	409.500	2.828	540	409	1	1	1.128	1.128	0.000	1.000	1.414	234	234	-28.073	698.012	0	234	540	409	135.000	1.000	1.000	1.000	1.000
492	1	224.000	0.000	224	224	224	595.500	409.500	595.500	409.500	2.828	595	409	1	1	1.128	1.128	0.000	1.000	1.414	224	224	-27.465	668.011	0	224	595	409	135.000	1.000	1.000	1.000	1.000
493	3	221.667	1.528	220	220	223	783.500	410.500	783.500	410.496	6.828	783	409	1	3	3.385	1.128	90.000	0.809	3.162	665	222	-32.830	968.053	0	665	783	409	108.435	1.000	3.000	0.333	1.000
494	2	216.000	0.000	216	216	216	1291.000	410.000	1291.000	410.000	5.657	1290	409	2	2	2.596	0.981	135.000	0.785	2.828	432	216	NaN	-1301.022	0	432	1290	409	135.000	1.414	2.646	0.378	0.667
495	1	202.000	0.000	202	202	202	1331.500	409.500	1331.500	409.500	2.828	1331	409	1	1	1.128	1.128	0.000	1.000	1.414	202	202	NaN	-610.010	0	202	1331	409	135.000	1.000	1.000	1.000	1.000
496	1	224.000	0.000	224	224	224	461.500	410.500	461.500	410.500	2.828	461	410	1	1	1.128	1.128	0.000	1.000	1.414	224	224	NaN	-676.011	0	224	461	410	135.000	1.000	1.000	1.000	1.000
497	2	226.500	2.121	225	225	228	780.500	411.000	780.500	410.997	4.828	780	410	1	2	2.257	1.128	90.000	1.000	2.236	453	228	-27.011	655.748	0	453	780	410	116.565	1.000	2.000	0.500	1.000
498	1	223.000	0.000	223	223	223	128.500	411.500	128.500	411.500	2.828	128	411	1	1	1.128	1.128	0.000	1.000	1.414	223	223	NaN	-673.011	0	223	128	411	135.000	1.000	1.000	1.000	1.000
499	2	227.500	0.707	227	227	228	1121.500	412.000	1121.500	412.001	4.828	1121	411	1	2	2.257	1.128	90.000	1.000	2.236	455	228	0.000	-2.000	0	455	1121	411	116.565	1.000	2.000	0.500	1.000
500	1	222.000	0.000	222	222	222	1130.500	411.500	1130.500	411.500	2.828	1130	411	1	1	1.128	1.128	0.000	1.000	1.414	222	222	-27.342	662.011	0	222	1130	411	135.000	1.000	1.000	1.000	1.000
501	2	226.000	5.657	222	222	230	1148.500	412.000	1148.500	412.009	4.828	1148	411	1	2	2.257	1.128	90.000	1.000	2.236	452	230	-23.707	550.351	0	452	1148	411	116.565	1.000	2.000	0.500	1.000
502	3	220.333	2.887	222	217	222	1151.500	412.500	1151.500	412.500	8.485	1150	411	3	3	3.969	0.963	45.000	0.524	4.243	661	222	-38.527	1506.983	0	661	1150	414	45.000	1.414	4.123	0.243	0.600
503	1	207.000	0.000	207	207	207	606.500	412.500	606.500	412.500	2.828	606	412	1	1	1.128	1.128	0.000	1.000	1.414	207	207	-26.400	617.011	0	207	606	412	135.000	1.000	1.000	1.000	1.000
504	4	228.750	2.217	226	226	231	671.000	413.250	670.999	413.256	8.485	670	412	2	3	2.887	1.764	104.872	0.698	3.606	915	230	-47.983	2253.663	0	915	670	412	123.690	2.000	1.637	0.611	0.727
505	9	218.333	2.646	219	214	222	1113.167	414.389	1113.158	414.389	16.728	1111	412	5	4	4.351	2.633	165.390	0.404	5.831	1965	219	NaN	-1837.981	0	1965	1111	412	149.036	3.881	1.652	0.605	0.529
506	4	218.000	8.718	223	205	223	1315.000	413.000	1315.011	413.010	5.657	1314	412	2	2	2.257	2.257	0.000	1.000	2.828	872	223	105.793	-6757.793	0	872	1314	412	135.000	2.000	1.000	1.000	1.000
507	2	212.500	2.121	211	211	214	1326.000	413.000	1326.004	412.996	5.657	1325	412	2	2	2.596	0.981	45.000	0.785	2.828	425	214	0.000	-2.000	0	425	1325	414	45.000	1.414	2.646	0.378	0.667
508	1	210.000	0.000	210	210	210	145.500	414.500	145.500	414.500	2.828	145	414	1	1	1.128	1.128	0.000	1.000	1.414	210	210	NaN	-634.011	0	210	145	414	135.000	1.000	1.000	1.000	1.000
509	1	217.000	0.000	217	217	217	431.500	414.500	431.500	414.500	2.828	431	414	1	1	1.128	1.128	0.000	1.000	1.414	217	217	NaN	-655.011	0	217	431	414	135.000	1.000	1.000	1.000	1.000
510	2	214.500	0.707	214	214	215	440.000	414.500	440.002	414.500	4.243	439	414	2	1	2.257	1.128	0.000	1.000	2.236	429	215	NaN	-1307.190	0	429	439	414	153.435	1.000	2.000	0.500	1.000
511	4	222.000	2.160	219	219	224	499.000	415.000	499.007	415.003	9.071	497	414	4	2	4.218	1.207	157.500	0.611	4.472	888	223	NaN	-3081.976	0	888	497	414	153.435	1.790	3.493	0.286	0.667
512	1	222.000	0.000	222	222	222	549.500	414.500	549.500	414.500	2.828	549	414	1	1	1.128	1.128	0.000	1.000	1.414	222	222	NaN	NaN	0	222	549	414	135.000	1.000	1.000	1.000	1.000
513	1	190.000	0.000	190	190	190	606.500	414.500	606.500	414.500	2.828	606	414	1	1	1.128	1.128	0.000	1.000	1.414	190	190	-25.290	566.010	0	190	606	414	135.000	1.000	1.000	1.000	1.000
514	1	220.000	0.000	220	220	220	776.500	414.500	776.500	414.500	2.828	776	414	1	1	1.128	1.128	0.000	1.000	1.414	220	220	NaN	-664.011	0	220	776	414	135.000	1.000	1.000	1.000	1.000
515	1	210.000	0.000	210	210	210	1059.500	414.500	1059.500	414.500	2.828	1059	414	1	1	1.128	1.128	0.000	1.000	1.414	210	210	NaN	-634.011	0	210	1059	414	135.000	1.000	1.000	1.000	1.000
516	5	211.600	2.966	207	207	215	1168.300	414.900	1168.296	414.903	10.485	1166	414	4	2	3.713	1.715	6.047	0.572	4.472	1058	212	NaN	-5371.561	0	1058	1166	416	26.565	2.000	2.165	0.462	0.667
517	1	216.000	0.000	216	216	216	124.500	415.500	124.500	415.500	2.828	124	415	1	1	1.128	1.128	0.000	1.000	1.414	216	216	NaN	NaN	0	216	124	415	135.000	1.000	1.000	1.000	1.000
518	9	216.556	7.002	216	204	229	437.389	416.944	437.408	416.942	17.899	434	415	7	3	5.702	2.010	168.091	0.353	7.280	1949	216	216.218	-17145.118	0	1949	434	416	164.055	3.000	2.837	0.352	0.581
519	4	217.500	3.000	219	213	219	1321.500	416.000	1321.500	415.996	7.071	1320	415	3	2	3.216	1.583	31.717	1.000	3.606	870	219	NaN	-998.456	0	870	1320	417	33.690	2.000	2.031	0.492	0.800
520	2	217.500	0.707	217	217	218	126.500	417.000	126.500	416.998	4.828	126	416	1	2	2.257	1.128	90.000	1.000	2.236	435	218	NaN	-1325.188	0	435	126	416	116.565	1.000	2.000	0.500	1.000
521	3	220.000	7.000	215	215	228	184.167	416.833	184.172	416.846	5.657	183	416	2	2	2.365	1.615	135.000	1.000	2.828	660	217	-21.142	684.221	0	660	183	416	135.000	2.000	1.464	0.683	0.857
522	2	211.000	2.828	209	209	213	504.000	417.000	503.995	417.005	5.657	503	416	2	2	2.596	0.981	45.000	0.785	2.828	422	213	NaN	-1457.813	0	422	503	418	45.000	1.414	2.646	0.378	0.667
523	4	217.250	7.136	207	207	223	1059.000	417.000	1059.007	417.010	5.657	1058	416	2	2	2.257	2.257	0.000	1.000	2.828	869	221	NaN	-2262641.204	0	869	1058	416	135.000	2.000	1.000	1.000	1.000
524	3	211.000	4.583	207	207	216	1118.833	416.833	1118.832	416.827	5.657	1118	416	2	2	2.365	1.615	45.000	1.000	2.828	633	210	0.274	-1.500	0	633	1118	418	45.000	2.000	1.464	0.683	0.857
525	1	222.000	0.000	222	222	222	1316.500	416.500	1316.500	416.500	2.828	1316	416	1	1	1.128	1.128	0.000	1.000	1.414	222	222	NaN	NaN	0	222	1316	416	135.000	1.000	1.000	1.000	1.000
526	1	224.000	0.000	224	224	224	1318.500	416.500	1318.500	416.500	2.828	1318	416	1	1	1.128	1.128	0.000	1.000	1.414	224	224	NaN	NaN	0	224	1318	416	135.000	1.000	1.000	1.000	1.000
527	1	217.000	0.000	217	217	217	507.500	417.500	507.500	417.500	2.828	507	417	1	1	1.128	1.128	0.000	1.000	1.414	217	217	NaN	NaN	0	217	507	417	135.000	1.000	1.000	1.000	1.000
528	164	223.835	4.161	221	210	233	558.341	423.780	558.384	423.805	90.953	546	417	23	16	22.684	9.205	163.354	0.249	25.554	36709	224	-30.750	1356.227	0	36709	547	419	149.421	12.553	2.464	0.406	0.615
529	1	222.000	0.000	222	222	222	1096.500	417.500	1096.500	417.500	2.828	1096	417	1	1	1.128	1.128	0.000	1.000	1.414	222	222	NaN	NaN	0	222	1096	417	135.000	1.000	1.000	1.000	1.000
530	2	217.500	0.707	217	217	218	1339.000	417.500	1339.002	417.500	4.243	1338	417	2	1	2.257	1.128	0.000	1.000	2.236	435	218	0.000	-2.000	0	435	1338	417	153.435	1.000	2.000	0.500	1.000
531	7	215.286	4.192	218	209	219	431.929	419.929	431.930	419.941	10.485	430	418	4	3	3.360	2.653	162.231	0.800	4.243	1507	218	-32.384	1246.568	0	1507	431	418	135.000	3.000	1.267	0.790	0.778
532	8	218.750	4.559	223	211	223	500.375	420.500	500.367	420.520	12.485	499	418	3	5	5.293	1.924	60.350	0.645	5.831	1750	221	NaN	-10895.939	0	1750	499	423	59.036	2.685	2.750	0.364	0.762
533	1	218.000	0.000	218	218	218	505.500	418.500	505.500	418.500	2.828	505	418	1	1	1.128	1.128	0.000	1.000	1.414	218	218	NaN	-658.011	0	218	505	418	135.000	1.000	1.000	1.000	1.000
534	89	217.270	4.938	218	205	228	1069.152	428.028	1069.173	428.076	83.397	1062	418	14	22	17.592	6.441	115.970	0.161	24.166	19337	218	41.867	-3096.782	0	19337	1064	418	114.444	10.288	2.731	0.366	0.507
535	1	219.000	0.000	219	219	219	1115.500	418.500	1115.500	418.500	2.828	1115	418	1	1	1.128	1.128	0.000	1.000	1.414	219	219	NaN	NaN	0	219	1115	418	135.000	1.000	1.000	1.000	1.000
536	1	225.000	0.000	225	225	225	1314.500	418.500	1314.500	418.500	2.828	1314	418	1	1	1.128	1.128	0.000	1.000	1.414	225	225	NaN	NaN	0	225	1314	418	135.000	1.000	1.000	1.000	1.000
537	1	219.000	0.000	219	219	219	36.500	419.500	36.500	419.500	2.828	36	419	1	1	1.128	1.128	0.000	1.000	1.414	219	219	-27.156	653.011	0	219	36	419	135.000	1.000	1.000	1.000	1.000
538	1	218.000	0.000	218	218	218	38.500	419.500	38.500	419.500	2.828	38	419	1	1	1.128	1.128	0.000	1.000	1.414	218	218	NaN	NaN	0	218	38	419	135.000	1.000	1.000	1.000	1.000
539	1	221.000	0.000	221	221	221	503.500	419.500	503.500	419.500	2.828	503	419	1	1	1.128	1.128	0.000	1.000	1.414	221	221	NaN	NaN	0	221	503	419	135.000	1.000	1.000	1.000	1.000
540	1	232.000	0.000	232	232	232	567.500	419.500	567.500	419.500	2.828	567	419	1	1	1.128	1.128	0.000	1.000	1.414	232	232	NaN	NaN	0	232	567	419	135.000	1.000	1.000	1.000	1.000
541	1	222.000	0.000	222	222	222	1112.500	419.500	1112.500	419.500	2.828	1112	419	1	1	1.128	1.128	0.000	1.000	1.414	222	222	NaN	NaN	0	222	1112	419	135.000	1.000	1.000	1.000	1.000
542	3	214.667	12.741	200	200	223	1164.500	419.833	1164.535	419.811	7.071	1163	419	3	2	3.213	1.189	28.155	0.754	3.606	644	221	-0.698	-1.500	0	644	1163	421	33.690	1.790	2.702	0.370	0.667
543	2	215.500	0.707	215	215	216	437.000	420.500	436.998	420.500	4.243	436	420	2	1	2.257	1.128	0.000	1.000	2.236	431	216	NaN	-1313.189	0	431	436	420	153.435	1.000	2.000	0.500	1.000
544	4	221.500	3.697	217	217	225	664.500	420.750	664.491	420.753	7.071	663	420	3	2	2.734	1.863	0.000	1.000	3.162	886	224	NaN	-5161.202	0	886	663	420	161.565	2.000	1.468	0.681	0.800
545	1	223.000	0.000	223	223	223	1308.500	420.500	1308.500	420.500	2.828	1308	420	1	1	1.128	1.128	0.000	1.000	1.414	223	223	NaN	-673.011	0	223	1308	420	135.000	1.000	1.000	1.000	1.000
546	1	238.000	0.000	238	238	238	1112.500	421.500	1112.500	421.500	2.828	1112	421	1	1	1.128	1.128	0.000	1.000	1.414	238	238	NaN	-718.012	0	238	1112	421	135.000	1.000	1.000	1.000	1.000
547	1	218.000	0.000	218	218	218	1121.500	421.500	1121.500	421.500	2.828	1121	421	1	1	1.128	1.128	0.000	1.000	1.414	218	218	NaN	-658.011	0	218	1121	421	135.000	1.000	1.000	1.000	1.000
548	3	211.667	3.512	208	208	215	1169.500	422.167	1169.493	422.166	7.071	1168	421	3	2	3.213	1.189	151.845	0.754	3.606	635	212	-0.158	-1.500	0	635	1168	421	146.310	1.790	2.702	0.370	0.667
549	1	233.000	0.000	233	233	233	35.500	422.500	35.500	422.500	2.828	35	422	1	1	1.128	1.128	0.000	1.000	1.414	233	233	-28.013	695.012	0	233	35	422	135.000	1.000	1.000	1.000	1.000
550	25	222.880	4.409	227	212	228	193.380	426.660	193.384	426.675	25.799	190	422	7	9	9.833	3.237	132.700	0.472	11.402	5572	223	NaN	-97683.474	0	5572	190	422	127.875	4.243	3.038	0.329	0.667
551	1	215.000	0.000	215	215	215	441.500	422.500	441.500	422.500	2.828	441	422	1	1	1.128	1.128	0.000	1.000	1.414	215	215	NaN	-649.011	0	215	441	422	135.000	1.000	1.000	1.000	1.000
552	7	225.429	3.952	222	221	231	572.214	423.071	572.199	423.069	11.899	570	422	4	3	3.830	2.327	155.457	0.621	5.000	1578	225	NaN	-1648.322	0	1578	570	422	143.130	3.000	1.646	0.608	0.737
553	3	222.333	5.508	217	217	228	777.500	423.500	777.500	423.508	6.828	777	422	1	3	3.385	1.128	90.000	0.809	3.162	667	222	0.118	-1.500	0	667	777	422	108.435	1.000	3.000	0.333	1.000
554	1	226.000	0.000	226	226	226	1138.500	422.500	1138.500	422.500	2.828	1138	422	1	1	1.128	1.128	0.000	1.000	1.414	226	226	NaN	NaN	0	226	1138	422	135.000	1.000	1.000	1.000	1.000
555	2	223.000	4.243	220	220	226	1312.000	423.000	1312.006	422.994	5.657	1311	422	2	2	2.596	0.981	45.000	0.785	2.828	446	226	NaN	-1686.031	0	446	1311	424	45.000	1.414	2.646	0.378	0.667
556	1	231.000	0.000	231	231	231	434.500	423.500	434.500	423.500	2.828	434	423	1	1	1.128	1.128	0.000	1.000	1.414	231	231	NaN	NaN	0	231	434	423	135.000	1.000	1.000	1.000	1.000
557	1	223.000	0.000	223	223	223	578.500	423.500	578.500	423.500	2.828	578	423	1	1	1.128	1.128	0.000	1.000	1.414	223	223	-27.403	665.011	0	223	578	423	135.000	1.000	1.000	1.000	1.000
558	2	222.500	0.707	222	222	223	851.000	424.000	850.999	424.001	5.657	850	423	2	2	2.596	0.981	45.000	0.785	2.828	445	223	NaN	-1343.035	0	445	850	425	45.000	1.414	2.646	0.378	0.667
559	1	224.000	0.000	224	224	224	897.500	423.500	897.500	423.500	2.828	897	423	1	1	1.128	1.128	0.000	1.000	1.414	224	224	NaN	NaN	0	224	897	423	135.000	1.000	1.000	1.000	1.000
560	3	213.333	5.859	209	209	220	1004.167	423.833	1004.170	423.844	5.657	1003	423	2	2	2.365	1.615	135.000	1.000	2.828	640	211	0.616	-1.500	0	640	1003	423	135.000	2.000	1.464	0.683	0.857
561	2	222.000	2.828	220	220	224	846.000	424.500	846.004	424.500	4.243	845	424	2	1	2.257	1.128	0.000	1.000	2.236	444	224	-36.194	1214.915	0	444	845	424	153.435	1.000	2.000	0.500	1.000
562	2	221.000	0.000	221	221	221	903.000	425.000	903.000	425.000	5.657	902	424	2	2	2.596	0.981	45.000	0.785	2.828	442	221	-38.580	1321.022	0	442	902	426	45.000	1.414	2.646	0.378	0.667
563	1	216.000	0.000	216	216	216	1170.500	424.500	1170.500	424.500	2.828	1170	424	1	1	1.128	1.128	0.000	1.000	1.414	216	216	NaN	-652.011	0	216	1170	424	135.000	1.000	1.000	1.000	1.000
564	41	221.585	4.272	221	213	233	580.037	430.939	580.040	430.926	36.284	576	425	7	12	10.211	5.112	89.853	0.391	12.166	9085	222	-30.932	1298.002	0	9085	579	437	80.538	7.000	1.997	0.501	0.631
565	1	225.000	0.000	225	225	225	852.500	425.500	852.500	425.500	2.828	852	425	1	1	1.128	1.128	0.000	1.000	1.414	225	225	-27.526	671.011	0	225	852	425	135.000	1.000	1.000	1.000	1.000
566	1	217.000	0.000	217	217	217	1006.500	425.500	1006.500	425.500	2.828	1006	425	1	1	1.128	1.128	0.000	1.000	1.414	217	217	NaN	-655.011	0	217	1006	425	135.000	1.000	1.000	1.000	1.000
567	1	230.000	0.000	230	230	230	1115.500	425.500	1115.500	425.500	2.828	1115	425	1	1	1.128	1.128	0.000	1.000	1.414	230	230	NaN	NaN	0	230	1115	425	135.000	1.000	1.000	1.000	1.000
568	3	209.000	5.292	203	203	213	1176.167	425.833	1176.164	425.824	5.657	1175	425	2	2	2.365	1.615	135.000	1.000	2.828	627	211	-28.634	993.466	0	627	1175	425	135.000	2.000	1.464	0.683	0.857
569	2	208.500	0.707	208	208	209	1179.000	425.500	1179.002	425.500	4.243	1178	425	2	1	2.257	1.128	0.000	1.000	2.236	417	209	NaN	-1271.194	0	417	1178	425	153.435	1.000	2.000	0.500	1.000
570	1	221.000	0.000	221	221	221	574.500	426.500	574.500	426.500	2.828	574	426	1	1	1.128	1.128	0.000	1.000	1.414	221	221	NaN	-667.011	0	221	574	426	135.000	1.000	1.000	1.000	1.000
571	2	224.500	2.121	223	223	226	848.000	426.500	847.996	426.500	4.243	847	426	2	1	2.257	1.128	0.000	1.000	2.236	449	226	NaN	-1457.000	0	449	847	426	153.435	1.000	2.000	0.500	1.000
572	1	223.000	0.000	223	223	223	854.500	426.500	854.500	426.500	2.828	854	426	1	1	1.128	1.128	0.000	1.000	1.414	223	223	NaN	-673.011	0	223	854	426	135.000	1.000	1.000	1.000	1.000
573	1	228.000	0.000	228	228	228	1004.500	427.500	1004.500	427.500	2.828	1004	427	1	1	1.128	1.128	0.000	1.000	1.414	228	228	NaN	-688.012	0	228	1004	427	135.000	1.000	1.000	1.000	1.000
574	1	226.000	0.000	226	226	226	1006.500	427.500	1006.500	427.500	2.828	1006	427	1	1	1.128	1.128	0.000	1.000	1.414	226	226	NaN	-682.011	0	226	1006	427	135.000	1.000	1.000	1.000	1.000
575	3	197.000	2.646	194	194	199	1191.167	429.167	1191.165	429.163	5.657	1190	428	2	2	2.365	1.615	45.000	1.000	2.828	591	198	-39.136	1483.276	0	591	1190	430	45.000	2.000	1.464	0.683	0.857
576	5	221.800	2.387	219	219	225	1335.500	429.300	1335.486	429.295	12.728	1333	428	5	3	4.308	1.478	155.994	0.388	5.385	1109	222	NaN	-4718.774	0	1109	1333	428	158.199	2.531	2.915	0.343	0.500
577	1	223.000	0.000	223	223	223	1339.500	428.500	1339.500	428.500	2.828	1339	428	1	1	1.128	1.128	0.000	1.000	1.414	223	223	-27.403	665.011	0	223	1339	428	135.000	1.000	1.000	1.000	1.000
578	1	231.000	0.000	231	231	231	440.500	429.500	440.500	429.500	2.828	440	429	1	1	1.128	1.128	0.000	1.000	1.414	231	231	NaN	NaN	0	231	440	429	135.000	1.000	1.000	1.000	1.000
579	1	223.000	0.000	223	223	223	848.500	429.500	848.500	429.500	2.828	848	429	1	1	1.128	1.128	0.000	1.000	1.414	223	223	NaN	NaN	0	223	848	429	135.000	1.000	1.000	1.000	1.000
580	8	218.125	2.949	221	214	221	1225.500	431.250	1225.496	431.256	14.728	1223	429	5	4	4.978	2.046	38.660	0.463	6.403	1745	220	-0.178	-1.651	0	1745	1223	433	38.660	3.336	2.433	0.411	0.552
581	2	219.000	1.414	218	218	220	1303.500	430.000	1303.500	429.998	4.828	1303	429	1	2	2.257	1.128	90.000	1.000	2.236	438	220	0.000	-2.000	0	438	1303	429	116.565	1.000	2.000	0.500	1.000
582	1	218.000	0.000	218	218	218	1330.500	429.500	1330.500	429.500	2.828	1330	429	1	1	1.128	1.128	0.000	1.000	1.414	218	218	NaN	NaN	0	218	1330	429	135.000	1.000	1.000	1.000	1.000
583	16	218.688	4.527	216	210	225	433.125	432.125	433.156	432.133	19.799	430	430	7	5	5.574	3.655	170.629	0.513	7.280	3499	219	NaN	-44471.648	0	3499	430	430	164.055	5.000	1.525	0.656	0.627
584	2	223.000	0.000	223	223	223	1012.000	431.000	1011.999	430.999	5.657	1011	430	2	2	2.596	0.981	135.000	0.785	2.828	446	223	0.000	-2.000	0	446	1011	430	135.000	1.414	2.646	0.378	0.667
585	1	231.000	0.000	231	231	231	839.500	431.500	839.500	431.500	2.828	839	431	1	1	1.128	1.128	0.000	1.000	1.414	231	231	NaN	-697.012	0	231	839	431	135.000	1.000	1.000	1.000	1.000
586	1	201.000	0.000	201	201	201	1164.500	431.500	1164.500	431.500	2.828	1164	431	1	1	1.128	1.128	0.000	1.000	1.414	201	201	NaN	NaN	0	201	1164	431	135.000	1.000	1.000	1.000	1.000
587	3	192.000	1.732	193	190	193	1191.833	431.833	1191.830	431.835	5.657	1191	431	2	2	2.365	1.615	45.000	1.000	2.828	576	193	-30.190	824.699	0	576	1191	433	45.000	2.000	1.464	0.683	0.857
588	2	219.500	0.707	219	219	220	440.500	433.000	440.500	432.999	4.828	440	432	1	2	2.257	1.128	90.000	1.000	2.236	439	220	NaN	-664.772	0	439	440	432	116.565	1.000	2.000	0.500	1.000
589	5	226.000	4.637	229	220	230	842.300	433.100	842.306	433.095	7.071	841	432	3	2	3.144	2.025	161.565	1.000	3.606	1130	229	-27.811	807.654	0	1130	841	432	146.310	2.000	1.553	0.644	0.909
590	8	220.125	3.357	219	214	224	869.625	434.000	869.619	434.011	12.485	868	432	3	5	4.635	2.198	82.454	0.645	5.385	1761	221	-0.301	-0.832	0	1761	869	437	68.199	3.000	2.109	0.474	0.696
591	1	221.000	0.000	221	221	221	900.500	432.500	900.500	432.500	2.828	900	432	1	1	1.128	1.128	0.000	1.000	1.414	221	221	NaN	NaN	0	221	900	432	135.000	1.000	1.000	1.000	1.000
592	12	214.917	5.054	217	206	221	1219.250	434.500	1219.255	434.505	15.314	1217	432	4	5	4.322	3.535	43.807	0.643	5.831	2579	217	-18.825	888.339	0	2579	1218	437	59.036	4.000	1.223	0.818	0.727
593	1	218.000	0.000	218	218	218	717.500	433.500	717.500	433.500	2.828	717	433	1	1	1.128	1.128	0.000	1.000	1.414	218	218	-27.094	650.011	0	218	717	433	135.000	1.000	1.000	1.000	1.000
594	2	227.500	2.121	226	226	229	847.000	433.500	847.003	433.500	4.243	846	433	2	1	2.257	1.128	0.000	1.000	2.236	455	229	NaN	-1435.420	0	455	846	433	153.435	1.000	2.000	0.500	1.000
595	4	214.750	12.685	202	202	228	1164.000	434.750	1164.025	434.746	8.485	1163	433	2	3	2.887	1.764	75.128	0.698	3.606	859	223	-8.856	182.789	0	859	1163	436	56.310	2.000	1.637	0.611	0.727
596	3	215.000	3.464	217	211	217	1169.500	434.500	1169.500	434.490	6.828	1169	433	1	3	3.385	1.128	90.000	0.809	3.162	645	217	-0.701	-1.500	0	645	1169	433	108.435	1.000	3.000	0.333	1.000
597	1	204.000	0.000	204	204	204	1326.500	433.500	1326.500	433.500	2.828	1326	433	1	1	1.128	1.128	0.000	1.000	1.414	204	204	NaN	-616.011	0	204	1326	433	135.000	1.000	1.000	1.000	1.000
598	2	220.500	0.707	220	220	221	89.000	434.500	89.001	434.500	4.243	88	434	2	1	2.257	1.128	0.000	1.000	2.236	441	221	-27.180	655.272	0	441	88	434	153.435	1.000	2.000	0.500	1.000
599	4	227.750	5.737	221	221	233	553.500	436.000	553.489	435.977	11.314	552	434	3	4	3.332	1.529	116.565	0.393	4.472	911	232	-27.638	1075.245	0	911	553	434	116.565	2.531	2.179	0.459	0.500
600	3	232.333	2.082	230	230	234	775.167	434.833	775.170	434.836	5.657	774	434	2	2	2.365	1.615	135.000	1.000	2.828	697	233	-32.633	975.427	0	697	774	434	135.000	2.000	1.464	0.683	0.857
601	1	230.000	0.000	230	230	230	852.500	434.500	852.500	434.500	2.828	852	434	1	1	1.128	1.128	0.000	1.000	1.414	230	230	NaN	-694.012	0	230	852	434	135.000	1.000	1.000	1.000	1.000
602	1	222.000	0.000	222	222	222	863.500	434.500	863.500	434.500	2.828	863	434	1	1	1.128	1.128	0.000	1.000	1.414	222	222	-27.342	662.011	0	222	863	434	135.000	1.000	1.000	1.000	1.000
603	2	222.500	0.707	222	222	223	1008.000	435.000	1008.000	435.000	5.657	1007	434	2	2	2.596	0.981	135.000	0.785	2.828	445	223	0.000	-1.999	0	445	1007	434	135.000	1.414	2.646	0.378	0.667
604	8	222.625	5.630	221	212	232	93.250	436.625	93.248	436.642	13.314	91	435	4	4	4.323	2.356	49.118	0.567	5.657	1781	224	175.097	-15977.352	0	1781	91	439	45.000	3.480	1.835	0.545	0.667
605	5	221.800	2.387	219	219	225	202.300	436.700	202.298	436.702	8.485	201	435	3	3	3.833	1.661	135.000	0.873	4.243	1109	222	-38.482	1420.565	0	1109	201	435	135.000	2.121	2.308	0.433	0.769
606	1	217.000	0.000	217	217	217	1278.500	435.500	1278.500	435.500	2.828	1278	435	1	1	1.128	1.128	0.000	1.000	1.414	217	217	NaN	NaN	0	217	1278	435	135.000	1.000	1.000	1.000	1.000
607	2	214.000	2.828	212	212	216	1359.500	436.000	1359.500	436.005	4.828	1359	435	1	2	2.257	1.128	90.000	1.000	2.236	428	216	-25.751	603.550	0	428	1359	435	116.565	1.000	2.000	0.500	1.000
608	5	222.800	2.864	219	219	226	85.300	437.300	85.311	437.298	9.657	83	436	4	2	4.183	1.522	10.901	0.674	4.472	1114	223	-31.816	963.231	0	1114	83	438	26.565	2.000	2.749	0.364	0.769
609	247	218.146	6.679	221	201	233	842.994	450.545	843.094	450.556	198.836	829	436	29	26	19.381	16.227	25.951	0.079	32.202	53882	219	-3.749	144.921	0	53882	829	460	25.769	24.988	1.194	0.837	0.450
610	6	224.667	3.615	221	221	231	865.333	437.500	865.321	437.496	11.899	863	436	5	3	5.407	1.413	149.830	0.532	5.831	1348	225	NaN	-12558.454	0	1348	863	436	149.036	2.220	3.827	0.261	0.632
611	1	223.000	0.000	223	223	223	902.500	436.500	902.500	436.500	2.828	902	436	1	1	1.128	1.128	0.000	1.000	1.414	223	223	NaN	NaN	0	223	902	436	135.000	1.000	1.000	1.000	1.000
612	4	215.500	1.291	214	214	217	1280.250	437.750	1280.251	437.748	7.657	1279	436	2	3	3.192	1.596	71.565	0.857	3.606	862	216	-36.953	1236.725	0	862	1279	439	56.310	2.000	2.000	0.500	0.800
613	1	217.000	0.000	217	217	217	242.500	437.500	242.500	437.500	2.828	242	437	1	1	1.128	1.128	0.000	1.000	1.414	217	217	NaN	-655.011	0	217	242	437	135.000	1.000	1.000	1.000	1.000
614	27	218.037	5.095	218	208	230	768.463	440.796	768.474	440.794	26.385	763	437	9	7	7.074	4.860	27.006	0.487	9.434	5887	218	-24.208	986.381	0	5887	763	442	32.005	6.941	1.456	0.687	0.635
615	2	220.000	1.414	219	219	221	904.500	438.000	904.500	438.003	4.828	904	437	1	2	2.257	1.128	90.000	1.000	2.236	440	221	NaN	-1374.478	0	440	904	437	116.565	1.000	2.000	0.500	1.000
616	1	216.000	0.000	216	216	216	1163.500	437.500	1163.500	437.500	2.828	1163	437	1	1	1.128	1.128	0.000	1.000	1.414	216	216	-26.969	644.011	0	216	1163	437	135.000	1.000	1.000	1.000	1.000
617	8	192.875	2.100	194	190	196	1176.125	438.875	1176.129	438.868	10.485	1175	437	3	4	3.739	2.724	91.788	0.914	4.472	1543	194	-32.790	1015.672	0	1543	1175	441	63.435	3.000	1.372	0.729	0.800
618	1	215.000	0.000	215	215	215	515.500	438.500	515.500	438.500	2.828	515	438	1	1	1.128	1.128	0.000	1.000	1.414	215	215	-26.906	641.011	0	215	515	438	135.000	1.000	1.000	1.000	1.000
619	1	222.000	0.000	222	222	222	551.500	438.500	551.500	438.500	2.828	551	438	1	1	1.128	1.128	0.000	1.000	1.414	222	222	-27.342	662.011	0	222	551	438	135.000	1.000	1.000	1.000	1.000
620	2	221.500	0.707	221	221	222	719.000	438.500	719.000	438.500	4.243	718	438	2	1	2.257	1.128	0.000	1.000	2.236	443	222	0.000	-2.001	0	443	718	438	153.435	1.000	2.000	0.500	1.000
621	6	223.167	5.913	220	220	235	855.667	439.500	855.689	439.498	14.142	854	438	4	3	3.214	2.377	17.609	0.377	4.472	1339	221	-20.468	856.604	0	1339	854	438	153.435	3.000	1.352	0.739	0.571
622	1	220.000	0.000	220	220	220	1224.500	438.500	1224.500	438.500	2.828	1224	438	1	1	1.128	1.128	0.000	1.000	1.414	220	220	-27.218	656.011	0	220	1224	438	135.000	1.000	1.000	1.000	1.000
623	3	223.000	2.646	221	221	226	205.167	440.167	205.170	440.163	5.657	204	439	2	2	2.365	1.615	45.000	1.000	2.828	669	222	0.470	-1.500	0	669	204	441	45.000	2.000	1.464	0.683	0.857
624	1	221.000	0.000	221	221	221	553.500	439.500	553.500	439.500	2.828	553	439	1	1	1.128	1.128	0.000	1.000	1.414	221	221	NaN	-667.011	0	221	553	439	135.000	1.000	1.000	1.000	1.000
625	11	213.182	10.028	214	187	225	139.955	441.500	139.925	441.492	16.142	137	440	6	4	5.833	2.401	156.647	0.530	6.708	2345	215	-9.398	211.821	0	2345	137	440	153.435	3.580	2.429	0.412	0.629
626	4	220.000	2.449	222	217	222	515.000	441.000	515.004	440.999	5.657	514	440	2	2	2.257	2.257	0.000	1.000	2.828	880	222	NaN	-3312.255	0	880	514	440	135.000	2.000	1.000	1.000	1.000
627	1	226.000	0.000	226	226	226	556.500	440.500	556.500	440.500	2.828	556	440	1	1	1.128	1.128	0.000	1.000	1.414	226	226	NaN	NaN	0	226	556	440	135.000	1.000	1.000	1.000	1.000
628	2	218.500	2.121	217	217	220	732.000	440.500	732.004	440.500	4.243	731	440	2	1	2.257	1.128	0.000	1.000	2.236	437	220	NaN	-1421.172	0	437	731	440	153.435	1.000	2.000	0.500	1.000
629	17	224.647	3.690	224	217	231	901.618	444.147	901.608	444.166	22.971	899	440	5	8	8.338	2.596	64.816	0.405	9.434	3819	225	-36.045	1556.644	0	3819	899	448	57.995	3.797	3.212	0.311	0.642
630	10	218.000	2.906	216	212	222	1218.800	441.700	1218.790	441.704	14.142	1217	440	4	4	4.226	3.013	35.426	0.628	5.657	2180	219	-39.493	1607.840	0	2180	1217	444	45.000	4.000	1.403	0.713	0.741
631	2	214.000	8.485	208	208	220	86.000	442.000	85.985	441.985	5.657	85	441	2	2	2.596	0.981	135.000	0.785	2.828	428	220	0.000	-2.000	0	428	85	441	135.000	1.414	2.646	0.378	0.667
632	22	203.591	4.707	202	196	214	389.909	443.318	389.928	443.313	18.728	386	441	8	4	7.436	3.767	176.547	0.788	8.062	4479	203	-25.206	956.443	0	4479	386	443	172.875	4.000	1.974	0.507	0.846
633	1	220.000	0.000	220	220	220	858.500	441.500	858.500	441.500	2.828	858	441	1	1	1.128	1.128	0.000	1.000	1.414	220	220	-27.218	656.011	0	220	858	441	135.000	1.000	1.000	1.000	1.000
634	2	224.000	1.414	223	223	225	916.000	441.500	916.002	441.500	4.243	915	441	2	1	2.257	1.128	0.000	1.000	2.236	448	225	-38.327	1315.392	0	448	915	441	153.435	1.000	2.000	0.500	1.000
635	1	215.000	0.000	215	215	215	1204.500	441.500	1204.500	441.500	2.828	1204	441	1	1	1.128	1.128	0.000	1.000	1.414	215	215	-26.906	641.011	0	215	1204	441	135.000	1.000	1.000	1.000	1.000
636	5	218.600	4.393	213	213	225	1325.700	443.500	1325.708	443.516	12.485	1324	441	3	5	5.322	1.196	117.123	0.403	5.831	1093	218	NaN	-3110.842	0	1093	1324	441	120.964	1.792	4.450	0.225	0.588
637	1	226.000	0.000	226	226	226	94.500	442.500	94.500	442.500	2.828	94	442	1	1	1.128	1.128	0.000	1.000	1.414	226	226	-27.588	674.011	0	226	94	442	135.000	1.000	1.000	1.000	1.000
638	4	227.750	0.957	227	227	229	207.000	443.000	207.002	442.999	5.657	206	442	2	2	2.257	2.257	0.000	1.000	2.828	911	228	-27.507	673.129	0	911	206	442	135.000	2.000	1.000	1.000	1.000
639	1	213.000	0.000	213	213	213	379.500	442.500	379.500	442.500	2.828	379	442	1	1	1.128	1.128	0.000	1.000	1.414	213	213	-26.781	635.011	0	213	379	442	135.000	1.000	1.000	1.000	1.000
640	1	223.000	0.000	223	223	223	558.500	442.500	558.500	442.500	2.828	558	442	1	1	1.128	1.128	0.000	1.000	1.414	223	223	-27.403	665.011	0	223	558	442	135.000	1.000	1.000	1.000	1.000
641	1	221.000	0.000	221	221	221	560.500	442.500	560.500	442.500	2.828	560	442	1	1	1.128	1.128	0.000	1.000	1.414	221	221	NaN	NaN	0	221	560	442	135.000	1.000	1.000	1.000	1.000
642	3	213.667	1.528	212	212	215	712.833	442.833	712.835	442.834	5.657	712	442	2	2	2.365	1.615	45.000	1.000	2.828	641	214	NaN	-659.277	0	641	712	444	45.000	2.000	1.464	0.683	0.857
643	1	222.000	0.000	222	222	222	772.500	442.500	772.500	442.500	2.828	772	442	1	1	1.128	1.128	0.000	1.000	1.414	222	222	NaN	-670.011	0	222	772	442	135.000	1.000	1.000	1.000	1.000
644	1	222.000	0.000	222	222	222	789.500	442.500	789.500	442.500	2.828	789	442	1	1	1.128	1.128	0.000	1.000	1.414	222	222	-27.342	662.011	0	222	789	442	135.000	1.000	1.000	1.000	1.000
645	1	217.000	0.000	217	217	217	1169.500	442.500	1169.500	442.500	2.828	1169	442	1	1	1.128	1.128	0.000	1.000	1.414	217	217	-27.031	647.011	0	217	1169	442	135.000	1.000	1.000	1.000	1.000
646	2	224.000	0.000	224	224	224	512.000	444.000	512.000	444.000	5.657	511	443	2	2	2.596	0.981	135.000	0.785	2.828	448	224	NaN	-1349.023	0	448	511	443	135.000	1.414	2.646	0.378	0.667
647	2	216.000	1.414	215	215	217	836.000	444.000	836.002	444.002	5.657	835	443	2	2	2.596	0.981	135.000	0.785	2.828	432	217	-37.616	1267.405	0	432	835	443	135.000	1.414	2.646	0.378	0.667
648	6	226.333	2.160	225	224	229	914.500	445.000	914.502	445.004	11.657	913	443	4	3	3.909	1.954	153.435	0.555	5.000	1358	226	-54.065	3018.110	0	1358	913	443	143.130	3.000	2.000	0.500	0.667
649	1	217.000	0.000	217	217	217	1259.500	443.500	1259.500	443.500	2.828	1259	443	1	1	1.128	1.128	0.000	1.000	1.414	217	217	-27.031	647.011	0	217	1259	443	135.000	1.000	1.000	1.000	1.000
650	1	219.000	0.000	219	219	219	87.500	444.500	87.500	444.500	2.828	87	444	1	1	1.128	1.128	0.000	1.000	1.414	219	219	NaN	-661.011	0	219	87	444	135.000	1.000	1.000	1.000	1.000
651	1	210.000	0.000	210	210	210	89.500	444.500	89.500	444.500	2.828	89	444	1	1	1.128	1.128	0.000	1.000	1.414	210	210	NaN	-634.011	0	210	89	444	135.000	1.000	1.000	1.000	1.000
652	1	219.000	0.000	219	219	219	149.500	444.500	149.500	444.500	2.828	149	444	1	1	1.128	1.128	0.000	1.000	1.414	219	219	-27.156	653.011	0	219	149	444	135.000	1.000	1.000	1.000	1.000
653	10	222.200	4.392	220	215	229	755.800	446.400	755.808	446.386	16.728	754	444	4	5	4.118	3.092	48.085	0.449	5.657	2222	224	-24.869	628.646	0	2222	754	449	45.000	4.000	1.332	0.751	0.606
654	2	221.000	2.828	219	219	223	1205.500	445.000	1205.500	444.996	4.828	1205	444	1	2	2.257	1.128	90.000	1.000	2.236	442	223	0.000	-2.000	0	442	1205	444	116.565	1.000	2.000	0.500	1.000
655	4	207.750	4.272	211	202	211	142.750	447.000	142.753	447.018	9.657	142	445	2	4	3.969	1.283	107.609	0.539	4.472	831	211	-33.093	1325.315	0	831	142	445	116.565	1.900	3.093	0.323	0.667
656	2	218.500	2.121	217	217	220	238.000	445.500	237.997	445.500	4.243	237	445	2	1	2.257	1.128	0.000	1.000	2.236	437	220	-26.508	631.765	0	437	237	445	153.435	1.000	2.000	0.500	1.000
657	1	221.000	0.000	221	221	221	533.500	445.500	533.500	445.500	2.828	533	445	1	1	1.128	1.128	0.000	1.000	1.414	221	221	-27.280	659.011	0	221	533	445	135.000	1.000	1.000	1.000	1.000
658	1	211.000	0.000	211	211	211	711.500	445.500	711.500	445.500	2.828	711	445	1	1	1.128	1.128	0.000	1.000	1.414	211	211	-26.654	629.011	0	211	711	445	135.000	1.000	1.000	1.000	1.000
659	1	211.000	0.000	211	211	211	1252.500	445.500	1252.500	445.500	2.828	1252	445	1	1	1.128	1.128	0.000	1.000	1.414	211	211	-26.654	629.011	0	211	1252	445	135.000	1.000	1.000	1.000	1.000
660	4	228.250	3.304	225	225	232	95.000	447.500	94.987	447.493	9.899	93	446	4	3	4.441	1.147	148.283	0.513	5.000	913	230	NaN	-1679.920	0	913	93	446	143.130	1.792	3.873	0.258	0.571
661	1	224.000	0.000	224	224	224	1258.500	446.500	1258.500	446.500	2.828	1258	446	1	1	1.128	1.128	0.000	1.000	1.414	224	224	NaN	NaN	0	224	1258	446	135.000	1.000	1.000	1.000	1.000
662	1	216.000	0.000	216	216	216	1262.500	446.500	1262.500	446.500	2.828	1262	446	1	1	1.128	1.128	0.000	1.000	1.414	216	216	NaN	NaN	0	216	1262	446	135.000	1.000	1.000	1.000	1.000
663	21	225.238	4.571	223	215	231	860.310	451.071	860.310	451.094	20.142	858	447	5	8	7.062	3.786	108.928	0.650	8.246	4730	226	-27.900	1299.626	0	4730	860	447	104.036	4.652	1.865	0.536	0.764
664	1	209.000	0.000	209	209	209	887.500	447.500	887.500	447.500	2.828	887	447	1	1	1.128	1.128	0.000	1.000	1.414	209	209	NaN	-631.011	0	209	887	447	135.000	1.000	1.000	1.000	1.000
665	10	220.700	5.755	212	212	228	888.900	449.400	888.914	449.411	15.314	886	447	5	4	4.519	2.818	25.406	0.536	5.385	2207	223	-16.635	728.464	0	2207	886	450	21.801	3.887	1.604	0.623	0.645
666	8	218.375	3.462	217	211	222	20.375	451.375	20.386	451.390	20.142	18	448	4	7	5.737	1.775	121.627	0.248	8.062	1747	220	NaN	-5034.238	0	1747	18	448	119.745	3.432	3.232	0.309	0.457
667	1	221.000	0.000	221	221	221	209.500	448.500	209.500	448.500	2.828	209	448	1	1	1.128	1.128	0.000	1.000	1.414	221	221	NaN	NaN	0	221	209	448	135.000	1.000	1.000	1.000	1.000
668	1	225.000	0.000	225	225	225	523.500	448.500	523.500	448.500	2.828	523	448	1	1	1.128	1.128	0.000	1.000	1.414	225	225	NaN	-679.011	0	225	523	448	135.000	1.000	1.000	1.000	1.000
669	1	222.000	0.000	222	222	222	724.500	448.500	724.500	448.500	2.828	724	448	1	1	1.128	1.128	0.000	1.000	1.414	222	222	-27.342	662.011	0	222	724	448	135.000	1.000	1.000	1.000	1.000
670	1	231.000	0.000	231	231	231	728.500	448.500	728.500	448.500	2.828	728	448	1	1	1.128	1.128	0.000	1.000	1.414	231	231	NaN	-697.012	0	231	728	448	135.000	1.000	1.000	1.000	1.000
671	1	224.000	0.000	224	224	224	802.500	448.500	802.500	448.500	2.828	802	448	1	1	1.128	1.128	0.000	1.000	1.414	224	224	NaN	NaN	0	224	802	448	135.000	1.000	1.000	1.000	1.000
672	2	221.000	4.243	218	218	224	884.000	448.500	883.994	448.500	4.243	883	448	2	1	2.257	1.128	0.000	1.000	2.236	442	224	0.000	-2.000	0	442	883	448	153.435	1.000	2.000	0.500	1.000
673	30	223.467	4.592	224	209	230	130.633	455.267	130.630	455.258	27.799	127	449	7	10	9.685	3.944	130.280	0.488	12.207	6704	224	-27.771	1209.402	0	6704	127	449	124.992	4.950	2.456	0.407	0.682
674	1	220.000	0.000	220	220	220	648.500	449.500	648.500	449.500	2.828	648	449	1	1	1.128	1.128	0.000	1.000	1.414	220	220	NaN	-664.011	0	220	648	449	135.000	1.000	1.000	1.000	1.000
675	1	222.000	0.000	222	222	222	659.500	449.500	659.500	449.500	2.828	659	449	1	1	1.128	1.128	0.000	1.000	1.414	222	222	NaN	NaN	0	222	659	449	135.000	1.000	1.000	1.000	1.000
676	13	222.308	1.932	223	218	225	705.885	451.269	705.883	451.268	13.314	703	449	5	4	4.775	3.467	166.919	0.922	5.385	2890	223	-49.944	2418.117	0	2890	703	451	158.199	4.000	1.377	0.726	0.812
677	1	233.000	0.000	233	233	233	880.500	449.500	880.500	449.500	2.828	880	449	1	1	1.128	1.128	0.000	1.000	1.414	233	233	NaN	NaN	0	233	880	449	135.000	1.000	1.000	1.000	1.000
678	1	232.000	0.000	232	232	232	515.500	450.500	515.500	450.500	2.828	515	450	1	1	1.128	1.128	0.000	1.000	1.414	232	232	NaN	-700.012	0	232	515	450	135.000	1.000	1.000	1.000	1.000
679	1	225.000	0.000	225	225	225	521.500	450.500	521.500	450.500	2.828	521	450	1	1	1.128	1.128	0.000	1.000	1.414	225	225	NaN	NaN	0	225	521	450	135.000	1.000	1.000	1.000	1.000
680	1	231.000	0.000	231	231	231	701.500	450.500	701.500	450.500	2.828	701	450	1	1	1.128	1.128	0.000	1.000	1.414	231	231	NaN	-697.012	0	231	701	450	135.000	1.000	1.000	1.000	1.000
681	2	219.000	4.243	216	216	222	726.000	450.500	725.993	450.500	4.243	725	450	2	1	2.257	1.128	0.000	1.000	2.236	438	222	-24.822	579.095	0	438	725	450	153.435	1.000	2.000	0.500	1.000
682	3	224.000	3.606	221	221	228	145.500	452.167	145.509	452.168	8.485	144	451	3	2	2.446	1.561	0.000	0.524	3.162	672	223	-39.070	1546.587	0	672	144	452	161.565	2.000	1.567	0.638	0.600
683	7	219.000	2.517	220	214	222	654.786	452.357	654.793	452.357	9.899	653	451	4	3	3.926	2.270	18.435	0.898	4.472	1533	220	NaN	-3084.961	0	1533	653	454	26.565	2.849	1.730	0.578	0.737
684	40	225.550	3.479	227	219	234	791.375	456.600	791.382	456.599	28.385	788	451	6	11	10.400	4.897	106.586	0.624	12.083	9022	226	NaN	-20982.787	0	9022	789	451	114.444	6.000	2.124	0.471	0.792
685	2	230.500	0.707	230	230	231	854.500	452.000	854.500	452.001	4.828	854	451	1	2	2.257	1.128	90.000	1.000	2.236	461	231	-39.338	1375.034	0	461	854	451	116.565	1.000	2.000	0.500	1.000
686	76	218.592	7.135	217	204	233	880.671	459.895	880.685	459.954	68.912	875	451	12	19	12.203	7.930	67.035	0.201	19.235	16613	218	-6.623	250.213	0	16613	879	470	81.027	11.431	1.539	0.650	0.514
687	1	218.000	0.000	218	218	218	149.500	452.500	149.500	452.500	2.828	149	452	1	1	1.128	1.128	0.000	1.000	1.414	218	218	NaN	NaN	0	218	149	452	135.000	1.000	1.000	1.000	1.000
688	1	231.000	0.000	231	231	231	520.500	452.500	520.500	452.500	2.828	520	452	1	1	1.128	1.128	0.000	1.000	1.414	231	231	NaN	-697.012	0	231	520	452	135.000	1.000	1.000	1.000	1.000
689	1	225.000	0.000	225	225	225	809.500	452.500	809.500	452.500	2.828	809	452	1	1	1.128	1.128	0.000	1.000	1.414	225	225	NaN	NaN	0	225	809	452	135.000	1.000	1.000	1.000	1.000
690	3	214.667	2.517	212	212	217	832.500	452.833	832.503	452.834	7.071	831	452	3	2	3.213	1.189	28.155	0.754	3.606	644	215	NaN	-2397.288	0	644	831	454	33.690	1.790	2.702	0.370	0.667
691	10	221.600	4.502	220	212	227	1052.500	455.500	1052.499	455.513	15.314	1051	452	3	6	5.417	2.350	106.845	0.536	6.325	2216	223	NaN	-3461.792	0	2216	1052	452	108.435	3.000	2.305	0.434	0.667
692	1	222.000	0.000	222	222	222	892.500	453.500	892.500	453.500	2.828	892	453	1	1	1.128	1.128	0.000	1.000	1.414	222	222	NaN	-670.011	0	222	892	453	135.000	1.000	1.000	1.000	1.000
693	5	217.600	3.050	216	216	223	896.500	453.700	896.506	453.699	11.071	894	453	5	2	4.839	1.316	168.251	0.513	5.385	1088	216	1.429	0.144	0	1088	894	453	158.199	1.941	3.678	0.272	0.667
694	1	228.000	0.000	228	228	228	143.500	454.500	143.500	454.500	2.828	143	454	1	1	1.128	1.128	0.000	1.000	1.414	228	228	NaN	NaN	0	228	143	454	135.000	1.000	1.000	1.000	1.000
695	2	213.500	0.707	213	213	214	783.000	454.500	782.999	454.500	4.243	782	454	2	1	2.257	1.128	0.000	1.000	2.236	427	214	0.000	-2.000	0	427	782	454	153.435	1.000	2.000	0.500	1.000
696	1	219.000	0.000	219	219	219	1019.500	454.500	1019.500	454.500	2.828	1019	454	1	1	1.128	1.128	0.000	1.000	1.414	219	219	-27.156	653.011	0	219	1019	454	135.000	1.000	1.000	1.000	1.000
697	1	222.000	0.000	222	222	222	1057.500	454.500	1057.500	454.500	2.828	1057	454	1	1	1.128	1.128	0.000	1.000	1.414	222	222	-27.342	662.011	0	222	1057	454	135.000	1.000	1.000	1.000	1.000
698	6	225.333	2.658	228	221	228	274.833	456.667	274.838	456.669	13.314	273	455	3	4	3.261	2.343	84.608	0.425	4.472	1352	226	NaN	-1577.098	0	1352	274	459	63.435	3.000	1.392	0.718	0.600
699	7	212.857	6.466	216	203	221	649.071	457.643	649.083	457.643	14.142	647	455	5	5	6.335	1.407	41.481	0.440	7.071	1490	215	NaN	-9886.756	0	1490	647	460	45.000	2.121	4.503	0.222	0.609
700	98	220.378	8.522	218	196	236	890.969	467.378	890.948	467.431	97.640	885	455	13	26	21.894	5.699	77.146	0.129	26.571	21597	221	15.573	-674.871	0	21597	888	481	70.201	9.855	3.842	0.260	0.472
701	1	217.000	0.000	217	217	217	1152.500	456.500	1152.500	456.500	2.828	1152	456	1	1	1.128	1.128	0.000	1.000	1.414	217	217	NaN	NaN	0	217	1152	456	135.000	1.000	1.000	1.000	1.000
702	2	223.000	0.000	223	223	223	705.000	458.000	705.000	458.000	5.657	704	457	2	2	2.596	0.981	45.000	0.785	2.828	446	223	-27.403	665.011	0	446	704	459	45.000	1.414	2.646	0.378	0.667
703	2	223.000	0.000	223	223	223	810.000	458.000	810.000	458.000	5.657	809	457	2	2	2.596	0.981	135.000	0.785	2.828	446	223	NaN	-1343.023	0	446	809	457	135.000	1.414	2.646	0.378	0.667
704	2	219.500	2.121	218	218	221	1032.000	458.000	1032.003	457.997	5.657	1031	457	2	2	2.596	0.981	45.000	0.785	2.828	439	221	0.000	-2.000	0	439	1031	459	45.000	1.414	2.646	0.378	0.667
705	2	228.500	3.536	226	226	231	700.500	459.000	700.500	459.006	4.828	700	458	1	2	2.257	1.128	90.000	1.000	2.236	457	231	-34.330	1143.114	0	457	700	458	116.565	1.000	2.000	0.500	1.000
706	1	230.000	0.000	230	230	230	787.500	458.500	787.500	458.500	2.828	787	458	1	1	1.128	1.128	0.000	1.000	1.414	230	230	-27.831	686.012	0	230	787	458	135.000	1.000	1.000	1.000	1.000
707	5	221.400	3.050	219	219	226	1151.900	459.300	1151.900	459.306	10.485	1150	458	3	3	3.145	2.025	139.065	0.572	4.243	1107	220	NaN	-2193.444	0	1107	1150	458	135.000	2.828	1.553	0.644	0.714
708	2	223.000	1.414	222	222	224	139.000	460.000	138.998	459.998	5.657	138	459	2	2	2.596	0.981	135.000	0.785	2.828	446	224	NaN	-1367.405	0	446	138	459	135.000	1.414	2.646	0.378	0.667
709	1	227.000	0.000	227	227	227	702.500	459.500	702.500	459.500	2.828	702	459	1	1	1.128	1.128	0.000	1.000	1.414	227	227	NaN	NaN	0	227	702	459	135.000	1.000	1.000	1.000	1.000
710	3	227.000	0.000	227	227	227	806.833	460.500	806.833	460.500	7.657	806	459	2	3	3.213	1.189	118.155	0.643	3.606	681	227	NaN	-2049.034	0	681	806	459	123.690	1.790	2.702	0.370	0.667
711	1	224.000	0.000	224	224	224	843.500	459.500	843.500	459.500	2.828	843	459	1	1	1.128	1.128	0.000	1.000	1.414	224	224	NaN	-676.011	0	224	843	459	135.000	1.000	1.000	1.000	1.000
712	1	219.000	0.000	219	219	219	1020.500	459.500	1020.500	459.500	2.828	1020	459	1	1	1.128	1.128	0.000	1.000	1.414	219	219	NaN	NaN	0	219	1020	459	135.000	1.000	1.000	1.000	1.000
713	13	219.923	3.730	218	214	226	153.038	462.577	153.023	462.564	15.314	150	460	5	5	4.863	3.403	140.062	0.697	5.831	2859	219	-35.841	1775.534	0	2859	150	462	149.036	4.721	1.429	0.700	0.703
714	2	220.000	0.000	220	220	220	278.500	461.000	278.500	461.001	4.828	278	460	1	2	2.257	1.128	90.000	1.000	2.236	440	220	0.000	-2.000	0	440	278	460	116.565	1.000	2.000	0.500	1.000
715	49	218.633	5.151	216	206	230	457.786	467.153	457.769	467.163	65.497	452	460	10	14	10.422	5.986	66.589	0.144	16.125	10713	218	142.198	-12777.956	0	10713	452	474	60.255	9.804	1.741	0.574	0.443
716	1	222.000	0.000	222	222	222	1023.500	460.500	1023.500	460.500	2.828	1023	460	1	1	1.128	1.128	0.000	1.000	1.414	222	222	NaN	NaN	0	222	1023	460	135.000	1.000	1.000	1.000	1.000
717	1	215.000	0.000	215	215	215	133.500	461.500	133.500	461.500	2.828	133	461	1	1	1.128	1.128	0.000	1.000	1.414	215	215	-26.906	641.011	0	215	133	461	135.000	1.000	1.000	1.000	1.000
718	7	185.429	3.645	183	183	193	184.786	462.214	184.809	462.218	13.071	182	461	6	2	5.930	1.503	169.178	0.515	6.325	1298	184	-32.419	1521.493	0	1298	182	461	161.565	2.000	3.946	0.253	0.737
719	12	225.833	4.019	226	219	233	789.333	464.833	789.341	464.828	16.485	788	461	3	7	6.145	2.486	107.367	0.555	7.280	2710	227	-33.180	1370.681	0	2710	788	461	105.945	3.000	2.471	0.405	0.727
720	2	226.500	0.707	226	226	227	812.000	462.000	811.999	461.999	5.657	811	461	2	2	2.596	0.981	135.000	0.785	2.828	453	227	NaN	-1379.182	0	453	811	461	135.000	1.414	2.646	0.378	0.667
721	6	228.333	3.011	232	225	232	698.833	464.667	698.839	464.662	9.657	698	463	2	4	4.134	1.848	77.067	0.809	4.472	1370	228	NaN	-1694.371	0	1370	698	467	63.435	2.000	2.237	0.447	0.857
722	1	224.000	0.000	224	224	224	829.500	463.500	829.500	463.500	2.828	829	463	1	1	1.128	1.128	0.000	1.000	1.414	224	224	NaN	-676.011	0	224	829	463	135.000	1.000	1.000	1.000	1.000
723	8	218.750	4.301	222	211	222	1221.875	465.125	1221.882	465.123	10.485	1220	463	3	4	3.739	2.724	91.788	0.914	4.472	1750	222	NaN	-3519.696	0	1750	1221	467	63.435	3.000	1.372	0.729	0.800
724	7	208.429	6.852	208	201	221	182.214	465.786	182.172	465.773	16.728	179	464	6	4	4.551	1.958	160.742	0.314	6.708	1459	208	-12.433	451.964	0	1459	179	465	153.435	3.353	2.324	0.430	0.467
725	8	228.750	3.808	227	221	233	812.625	465.625	812.628	465.631	15.556	810	464	5	4	3.749	2.717	36.128	0.415	5.831	1830	230	-36.130	1536.644	0	1830	810	467	30.964	4.000	1.380	0.725	0.533
726	1	234.000	0.000	234	234	234	816.500	464.500	816.500	464.500	2.828	816	464	1	1	1.128	1.128	0.000	1.000	1.414	234	234	NaN	-706.012	0	234	816	464	135.000	1.000	1.000	1.000	1.000
727	1	220.000	0.000	220	220	220	861.500	464.500	861.500	464.500	2.828	861	464	1	1	1.128	1.128	0.000	1.000	1.414	220	220	NaN	NaN	0	220	861	464	135.000	1.000	1.000	1.000	1.000
728	38	222.842	4.024	225	210	229	604.368	467.816	604.360	467.830	35.456	599	465	12	6	9.771	4.952	15.519	0.380	12.649	8468	225	98.555	-10218.896	0	8468	599	470	18.435	6.000	1.973	0.507	0.673
729	2	230.000	1.414	229	229	231	693.500	466.000	693.500	466.003	4.828	693	465	1	2	2.257	1.128	90.000	1.000	2.236	460	231	NaN	-1434.414	0	460	693	465	116.565	1.000	2.000	0.500	1.000
730	2	228.500	3.536	226	226	231	818.500	466.000	818.500	466.005	4.828	818	465	1	2	2.257	1.128	90.000	1.000	2.236	457	231	0.000	-2.000	0	457	818	465	116.565	1.000	2.000	0.500	1.000
731	3	231.000	2.646	228	228	233	881.833	466.500	881.829	466.494	7.657	881	465	2	3	3.213	1.189	118.155	0.643	3.606	693	232	-0.549	-1.500	0	693	881	465	123.690	1.790	2.702	0.370	0.667
732	32	215.531	5.382	220	204	223	1278.375	469.094	1278.378	469.119	29.799	1275	465	6	11	9.211	4.423	84.938	0.453	11.402	6897	216	208.444	-20087.962	0	6897	1277	465	105.255	5.942	2.082	0.480	0.667
733	12	221.000	5.444	224	212	228	848.750	468.750	848.751	468.759	13.314	847	466	4	5	4.997	3.058	58.776	0.851	5.831	2652	224	-0.421	-1.148	0	2652	847	471	59.036	3.536	1.634	0.612	0.800
734	3	227.000	2.646	224	224	229	191.500	468.500	191.500	468.507	6.828	191	467	1	3	3.385	1.128	90.000	0.809	3.162	681	228	-0.665	-1.500	0	681	191	467	108.435	1.000	3.000	0.333	1.000
735	16	218.625	7.182	216	203	234	650.438	468.562	650.428	468.570	25.556	646	467	10	3	8.629	2.361	2.251	0.308	10.198	3498	218	13.105	-584.238	0	3498	646	467	168.690	3.000	3.655	0.274	0.627
736	2	197.000	1.414	196	196	198	966.000	467.500	966.003	467.500	4.243	965	467	2	1	2.257	1.128	0.000	1.000	2.236	394	198	7.858E-10	-2.000	0	394	965	467	153.435	1.000	2.000	0.500	1.000
737	5	217.400	7.925	204	204	224	199.500	469.500	199.487	469.496	8.485	198	468	3	3	2.523	2.523	0.000	0.873	3.162	1087	220	NaN	-6095.520	0	1087	199	468	108.435	2.828	1.000	1.000	0.714
738	6	229.000	2.966	229	224	232	696.667	468.833	696.678	468.833	9.071	695	468	4	2	4.134	1.848	12.933	0.916	4.472	1374	229	NaN	-9058.381	0	1374	695	470	26.565	2.000	2.237	0.447	0.857
739	1	225.000	0.000	225	225	225	806.500	468.500	806.500	468.500	2.828	806	468	1	1	1.128	1.128	0.000	1.000	1.414	225	225	NaN	NaN	0	225	806	468	135.000	1.000	1.000	1.000	1.000
740	1	195.000	0.000	195	195	195	954.500	468.500	954.500	468.500	2.828	954	468	1	1	1.128	1.128	0.000	1.000	1.414	195	195	NaN	NaN	0	195	954	468	135.000	1.000	1.000	1.000	1.000
741	8	218.750	0.707	219	218	220	996.750	470.625	996.750	470.626	13.899	995	468	4	5	5.388	1.891	44.033	0.520	6.403	1750	219	0.113	-1.270	0	1750	995	473	51.340	2.828	2.850	0.351	0.640
742	1	212.000	0.000	212	212	212	187.500	469.500	187.500	469.500	2.828	187	469	1	1	1.128	1.128	0.000	1.000	1.414	212	212	NaN	-640.011	0	212	187	469	135.000	1.000	1.000	1.000	1.000
743	5	204.000	2.000	205	201	206	753.500	470.300	753.490	470.303	11.071	751	469	5	2	4.839	1.316	11.749	0.513	5.385	1020	205	NaN	-3784.939	0	1020	751	471	21.801	1.941	3.678	0.272	0.667
744	3	219.000	3.000	216	216	222	1154.500	470.167	1154.491	470.171	7.071	1153	469	3	2	3.213	1.189	28.155	0.754	3.606	657	219	NaN	-1107.865	0	657	1153	471	33.690	1.790	2.702	0.370	0.667
745	1	214.000	0.000	214	214	214	1223.500	469.500	1223.500	469.500	2.828	1223	469	1	1	1.128	1.128	0.000	1.000	1.414	214	214	NaN	-646.011	0	214	1223	469	135.000	1.000	1.000	1.000	1.000
746	4	213.500	5.066	210	210	221	1225.500	470.750	1225.511	470.748	9.899	1224	469	3	3	2.780	1.832	55.278	0.513	3.606	854	212	NaN	-12412.147	0	854	1224	472	33.690	2.685	1.517	0.659	0.571
747	1	208.000	0.000	208	208	208	189.500	470.500	189.500	470.500	2.828	189	470	1	1	1.128	1.128	0.000	1.000	1.414	208	208	NaN	-628.011	0	208	189	470	135.000	1.000	1.000	1.000	1.000
748	5	225.600	1.817	226	223	228	555.500	471.900	555.496	471.900	9.071	554	470	3	3	2.791	2.281	90.000	0.764	3.606	1128	226	-54.752	2882.818	0	1128	555	470	123.690	3.000	1.223	0.817	0.714
749	36	215.500	4.583	215	203	223	707.139	472.917	707.121	472.886	36.870	701	470	12	7	10.065	4.554	158.392	0.333	13.416	7758	216	-17.631	916.988	0	7758	701	471	153.435	6.107	2.210	0.452	0.655
750	44	219.795	5.753	218	204	233	788.977	475.386	788.983	475.410	61.841	783	470	13	11	9.274	6.041	42.304	0.145	13.928	9671	220	6.959	-381.293	0	9671	783	479	21.038	9.489	1.535	0.651	0.454
751	1	229.000	0.000	229	229	229	809.500	470.500	809.500	470.500	2.828	809	470	1	1	1.128	1.128	0.000	1.000	1.414	229	229	-27.770	683.012	0	229	809	470	135.000	1.000	1.000	1.000	1.000
752	22	225.636	5.359	227	213	232	817.591	472.318	817.562	472.310	18.728	814	470	7	5	7.839	3.573	164.518	0.788	8.062	4964	227	-1.063	0.184	0	4964	814	470	150.255	4.318	2.194	0.456	0.800
753	1	230.000	0.000	230	230	230	882.500	470.500	882.500	470.500	2.828	882	470	1	1	1.128	1.128	0.000	1.000	1.414	230	230	NaN	-694.012	0	230	882	470	135.000	1.000	1.000	1.000	1.000
754	2	199.500	2.121	198	198	201	958.500	471.000	958.500	471.004	4.828	958	470	1	2	2.257	1.128	90.000	1.000	2.236	399	201	NaN	-623.339	0	399	958	470	116.565	1.000	2.000	0.500	1.000
755	5	217.400	4.669	212	212	224	615.900	472.900	615.881	472.908	13.314	614	471	4	4	3.317	1.919	45.000	0.354	5.000	1087	218	0.305	-1.123	0	1087	615	475	53.130	3.336	1.729	0.578	0.476
756	1	212.000	0.000	212	212	212	733.500	471.500	733.500	471.500	2.828	733	471	1	1	1.128	1.128	0.000	1.000	1.414	212	212	NaN	NaN	0	212	733	471	135.000	1.000	1.000	1.000	1.000
757	1	234.000	0.000	234	234	234	894.500	471.500	894.500	471.500	2.828	894	471	1	1	1.128	1.128	0.000	1.000	1.414	234	234	-28.073	698.012	0	234	894	471	135.000	1.000	1.000	1.000	1.000
758	1	230.000	0.000	230	230	230	203.500	472.500	203.500	472.500	2.828	203	472	1	1	1.128	1.128	0.000	1.000	1.414	230	230	NaN	NaN	0	230	203	472	135.000	1.000	1.000	1.000	1.000
759	4	219.500	4.509	216	216	226	700.500	475.000	700.500	474.981	8.828	700	473	1	4	4.514	1.128	90.000	0.645	4.123	878	219	NaN	-2280.339	0	878	700	473	104.036	1.000	4.000	0.250	1.000
760	1	228.000	0.000	228	228	228	894.500	473.500	894.500	473.500	2.828	894	473	1	1	1.128	1.128	0.000	1.000	1.414	228	228	NaN	NaN	0	228	894	473	135.000	1.000	1.000	1.000	1.000
761	1	215.000	0.000	215	215	215	985.500	473.500	985.500	473.500	2.828	985	473	1	1	1.128	1.128	0.000	1.000	1.414	215	215	NaN	-649.011	0	215	985	473	135.000	1.000	1.000	1.000	1.000
762	3	219.000	1.000	218	218	220	989.167	474.500	989.168	474.501	7.657	988	473	2	3	3.213	1.189	118.155	0.643	3.606	657	219	-32.920	967.684	0	657	988	473	123.690	1.790	2.702	0.370	0.667
763	3	221.333	2.082	219	219	223	1193.167	474.167	1193.164	474.170	5.657	1192	473	2	2	2.365	1.615	45.000	1.000	2.828	664	222	-32.087	938.371	0	664	1192	475	45.000	2.000	1.464	0.683	0.857
764	7	228.429	4.117	223	223	234	562.357	475.214	562.355	475.221	14.728	560	474	5	3	4.509	1.976	14.949	0.406	5.831	1599	228	0.088	-1.356	0	1599	560	477	30.964	3.000	2.282	0.438	0.583
765	30	206.400	2.358	206	202	211	731.833	476.267	731.827	476.268	22.728	728	474	8	5	7.755	4.926	11.471	0.730	8.944	6192	206	-50.314	2865.708	0	6192	728	478	26.565	5.000	1.574	0.635	0.822
766	1	224.000	0.000	224	224	224	654.500	475.500	654.500	475.500	2.828	654	475	1	1	1.128	1.128	0.000	1.000	1.414	224	224	NaN	-676.011	0	224	654	475	135.000	1.000	1.000	1.000	1.000
767	1	219.000	0.000	219	219	219	862.500	475.500	862.500	475.500	2.828	862	475	1	1	1.128	1.128	0.000	1.000	1.414	219	219	NaN	NaN	0	219	862	475	135.000	1.000	1.000	1.000	1.000
768	1	210.000	0.000	210	210	210	880.500	475.500	880.500	475.500	2.828	880	475	1	1	1.128	1.128	0.000	1.000	1.414	210	210	-26.591	626.011	0	210	880	475	135.000	1.000	1.000	1.000	1.000
769	3	215.667	1.155	215	215	217	894.500	476.500	894.500	476.504	6.828	894	475	1	3	3.385	1.128	90.000	0.809	3.162	647	215	0.470	-1.500	0	647	894	475	108.435	1.000	3.000	0.333	1.000
770	2	217.500	4.950	214	214	221	292.500	477.000	292.500	477.009	4.828	292	476	1	2	2.257	1.128	90.000	1.000	2.236	435	221	0.000	-2.000	0	435	292	476	116.565	1.000	2.000	0.500	1.000
771	1	220.000	0.000	220	220	220	987.500	476.500	987.500	476.500	2.828	987	476	1	1	1.128	1.128	0.000	1.000	1.414	220	220	NaN	NaN	0	220	987	476	135.000	1.000	1.000	1.000	1.000
772	1	225.000	0.000	225	225	225	691.500	477.500	691.500	477.500	2.828	691	477	1	1	1.128	1.128	0.000	1.000	1.414	225	225	NaN	-679.011	0	225	691	477	135.000	1.000	1.000	1.000	1.000
773	7	220.000	2.646	217	217	223	795.500	479.071	795.495	479.061	16.142	794	477	4	5	3.756	2.373	62.769	0.338	5.385	1540	221	NaN	-3110.985	0	1540	795	482	68.199	3.887	1.583	0.632	0.452
774	2	219.500	0.707	219	219	220	851.500	478.000	851.500	477.999	4.828	851	477	1	2	2.257	1.128	90.000	1.000	2.236	439	220	NaN	-664.772	0	439	851	477	116.565	1.000	2.000	0.500	1.000
775	1	214.000	0.000	214	214	214	557.500	478.500	557.500	478.500	2.828	557	478	1	1	1.128	1.128	0.000	1.000	1.414	214	214	NaN	NaN	0	214	557	478	135.000	1.000	1.000	1.000	1.000
776	5	221.200	6.760	213	213	228	561.300	479.900	561.309	479.919	9.899	560	478	3	3	3.145	2.025	130.935	0.641	4.243	1106	224	NaN	-9897.372	0	1106	560	478	135.000	2.828	1.553	0.644	0.714
777	2	234.500	0.707	234	234	235	566.000	478.500	565.999	478.500	4.243	565	478	2	1	2.257	1.128	0.000	1.000	2.236	469	235	0.000	-2.000	0	469	565	478	153.435	1.000	2.000	0.500	1.000
778	1	223.000	0.000	223	223	223	675.500	478.500	675.500	478.500	2.828	675	478	1	1	1.128	1.128	0.000	1.000	1.414	223	223	NaN	NaN	0	223	675	478	135.000	1.000	1.000	1.000	1.000
779	7	216.143	9.118	202	202	227	891.643	482.214	891.650	482.177	13.657	891	479	2	6	5.862	1.520	93.942	0.472	6.083	1513	217	570.865	-50814.114	0	1513	891	479	99.462	2.000	3.856	0.259	0.737
780	4	217.250	6.946	211	211	227	895.500	480.250	895.485	480.242	8.485	894	479	3	3	3.676	1.385	129.690	0.698	4.243	869	217	NaN	-5552.573	0	869	894	479	135.000	2.121	2.654	0.377	0.667
781	10	221.800	4.803	227	214	227	1151.900	480.900	1151.875	480.903	18.385	1149	479	6	4	4.293	2.966	3.421	0.372	6.083	2218	224	289.351	-33675.571	0	2218	1149	480	170.538	4.000	1.447	0.691	0.571
782	17	216.882	9.746	223	194	225	1358.324	481.735	1358.294	481.750	17.314	1356	479	4	6	5.608	3.859	107.263	0.713	6.708	3687	221	-4.082	82.589	0	3687	1357	479	116.565	4.000	1.453	0.688	0.829
783	1	216.000	0.000	216	216	216	702.500	480.500	702.500	480.500	2.828	702	480	1	1	1.128	1.128	0.000	1.000	1.414	216	216	-26.969	644.011	0	216	702	480	135.000	1.000	1.000	1.000	1.000
784	3	208.000	11.533	197	197	220	706.500	480.833	706.521	480.853	7.071	705	480	3	2	3.213	1.189	151.845	0.754	3.606	624	207	0.158	-1.500	0	624	705	480	146.310	1.790	2.702	0.370	0.667
785	4	224.250	3.862	222	222	230	782.500	481.000	782.500	481.004	7.071	781	480	3	2	3.216	1.583	148.283	1.000	3.606	897	223	-31.150	1000.073	0	897	781	480	146.310	2.000	2.031	0.492	0.800
786	8	219.750	4.833	217	214	229	617.000	484.000	617.006	483.998	9.657	615	483	4	2	4.514	2.257	0.000	1.000	4.472	1758	220	-24.434	1160.187	0	1758	615	483	153.435	2.000	2.000	0.500	1.000
787	8	222.625	7.249	223	209	232	849.250	484.750	849.243	484.763	10.485	848	483	3	4	3.797	2.682	97.018	0.914	4.472	1781	223	42.545	-2497.509	0	1781	848	483	116.565	3.000	1.416	0.706	0.800
788	1	221.000	0.000	221	221	221	699.500	484.500	699.500	484.500	2.828	699	484	1	1	1.128	1.128	0.000	1.000	1.414	221	221	NaN	-667.011	0	221	699	484	135.000	1.000	1.000	1.000	1.000
789	1	219.000	0.000	219	219	219	709.500	484.500	709.500	484.500	2.828	709	484	1	1	1.128	1.128	0.000	1.000	1.414	219	219	NaN	-661.011	0	219	709	484	135.000	1.000	1.000	1.000	1.000
790	3	221.333	2.082	219	219	223	783.500	486.167	783.495	486.165	7.071	782	485	3	2	3.213	1.189	151.845	0.754	3.606	664	222	NaN	-2219.361	0	664	782	485	146.310	1.790	2.702	0.370	0.667
791	1	216.000	0.000	216	216	216	310.500	486.500	310.500	486.500	2.828	310	486	1	1	1.128	1.128	0.000	1.000	1.414	216	216	-26.969	644.011	0	216	310	486	135.000	1.000	1.000	1.000	1.000
792	1	219.000	0.000	219	219	219	222.500	487.500	222.500	487.500	2.828	222	487	1	1	1.128	1.128	0.000	1.000	1.414	219	219	NaN	NaN	0	219	222	487	135.000	1.000	1.000	1.000	1.000
793	3	218.000	1.000	217	217	219	367.500	488.500	367.500	488.503	6.828	367	487	1	3	3.385	1.128	90.000	0.809	3.162	654	218	-46.289	1920.603	0	654	367	487	108.435	1.000	3.000	0.333	1.000
794	1	221.000	0.000	221	221	221	313.500	488.500	313.500	488.500	2.828	313	488	1	1	1.128	1.128	0.000	1.000	1.414	221	221	-27.280	659.011	0	221	313	488	135.000	1.000	1.000	1.000	1.000
795	5	219.600	2.608	221	215	221	786.900	489.100	786.901	489.103	9.071	785	488	4	2	4.076	1.562	159.006	0.764	4.472	1098	221	NaN	-1239.941	0	1098	785	488	153.435	2.000	2.610	0.383	0.769
796	1	222.000	0.000	222	222	222	546.500	489.500	546.500	489.500	2.828	546	489	1	1	1.128	1.128	0.000	1.000	1.414	222	222	-27.342	662.011	0	222	546	489	135.000	1.000	1.000	1.000	1.000
797	3	218.000	1.732	219	216	219	783.833	490.167	783.835	490.165	5.657	783	489	2	2	2.365	1.615	135.000	1.000	2.828	654	219	-0.707	-1.500	0	654	783	489	135.000	2.000	1.464	0.683	0.857
798	17	213.588	3.429	213	205	220	1257.500	492.324	1257.495	492.326	22.627	1255	489	6	7	5.633	3.842	63.410	0.417	7.071	3631	214	704.242	-129147.692	0	3631	1257	489	98.130	5.657	1.466	0.682	0.586
799	5	218.000	1.225	217	217	220	374.700	491.700	374.699	491.699	8.485	373	490	3	3	3.833	1.661	45.000	0.873	4.243	1090	218	0.577	-0.875	0	1090	373	493	45.000	2.121	2.308	0.433	0.769
800	12	220.250	6.092	230	213	230	808.250	492.667	808.237	492.678	18.728	804	490	7	4	5.919	2.581	19.411	0.430	7.616	2643	219	41.551	-2554.705	0	2643	804	494	23.199	4.000	2.293	0.436	0.585
801	1	219.000	0.000	219	219	219	368.500	492.500	368.500	492.500	2.828	368	492	1	1	1.128	1.128	0.000	1.000	1.414	219	219	-27.156	653.011	0	219	368	492	135.000	1.000	1.000	1.000	1.000
802	2	221.000	0.000	221	221	221	371.000	492.500	371.000	492.500	4.243	370	492	2	1	2.257	1.128	0.000	1.000	2.236	442	221	NaN	NaN	0	442	370	492	153.435	1.000	2.000	0.500	1.000
803	1	223.000	0.000	223	223	223	1077.500	492.500	1077.500	492.500	2.828	1077	492	1	1	1.128	1.128	0.000	1.000	1.414	223	223	-27.403	665.011	0	223	1077	492	135.000	1.000	1.000	1.000	1.000
804	1	211.000	0.000	211	211	211	376.500	493.500	376.500	493.500	2.828	376	493	1	1	1.128	1.128	0.000	1.000	1.414	211	211	-26.654	629.011	0	211	376	493	135.000	1.000	1.000	1.000	1.000
805	2	228.000	0.000	228	228	228	547.000	494.500	547.000	494.500	4.243	546	494	2	1	2.257	1.128	0.000	1.000	2.236	456	228	NaN	-1373.023	0	456	546	494	153.435	1.000	2.000	0.500	1.000
806	1	223.000	0.000	223	223	223	1035.500	495.500	1035.500	495.500	2.828	1035	495	1	1	1.128	1.128	0.000	1.000	1.414	223	223	-27.403	665.011	0	223	1035	495	135.000	1.000	1.000	1.000	1.000
807	8	220.750	2.188	218	218	224	1049.125	498.125	1049.125	498.130	10.485	1048	496	3	4	3.739	2.724	88.212	0.914	4.472	1766	221	NaN	-3350.460	0	1766	1048	496	116.565	3.000	1.372	0.729	0.800
808	1	222.000	0.000	222	222	222	1068.500	496.500	1068.500	496.500	2.828	1068	496	1	1	1.128	1.128	0.000	1.000	1.414	222	222	NaN	-670.011	0	222	1068	496	135.000	1.000	1.000	1.000	1.000
809	1	220.000	0.000	220	220	220	128.500	497.500	128.500	497.500	2.828	128	497	1	1	1.128	1.128	0.000	1.000	1.414	220	220	NaN	-664.011	0	220	128	497	135.000	1.000	1.000	1.000	1.000
810	1	225.000	0.000	225	225	225	700.500	497.500	700.500	497.500	2.828	700	497	1	1	1.128	1.128	0.000	1.000	1.414	225	225	-27.526	671.011	0	225	700	497	135.000	1.000	1.000	1.000	1.000
811	1	217.000	0.000	217	217	217	1039.500	497.500	1039.500	497.500	2.828	1039	497	1	1	1.128	1.128	0.000	1.000	1.414	217	217	-27.031	647.011	0	217	1039	497	135.000	1.000	1.000	1.000	1.000
812	1	221.000	0.000	221	221	221	131.500	498.500	131.500	498.500	2.828	131	498	1	1	1.128	1.128	0.000	1.000	1.414	221	221	NaN	NaN	0	221	131	498	135.000	1.000	1.000	1.000	1.000
813	1	224.000	0.000	224	224	224	1033.500	498.500	1033.500	498.500	2.828	1033	498	1	1	1.128	1.128	0.000	1.000	1.414	224	224	-27.465	668.011	0	224	1033	498	135.000	1.000	1.000	1.000	1.000
814	2	218.500	0.707	218	218	219	1044.000	499.000	1044.001	498.999	5.657	1043	498	2	2	2.596	0.981	45.000	0.785	2.828	437	219	-27.055	649.272	0	437	1043	500	45.000	1.414	2.646	0.378	0.667
815	2	214.000	1.414	213	213	215	658.000	500.000	658.003	499.997	5.657	657	499	2	2	2.596	0.981	45.000	0.785	2.828	428	215	-36.922	1232.442	0	428	657	501	45.000	1.414	2.646	0.378	0.667
816	2	223.500	0.707	223	223	224	705.500	500.000	705.500	500.001	4.828	705	499	1	2	2.257	1.128	90.000	1.000	2.236	447	224	-38.733	1333.034	0	447	705	499	116.565	1.000	2.000	0.500	1.000
817	1	219.000	0.000	219	219	219	1052.500	499.500	1052.500	499.500	2.828	1052	499	1	1	1.128	1.128	0.000	1.000	1.414	219	219	NaN	NaN	0	219	1052	499	135.000	1.000	1.000	1.000	1.000
818	18	220.222	3.264	222	213	225	1308.667	502.611	1308.656	502.621	24.971	1305	499	7	7	7.102	3.227	37.157	0.363	9.220	3964	222	-35.750	1363.002	0	3964	1305	505	40.601	4.923	2.201	0.454	0.571
819	54	219.722	4.461	223	208	229	440.870	509.944	440.877	509.918	40.284	437	501	7	16	12.205	5.633	80.450	0.418	16.125	11865	221	-0.525	0.014	0	11865	440	501	97.125	7.000	2.167	0.462	0.643
820	16	207.125	1.258	208	204	209	619.500	503.500	619.504	503.504	21.556	615	501	7	5	5.337	3.817	163.764	0.433	8.062	3314	208	NaN	-3701.316	0	3314	615	502	150.255	5.000	1.398	0.715	0.604
821	1	222.000	0.000	222	222	222	1252.500	501.500	1252.500	501.500	2.828	1252	501	1	1	1.128	1.128	0.000	1.000	1.414	222	222	NaN	-670.011	0	222	1252	501	135.000	1.000	1.000	1.000	1.000
822	1	217.000	0.000	217	217	217	228.500	502.500	228.500	502.500	2.828	228	502	1	1	1.128	1.128	0.000	1.000	1.414	217	217	-27.031	647.011	0	217	228	502	135.000	1.000	1.000	1.000	1.000
823	1	232.000	0.000	232	232	232	547.500	502.500	547.500	502.500	2.828	547	502	1	1	1.128	1.128	0.000	1.000	1.414	232	232	-27.952	692.012	0	232	547	502	135.000	1.000	1.000	1.000	1.000
824	14	228.571	5.598	222	219	236	557.000	504.429	556.995	504.446	22.971	554	502	6	5	6.037	2.953	146.912	0.333	7.810	3200	231	-14.808	698.209	0	3200	554	502	140.194	4.243	2.045	0.489	0.609
825	1	217.000	0.000	217	217	217	870.500	502.500	870.500	502.500	2.828	870	502	1	1	1.128	1.128	0.000	1.000	1.414	217	217	NaN	NaN	0	217	870	502	135.000	1.000	1.000	1.000	1.000
826	2	223.000	5.657	219	219	227	872.500	503.000	872.500	502.990	4.828	872	502	1	2	2.257	1.128	90.000	1.000	2.236	446	227	0.000	-2.000	0	446	872	502	116.565	1.000	2.000	0.500	1.000
827	2	222.500	0.707	222	222	223	866.500	504.000	866.500	503.999	4.828	866	503	1	2	2.257	1.128	90.000	1.000	2.236	445	223	NaN	-673.772	0	445	866	503	116.565	1.000	2.000	0.500	1.000
828	1	215.000	0.000	215	215	215	944.500	503.500	944.500	503.500	2.828	944	503	1	1	1.128	1.128	0.000	1.000	1.414	215	215	NaN	-649.011	0	215	944	503	135.000	1.000	1.000	1.000	1.000
829	2	222.000	5.657	218	218	226	1065.000	503.500	1064.991	503.500	4.243	1064	503	2	1	2.257	1.128	0.000	1.000	2.236	444	226	NaN	-841.651	0	444	1064	503	153.435	1.000	2.000	0.500	1.000
830	1	221.000	0.000	221	221	221	1146.500	503.500	1146.500	503.500	2.828	1146	503	1	1	1.128	1.128	0.000	1.000	1.414	221	221	NaN	-667.011	0	221	1146	503	135.000	1.000	1.000	1.000	1.000
831	41	215.463	7.704	220	197	230	1242.890	507.744	1242.925	507.751	41.355	1237	503	13	10	12.357	4.225	37.590	0.301	15.264	8834	218	-0.621	-0.371	0	8834	1237	512	31.608	6.389	2.925	0.342	0.573
832	2	220.500	2.121	219	219	222	1056.000	504.500	1055.997	504.500	4.243	1055	504	2	1	2.257	1.128	0.000	1.000	2.236	441	222	-26.634	637.761	0	441	1055	504	153.435	1.000	2.000	0.500	1.000
833	1	228.000	0.000	228	228	228	1060.500	504.500	1060.500	504.500	2.828	1060	504	1	1	1.128	1.128	0.000	1.000	1.414	228	228	NaN	-688.012	0	228	1060	504	135.000	1.000	1.000	1.000	1.000
834	29	223.483	3.622	223	215	230	339.500	507.672	339.518	507.676	22.142	335	505	9	5	8.233	4.485	13.301	0.743	9.055	6481	223	NaN	-6389.488	0	6481	335	508	173.660	5.000	1.836	0.545	0.829
835	3	221.667	1.528	220	220	223	870.500	506.500	870.496	506.496	8.485	869	505	3	3	3.969	0.963	135.000	0.524	4.243	665	222	-32.504	955.215	0	665	869	505	135.000	1.414	4.123	0.243	0.600
836	5	226.800	7.294	215	215	233	666.900	507.500	666.907	507.518	8.485	666	506	2	3	3.244	1.963	90.000	0.873	3.606	1134	229	-20.538	534.275	0	1134	666	506	123.690	2.000	1.653	0.605	0.833
837	3	217.333	0.577	217	217	218	1148.500	507.500	1148.500	507.499	6.828	1148	506	1	3	3.385	1.128	90.000	0.809	3.162	652	217	NaN	-985.531	0	652	1148	506	108.435	1.000	3.000	0.333	1.000
838	20	221.800	3.002	224	216	226	349.000	508.550	348.978	508.546	18.485	345	507	8	3	7.716	3.300	176.881	0.736	8.246	4436	223	-40.161	2991.378	0	4436	345	508	165.964	3.000	2.338	0.428	0.909
839	3	214.667	4.509	210	210	219	524.500	507.500	524.507	507.500	6.243	523	507	3	1	3.385	1.128	0.000	0.967	3.162	644	215	-2.002E-6	-1.500	0	644	523	507	161.565	1.000	3.000	0.333	1.000
840	1	216.000	0.000	216	216	216	532.500	507.500	532.500	507.500	2.828	532	507	1	1	1.128	1.128	0.000	1.000	1.414	216	216	-26.969	644.011	0	216	532	507	135.000	1.000	1.000	1.000	1.000
841	1	220.000	0.000	220	220	220	527.500	508.500	527.500	508.500	2.828	527	508	1	1	1.128	1.128	0.000	1.000	1.414	220	220	-27.218	656.011	0	220	527	508	135.000	1.000	1.000	1.000	1.000
842	1	227.000	0.000	227	227	227	723.500	508.500	723.500	508.500	2.828	723	508	1	1	1.128	1.128	0.000	1.000	1.414	227	227	-27.649	677.011	0	227	723	508	135.000	1.000	1.000	1.000	1.000
843	3	219.000	2.000	217	217	221	1249.833	509.167	1249.834	509.164	5.657	1249	508	2	2	2.365	1.615	135.000	1.000	2.828	657	219	NaN	-1046.451	0	657	1249	508	135.000	2.000	1.464	0.683	0.857
844	2	208.500	0.707	208	208	209	256.000	509.500	255.999	509.500	4.243	255	509	2	1	2.257	1.128	0.000	1.000	2.236	417	209	-26.424	619.272	0	417	255	509	153.435	1.000	2.000	0.500	1.000
845	6	216.833	4.355	210	210	223	524.333	510.167	524.342	510.165	9.071	523	509	3	3	2.930	2.607	63.435	0.916	3.606	1301	218	-30.707	1107.521	0	1301	523	509	123.690	3.000	1.124	0.890	0.800
846	1	221.000	0.000	221	221	221	836.500	509.500	836.500	509.500	2.828	836	509	1	1	1.128	1.128	0.000	1.000	1.414	221	221	NaN	NaN	0	221	836	509	135.000	1.000	1.000	1.000	1.000
847	1	234.000	0.000	234	234	234	269.500	510.500	269.500	510.500	2.828	269	510	1	1	1.128	1.128	0.000	1.000	1.414	234	234	-28.073	698.012	0	234	269	510	135.000	1.000	1.000	1.000	1.000
848	2	220.000	2.828	218	218	222	532.500	511.000	532.500	511.005	4.828	532	510	1	2	2.257	1.128	90.000	1.000	2.236	440	222	NaN	-701.626	0	440	532	510	116.565	1.000	2.000	0.500	1.000
849	1	214.000	0.000	214	214	214	535.500	510.500	535.500	510.500	2.828	535	510	1	1	1.128	1.128	0.000	1.000	1.414	214	214	NaN	-646.011	0	214	535	510	135.000	1.000	1.000	1.000	1.000
850	4	218.750	9.106	209	209	227	800.000	510.500	800.005	510.500	8.243	798	510	4	1	4.514	1.128	0.000	0.740	4.123	875	226	73.279	-3933.975	0	875	798	510	165.964	1.000	4.000	0.250	1.000
851	1	222.000	0.000	222	222	222	1148.500	510.500	1148.500	510.500	2.828	1148	510	1	1	1.128	1.128	0.000	1.000	1.414	222	222	NaN	NaN	0	222	1148	510	135.000	1.000	1.000	1.000	1.000
852	16	223.688	3.321	223	218	228	330.625	515.000	330.634	514.991	17.556	328	513	6	5	6.210	3.281	38.193	0.652	7.211	3579	224	NaN	-9124.316	0	3579	328	517	33.690	4.243	1.893	0.528	0.780
853	1	218.000	0.000	218	218	218	1156.500	513.500	1156.500	513.500	2.828	1156	513	1	1	1.128	1.128	0.000	1.000	1.414	218	218	NaN	NaN	0	218	1156	513	135.000	1.000	1.000	1.000	1.000
854	22	208.455	9.782	199	190	226	1234.955	517.273	1234.979	517.195	29.213	1232	513	6	9	8.078	3.467	57.204	0.324	10.296	4586	210	-1.972	56.781	0	4586	1232	522	60.945	5.367	2.330	0.429	0.611
855	5	214.600	4.450	210	210	220	526.300	516.300	526.307	516.301	10.485	525	514	3	4	4.521	1.408	121.121	0.572	5.000	1073	216	-27.116	768.434	0	1073	525	514	126.870	2.220	3.211	0.311	0.625
856	1	226.000	0.000	226	226	226	724.500	514.500	724.500	514.500	2.828	724	514	1	1	1.128	1.128	0.000	1.000	1.414	226	226	NaN	-682.011	0	226	724	514	135.000	1.000	1.000	1.000	1.000
857	1	228.000	0.000	228	228	228	816.500	514.500	816.500	514.500	2.828	816	514	1	1	1.128	1.128	0.000	1.000	1.414	228	228	NaN	-688.012	0	228	816	514	135.000	1.000	1.000	1.000	1.000
858	8	209.250	6.671	208	198	221	1220.750	518.000	1220.755	518.030	18.485	1220	514	2	8	6.806	1.497	92.820	0.294	8.062	1674	208	50.881	-2956.314	0	1674	1220	514	97.125	2.000	4.547	0.220	0.615
859	1	210.000	0.000	210	210	210	1239.500	514.500	1239.500	514.500	2.828	1239	514	1	1	1.128	1.128	0.000	1.000	1.414	210	210	NaN	NaN	0	210	1239	514	135.000	1.000	1.000	1.000	1.000
860	1	209.000	0.000	209	209	209	514.500	515.500	514.500	515.500	2.828	514	515	1	1	1.128	1.128	0.000	1.000	1.414	209	209	NaN	-631.011	0	209	514	515	135.000	1.000	1.000	1.000	1.000
861	2	219.500	2.121	218	218	221	1046.000	515.500	1045.996	515.500	4.243	1045	515	2	1	2.257	1.128	0.000	1.000	2.236	439	221	0.000	-2.000	0	439	1045	515	153.435	1.000	2.000	0.500	1.000
862	3	219.333	0.577	219	219	220	1145.500	516.167	1145.501	516.167	7.071	1144	515	3	2	3.213	1.189	151.845	0.754	3.606	658	219	2.827E-5	-1.500	0	658	1144	515	146.310	1.790	2.702	0.370	0.667
863	1	218.000	0.000	218	218	218	443.500	516.500	443.500	516.500	2.828	443	516	1	1	1.128	1.128	0.000	1.000	1.414	218	218	-27.094	650.011	0	218	443	516	135.000	1.000	1.000	1.000	1.000
864	1	217.000	0.000	217	217	217	511.500	516.500	511.500	516.500	2.828	511	516	1	1	1.128	1.128	0.000	1.000	1.414	217	217	NaN	-655.011	0	217	511	516	135.000	1.000	1.000	1.000	1.000
865	1	229.000	0.000	229	229	229	592.500	516.500	592.500	516.500	2.828	592	516	1	1	1.128	1.128	0.000	1.000	1.414	229	229	NaN	-691.012	0	229	592	516	135.000	1.000	1.000	1.000	1.000
866	1	220.000	0.000	220	220	220	798.500	516.500	798.500	516.500	2.828	798	516	1	1	1.128	1.128	0.000	1.000	1.414	220	220	NaN	NaN	0	220	798	516	135.000	1.000	1.000	1.000	1.000
867	25	216.440	2.631	217	210	221	120.380	522.260	120.374	522.252	26.142	118	517	4	11	10.044	3.169	98.736	0.460	11.402	5411	217	NaN	-3350.993	0	5411	119	517	105.255	4.000	3.169	0.316	0.769
868	21	209.524	4.343	205	203	219	517.024	520.595	517.007	520.569	18.971	514	517	6	7	7.909	3.381	120.109	0.733	8.602	4400	208	-17.585	1024.732	0	4400	514	517	125.538	4.028	2.340	0.427	0.764
869	14	227.214	4.228	228	219	233	659.929	518.357	659.903	518.355	17.556	656	517	7	3	6.343	2.810	173.556	0.571	7.280	3181	228	-27.125	1579.825	0	3181	656	517	164.055	3.000	2.257	0.443	0.778
870	19	226.947	4.938	226	218	234	600.026	519.868	600.054	519.888	20.728	595	518	9	4	8.285	2.920	159.827	0.556	9.487	4312	228	47.303	-3824.250	0	4312	595	518	161.565	3.797	2.837	0.352	0.745
871	1	223.000	0.000	223	223	223	798.500	518.500	798.500	518.500	2.828	798	518	1	1	1.128	1.128	0.000	1.000	1.414	223	223	NaN	NaN	0	223	798	518	135.000	1.000	1.000	1.000	1.000
872	3	226.333	4.509	222	222	231	892.500	519.167	892.486	519.174	7.071	891	518	3	2	3.213	1.189	28.155	0.754	3.606	679	226	-31.912	1184.062	0	679	891	520	33.690	1.790	2.702	0.370	0.667
873	1	218.000	0.000	218	218	218	1041.500	518.500	1041.500	518.500	2.828	1041	518	1	1	1.128	1.128	0.000	1.000	1.414	218	218	NaN	NaN	0	218	1041	518	135.000	1.000	1.000	1.000	1.000
874	1	235.000	0.000	235	235	235	1137.500	518.500	1137.500	518.500	2.828	1137	518	1	1	1.128	1.128	0.000	1.000	1.414	235	235	-28.133	701.012	0	235	1137	518	135.000	1.000	1.000	1.000	1.000
875	2	225.500	3.536	223	223	228	1143.000	519.000	1143.006	518.994	5.657	1142	518	2	2	2.596	0.981	45.000	0.785	2.828	451	228	NaN	-740.610	0	451	1142	520	45.000	1.414	2.646	0.378	0.667
876	1	220.000	0.000	220	220	220	1148.500	518.500	1148.500	518.500	2.828	1148	518	1	1	1.128	1.128	0.000	1.000	1.414	220	220	-27.218	656.011	0	220	1148	518	135.000	1.000	1.000	1.000	1.000
877	10	229.900	3.957	229	224	236	590.300	520.500	590.303	520.510	11.071	588	519	4	3	3.966	3.210	0.000	1.000	4.472	2299	230	-35.447	1624.469	0	2299	588	520	153.435	3.000	1.236	0.809	0.909
878	21	209.238	7.279	215	196	219	1153.881	523.500	1153.859	523.500	32.042	1150	519	7	11	8.966	2.982	113.008	0.257	13.038	4394	211	-14.341	432.493	0	4394	1150	519	122.471	4.923	3.006	0.333	0.483
879	1	218.000	0.000	218	218	218	1225.500	520.500	1225.500	520.500	2.828	1225	520	1	1	1.128	1.128	0.000	1.000	1.414	218	218	-27.094	650.011	0	218	1225	520	135.000	1.000	1.000	1.000	1.000
880	1	223.000	0.000	223	223	223	507.500	521.500	507.500	521.500	2.828	507	521	1	1	1.128	1.128	0.000	1.000	1.414	223	223	NaN	-673.011	0	223	507	521	135.000	1.000	1.000	1.000	1.000
881	16	219.438	3.949	222	207	223	454.000	525.312	454.003	525.312	20.142	450	523	8	4	6.590	3.091	8.308	0.496	8.246	3511	221	-26.874	1551.294	0	3511	450	526	14.036	4.000	2.132	0.469	0.653
882	1	221.000	0.000	221	221	221	633.500	523.500	633.500	523.500	2.828	633	523	1	1	1.128	1.128	0.000	1.000	1.414	221	221	-27.280	659.011	0	221	633	523	135.000	1.000	1.000	1.000	1.000
883	83	221.361	4.684	223	206	231	646.006	525.729	645.985	525.725	49.456	636	523	21	5	22.058	4.791	178.305	0.426	21.095	18373	222	13.744	-1005.895	0	18373	636	524	174.560	5.000	4.604	0.217	0.826
884	2	230.500	0.707	230	230	231	891.500	524.000	891.500	523.999	4.828	891	523	1	2	2.257	1.128	90.000	1.000	2.236	461	231	0.000	-2.000	0	461	891	523	116.565	1.000	2.000	0.500	1.000
885	4	220.000	3.162	216	216	223	928.000	524.500	928.003	524.503	7.657	927	523	2	3	3.216	1.583	58.283	0.857	3.606	880	222	NaN	-1660.420	0	880	927	526	56.310	2.000	2.031	0.492	0.800
886	67	220.761	4.821	226	207	228	82.500	531.067	82.502	531.069	39.456	78	524	8	15	15.810	5.396	108.047	0.541	16.553	14791	222	-23.555	1042.005	0	14791	79	524	115.017	6.649	2.930	0.341	0.793
887	2	217.000	4.243	214	214	220	1143.500	525.000	1143.500	524.993	4.828	1143	524	1	2	2.257	1.128	90.000	1.000	2.236	434	220	-31.477	1000.604	0	434	1143	524	116.565	1.000	2.000	0.500	1.000
888	4	222.500	7.047	216	216	230	603.500	526.250	603.515	526.245	7.071	602	525	3	2	2.734	1.863	0.000	1.000	3.162	890	227	NaN	-6241.517	0	890	602	526	161.565	2.000	1.468	0.681	0.800
889	1	222.000	0.000	222	222	222	777.500	526.500	777.500	526.500	2.828	777	526	1	1	1.128	1.128	0.000	1.000	1.414	222	222	NaN	NaN	0	222	777	526	135.000	1.000	1.000	1.000	1.000
890	4	221.500	1.291	220	220	223	1358.750	527.250	1358.752	527.248	7.657	1358	526	2	3	3.192	1.596	71.565	0.857	3.606	886	222	-51.677	2462.207	0	886	1358	529	56.310	2.000	2.000	0.500	0.800
891	2	225.500	0.707	225	225	226	774.000	527.500	773.999	527.500	4.243	773	527	2	1	2.257	1.128	0.000	1.000	2.236	451	226	NaN	-1373.183	0	451	773	527	153.435	1.000	2.000	0.500	1.000
892	2	219.000	1.414	218	218	220	893.000	527.500	893.002	527.500	4.243	892	527	2	1	2.257	1.128	0.000	1.000	2.236	438	220	-26.879	644.123	0	438	892	527	153.435	1.000	2.000	0.500	1.000
893	1	219.000	0.000	219	219	219	615.500	528.500	615.500	528.500	2.828	615	528	1	1	1.128	1.128	0.000	1.000	1.414	219	219	-27.156	653.011	0	219	615	528	135.000	1.000	1.000	1.000	1.000
894	1	216.000	0.000	216	216	216	893.500	529.500	893.500	529.500	2.828	893	529	1	1	1.128	1.128	0.000	1.000	1.414	216	216	NaN	-652.011	0	216	893	529	135.000	1.000	1.000	1.000	1.000
895	69	219.899	6.083	217	205	235	666.543	539.312	666.540	539.288	75.154	661	530	13	18	14.887	5.901	116.704	0.154	21.633	15173	220	-10.675	455.764	0	15173	662	530	123.690	10.263	2.523	0.396	0.447
896	2	222.500	0.707	222	222	223	775.500	531.000	775.500	531.001	4.828	775	530	1	2	2.257	1.128	90.000	1.000	2.236	445	223	NaN	-1343.035	0	445	775	530	116.565	1.000	2.000	0.500	1.000
897	3	220.000	2.000	218	218	222	1020.167	530.833	1020.164	530.834	5.657	1019	530	2	2	2.365	1.615	135.000	1.000	2.828	660	220	-32.230	942.103	0	660	1019	530	135.000	2.000	1.464	0.683	0.857
898	3	212.667	7.506	205	205	220	1159.500	530.500	1159.477	530.500	6.243	1158	530	3	1	3.385	1.128	0.000	0.967	3.162	638	213	-0.165	-1.500	0	638	1158	530	161.565	1.000	3.000	0.333	1.000
899	1	221.000	0.000	221	221	221	659.500	531.500	659.500	531.500	2.828	659	531	1	1	1.128	1.128	0.000	1.000	1.414	221	221	NaN	NaN	0	221	659	531	135.000	1.000	1.000	1.000	1.000
900	1	222.000	0.000	222	222	222	711.500	531.500	711.500	531.500	2.828	711	531	1	1	1.128	1.128	0.000	1.000	1.414	222	222	NaN	-670.011	0	222	711	531	135.000	1.000	1.000	1.000	1.000
901	4	220.000	1.155	219	219	221	1197.250	533.250	1197.249	533.246	7.657	1196	532	2	3	3.192	1.596	108.435	0.857	3.606	880	221	NaN	-903.360	0	880	1196	532	123.690	2.000	2.000	0.500	0.800
902	80	226.887	5.109	226	208	234	638.638	536.663	638.619	536.657	57.355	627	533	22	8	18.329	5.557	177.102	0.306	22.091	18151	228	29.402	-2219.458	0	18151	627	536	5.194	8.000	3.298	0.303	0.606
903	2	222.000	4.243	219	219	225	668.500	534.000	668.500	534.006	4.828	668	533	1	2	2.257	1.128	90.000	1.000	2.236	444	225	NaN	-1680.319	0	444	668	533	116.565	1.000	2.000	0.500	1.000
904	2	227.000	0.000	227	227	227	739.000	533.500	739.000	533.500	4.243	738	533	2	1	2.257	1.128	0.000	1.000	2.236	454	227	NaN	-685.011	0	454	738	533	153.435	1.000	2.000	0.500	1.000
905	1	231.000	0.000	231	231	231	927.500	533.500	927.500	533.500	2.828	927	533	1	1	1.128	1.128	0.000	1.000	1.414	231	231	-27.892	689.012	0	231	927	533	135.000	1.000	1.000	1.000	1.000
906	2	220.000	4.243	217	217	223	992.000	534.000	991.993	534.007	5.657	991	533	2	2	2.596	0.981	45.000	0.785	2.828	440	223	NaN	-1775.869	0	440	991	535	45.000	1.414	2.646	0.378	0.667
907	1	222.000	0.000	222	222	222	1039.500	533.500	1039.500	533.500	2.828	1039	533	1	1	1.128	1.128	0.000	1.000	1.414	222	222	NaN	NaN	0	222	1039	533	135.000	1.000	1.000	1.000	1.000
908	2	222.000	1.414	221	221	223	1185.000	534.500	1185.002	534.500	4.243	1184	534	2	1	2.257	1.128	0.000	1.000	2.236	444	223	NaN	-1361.407	0	444	1184	534	153.435	1.000	2.000	0.500	1.000
909	4	216.750	7.365	209	209	224	1218.000	535.000	1217.986	534.998	5.657	1217	534	2	2	2.257	2.257	0.000	1.000	2.828	867	222	2328.991	-393017.025	0	867	1217	534	135.000	2.000	1.000	1.000	1.000
910	8	221.750	7.305	213	213	233	684.750	537.375	684.731	537.379	13.314	683	535	3	5	4.482	2.273	96.198	0.567	5.385	1774	222	0.418	-1.070	0	1774	684	535	111.801	3.000	1.972	0.507	0.667
911	1	223.000	0.000	223	223	223	739.500	535.500	739.500	535.500	2.828	739	535	1	1	1.128	1.128	0.000	1.000	1.414	223	223	-27.403	665.011	0	223	739	535	135.000	1.000	1.000	1.000	1.000
912	1	219.000	0.000	219	219	219	921.500	535.500	921.500	535.500	2.828	921	535	1	1	1.128	1.128	0.000	1.000	1.414	219	219	NaN	NaN	0	219	921	535	135.000	1.000	1.000	1.000	1.000
913	1	219.000	0.000	219	219	219	1163.500	535.500	1163.500	535.500	2.828	1163	535	1	1	1.128	1.128	0.000	1.000	1.414	219	219	NaN	-661.011	0	219	1163	535	135.000	1.000	1.000	1.000	1.000
914	2	225.000	1.414	224	224	226	689.500	537.000	689.500	537.001	4.828	689	536	1	2	2.257	1.128	90.000	1.000	2.236	450	226	1.257E-8	-2.000	0	450	689	536	116.565	1.000	2.000	0.500	1.000
915	1	233.000	0.000	233	233	233	651.500	537.500	651.500	537.500	2.828	651	537	1	1	1.128	1.128	0.000	1.000	1.414	233	233	-28.013	695.012	0	233	651	537	135.000	1.000	1.000	1.000	1.000
916	2	222.500	2.121	221	221	224	918.000	537.500	917.996	537.500	4.243	917	537	2	1	2.257	1.128	0.000	1.000	2.236	445	224	-36.653	1236.474	0	445	917	537	153.435	1.000	2.000	0.500	1.000
917	2	210.500	3.536	208	208	213	1159.500	538.000	1159.500	537.994	4.828	1159	537	1	2	2.257	1.128	90.000	1.000	2.236	421	213	NaN	-1568.328	0	421	1159	537	116.565	1.000	2.000	0.500	1.000
918	4	214.000	5.228	210	210	221	1181.250	538.750	1181.255	538.732	7.657	1180	537	2	3	3.192	1.596	71.565	0.857	3.606	856	215	NaN	-18147.342	0	856	1180	540	56.310	2.000	2.000	0.500	0.800
919	3	218.000	2.646	215	215	220	681.500	539.167	681.494	539.165	7.071	680	538	3	2	3.213	1.189	151.845	0.754	3.606	654	219	-31.131	896.477	0	654	680	538	146.310	1.790	2.702	0.370	0.667
920	3	223.333	2.309	222	222	226	331.167	539.833	331.169	539.832	5.657	330	539	2	2	2.365	1.615	135.000	1.000	2.828	670	222	NaN	-2369.342	0	670	330	539	135.000	2.000	1.464	0.683	0.857
921	1	223.000	0.000	223	223	223	673.500	539.500	673.500	539.500	2.828	673	539	1	1	1.128	1.128	0.000	1.000	1.414	223	223	NaN	-673.011	0	223	673	539	135.000	1.000	1.000	1.000	1.000
922	1	222.000	0.000	222	222	222	956.500	539.500	956.500	539.500	2.828	956	539	1	1	1.128	1.128	0.000	1.000	1.414	222	222	-27.342	662.011	0	222	956	539	135.000	1.000	1.000	1.000	1.000
923	2	225.000	1.414	224	224	226	1188.000	540.000	1188.002	540.002	5.657	1187	539	2	2	2.596	0.981	135.000	0.785	2.828	450	226	0.000	-2.000	0	450	1187	539	135.000	1.414	2.646	0.378	0.667
924	48	217.333	4.665	218	204	226	82.542	548.188	82.539	548.207	40.284	78	540	8	15	15.596	3.919	74.019	0.372	16.155	10432	218	71.931	-6162.441	0	10432	80	555	68.199	5.949	3.980	0.251	0.662
925	1	221.000	0.000	221	221	221	282.500	540.500	282.500	540.500	2.828	282	540	1	1	1.128	1.128	0.000	1.000	1.414	221	221	-27.280	659.011	0	221	282	540	135.000	1.000	1.000	1.000	1.000
926	65	222.585	4.834	220	212	231	752.331	544.900	752.373	544.927	54.770	741	540	22	11	21.449	3.858	153.443	0.272	23.770	14468	223	NaN	-33186.304	0	14468	741	542	157.751	6.100	5.559	0.180	0.586
927	2	218.500	4.950	215	215	222	984.000	541.000	984.008	541.008	5.657	983	540	2	2	2.596	0.981	135.000	0.785	2.828	437	222	NaN	-1976.590	0	437	983	540	135.000	1.414	2.646	0.378	0.667
928	1	219.000	0.000	219	219	219	738.500	541.500	738.500	541.500	2.828	738	541	1	1	1.128	1.128	0.000	1.000	1.414	219	219	-27.156	653.011	0	219	738	541	135.000	1.000	1.000	1.000	1.000
929	1	222.000	0.000	222	222	222	978.500	541.500	978.500	541.500	2.828	978	541	1	1	1.128	1.128	0.000	1.000	1.414	222	222	NaN	NaN	0	222	978	541	135.000	1.000	1.000	1.000	1.000
930	2	228.500	6.364	224	224	233	981.500	543.000	981.500	542.991	4.828	981	542	1	2	2.257	1.128	90.000	1.000	2.236	457	233	0.000	-2.000	0	457	981	542	116.565	1.000	2.000	0.500	1.000
931	1	222.000	0.000	222	222	222	978.500	543.500	978.500	543.500	2.828	978	543	1	1	1.128	1.128	0.000	1.000	1.414	222	222	NaN	NaN	0	222	978	543	135.000	1.000	1.000	1.000	1.000
932	3	214.000	7.000	206	206	219	1173.833	544.167	1173.841	544.161	5.657	1173	543	2	2	2.365	1.615	135.000	1.000	2.828	642	217	-0.678	-1.500	0	642	1173	543	135.000	2.000	1.464	0.683	0.857
933	1	216.000	0.000	216	216	216	304.500	544.500	304.500	544.500	2.828	304	544	1	1	1.128	1.128	0.000	1.000	1.414	216	216	NaN	NaN	0	216	304	544	135.000	1.000	1.000	1.000	1.000
934	69	226.116	4.107	227	213	233	643.848	550.123	643.864	550.134	53.841	638	544	12	13	13.375	6.569	63.584	0.299	17.692	15602	227	NaN	-1649769.923	0	15602	638	557	47.291	9.291	2.036	0.491	0.624
935	6	223.500	0.548	223	223	224	1070.667	545.333	1070.666	545.334	8.485	1069	544	3	3	3.140	2.433	45.000	1.000	3.606	1341	224	NaN	-4145.666	0	1341	1069	546	33.690	2.828	1.291	0.775	0.800
936	2	218.500	6.364	214	214	223	35.500	546.000	35.500	545.990	4.828	35	545	1	2	2.257	1.128	90.000	1.000	2.236	437	223	0.000	-2.000	0	437	35	545	116.565	1.000	2.000	0.500	1.000
937	1	209.000	0.000	209	209	209	740.500	545.500	740.500	545.500	2.828	740	545	1	1	1.128	1.128	0.000	1.000	1.414	209	209	NaN	NaN	0	209	740	545	135.000	1.000	1.000	1.000	1.000
938	9	225.667	2.646	228	221	229	777.278	547.944	777.276	547.943	18.142	775	545	4	6	4.844	2.366	120.610	0.344	6.708	2031	226	-45.601	2178.791	0	2031	775	545	116.565	3.480	2.048	0.488	0.562
939	1	219.000	0.000	219	219	219	984.500	545.500	984.500	545.500	2.828	984	545	1	1	1.128	1.128	0.000	1.000	1.414	219	219	-27.156	653.011	0	219	984	545	135.000	1.000	1.000	1.000	1.000
940	1	219.000	0.000	219	219	219	1000.500	545.500	1000.500	545.500	2.828	1000	545	1	1	1.128	1.128	0.000	1.000	1.414	219	219	-27.156	653.011	0	219	1000	545	135.000	1.000	1.000	1.000	1.000
941	1	219.000	0.000	219	219	219	1166.500	545.500	1166.500	545.500	2.828	1166	545	1	1	1.128	1.128	0.000	1.000	1.414	219	219	NaN	-661.011	0	219	1166	545	135.000	1.000	1.000	1.000	1.000
942	1	213.000	0.000	213	213	213	1168.500	545.500	1168.500	545.500	2.828	1168	545	1	1	1.128	1.128	0.000	1.000	1.414	213	213	NaN	NaN	0	213	1168	545	135.000	1.000	1.000	1.000	1.000
943	1	209.000	0.000	209	209	209	170.500	546.500	170.500	546.500	2.828	170	546	1	1	1.128	1.128	0.000	1.000	1.414	209	209	-26.527	623.011	0	209	170	546	135.000	1.000	1.000	1.000	1.000
944	24	212.208	4.718	212	200	222	171.292	550.083	171.264	550.091	26.385	168	546	7	7	6.664	4.586	36.133	0.433	8.602	5093	212	-23.061	1034.799	0	5093	168	553	54.462	6.478	1.453	0.688	0.658
945	8	217.875	4.549	220	211	223	304.500	549.250	304.498	549.251	14.485	303	546	3	6	5.862	1.737	63.435	0.479	6.708	1743	220	NaN	-3655.325	0	1743	303	552	63.435	2.685	3.374	0.296	0.640
946	2	216.500	3.536	214	214	219	702.000	546.500	702.007	546.500	4.243	701	546	2	1	2.257	1.128	0.000	1.000	2.236	433	219	0.000	-2.000	0	433	701	546	153.435	1.000	2.000	0.500	1.000
947	2	221.500	2.121	220	220	223	738.500	547.000	738.500	547.003	4.828	738	546	1	2	2.257	1.128	90.000	1.000	2.236	443	223	0.000	-2.000	0	443	738	546	116.565	1.000	2.000	0.500	1.000
948	2	213.500	0.707	213	213	214	1151.000	546.500	1151.002	546.500	4.243	1150	546	2	1	2.257	1.128	0.000	1.000	2.236	427	214	NaN	-1301.191	0	427	1150	546	153.435	1.000	2.000	0.500	1.000
949	2	224.000	0.000	224	224	224	1335.000	546.500	1334.999	546.500	4.243	1334	546	2	1	2.257	1.128	0.000	1.000	2.236	448	224	0.000	-2.000	0	448	1334	546	153.435	1.000	2.000	0.500	1.000
950	2	218.500	3.536	216	216	221	37.000	548.000	37.006	547.994	5.657	36	547	2	2	2.596	0.981	45.000	0.785	2.828	437	221	-25.466	598.803	0	437	36	549	45.000	1.414	2.646	0.378	0.667
951	1	216.000	0.000	216	216	216	162.500	547.500	162.500	547.500	2.828	162	547	1	1	1.128	1.128	0.000	1.000	1.414	216	216	NaN	NaN	0	216	162	547	135.000	1.000	1.000	1.000	1.000
952	6	224.667	1.366	223	223	226	937.000	547.833	937.001	547.832	9.071	935	547	4	2	3.718	2.055	0.000	0.916	4.123	1348	225	NaN	-692.265	0	1348	935	547	165.964	2.000	1.809	0.553	0.857
953	1	221.000	0.000	221	221	221	962.500	547.500	962.500	547.500	2.828	962	547	1	1	1.128	1.128	0.000	1.000	1.414	221	221	NaN	-667.011	0	221	962	547	135.000	1.000	1.000	1.000	1.000
954	1	219.000	0.000	219	219	219	986.500	547.500	986.500	547.500	2.828	986	547	1	1	1.128	1.128	0.000	1.000	1.414	219	219	NaN	-661.011	0	219	986	547	135.000	1.000	1.000	1.000	1.000
955	1	220.000	0.000	220	220	220	1169.500	547.500	1169.500	547.500	2.828	1169	547	1	1	1.128	1.128	0.000	1.000	1.414	220	220	NaN	NaN	0	220	1169	547	135.000	1.000	1.000	1.000	1.000
956	5	213.600	11.327	222	198	222	1330.900	548.500	1330.900	548.501	9.899	1329	547	4	3	3.679	1.730	154.330	0.641	4.472	1068	221	51.569	-2172.878	0	1068	1329	548	153.435	2.531	2.126	0.470	0.625
957	23	224.348	6.436	219	218	241	673.978	555.543	673.963	555.515	36.627	671	548	7	13	9.298	3.150	113.386	0.215	13.928	5160	223	-17.393	627.926	0	5160	671	548	111.038	6.013	2.952	0.339	0.438
958	5	225.000	4.848	219	219	232	791.100	549.300	791.106	549.310	7.657	790	548	2	3	3.144	2.025	108.435	1.000	3.606	1125	224	-28.988	979.914	0	1125	790	548	123.690	2.000	1.553	0.644	0.909
959	1	217.000	0.000	217	217	217	925.500	548.500	925.500	548.500	2.828	925	548	1	1	1.128	1.128	0.000	1.000	1.414	217	217	-27.031	647.011	0	217	925	548	135.000	1.000	1.000	1.000	1.000
960	2	224.500	4.950	221	221	228	992.000	549.000	991.992	549.008	5.657	991	548	2	2	2.596	0.981	45.000	0.785	2.828	449	228	0.000	-2.000	0	449	991	550	45.000	1.414	2.646	0.378	0.667
961	3	219.000	5.000	214	214	224	1147.833	549.167	1147.841	549.166	5.657	1147	548	2	2	2.365	1.615	135.000	1.000	2.828	657	219	-0.118	-1.500	0	657	1147	548	135.000	2.000	1.464	0.683	0.857
962	2	211.000	0.000	211	211	211	162.500	550.000	162.500	549.999	4.828	162	549	1	2	2.257	1.128	90.000	1.000	2.236	422	211	0.000	-2.000	0	422	162	549	116.565	1.000	2.000	0.500	1.000
963	1	220.000	0.000	220	220	220	987.500	549.500	987.500	549.500	2.828	987	549	1	1	1.128	1.128	0.000	1.000	1.414	220	220	-27.218	656.011	0	220	987	549	135.000	1.000	1.000	1.000	1.000
964	1	218.000	0.000	218	218	218	1160.500	549.500	1160.500	549.500	2.828	1160	549	1	1	1.128	1.128	0.000	1.000	1.414	218	218	-27.094	650.011	0	218	1160	549	135.000	1.000	1.000	1.000	1.000
965	2	220.000	1.414	219	219	221	669.000	550.500	669.002	550.500	4.243	668	550	2	1	2.257	1.128	0.000	1.000	2.236	440	221	0.000	-2.000	0	440	668	550	153.435	1.000	2.000	0.500	1.000
966	1	216.000	0.000	216	216	216	1136.500	550.500	1136.500	550.500	2.828	1136	550	1	1	1.128	1.128	0.000	1.000	1.414	216	216	NaN	NaN	0	216	1136	550	135.000	1.000	1.000	1.000	1.000
967	1	223.000	0.000	223	223	223	561.500	551.500	561.500	551.500	2.828	561	551	1	1	1.128	1.128	0.000	1.000	1.414	223	223	-27.403	665.011	0	223	561	551	135.000	1.000	1.000	1.000	1.000
968	3	222.333	0.577	222	222	223	1039.500	552.500	1039.500	552.501	6.828	1039	551	1	3	3.385	1.128	90.000	0.809	3.162	667	222	-46.761	1959.593	0	667	1039	551	108.435	1.000	3.000	0.333	1.000
969	2	226.000	1.414	225	225	227	1069.000	551.500	1069.003	551.500	4.243	1068	551	2	1	2.257	1.128	0.000	1.000	2.236	452	227	NaN	-1410.439	0	452	1068	551	153.435	1.000	2.000	0.500	1.000
970	13	225.385	7.752	233	211	233	536.500	554.346	536.532	554.362	16.142	534	552	5	5	4.658	3.553	135.881	0.627	5.831	2930	227	-17.508	446.082	0	2930	534	552	120.964	4.745	1.311	0.763	0.703
971	2	216.500	0.707	216	216	217	664.000	553.000	663.999	552.999	5.657	663	552	2	2	2.596	0.981	135.000	0.785	2.828	433	217	0.000	-2.000	0	433	663	552	135.000	1.414	2.646	0.378	0.667
972	1	220.000	0.000	220	220	220	936.500	552.500	936.500	552.500	2.828	936	552	1	1	1.128	1.128	0.000	1.000	1.414	220	220	-27.218	656.011	0	220	936	552	135.000	1.000	1.000	1.000	1.000
973	2	218.000	1.414	217	217	219	1159.000	552.500	1158.998	552.500	4.243	1158	552	2	1	2.257	1.128	0.000	1.000	2.236	436	219	-26.816	641.123	0	436	1158	552	153.435	1.000	2.000	0.500	1.000
974	1	219.000	0.000	219	219	219	813.500	553.500	813.500	553.500	2.828	813	553	1	1	1.128	1.128	0.000	1.000	1.414	219	219	-27.156	653.011	0	219	813	553	135.000	1.000	1.000	1.000	1.000
975	9	213.889	4.485	219	208	220	850.500	554.944	850.513	554.959	17.556	848	553	6	4	5.541	2.068	154.135	0.367	7.211	1925	213	NaN	-14951.282	0	1925	848	553	146.310	3.339	2.679	0.373	0.562
976	3	216.667	3.215	213	213	219	1063.167	554.167	1063.165	554.172	5.657	1062	553	2	2	2.365	1.615	45.000	1.000	2.828	650	218	-0.508	-1.500	0	650	1062	555	45.000	2.000	1.464	0.683	0.857
977	1	214.000	0.000	214	214	214	1156.500	553.500	1156.500	553.500	2.828	1156	553	1	1	1.128	1.128	0.000	1.000	1.414	214	214	-26.844	638.011	0	214	1156	553	135.000	1.000	1.000	1.000	1.000
978	1	219.000	0.000	219	219	219	727.500	554.500	727.500	554.500	2.828	727	554	1	1	1.128	1.128	0.000	1.000	1.414	219	219	NaN	NaN	0	219	727	554	135.000	1.000	1.000	1.000	1.000
979	1	224.000	0.000	224	224	224	810.500	554.500	810.500	554.500	2.828	810	554	1	1	1.128	1.128	0.000	1.000	1.414	224	224	NaN	NaN	0	224	810	554	135.000	1.000	1.000	1.000	1.000
980	2	222.500	2.121	221	221	224	988.500	555.000	988.500	555.004	4.828	988	554	1	2	2.257	1.128	90.000	1.000	2.236	445	224	0.000	-2.000	0	445	988	554	116.565	1.000	2.000	0.500	1.000
981	45	214.089	6.071	214	200	225	1150.144	559.100	1150.125	559.116	46.184	1142	554	17	10	15.825	3.621	31.742	0.265	18.788	9634	214	-7.799	327.895	0	9634	1142	564	25.201	5.630	4.371	0.229	0.556
982	202	209.728	4.734	209	196	234	664.252	569.168	664.269	569.134	98.326	656	555	16	31	31.400	8.191	69.068	0.263	33.541	42365	209	1.526	5.087	0	42365	656	585	63.435	10.404	3.834	0.261	0.697
983	1	225.000	0.000	225	225	225	729.500	555.500	729.500	555.500	2.828	729	555	1	1	1.128	1.128	0.000	1.000	1.414	225	225	-27.526	671.011	0	225	729	555	135.000	1.000	1.000	1.000	1.000
984	1	224.000	0.000	224	224	224	1179.500	555.500	1179.500	555.500	2.828	1179	555	1	1	1.128	1.128	0.000	1.000	1.414	224	224	NaN	-676.011	0	224	1179	555	135.000	1.000	1.000	1.000	1.000
985	1	221.000	0.000	221	221	221	943.500	556.500	943.500	556.500	2.828	943	556	1	1	1.128	1.128	0.000	1.000	1.414	221	221	NaN	NaN	0	221	943	556	135.000	1.000	1.000	1.000	1.000
986	1	218.000	0.000	218	218	218	936.500	557.500	936.500	557.500	2.828	936	557	1	1	1.128	1.128	0.000	1.000	1.414	218	218	-27.094	650.011	0	218	936	557	135.000	1.000	1.000	1.000	1.000
987	1	223.000	0.000	223	223	223	938.500	557.500	938.500	557.500	2.828	938	557	1	1	1.128	1.128	0.000	1.000	1.414	223	223	NaN	-673.011	0	223	938	557	135.000	1.000	1.000	1.000	1.000
988	1	223.000	0.000	223	223	223	1175.500	557.500	1175.500	557.500	2.828	1175	557	1	1	1.128	1.128	0.000	1.000	1.414	223	223	NaN	-673.011	0	223	1175	557	135.000	1.000	1.000	1.000	1.000
989	4	217.750	6.652	211	211	226	1178.000	558.000	1177.995	558.012	5.657	1177	557	2	2	2.257	2.257	0.000	1.000	2.828	871	220	-19.974	691.028	0	871	1177	557	135.000	2.000	1.000	1.000	1.000
990	1	226.000	0.000	226	226	226	1185.500	557.500	1185.500	557.500	2.828	1185	557	1	1	1.128	1.128	0.000	1.000	1.414	226	226	NaN	-682.011	0	226	1185	557	135.000	1.000	1.000	1.000	1.000
991	2	202.000	4.243	199	199	205	177.000	559.000	176.993	559.007	5.657	176	558	2	2	2.596	0.981	45.000	0.785	2.828	404	205	-31.162	963.848	0	404	176	560	45.000	1.414	2.646	0.378	0.667
992	6	218.167	5.672	222	208	223	563.167	560.167	563.150	560.146	13.314	562	558	3	5	4.491	1.701	110.457	0.425	5.831	1309	222	-1.042	-0.243	0	1309	562	558	120.964	2.669	2.640	0.379	0.545
993	4	218.500	3.317	221	214	221	1071.000	559.000	1070.998	558.994	5.657	1070	558	2	2	2.257	2.257	0.000	1.000	2.828	874	221	-0.510	-1.343	0	874	1070	558	135.000	2.000	1.000	1.000	1.000
994	54	218.796	4.537	223	209	226	1344.667	562.481	1344.661	562.500	34.284	1340	558	12	10	11.376	6.044	44.046	0.577	13.892	11815	220	125.867	-12259.837	0	11815	1340	565	30.256	7.778	1.882	0.531	0.725
995	118	216.805	4.873	220	205	225	281.347	572.873	281.270	572.872	108.953	267	559	26	20	14.290	10.514	1.314	0.125	26.306	25583	218	263.780	-28502.992	0	25583	267	576	8.746	19.067	1.359	0.736	0.371
996	2	217.500	3.536	215	215	220	300.500	560.000	300.500	559.994	4.828	300	559	1	2	2.257	1.128	90.000	1.000	2.236	435	220	-25.400	595.819	0	435	300	559	116.565	1.000	2.000	0.500	1.000
997	13	215.154	4.896	216	207	222	460.346	561.500	460.337	561.485	12.485	459	559	3	5	5.181	3.195	90.000	1.000	5.385	2797	216	-0.204	-1.201	0	2797	459	559	111.801	3.000	1.622	0.617	0.929
998	21	211.667	7.031	205	203	228	1181.643	563.357	1181.659	563.338	30.042	1177	559	9	8	8.923	2.996	41.811	0.292	11.402	4445	209	9.316	-364.166	0	4445	1177	567	37.875	4.243	2.978	0.336	0.545
999	3	218.667	2.517	216	216	221	1191.500	560.500	1191.496	560.496	8.485	1190	559	3	3	3.969	0.963	135.000	0.524	4.243	656	219	-0.274	-1.500	0	656	1190	559	135.000	1.414	4.123	0.243	0.600
1000	1	203.000	0.000	203	203	203	174.500	560.500	174.500	560.500	2.828	174	560	1	1	1.128	1.128	0.000	1.000	1.414	203	203	-26.143	605.011	0	203	174	560	135.000	1.000	1.000	1.000	1.000
1001	1	219.000	0.000	219	219	219	1154.500	560.500	1154.500	560.500	2.828	1154	560	1	1	1.128	1.128	0.000	1.000	1.414	219	219	-27.156	653.011	0	219	1154	560	135.000	1.000	1.000	1.000	1.000
1002	1	210.000	0.000	210	210	210	181.500	561.500	181.500	561.500	2.828	181	561	1	1	1.128	1.128	0.000	1.000	1.414	210	210	NaN	-634.011	0	210	181	561	135.000	1.000	1.000	1.000	1.000
1003	4	222.750	0.500	223	222	223	853.000	562.250	853.001	562.250	9.071	851	561	4	2	3.969	1.283	17.609	0.611	4.472	891	223	-38.651	1327.789	0	891	851	563	26.565	1.900	3.093	0.323	0.667
1004	10	217.500	3.064	214	213	222	1074.500	562.500	1074.506	562.500	17.899	1071	561	7	3	5.574	2.284	13.283	0.392	7.280	2175	219	NaN	-3277.941	0	2175	1071	564	15.945	3.000	2.440	0.410	0.625
1005	1	223.000	0.000	223	223	223	1097.500	561.500	1097.500	561.500	2.828	1097	561	1	1	1.128	1.128	0.000	1.000	1.414	223	223	NaN	-673.011	0	223	1097	561	135.000	1.000	1.000	1.000	1.000
1006	1	227.000	0.000	227	227	227	1150.500	561.500	1150.500	561.500	2.828	1150	561	1	1	1.128	1.128	0.000	1.000	1.414	227	227	-27.649	677.011	0	227	1150	561	135.000	1.000	1.000	1.000	1.000
1007	10	220.500	8.276	221	206	235	921.000	564.000	920.983	563.986	12.485	919	562	4	4	4.797	2.654	114.183	0.806	5.657	2205	221	15.476	-689.786	0	2205	919	562	135.000	3.166	1.807	0.553	0.769
1008	1	223.000	0.000	223	223	223	1158.500	562.500	1158.500	562.500	2.828	1158	562	1	1	1.128	1.128	0.000	1.000	1.414	223	223	NaN	-673.011	0	223	1158	562	135.000	1.000	1.000	1.000	1.000
1009	10	217.500	3.749	216	209	223	995.500	565.400	995.502	565.396	13.314	994	563	3	5	4.282	2.974	98.082	0.709	5.385	2175	218	-35.455	1587.483	0	2175	995	563	111.801	3.000	1.440	0.694	0.769
1010	1	219.000	0.000	219	219	219	1152.500	563.500	1152.500	563.500	2.828	1152	563	1	1	1.128	1.128	0.000	1.000	1.414	219	219	NaN	NaN	0	219	1152	563	135.000	1.000	1.000	1.000	1.000
1011	1	218.000	0.000	218	218	218	1177.500	564.500	1177.500	564.500	2.828	1177	564	1	1	1.128	1.128	0.000	1.000	1.414	218	218	NaN	-658.011	0	218	1177	564	135.000	1.000	1.000	1.000	1.000
1012	5	218.200	7.190	209	209	226	608.500	566.300	608.484	566.318	8.485	607	565	3	3	3.086	2.063	55.901	0.873	3.606	1091	216	194.952	-15558.730	0	1091	607	567	33.690	2.685	1.496	0.668	0.714
1013	1	217.000	0.000	217	217	217	1116.500	565.500	1116.500	565.500	2.828	1116	565	1	1	1.128	1.128	0.000	1.000	1.414	217	217	NaN	-655.011	0	217	1116	565	135.000	1.000	1.000	1.000	1.000
1014	9	217.222	3.833	217	211	224	1132.167	566.389	1132.158	566.397	13.899	1129	565	6	3	5.228	2.192	17.609	0.585	6.325	1955	217	NaN	-3644.032	0	1955	1129	568	18.435	2.911	2.385	0.419	0.667
1015	16	217.312	7.355	211	206	232	464.062	569.875	464.061	569.877	18.728	461	567	6	5	5.323	3.827	149.115	0.573	6.403	3477	216	-5.867	246.350	0	3477	463	567	128.660	4.745	1.391	0.719	0.711
1016	12	216.333	6.972	210	206	227	985.167	568.750	985.192	568.763	16.728	982	567	6	4	4.815	3.173	176.051	0.539	6.325	2596	216	-15.409	487.539	0	2596	982	569	161.565	3.927	1.517	0.659	0.667
1017	1	218.000	0.000	218	218	218	1087.500	567.500	1087.500	567.500	2.828	1087	567	1	1	1.128	1.128	0.000	1.000	1.414	218	218	NaN	NaN	0	218	1087	567	135.000	1.000	1.000	1.000	1.000
1018	9	218.333	3.969	218	211	224	712.056	569.389	712.053	569.395	13.899	709	568	6	3	6.297	1.820	22.128	0.585	6.708	1965	218	-0.230	-0.367	0	1965	709	571	26.565	2.531	3.460	0.289	0.720
1019	2	218.500	3.536	216	216	221	1176.000	568.500	1176.005	568.500	4.243	1175	568	2	1	2.257	1.128	0.000	1.000	2.236	437	221	NaN	-1535.677	0	437	1175	568	153.435	1.000	2.000	0.500	1.000
1020	8	223.125	1.727	225	221	225	1349.250	569.625	1349.256	569.620	10.485	1347	568	4	3	4.444	2.292	35.355	0.914	5.000	1785	223	-49.301	2317.896	0	1785	1347	571	36.870	2.828	1.939	0.516	0.842
1021	2	216.500	2.121	215	215	218	469.500	570.000	469.500	569.997	4.828	469	569	1	2	2.257	1.128	90.000	1.000	2.236	433	218	-36.836	1233.379	0	433	469	569	116.565	1.000	2.000	0.500	1.000
1022	2	224.000	0.000	224	224	224	502.500	571.000	502.500	571.000	4.828	502	570	1	2	2.257	1.128	90.000	1.000	2.236	448	224	NaN	-1349.023	0	448	502	570	116.565	1.000	2.000	0.500	1.000
1023	1	217.000	0.000	217	217	217	793.500	570.500	793.500	570.500	2.828	793	570	1	1	1.128	1.128	0.000	1.000	1.414	217	217	-27.031	647.011	0	217	793	570	135.000	1.000	1.000	1.000	1.000
1024	1	221.000	0.000	221	221	221	977.500	570.500	977.500	570.500	2.828	977	570	1	1	1.128	1.128	0.000	1.000	1.414	221	221	-27.280	659.011	0	221	977	570	135.000	1.000	1.000	1.000	1.000
1025	15	220.867	3.482	223	214	225	1124.833	572.833	1124.842	572.831	23.213	1120	570	9	6	8.055	2.371	30.254	0.350	10.296	3313	222	-34.618	2216.643	0	3313	1120	576	29.055	3.585	3.397	0.294	0.545
1026	1	225.000	0.000	225	225	225	1130.500	570.500	1130.500	570.500	2.828	1130	570	1	1	1.128	1.128	0.000	1.000	1.414	225	225	-27.526	671.011	0	225	1130	570	135.000	1.000	1.000	1.000	1.000
1027	1	219.000	0.000	219	219	219	457.500	571.500	457.500	571.500	2.828	457	571	1	1	1.128	1.128	0.000	1.000	1.414	219	219	-27.156	653.011	0	219	457	571	135.000	1.000	1.000	1.000	1.000
1028	1	234.000	0.000	234	234	234	716.500	571.500	716.500	571.500	2.828	716	571	1	1	1.128	1.128	0.000	1.000	1.414	234	234	NaN	NaN	0	234	716	571	135.000	1.000	1.000	1.000	1.000
1029	36	225.611	4.544	227	212	233	914.611	576.556	914.603	576.566	30.870	910	571	8	11	11.113	4.125	56.033	0.475	12.530	8122	227	-28.755	1216.656	0	8122	911	582	61.390	5.118	2.694	0.371	0.727
1030	1	223.000	0.000	223	223	223	500.500	572.500	500.500	572.500	2.828	500	572	1	1	1.128	1.128	0.000	1.000	1.414	223	223	-27.403	665.011	0	223	500	572	135.000	1.000	1.000	1.000	1.000
1031	3	217.333	2.082	215	215	219	1191.500	573.500	1191.500	573.506	6.828	1191	572	1	3	3.385	1.128	90.000	0.809	3.162	652	218	NaN	-2256.083	0	652	1191	572	108.435	1.000	3.000	0.333	1.000
1032	1	219.000	0.000	219	219	219	1349.500	572.500	1349.500	572.500	2.828	1349	572	1	1	1.128	1.128	0.000	1.000	1.414	219	219	NaN	NaN	0	219	1349	572	135.000	1.000	1.000	1.000	1.000
1033	2	217.500	2.121	216	216	219	464.000	573.500	463.997	573.500	4.243	463	573	2	1	2.257	1.128	0.000	1.000	2.236	435	219	0.000	-2.000	0	435	463	573	153.435	1.000	2.000	0.500	1.000
1034	2	220.500	2.121	219	219	222	494.000	573.500	494.003	573.500	4.243	493	573	2	1	2.257	1.128	0.000	1.000	2.236	441	222	-26.634	637.761	0	441	493	573	153.435	1.000	2.000	0.500	1.000
1035	1	220.000	0.000	220	220	220	794.500	573.500	794.500	573.500	2.828	794	573	1	1	1.128	1.128	0.000	1.000	1.414	220	220	NaN	-664.011	0	220	794	573	135.000	1.000	1.000	1.000	1.000
1036	3	221.000	0.000	221	221	221	489.500	574.500	489.499	574.500	6.243	488	574	3	1	3.385	1.128	0.000	0.967	3.162	663	221	-47.144	1977.061	0	663	488	574	161.565	1.000	3.000	0.333	1.000
1037	10	224.500	3.440	223	218	230	508.900	577.200	508.890	577.210	20.142	505	574	7	6	6.038	2.109	42.618	0.310	8.602	2245	225	-37.629	2199.975	0	2245	505	579	35.538	4.072	2.863	0.349	0.426
1038	1	220.000	0.000	220	220	220	460.500	575.500	460.500	575.500	2.828	460	575	1	1	1.128	1.128	0.000	1.000	1.414	220	220	NaN	NaN	0	220	460	575	135.000	1.000	1.000	1.000	1.000
1039	1	234.000	0.000	234	234	234	504.500	575.500	504.500	575.500	2.828	504	575	1	1	1.128	1.128	0.000	1.000	1.414	234	234	NaN	NaN	0	234	504	575	135.000	1.000	1.000	1.000	1.000
1040	10	221.100	3.604	223	215	226	1237.300	576.500	1237.303	576.507	11.071	1235	575	4	3	3.966	3.210	0.000	1.000	4.472	2211	223	-35.459	2012.083	0	2211	1235	576	153.435	3.000	1.236	0.809	0.909
1041	9	219.444	3.395	223	214	223	1347.944	576.722	1347.940	576.722	16.142	1345	575	6	3	4.677	2.450	179.618	0.434	6.083	1975	219	NaN	-3017.888	0	1975	1345	575	170.538	3.000	1.909	0.524	0.562
1042	1	220.000	0.000	220	220	220	399.500	578.500	399.500	578.500	2.828	399	578	1	1	1.128	1.128	0.000	1.000	1.414	220	220	-27.218	656.011	0	220	399	578	135.000	1.000	1.000	1.000	1.000
1043	4	223.500	6.245	217	217	231	1037.750	580.750	1037.737	580.749	11.314	1036	579	3	3	2.798	1.820	45.000	0.393	4.243	894	226	-24.525	915.356	0	894	1036	582	45.000	2.828	1.537	0.650	0.571
1044	3	215.667	4.619	213	213	221	342.167	581.500	342.171	581.501	7.657	341	580	2	3	3.213	1.189	118.155	0.643	3.606	647	213	-26.565	724.118	0	647	341	580	123.690	1.790	2.702	0.370	0.667
1045	3	218.667	3.055	216	216	222	363.500	580.500	363.494	580.500	6.243	362	580	3	1	3.385	1.128	0.000	0.967	3.162	656	218	NaN	-1113.540	0	656	362	580	161.565	1.000	3.000	0.333	1.000
1046	9	210.778	3.528	209	205	216	557.611	581.833	557.602	581.838	10.485	556	580	3	4	3.919	2.924	69.699	1.000	4.472	1897	210	-35.524	1528.368	0	1897	557	584	63.435	3.000	1.340	0.746	0.857
1047	2	217.000	0.000	217	217	217	712.500	581.000	712.500	581.000	4.828	712	580	1	2	2.257	1.128	90.000	1.000	2.236	434	217	-27.031	647.011	0	434	712	580	116.565	1.000	2.000	0.500	1.000
1048	1	222.000	0.000	222	222	222	717.500	580.500	717.500	580.500	2.828	717	580	1	1	1.128	1.128	0.000	1.000	1.414	222	222	-27.342	662.011	0	222	717	580	135.000	1.000	1.000	1.000	1.000
1049	34	219.000	6.276	222	196	226	57.618	585.676	57.623	585.675	33.456	54	581	8	11	10.388	4.168	120.282	0.382	13.038	7446	221	4.881	-345.695	0	7446	54	581	122.471	5.555	2.492	0.401	0.613
1050	3	208.333	4.933	205	205	214	501.833	582.167	501.843	582.172	5.657	501	581	2	2	2.365	1.615	135.000	1.000	2.828	625	206	-25.158	665.803	0	625	501	581	135.000	2.000	1.464	0.683	0.857
1051	1	222.000	0.000	222	222	222	686.500	581.500	686.500	581.500	2.828	686	581	1	1	1.128	1.128	0.000	1.000	1.414	222	222	NaN	-670.011	0	222	686	581	135.000	1.000	1.000	1.000	1.000
1052	1	219.000	0.000	219	219	219	286.500	582.500	286.500	582.500	2.828	286	582	1	1	1.128	1.128	0.000	1.000	1.414	219	219	NaN	-661.011	0	219	286	582	135.000	1.000	1.000	1.000	1.000
1053	1	228.000	0.000	228	228	228	445.500	582.500	445.500	582.500	2.828	445	582	1	1	1.128	1.128	0.000	1.000	1.414	228	228	NaN	NaN	0	228	445	582	135.000	1.000	1.000	1.000	1.000
1054	43	213.163	9.403	203	192	229	940.360	588.477	940.364	588.521	62.912	933	582	13	14	10.311	5.310	49.575	0.137	17.205	9166	214	1.437	-43.602	0	9166	933	596	54.462	8.485	1.942	0.515	0.430
1055	1	215.000	0.000	215	215	215	289.500	583.500	289.500	583.500	2.828	289	583	1	1	1.128	1.128	0.000	1.000	1.414	215	215	NaN	NaN	0	215	289	583	135.000	1.000	1.000	1.000	1.000
1056	1	219.000	0.000	219	219	219	688.500	583.500	688.500	583.500	2.828	688	583	1	1	1.128	1.128	0.000	1.000	1.414	219	219	-27.156	653.011	0	219	688	583	135.000	1.000	1.000	1.000	1.000
1057	8	230.250	3.770	226	226	235	761.875	584.875	761.877	584.875	16.728	760	583	4	4	3.765	2.705	144.590	0.359	5.000	1842	233	-0.206	-1.705	0	1842	760	583	126.870	3.580	1.392	0.719	0.593
1058	5	214.400	9.633	202	202	228	950.500	584.700	950.525	584.696	8.485	949	583	3	3	3.086	2.063	55.901	0.873	3.606	1072	214	-8.278	230.694	0	1072	949	586	33.690	2.685	1.496	0.668	0.714
1059	1	221.000	0.000	221	221	221	285.500	584.500	285.500	584.500	2.828	285	584	1	1	1.128	1.128	0.000	1.000	1.414	221	221	NaN	NaN	0	221	285	584	135.000	1.000	1.000	1.000	1.000
1060	4	219.500	5.066	212	212	223	328.500	586.000	328.499	585.995	10.485	327	584	3	4	4.441	1.147	58.283	0.457	5.000	878	222	-1.114	-0.698	0	878	327	588	53.130	1.792	3.873	0.258	0.571
1061	1	223.000	0.000	223	223	223	425.500	584.500	425.500	584.500	2.828	425	584	1	1	1.128	1.128	0.000	1.000	1.414	223	223	NaN	-673.011	0	223	425	584	135.000	1.000	1.000	1.000	1.000
1062	7	228.429	3.309	230	223	232	582.214	586.071	582.214	586.088	13.314	581	584	3	5	4.371	2.039	75.473	0.496	5.385	1599	230	-41.662	2240.028	0	1599	581	589	68.199	3.000	2.144	0.466	0.609
1063	3	217.333	0.577	217	217	218	1281.500	585.500	1281.500	585.502	6.828	1281	584	1	3	3.385	1.128	90.000	0.809	3.162	652	217	NaN	-1986.313	0	652	1281	584	108.435	1.000	3.000	0.333	1.000
1064	64	220.078	4.561	220	205	226	258.219	588.750	258.174	588.762	35.456	251	585	14	8	13.128	6.207	13.618	0.640	14.318	14085	220	-0.957	1.172	0	14085	251	590	12.095	7.458	2.115	0.473	0.815
1065	2	216.000	2.828	214	214	218	326.000	586.000	326.005	585.995	5.657	325	585	2	2	2.596	0.981	45.000	0.785	2.828	432	218	NaN	-1487.337	0	432	325	587	45.000	1.414	2.646	0.378	0.667
1066	1	212.000	0.000	212	212	212	337.500	585.500	337.500	585.500	2.828	337	585	1	1	1.128	1.128	0.000	1.000	1.414	212	212	NaN	-640.011	0	212	337	585	135.000	1.000	1.000	1.000	1.000
1067	3	219.000	4.359	214	214	222	440.167	586.167	440.164	586.162	5.657	439	585	2	2	2.365	1.615	45.000	1.000	2.828	657	221	-32.773	1210.041	0	657	439	587	45.000	2.000	1.464	0.683	0.857
1068	2	223.000	1.414	222	222	224	686.500	586.000	686.500	586.002	4.828	686	585	1	2	2.257	1.128	90.000	1.000	2.236	446	224	NaN	-1367.405	0	446	686	585	116.565	1.000	2.000	0.500	1.000
1069	2	230.000	1.414	229	229	231	696.000	586.000	696.002	585.998	5.657	695	585	2	2	2.596	0.981	45.000	0.785	2.828	460	231	NaN	-703.120	0	460	695	587	45.000	1.414	2.646	0.378	0.667
1070	1	227.000	0.000	227	227	227	1009.500	585.500	1009.500	585.500	2.828	1009	585	1	1	1.128	1.128	0.000	1.000	1.414	227	227	NaN	-685.011	0	227	1009	585	135.000	1.000	1.000	1.000	1.000
1071	5	200.400	1.517	201	198	202	1157.900	585.700	1157.903	585.701	9.071	1156	585	4	2	3.732	1.706	5.152	0.764	4.123	1002	201	-53.975	2718.052	0	1002	1156	585	165.964	2.000	2.188	0.457	0.769
1072	16	215.125	5.005	214	204	226	511.688	589.438	511.703	589.452	20.971	509	586	6	7	7.036	2.895	128.957	0.457	8.485	3442	214	47.037	-3413.982	0	3442	509	587	135.000	4.117	2.430	0.412	0.593
1073	5	205.800	3.701	201	201	211	559.100	586.900	559.098	586.894	9.899	557	586	4	2	3.702	1.720	15.482	0.641	4.472	1029	206	-35.879	1591.530	0	1029	557	588	26.565	2.000	2.152	0.465	0.714
1074	6	217.500	5.431	211	211	225	564.667	588.167	564.679	588.143	10.485	563	586	3	4	4.606	1.658	60.767	0.686	5.000	1305	219	NaN	-3104.169	0	1305	563	590	53.130	2.239	2.778	0.360	0.706
1075	14	223.214	3.468	221	219	231	705.500	588.714	705.494	588.727	14.728	703	586	5	5	4.499	3.962	119.745	0.811	5.831	3125	222	NaN	-23637.933	0	3125	704	586	120.964	4.475	1.136	0.881	0.737
1076	28	202.571	1.643	202	200	207	1151.036	588.929	1151.025	588.925	27.799	1145	586	9	6	7.455	4.782	3.235	0.455	9.849	5672	202	-52.779	2751.760	0	5672	1145	590	23.962	6.000	1.559	0.641	0.691
1077	2	198.000	1.414	197	197	199	1162.500	587.000	1162.500	587.003	4.828	1162	586	1	2	2.257	1.128	90.000	1.000	2.236	396	199	NaN	-607.137	0	396	1162	586	116.565	1.000	2.000	0.500	1.000
1078	1	199.000	0.000	199	199	199	1164.500	586.500	1164.500	586.500	2.828	1164	586	1	1	1.128	1.128	0.000	1.000	1.414	199	199	NaN	NaN	0	199	1164	586	135.000	1.000	1.000	1.000	1.000
1079	3	219.667	2.309	221	217	221	331.500	588.500	331.500	588.493	6.828	331	587	1	3	3.385	1.128	90.000	0.809	3.162	659	221	NaN	-2368.203	0	659	331	587	108.435	1.000	3.000	0.333	1.000
1080	3	230.667	1.528	229	229	232	822.500	588.167	822.498	588.169	8.485	821	587	3	2	2.446	1.561	0.000	0.524	3.162	692	231	-33.409	1004.218	0	692	821	588	161.565	2.000	1.567	0.638	0.600
1081	18	204.167	4.854	201	200	215	1087.333	589.333	1087.313	589.315	18.142	1085	587	6	5	5.751	3.985	151.138	0.687	6.708	3675	203	NaN	-7175.832	0	3675	1085	587	153.435	4.745	1.443	0.693	0.766
1082	16	216.500	5.304	219	204	222	1274.062	588.562	1274.069	588.564	21.899	1270	587	8	3	6.677	3.051	175.657	0.419	8.246	3464	219	-14.783	671.528	0	3464	1270	588	165.964	3.000	2.189	0.457	0.762
1083	19	211.158	6.021	210	201	226	655.500	591.289	655.534	591.296	18.728	653	588	6	6	5.524	4.379	9.804	0.681	6.708	4012	210	NaN	-1015829.851	0	4012	653	593	26.565	5.816	1.262	0.793	0.691
1084	5	218.000	5.701	212	212	225	691.500	588.500	691.472	588.500	10.243	689	588	5	1	5.642	1.128	0.000	0.599	5.099	1090	216	NaN	-87395.426	0	1090	689	588	168.690	1.000	5.000	0.200	1.000
1085	2	221.500	0.707	221	221	222	832.000	588.500	831.999	588.500	4.243	831	588	2	1	2.257	1.128	0.000	1.000	2.236	443	222	-27.242	658.272	0	443	831	588	153.435	1.000	2.000	0.500	1.000
1086	1	217.000	0.000	217	217	217	1279.500	588.500	1279.500	588.500	2.828	1279	588	1	1	1.128	1.128	0.000	1.000	1.414	217	217	NaN	-655.011	0	217	1279	588	135.000	1.000	1.000	1.000	1.000
1087	1	223.000	0.000	223	223	223	66.500	589.500	66.500	589.500	2.828	66	589	1	1	1.128	1.128	0.000	1.000	1.414	223	223	NaN	NaN	0	223	66	589	135.000	1.000	1.000	1.000	1.000
1088	1	216.000	0.000	216	216	216	325.500	589.500	325.500	589.500	2.828	325	589	1	1	1.128	1.128	0.000	1.000	1.414	216	216	NaN	NaN	0	216	325	589	135.000	1.000	1.000	1.000	1.000
1089	6	215.667	8.733	206	206	228	841.500	590.000	841.482	590.000	7.657	840	589	3	2	3.385	2.257	0.000	1.000	3.606	1294	218	0.275	-1.467	0	1294	840	589	146.310	2.000	1.500	0.667	1.000
1090	18	216.444	7.801	209	203	233	946.278	595.222	946.275	595.252	31.456	942	589	8	12	13.092	1.751	57.355	0.229	14.422	3896	219	0.227	-0.755	0	3896	942	601	56.310	3.090	7.479	0.134	0.493
1091	1	219.000	0.000	219	219	219	610.500	590.500	610.500	590.500	2.828	610	590	1	1	1.128	1.128	0.000	1.000	1.414	219	219	NaN	-661.011	0	219	610	590	135.000	1.000	1.000	1.000	1.000
1092	3	220.667	2.887	219	219	224	792.500	590.500	792.508	590.500	6.243	791	590	3	1	3.385	1.128	0.000	0.967	3.162	662	219	NaN	-2457.352	0	662	791	590	161.565	1.000	3.000	0.333	1.000
1093	2	212.000	1.414	211	211	213	1142.000	590.500	1142.003	590.500	4.243	1141	590	2	1	2.257	1.128	0.000	1.000	2.236	424	213	0.000	-2.000	0	424	1141	590	153.435	1.000	2.000	0.500	1.000
1094	1	222.000	0.000	222	222	222	1246.500	590.500	1246.500	590.500	2.828	1246	590	1	1	1.128	1.128	0.000	1.000	1.414	222	222	NaN	NaN	0	222	1246	590	135.000	1.000	1.000	1.000	1.000
1095	4	220.000	2.944	217	217	223	62.750	592.250	62.753	592.253	7.657	62	591	2	3	3.192	1.596	71.565	0.857	3.606	880	222	-0.066	-1.855	0	880	62	594	56.310	2.000	2.000	0.500	0.800
1096	3	216.667	3.055	214	214	220	331.500	592.500	331.500	592.503	6.828	331	591	1	3	3.385	1.128	90.000	0.809	3.162	650	216	0.382	-1.500	0	650	331	591	108.435	1.000	3.000	0.333	1.000
1097	2	214.000	1.414	213	213	215	557.000	592.000	556.997	591.997	5.657	556	591	2	2	2.596	0.981	135.000	0.785	2.828	428	215	NaN	-1338.520	0	428	556	591	135.000	1.414	2.646	0.378	0.667
1098	27	220.704	9.474	204	201	234	583.389	594.907	583.328	594.881	32.042	578	591	12	7	11.086	3.101	156.092	0.330	13.416	5959	222	-4.284	111.828	0	5959	578	591	153.435	4.806	3.575	0.280	0.581
1099	12	218.750	6.017	224	206	224	1211.500	593.000	1211.502	592.996	11.657	1210	591	3	4	4.514	3.385	90.000	1.000	5.000	2625	222	496.197	-58906.498	0	2625	1210	591	126.870	3.000	1.333	0.750	1.000
1100	23	216.870	4.393	217	206	225	175.326	595.804	175.335	595.827	21.799	172	592	6	8	8.334	3.514	117.269	0.608	9.434	4988	217	-28.555	951.417	0	4988	172	592	122.005	4.923	2.372	0.422	0.687
1101	2	213.500	0.707	213	213	214	1142.500	593.000	1142.500	593.001	4.828	1142	592	1	2	2.257	1.128	90.000	1.000	2.236	427	214	-37.851	1273.034	0	427	1142	592	116.565	1.000	2.000	0.500	1.000
1102	1	219.000	0.000	219	219	219	1197.500	592.500	1197.500	592.500	2.828	1197	592	1	1	1.128	1.128	0.000	1.000	1.414	219	219	NaN	NaN	0	219	1197	592	135.000	1.000	1.000	1.000	1.000
1103	2	228.500	0.707	228	228	229	1208.500	593.000	1208.500	593.001	4.828	1208	592	1	2	2.257	1.128	90.000	1.000	2.236	457	229	-27.672	679.272	0	457	1208	592	116.565	1.000	2.000	0.500	1.000
1104	4	213.750	6.898	208	208	223	1269.250	593.750	1269.256	593.760	7.657	1268	592	2	3	3.192	1.596	71.565	0.857	3.606	855	215	NaN	-1883.282	0	855	1268	595	56.310	2.000	2.000	0.500	0.800
1105	16	220.625	2.895	220	213	224	518.938	596.438	518.935	596.440	18.142	517	593	4	7	6.424	3.171	81.633	0.611	7.280	3530	221	-41.825	2913.663	0	3530	518	593	105.945	3.881	2.026	0.494	0.711
1106	10	201.900	2.424	202	198	205	1078.200	594.800	1078.202	594.801	11.314	1076	593	4	4	3.975	3.203	135.000	0.982	4.472	2019	202	-39.529	1570.197	0	2019	1077	593	116.565	3.536	1.241	0.806	0.800
1107	2	225.000	2.828	223	223	227	684.500	595.000	684.500	594.996	4.828	684	594	1	2	2.257	1.128	90.000	1.000	2.236	450	227	-36.469	1232.816	0	450	684	594	116.565	1.000	2.000	0.500	1.000
1108	16	226.375	3.052	228	220	230	846.562	597.250	846.558	597.245	16.728	844	594	5	6	5.942	3.429	114.308	0.719	7.211	3622	228	-37.606	1502.114	0	3622	844	594	123.690	4.113	1.733	0.577	0.727
1109	290	202.110	4.347	203	188	220	1161.724	612.728	1161.744	612.737	109.296	1152	594	21	32	28.089	13.145	121.081	0.305	35.341	58612	202	-19.118	967.379	0	58612	1152	594	115.115	17.896	2.137	0.468	0.710
1110	4	220.250	1.708	218	218	222	1196.750	595.750	1196.748	595.754	9.071	1195	594	3	3	3.589	1.419	45.000	0.611	4.243	881	221	-0.770	-0.945	0	881	1195	597	45.000	2.121	2.530	0.395	0.615
1111	16	215.500	4.844	215	207	226	1144.250	598.562	1144.253	598.576	18.142	1142	596	5	6	4.949	4.116	91.440	0.611	6.325	3448	216	-16.134	831.993	0	3448	1143	596	108.435	5.000	1.202	0.832	0.696
1112	7	215.143	5.699	216	209	225	1268.786	597.929	1268.779	597.912	10.485	1267	596	3	4	3.442	2.589	71.565	0.800	4.472	1506	216	-19.307	802.420	0	1506	1268	600	63.435	3.000	1.329	0.752	0.737
1113	1	220.000	0.000	220	220	220	557.500	597.500	557.500	597.500	2.828	557	597	1	1	1.128	1.128	0.000	1.000	1.414	220	220	NaN	-664.011	0	220	557	597	135.000	1.000	1.000	1.000	1.000
1114	1	211.000	0.000	211	211	211	938.500	597.500	938.500	597.500	2.828	938	597	1	1	1.128	1.128	0.000	1.000	1.414	211	211	NaN	NaN	0	211	938	597	135.000	1.000	1.000	1.000	1.000
1115	14	210.786	7.350	206	203	227	1149.643	600.786	1149.631	600.761	21.556	1147	598	4	7	6.301	2.829	101.140	0.379	7.616	2951	209	115.985	-7130.079	0	2951	1148	598	113.199	4.000	2.228	0.449	0.651
1116	1	213.000	0.000	213	213	213	324.500	599.500	324.500	599.500	2.828	324	599	1	1	1.128	1.128	0.000	1.000	1.414	213	213	NaN	-643.011	0	213	324	599	135.000	1.000	1.000	1.000	1.000
1117	1	221.000	0.000	221	221	221	560.500	599.500	560.500	599.500	2.828	560	599	1	1	1.128	1.128	0.000	1.000	1.414	221	221	-27.280	659.011	0	221	560	599	135.000	1.000	1.000	1.000	1.000
1118	5	229.400	2.302	229	226	232	683.900	601.900	683.899	601.903	10.485	682	600	3	4	3.998	1.592	126.323	0.572	5.000	1147	229	NaN	-2028.344	0	1147	682	600	126.870	2.502	2.511	0.398	0.625
1119	39	217.846	6.145	222	199	226	82.423	607.628	82.416	607.622	36.284	78	601	9	14	13.517	3.674	123.225	0.372	16.125	8496	219	12.491	-776.996	0	8496	78	601	119.745	4.994	3.679	0.272	0.684
1120	12	212.583	5.664	216	201	220	1269.000	605.000	1268.992	605.010	20.485	1268	601	2	9	8.355	1.829	95.004	0.359	9.220	2551	214	NaN	-118734.720	0	2551	1268	601	102.529	2.000	4.569	0.219	0.750
1121	2	213.000	1.414	212	212	214	940.000	603.000	939.998	603.002	5.657	939	602	2	2	2.596	0.981	45.000	0.785	2.828	426	214	0.000	-2.000	0	426	939	604	45.000	1.414	2.646	0.378	0.667
1122	3	224.000	4.359	221	221	229	942.500	603.500	942.490	603.510	8.485	941	602	3	3	3.969	0.963	45.000	0.524	4.243	672	222	NaN	-806.648	0	672	941	605	45.000	1.414	4.123	0.243	0.600
1123	5	213.800	6.535	204	204	220	332.700	604.500	332.701	604.508	8.485	331	603	3	3	3.086	2.063	34.099	0.873	3.606	1069	215	-19.118	682.310	0	1069	331	605	33.690	2.685	1.496	0.668	0.714
1124	8	201.375	1.408	201	199	203	1076.250	605.000	1076.249	604.997	10.485	1075	603	3	4	4.501	2.263	68.645	0.914	5.000	1611	202	-65.634	4134.459	0	1611	1075	607	53.130	2.849	1.989	0.503	0.800
1125	1	214.000	0.000	214	214	214	413.500	604.500	413.500	604.500	2.828	413	604	1	1	1.128	1.128	0.000	1.000	1.414	214	214	NaN	-646.011	0	214	413	604	135.000	1.000	1.000	1.000	1.000
1126	1	214.000	0.000	214	214	214	918.500	605.500	918.500	605.500	2.828	918	605	1	1	1.128	1.128	0.000	1.000	1.414	214	214	NaN	-646.011	0	214	918	605	135.000	1.000	1.000	1.000	1.000
1127	3	217.667	6.028	212	212	224	325.833	606.833	325.825	606.843	5.657	325	606	2	2	2.365	1.615	45.000	1.000	2.828	653	217	-21.459	475.954	0	653	325	608	45.000	2.000	1.464	0.683	0.857
1128	1	218.000	0.000	218	218	218	328.500	606.500	328.500	606.500	2.828	328	606	1	1	1.128	1.128	0.000	1.000	1.414	218	218	NaN	NaN	0	218	328	606	135.000	1.000	1.000	1.000	1.000
1129	13	225.462	6.050	227	211	235	600.038	607.808	600.040	607.820	13.314	598	606	5	4	4.794	3.452	163.035	0.922	5.831	2931	227	NaN	-11163.812	0	2931	598	606	149.036	4.000	1.389	0.720	0.812
1130	28	209.964	3.156	210	205	217	646.821	609.786	646.831	609.761	23.556	643	606	7	7	7.270	4.904	64.434	0.634	9.220	5879	210	-37.974	1795.590	0	5879	643	613	49.399	5.818	1.483	0.675	0.757
1131	47	222.574	6.279	216	212	235	684.564	614.330	684.561	614.390	37.456	681	607	7	14	11.744	5.096	75.499	0.421	14.560	10461	222	-15.554	598.409	0	10461	681	621	74.055	6.793	2.305	0.434	0.676
1132	3	202.667	2.082	201	201	205	911.833	607.833	911.831	607.833	5.657	911	607	2	2	2.365	1.615	45.000	1.000	2.828	608	202	-42.485	1671.848	0	608	911	609	45.000	2.000	1.464	0.683	0.857
1133	1	213.000	0.000	213	213	213	945.500	607.500	945.500	607.500	2.828	945	607	1	1	1.128	1.128	0.000	1.000	1.414	213	213	NaN	NaN	0	213	945	607	135.000	1.000	1.000	1.000	1.000
1134	5	210.800	3.421	212	206	215	476.900	610.900	476.900	610.912	10.485	476	609	2	4	3.702	1.720	105.482	0.572	4.472	1054	212	NaN	-7678.152	0	1054	476	609	116.565	2.000	2.152	0.465	0.714
1135	1	207.000	0.000	207	207	207	913.500	609.500	913.500	609.500	2.828	913	609	1	1	1.128	1.128	0.000	1.000	1.414	207	207	NaN	-625.011	0	207	913	609	135.000	1.000	1.000	1.000	1.000
1136	3	223.000	1.732	222	222	225	589.167	610.833	589.164	610.832	5.657	588	610	2	2	2.365	1.615	135.000	1.000	2.828	669	222	-26.858	647.407	0	669	588	610	135.000	2.000	1.464	0.683	0.857
1137	1	202.000	0.000	202	202	202	989.500	610.500	989.500	610.500	2.828	989	610	1	1	1.128	1.128	0.000	1.000	1.414	202	202	NaN	-610.010	0	202	989	610	135.000	1.000	1.000	1.000	1.000
1138	1	202.000	0.000	202	202	202	1069.500	610.500	1069.500	610.500	2.828	1069	610	1	1	1.128	1.128	0.000	1.000	1.414	202	202	-26.078	602.010	0	202	1069	610	135.000	1.000	1.000	1.000	1.000
1139	30	206.533	4.091	205	197	217	1073.267	614.967	1073.258	614.966	31.799	1068	610	8	10	7.769	4.917	109.927	0.373	10.630	6196	206	-29.359	1299.976	0	6196	1068	612	131.186	6.860	1.580	0.633	0.566
1140	3	218.667	4.163	214	214	222	906.500	612.500	906.500	612.510	6.828	906	611	1	3	3.385	1.128	90.000	0.809	3.162	656	220	-27.700	767.187	0	656	906	611	108.435	1.000	3.000	0.333	1.000
1141	1	199.000	0.000	199	199	199	987.500	611.500	987.500	611.500	2.828	987	611	1	1	1.128	1.128	0.000	1.000	1.414	199	199	NaN	-601.010	0	199	987	611	135.000	1.000	1.000	1.000	1.000
1142	13	227.000	4.203	227	217	234	579.500	615.115	579.504	615.121	21.799	577	612	6	7	6.638	2.494	50.796	0.344	8.062	2951	228	NaN	-38629.504	0	2951	578	619	60.255	3.913	2.662	0.376	0.510
1143	5	217.400	2.408	216	215	220	932.300	614.500	932.297	614.506	13.314	930	612	4	5	5.686	1.120	50.655	0.354	6.403	1087	216	NaN	-886.097	0	1087	930	617	51.340	2.002	5.078	0.197	0.526
1144	140	199.864	4.171	199	187	213	1352.786	620.921	1352.803	620.919	67.841	1340	613	20	18	20.371	8.750	136.003	0.382	25.000	27981.000	199	-23.539	1139.125	0	27981.000	1340	615	143.130	12.021	2.328	0.430	0.665
1145	4	196.750	1.500	198	195	198	1336.500	614.750	1336.496	614.751	7.071	1335	614	3	2	2.734	1.863	0.000	1.000	3.162	787	198	NaN	-2596.971	0	787	1335	614	161.565	2.000	1.468	0.681	0.800
1146	2	227.500	3.536	225	225	230	599.000	616.000	598.995	616.005	5.657	598	615	2	2	2.596	0.981	45.000	0.785	2.828	455	230	-26.050	625.671	0	455	598	617	45.000	1.414	2.646	0.378	0.667
1147	6	222.000	1.414	222	220	224	747.000	617.500	746.997	617.505	11.657	745	615	3	4	3.909	1.954	63.435	0.555	5.000	1332	222	-45.853	1907.980	0	1332	745	619	53.130	3.000	2.000	0.500	0.667
1148	1	217.000	0.000	217	217	217	949.500	615.500	949.500	615.500	2.828	949	615	1	1	1.128	1.128	0.000	1.000	1.414	217	217	-27.031	647.011	0	217	949	615	135.000	1.000	1.000	1.000	1.000
1149	2	221.500	2.121	220	220	223	327.500	617.000	327.500	616.997	4.828	327	616	1	2	2.257	1.128	90.000	1.000	2.236	443	223	-37.290	1263.328	0	443	327	616	116.565	1.000	2.000	0.500	1.000
1150	8	217.375	8.535	211	209	232	906.250	617.375	906.297	617.357	13.899	903	616	6	3	6.066	1.679	24.224	0.520	6.708	1739	219	-13.637	368.706	0	1739	903	619	26.565	2.531	3.612	0.277	0.667
1151	1	214.000	0.000	214	214	214	89.500	617.500	89.500	617.500	2.828	89	617	1	1	1.128	1.128	0.000	1.000	1.414	214	214	NaN	-646.011	0	214	89	617	135.000	1.000	1.000	1.000	1.000
1152	1	219.000	0.000	219	219	219	531.500	617.500	531.500	617.500	2.828	531	617	1	1	1.128	1.128	0.000	1.000	1.414	219	219	NaN	-661.011	0	219	531	617	135.000	1.000	1.000	1.000	1.000
1153	1	220.000	0.000	220	220	220	954.500	617.500	954.500	617.500	2.828	954	617	1	1	1.128	1.128	0.000	1.000	1.414	220	220	NaN	NaN	0	220	954	617	135.000	1.000	1.000	1.000	1.000
1154	1	222.000	0.000	222	222	222	307.500	618.500	307.500	618.500	2.828	307	618	1	1	1.128	1.128	0.000	1.000	1.414	222	222	NaN	-670.011	0	222	307	618	135.000	1.000	1.000	1.000	1.000
1155	1	219.000	0.000	219	219	219	600.500	618.500	600.500	618.500	2.828	600	618	1	1	1.128	1.128	0.000	1.000	1.414	219	219	NaN	NaN	0	219	600	618	135.000	1.000	1.000	1.000	1.000
1156	1	223.000	0.000	223	223	223	742.500	618.500	742.500	618.500	2.828	742	618	1	1	1.128	1.128	0.000	1.000	1.414	223	223	NaN	NaN	0	223	742	618	135.000	1.000	1.000	1.000	1.000
1157	2	214.500	0.707	214	214	215	324.000	620.000	323.999	619.999	5.657	323	619	2	2	2.596	0.981	135.000	0.785	2.828	429	215	-26.805	637.272	0	429	323	619	135.000	1.414	2.646	0.378	0.667
1158	2	222.000	1.414	221	221	223	559.000	619.500	558.997	619.500	4.243	558	619	2	1	2.257	1.128	0.000	1.000	2.236	444	223	-37.645	1280.393	0	444	558	619	153.435	1.000	2.000	0.500	1.000
1159	1	227.000	0.000	227	227	227	689.500	619.500	689.500	619.500	2.828	689	619	1	1	1.128	1.128	0.000	1.000	1.414	227	227	NaN	-685.011	0	227	689	619	135.000	1.000	1.000	1.000	1.000
1160	1	230.000	0.000	230	230	230	932.500	619.500	932.500	619.500	2.828	932	619	1	1	1.128	1.128	0.000	1.000	1.414	230	230	NaN	NaN	0	230	932	619	135.000	1.000	1.000	1.000	1.000
1161	4	216.500	5.972	209	209	223	316.500	622.000	316.500	622.013	8.828	316	620	1	4	4.514	1.128	90.000	0.645	4.123	866	219	-24.374	709.189	0	866	316	620	104.036	1.000	4.000	0.250	1.000
1162	13	210.923	5.024	213	204	224	637.577	623.269	637.559	623.265	16.142	635	621	5	5	5.389	3.072	38.355	0.627	6.403	2742	211	2494.945	-487381.544	0	2742	635	626	38.660	4.028	1.754	0.570	0.703
1163	1	222.000	0.000	222	222	222	928.500	621.500	928.500	621.500	2.828	928	621	1	1	1.128	1.128	0.000	1.000	1.414	222	222	-27.342	662.011	0	222	928	621	135.000	1.000	1.000	1.000	1.000
1164	21	204.190	4.045	201	198	215	1174.690	624.310	1174.685	624.300	21.556	1172	621	6	6	5.799	4.611	24.823	0.568	7.211	4288	203	-29.663	1100.647	0	4288	1172	627	56.310	5.822	1.258	0.795	0.724
1165	2	223.500	2.121	222	222	225	784.000	622.500	783.996	622.500	4.243	783	622	2	1	2.257	1.128	0.000	1.000	2.236	447	225	-36.744	1242.451	0	447	783	622	153.435	1.000	2.000	0.500	1.000
1166	3	219.000	4.583	214	214	223	787.500	622.500	787.514	622.500	6.243	786	622	3	1	3.385	1.128	0.000	0.967	3.162	657	220	NaN	-3846.109	0	657	786	622	161.565	1.000	3.000	0.333	1.000
1167	13	206.308	3.614	203	201	214	1076.577	624.423	1076.579	624.415	13.314	1074	622	5	4	4.903	3.376	157.227	0.922	5.657	2682	206	-32.762	1224.426	0	2682	1075	622	135.000	4.000	1.452	0.688	0.812
1168	2	221.000	5.657	217	217	225	465.500	624.000	465.500	624.009	4.828	465	623	1	2	2.257	1.128	90.000	1.000	2.236	442	225	NaN	-838.797	0	442	465	623	116.565	1.000	2.000	0.500	1.000
1169	40	225.825	4.825	227	213	232	557.050	629.250	557.051	629.246	29.213	554	623	6	11	10.182	5.002	98.863	0.589	11.180	9033	227	14.225	-1068.333	0	9033	557	623	100.305	6.000	2.035	0.491	0.755
1170	3	215.667	5.686	211	211	222	698.500	624.500	698.500	624.513	6.828	698	623	1	3	3.385	1.128	90.000	0.809	3.162	647	214	NaN	-1684.632	0	647	698	623	108.435	1.000	3.000	0.333	1.000
1171	9	223.333	5.701	223	212	234	774.722	625.278	774.733	625.277	11.899	773	623	4	4	3.722	3.079	45.000	0.799	4.472	2010	224	-16.938	724.949	0	2010	773	627	26.565	4.000	1.209	0.827	0.750
1172	1	212.000	0.000	212	212	212	318.500	624.500	318.500	624.500	2.828	318	624	1	1	1.128	1.128	0.000	1.000	1.414	212	212	NaN	-640.011	0	212	318	624	135.000	1.000	1.000	1.000	1.000
1173	2	216.000	2.828	214	214	218	703.000	625.000	703.005	624.995	5.657	702	624	2	2	2.596	0.981	45.000	0.785	2.828	432	218	-34.710	1138.393	0	432	702	626	45.000	1.414	2.646	0.378	0.667
1174	1	213.000	0.000	213	213	213	315.500	625.500	315.500	625.500	2.828	315	625	1	1	1.128	1.128	0.000	1.000	1.414	213	213	NaN	NaN	0	213	315	625	135.000	1.000	1.000	1.000	1.000
1175	202	213.178	6.228	209	200	233	626.050	635.639	625.991	635.675	118.024	616	625	20	22	22.029	11.675	50.907	0.182	27.203	43062	212	-6.907	306.385	0	43062	618	647	53.973	16.466	1.887	0.530	0.622
1176	2	218.000	2.828	216	216	220	468.000	626.500	467.995	626.500	4.243	467	626	2	1	2.257	1.128	0.000	1.000	2.236	436	220	0.000	-2.000	0	436	467	626	153.435	1.000	2.000	0.500	1.000
1177	3	209.667	15.308	192	192	219	320.833	628.167	320.805	628.152	5.657	320	627	2	2	2.365	1.615	135.000	1.000	2.828	629	218	11.842	-352.272	0	629	320	627	135.000	2.000	1.464	0.683	0.857
1178	1	221.000	0.000	221	221	221	542.500	627.500	542.500	627.500	2.828	542	627	1	1	1.128	1.128	0.000	1.000	1.414	221	221	NaN	NaN	0	221	542	627	135.000	1.000	1.000	1.000	1.000
1179	36	221.000	4.592	225	212	228	1026.250	633.778	1026.249	633.791	29.799	1023	627	7	11	9.575	4.787	95.773	0.509	11.402	7956	222	-18.118	978.670	0	7956	1025	638	74.745	6.401	2.000	0.500	0.649
1180	114	202.289	3.946	200	196	216	1344.693	636.877	1344.706	636.859	66.326	1338	627	15	22	21.238	6.834	60.119	0.326	23.854	23061	202	-28.123	1304.434	0	23061	1339	649	56.976	9.421	3.108	0.322	0.675
1181	1	226.000	0.000	226	226	226	673.500	628.500	673.500	628.500	2.828	673	628	1	1	1.128	1.128	0.000	1.000	1.414	226	226	-27.588	674.011	0	226	673	628	135.000	1.000	1.000	1.000	1.000
1182	13	225.538	2.537	222	222	230	769.038	629.577	769.032	629.580	18.142	766	628	6	5	5.618	2.947	32.778	0.496	7.810	2932	226	0.098	-0.989	0	2932	766	633	39.806	4.290	1.906	0.525	0.634
1183	16	212.625	6.131	211	202	223	322.000	633.000	321.991	632.980	21.799	319	630	7	6	5.224	3.899	137.382	0.423	7.280	3402	211	282.557	-25512.160	0	3402	319	630	164.055	5.890	1.340	0.746	0.533
1184	33	200.121	2.848	202	195	205	1183.833	635.500	1183.814	635.466	49.598	1179	630	11	10	10.089	4.164	132.095	0.169	14.866	6604	201	NaN	-6781.097	0	6604	1179	630	137.726	6.972	2.423	0.413	0.493
1185	2	219.000	4.243	216	216	222	873.000	632.000	873.007	632.007	5.657	872	631	2	2	2.596	0.981	135.000	0.785	2.828	438	222	-24.822	579.095	0	438	872	631	135.000	1.414	2.646	0.378	0.667
1186	5	223.200	1.643	222	222	226	770.300	633.300	770.303	633.301	9.657	768	632	4	2	4.183	1.522	10.901	0.674	4.472	1116	223	1.361	0.054	0	1116	768	634	26.565	2.000	2.749	0.364	0.769
1187	9	222.111	7.219	225	213	237	864.278	634.389	864.270	634.402	13.314	863	632	3	5	4.344	2.638	108.573	0.638	5.831	1999	222	-10.811	422.422	0	1999	863	632	120.964	3.000	1.647	0.607	0.692
1188	84	219.393	4.667	222	209	228	1018.762	641.274	1018.758	641.282	55.355	1013	632	14	16	12.251	8.730	142.480	0.344	18.385	18429	220	-21.972	1064.976	0	18429	1013	632	135.000	12.964	1.403	0.713	0.569
1189	1	227.000	0.000	227	227	227	403.500	633.500	403.500	633.500	2.828	403	633	1	1	1.128	1.128	0.000	1.000	1.414	227	227	NaN	NaN	0	227	403	633	135.000	1.000	1.000	1.000	1.000
1190	4	217.000	2.449	217	214	220	867.750	634.250	867.753	634.247	7.657	867	633	2	3	3.192	1.596	71.565	0.857	3.606	868	217	-46.109	2099.498	0	868	867	636	56.310	2.000	2.000	0.500	0.800
1191	3	224.000	4.359	219	219	227	566.833	635.167	566.836	635.174	5.657	566	634	2	2	2.365	1.615	135.000	1.000	2.828	672	226	-27.719	773.828	0	672	566	634	135.000	2.000	1.464	0.683	0.857
1192	1	226.000	0.000	226	226	226	871.500	634.500	871.500	634.500	2.828	871	634	1	1	1.128	1.128	0.000	1.000	1.414	226	226	-27.588	674.011	0	226	871	634	135.000	1.000	1.000	1.000	1.000
1193	8	218.000	2.204	220	214	220	424.000	636.500	424.003	636.500	10.485	422	635	4	3	4.067	2.505	45.000	0.914	5.000	1744	219	-35.137	1160.265	0	1744	422	638	36.870	3.000	1.624	0.616	0.800
1194	1	222.000	0.000	222	222	222	674.500	635.500	674.500	635.500	2.828	674	635	1	1	1.128	1.128	0.000	1.000	1.414	222	222	NaN	-670.011	0	222	674	635	135.000	1.000	1.000	1.000	1.000
1195	1	216.000	0.000	216	216	216	1049.500	635.500	1049.500	635.500	2.828	1049	635	1	1	1.128	1.128	0.000	1.000	1.414	216	216	NaN	NaN	0	216	1049	635	135.000	1.000	1.000	1.000	1.000
1196	1	222.000	0.000	222	222	222	1051.500	635.500	1051.500	635.500	2.828	1051	635	1	1	1.128	1.128	0.000	1.000	1.414	222	222	NaN	NaN	0	222	1051	635	135.000	1.000	1.000	1.000	1.000
1197	7	224.000	3.162	221	220	227	1132.071	636.214	1132.069	636.206	11.899	1130	635	4	3	4.294	2.076	157.500	0.621	5.000	1568	226	-0.281	-1.740	0	1568	1130	635	143.130	2.849	2.069	0.483	0.700
1198	1	200.000	0.000	200	200	200	313.500	636.500	313.500	636.500	2.828	313	636	1	1	1.128	1.128	0.000	1.000	1.414	200	200	-25.948	596.010	0	200	313	636	135.000	1.000	1.000	1.000	1.000
1199	2	227.500	4.950	224	224	231	403.500	637.000	403.500	637.008	4.828	403	636	1	2	2.257	1.128	90.000	1.000	2.236	455	231	NaN	-812.002	0	455	403	636	116.565	1.000	2.000	0.500	1.000
1200	1	211.000	0.000	211	211	211	322.500	637.500	322.500	637.500	2.828	322	637	1	1	1.128	1.128	0.000	1.000	1.414	211	211	NaN	NaN	0	211	322	637	135.000	1.000	1.000	1.000	1.000
1201	8	220.500	6.047	218	208	227	567.500	637.875	567.481	637.872	11.071	565	637	5	2	4.769	2.136	0.000	0.820	5.099	1764	222	-21.460	745.306	0	1764	565	637	168.690	2.000	2.232	0.448	0.889
1202	2	197.500	0.707	197	197	198	1191.000	638.000	1190.999	637.999	5.657	1190	637	2	2	2.596	0.981	135.000	0.785	2.828	395	198	-25.712	586.272	0	395	1190	637	135.000	1.414	2.646	0.378	0.667
1203	3	230.667	0.577	231	230	231	562.500	638.500	562.502	638.500	6.243	561	638	3	1	3.385	1.128	0.000	0.967	3.162	692	231	-47.860	2046.292	0	692	561	638	161.565	1.000	3.000	0.333	1.000
1204	9	214.111	3.790	213	209	221	801.278	640.167	801.278	640.166	13.314	799	638	5	4	3.951	2.900	6.748	0.638	5.099	1927	213	NaN	-2293.243	0	1927	799	640	168.690	3.797	1.363	0.734	0.643
1205	1	218.000	0.000	218	218	218	803.500	638.500	803.500	638.500	2.828	803	638	1	1	1.128	1.128	0.000	1.000	1.414	218	218	NaN	-658.011	0	218	803	638	135.000	1.000	1.000	1.000	1.000
1206	1	217.000	0.000	217	217	217	1045.500	638.500	1045.500	638.500	2.828	1045	638	1	1	1.128	1.128	0.000	1.000	1.414	217	217	NaN	NaN	0	217	1045	638	135.000	1.000	1.000	1.000	1.000
1207	1	218.000	0.000	218	218	218	404.500	639.500	404.500	639.500	2.828	404	639	1	1	1.128	1.128	0.000	1.000	1.414	218	218	NaN	NaN	0	218	404	639	135.000	1.000	1.000	1.000	1.000
1208	1	220.000	0.000	220	220	220	423.500	640.500	423.500	640.500	2.828	423	640	1	1	1.128	1.128	0.000	1.000	1.414	220	220	NaN	-664.011	0	220	423	640	135.000	1.000	1.000	1.000	1.000
1209	1	216.000	0.000	216	216	216	455.500	640.500	455.500	640.500	2.828	455	640	1	1	1.128	1.128	0.000	1.000	1.414	216	216	NaN	NaN	0	216	455	640	135.000	1.000	1.000	1.000	1.000
1210	3	224.000	1.000	223	223	225	783.500	641.500	783.500	641.499	6.828	783	640	1	3	3.385	1.128	90.000	0.809	3.162	672	224	NaN	-2058.605	0	672	783	640	108.435	1.000	3.000	0.333	1.000
1211	1	224.000	0.000	224	224	224	861.500	640.500	861.500	640.500	2.828	861	640	1	1	1.128	1.128	0.000	1.000	1.414	224	224	NaN	-676.011	0	224	861	640	135.000	1.000	1.000	1.000	1.000
1212	1	220.000	0.000	220	220	220	897.500	640.500	897.500	640.500	2.828	897	640	1	1	1.128	1.128	0.000	1.000	1.414	220	220	-27.218	656.011	0	220	897	640	135.000	1.000	1.000	1.000	1.000
1213	24	215.292	8.111	222	202	231	1042.583	642.417	1042.567	642.438	30.627	1037	640	10	6	9.070	3.369	26.527	0.322	11.662	5167	214	0.407	-0.807	0	5167	1037	646	30.964	4.745	2.692	0.371	0.615
1214	2	216.000	4.243	213	213	219	426.500	642.000	426.500	642.007	4.828	426	641	1	2	2.257	1.128	90.000	1.000	2.236	432	219	NaN	-741.503	0	432	426	641	116.565	1.000	2.000	0.500	1.000
1215	5	203.200	2.588	204	199	206	604.100	643.100	604.097	643.098	9.657	603	641	2	4	4.076	1.562	69.006	0.674	4.472	1016	204	NaN	-4608.883	0	1016	603	645	63.435	2.000	2.610	0.383	0.769
1216	7	217.571	7.547	206	206	226	940.500	642.357	940.522	642.370	13.899	938	641	4	3	3.421	2.606	163.764	0.455	4.472	1523	219	-11.522	385.050	0	1523	938	642	153.435	3.000	1.313	0.762	0.667
1217	1	228.000	0.000	228	228	228	1051.500	641.500	1051.500	641.500	2.828	1051	641	1	1	1.128	1.128	0.000	1.000	1.414	228	228	NaN	-688.012	0	228	1051	641	135.000	1.000	1.000	1.000	1.000
1218	2	199.000	0.000	199	199	199	1188.000	641.500	1188.000	641.500	4.243	1187	641	2	1	2.257	1.128	0.000	1.000	2.236	398	199	NaN	-1199.021	0	398	1187	641	153.435	1.000	2.000	0.500	1.000
1219	5	216.000	4.062	210	210	221	685.700	644.300	685.695	644.284	9.657	685	642	2	4	4.183	1.522	100.901	0.674	4.472	1080	216	NaN	-9754.545	0	1080	685	642	116.565	2.000	2.749	0.364	0.769
1220	1	230.000	0.000	230	230	230	870.500	642.500	870.500	642.500	2.828	870	642	1	1	1.128	1.128	0.000	1.000	1.414	230	230	-27.831	686.012	0	230	870	642	135.000	1.000	1.000	1.000	1.000
1221	4	216.000	2.944	213	213	220	1056.000	643.250	1056.001	643.253	9.071	1054	642	4	2	3.969	1.283	162.391	0.611	4.472	864	216	-28.455	762.361	0	864	1054	642	153.435	1.900	3.093	0.323	0.667
1222	2	208.500	0.707	208	208	209	462.500	644.000	462.500	644.001	4.828	462	643	1	2	2.257	1.128	90.000	1.000	2.236	417	209	-26.424	619.272	0	417	462	643	116.565	1.000	2.000	0.500	1.000
1223	2	210.500	2.121	209	209	212	579.500	644.000	579.500	644.004	4.828	579	643	1	2	2.257	1.128	90.000	1.000	2.236	421	212	0.000	-2.000	0	421	579	643	116.565	1.000	2.000	0.500	1.000
1224	2	224.000	1.414	223	223	225	851.000	643.500	850.997	643.500	4.243	850	643	2	1	2.257	1.128	0.000	1.000	2.236	448	225	NaN	-1398.452	0	448	850	643	153.435	1.000	2.000	0.500	1.000
1225	1	211.000	0.000	211	211	211	1059.500	643.500	1059.500	643.500	2.828	1059	643	1	1	1.128	1.128	0.000	1.000	1.414	211	211	-26.654	629.011	0	211	1059	643	135.000	1.000	1.000	1.000	1.000
1226	2	222.500	0.707	222	222	223	670.500	645.000	670.500	645.001	4.828	670	644	1	2	2.257	1.128	90.000	1.000	2.236	445	223	NaN	-1343.035	0	445	670	644	116.565	1.000	2.000	0.500	1.000
1227	2	226.000	1.414	225	225	227	781.000	644.500	780.999	644.500	4.243	780	644	2	1	2.257	1.128	0.000	1.000	2.236	452	227	-1.257E-8	-2.000	0	452	780	644	153.435	1.000	2.000	0.500	1.000
1228	1	230.000	0.000	230	230	230	800.500	644.500	800.500	644.500	2.828	800	644	1	1	1.128	1.128	0.000	1.000	1.414	230	230	-27.831	686.012	0	230	800	644	135.000	1.000	1.000	1.000	1.000
1229	1	211.000	0.000	211	211	211	914.500	644.500	914.500	644.500	2.828	914	644	1	1	1.128	1.128	0.000	1.000	1.414	211	211	-26.654	629.011	0	211	914	644	135.000	1.000	1.000	1.000	1.000
1230	4	217.000	2.828	215	215	221	1064.000	644.500	1063.989	644.500	8.243	1062	644	4	1	4.514	1.128	0.000	0.740	4.123	868	217	NaN	-3528.376	0	868	1062	644	165.964	1.000	4.000	0.250	1.000
1231	1	226.000	0.000	226	226	226	1188.500	644.500	1188.500	644.500	2.828	1188	644	1	1	1.128	1.128	0.000	1.000	1.414	226	226	-27.588	674.011	0	226	1188	644	135.000	1.000	1.000	1.000	1.000
1232	9	214.778	6.685	211	204	224	451.722	647.056	451.700	647.076	14.728	449	645	6	4	6.361	1.801	24.699	0.521	7.211	1933	212	44.067	-2591.245	0	1933	449	649	33.690	2.531	3.532	0.283	0.643
1233	1	219.000	0.000	219	219	219	577.500	645.500	577.500	645.500	2.828	577	645	1	1	1.128	1.128	0.000	1.000	1.414	219	219	NaN	NaN	0	219	577	645	135.000	1.000	1.000	1.000	1.000
1234	1	220.000	0.000	220	220	220	581.500	645.500	581.500	645.500	2.828	581	645	1	1	1.128	1.128	0.000	1.000	1.414	220	220	NaN	-664.011	0	220	581	645	135.000	1.000	1.000	1.000	1.000
1235	94	210.660	5.519	210	200	226	610.245	650.989	610.296	650.960	54.426	604	645	14	14	11.345	10.549	39.983	0.399	14.866	19802	210	-1.923	136.162	0	19802	608	659	70.346	12.532	1.075	0.930	0.715
1236	2	220.000	2.828	218	218	222	942.000	645.500	942.004	645.500	4.243	941	645	2	1	2.257	1.128	0.000	1.000	2.236	440	222	NaN	-1454.032	0	440	941	645	153.435	1.000	2.000	0.500	1.000
1237	2	216.500	7.778	211	211	222	433.000	647.000	432.987	647.013	5.657	432	646	2	2	2.596	0.981	45.000	0.785	2.828	433	222	NaN	-1044.585	0	433	432	648	45.000	1.414	2.646	0.378	0.667
1238	1	219.000	0.000	219	219	219	797.500	646.500	797.500	646.500	2.828	797	646	1	1	1.128	1.128	0.000	1.000	1.414	219	219	NaN	NaN	0	219	797	646	135.000	1.000	1.000	1.000	1.000
1239	1	222.000	0.000	222	222	222	799.500	646.500	799.500	646.500	2.828	799	646	1	1	1.128	1.128	0.000	1.000	1.414	222	222	NaN	-670.011	0	222	799	646	135.000	1.000	1.000	1.000	1.000
1240	1	220.000	0.000	220	220	220	841.500	646.500	841.500	646.500	2.828	841	646	1	1	1.128	1.128	0.000	1.000	1.414	220	220	NaN	-664.011	0	220	841	646	135.000	1.000	1.000	1.000	1.000
1241	2	217.000	0.000	217	217	217	1041.500	647.000	1041.500	647.000	4.828	1041	646	1	2	2.257	1.128	90.000	1.000	2.236	434	217	NaN	-1307.022	0	434	1041	646	116.565	1.000	2.000	0.500	1.000
1242	1	219.000	0.000	219	219	219	1058.500	646.500	1058.500	646.500	2.828	1058	646	1	1	1.128	1.128	0.000	1.000	1.414	219	219	NaN	NaN	0	219	1058	646	135.000	1.000	1.000	1.000	1.000
1243	1	214.000	0.000	214	214	214	1060.500	646.500	1060.500	646.500	2.828	1060	646	1	1	1.128	1.128	0.000	1.000	1.414	214	214	NaN	-646.011	0	214	1060	646	135.000	1.000	1.000	1.000	1.000
1244	1	215.000	0.000	215	215	215	423.500	647.500	423.500	647.500	2.828	423	647	1	1	1.128	1.128	0.000	1.000	1.414	215	215	NaN	-649.011	0	215	423	647	135.000	1.000	1.000	1.000	1.000
1245	1	225.000	0.000	225	225	225	1078.500	647.500	1078.500	647.500	2.828	1078	647	1	1	1.128	1.128	0.000	1.000	1.414	225	225	NaN	-679.011	0	225	1078	647	135.000	1.000	1.000	1.000	1.000
1246	2	219.000	5.657	215	215	223	554.500	649.000	554.500	649.009	4.828	554	648	1	2	2.257	1.128	90.000	1.000	2.236	438	223	0.000	-2.000	0	438	554	648	116.565	1.000	2.000	0.500	1.000
1247	1	222.000	0.000	222	222	222	1026.500	648.500	1026.500	648.500	2.828	1026	648	1	1	1.128	1.128	0.000	1.000	1.414	222	222	-27.342	662.011	0	222	1026	648	135.000	1.000	1.000	1.000	1.000
1248	2	206.000	2.828	204	204	208	809.000	650.000	809.005	650.005	5.657	808	649	2	2	2.596	0.981	135.000	0.785	2.828	412	208	0.000	-2.000	0	412	808	649	135.000	1.414	2.646	0.378	0.667
1249	6	215.000	2.608	212	212	219	1038.000	650.000	1038.018	650.007	13.899	1035	649	6	3	5.365	1.424	158.561	0.390	6.708	1290	215	NaN	-6229.581	0	1290	1035	649	153.435	2.425	3.768	0.265	0.545
1250	2	220.000	2.828	218	218	222	1062.000	649.500	1061.995	649.500	4.243	1061	649	2	1	2.257	1.128	0.000	1.000	2.236	440	222	NaN	-1510.974	0	440	1061	649	153.435	1.000	2.000	0.500	1.000
1251	1	221.000	0.000	221	221	221	316.500	650.500	316.500	650.500	2.828	316	650	1	1	1.128	1.128	0.000	1.000	1.414	221	221	NaN	-667.011	0	221	316	650	135.000	1.000	1.000	1.000	1.000
1252	1	215.000	0.000	215	215	215	422.500	650.500	422.500	650.500	2.828	422	650	1	1	1.128	1.128	0.000	1.000	1.414	215	215	NaN	NaN	0	215	422	650	135.000	1.000	1.000	1.000	1.000
1253	1	221.000	0.000	221	221	221	994.500	650.500	994.500	650.500	2.828	994	650	1	1	1.128	1.128	0.000	1.000	1.414	221	221	-27.280	659.011	0	221	994	650	135.000	1.000	1.000	1.000	1.000
1254	29	216.621	5.480	221	205	227	1017.190	655.603	1017.181	655.599	40.284	1012	651	12	9	11.665	3.165	142.399	0.225	15.000	6282	216	-20.622	810.015	0	6282	1012	651	143.130	5.318	3.685	0.271	0.500
1255	1	216.000	0.000	216	216	216	1056.500	651.500	1056.500	651.500	2.828	1056	651	1	1	1.128	1.128	0.000	1.000	1.414	216	216	-26.969	644.011	0	216	1056	651	135.000	1.000	1.000	1.000	1.000
1256	13	215.615	6.971	211	207	229	1358.731	655.346	1358.732	655.343	22.971	1356	651	4	8	6.089	2.719	80.816	0.310	8.246	2803	213	NaN	-55726.747	0	2803	1358	659	75.964	4.000	2.240	0.447	0.591
1257	3	230.333	3.786	226	226	233	659.833	653.167	659.837	653.173	5.657	659	652	2	2	2.365	1.615	135.000	1.000	2.828	691	232	-25.446	608.589	0	691	659	652	135.000	2.000	1.464	0.683	0.857
1258	1	215.000	0.000	215	215	215	889.500	652.500	889.500	652.500	2.828	889	652	1	1	1.128	1.128	0.000	1.000	1.414	215	215	NaN	-649.011	0	215	889	652	135.000	1.000	1.000	1.000	1.000
1259	7	216.714	4.855	215	209	223	1069.786	654.071	1069.787	654.078	11.899	1068	652	3	4	4.294	2.076	67.500	0.621	5.000	1517	215	NaN	-7664.788	0	1517	1068	656	53.130	2.849	2.069	0.483	0.700
1260	55	209.782	6.895	207	192	227	427.318	661.264	427.337	661.274	42.627	424	653	7	17	15.658	4.472	107.328	0.380	18.028	11538	208	-11.578	404.856	0	11538	425	653	109.440	5.694	3.501	0.286	0.733
1261	1	224.000	0.000	224	224	224	436.500	653.500	436.500	653.500	2.828	436	653	1	1	1.128	1.128	0.000	1.000	1.414	224	224	NaN	-676.011	0	224	436	653	135.000	1.000	1.000	1.000	1.000
1262	1	208.000	0.000	208	208	208	955.500	653.500	955.500	653.500	2.828	955	653	1	1	1.128	1.128	0.000	1.000	1.414	208	208	-26.464	620.011	0	208	955	653	135.000	1.000	1.000	1.000	1.000
1263	9	216.889	4.314	220	209	221	1035.278	654.389	1035.275	654.388	16.142	1033	653	5	4	3.634	3.154	164.872	0.434	5.385	1952	218	-27.673	1369.144	0	1952	1033	653	158.199	4.000	1.152	0.868	0.600
1264	1	217.000	0.000	217	217	217	1073.500	653.500	1073.500	653.500	2.828	1073	653	1	1	1.128	1.128	0.000	1.000	1.414	217	217	NaN	NaN	0	217	1073	653	135.000	1.000	1.000	1.000	1.000
1265	1	223.000	0.000	223	223	223	1102.500	653.500	1102.500	653.500	2.828	1102	653	1	1	1.128	1.128	0.000	1.000	1.414	223	223	NaN	-673.011	0	223	1102	653	135.000	1.000	1.000	1.000	1.000
1266	1	222.000	0.000	222	222	222	890.500	654.500	890.500	654.500	2.828	890	654	1	1	1.128	1.128	0.000	1.000	1.414	222	222	-27.342	662.011	0	222	890	654	135.000	1.000	1.000	1.000	1.000
1267	1	206.000	0.000	206	206	206	745.500	655.500	745.500	655.500	2.828	745	655	1	1	1.128	1.128	0.000	1.000	1.414	206	206	-26.336	614.011	0	206	745	655	135.000	1.000	1.000	1.000	1.000
1268	1	217.000	0.000	217	217	217	1057.500	655.500	1057.500	655.500	2.828	1057	655	1	1	1.128	1.128	0.000	1.000	1.414	217	217	NaN	NaN	0	217	1057	655	135.000	1.000	1.000	1.000	1.000
1269	2	224.000	2.828	222	222	226	1102.500	656.000	1102.500	656.004	4.828	1102	655	1	2	2.257	1.128	90.000	1.000	2.236	448	226	-36.378	1226.849	0	448	1102	655	116.565	1.000	2.000	0.500	1.000
1270	4	222.500	2.380	221	221	226	883.500	657.750	883.505	657.754	8.485	882	656	3	3	3.676	1.385	129.690	0.698	4.243	890	222	-47.994	2235.552	0	890	882	656	135.000	2.121	2.654	0.377	0.667
1271	1	225.000	0.000	225	225	225	1010.500	656.500	1010.500	656.500	2.828	1010	656	1	1	1.128	1.128	0.000	1.000	1.414	225	225	-27.526	671.011	0	225	1010	656	135.000	1.000	1.000	1.000	1.000
1272	5	222.800	5.263	217	217	231	509.500	658.900	509.492	658.900	10.485	508	657	3	4	4.409	1.444	130.735	0.572	5.000	1114	222	NaN	-48798.702	0	1114	508	657	126.870	2.121	3.053	0.328	0.625
1273	1	201.000	0.000	201	201	201	747.500	657.500	747.500	657.500	2.828	747	657	1	1	1.128	1.128	0.000	1.000	1.414	201	201	NaN	-607.010	0	201	747	657	135.000	1.000	1.000	1.000	1.000
1274	1	221.000	0.000	221	221	221	1008.500	657.500	1008.500	657.500	2.828	1008	657	1	1	1.128	1.128	0.000	1.000	1.414	221	221	-27.280	659.011	0	221	1008	657	135.000	1.000	1.000	1.000	1.000
1275	1	216.000	0.000	216	216	216	1012.500	657.500	1012.500	657.500	2.828	1012	657	1	1	1.128	1.128	0.000	1.000	1.414	216	216	NaN	-652.011	0	216	1012	657	135.000	1.000	1.000	1.000	1.000
1276	1	219.000	0.000	219	219	219	1014.500	657.500	1014.500	657.500	2.828	1014	657	1	1	1.128	1.128	0.000	1.000	1.414	219	219	NaN	-661.011	0	219	1014	657	135.000	1.000	1.000	1.000	1.000
1277	1	222.000	0.000	222	222	222	1125.500	658.500	1125.500	658.500	2.828	1125	658	1	1	1.128	1.128	0.000	1.000	1.414	222	222	NaN	NaN	0	222	1125	658	135.000	1.000	1.000	1.000	1.000
1278	62	217.290	5.212	221	207	227	1195.903	663.645	1195.862	663.646	81.054	1182	658	26	10	22.309	3.539	162.379	0.119	27.514	13472	218	-22.764	889.192	0	13472	1182	659	160.907	5.822	6.304	0.159	0.494
1279	3	214.333	5.859	210	210	221	1279.833	659.167	1279.827	659.170	5.657	1279	658	2	2	2.365	1.615	135.000	1.000	2.828	643	212	0.636	-1.500	0	643	1279	658	135.000	2.000	1.464	0.683	0.857
1280	4	200.250	0.500	200	200	201	749.000	659.500	748.999	659.500	8.243	747	659	4	1	4.514	1.128	0.000	0.740	4.123	801	200	-0.652	-0.903	0	801	747	659	165.964	1.000	4.000	0.250	1.000
1281	1	220.000	0.000	220	220	220	1015.500	659.500	1015.500	659.500	2.828	1015	659	1	1	1.128	1.128	0.000	1.000	1.414	220	220	NaN	-664.011	0	220	1015	659	135.000	1.000	1.000	1.000	1.000
1282	1	213.000	0.000	213	213	213	1032.500	659.500	1032.500	659.500	2.828	1032	659	1	1	1.128	1.128	0.000	1.000	1.414	213	213	NaN	-643.011	0	213	1032	659	135.000	1.000	1.000	1.000	1.000
1283	14	214.143	4.240	215	208	222	1352.500	663.786	1352.507	663.785	23.799	1350	659	5	9	8.562	2.082	62.219	0.311	9.849	2998	215	NaN	-6468.511	0	2998	1351	668	66.038	3.136	4.113	0.243	0.571
1284	20	200.300	1.895	200	197	203	754.650	662.100	754.661	662.101	23.556	750	660	10	4	8.467	3.008	178.737	0.453	10.050	4006	200	-53.525	2959.241	0	4006	750	662	174.289	4.000	2.815	0.355	0.678
1285	8	221.500	3.464	222	216	226	879.750	661.500	879.744	661.510	9.899	878	660	4	3	3.978	2.560	24.407	1.000	4.472	1772	222	NaN	-29622.912	0	1772	878	663	26.565	3.000	1.554	0.644	0.800
1286	2	219.500	0.707	219	219	220	1130.000	660.500	1129.998	660.500	4.243	1129	660	2	1	2.257	1.128	0.000	1.000	2.236	439	220	-38.122	1297.183	0	439	1129	660	153.435	1.000	2.000	0.500	1.000
1287	5	195.400	1.140	195	194	197	1328.900	661.700	1328.905	661.701	10.485	1327	660	4	3	3.713	1.715	147.388	0.572	4.472	977	195	NaN	-1020.687	0	977	1327	661	153.435	2.685	2.165	0.462	0.588
1288	6	220.833	1.472	220	219	223	550.167	662.667	550.168	662.669	13.314	548	661	5	3	4.372	1.747	163.794	0.425	5.385	1325	221	-45.533	1887.019	0	1325	548	661	158.199	2.669	2.502	0.400	0.522
1289	1	224.000	0.000	224	224	224	853.500	661.500	853.500	661.500	2.828	853	661	1	1	1.128	1.128	0.000	1.000	1.414	224	224	NaN	NaN	0	224	853	661	135.000	1.000	1.000	1.000	1.000
1290	1	221.000	0.000	221	221	221	869.500	661.500	869.500	661.500	2.828	869	661	1	1	1.128	1.128	0.000	1.000	1.414	221	221	NaN	NaN	0	221	869	661	135.000	1.000	1.000	1.000	1.000
1291	3	219.333	5.686	213	213	224	1031.167	662.500	1031.164	662.504	7.657	1030	661	2	3	3.213	1.189	118.155	0.643	3.606	658	221	-0.516	-1.500	0	658	1030	661	123.690	1.790	2.702	0.370	0.667
1292	1	220.000	0.000	220	220	220	1033.500	661.500	1033.500	661.500	2.828	1033	661	1	1	1.128	1.128	0.000	1.000	1.414	220	220	-27.218	656.011	0	220	1033	661	135.000	1.000	1.000	1.000	1.000
1293	8	223.000	4.342	226	216	229	487.375	663.750	487.371	663.758	12.728	485	662	5	3	4.482	2.273	173.802	0.621	5.385	1784	225	-29.379	1458.316	0	1784	485	663	158.199	3.000	1.972	0.507	0.667
1294	1	218.000	0.000	218	218	218	636.500	662.500	636.500	662.500	2.828	636	662	1	1	1.128	1.128	0.000	1.000	1.414	218	218	-27.094	650.011	0	218	636	662	135.000	1.000	1.000	1.000	1.000
1295	4	200.750	0.500	201	200	201	748.000	663.000	747.999	663.000	5.657	747	662	2	2	2.257	2.257	0.000	1.000	2.828	803	201	-36.634	1193.805	0	803	747	662	135.000	2.000	1.000	1.000	1.000
1296	1	201.000	0.000	201	201	201	761.500	662.500	761.500	662.500	2.828	761	662	1	1	1.128	1.128	0.000	1.000	1.414	201	201	NaN	NaN	0	201	761	662	135.000	1.000	1.000	1.000	1.000
1297	5	221.000	2.000	219	219	223	578.500	665.500	578.500	665.503	10.828	578	663	1	5	5.642	1.128	90.000	0.536	5.099	1105	221	NaN	-4030.598	0	1105	578	663	101.310	1.000	5.000	0.200	1.000
1298	1	222.000	0.000	222	222	222	1013.500	663.500	1013.500	663.500	2.828	1013	663	1	1	1.128	1.128	0.000	1.000	1.414	222	222	NaN	-670.011	0	222	1013	663	135.000	1.000	1.000	1.000	1.000
1299	13	221.462	1.761	221	218	224	1108.885	665.885	1108.886	665.886	18.142	1106	663	5	6	5.972	2.771	127.571	0.496	7.211	2879	221	NaN	-14605.593	0	2879	1107	663	123.690	4.165	2.155	0.464	0.650
1300	51	202.529	4.081	199	196	215	1321.049	668.598	1321.075	668.600	36.042	1316	663	11	10	10.140	6.404	33.175	0.493	12.207	10329	203	-19.475	1080.975	0	10329	1317	673	55.008	7.505	1.583	0.632	0.680
1301	2	223.500	2.121	222	222	225	288.500	665.000	288.500	665.003	4.828	288	664	1	2	2.257	1.128	90.000	1.000	2.236	447	225	NaN	-1411.464	0	447	288	664	116.565	1.000	2.000	0.500	1.000
1302	2	223.000	1.414	222	222	224	491.500	665.000	491.500	664.998	4.828	491	664	1	2	2.257	1.128	90.000	1.000	2.236	446	224	-27.129	656.121	0	446	491	664	116.565	1.000	2.000	0.500	1.000
1303	1	227.000	0.000	227	227	227	583.500	664.500	583.500	664.500	2.828	583	664	1	1	1.128	1.128	0.000	1.000	1.414	227	227	NaN	NaN	0	227	583	664	135.000	1.000	1.000	1.000	1.000
1304	11	218.364	3.557	219	211	225	1102.318	665.773	1102.328	665.765	16.728	1099	664	6	4	4.841	2.893	14.981	0.494	6.708	2402	219	NaN	-11814.948	0	2402	1099	667	26.565	4.000	1.674	0.598	0.611
1305	1	214.000	0.000	214	214	214	693.500	665.500	693.500	665.500	2.828	693	665	1	1	1.128	1.128	0.000	1.000	1.414	214	214	-26.844	638.011	0	214	693	665	135.000	1.000	1.000	1.000	1.000
1306	1	220.000	0.000	220	220	220	850.500	665.500	850.500	665.500	2.828	850	665	1	1	1.128	1.128	0.000	1.000	1.414	220	220	-27.218	656.011	0	220	850	665	135.000	1.000	1.000	1.000	1.000
1307	3	221.000	1.000	220	220	222	551.500	667.500	551.500	667.498	6.828	551	666	1	3	3.385	1.128	90.000	0.809	3.162	663	221	NaN	-673.066	0	663	551	666	108.435	1.000	3.000	0.333	1.000
1308	2	219.500	0.707	219	219	220	554.000	666.500	553.999	666.500	4.243	553	666	2	1	2.257	1.128	0.000	1.000	2.236	439	220	NaN	-664.772	0	439	553	666	153.435	1.000	2.000	0.500	1.000
1309	2	228.000	1.414	227	227	229	586.500	667.000	586.500	667.003	4.828	586	666	1	2	2.257	1.128	90.000	1.000	2.236	456	229	-38.178	1316.358	0	456	586	666	116.565	1.000	2.000	0.500	1.000
1310	1	210.000	0.000	210	210	210	1211.500	666.500	1211.500	666.500	2.828	1211	666	1	1	1.128	1.128	0.000	1.000	1.414	210	210	-26.591	626.011	0	210	1211	666	135.000	1.000	1.000	1.000	1.000
1311	1	207.000	0.000	207	207	207	1312.500	666.500	1312.500	666.500	2.828	1312	666	1	1	1.128	1.128	0.000	1.000	1.414	207	207	NaN	NaN	0	207	1312	666	135.000	1.000	1.000	1.000	1.000
1312	1	224.000	0.000	224	224	224	490.500	667.500	490.500	667.500	2.828	490	667	1	1	1.128	1.128	0.000	1.000	1.414	224	224	NaN	-676.011	0	224	490	667	135.000	1.000	1.000	1.000	1.000
1313	11	213.727	4.692	209	209	223	870.136	669.773	870.119	669.762	14.728	868	667	4	5	4.670	2.999	126.690	0.637	6.403	2351	213	-26.655	826.385	0	2351	868	667	128.660	4.000	1.557	0.642	0.667
1314	2	221.000	1.414	220	220	222	1094.000	667.500	1093.998	667.500	4.243	1093	667	2	1	2.257	1.128	0.000	1.000	2.236	442	222	NaN	-676.125	0	442	1093	667	153.435	1.000	2.000	0.500	1.000
1315	1	218.000	0.000	218	218	218	1209.500	667.500	1209.500	667.500	2.828	1209	667	1	1	1.128	1.128	0.000	1.000	1.414	218	218	NaN	NaN	0	218	1209	667	135.000	1.000	1.000	1.000	1.000
1316	1	219.000	0.000	219	219	219	548.500	668.500	548.500	668.500	2.828	548	668	1	1	1.128	1.128	0.000	1.000	1.414	219	219	NaN	-661.011	0	219	548	668	135.000	1.000	1.000	1.000	1.000
1317	2	220.500	0.707	220	220	221	865.000	669.000	865.000	669.000	5.657	864	668	2	2	2.596	0.981	135.000	0.785	2.828	441	221	0.000	-2.000	0	441	864	668	135.000	1.414	2.646	0.378	0.667
1318	10	218.400	1.897	219	215	221	1211.200	669.800	1211.196	669.800	20.728	1207	668	8	3	6.428	1.981	18.023	0.292	8.544	2184	219	NaN	-4034.907	0	2184	1207	671	20.556	3.000	3.245	0.308	0.556
1319	1	224.000	0.000	224	224	224	1216.500	668.500	1216.500	668.500	2.828	1216	668	1	1	1.128	1.128	0.000	1.000	1.414	224	224	-27.465	668.011	0	224	1216	668	135.000	1.000	1.000	1.000	1.000
1320	1	216.000	0.000	216	216	216	579.500	669.500	579.500	669.500	2.828	579	669	1	1	1.128	1.128	0.000	1.000	1.414	216	216	NaN	-652.011	0	216	579	669	135.000	1.000	1.000	1.000	1.000
1321	1	211.000	0.000	211	211	211	743.500	669.500	743.500	669.500	2.828	743	669	1	1	1.128	1.128	0.000	1.000	1.414	211	211	NaN	-637.011	0	211	743	669	135.000	1.000	1.000	1.000	1.000
1322	3	219.667	1.528	218	218	221	1223.500	670.167	1223.495	670.169	7.071	1222	669	3	2	3.213	1.189	28.155	0.754	3.606	659	220	-0.382	-1.500	0	659	1222	671	33.690	1.790	2.702	0.370	0.667
1323	4	211.000	4.082	205	205	214	1349.500	670.250	1349.499	670.259	8.485	1348	669	3	3	3.676	1.385	50.310	0.698	4.243	844	213	-28.498	865.003	0	844	1348	672	45.000	2.121	2.654	0.377	0.667
1324	3	226.667	4.726	223	223	232	551.167	670.833	551.172	670.841	5.657	550	670	2	2	2.365	1.615	135.000	1.000	2.828	680	225	NaN	-1397.810	0	680	550	670	135.000	2.000	1.464	0.683	0.857
1325	43	215.326	4.694	214	204	227	556.733	674.849	556.724	674.831	37.113	551	670	11	10	9.844	5.562	123.111	0.392	13.038	9259	214	NaN	-38724.182	0	9259	551	673	147.529	7.506	1.770	0.565	0.628
1326	19	218.789	3.521	221	213	225	684.184	673.605	684.183	673.593	23.556	682	670	4	8	7.599	3.184	89.714	0.430	8.544	4157	220	NaN	-17963.157	0	4157	683	678	69.444	4.000	2.387	0.419	0.691
1327	5	217.000	3.742	217	213	223	692.300	671.500	692.307	671.498	9.899	691	670	3	3	3.430	1.856	53.350	0.641	4.243	1085	217	-39.164	1826.005	0	1085	691	673	45.000	2.685	1.848	0.541	0.667
1328	2	219.500	3.536	217	217	222	749.000	671.000	748.995	670.995	5.657	748	670	2	2	2.596	0.981	135.000	0.785	2.828	439	222	NaN	-1541.552	0	439	748	670	135.000	1.414	2.646	0.378	0.667
1329	5	218.200	2.168	217	217	222	751.900	673.100	751.902	673.103	10.485	750	671	3	4	3.998	1.592	53.677	0.572	5.000	1091	217	NaN	-4130.753	0	1091	750	675	53.130	2.502	2.511	0.398	0.625
1330	2	221.000	2.828	219	219	223	1234.000	671.500	1233.995	671.500	4.243	1233	671	2	1	2.257	1.128	0.000	1.000	2.236	442	223	NaN	-1516.885	0	442	1233	671	153.435	1.000	2.000	0.500	1.000
1331	20	218.350	3.924	221	210	224	498.450	675.350	498.435	675.350	17.556	496	672	5	6	5.921	4.301	118.962	0.815	7.211	4367	219	-34.539	1536.186	0	4367	496	672	123.690	5.000	1.377	0.726	0.769
1332	1	222.000	0.000	222	222	222	579.500	672.500	579.500	672.500	2.828	579	672	1	1	1.128	1.128	0.000	1.000	1.414	222	222	-27.342	662.011	0	222	579	672	135.000	1.000	1.000	1.000	1.000
1333	3	217.667	6.807	210	210	223	740.167	672.833	740.178	672.842	5.657	739	672	2	2	2.365	1.615	135.000	1.000	2.828	653	220	NaN	-1058.891	0	653	739	672	135.000	2.000	1.464	0.683	0.857
1334	5	215.400	4.393	209	209	221	747.100	673.300	747.088	673.306	9.071	745	672	4	2	3.732	1.706	5.152	0.764	4.123	1077	216	NaN	-14981.687	0	1077	745	673	165.964	2.000	2.188	0.457	0.769
1335	2	214.500	0.707	214	214	215	755.000	672.500	755.000	672.500	4.243	754	672	2	1	2.257	1.128	0.000	1.000	2.236	429	215	0.000	-1.999	0	429	754	672	153.435	1.000	2.000	0.500	1.000
1336	1	218.000	0.000	218	218	218	1237.500	672.500	1237.500	672.500	2.828	1237	672	1	1	1.128	1.128	0.000	1.000	1.414	218	218	NaN	NaN	0	218	1237	672	135.000	1.000	1.000	1.000	1.000
1337	3	217.333	5.508	212	212	223	547.500	674.167	547.492	674.167	7.071	546	673	3	2	3.213	1.189	151.845	0.754	3.606	652	217	0.105	-1.500	0	652	546	673	146.310	1.790	2.702	0.370	0.667
1338	3	214.333	5.508	209	209	220	1240.500	673.500	1240.490	673.500	6.243	1239	673	3	1	3.385	1.128	0.000	0.967	3.162	643	214	0.212	-1.500	0	643	1239	673	161.565	1.000	3.000	0.333	1.000
1339	2	216.000	7.071	211	211	221	578.000	675.000	577.988	674.988	5.657	577	674	2	2	2.596	0.981	135.000	0.785	2.828	432	221	NaN	-953.618	0	432	577	674	135.000	1.414	2.646	0.378	0.667
1340	2	218.000	0.000	218	218	218	959.500	675.000	959.500	675.000	4.828	959	674	1	2	2.257	1.128	90.000	1.000	2.236	436	218	-38.316	1303.022	0	436	959	674	116.565	1.000	2.000	0.500	1.000
1341	3	216.333	3.786	212	212	219	1326.833	674.833	1326.836	674.826	5.657	1326	674	2	2	2.365	1.615	45.000	1.000	2.828	649	218	-0.624	-1.500	0	649	1326	676	45.000	2.000	1.464	0.683	0.857
1342	4	208.750	6.185	214	202	214	534.250	676.250	534.229	676.244	7.657	533	675	3	2	3.192	1.596	161.565	0.857	3.606	835	214	NaN	-998.648	0	835	533	675	146.310	2.000	2.000	0.500	0.800
1343	3	212.000	3.000	209	209	215	539.833	675.833	539.834	675.837	5.657	539	675	2	2	2.365	1.615	45.000	1.000	2.828	636	212	-40.081	1569.841	0	636	539	677	45.000	2.000	1.464	0.683	0.857
1344	15	222.133	3.461	221	214	228	901.700	677.500	901.688	677.511	17.314	899	675	6	5	5.370	3.556	32.492	0.629	7.211	3332	223	-0.533	0.393	0	3332	899	680	33.690	4.921	1.510	0.662	0.714
1345	17	217.941	4.723	220	208	224	945.618	677.794	945.620	677.799	19.556	942	675	7	6	6.502	3.329	35.116	0.559	8.485	3705	219	-23.900	1106.859	0	3705	942	681	45.000	4.458	1.953	0.512	0.642
1346	1	220.000	0.000	220	220	220	1062.500	675.500	1062.500	675.500	2.828	1062	675	1	1	1.128	1.128	0.000	1.000	1.414	220	220	-27.218	656.011	0	220	1062	675	135.000	1.000	1.000	1.000	1.000
1347	11	215.545	4.458	218	207	221	1242.682	676.682	1242.701	676.695	24.385	1239	675	7	4	4.821	2.905	0.947	0.232	7.071	2371	217	375.688	-48810.735	0	2371	1239	676	171.870	4.000	1.660	0.603	0.512
1348	4	215.750	0.957	215	215	217	1346.750	676.750	1346.752	676.750	9.071	1345	675	3	3	3.589	1.419	45.000	0.611	4.243	863	216	NaN	-2778.550	0	863	1345	678	45.000	2.121	2.530	0.395	0.615
1349	2	222.500	2.121	221	221	224	785.000	676.500	785.003	676.500	4.243	784	676	2	1	2.257	1.128	0.000	1.000	2.236	445	224	0.000	-2.000	0	445	784	676	153.435	1.000	2.000	0.500	1.000
1350	1	222.000	0.000	222	222	222	961.500	676.500	961.500	676.500	2.828	961	676	1	1	1.128	1.128	0.000	1.000	1.414	222	222	NaN	NaN	0	222	961	676	135.000	1.000	1.000	1.000	1.000
1351	1	222.000	0.000	222	222	222	952.500	677.500	952.500	677.500	2.828	952	677	1	1	1.128	1.128	0.000	1.000	1.414	222	222	NaN	NaN	0	222	952	677	135.000	1.000	1.000	1.000	1.000
1352	1	221.000	0.000	221	221	221	428.500	678.500	428.500	678.500	2.828	428	678	1	1	1.128	1.128	0.000	1.000	1.414	221	221	-27.280	659.011	0	221	428	678	135.000	1.000	1.000	1.000	1.000
1353	3	219.000	6.245	214	214	226	768.167	678.833	768.169	678.843	5.657	767	678	2	2	2.365	1.615	135.000	1.000	2.828	657	217	0.470	-1.500	0	657	767	678	135.000	2.000	1.464	0.683	0.857
1354	2	220.500	3.536	218	218	223	771.000	678.500	771.006	678.500	4.243	770	678	2	1	2.257	1.128	0.000	1.000	2.236	441	223	-33.567	1096.143	0	441	770	678	153.435	1.000	2.000	0.500	1.000
1355	3	224.333	3.215	222	222	228	954.833	678.833	954.831	678.839	5.657	954	678	2	2	2.365	1.615	45.000	1.000	2.828	673	223	-39.723	1582.337	0	673	954	680	45.000	2.000	1.464	0.683	0.857
1356	3	221.000	1.000	220	220	222	1249.833	678.833	1249.833	678.835	5.657	1249	678	2	2	2.365	1.615	45.000	1.000	2.828	663	221	0.595	-1.500	0	663	1249	680	45.000	2.000	1.464	0.683	0.857
1357	9	213.333	3.708	213	206	217	1194.167	679.833	1194.183	679.837	13.071	1191	679	6	2	5.643	2.031	176.830	0.662	6.083	1920	214	-27.588	756.261	0	1920	1191	679	170.538	2.000	2.779	0.360	0.857
1358	14	214.929	3.626	211	210	220	1344.929	681.500	1344.914	681.491	20.385	1342	679	6	5	5.543	3.216	27.007	0.423	7.211	3009	215	-29.853	1785.745	0	3009	1342	683	33.690	4.518	1.724	0.580	0.622
1359	1	217.000	0.000	217	217	217	1349.500	679.500	1349.500	679.500	2.828	1349	679	1	1	1.128	1.128	0.000	1.000	1.414	217	217	-27.031	647.011	0	217	1349	679	135.000	1.000	1.000	1.000	1.000
1360	10	209.400	5.016	207	206	223	272.200	681.900	272.215	681.887	11.899	270	680	4	4	4.859	2.621	36.155	0.887	5.657	2094	209	2.272	3.900	0	2094	270	684	45.000	3.480	1.854	0.539	0.800
1361	1	215.000	0.000	215	215	215	567.500	680.500	567.500	680.500	2.828	567	680	1	1	1.128	1.128	0.000	1.000	1.414	215	215	-26.906	641.011	0	215	567	680	135.000	1.000	1.000	1.000	1.000
1362	1	220.000	0.000	220	220	220	773.500	680.500	773.500	680.500	2.828	773	680	1	1	1.128	1.128	0.000	1.000	1.414	220	220	-27.218	656.011	0	220	773	680	135.000	1.000	1.000	1.000	1.000
1363	3	220.667	2.082	219	219	223	934.167	681.167	934.164	681.169	5.657	933	680	2	2	2.365	1.615	45.000	1.000	2.828	662	220	0.595	-1.500	0	662	933	682	45.000	2.000	1.464	0.683	0.857
1364	14	218.786	6.253	211	211	227	949.429	681.929	949.447	681.924	15.314	946	680	6	4	5.746	3.102	27.404	0.750	6.708	3063	222	-16.330	632.386	0	3063	946	683	26.565	3.887	1.852	0.540	0.778
1365	1	218.000	0.000	218	218	218	1288.500	680.500	1288.500	680.500	2.828	1288	680	1	1	1.128	1.128	0.000	1.000	1.414	218	218	NaN	NaN	0	218	1288	680	135.000	1.000	1.000	1.000	1.000
1366	5	215.400	6.618	220	204	220	1291.100	681.500	1291.094	681.494	9.071	1290	680	2	3	3.244	1.963	90.000	0.764	3.606	1077	217	NaN	-2918.093	0	1077	1290	680	123.690	2.000	1.653	0.605	0.833
1367	1	217.000	0.000	217	217	217	556.500	681.500	556.500	681.500	2.828	556	681	1	1	1.128	1.128	0.000	1.000	1.414	217	217	-27.031	647.011	0	217	556	681	135.000	1.000	1.000	1.000	1.000
1368	1	224.000	0.000	224	224	224	569.500	681.500	569.500	681.500	2.828	569	681	1	1	1.128	1.128	0.000	1.000	1.414	224	224	NaN	-676.011	0	224	569	681	135.000	1.000	1.000	1.000	1.000
1369	1	229.000	0.000	229	229	229	571.500	681.500	571.500	681.500	2.828	571	681	1	1	1.128	1.128	0.000	1.000	1.414	229	229	NaN	NaN	0	229	571	681	135.000	1.000	1.000	1.000	1.000
1370	7	220.000	6.856	226	210	226	647.214	682.071	647.236	682.076	9.657	645	681	4	2	4.154	2.146	8.350	0.943	4.472	1540	223	89.801	-6311.174	0	1540	645	683	26.565	2.000	1.936	0.517	0.933
1371	4	220.000	2.944	217	217	223	766.750	682.750	766.746	682.748	9.071	765	681	3	3	3.589	1.419	45.000	0.611	4.243	880	222	-42.042	1865.604	0	880	765	684	45.000	2.121	2.530	0.395	0.615
1372	2	222.500	0.707	222	222	223	834.000	681.500	833.999	681.500	4.243	833	681	2	1	2.257	1.128	0.000	1.000	2.236	445	223	NaN	-1343.035	0	445	833	681	153.435	1.000	2.000	0.500	1.000
1373	5	221.400	5.320	214	214	227	954.500	682.500	954.493	682.495	8.485	953	681	3	3	2.523	2.523	0.000	0.873	3.162	1107	221	-0.286	-1.272	0	1107	954	681	108.435	2.828	1.000	1.000	0.714
1374	1	222.000	0.000	222	222	222	1002.500	681.500	1002.500	681.500	2.828	1002	681	1	1	1.128	1.128	0.000	1.000	1.414	222	222	-27.342	662.011	0	222	1002	681	135.000	1.000	1.000	1.000	1.000
1375	3	210.000	1.732	209	209	212	1161.500	682.500	1161.500	682.501	6.828	1161	681	1	3	3.385	1.128	90.000	0.809	3.162	630	209	NaN	-986.662	0	630	1161	681	108.435	1.000	3.000	0.333	1.000
1376	3	219.000	1.732	218	218	221	1354.500	682.500	1354.495	682.505	8.485	1353	681	3	3	3.969	0.963	45.000	0.524	4.243	657	218	-32.149	937.610	0	657	1353	684	45.000	1.414	4.123	0.243	0.600
1377	5	219.200	5.167	214	214	226	770.500	683.300	770.519	683.293	11.899	768	682	5	3	5.322	1.196	27.123	0.444	5.831	1096	218	-26.342	855.062	0	1096	768	685	30.964	1.792	4.450	0.225	0.588
1378	1	221.000	0.000	221	221	221	1285.500	682.500	1285.500	682.500	2.828	1285	682	1	1	1.128	1.128	0.000	1.000	1.414	221	221	NaN	NaN	0	221	1285	682	135.000	1.000	1.000	1.000	1.000
1379	1	224.000	0.000	224	224	224	572.500	683.500	572.500	683.500	2.828	572	683	1	1	1.128	1.128	0.000	1.000	1.414	224	224	NaN	NaN	0	224	572	683	135.000	1.000	1.000	1.000	1.000
1380	27	212.074	3.741	208	207	221	885.833	687.167	885.833	687.155	20.485	884	683	4	8	8.813	3.901	99.379	0.809	8.944	5726	212	NaN	-3634.316	0	5726	884	683	116.565	4.000	2.259	0.443	0.915
1381	2	220.500	0.707	220	220	221	1276.000	683.500	1276.001	683.500	4.243	1275	683	2	1	2.257	1.128	0.000	1.000	2.236	441	221	0.000	-2.000	0	441	1275	683	153.435	1.000	2.000	0.500	1.000
1382	1	208.000	0.000	208	208	208	1347.500	683.500	1347.500	683.500	2.828	1347	683	1	1	1.128	1.128	0.000	1.000	1.414	208	208	-26.464	620.011	0	208	1347	683	135.000	1.000	1.000	1.000	1.000
1383	5	219.400	2.702	215	215	222	1106.300	685.500	1106.302	685.498	10.485	1104	684	4	3	4.356	1.462	25.670	0.572	5.000	1097	220	-0.997	-0.414	0	1097	1104	687	36.870	2.214	2.980	0.336	0.625
1384	1	218.000	0.000	218	218	218	421.500	685.500	421.500	685.500	2.828	421	685	1	1	1.128	1.128	0.000	1.000	1.414	218	218	-27.094	650.011	0	218	421	685	135.000	1.000	1.000	1.000	1.000
1385	2	223.000	1.414	222	222	224	428.000	685.500	428.002	685.500	4.243	427	685	2	1	2.257	1.128	0.000	1.000	2.236	446	224	NaN	-1367.405	0	446	427	685	153.435	1.000	2.000	0.500	1.000
1386	1	225.000	0.000	225	225	225	573.500	685.500	573.500	685.500	2.828	573	685	1	1	1.128	1.128	0.000	1.000	1.414	225	225	NaN	-679.011	0	225	573	685	135.000	1.000	1.000	1.000	1.000
1387	43	218.698	4.652	220	205	226	1265.058	688.128	1265.058	688.124	28.385	1260	685	10	7	9.561	5.726	163.567	0.671	10.817	9404	220	41.237	-3366.236	0	9404	1260	686	146.310	6.963	1.670	0.599	0.782
1388	3	212.000	3.000	209	209	215	1344.500	685.500	1344.509	685.500	6.243	1343	685	3	1	3.385	1.128	0.000	0.967	3.162	636	212	NaN	-697.793	0	636	1343	685	161.565	1.000	3.000	0.333	1.000
1389	16	218.812	4.708	220	210	227	232.438	688.938	232.441	688.946	26.627	230	686	6	6	6.084	3.348	126.469	0.284	8.485	3501	220	-28.409	1098.862	0	3501	230	686	135.000	4.923	1.817	0.550	0.582
1390	4	225.000	4.000	223	223	231	643.750	687.750	643.756	687.757	7.657	643	686	2	3	3.192	1.596	108.435	0.857	3.606	900	223	1.149	-0.671	0	900	643	686	123.690	2.000	2.000	0.500	0.800
1391	1	223.000	0.000	223	223	223	768.500	686.500	768.500	686.500	2.828	768	686	1	1	1.128	1.128	0.000	1.000	1.414	223	223	NaN	NaN	0	223	768	686	135.000	1.000	1.000	1.000	1.000
1392	1	219.000	0.000	219	219	219	423.500	687.500	423.500	687.500	2.828	423	687	1	1	1.128	1.128	0.000	1.000	1.414	219	219	-27.156	653.011	0	219	423	687	135.000	1.000	1.000	1.000	1.000
1393	1	206.000	0.000	206	206	206	497.500	687.500	497.500	687.500	2.828	497	687	1	1	1.128	1.128	0.000	1.000	1.414	206	206	NaN	NaN	0	206	497	687	135.000	1.000	1.000	1.000	1.000
1394	34	217.676	6.456	215	206	228	576.794	695.735	576.782	695.719	36.142	575	687	3	16	16.140	2.682	86.893	0.327	16.279	7401	218	15.298	-794.926	0	7401	575	703	79.380	3.000	6.018	0.166	0.791
1395	7	218.286	3.039	217	214	224	899.643	688.643	899.643	688.650	10.485	898	687	4	3	3.742	2.382	14.872	0.800	4.472	1528	218	0.835	0.343	0	1528	898	690	26.565	3.000	1.571	0.636	0.737
1396	1	228.000	0.000	228	228	228	1182.500	687.500	1182.500	687.500	2.828	1182	687	1	1	1.128	1.128	0.000	1.000	1.414	228	228	NaN	-688.012	0	228	1182	687	135.000	1.000	1.000	1.000	1.000
1397	2	224.500	0.707	224	224	225	1359.000	687.500	1359.001	687.500	4.243	1358	687	2	1	2.257	1.128	0.000	1.000	2.236	449	225	NaN	-679.772	0	449	1358	687	153.435	1.000	2.000	0.500	1.000
1398	2	221.000	1.414	220	220	222	620.000	689.000	619.998	689.002	5.657	619	688	2	2	2.596	0.981	45.000	0.785	2.828	442	222	0.000	-2.000	0	442	619	690	45.000	1.414	2.646	0.378	0.667
1399	1	218.000	0.000	218	218	218	767.500	688.500	767.500	688.500	2.828	767	688	1	1	1.128	1.128	0.000	1.000	1.414	218	218	NaN	NaN	0	218	767	688	135.000	1.000	1.000	1.000	1.000
1400	4	218.250	2.986	219	214	221	775.250	688.750	775.257	688.745	7.071	774	688	3	2	3.192	1.596	18.435	1.000	3.606	873	219	-28.811	777.150	0	873	774	690	33.690	2.000	2.000	0.500	0.800
1401	30	220.833	6.182	223	203	229	937.233	691.533	937.246	691.566	22.385	934	688	7	8	8.089	4.722	125.502	0.752	8.944	6625	223	7.691	-460.440	0	6625	935	688	116.565	5.602	1.713	0.584	0.779
1402	2	220.500	0.707	220	220	221	1105.000	688.500	1105.001	688.500	4.243	1104	688	2	1	2.257	1.128	0.000	1.000	2.236	441	221	NaN	-667.772	0	441	1104	688	153.435	1.000	2.000	0.500	1.000
1403	1	220.000	0.000	220	220	220	1186.500	688.500	1186.500	688.500	2.828	1186	688	1	1	1.128	1.128	0.000	1.000	1.414	220	220	-27.218	656.011	0	220	1186	688	135.000	1.000	1.000	1.000	1.000
1404	4	223.500	1.732	222	222	225	1345.000	689.750	1345.000	689.745	8.485	1344	688	2	3	2.887	1.764	75.128	0.698	3.606	894	225	-49.775	2348.998	0	894	1344	691	56.310	2.000	1.637	0.611	0.727
1405	1	219.000	0.000	219	219	219	207.500	689.500	207.500	689.500	2.828	207	689	1	1	1.128	1.128	0.000	1.000	1.414	219	219	NaN	-661.011	0	219	207	689	135.000	1.000	1.000	1.000	1.000
1406	1	221.000	0.000	221	221	221	209.500	689.500	209.500	689.500	2.828	209	689	1	1	1.128	1.128	0.000	1.000	1.414	221	221	NaN	-667.011	0	221	209	689	135.000	1.000	1.000	1.000	1.000
1407	17	221.176	8.798	227	202	229	306.441	691.441	306.428	691.449	15.314	304	689	5	5	4.937	4.384	0.562	0.911	5.831	3760	225	-1.246	-0.131	0	3760	304	690	149.036	4.921	1.126	0.888	0.810
1408	1	223.000	0.000	223	223	223	633.500	689.500	633.500	689.500	2.828	633	689	1	1	1.128	1.128	0.000	1.000	1.414	223	223	-27.403	665.011	0	223	633	689	135.000	1.000	1.000	1.000	1.000
1409	3	213.667	2.517	211	211	216	1181.167	690.500	1181.166	690.508	8.485	1180	689	2	3	2.446	1.561	90.000	0.524	3.162	641	214	NaN	-1059.521	0	641	1181	689	108.435	2.000	1.567	0.638	0.600
1410	1	213.000	0.000	213	213	213	1184.500	689.500	1184.500	689.500	2.828	1184	689	1	1	1.128	1.128	0.000	1.000	1.414	213	213	NaN	NaN	0	213	1184	689	135.000	1.000	1.000	1.000	1.000
1411	1	227.000	0.000	227	227	227	1342.500	689.500	1342.500	689.500	2.828	1342	689	1	1	1.128	1.128	0.000	1.000	1.414	227	227	NaN	-685.011	0	227	1342	689	135.000	1.000	1.000	1.000	1.000
1412	8	223.375	1.768	221	221	226	301.000	692.000	300.999	691.997	9.657	300	690	2	4	4.514	2.257	90.000	1.000	4.472	1787	224	-41.727	1620.897	0	1787	300	690	116.565	2.000	2.000	0.500	1.000
1413	4	219.250	6.551	211	211	225	443.750	692.000	443.731	691.979	10.485	442	690	3	4	4.428	1.150	126.091	0.457	5.000	877	224	-0.399	-1.477	0	877	442	690	126.870	1.947	3.850	0.260	0.571
1414	15	225.533	5.383	230	214	231	639.500	692.633	639.483	692.645	19.556	637	690	6	6	6.487	2.944	54.475	0.493	7.810	3383	227	-25.757	876.921	0	3383	637	695	39.806	4.005	2.203	0.454	0.652
1415	4	222.500	2.646	220	220	226	771.250	691.750	771.258	691.757	9.071	770	690	3	3	3.589	1.419	135.000	0.611	4.243	890	223	NaN	-3443.834	0	890	770	690	135.000	2.121	2.530	0.395	0.615
1416	6	221.667	3.266	222	216	226	1045.000	691.000	1044.989	691.004	9.071	1043	690	4	2	3.988	1.916	18.435	0.916	4.472	1330	222	-40.848	2052.787	0	1330	1043	692	26.565	2.000	2.082	0.480	0.857
1417	78	204.603	5.783	199	195	222	1130.641	694.769	1130.682	694.759	43.355	1125	690	12	11	12.163	8.165	50.894	0.521	15.620	15959.000	204	-7.844	371.456	0	15959.000	1125	701	39.806	9.729	1.490	0.671	0.754
1418	6	214.333	3.204	209	209	218	1357.333	691.333	1357.339	691.331	10.485	1356	690	3	3	3.327	2.296	24.699	0.686	4.243	1286	215	NaN	-1659.762	0	1286	1356	693	45.000	3.000	1.449	0.690	0.750
1419	1	216.000	0.000	216	216	216	447.500	691.500	447.500	691.500	2.828	447	691	1	1	1.128	1.128	0.000	1.000	1.414	216	216	NaN	NaN	0	216	447	691	135.000	1.000	1.000	1.000	1.000
1420	14	210.929	2.615	209	207	217	486.429	693.929	486.427	693.921	14.485	484	691	4	5	5.205	3.425	66.649	0.838	6.403	2953	211	NaN	-9379.742	0	2953	484	696	51.340	4.000	1.520	0.658	0.848
1421	5	221.200	2.864	218	218	225	666.100	693.100	666.103	693.098	9.657	665	691	2	4	4.076	1.562	69.006	0.674	4.472	1106	221	-36.657	1330.074	0	1106	665	695	63.435	2.000	2.610	0.383	0.769
1422	26	223.308	6.065	225	210	234	680.731	694.308	680.748	694.310	25.213	676	691	9	7	8.137	4.068	34.926	0.514	9.849	5806	225	-12.487	523.919	0	5806	676	697	23.962	5.367	2.000	0.500	0.658
1423	2	215.000	0.000	215	215	215	1348.000	691.500	1348.000	691.500	4.243	1347	691	2	1	2.257	1.128	0.000	1.000	2.236	430	215	NaN	-649.011	0	430	1347	691	153.435	1.000	2.000	0.500	1.000
1424	8	221.250	2.252	219	218	224	319.875	693.625	319.870	693.627	15.556	317	692	6	3	5.316	1.916	3.409	0.415	6.325	1770	222	-55.465	3407.298	0	1770	317	695	18.435	3.000	2.774	0.360	0.533
1425	4	219.250	7.274	214	214	230	623.250	692.750	623.268	692.747	7.071	622	692	3	2	3.192	1.596	18.435	1.000	3.606	877	217	1570.599	-226302.262	0	877	622	694	33.690	2.000	2.000	0.500	0.800
1426	2	220.500	4.950	217	217	224	1271.000	692.500	1270.992	692.500	4.243	1270	692	2	1	2.257	1.128	0.000	1.000	2.236	441	224	NaN	-1840.843	0	441	1270	692	153.435	1.000	2.000	0.500	1.000
1427	16	219.188	5.256	219	209	227	1331.375	694.250	1331.366	694.263	15.314	1328	692	6	4	5.677	3.588	18.908	0.857	6.325	3507	220	-0.320	-0.772	0	3507	1328	695	18.435	4.000	1.582	0.632	0.821
1428	4	214.500	5.686	212	211	223	1352.250	692.750	1352.240	692.760	7.071	1351	692	3	2	3.192	1.596	18.435	1.000	3.606	858	212	1.147	-0.673	0	858	1351	694	33.690	2.000	2.000	0.500	0.800
1429	12	220.583	5.838	218	207	230	570.667	694.583	570.711	694.589	19.314	567	693	7	3	7.232	2.113	178.328	0.404	7.616	2647	220	NaN	-16903.182	0	2647	567	693	156.801	3.000	3.424	0.292	0.571
1430	3	219.000	1.000	218	218	220	725.833	694.500	725.835	694.497	7.657	725	693	2	3	3.213	1.189	61.845	0.643	3.606	657	219	NaN	-1003.688	0	657	725	696	56.310	1.790	2.702	0.370	0.667
1431	1	224.000	0.000	224	224	224	741.500	693.500	741.500	693.500	2.828	741	693	1	1	1.128	1.128	0.000	1.000	1.414	224	224	NaN	-676.011	0	224	741	693	135.000	1.000	1.000	1.000	1.000
1432	6	206.667	2.805	203	203	210	856.000	694.667	855.996	694.670	9.899	854	693	4	3	3.931	1.943	149.036	0.769	4.472	1240	208	-0.188	-1.292	0	1240	854	694	153.435	2.685	2.023	0.494	0.706
1433	1	229.000	0.000	229	229	229	881.500	693.500	881.500	693.500	2.828	881	693	1	1	1.128	1.128	0.000	1.000	1.414	229	229	NaN	-691.012	0	229	881	693	135.000	1.000	1.000	1.000	1.000
1434	3	212.667	4.933	207	207	216	1175.167	694.167	1175.176	694.163	5.657	1174	693	2	2	2.365	1.615	45.000	1.000	2.828	638	215	NaN	-4933.289	0	638	1174	695	45.000	2.000	1.464	0.683	0.857
1435	1	216.000	0.000	216	216	216	1177.500	693.500	1177.500	693.500	2.828	1177	693	1	1	1.128	1.128	0.000	1.000	1.414	216	216	-26.969	644.011	0	216	1177	693	135.000	1.000	1.000	1.000	1.000
1436	2	215.500	2.121	214	214	217	1336.000	694.000	1336.003	694.003	5.657	1335	693	2	2	2.596	0.981	135.000	0.785	2.828	431	217	-36.744	1227.389	0	431	1335	693	135.000	1.414	2.646	0.378	0.667
1437	2	217.000	1.414	216	216	218	1349.000	693.500	1349.002	693.500	4.243	1348	693	2	1	2.257	1.128	0.000	1.000	2.236	434	218	-37.706	1273.403	0	434	1348	693	153.435	1.000	2.000	0.500	1.000
1438	2	216.500	7.778	211	211	222	447.500	695.000	447.500	695.013	4.828	447	694	1	2	2.257	1.128	90.000	1.000	2.236	433	222	-20.287	440.393	0	433	447	694	116.565	1.000	2.000	0.500	1.000
1439	1	219.000	0.000	219	219	219	885.500	694.500	885.500	694.500	2.828	885	694	1	1	1.128	1.128	0.000	1.000	1.414	219	219	NaN	-661.011	0	219	885	694	135.000	1.000	1.000	1.000	1.000
1440	2	210.000	0.000	210	210	210	1343.000	694.500	1343.000	694.500	4.243	1342	694	2	1	2.257	1.128	0.000	1.000	2.236	420	210	-37.605	1255.022	0	420	1342	694	153.435	1.000	2.000	0.500	1.000
1441	9	218.333	7.000	223	206	225	1356.278	697.167	1356.283	697.171	15.314	1355	694	3	6	5.866	1.953	106.111	0.482	6.708	1965	222	NaN	-16285.557	0	1965	1355	694	116.565	2.911	3.003	0.333	0.600
1442	28	224.357	4.474	225	213	233	733.571	698.036	733.559	698.042	34.627	727	695	14	6	11.923	2.990	15.726	0.293	14.866	6282	225	-28.080	887.626	0	6282	727	701	19.654	4.921	3.988	0.251	0.577
1443	1	223.000	0.000	223	223	223	749.500	695.500	749.500	695.500	2.828	749	695	1	1	1.128	1.128	0.000	1.000	1.414	223	223	-27.403	665.011	0	223	749	695	135.000	1.000	1.000	1.000	1.000
1444	12	219.333	6.199	217	211	231	886.000	697.083	885.994	697.101	18.142	883	695	6	4	5.541	2.757	179.048	0.458	6.708	2632	218	0.873	-0.008	0	2632	883	696	153.435	4.000	2.009	0.498	0.585
1445	1	223.000	0.000	223	223	223	1037.500	695.500	1037.500	695.500	2.828	1037	695	1	1	1.128	1.128	0.000	1.000	1.414	223	223	-27.403	665.011	0	223	1037	695	135.000	1.000	1.000	1.000	1.000
1446	9	213.556	6.227	218	203	219	1169.278	698.278	1169.272	698.285	17.556	1167	695	4	6	4.763	2.406	72.881	0.367	6.708	1922	217	63.659	-4371.302	0	1922	1167	701	63.435	3.639	1.980	0.505	0.514
1447	1	226.000	0.000	226	226	226	1326.500	695.500	1326.500	695.500	2.828	1326	695	1	1	1.128	1.128	0.000	1.000	1.414	226	226	NaN	-682.011	0	226	1326	695	135.000	1.000	1.000	1.000	1.000
1448	1	223.000	0.000	223	223	223	1339.500	695.500	1339.500	695.500	2.828	1339	695	1	1	1.128	1.128	0.000	1.000	1.414	223	223	-27.403	665.011	0	223	1339	695	135.000	1.000	1.000	1.000	1.000
1449	2	216.500	6.364	212	212	221	1350.500	696.000	1350.500	695.990	4.828	1350	695	1	2	2.257	1.128	90.000	1.000	2.236	433	221	0.000	-2.000	0	433	1350	695	116.565	1.000	2.000	0.500	1.000
1450	6	210.167	1.722	210	208	213	476.000	697.000	476.002	697.002	9.071	474	696	4	2	3.988	1.916	18.435	0.916	4.472	1261	210	-36.224	1194.214	0	1261	474	698	26.565	2.000	2.082	0.480	0.857
1451	3	220.333	9.074	210	210	227	481.500	697.167	481.522	697.182	7.071	480	696	3	2	3.213	1.189	151.845	0.754	3.606	661	224	NaN	-5352.714	0	661	480	696	146.310	1.790	2.702	0.370	0.667
1452	11	223.818	3.601	225	218	230	747.500	698.591	747.497	698.602	16.142	746	696	4	5	4.910	2.853	113.863	0.530	5.831	2462	224	NaN	-1682.928	0	2462	746	696	120.964	4.000	1.721	0.581	0.667
1453	2	221.000	1.414	220	220	222	880.000	697.500	880.002	697.500	4.243	879	697	2	1	2.257	1.128	0.000	1.000	2.236	442	222	-27.004	650.122	0	442	879	697	153.435	1.000	2.000	0.500	1.000
1454	3	225.000	2.646	223	223	228	1036.500	698.500	1036.494	698.506	8.485	1035	697	3	3	3.969	0.963	45.000	0.524	4.243	675	224	-42.204	1716.592	0	675	1035	700	45.000	1.414	4.123	0.243	0.600
1455	5	218.400	4.615	222	211	222	1345.900	698.300	1345.905	698.287	11.314	1344	697	4	3	2.952	2.157	13.283	0.491	4.243	1092	220	-29.720	996.762	0	1092	1345	700	45.000	3.000	1.368	0.731	0.556
1456	1	220.000	0.000	220	220	220	418.500	698.500	418.500	698.500	2.828	418	698	1	1	1.128	1.128	0.000	1.000	1.414	220	220	NaN	-664.011	0	220	418	698	135.000	1.000	1.000	1.000	1.000
1457	65	223.077	4.310	226	210	231	936.315	705.146	936.302	705.131	55.255	931	698	12	14	10.194	8.119	47.366	0.268	14.866	14500	223	-25.761	1334.252	0	14500	934	712	70.346	10.208	1.256	0.796	0.596
1458	1	217.000	0.000	217	217	217	944.500	698.500	944.500	698.500	2.828	944	698	1	1	1.128	1.128	0.000	1.000	1.414	217	217	NaN	NaN	0	217	944	698	135.000	1.000	1.000	1.000	1.000
1459	36	220.917	5.669	222	207	227	1232.528	703.250	1232.516	703.228	27.213	1229	698	7	10	10.317	4.443	120.710	0.611	11.662	7953	222	22.013	-1444.182	0	7953	1230	698	120.964	5.582	2.322	0.431	0.766
1460	3	222.333	2.517	220	220	225	1244.167	699.167	1244.163	699.168	5.657	1243	698	2	2	2.365	1.615	45.000	1.000	2.828	667	222	0.470	-1.500	0	667	1243	700	45.000	2.000	1.464	0.683	0.857
1461	3	216.000	1.732	215	215	218	768.500	700.500	768.500	700.494	6.828	768	699	1	3	3.385	1.128	90.000	0.809	3.162	648	215	0.686	-1.500	0	648	768	699	108.435	1.000	3.000	0.333	1.000
1462	1	217.000	0.000	217	217	217	942.500	699.500	942.500	699.500	2.828	942	699	1	1	1.128	1.128	0.000	1.000	1.414	217	217	-27.031	647.011	0	217	942	699	135.000	1.000	1.000	1.000	1.000
1463	1	217.000	0.000	217	217	217	1338.500	699.500	1338.500	699.500	2.828	1338	699	1	1	1.128	1.128	0.000	1.000	1.414	217	217	-27.031	647.011	0	217	1338	699	135.000	1.000	1.000	1.000	1.000
1464	17	228.235	3.231	229	222	233	741.853	702.206	741.857	702.211	14.728	739	700	6	4	5.610	3.858	174.557	0.985	6.325	3880	229	-34.826	2358.797	0	3880	739	701	161.565	4.000	1.454	0.688	0.850
1465	34	218.971	4.246	221	210	228	775.353	705.206	775.351	705.219	41.113	772	700	7	11	9.031	4.794	76.172	0.253	11.402	7445	219	0.141	-0.558	0	7445	772	710	52.125	7.000	1.884	0.531	0.511
1466	22	217.773	3.741	215	212	225	787.227	703.045	787.197	703.039	35.456	782	700	11	5	8.437	3.320	176.830	0.220	11.180	4791	218	132.895	-15022.262	0	4791	782	702	169.695	5.000	2.541	0.394	0.537
1467	3	220.667	3.215	217	217	223	883.833	700.833	883.837	700.836	5.657	883	700	2	2	2.365	1.615	45.000	1.000	2.828	662	222	-38.490	1505.868	0	662	883	702	45.000	2.000	1.464	0.683	0.857
1468	21	222.333	4.963	224	211	227	1283.214	702.119	1283.207	702.119	17.314	1280	700	6	5	5.792	4.616	159.699	0.880	7.211	4669	224	NaN	-4925.087	0	4669	1280	700	146.310	5.000	1.255	0.797	0.840
1469	1	213.000	0.000	213	213	213	1336.500	700.500	1336.500	700.500	2.828	1336	700	1	1	1.128	1.128	0.000	1.000	1.414	213	213	-26.781	635.011	0	213	1336	700	135.000	1.000	1.000	1.000	1.000
1470	9	219.444	4.927	210	210	226	315.056	702.167	315.046	702.174	12.728	313	701	5	3	4.565	2.510	7.310	0.698	5.385	1975	220	-25.320	722.743	0	1975	313	703	21.801	3.000	1.819	0.550	0.750
1471	10	210.400	3.273	209	207	218	430.200	702.900	430.203	702.910	11.314	428	701	4	4	3.618	3.519	116.565	0.982	4.472	2104	209	-38.772	1786.060	0	2104	429	701	116.565	4.000	1.028	0.973	0.769
1472	30	219.700	7.221	220	201	230	756.600	704.967	756.572	704.965	28.042	752	701	9	8	7.684	4.971	150.701	0.479	9.899	6591	221	-0.936	0.316	0	6591	754	702	135.000	7.146	1.546	0.647	0.612
1473	5	224.800	1.924	224	223	228	908.500	702.700	908.504	702.698	8.485	907	701	3	3	3.086	2.063	55.901	0.873	3.606	1124	224	0.757	-0.725	0	1124	907	704	33.690	2.685	1.496	0.668	0.714
1474	1	225.000	0.000	225	225	225	1033.500	701.500	1033.500	701.500	2.828	1033	701	1	1	1.128	1.128	0.000	1.000	1.414	225	225	-27.526	671.011	0	225	1033	701	135.000	1.000	1.000	1.000	1.000
1475	1	225.000	0.000	225	225	225	1163.500	701.500	1163.500	701.500	2.828	1163	701	1	1	1.128	1.128	0.000	1.000	1.414	225	225	NaN	-679.011	0	225	1163	701	135.000	1.000	1.000	1.000	1.000
1476	11	218.636	8.115	205	205	229	1357.045	703.864	1357.063	703.884	15.314	1356	701	3	6	5.577	2.511	86.909	0.589	6.325	2405	219	148.504	-9843.204	0	2405	1356	707	71.565	3.000	2.221	0.450	0.759
1477	1	222.000	0.000	222	222	222	420.500	702.500	420.500	702.500	2.828	420	702	1	1	1.128	1.128	0.000	1.000	1.414	222	222	NaN	NaN	0	222	420	702	135.000	1.000	1.000	1.000	1.000
1478	1	224.000	0.000	224	224	224	652.500	702.500	652.500	702.500	2.828	652	702	1	1	1.128	1.128	0.000	1.000	1.414	224	224	NaN	-676.011	0	224	652	702	135.000	1.000	1.000	1.000	1.000
1479	7	221.286	2.870	220	218	226	1248.071	704.071	1248.065	704.080	13.314	1246	702	4	4	3.617	2.464	24.407	0.496	5.000	1549	220	NaN	-10388.087	0	1549	1246	705	36.870	3.797	1.468	0.681	0.560
1480	5	211.400	5.413	203	203	218	1338.700	702.700	1338.705	702.706	9.071	1337	702	4	2	4.183	1.522	10.901	0.764	4.472	1057	212	-23.851	642.486	0	1057	1337	704	26.565	2.000	2.749	0.364	0.769
1481	2	213.500	0.707	213	213	214	1345.000	702.500	1344.999	702.500	4.243	1344	702	2	1	2.257	1.128	0.000	1.000	2.236	427	214	NaN	-1289.034	0	427	1344	702	153.435	1.000	2.000	0.500	1.000
1482	2	222.500	2.121	221	221	224	1350.500	703.000	1350.500	703.004	4.828	1350	702	1	2	2.257	1.128	90.000	1.000	2.236	445	224	NaN	-1445.056	0	445	1350	702	116.565	1.000	2.000	0.500	1.000
1483	4	215.000	2.309	213	213	217	765.250	704.750	765.249	704.753	9.071	764	703	3	3	3.589	1.419	135.000	0.611	4.243	860	217	0.000	-1.895	0	860	764	703	135.000	2.121	2.530	0.395	0.615
1484	34	214.206	4.617	211	205	224	1107.353	707.647	1107.356	707.663	23.799	1104	703	6	9	8.270	5.234	96.709	0.754	9.487	7283	213	NaN	-16412.904	0	7283	1106	703	108.435	6.000	1.580	0.633	0.819
1485	1	217.000	0.000	217	217	217	768.500	704.500	768.500	704.500	2.828	768	704	1	1	1.128	1.128	0.000	1.000	1.414	217	217	-27.031	647.011	0	217	768	704	135.000	1.000	1.000	1.000	1.000
1486	22	220.136	3.563	222	211	224	912.636	707.500	912.621	707.501	27.213	908	704	7	8	6.520	4.296	106.740	0.373	9.220	4843	222	NaN	-11902.571	0	4843	908	705	130.601	6.941	1.517	0.659	0.537
1487	5	217.200	3.962	212	212	223	648.900	706.700	648.900	706.697	10.485	647	705	3	3	3.145	2.025	40.935	0.572	4.243	1086	217	NaN	-2670.393	0	1086	647	708	45.000	2.828	1.553	0.644	0.714
1488	1	226.000	0.000	226	226	226	904.500	705.500	904.500	705.500	2.828	904	705	1	1	1.128	1.128	0.000	1.000	1.414	226	226	NaN	-682.011	0	226	904	705	135.000	1.000	1.000	1.000	1.000
1489	56	220.357	5.445	224	199	226	1317.018	708.554	1317.021	708.547	37.213	1310	705	13	7	11.055	6.450	4.898	0.508	13.153	12340	222	62.229	-4883.600	0	12340	1310	708	171.254	7.000	1.714	0.583	0.762
1490	6	209.000	12.000	196	196	223	1350.000	707.000	1349.975	707.018	9.657	1349	705	2	4	3.988	1.916	71.565	0.809	4.472	1254	216	-6.802	146.334	0	1254	1349	709	63.435	2.000	2.082	0.480	0.857
1491	18	211.778	6.044	208	203	223	701.222	709.944	701.213	709.940	16.142	699	707	5	6	6.815	3.363	58.316	0.868	7.211	3812	209	60.788	-3829.179	0	3812	699	713	56.310	4.028	2.027	0.493	0.818
1492	4	198.000	0.816	198	197	199	1125.000	708.500	1124.999	708.500	7.657	1124	707	2	3	3.216	1.583	121.717	0.857	3.606	792	198	1.047	-0.736	0	792	1124	707	123.690	2.000	2.031	0.492	0.800
1493	15	216.333	4.047	220	206	221	1285.367	709.700	1285.361	709.700	27.799	1281	707	10	5	8.297	2.302	162.744	0.244	10.770	3245	217	-1.090	0.752	0	3245	1281	707	158.199	3.881	3.605	0.277	0.429
1494	1	202.000	0.000	202	202	202	705.500	708.500	705.500	708.500	2.828	705	708	1	1	1.128	1.128	0.000	1.000	1.414	202	202	NaN	NaN	0	202	705	708	135.000	1.000	1.000	1.000	1.000
1495	1	211.000	0.000	211	211	211	707.500	708.500	707.500	708.500	2.828	707	708	1	1	1.128	1.128	0.000	1.000	1.414	211	211	-26.654	629.011	0	211	707	708	135.000	1.000	1.000	1.000	1.000
1496	1	227.000	0.000	227	227	227	1249.500	708.500	1249.500	708.500	2.828	1249	708	1	1	1.128	1.128	0.000	1.000	1.414	227	227	NaN	-685.011	0	227	1249	708	135.000	1.000	1.000	1.000	1.000
1497	6	211.000	11.009	191	191	222	1270.833	710.333	1270.867	710.329	11.899	1269	708	3	4	3.485	2.192	68.199	0.532	4.472	1266	215	33.222	-1352.768	0	1266	1270	712	63.435	3.000	1.589	0.629	0.632
1498	1	223.000	0.000	223	223	223	320.500	709.500	320.500	709.500	2.828	320	709	1	1	1.128	1.128	0.000	1.000	1.414	223	223	-27.403	665.011	0	223	320	709	135.000	1.000	1.000	1.000	1.000
1499	2	225.000	1.414	224	224	226	499.500	710.000	499.500	710.003	4.828	499	709	1	2	2.257	1.128	90.000	1.000	2.236	450	226	NaN	-1404.446	0	450	499	709	116.565	1.000	2.000	0.500	1.000
1500	2	222.000	5.657	218	218	226	651.000	709.500	651.008	709.500	4.243	650	709	2	1	2.257	1.128	0.000	1.000	2.236	444	226	0.000	-2.000	0	444	650	709	153.435	1.000	2.000	0.500	1.000
1501	2	228.000	1.414	227	227	229	897.000	710.000	897.003	709.997	5.657	896	709	2	2	2.596	0.981	45.000	0.785	2.828	456	229	1.572E-9	-2.000	0	456	896	711	45.000	1.414	2.646	0.378	0.667
1502	5	226.200	2.490	226	223	230	502.700	711.300	502.696	711.304	8.485	501	710	3	3	3.461	1.839	45.000	0.873	4.243	1131	226	NaN	-1273.363	0	1131	501	713	45.000	2.685	1.882	0.531	0.714
1503	1	215.000	0.000	215	215	215	648.500	710.500	648.500	710.500	2.828	648	710	1	1	1.128	1.128	0.000	1.000	1.414	215	215	NaN	NaN	0	215	648	710	135.000	1.000	1.000	1.000	1.000
1504	1	223.000	0.000	223	223	223	746.500	710.500	746.500	710.500	2.828	746	710	1	1	1.128	1.128	0.000	1.000	1.414	223	223	NaN	NaN	0	223	746	710	135.000	1.000	1.000	1.000	1.000
1505	40	216.575	4.690	217	202	224	1338.775	715.025	1338.772	715.025	33.213	1336	710	6	11	9.262	5.499	86.102	0.456	11.402	8663	217	-16.277	826.688	0	8663	1338	721	74.745	6.000	1.684	0.594	0.741
1506	2	216.000	2.828	214	214	218	1350.500	711.000	1350.500	710.996	4.828	1350	710	1	2	2.257	1.128	90.000	1.000	2.236	432	218	0.000	-2.000	0	432	1350	710	116.565	1.000	2.000	0.500	1.000
1507	9	219.111	4.702	215	212	226	655.722	712.944	655.720	712.951	13.314	653	711	5	4	4.178	2.743	33.401	0.638	5.657	1972	220	NaN	-15517.951	0	1972	653	715	45.000	3.639	1.523	0.656	0.643
1508	112	203.071	5.396	201	191	222	799.107	720.902	799.123	720.890	53.941	794	711	10	19	19.153	7.445	110.697	0.484	21.024	22744	202	-11.631	531.743	0	22744	794	711	115.346	9.036	2.572	0.389	0.789
1509	12	222.583	2.678	223	217	226	1206.167	712.583	1206.167	712.589	13.314	1204	711	5	4	5.113	2.988	33.336	0.851	5.831	2671	223	-0.890	-0.044	0	2671	1204	714	30.964	3.536	1.711	0.584	0.828
1510	1	220.000	0.000	220	220	220	602.500	712.500	602.500	712.500	2.828	602	712	1	1	1.128	1.128	0.000	1.000	1.414	220	220	NaN	-664.011	0	220	602	712	135.000	1.000	1.000	1.000	1.000
1511	2	221.500	0.707	221	221	222	628.500	713.000	628.500	713.001	4.828	628	712	1	2	2.257	1.128	90.000	1.000	2.236	443	222	-38.558	1321.034	0	443	628	712	116.565	1.000	2.000	0.500	1.000
1512	17	214.529	4.094	210	208	221	635.971	713.971	635.951	713.979	16.728	633	712	6	5	5.918	3.657	34.305	0.763	7.071	3647	214	-24.434	1459.838	0	3647	634	717	45.000	4.475	1.618	0.618	0.756
1513	1	228.000	0.000	228	228	228	746.500	712.500	746.500	712.500	2.828	746	712	1	1	1.128	1.128	0.000	1.000	1.414	228	228	NaN	NaN	0	228	746	712	135.000	1.000	1.000	1.000	1.000
1514	3	215.333	4.726	210	210	219	695.500	713.833	695.510	713.825	7.071	694	713	3	2	3.213	1.189	28.155	0.754	3.606	646	217	-0.470	-1.500	0	646	694	715	33.690	1.790	2.702	0.370	0.667
1515	17	223.294	4.634	221	214	230	748.265	715.382	748.286	715.378	20.971	745	713	7	5	6.232	3.473	21.302	0.486	8.062	3796	224	-25.442	1226.538	0	3796	745	717	29.745	4.717	1.794	0.557	0.667
1516	33	220.758	6.335	226	206	232	771.742	717.167	771.704	717.152	42.770	765	713	12	10	11.917	3.526	142.350	0.227	14.213	7285	220	-9.560	396.413	0	7285	765	714	140.711	5.941	3.380	0.296	0.496
1517	1	221.000	0.000	221	221	221	913.500	713.500	913.500	713.500	2.828	913	713	1	1	1.128	1.128	0.000	1.000	1.414	221	221	NaN	-667.011	0	221	913	713	135.000	1.000	1.000	1.000	1.000
1518	1	219.000	0.000	219	219	219	1030.500	713.500	1030.500	713.500	2.828	1030	713	1	1	1.128	1.128	0.000	1.000	1.414	219	219	NaN	-661.011	0	219	1030	713	135.000	1.000	1.000	1.000	1.000
1519	1	219.000	0.000	219	219	219	651.500	714.500	651.500	714.500	2.828	651	714	1	1	1.128	1.128	0.000	1.000	1.414	219	219	NaN	-661.011	0	219	651	714	135.000	1.000	1.000	1.000	1.000
1520	2	216.500	0.707	216	216	217	534.500	716.000	534.500	716.001	4.828	534	715	1	2	2.257	1.128	90.000	1.000	2.236	433	217	NaN	-655.772	0	433	534	715	116.565	1.000	2.000	0.500	1.000
1521	4	214.750	3.096	212	212	219	602.750	716.500	602.747	716.497	7.657	602	715	2	3	2.734	1.863	90.000	0.857	3.162	859	215	-40.930	1787.695	0	859	602	715	108.435	2.000	1.468	0.681	0.800
1522	12	213.333	5.565	208	204	224	672.000	717.000	672.035	717.000	17.556	669	715	7	4	5.764	2.651	173.953	0.489	7.071	2560	214	61.043	-4334.216	0	2560	669	716	171.870	3.927	2.174	0.460	0.600
1523	2	225.000	1.414	224	224	226	740.000	716.000	739.998	716.002	5.657	739	715	2	2	2.596	0.981	45.000	0.785	2.828	450	226	0.000	-2.000	0	450	739	717	45.000	1.414	2.646	0.378	0.667
1524	15	225.133	3.441	227	219	230	757.433	717.700	757.427	717.702	22.385	753	715	8	5	6.167	3.097	157.547	0.376	8.602	3377	226	4660.274	-1566365.490	0	3377	753	715	144.462	4.605	1.991	0.502	0.545
1525	1	222.000	0.000	222	222	222	737.500	716.500	737.500	716.500	2.828	737	716	1	1	1.128	1.128	0.000	1.000	1.414	222	222	NaN	NaN	0	222	737	716	135.000	1.000	1.000	1.000	1.000
1526	1	224.000	0.000	224	224	224	908.500	716.500	908.500	716.500	2.828	908	716	1	1	1.128	1.128	0.000	1.000	1.414	224	224	-27.465	668.011	0	224	908	716	135.000	1.000	1.000	1.000	1.000
1527	1	217.000	0.000	217	217	217	1059.500	716.500	1059.500	716.500	2.828	1059	716	1	1	1.128	1.128	0.000	1.000	1.414	217	217	NaN	NaN	0	217	1059	716	135.000	1.000	1.000	1.000	1.000
1528	60	216.483	4.363	215	203	225	629.317	725.600	629.335	725.592	51.355	622	718	15	14	16.370	4.667	35.034	0.286	19.209	12989	216	59.554	-5079.447	0	12989	622	731	38.660	7.500	3.508	0.285	0.566
1529	4	223.000	8.124	213	213	231	1058.000	719.000	1058.006	719.014	5.657	1057	718	2	2	2.257	2.257	0.000	1.000	2.828	892	228	-0.303	-1.428	0	892	1057	718	135.000	2.000	1.000	1.000	1.000
1530	10	223.300	2.406	223	219	226	1150.700	719.600	1150.693	719.598	11.071	1149	718	4	3	4.049	3.144	153.435	1.000	5.000	2233	224	-38.394	1418.595	0	2233	1149	718	143.130	3.000	1.288	0.776	0.909
1531	9	225.667	4.583	217	217	232	730.722	720.389	730.736	720.392	11.899	729	719	4	3	4.237	2.704	14.036	0.799	5.000	2031	226	-0.478	-0.254	0	2031	729	722	36.870	3.000	1.567	0.638	0.818
1532	13	218.231	5.199	224	206	224	864.269	720.577	864.283	720.582	13.314	862	719	5	4	4.588	3.608	178.212	0.922	5.385	2837	219	-0.855	0.312	0	2837	862	719	158.199	4.000	1.271	0.786	0.812
1533	3	220.000	2.000	218	218	222	1351.833	720.500	1351.830	720.493	7.657	1351	719	2	3	3.213	1.189	118.155	0.643	3.606	660	220	-42.345	1710.389	0	660	1351	719	123.690	1.790	2.702	0.370	0.667
1534	1	221.000	0.000	221	221	221	665.500	721.500	665.500	721.500	2.828	665	721	1	1	1.128	1.128	0.000	1.000	1.414	221	221	-27.280	659.011	0	221	665	721	135.000	1.000	1.000	1.000	1.000
1535	14	218.786	3.355	219	213	225	1085.643	724.071	1085.642	724.065	16.142	1083	721	5	6	5.767	3.091	53.178	0.675	7.211	3063	219	NaN	-3936.361	0	3063	1084	727	56.310	4.243	1.866	0.536	0.683
1536	1	220.000	0.000	220	220	220	1354.500	721.500	1354.500	721.500	2.828	1354	721	1	1	1.128	1.128	0.000	1.000	1.414	220	220	-27.218	656.011	0	220	1354	721	135.000	1.000	1.000	1.000	1.000
1537	1	222.000	0.000	222	222	222	508.500	722.500	508.500	722.500	2.828	508	722	1	1	1.128	1.128	0.000	1.000	1.414	222	222	NaN	NaN	0	222	508	722	135.000	1.000	1.000	1.000	1.000
1538	6	223.333	4.502	227	218	228	762.167	724.333	762.166	724.338	9.657	761	722	2	4	4.134	1.848	77.067	0.809	4.472	1340	227	NaN	-4590.148	0	1340	761	726	63.435	2.000	2.237	0.447	0.857
1539	1	218.000	0.000	218	218	218	1162.500	722.500	1162.500	722.500	2.828	1162	722	1	1	1.128	1.128	0.000	1.000	1.414	218	218	-27.094	650.011	0	218	1162	722	135.000	1.000	1.000	1.000	1.000
1540	10	223.500	1.434	223	221	226	1349.800	725.100	1349.800	725.103	15.314	1348	722	4	6	5.918	2.152	122.653	0.536	6.708	2235	224	-47.938	2101.895	0	2235	1348	722	116.565	3.054	2.750	0.364	0.645
1541	2	220.000	2.828	218	218	222	754.000	724.500	753.996	724.500	4.243	753	724	2	1	2.257	1.128	0.000	1.000	2.236	440	222	-36.009	1202.983	0	440	753	724	153.435	1.000	2.000	0.500	1.000
1542	2	226.000	1.414	225	225	227	758.000	724.500	758.002	724.500	4.243	757	724	2	1	2.257	1.128	0.000	1.000	2.236	452	227	0.000	-2.000	0	452	757	724	153.435	1.000	2.000	0.500	1.000
1543	1	221.000	0.000	221	221	221	845.500	724.500	845.500	724.500	2.828	845	724	1	1	1.128	1.128	0.000	1.000	1.414	221	221	-27.280	659.011	0	221	845	724	135.000	1.000	1.000	1.000	1.000
1544	2	218.000	2.828	216	216	220	858.000	724.500	858.004	724.500	4.243	857	724	2	1	2.257	1.128	0.000	1.000	2.236	436	220	NaN	-1442.120	0	436	857	724	153.435	1.000	2.000	0.500	1.000
1545	12	220.000	7.422	225	203	229	492.167	726.833	492.162	726.843	11.899	490	725	4	4	5.023	3.042	135.000	1.000	5.657	2640	224	-0.775	0.082	0	2640	490	725	135.000	3.536	1.651	0.606	0.889
1546	137	218.051	5.137	220	205	228	772.960	735.157	772.961	735.116	69.740	766	725	15	20	19.594	8.902	120.179	0.354	21.190	29873	219	5.427	-344.463	0	29873	770	725	109.290	12.014	2.201	0.454	0.687
1547	33	212.061	6.495	204	198	228	852.864	730.561	852.870	730.497	41.941	849	725	7	11	9.098	4.618	89.538	0.236	12.083	6998	212	690.704	-77226.167	0	6998	850	725	114.444	6.753	1.970	0.508	0.528
1548	1	216.000	0.000	216	216	216	848.500	726.500	848.500	726.500	2.828	848	726	1	1	1.128	1.128	0.000	1.000	1.414	216	216	-26.969	644.011	0	216	848	726	135.000	1.000	1.000	1.000	1.000
1549	1	224.000	0.000	224	224	224	857.500	726.500	857.500	726.500	2.828	857	726	1	1	1.128	1.128	0.000	1.000	1.414	224	224	NaN	-676.011	0	224	857	726	135.000	1.000	1.000	1.000	1.000
1550	1	213.000	0.000	213	213	213	1287.500	726.500	1287.500	726.500	2.828	1287	726	1	1	1.128	1.128	0.000	1.000	1.414	213	213	NaN	-643.011	0	213	1287	726	135.000	1.000	1.000	1.000	1.000
1551	144	217.694	6.509	222	193	226	1332.896	734.215	1332.852	734.201	77.983	1322	726	19	17	14.385	12.745	116.194	0.298	19.723	31348	220	27.791	-1647.091	0	31348	1328	726	120.466	15.986	1.129	0.886	0.606
1552	1	225.000	0.000	225	225	225	487.500	727.500	487.500	727.500	2.828	487	727	1	1	1.128	1.128	0.000	1.000	1.414	225	225	-27.526	671.011	0	225	487	727	135.000	1.000	1.000	1.000	1.000
1553	1	224.000	0.000	224	224	224	514.500	727.500	514.500	727.500	2.828	514	727	1	1	1.128	1.128	0.000	1.000	1.414	224	224	NaN	NaN	0	224	514	727	135.000	1.000	1.000	1.000	1.000
1554	1	229.000	0.000	229	229	229	774.500	727.500	774.500	727.500	2.828	774	727	1	1	1.128	1.128	0.000	1.000	1.414	229	229	-27.770	683.012	0	229	774	727	135.000	1.000	1.000	1.000	1.000
1555	3	218.000	1.732	217	217	220	779.833	728.500	779.837	728.505	7.657	779	727	2	3	3.213	1.189	118.155	0.643	3.606	654	217	0.686	-1.500	0	654	779	727	123.690	1.790	2.702	0.370	0.667
1556	2	220.000	1.414	219	219	221	831.000	727.500	831.002	727.500	4.243	830	727	2	1	2.257	1.128	0.000	1.000	2.236	440	221	0.000	-2.000	0	440	830	727	153.435	1.000	2.000	0.500	1.000
1557	11	222.909	5.431	226	212	229	870.318	729.409	870.304	729.419	12.485	868	727	4	4	4.148	3.376	53.130	0.887	5.000	2452	226	-17.296	775.058	0	2452	868	731	36.870	4.000	1.229	0.814	0.846
1558	1	221.000	0.000	221	221	221	516.500	728.500	516.500	728.500	2.828	516	728	1	1	1.128	1.128	0.000	1.000	1.414	221	221	NaN	-667.011	0	221	516	728	135.000	1.000	1.000	1.000	1.000
1559	3	219.000	1.000	218	218	220	532.833	729.500	532.834	729.502	7.657	532	728	2	3	3.213	1.189	118.155	0.643	3.606	657	219	0.000	-1.500	0	657	532	728	123.690	1.790	2.702	0.370	0.667
1560	1	227.000	0.000	227	227	227	554.500	728.500	554.500	728.500	2.828	554	728	1	1	1.128	1.128	0.000	1.000	1.414	227	227	NaN	-685.011	0	227	554	728	135.000	1.000	1.000	1.000	1.000
1561	10	218.600	3.565	219	212	223	562.800	729.100	562.802	729.108	12.485	560	728	5	3	4.910	2.593	169.695	0.806	5.385	2186	219	-36.492	2081.564	0	2186	560	728	158.199	3.000	1.894	0.528	0.833
1562	6	220.333	2.422	220	217	224	671.667	729.833	671.674	729.833	9.071	670	728	3	3	2.930	2.607	63.435	0.916	3.606	1322	220	NaN	-1539.319	0	1322	671	728	123.690	3.000	1.124	0.890	0.800
1563	3	217.333	3.512	214	214	221	842.500	729.500	842.500	729.488	6.828	842	728	1	3	3.385	1.128	90.000	0.809	3.162	652	217	0.158	-1.500	0	652	842	728	108.435	1.000	3.000	0.333	1.000
1564	1	221.000	0.000	221	221	221	1091.500	728.500	1091.500	728.500	2.828	1091	728	1	1	1.128	1.128	0.000	1.000	1.414	221	221	NaN	-667.011	0	221	1091	728	135.000	1.000	1.000	1.000	1.000
1565	9	219.000	3.464	215	215	224	1352.833	730.722	1352.831	730.706	15.314	1351	728	4	5	4.284	2.675	80.385	0.482	5.385	1971	219	-36.296	2012.156	0	1971	1351	733	68.199	3.881	1.601	0.624	0.621
1566	1	220.000	0.000	220	220	220	758.500	729.500	758.500	729.500	2.828	758	729	1	1	1.128	1.128	0.000	1.000	1.414	220	220	NaN	-664.011	0	220	758	729	135.000	1.000	1.000	1.000	1.000
1567	19	205.579	3.626	207	199	211	807.763	731.658	807.787	731.658	19.556	804	729	8	5	7.157	3.380	164.983	0.624	8.246	3906	207	NaN	-2914.158	0	3906	804	731	165.964	4.518	2.118	0.472	0.704
1568	3	218.667	1.528	217	217	220	1000.833	730.500	1000.834	730.497	7.657	1000	729	2	3	3.213	1.189	61.845	0.643	3.606	656	219	-45.332	1869.641	0	656	1000	732	56.310	1.790	2.702	0.370	0.667
1569	49	205.143	10.691	199	181	226	1273.133	738.214	1273.170	738.270	65.255	1270	729	7	21	17.714	3.522	100.325	0.145	22.136	10052	206	0.631	-20.359	0	10052	1270	729	108.435	5.385	5.030	0.199	0.519
1570	1	224.000	0.000	224	224	224	1278.500	729.500	1278.500	729.500	2.828	1278	729	1	1	1.128	1.128	0.000	1.000	1.414	224	224	NaN	NaN	0	224	1278	729	135.000	1.000	1.000	1.000	1.000
1571	1	224.000	0.000	224	224	224	1281.500	729.500	1281.500	729.500	2.828	1281	729	1	1	1.128	1.128	0.000	1.000	1.414	224	224	NaN	NaN	0	224	1281	729	135.000	1.000	1.000	1.000	1.000
1572	1	214.000	0.000	214	214	214	1345.500	729.500	1345.500	729.500	2.828	1345	729	1	1	1.128	1.128	0.000	1.000	1.414	214	214	NaN	-646.011	0	214	1345	729	135.000	1.000	1.000	1.000	1.000
1573	2	217.500	0.707	217	217	218	658.500	731.000	658.500	730.999	4.828	658	730	1	2	2.257	1.128	90.000	1.000	2.236	435	218	NaN	-658.772	0	435	658	730	116.565	1.000	2.000	0.500	1.000
1574	26	220.538	5.346	220	210	230	732.385	733.692	732.366	733.714	38.284	727	730	12	8	10.834	3.055	25.648	0.223	13.892	5734	220	-19.554	867.143	0	5734	727	738	30.256	5.370	3.546	0.282	0.477
1575	9	218.889	5.689	213	213	230	846.278	732.167	846.271	732.164	12.728	844	730	5	4	5.536	2.070	33.224	0.698	5.831	1970	218	NaN	-11191.131	0	1970	844	734	30.964	2.784	2.674	0.374	0.667
1576	7	215.857	7.581	217	206	227	1025.643	731.786	1025.624	731.789	13.899	1023	730	5	3	4.523	1.971	31.409	0.455	5.831	1511	217	0.063	-1.227	0	1511	1023	733	30.964	3.000	2.295	0.436	0.636
1577	1	222.000	0.000	222	222	222	1093.500	730.500	1093.500	730.500	2.828	1093	730	1	1	1.128	1.128	0.000	1.000	1.414	222	222	NaN	NaN	0	222	1093	730	135.000	1.000	1.000	1.000	1.000
1578	10	216.500	2.759	213	213	222	1348.000	733.200	1347.998	733.197	16.142	1346	730	4	6	4.830	2.636	103.618	0.482	6.708	2165	217	NaN	-22988.208	0	2165	1347	730	116.565	3.639	1.833	0.546	0.606
1579	1	223.000	0.000	223	223	223	519.500	731.500	519.500	731.500	2.828	519	731	1	1	1.128	1.128	0.000	1.000	1.414	223	223	-27.403	665.011	0	223	519	731	135.000	1.000	1.000	1.000	1.000
1580	1	225.000	0.000	225	225	225	559.500	731.500	559.500	731.500	2.828	559	731	1	1	1.128	1.128	0.000	1.000	1.414	225	225	NaN	NaN	0	225	559	731	135.000	1.000	1.000	1.000	1.000
1581	3	220.667	0.577	221	220	221	674.500	732.167	674.501	732.166	7.071	673	731	3	2	3.213	1.189	28.155	0.754	3.606	662	221	-2.809E-5	-1.500	0	662	673	733	33.690	1.790	2.702	0.370	0.667
1582	7	210.857	5.047	205	205	220	1265.929	732.643	1265.932	732.639	9.899	1264	731	4	3	4.265	2.090	138.421	0.898	5.000	1476	210	NaN	-13300.416	0	1476	1264	731	143.130	2.828	2.041	0.490	0.778
1583	53	221.887	4.335	224	210	229	565.594	738.802	565.596	738.794	44.284	561	732	9	15	11.652	5.791	98.684	0.340	15.811	11760	223	-28.722	1310.693	0	11760	561	732	108.435	8.767	2.012	0.497	0.561
1584	26	215.308	3.917	215	206	223	758.654	734.308	758.637	734.317	22.385	754	732	9	5	8.536	3.878	161.667	0.652	9.487	5598	216	-0.556	0.145	0	5598	754	732	161.565	4.610	2.201	0.454	0.765
1585	59	212.390	5.775	208	196	223	827.788	737.941	827.795	737.973	53.012	821	732	14	12	10.150	7.401	121.724	0.264	14.866	12531	212	-6.931	313.034	0	12531	821	738	160.346	11.236	1.371	0.729	0.551
1586	35	219.114	4.645	221	204	226	1309.957	736.129	1309.957	736.141	29.456	1305	732	10	9	9.730	4.580	36.551	0.507	11.402	7669.000	221	60.551	-5277.269	0	7669.000	1305	740	37.875	6.330	2.124	0.471	0.609
1587	2	219.000	2.828	217	217	221	1344.000	732.500	1343.995	732.500	4.243	1343	732	2	1	2.257	1.128	0.000	1.000	2.236	438	221	NaN	-698.634	0	438	1343	732	153.435	1.000	2.000	0.500	1.000
1588	3	219.333	2.082	217	217	221	527.833	733.833	527.830	733.835	5.657	527	733	2	2	2.365	1.615	45.000	1.000	2.828	658	220	-0.686	-1.500	0	658	527	735	45.000	2.000	1.464	0.683	0.857
1589	1	226.000	0.000	226	226	226	554.500	733.500	554.500	733.500	2.828	554	733	1	1	1.128	1.128	0.000	1.000	1.414	226	226	NaN	-682.011	0	226	554	733	135.000	1.000	1.000	1.000	1.000
1590	4	223.750	2.062	222	222	226	739.250	734.250	739.247	734.251	7.657	738	733	2	3	3.192	1.596	108.435	0.857	3.606	895	225	NaN	-1473.787	0	895	738	733	123.690	2.000	2.000	0.500	0.800
1591	1	224.000	0.000	224	224	224	746.500	733.500	746.500	733.500	2.828	746	733	1	1	1.128	1.128	0.000	1.000	1.414	224	224	NaN	-676.011	0	224	746	733	135.000	1.000	1.000	1.000	1.000
1592	2	220.000	0.000	220	220	220	534.500	735.000	534.500	735.000	4.828	534	734	1	2	2.257	1.128	90.000	1.000	2.236	440	220	NaN	-664.011	0	440	534	734	116.565	1.000	2.000	0.500	1.000
1593	1	221.000	0.000	221	221	221	856.500	734.500	856.500	734.500	2.828	856	734	1	1	1.128	1.128	0.000	1.000	1.414	221	221	NaN	NaN	0	221	856	734	135.000	1.000	1.000	1.000	1.000
1594	1	220.000	0.000	220	220	220	670.500	735.500	670.500	735.500	2.828	670	735	1	1	1.128	1.128	0.000	1.000	1.414	220	220	-27.218	656.011	0	220	670	735	135.000	1.000	1.000	1.000	1.000
1595	5	220.400	2.074	218	218	223	748.500	736.300	748.495	736.301	11.071	746	735	5	2	4.839	1.316	168.251	0.513	5.385	1102	220	0.489	-1.283	0	1102	746	735	158.199	1.941	3.678	0.272	0.667
1596	29	208.241	9.140	205	194	227	1265.466	738.466	1265.432	738.500	25.799	1261	735	8	7	6.799	5.431	173.788	0.548	8.944	6039	208	-3.218	101.864	0	6039	1261	737	153.435	6.550	1.252	0.799	0.699
1597	4	222.750	4.113	218	218	228	529.500	737.500	529.495	737.512	8.485	528	736	3	3	2.838	1.795	45.000	0.698	3.606	891	223	0.066	-1.063	0	891	528	738	33.690	2.685	1.581	0.632	0.615
1598	3	226.333	2.887	228	223	228	561.167	736.833	561.172	736.836	5.657	560	736	2	2	2.365	1.615	135.000	1.000	2.828	679	228	NaN	-1154.817	0	679	560	736	135.000	2.000	1.464	0.683	0.857
1599	9	224.111	2.315	222	221	228	577.278	739.167	577.265	739.151	18.142	575	736	5	7	7.819	1.466	124.461	0.344	8.602	2017	224	NaN	-12734.982	0	2017	575	736	125.538	2.407	5.335	0.187	0.581
1600	1	222.000	0.000	222	222	222	741.500	736.500	741.500	736.500	2.828	741	736	1	1	1.128	1.128	0.000	1.000	1.414	222	222	NaN	NaN	0	222	741	736	135.000	1.000	1.000	1.000	1.000
1601	2	220.000	1.414	219	219	221	744.000	736.500	744.002	736.500	4.243	743	736	2	1	2.257	1.128	0.000	1.000	2.236	440	221	NaN	-673.125	0	440	743	736	153.435	1.000	2.000	0.500	1.000
1602	3	219.000	1.000	218	218	220	753.500	736.500	753.502	736.500	6.243	752	736	3	1	3.385	1.128	0.000	0.967	3.162	657	219	-46.398	1929.600	0	657	752	736	161.565	1.000	3.000	0.333	1.000
1603	30	225.133	2.837	227	220	229	891.967	740.200	891.962	740.198	21.799	888	736	7	8	7.963	4.797	127.073	0.793	8.602	6754	226	-41.773	1904.506	0	6754	888	738	144.462	5.657	1.660	0.602	0.769
1604	2	214.500	0.707	214	214	215	1127.000	737.000	1127.001	736.999	5.657	1126	736	2	2	2.596	0.981	45.000	0.785	2.828	429	215	NaN	-1295.034	0	429	1126	738	45.000	1.414	2.646	0.378	0.667
1605	20	221.900	3.669	222	210	227	699.350	738.950	699.327	738.943	22.728	695	737	10	4	9.874	2.579	161.909	0.487	10.770	4438	222	NaN	-10518.164	0	4438	695	737	158.199	3.397	3.828	0.261	0.727
1606	30	222.600	4.568	222	208	230	731.033	741.167	731.019	741.175	32.042	726	737	10	7	9.528	4.009	19.871	0.367	10.770	6678	223	NaN	-33875.840	0	6678	726	743	21.801	6.011	2.377	0.421	0.606
1607	12	209.917	8.174	201	201	225	844.417	739.917	844.391	739.978	20.971	842	737	5	6	6.324	2.416	57.430	0.343	7.810	2519	211	30.077	-1303.049	0	2519	842	743	50.194	4.028	2.618	0.382	0.558
1608	13	220.692	8.220	224	203	230	939.885	739.346	939.893	739.375	14.728	938	737	4	5	4.547	3.640	115.097	0.753	5.831	2869	224	29.859	-1491.265	0	2869	939	737	120.964	4.000	1.249	0.801	0.765
1609	3	218.333	1.528	217	217	220	990.833	737.833	990.833	737.836	5.657	990	737	2	2	2.365	1.615	45.000	1.000	2.828	655	218	NaN	-2130.454	0	655	990	739	45.000	2.000	1.464	0.683	0.857
1610	10	217.800	4.686	214	213	227	1128.500	740.000	1128.494	740.009	19.314	1125	737	6	5	5.199	2.449	24.224	0.337	6.708	2178	217	0.767	-0.615	0	2178	1125	741	26.565	4.368	2.123	0.471	0.476
1611	12	221.500	2.646	224	216	224	1318.333	739.250	1318.334	739.253	15.314	1316	737	6	4	5.224	2.925	169.052	0.643	6.325	2658	223	NaN	-1982.798	0	2658	1316	738	161.565	4.000	1.786	0.560	0.686
1612	2	227.500	0.707	227	227	228	718.000	738.500	717.999	738.500	4.243	717	738	2	1	2.257	1.128	0.000	1.000	2.236	455	228	0.000	-2.000	0	455	717	738	153.435	1.000	2.000	0.500	1.000
1613	12	221.750	2.633	222	218	227	1167.333	741.500	1167.335	741.502	17.899	1166	738	4	7	5.302	2.882	76.906	0.471	7.280	2661	222	-49.722	3375.622	0	2661	1166	745	74.055	4.000	1.840	0.544	0.615
1614	5	203.000	7.906	193	193	214	1284.100	739.700	1284.111	739.712	7.657	1283	738	2	3	3.144	2.025	71.565	1.000	3.606	1015	201	93.946	-5656.211	0	1015	1283	741	56.310	2.000	1.553	0.644	0.909
1615	2	226.500	0.707	226	226	227	725.000	739.500	725.001	739.500	4.243	724	739	2	1	2.257	1.128	0.000	1.000	2.236	453	227	0.000	-2.000	0	453	724	739	153.435	1.000	2.000	0.500	1.000
1616	1	220.000	0.000	220	220	220	790.500	739.500	790.500	739.500	2.828	790	739	1	1	1.128	1.128	0.000	1.000	1.414	220	220	NaN	NaN	0	220	790	739	135.000	1.000	1.000	1.000	1.000
1617	1	220.000	0.000	220	220	220	833.500	739.500	833.500	739.500	2.828	833	739	1	1	1.128	1.128	0.000	1.000	1.414	220	220	-27.218	656.011	0	220	833	739	135.000	1.000	1.000	1.000	1.000
1618	1	211.000	0.000	211	211	211	1004.500	739.500	1004.500	739.500	2.828	1004	739	1	1	1.128	1.128	0.000	1.000	1.414	211	211	NaN	NaN	0	211	1004	739	135.000	1.000	1.000	1.000	1.000
1619	8	220.625	1.847	222	217	222	1355.250	740.750	1355.252	740.746	12.485	1353	739	4	3	3.453	2.950	13.283	0.645	4.472	1765	222	-1.302	0.520	0	1765	1353	742	26.565	3.000	1.170	0.854	0.762
1620	7	227.571	3.155	224	224	232	526.929	742.786	526.924	742.776	15.314	525	740	3	5	4.035	2.209	84.996	0.375	5.385	1593	227	-46.539	2604.893	0	1593	526	745	68.199	3.000	1.827	0.547	0.583
1621	1	228.000	0.000	228	228	228	611.500	740.500	611.500	740.500	2.828	611	740	1	1	1.128	1.128	0.000	1.000	1.414	228	228	-27.710	680.012	0	228	611	740	135.000	1.000	1.000	1.000	1.000
1622	3	221.000	2.000	219	219	223	793.500	741.500	793.500	741.497	6.828	793	740	1	3	3.385	1.128	90.000	0.809	3.162	663	221	0.274	-1.500	0	663	793	740	108.435	1.000	3.000	0.333	1.000
1623	1	224.000	0.000	224	224	224	823.500	740.500	823.500	740.500	2.828	823	740	1	1	1.128	1.128	0.000	1.000	1.414	224	224	NaN	-676.011	0	224	823	740	135.000	1.000	1.000	1.000	1.000
1624	6	224.667	4.803	230	218	230	718.500	742.000	718.515	742.002	7.657	717	741	3	2	3.385	2.257	0.000	1.000	3.606	1348	225	-29.458	1060.308	0	1348	717	741	146.310	2.000	1.500	0.667	1.000
1625	10	222.900	3.381	224	216	228	754.900	742.800	754.885	742.793	13.899	752	741	5	4	4.620	2.756	151.637	0.650	5.831	2229	224	NaN	-7977.425	0	2229	752	742	149.036	3.580	1.676	0.596	0.714
1626	1	221.000	0.000	221	221	221	995.500	741.500	995.500	741.500	2.828	995	741	1	1	1.128	1.128	0.000	1.000	1.414	221	221	NaN	NaN	0	221	995	741	135.000	1.000	1.000	1.000	1.000
1627	1	217.000	0.000	217	217	217	1002.500	741.500	1002.500	741.500	2.828	1002	741	1	1	1.128	1.128	0.000	1.000	1.414	217	217	NaN	NaN	0	217	1002	741	135.000	1.000	1.000	1.000	1.000
1628	1	223.000	0.000	223	223	223	604.500	742.500	604.500	742.500	2.828	604	742	1	1	1.128	1.128	0.000	1.000	1.414	223	223	-27.403	665.011	0	223	604	742	135.000	1.000	1.000	1.000	1.000
1629	10	225.700	3.057	228	221	228	878.000	743.300	878.000	743.303	10.485	876	742	4	3	4.111	3.097	2.596E-14	1.000	4.472	2257	228	-42.401	2046.665	0	2257	876	742	153.435	3.000	1.327	0.753	0.909
1630	1	211.000	0.000	211	211	211	1134.500	742.500	1134.500	742.500	2.828	1134	742	1	1	1.128	1.128	0.000	1.000	1.414	211	211	NaN	NaN	0	211	1134	742	135.000	1.000	1.000	1.000	1.000
1631	3	203.667	6.110	197	197	209	1281.833	743.500	1281.835	743.507	7.657	1281	742	2	3	3.213	1.189	61.845	0.643	3.606	611	205	-0.303	-1.500	0	611	1281	745	56.310	1.790	2.702	0.370	0.667
1632	3	224.000	0.000	224	224	224	713.500	743.833	713.500	743.833	7.071	712	743	3	2	3.213	1.189	151.845	0.754	3.606	672	224	-33.638	1003.517	0	672	712	743	146.310	1.790	2.702	0.370	0.667
1633	1	221.000	0.000	221	221	221	847.500	743.500	847.500	743.500	2.828	847	743	1	1	1.128	1.128	0.000	1.000	1.414	221	221	NaN	-667.011	0	221	847	743	135.000	1.000	1.000	1.000	1.000
1634	183	222.066	5.195	226	206	233	858.216	753.298	858.212	753.304	122.368	842	743	33	19	21.377	10.900	26.669	0.154	34.482	40638	223	-7.480	354.745	0	40638	842	758	16.858	17.293	1.961	0.510	0.469
1635	2	225.000	2.828	223	223	227	941.000	743.500	940.995	743.500	4.243	940	743	2	1	2.257	1.128	0.000	1.000	2.236	450	227	-35.557	1191.826	0	450	940	743	153.435	1.000	2.000	0.500	1.000
1636	3	223.333	2.309	222	222	226	1057.167	743.833	1057.169	743.832	5.657	1056	743	2	2	2.365	1.615	135.000	1.000	2.828	670	222	-31.717	926.996	0	670	1056	743	135.000	2.000	1.464	0.683	0.857
1637	1	219.000	0.000	219	219	219	1137.500	743.500	1137.500	743.500	2.828	1137	743	1	1	1.128	1.128	0.000	1.000	1.414	219	219	NaN	-661.011	0	219	1137	743	135.000	1.000	1.000	1.000	1.000
1638	62	217.177	6.102	222	195	224	1331.387	746.258	1331.376	746.232	36.284	1324	743	14	7	12.388	6.372	178.491	0.592	14.142	13465	219	-18.510	634.385	0	13465	1324	746	171.870	7.000	1.944	0.514	0.805
1639	64	220.859	5.497	223	201	229	745.359	747.453	745.375	747.444	41.456	738	744	17	8	15.730	5.180	16.431	0.468	17.263	14135	222	-22.089	835.022	0	14135	738	749	10.008	6.626	3.037	0.329	0.707
1640	19	215.368	5.530	220	207	223	791.605	746.763	791.609	746.776	21.556	788	744	7	5	6.415	3.771	17.028	0.514	7.810	4092	217	85.761	-6463.288	0	4092	789	749	39.806	4.851	1.701	0.588	0.691
1641	2	218.000	7.071	213	213	223	821.000	744.500	821.011	744.500	4.243	820	744	2	1	2.257	1.128	0.000	1.000	2.236	436	223	NaN	-958.714	0	436	820	744	153.435	1.000	2.000	0.500	1.000
1642	13	218.846	4.259	219	208	225	1064.269	747.346	1064.268	747.348	19.314	1062	744	4	8	7.209	2.296	117.104	0.438	8.944	2845	219	244.066	-29635.224	0	2845	1062	744	116.565	3.580	3.139	0.319	0.605
1643	1	215.000	0.000	215	215	215	1127.500	744.500	1127.500	744.500	2.828	1127	744	1	1	1.128	1.128	0.000	1.000	1.414	215	215	NaN	-649.011	0	215	1127	744	135.000	1.000	1.000	1.000	1.000
1644	1	219.000	0.000	219	219	219	1305.500	744.500	1305.500	744.500	2.828	1305	744	1	1	1.128	1.128	0.000	1.000	1.414	219	219	NaN	-661.011	0	219	1305	744	135.000	1.000	1.000	1.000	1.000
1645	1	213.000	0.000	213	213	213	582.500	745.500	582.500	745.500	2.828	582	745	1	1	1.128	1.128	0.000	1.000	1.414	213	213	NaN	NaN	0	213	582	745	135.000	1.000	1.000	1.000	1.000
1646	7	225.857	3.132	228	221	229	724.500	746.786	724.503	746.792	9.071	723	745	3	3	3.086	2.888	0.000	1.000	3.606	1581	227	-0.653	-1.131	0	1581	724	745	123.690	3.000	1.069	0.936	0.875
1647	2	212.500	0.707	212	212	213	783.000	746.000	782.998	745.998	5.657	782	745	2	2	2.596	0.981	135.000	0.785	2.828	425	213	-37.497	1255.188	0	425	782	745	135.000	1.414	2.646	0.378	0.667
1648	1	221.000	0.000	221	221	221	844.500	745.500	844.500	745.500	2.828	844	745	1	1	1.128	1.128	0.000	1.000	1.414	221	221	-27.280	659.011	0	221	844	745	135.000	1.000	1.000	1.000	1.000
1649	6	220.667	1.862	221	217	222	848.167	747.000	848.168	747.002	13.314	846	745	4	4	3.011	2.537	132.618	0.425	4.472	1324	221	-54.568	3022.711	0	1324	848	745	116.565	3.797	1.187	0.843	0.545
1650	27	222.000	4.633	224	214	229	908.167	748.389	908.178	748.396	29.456	904	745	7	7	7.039	4.884	125.465	0.391	8.602	5994	224	28.133	-2117.499	0	5994	905	745	125.538	6.107	1.441	0.694	0.711
1651	1	219.000	0.000	219	219	219	982.500	745.500	982.500	745.500	2.828	982	745	1	1	1.128	1.128	0.000	1.000	1.414	219	219	-27.156	653.011	0	219	982	745	135.000	1.000	1.000	1.000	1.000
1652	1	220.000	0.000	220	220	220	568.500	746.500	568.500	746.500	2.828	568	746	1	1	1.128	1.128	0.000	1.000	1.414	220	220	NaN	-664.011	0	220	568	746	135.000	1.000	1.000	1.000	1.000
1653	6	222.833	2.858	222	220	228	897.667	748.167	897.659	748.172	13.314	896	746	4	4	3.111	2.455	149.679	0.425	5.000	1337	222	NaN	-8519.960	0	1337	896	746	143.130	3.887	1.267	0.789	0.522
1654	2	215.000	1.414	214	214	216	1266.500	747.000	1266.500	747.002	4.828	1266	746	1	2	2.257	1.128	90.000	1.000	2.236	430	216	0.000	-2.000	0	430	1266	746	116.565	1.000	2.000	0.500	1.000
1655	1	203.000	0.000	203	203	203	1280.500	746.500	1280.500	746.500	2.828	1280	746	1	1	1.128	1.128	0.000	1.000	1.414	203	203	NaN	NaN	0	203	1280	746	135.000	1.000	1.000	1.000	1.000
1656	5	222.600	2.608	225	219	225	1303.700	746.900	1303.700	746.905	7.657	1302	746	3	2	3.144	2.025	161.565	1.000	3.606	1113	223	NaN	-5242.544	0	1113	1302	746	146.310	2.000	1.553	0.644	0.909
1657	36	221.278	4.103	224	206	226	1313.167	748.806	1313.168	748.804	25.556	1309	746	8	6	7.138	6.422	10.593	0.693	8.602	7966	223	630.853	-103904.234	0	7966	1310	752	35.538	6.000	1.112	0.900	0.847
1658	13	221.923	5.923	228	212	228	592.885	749.115	592.897	749.125	16.142	590	747	6	4	6.750	2.452	26.631	0.627	7.211	2885	224	-18.255	707.724	0	2885	590	751	33.690	3.480	2.753	0.363	0.722
1659	2	217.000	1.414	216	216	218	814.000	747.500	813.998	747.500	4.243	813	747	2	1	2.257	1.128	0.000	1.000	2.236	434	218	-37.706	1273.403	0	434	813	747	153.435	1.000	2.000	0.500	1.000
1660	1	223.000	0.000	223	223	223	889.500	747.500	889.500	747.500	2.828	889	747	1	1	1.128	1.128	0.000	1.000	1.414	223	223	NaN	NaN	0	223	889	747	135.000	1.000	1.000	1.000	1.000
1661	1	222.000	0.000	222	222	222	902.500	747.500	902.500	747.500	2.828	902	747	1	1	1.128	1.128	0.000	1.000	1.414	222	222	NaN	NaN	0	222	902	747	135.000	1.000	1.000	1.000	1.000
1662	1	224.000	0.000	224	224	224	571.500	748.500	571.500	748.500	2.828	571	748	1	1	1.128	1.128	0.000	1.000	1.414	224	224	NaN	NaN	0	224	571	748	135.000	1.000	1.000	1.000	1.000
1663	11	219.636	4.411	219	212	226	807.136	750.318	807.150	750.318	16.142	804	748	6	4	5.227	2.679	9.811	0.530	6.325	2416	220	-0.406	-0.741	0	2416	804	752	18.435	4.000	1.951	0.513	0.595
1664	56	217.964	4.557	221	208	231	827.054	752.500	827.034	752.506	78.326	814	748	23	9	14.197	5.022	10.887	0.115	23.195	12206	219	-23.589	1137.262	0	12206	814	754	7.431	8.194	2.827	0.354	0.423
1665	60	223.100	4.116	222	210	231	886.000	754.200	886.000	754.209	47.113	879	748	14	11	12.479	6.122	39.533	0.340	16.125	13386	224	NaN	-39726.341	0	13386	879	757	29.745	8.958	2.039	0.491	0.597
1666	5	217.400	1.949	216	216	220	1264.300	749.500	1264.299	749.496	8.485	1263	748	3	3	3.086	2.063	34.099	0.873	3.606	1087	216	NaN	-3986.527	0	1087	1263	751	33.690	2.685	1.496	0.668	0.714
1667	1	214.000	0.000	214	214	214	1280.500	748.500	1280.500	748.500	2.828	1280	748	1	1	1.128	1.128	0.000	1.000	1.414	214	214	-26.844	638.011	0	214	1280	748	135.000	1.000	1.000	1.000	1.000
1668	31	219.290	4.060	221	212	227	565.726	754.661	565.719	754.650	29.799	562	749	7	11	10.205	3.868	72.903	0.439	11.705	6798	220	NaN	-33792.865	0	6798	564	760	70.017	6.066	2.639	0.379	0.626
1669	2	220.000	0.000	220	220	220	588.000	749.500	588.000	749.500	4.243	587	749	2	1	2.257	1.128	0.000	1.000	2.236	440	220	NaN	-1325.022	0	440	587	749	153.435	1.000	2.000	0.500	1.000
1670	6	220.167	7.679	208	208	229	813.167	750.000	813.174	749.978	11.071	811	749	4	3	3.184	2.399	156.255	0.615	4.243	1321	222	NaN	-13718.007	0	1321	811	749	135.000	3.000	1.327	0.753	0.667
1671	31	222.484	4.582	226	206	228	985.855	753.919	985.859	753.943	24.142	984	749	4	10	9.968	3.960	98.260	0.668	10.440	6897	223	-28.052	1163.925	0	6897	984	749	106.699	4.000	2.517	0.397	0.886
1672	2	219.000	2.828	217	217	221	1258.000	749.500	1257.996	749.500	4.243	1257	749	2	1	2.257	1.128	0.000	1.000	2.236	438	221	0.000	-2.000	0	438	1257	749	153.435	1.000	2.000	0.500	1.000
1673	80	215.363	5.834	216	198	227	1268.888	760.000	1268.905	759.957	81.054	1262	749	16	20	13.684	7.444	58.291	0.153	20.616	17229	216	-16.019	638.315	0	17229	1264	768	67.166	13.607	1.838	0.544	0.381
1674	1	224.000	0.000	224	224	224	1305.500	749.500	1305.500	749.500	2.828	1305	749	1	1	1.128	1.128	0.000	1.000	1.414	224	224	-27.465	668.011	0	224	1305	749	135.000	1.000	1.000	1.000	1.000
1675	1	225.000	0.000	225	225	225	526.500	750.500	526.500	750.500	2.828	526	750	1	1	1.128	1.128	0.000	1.000	1.414	225	225	NaN	NaN	0	225	526	750	135.000	1.000	1.000	1.000	1.000
1676	8	221.125	2.997	224	216	224	716.250	751.500	716.255	751.503	10.485	714	750	4	3	3.978	2.560	24.407	0.914	4.472	1769	222	-33.722	1103.282	0	1769	714	752	26.565	3.000	1.554	0.644	0.800
1677	6	222.000	1.549	221	220	224	1008.167	751.667	1008.165	751.668	9.657	1007	750	2	4	4.134	1.848	102.933	0.809	4.472	1332	223	NaN	-4666.529	0	1332	1007	750	116.565	2.000	2.237	0.447	0.857
1678	1	213.000	0.000	213	213	213	1013.500	750.500	1013.500	750.500	2.828	1013	750	1	1	1.128	1.128	0.000	1.000	1.414	213	213	-26.781	635.011	0	213	1013	750	135.000	1.000	1.000	1.000	1.000
1679	2	222.500	0.707	222	222	223	1267.500	751.000	1267.500	750.999	4.828	1267	750	1	2	2.257	1.128	90.000	1.000	2.236	445	223	-38.646	1327.034	0	445	1267	750	116.565	1.000	2.000	0.500	1.000
1680	1	213.000	0.000	213	213	213	620.500	751.500	620.500	751.500	2.828	620	751	1	1	1.128	1.128	0.000	1.000	1.414	213	213	NaN	NaN	0	213	620	751	135.000	1.000	1.000	1.000	1.000
1681	47	218.106	4.012	218	209	228	917.926	755.904	917.934	755.908	46.184	912	751	13	9	9.799	6.107	25.799	0.277	13.601	10251	218	23.011	-1849.930	0	10251	912	758	17.103	8.773	1.605	0.623	0.543
1682	136	218.110	4.636	220	203	225	1292.456	760.250	1292.433	760.259	66.426	1285	751	19	18	18.129	9.551	55.322	0.387	21.471	29663	219	-21.042	1045.791	0	29663	1285	766	27.759	13.084	1.898	0.527	0.628
1683	31	224.032	6.019	228	205	233	595.919	755.081	595.903	755.084	22.385	592	752	8	6	7.353	5.368	22.155	0.777	8.246	6945	225	4157.085	-916135.464	0	6945	592	757	14.036	6.000	1.370	0.730	0.827
1684	4	216.250	1.500	215	215	218	1255.500	752.750	1255.503	752.749	7.071	1254	752	3	2	2.734	1.863	0.000	1.000	3.162	865	217	NaN	-1349.622	0	865	1254	752	161.565	2.000	1.468	0.681	0.800
1685	2	223.000	0.000	223	223	223	1321.000	752.500	1321.000	752.500	4.243	1320	752	2	1	2.257	1.128	0.000	1.000	2.236	446	223	NaN	NaN	0	446	1320	752	153.435	1.000	2.000	0.500	1.000
1686	1	214.000	0.000	214	214	214	1333.500	752.500	1333.500	752.500	2.828	1333	752	1	1	1.128	1.128	0.000	1.000	1.414	214	214	NaN	NaN	0	214	1333	752	135.000	1.000	1.000	1.000	1.000
1687	2	216.000	7.071	211	211	221	969.500	754.000	969.500	753.989	4.828	969	753	1	2	2.257	1.128	90.000	1.000	2.236	432	221	NaN	-2846.000	0	432	969	753	116.565	1.000	2.000	0.500	1.000
1688	1	223.000	0.000	223	223	223	1015.500	753.500	1015.500	753.500	2.828	1015	753	1	1	1.128	1.128	0.000	1.000	1.414	223	223	-27.403	665.011	0	223	1015	753	135.000	1.000	1.000	1.000	1.000
1689	9	224.667	1.225	225	222	226	1112.389	756.167	1112.389	756.170	18.971	1110	753	5	7	7.171	1.598	119.781	0.314	8.602	2022	225	NaN	-7091.518	0	2022	1110	753	125.538	2.687	4.487	0.223	0.514
1690	7	221.429	2.573	222	218	225	1171.357	754.500	1171.358	754.502	10.485	1170	753	3	3	3.334	2.674	33.401	0.800	4.243	1550	222	-0.035	-1.504	0	1550	1170	756	45.000	3.000	1.247	0.802	0.824
1691	4	216.000	2.708	217	212	218	1268.750	754.500	1268.753	754.500	7.657	1268	753	2	3	2.734	1.863	90.000	0.857	3.162	864	217	-41.788	1835.168	0	864	1268	753	108.435	2.000	1.468	0.681	0.800
1692	8	222.375	2.446	225	219	225	1305.500	754.250	1305.510	754.252	11.071	1303	753	4	3	4.037	2.523	146.310	0.820	5.000	1779	223	-0.134	-1.481	0	1779	1303	753	143.130	3.000	1.600	0.625	0.800
1693	2	216.000	4.243	213	213	219	611.000	755.000	610.993	755.007	5.657	610	754	2	2	2.596	0.981	45.000	0.785	2.828	432	219	-32.562	1045.326	0	432	610	756	45.000	1.414	2.646	0.378	0.667
1694	22	216.727	9.093	208	205	236	619.045	757.500	619.018	757.532	29.213	615	754	7	8	5.772	4.853	103.027	0.324	8.944	4768	214	-2.121	84.028	0	4768	617	754	116.565	6.792	1.189	0.841	0.512
1695	7	219.429	2.637	216	216	223	839.643	755.786	839.643	755.780	10.485	838	754	3	4	4.110	2.168	67.500	0.800	4.472	1536	219	NaN	-1321.506	0	1536	839	758	63.435	2.685	1.895	0.528	0.737
1696	1	220.000	0.000	220	220	220	1079.500	754.500	1079.500	754.500	2.828	1079	754	1	1	1.128	1.128	0.000	1.000	1.414	220	220	-27.218	656.011	0	220	1079	754	135.000	1.000	1.000	1.000	1.000
1697	134	214.164	7.285	213	185	229	1085.619	761.410	1085.642	761.425	68.669	1077	754	18	15	15.493	11.012	155.664	0.357	18.439	28698	215	7.135	-338.555	0	28698	1081	754	130.601	13.570	1.407	0.711	0.703
1698	6	223.833	2.927	219	219	227	1167.000	755.500	1167.002	755.506	7.657	1166	754	2	3	3.385	2.257	90.000	1.000	3.606	1343	225	NaN	-2744.430	0	1343	1166	754	123.690	2.000	1.500	0.667	1.000
1699	1	221.000	0.000	221	221	221	540.500	755.500	540.500	755.500	2.828	540	755	1	1	1.128	1.128	0.000	1.000	1.414	221	221	NaN	NaN	0	221	540	755	135.000	1.000	1.000	1.000	1.000
1700	1	219.000	0.000	219	219	219	607.500	755.500	607.500	755.500	2.828	607	755	1	1	1.128	1.128	0.000	1.000	1.414	219	219	-27.156	653.011	0	219	607	755	135.000	1.000	1.000	1.000	1.000
1701	17	219.235	1.888	220	214	223	1018.147	758.206	1018.146	758.203	22.385	1015	755	6	6	6.003	3.605	132.292	0.426	7.810	3727	219	NaN	-1093.538	0	3727	1015	756	140.194	4.923	1.665	0.601	0.607
1702	60	219.517	6.259	224	197	226	1313.450	758.567	1313.460	758.561	37.456	1308	755	12	8	11.617	6.576	23.640	0.537	13.601	13171	222	-15.859	571.394	0	13171	1308	763	36.027	7.844	1.766	0.566	0.805
1703	76	224.145	4.375	226	206	231	575.197	761.592	575.193	761.612	52.770	568	756	15	12	11.685	8.281	6.625	0.343	16.553	17035	225	-13.519	775.679	0	17035	568	758	154.983	12.000	1.411	0.709	0.571
1704	1	219.000	0.000	219	219	219	831.500	756.500	831.500	756.500	2.828	831	756	1	1	1.128	1.128	0.000	1.000	1.414	219	219	NaN	NaN	0	219	831	756	135.000	1.000	1.000	1.000	1.000
1705	50	221.360	3.921	224	210	228	902.060	759.160	902.048	759.155	47.941	895	756	16	7	14.117	4.510	14.378	0.273	16.492	11068	222	-27.742	1558.764	0	11068	895	761	14.036	7.000	3.131	0.319	0.575
1706	2	213.000	0.000	213	213	213	928.000	756.500	928.000	756.500	4.243	927	756	2	1	2.257	1.128	0.000	1.000	2.236	426	213	NaN	NaN	0	426	927	756	153.435	1.000	2.000	0.500	1.000
1707	17	221.000	4.486	224	212	226	941.853	759.794	941.844	759.788	20.142	939	756	5	7	6.898	3.138	125.706	0.527	8.602	3757	222	-0.999	-0.195	0	3757	939	756	125.538	4.721	2.198	0.455	0.667
1708	1	220.000	0.000	220	220	220	836.500	757.500	836.500	757.500	2.828	836	757	1	1	1.128	1.128	0.000	1.000	1.414	220	220	-27.218	656.011	0	220	836	757	135.000	1.000	1.000	1.000	1.000
1709	3	209.667	3.215	206	206	212	1062.167	757.833	1062.163	757.828	5.657	1061	757	2	2	2.365	1.615	135.000	1.000	2.828	629	211	-0.549	-1.500	0	629	1061	757	135.000	2.000	1.464	0.683	0.857
1710	5	223.600	2.881	222	221	228	723.900	759.300	723.904	759.296	9.071	722	758	4	2	3.732	1.706	174.848	0.764	4.123	1118	222	-44.667	2193.660	0	1118	722	759	165.964	2.000	2.188	0.457	0.769
1711	1	229.000	0.000	229	229	229	850.500	758.500	850.500	758.500	2.828	850	758	1	1	1.128	1.128	0.000	1.000	1.414	229	229	NaN	-691.012	0	229	850	758	135.000	1.000	1.000	1.000	1.000
1712	1	204.000	0.000	204	204	204	969.500	758.500	969.500	758.500	2.828	969	758	1	1	1.128	1.128	0.000	1.000	1.414	204	204	NaN	-616.011	0	204	969	758	135.000	1.000	1.000	1.000	1.000
1713	34	214.912	7.043	211	203	230	1001.000	763.059	1000.998	763.064	35.698	998	758	7	10	8.331	5.196	104.332	0.335	10.817	7307	212	50.258	-2703.504	0	7307	998	758	123.690	7.000	1.603	0.624	0.602
1714	15	227.000	4.000	226	218	232	549.033	761.900	549.031	761.901	16.142	547	759	5	5	4.578	4.172	121.296	0.723	5.831	3405	228	-33.007	1663.292	0	3405	547	760	149.036	4.950	1.097	0.911	0.789
1715	1	221.000	0.000	221	221	221	608.500	759.500	608.500	759.500	2.828	608	759	1	1	1.128	1.128	0.000	1.000	1.414	221	221	NaN	-667.011	0	221	608	759	135.000	1.000	1.000	1.000	1.000
1716	32	217.031	5.556	219	201	228	931.812	763.344	931.809	763.333	28.870	927	759	10	8	9.548	4.267	137.313	0.482	11.662	6945	218	158.517	-14028.050	0	6945	927	760	149.036	5.657	2.238	0.447	0.660
1717	72	205.708	3.413	206	198	217	968.833	766.722	968.859	766.734	36.627	964	759	10	13	11.887	7.712	117.910	0.674	14.318	14811	206	-24.921	1673.726	0	14811	967	759	114.775	9.090	1.541	0.649	0.828
1718	55	210.600	4.833	210	199	223	1064.518	763.664	1064.492	763.673	42.284	1059	759	11	10	9.446	7.413	148.214	0.387	11.705	11583	210	NaN	-442696.808	0	11583	1059	762	160.017	9.605	1.274	0.785	0.679
1719	1	228.000	0.000	228	228	228	1255.500	759.500	1255.500	759.500	2.828	1255	759	1	1	1.128	1.128	0.000	1.000	1.414	228	228	NaN	NaN	0	228	1255	759	135.000	1.000	1.000	1.000	1.000
1720	2	221.500	7.778	216	216	227	623.500	761.000	623.500	761.012	4.828	623	760	1	2	2.257	1.128	90.000	1.000	2.236	443	227	-20.642	454.211	0	443	623	760	116.565	1.000	2.000	0.500	1.000
1721	9	222.222	5.585	227	215	228	851.833	761.833	851.827	761.831	11.071	850	760	4	3	4.488	2.553	166.717	0.923	5.000	2000	225	138.429	-12144.329	0	2000	850	760	143.130	3.000	1.758	0.569	0.857
1722	29	220.276	4.199	216	212	228	873.466	762.431	873.493	762.428	28.971	868	760	12	5	10.471	3.526	179.205	0.434	12.166	6388	221	38.672	-3257.170	0	6388	868	761	170.538	4.719	2.970	0.337	0.611
1723	1	221.000	0.000	221	221	221	905.500	760.500	905.500	760.500	2.828	905	760	1	1	1.128	1.128	0.000	1.000	1.414	221	221	NaN	-667.011	0	221	905	760	135.000	1.000	1.000	1.000	1.000
1724	1	225.000	0.000	225	225	225	923.500	760.500	923.500	760.500	2.828	923	760	1	1	1.128	1.128	0.000	1.000	1.414	225	225	NaN	NaN	0	225	923	760	135.000	1.000	1.000	1.000	1.000
1725	1	216.000	0.000	216	216	216	1126.500	760.500	1126.500	760.500	2.828	1126	760	1	1	1.128	1.128	0.000	1.000	1.414	216	216	NaN	NaN	0	216	1126	760	135.000	1.000	1.000	1.000	1.000
1726	1	226.000	0.000	226	226	226	1132.500	760.500	1132.500	760.500	2.828	1132	760	1	1	1.128	1.128	0.000	1.000	1.414	226	226	NaN	NaN	0	226	1132	760	135.000	1.000	1.000	1.000	1.000
1727	19	218.842	9.227	207	205	236	615.079	767.763	615.096	767.754	32.385	612	761	5	13	9.678	2.500	85.882	0.228	13.342	4158	217	-7.078	207.868	0	4158	612	774	77.005	4.609	3.872	0.258	0.432
1728	5	219.800	2.490	218	218	224	726.300	763.300	726.301	763.306	11.314	725	761	3	4	3.986	1.597	61.003	0.491	5.000	1099	219	1.253	-0.089	0	1099	725	765	53.130	2.531	2.496	0.401	0.588
1729	10	224.700	2.497	225	221	229	885.400	762.100	885.392	762.100	13.657	882	761	6	2	6.132	2.076	6.021	0.674	6.325	2247	225	-48.302	2434.317	0	2247	882	763	18.435	2.000	2.953	0.339	0.909
1730	30	219.967	4.627	225	208	225	1026.967	764.733	1026.975	764.747	38.527	1019	761	14	8	9.950	3.839	159.475	0.254	14.560	6599	221	-27.357	1118.406	0	6599	1019	765	164.055	6.222	2.592	0.386	0.426
1731	14	206.786	4.246	205	200	215	1073.000	763.500	1073.002	763.503	14.485	1070	762	6	3	5.579	3.195	165.128	0.838	6.708	2895	207	-28.476	1320.818	0	2895	1070	762	153.435	3.000	1.746	0.573	0.875
1732	7	217.571	2.070	216	215	221	1130.500	763.071	1130.507	763.067	10.485	1129	762	4	3	4.134	2.156	27.231	0.800	5.000	1523	218	NaN	-6466.485	0	1523	1129	765	36.870	3.000	1.918	0.521	0.778
1733	117	221.265	3.942	224	208	228	1163.876	770.568	1163.887	770.578	95.296	1152	762	20	19	16.865	8.833	147.015	0.162	23.601	25888	222	78067.377	-58625052.399	0	25888	1152	767	143.616	15.092	1.909	0.524	0.479
1734	41	220.098	5.342	224	206	228	1178.573	769.451	1178.563	769.485	49.113	1175	762	7	14	11.456	4.557	99.470	0.214	14.318	9024	221	-7.433	354.232	0	9024	1179	762	102.095	6.064	2.514	0.398	0.562
1735	5	223.400	2.074	225	220	225	1049.900	764.300	1049.900	764.303	9.071	1048	763	4	2	3.732	1.706	174.848	0.764	4.123	1117	224	-1.093	-0.267	0	1117	1048	764	165.964	2.000	2.188	0.457	0.769
1736	2	218.500	4.950	215	215	222	1163.000	763.500	1163.008	763.500	4.243	1162	763	2	1	2.257	1.128	0.000	1.000	2.236	437	222	NaN	-1976.590	0	437	1162	763	153.435	1.000	2.000	0.500	1.000
1737	1	216.000	0.000	216	216	216	1258.500	763.500	1258.500	763.500	2.828	1258	763	1	1	1.128	1.128	0.000	1.000	1.414	216	216	NaN	NaN	0	216	1258	763	135.000	1.000	1.000	1.000	1.000
1738	2	215.000	1.414	214	214	216	1261.000	763.500	1260.998	763.500	4.243	1260	763	2	1	2.257	1.128	0.000	1.000	2.236	430	216	-37.526	1261.407	0	430	1260	763	153.435	1.000	2.000	0.500	1.000
1739	14	224.500	5.585	222	213	231	587.214	765.714	587.222	765.717	13.899	585	764	5	4	4.897	3.640	163.044	0.911	5.831	3143	227	-24.024	840.867	0	3143	585	764	149.036	4.000	1.345	0.743	0.824
1740	2	218.500	2.121	217	217	220	950.000	765.000	949.997	765.003	5.657	949	764	2	2	2.596	0.981	45.000	0.785	2.828	437	220	0.000	-2.000	0	437	949	766	45.000	1.414	2.646	0.378	0.667
1741	1	212.000	0.000	212	212	212	1270.500	764.500	1270.500	764.500	2.828	1270	764	1	1	1.128	1.128	0.000	1.000	1.414	212	212	-26.718	632.011	0	212	1270	764	135.000	1.000	1.000	1.000	1.000
1742	11	218.545	6.455	226	207	226	596.682	766.955	596.684	766.958	12.485	595	765	4	4	3.989	3.511	74.767	0.887	5.000	2404	220	-0.457	-0.983	0	2404	595	765	126.870	4.000	1.136	0.880	0.759
1743	5	214.200	5.070	211	211	223	608.500	767.500	608.500	767.483	10.828	608	765	1	5	5.642	1.128	90.000	0.536	5.099	1071	212	-24.737	683.511	0	1071	608	765	101.310	1.000	5.000	0.200	1.000
1744	1	221.000	0.000	221	221	221	1129.500	766.500	1129.500	766.500	2.828	1129	766	1	1	1.128	1.128	0.000	1.000	1.414	221	221	NaN	-667.011	0	221	1129	766	135.000	1.000	1.000	1.000	1.000
1745	6	219.667	1.211	219	218	221	1139.500	767.667	1139.500	767.667	10.485	1138	766	3	4	3.718	2.055	101.240	0.686	4.472	1318	220	-45.091	1859.279	0	1318	1138	766	116.565	2.849	1.809	0.553	0.667
1746	1	219.000	0.000	219	219	219	1303.500	766.500	1303.500	766.500	2.828	1303	766	1	1	1.128	1.128	0.000	1.000	1.414	219	219	NaN	-661.011	0	219	1303	766	135.000	1.000	1.000	1.000	1.000
1747	5	221.800	1.789	222	219	224	716.900	768.300	716.899	768.302	9.071	715	767	4	2	3.732	1.706	174.848	0.764	4.123	1109	222	-54.803	2869.622	0	1109	715	768	165.964	2.000	2.188	0.457	0.769
1748	3	216.667	5.686	212	212	223	997.833	768.500	997.843	768.487	7.657	997	767	2	3	3.213	1.189	61.845	0.643	3.606	650	215	NaN	-1687.509	0	650	997	770	56.310	1.790	2.702	0.370	0.667
1749	22	216.591	4.954	221	205	225	1039.136	770.136	1039.133	770.152	19.556	1036	767	7	5	6.714	4.172	169.904	0.723	7.616	4765	217	NaN	-17006.757	0	4765	1036	769	156.801	5.000	1.609	0.621	0.786
1750	1	219.000	0.000	219	219	219	1074.500	767.500	1074.500	767.500	2.828	1074	767	1	1	1.128	1.128	0.000	1.000	1.414	219	219	-27.156	653.011	0	219	1074	767	135.000	1.000	1.000	1.000	1.000
1751	1	223.000	0.000	223	223	223	1076.500	767.500	1076.500	767.500	2.828	1076	767	1	1	1.128	1.128	0.000	1.000	1.414	223	223	NaN	NaN	0	223	1076	767	135.000	1.000	1.000	1.000	1.000
1752	1	225.000	0.000	225	225	225	1170.500	767.500	1170.500	767.500	2.828	1170	767	1	1	1.128	1.128	0.000	1.000	1.414	225	225	NaN	-679.011	0	225	1170	767	135.000	1.000	1.000	1.000	1.000
1753	8	218.125	5.643	215	209	225	1208.500	769.000	1208.492	769.004	10.485	1207	767	3	4	3.489	2.919	90.000	0.914	4.123	1745	221	-0.276	-1.189	0	1745	1208	767	104.036	3.000	1.195	0.837	0.800
1754	3	228.000	2.646	225	225	230	948.500	768.833	948.508	768.836	7.071	947	768	3	2	3.213	1.189	151.845	0.754	3.606	684	229	-31.429	921.697	0	684	947	768	146.310	1.790	2.702	0.370	0.667
1755	2	217.000	0.000	217	217	217	1004.000	769.000	1004.000	769.000	5.657	1003	768	2	2	2.596	0.981	135.000	0.785	2.828	434	217	NaN	-1307.022	0	434	1003	768	135.000	1.414	2.646	0.378	0.667
1756	1	214.000	0.000	214	214	214	1043.500	768.500	1043.500	768.500	2.828	1043	768	1	1	1.128	1.128	0.000	1.000	1.414	214	214	NaN	NaN	0	214	1043	768	135.000	1.000	1.000	1.000	1.000
1757	1	218.000	0.000	218	218	218	1056.500	768.500	1056.500	768.500	2.828	1056	768	1	1	1.128	1.128	0.000	1.000	1.414	218	218	-27.094	650.011	0	218	1056	768	135.000	1.000	1.000	1.000	1.000
1758	2	222.000	2.828	220	220	224	1307.500	769.000	1307.500	769.005	4.828	1307	768	1	2	2.257	1.128	90.000	1.000	2.236	444	224	0.000	-2.000	0	444	1307	768	116.565	1.000	2.000	0.500	1.000
1759	2	219.500	2.121	218	218	221	560.000	770.000	560.003	770.003	5.657	559	769	2	2	2.596	0.981	135.000	0.785	2.828	439	221	0.000	-2.000	0	439	559	769	135.000	1.414	2.646	0.378	0.667
1760	2	224.000	4.243	221	221	227	573.000	769.500	572.993	769.500	4.243	572	769	2	1	2.257	1.128	0.000	1.000	2.236	448	227	-25.154	593.949	0	448	572	769	153.435	1.000	2.000	0.500	1.000
1761	1	223.000	0.000	223	223	223	952.500	769.500	952.500	769.500	2.828	952	769	1	1	1.128	1.128	0.000	1.000	1.414	223	223	NaN	NaN	0	223	952	769	135.000	1.000	1.000	1.000	1.000
1762	4	220.250	1.708	218	218	222	1046.250	770.500	1046.254	770.502	8.485	1045	769	3	3	3.676	1.385	140.310	0.698	4.243	881	221	NaN	-2984.417	0	881	1045	769	135.000	2.121	2.654	0.377	0.667
1763	2	217.000	0.000	217	217	217	1060.500	770.000	1060.500	769.999	4.828	1060	769	1	2	2.257	1.128	90.000	1.000	2.236	434	217	0.000	-2.000	0	434	1060	769	116.565	1.000	2.000	0.500	1.000
1764	1	220.000	0.000	220	220	220	567.500	770.500	567.500	770.500	2.828	567	770	1	1	1.128	1.128	0.000	1.000	1.414	220	220	NaN	-664.011	0	220	567	770	135.000	1.000	1.000	1.000	1.000
1765	1	220.000	0.000	220	220	220	569.500	770.500	569.500	770.500	2.828	569	770	1	1	1.128	1.128	0.000	1.000	1.414	220	220	NaN	-664.011	0	220	569	770	135.000	1.000	1.000	1.000	1.000
1766	9	212.000	5.788	214	204	221	983.833	772.056	983.847	772.050	13.314	981	770	5	4	4.181	2.741	21.355	0.638	5.385	1908	214	NaN	-3045545.222	0	1908	981	773	21.801	3.887	1.525	0.656	0.643
1767	4	214.000	2.708	215	210	216	1008.250	772.000	1008.257	772.011	10.485	1007	770	3	4	4.428	1.150	126.091	0.457	5.000	856	215	-42.742	1886.278	0	856	1007	770	126.870	1.947	3.850	0.260	0.571
1768	1	225.000	0.000	225	225	225	1121.500	770.500	1121.500	770.500	2.828	1121	770	1	1	1.128	1.128	0.000	1.000	1.414	225	225	NaN	-679.011	0	225	1121	770	135.000	1.000	1.000	1.000	1.000
1769	3	224.000	1.000	223	223	225	1141.167	771.167	1141.167	771.168	5.657	1140	770	2	2	2.365	1.615	45.000	1.000	2.828	672	224	-33.414	994.597	0	672	1140	772	45.000	2.000	1.464	0.683	0.857
1770	4	221.500	2.380	223	218	223	572.000	772.500	572.003	772.499	7.657	571	771	2	3	3.216	1.583	58.283	0.857	3.606	886	223	NaN	-952.203	0	886	571	774	56.310	2.000	2.031	0.492	0.800
1771	2	215.500	0.707	215	215	216	949.500	772.000	949.500	771.999	4.828	949	771	1	2	2.257	1.128	90.000	1.000	2.236	431	216	-38.029	1285.034	0	431	949	771	116.565	1.000	2.000	0.500	1.000
1772	2	213.000	8.485	207	207	219	976.500	772.000	976.500	772.015	4.828	976	771	1	2	2.257	1.128	90.000	1.000	2.236	426	219	0.000	-2.000	0	426	976	771	116.565	1.000	2.000	0.500	1.000
1773	62	216.548	5.551	213	206	228	1002.081	775.758	1002.093	775.749	50.184	993	771	17	10	13.764	5.735	163.710	0.309	18.385	13426	217	256.289	-24799.129	0	13426	993	774	157.620	8.845	2.400	0.417	0.551
1774	1	215.000	0.000	215	215	215	1110.500	771.500	1110.500	771.500	2.828	1110	771	1	1	1.128	1.128	0.000	1.000	1.414	215	215	NaN	-649.011	0	215	1110	771	135.000	1.000	1.000	1.000	1.000
1775	5	219.200	4.087	221	212	222	686.100	773.700	686.096	773.704	7.657	685	772	2	3	3.144	2.025	71.565	1.000	3.606	1096	221	NaN	-12986.088	0	1096	685	775	56.310	2.000	1.553	0.644	0.909
1776	1	213.000	0.000	213	213	213	1013.500	772.500	1013.500	772.500	2.828	1013	772	1	1	1.128	1.128	0.000	1.000	1.414	213	213	NaN	NaN	0	213	1013	772	135.000	1.000	1.000	1.000	1.000
1777	2	219.000	11.314	211	211	227	608.500	774.000	608.500	773.981	4.828	608	773	1	2	2.257	1.128	90.000	1.000	2.236	438	227	NaN	-177623.948	0	438	608	773	116.565	1.000	2.000	0.500	1.000
1778	1	218.000	0.000	218	218	218	706.500	773.500	706.500	773.500	2.828	706	773	1	1	1.128	1.128	0.000	1.000	1.414	218	218	-27.094	650.011	0	218	706	773	135.000	1.000	1.000	1.000	1.000
1779	14	217.143	2.905	215	213	222	1112.214	774.929	1112.209	774.936	14.728	1110	773	5	5	4.865	3.664	41.152	0.811	5.831	3040	217	-43.096	2932.942	0	3040	1111	778	59.036	4.243	1.328	0.753	0.757
1780	3	220.333	1.155	221	219	221	568.500	774.500	568.501	774.500	6.243	567	774	3	1	3.385	1.128	0.000	0.967	3.162	661	221	-32.986	972.218	0	661	567	774	161.565	1.000	3.000	0.333	1.000
1781	2	220.000	1.414	219	219	221	1289.000	774.500	1289.003	774.500	4.243	1288	774	2	1	2.257	1.128	0.000	1.000	2.236	440	221	-37.466	1268.405	0	440	1288	774	153.435	1.000	2.000	0.500	1.000
1782	1	220.000	0.000	220	220	220	605.500	775.500	605.500	775.500	2.828	605	775	1	1	1.128	1.128	0.000	1.000	1.414	220	220	NaN	NaN	0	220	605	775	135.000	1.000	1.000	1.000	1.000
1783	5	218.600	2.608	221	215	221	1012.700	776.300	1012.694	776.298	9.657	1011	775	4	2	4.183	1.522	169.099	0.674	4.472	1093	219	NaN	-1220.511	0	1093	1011	775	153.435	2.000	2.749	0.364	0.769
1784	6	219.167	2.041	220	216	222	1034.000	777.000	1034.003	776.998	14.728	1032	775	4	4	3.647	2.095	120.128	0.348	5.000	1315	220	-35.795	1191.928	0	1315	1032	775	126.870	3.480	1.741	0.574	0.500
1785	1	222.000	0.000	222	222	222	1150.500	775.500	1150.500	775.500	2.828	1150	775	1	1	1.128	1.128	0.000	1.000	1.414	222	222	-27.342	662.011	0	222	1150	775	135.000	1.000	1.000	1.000	1.000
1786	38	216.684	4.998	223	203	225	1155.132	779.632	1155.122	779.615	28.870	1151	775	8	9	8.912	5.429	130.762	0.573	10.817	8234	217	12.776	-875.706	0	8234	1153	775	123.690	6.364	1.642	0.609	0.724
1787	1	223.000	0.000	223	223	223	1175.500	775.500	1175.500	775.500	2.828	1175	775	1	1	1.128	1.128	0.000	1.000	1.414	223	223	-27.403	665.011	0	223	1175	775	135.000	1.000	1.000	1.000	1.000
1788	3	218.000	2.646	215	215	220	1021.167	776.833	1021.165	776.836	5.657	1020	776	2	2	2.365	1.615	135.000	1.000	2.828	654	219	-0.694	-1.500	0	654	1020	776	135.000	2.000	1.464	0.683	0.857
1789	7	210.286	2.690	209	208	216	1046.786	777.357	1046.786	777.355	9.071	1045	776	3	3	3.507	2.542	120.473	1.000	4.243	1472	209	-39.825	1638.355	0	1472	1045	776	135.000	3.000	1.380	0.725	0.875
1790	1	223.000	0.000	223	223	223	614.500	777.500	614.500	777.500	2.828	614	777	1	1	1.128	1.128	0.000	1.000	1.414	223	223	NaN	NaN	0	223	614	777	135.000	1.000	1.000	1.000	1.000
1791	2	220.000	1.414	219	219	221	630.000	778.000	630.002	777.998	5.657	629	777	2	2	2.596	0.981	45.000	0.785	2.828	440	221	-37.973	1291.398	0	440	629	779	45.000	1.414	2.646	0.378	0.667
1792	3	221.333	1.155	222	220	222	1119.833	777.833	1119.835	777.834	5.657	1119	777	2	2	2.365	1.615	45.000	1.000	2.828	664	222	-33.062	976.718	0	664	1119	779	45.000	2.000	1.464	0.683	0.857
1793	14	221.286	3.891	223	213	226	1249.143	780.143	1249.147	780.143	13.314	1247	778	5	4	5.225	3.412	151.384	0.993	5.831	3098	223	NaN	-44475.202	0	3098	1247	778	149.036	4.000	1.531	0.653	0.848
1794	20	216.300	3.114	216	209	223	1021.300	780.550	1021.286	780.540	23.556	1017	779	8	4	7.810	3.261	172.102	0.453	8.944	4326	216	-0.163	0.391	0	4326	1017	779	153.435	4.000	2.395	0.418	0.678
1795	2	221.500	0.707	221	221	222	575.000	781.000	574.999	780.999	5.657	574	780	2	2	2.596	0.981	135.000	0.785	2.828	443	222	-38.558	1321.034	0	443	574	780	135.000	1.414	2.646	0.378	0.667
1796	1	222.000	0.000	222	222	222	605.500	780.500	605.500	780.500	2.828	605	780	1	1	1.128	1.128	0.000	1.000	1.414	222	222	NaN	NaN	0	222	605	780	135.000	1.000	1.000	1.000	1.000
1797	1	223.000	0.000	223	223	223	1015.500	780.500	1015.500	780.500	2.828	1015	780	1	1	1.128	1.128	0.000	1.000	1.414	223	223	NaN	NaN	0	223	1015	780	135.000	1.000	1.000	1.000	1.000
1798	1	219.000	0.000	219	219	219	611.500	781.500	611.500	781.500	2.828	611	781	1	1	1.128	1.128	0.000	1.000	1.414	219	219	NaN	NaN	0	219	611	781	135.000	1.000	1.000	1.000	1.000
1799	16	222.438	4.690	226	215	230	591.375	785.125	591.379	785.129	16.485	590	782	3	7	7.075	2.879	77.005	0.740	7.616	3559	223	-0.070	-1.158	0	3559	590	789	66.801	3.000	2.457	0.407	0.889
1800	2	217.000	1.414	216	216	218	606.500	783.000	606.500	783.002	4.828	606	782	1	2	2.257	1.128	90.000	1.000	2.236	434	218	-37.706	1273.403	0	434	606	782	116.565	1.000	2.000	0.500	1.000
1801	9	222.111	1.833	221	219	225	1173.167	785.500	1173.163	785.498	13.899	1171	783	5	4	4.794	2.390	139.065	0.585	5.831	1999	222	NaN	-3575.083	0	1999	1171	784	149.036	3.536	2.006	0.499	0.643
1802	1	223.000	0.000	223	223	223	572.500	785.500	572.500	785.500	2.828	572	785	1	1	1.128	1.128	0.000	1.000	1.414	223	223	NaN	-673.011	0	223	572	785	135.000	1.000	1.000	1.000	1.000
1803	1	213.000	0.000	213	213	213	1158.500	785.500	1158.500	785.500	2.828	1158	785	1	1	1.128	1.128	0.000	1.000	1.414	213	213	-26.781	635.011	0	213	1158	785	135.000	1.000	1.000	1.000	1.000
1804	1	222.000	0.000	222	222	222	574.500	786.500	574.500	786.500	2.828	574	786	1	1	1.128	1.128	0.000	1.000	1.414	222	222	NaN	NaN	0	222	574	786	135.000	1.000	1.000	1.000	1.000
1805	2	212.500	2.121	211	211	214	640.500	787.000	640.500	786.996	4.828	640	786	1	2	2.257	1.128	90.000	1.000	2.236	425	214	-26.123	613.779	0	425	640	786	116.565	1.000	2.000	0.500	1.000
1806	8	221.125	2.100	221	218	224	1199.500	788.000	1199.496	788.001	14.485	1196	786	6	3	5.802	1.756	17.496	0.479	6.708	1769	221	NaN	-2089.295	0	1769	1196	789	26.565	2.791	3.305	0.303	0.640
1807	1	221.000	0.000	221	221	221	1177.500	787.500	1177.500	787.500	2.828	1177	787	1	1	1.128	1.128	0.000	1.000	1.414	221	221	NaN	NaN	0	221	1177	787	135.000	1.000	1.000	1.000	1.000
1808	10	209.100	7.125	203	197	222	632.700	791.000	632.682	790.990	14.142	630	789	5	4	5.577	2.283	144.772	0.628	6.403	2091	210	0.063	-0.493	0	2091	630	789	141.340	3.134	2.443	0.409	0.690
1809	4	209.750	4.787	204	204	215	606.750	793.000	606.748	793.009	9.657	606	791	2	4	3.969	1.283	107.609	0.539	4.472	839	212	-27.627	830.610	0	839	606	791	116.565	1.900	3.093	0.323	0.667
1810	1	220.000	0.000	220	220	220	619.500	792.500	619.500	792.500	2.828	619	792	1	1	1.128	1.128	0.000	1.000	1.414	220	220	NaN	NaN	0	220	619	792	135.000	1.000	1.000	1.000	1.000
1811	2	214.500	3.536	212	212	217	639.000	794.500	639.005	794.500	4.243	638	794	2	1	2.257	1.128	0.000	1.000	2.236	429	217	NaN	-1512.187	0	429	638	794	153.435	1.000	2.000	0.500	1.000
1812	1	217.000	0.000	217	217	217	617.500	795.500	617.500	795.500	2.828	617	795	1	1	1.128	1.128	0.000	1.000	1.414	217	217	-27.031	647.011	0	217	617	795	135.000	1.000	1.000	1.000	1.000
1813	2	214.500	2.121	213	213	216	600.000	796.500	599.997	796.500	4.243	599	796	2	1	2.257	1.128	0.000	1.000	2.236	429	216	0.000	-2.000	0	429	599	796	153.435	1.000	2.000	0.500	1.000
1814	2	217.000	0.000	217	217	217	610.000	799.000	610.000	799.000	5.657	609	798	2	2	2.596	0.981	135.000	0.785	2.828	434	217	NaN	-1307.022	0	434	609	798	135.000	1.414	2.646	0.378	0.667
1815	2	215.000	7.071	210	210	220	612.500	800.000	612.500	800.012	4.828	612	799	1	2	2.257	1.128	90.000	1.000	2.236	430	220	0.000	-2.000	0	430	612	799	116.565	1.000	2.000	0.500	1.000
1816	9	222.778	3.930	221	216	227	575.611	802.056	575.608	802.052	10.485	574	800	3	4	4.563	2.511	63.435	1.000	5.000	2005	222	-35.446	1548.678	0	2005	574	804	53.130	3.000	1.817	0.550	0.857
1817	38	221.526	4.112	225	209	227	628.421	811.500	628.403	811.503	41.698	622	808	12	6	9.644	5.017	177.946	0.275	12.042	8418	222	-31.757	1350.575	0	8418	622	811	175.236	6.000	1.922	0.520	0.655
1818	2	220.000	1.414	219	219	221	635.000	809.000	634.998	808.998	5.657	634	808	2	2	2.596	0.981	135.000	0.785	2.828	440	221	-37.973	1291.398	0	440	634	808	135.000	1.414	2.646	0.378	0.667
1819	1	231.000	0.000	231	231	231	594.500	813.500	594.500	813.500	2.828	594	813	1	1	1.128	1.128	0.000	1.000	1.414	231	231	-27.892	689.012	0	231	594	813	135.000	1.000	1.000	1.000	1.000
1820	6	223.333	2.733	220	220	226	619.000	814.167	619.009	814.169	9.071	617	813	4	2	3.718	2.055	0.000	0.916	4.123	1340	224	-0.432	-1.474	0	1340	617	814	165.964	2.000	1.809	0.553	0.857
1821	1	224.000	0.000	224	224	224	623.500	813.500	623.500	813.500	2.828	623	813	1	1	1.128	1.128	0.000	1.000	1.414	224	224	-27.465	668.011	0	224	623	813	135.000	1.000	1.000	1.000	1.000
1822	3	219.000	4.583	214	214	223	849.500	908.833	849.495	908.839	7.071	848	908	3	2	3.213	1.189	28.155	0.754	3.606	657	220	-23.676	543.314	0	657	848	910	33.690	1.790	2.702	0.370	0.667
1823	7	218.714	2.928	216	216	224	345.929	952.500	345.920	952.502	13.314	344	950	4	4	3.311	2.692	110.593	0.496	4.472	1531	218	-49.003	2760.441	0	1531	346	950	116.565	3.797	1.230	0.813	0.583
1824	1	221.000	0.000	221	221	221	348.500	950.500	348.500	950.500	2.828	348	950	1	1	1.128	1.128	0.000	1.000	1.414	221	221	NaN	NaN	0	221	348	950	135.000	1.000	1.000	1.000	1.000
1825	20	217.450	5.404	221	204	222	1024.600	1019.200	1024.597	1019.201	15.899	1022	1017	5	5	5.446	4.675	20.910	0.994	6.403	4349	220	505.245	-63254.112	0	4349	1022	1021	38.660	5.000	1.165	0.858	0.889
