# Supplementary material for: An artificial-vision- and statistical-learning-based method for studying the biodegradation of type I collagen scaffolds in bone regeneration systems
Source: PeerJ. 2019 Jul 5;7:e7233. doi: 10.7717/peerj.7233 (PMC6613533; doi:10.7717/peerj.7233)
Supplement: Dataset S1 — 1. Description of the folder that has been sent with all the details of the files.2. Comparison between random forest and thresholding. 3. Hyperparameters of the experiment.4. Random Forest validation measurements: Precision, Recall, Confusion Matrix.5. Files to reproduce the experiment (classif and comp folders), including raw data. [file peerj-07-7233-s001.zip › random_forest/comp/CCO350_thresh-triangle_size10-inf.csv]

	Label	Area	Mean	StdDev	Mode	Min	Max	X	Y	XM	YM	Perim.	BX	BY	Width	Height	Major	Minor	Angle	Circ.	Feret	IntDen	Median	%Area	RawIntDen	Slice	FeretX	FeretY	FeretAngle	MinFeret	AR	Round	Solidity
1	DUP_CCO500.tif	32	215.688	0.535	216	215	217	1356.312	6.219	1356.314	6.218	26.971	1352	3	8	8	8.243	4.943	32.014	0.553	10.630	6902	216	0	6902	1	1353	11	48.814	6.177	1.668	0.600	0.703
2	DUP_CCO500.tif	148283	216.935	14.880	236	139	241	767.974	494.857	754.816	492.486	19506.714	12	184	1348	604	757.564	249.219	171.033	0.005	1369.374	32167764	217	0	32167764	1	12	390	169.864	550.372	3.040	0.329	0.230
3	DUP_CCO500.tif	286	234.010	0.888	234	232	236	177.371	236.797	177.417	236.861	211.037	154	201	53	66	47.730	7.629	126.805	0.081	82.620	66927	234	0	66927	1	154	201	128.118	16.652	6.256	0.160	0.273
4	DUP_CCO500.tif	48	233.083	0.454	233	232	234	137.458	222.250	137.458	222.254	43.213	135	213	5	18	17.643	3.464	87.423	0.323	18.248	11188	233	0	11188	1	136	213	99.462	4.500	5.093	0.196	0.667
5	DUP_CCO500.tif	191	232.995	0.429	233	232	234	120.003	233.872	120.005	233.869	87.983	113	220	17	28	22.285	10.913	87.916	0.310	28.636	44502	233	0	44502	1	116	220	102.095	16.453	2.042	0.490	0.583
6	DUP_CCO500.tif	14	233.357	0.497	233	233	234	146.214	227.143	146.214	227.143	18.142	143	225	6	4	5.601	3.183	11.474	0.535	7.211	3267	233	0	3267	1	143	229	33.690	4.000	1.760	0.568	0.667
7	DUP_CCO500.tif	3782	233.030	1.046	233	230	236	66.819	312.368	66.910	312.467	839.762	12	235	143	137	82.438	58.412	124.048	0.067	177.496	881321	233	0	881321	1	28	235	135.685	133.420	1.411	0.709	0.254
8	DUP_CCO500.tif	47	219.170	0.524	219	218	220	1346.798	238.691	1346.797	238.693	43.698	1338	236	18	6	16.347	3.661	171.777	0.309	18.439	10301	219	0	10301	1	1338	238	167.471	5.169	4.466	0.224	0.627
9	DUP_CCO500.tif	25	235.280	0.542	235	234	236	236.460	261.020	236.458	261.021	18.728	234	258	6	6	6.735	4.726	61.424	0.896	7.810	5882	235	0	5882	1	234	264	39.806	5.370	1.425	0.702	0.833
10	DUP_CCO500.tif	66	234.061	0.425	234	233	235	139.212	270.227	139.212	270.231	61.355	133	263	10	20	14.801	5.678	104.060	0.220	21.932	15448	234	0	15448	1	133	263	114.228	8.235	2.607	0.384	0.548
11	DUP_CCO500.tif	64	231.156	0.407	231	230	232	28.812	273.922	28.812	273.923	36.971	26	267	6	16	14.523	5.611	89.612	0.588	16.125	14794	231	0	14794	1	27	283	82.875	6.000	2.588	0.386	0.865
12	DUP_CCO500.tif	14	235.929	0.475	236	235	237	539.429	271.357	539.429	271.357	22.385	535	268	9	6	9.772	1.824	147.278	0.351	10.296	3303	236	0	3303	1	535	269	150.945	2.796	5.357	0.187	0.560
13	DUP_CCO500.tif	10	236.800	0.422	237	236	237	553.600	270.700	553.601	270.700	12.485	551	269	5	3	4.335	2.937	173.819	0.806	5.385	2368	237	0	2368	1	551	270	158.199	3.000	1.476	0.678	0.800
14	DUP_CCO500.tif	57	222.895	0.524	223	222	224	1234.307	273.360	1234.308	273.361	40.284	1228	269	14	8	14.769	4.914	164.162	0.441	15.232	12705	223	0	12705	1	1228	270	156.801	6.332	3.005	0.333	0.731
15	DUP_CCO500.tif	28	204.607	7.666	198	190	225	628.750	275.143	628.733	275.136	40.728	620	274	19	2	19.128	1.864	178.486	0.212	19.105	5729	204	0	5729	1	620	274	173.991	2.000	10.263	0.097	0.757
16	DUP_CCO500.tif	63	223.984	0.458	224	223	225	1211.278	278.056	1211.278	278.057	38.627	1204	274	13	8	12.276	6.534	7.023	0.531	13.601	14111	224	0	14111	1	1204	277	162.897	8.000	1.879	0.532	0.746
17	DUP_CCO500.tif	33	198.909	7.828	204	184	213	660.439	278.682	660.324	278.631	45.113	651	275	16	10	12.291	3.419	156.705	0.204	18.868	6564	200	0	6564	1	651	275	147.995	6.092	3.595	0.278	0.455
18	DUP_CCO500.tif	38	188.132	8.098	190	174	209	1080.947	280.395	1080.975	280.361	24.142	1076	278	10	5	9.644	5.017	164.330	0.819	10.770	7149	189	0	7149	1	1076	278	158.199	5.000	1.922	0.520	0.905
19	DUP_CCO500.tif	59	224.068	0.487	224	223	225	1189.297	283.839	1189.295	283.842	44.284	1184	278	11	13	14.791	5.079	55.331	0.378	17.029	13220	224	0	13220	1	1184	291	49.764	7.606	2.912	0.343	0.648
20	DUP_CCO500.tif	10	223.800	0.422	224	223	224	1225.200	281.300	1225.201	281.300	14.485	1222	279	5	4	5.116	2.489	41.291	0.599	6.403	2238	224	0	2238	1	1222	283	38.660	3.536	2.056	0.486	0.667
21	DUP_CCO500.tif	1008	197.712	9.328	194	173	230	1043.461	297.663	1043.467	298.012	329.404	1000	280	77	58	46.040	27.876	156.546	0.117	77.006	199294	196	0	199294	1	1000	291	179.256	56.423	1.652	0.605	0.360
22	DUP_CCO500.tif	143	216.650	6.505	220	193	225	972.206	287.878	972.369	287.840	104.368	954	283	34	13	26.284	6.927	5.802	0.165	35.440	30981	220	0	30981	1	954	296	16.390	11.782	3.794	0.264	0.405
23	DUP_CCO500.tif	232	191.793	5.951	191	177	219	1090.957	295.966	1090.934	295.987	142.267	1073	285	33	22	20.475	14.427	13.362	0.144	33.734	44496	191	0	44496	1	1073	297	11.976	21.443	1.419	0.705	0.484
24	DUP_CCO500.tif	26	206.154	8.853	196	196	220	990.769	290.500	990.751	290.448	21.556	988	286	6	8	6.824	4.851	69.793	0.703	8.544	5360	208	0	5360	1	989	294	69.444	5.816	1.407	0.711	0.754
25	DUP_CCO500.tif	27	226.333	7.524	231	206	232	672.648	290.722	672.713	290.765	26.627	667	287	10	8	10.572	3.252	141.570	0.479	12.806	6111	230	0	6111	1	667	287	141.340	4.219	3.251	0.308	0.711
26	DUP_CCO500.tif	485	213.301	13.538	230	180	232	923.780	305.081	923.626	305.167	156.853	900	288	45	32	40.187	15.366	17.595	0.248	49.193	103451	215	0	103451	1	901	311	26.565	22.733	2.615	0.382	0.604
27	DUP_CCO500.tif	27	201.296	1.918	200	196	204	949.907	293.278	949.911	293.284	22.142	947	289	5	8	8.287	4.148	76.708	0.692	8.944	5435	202	0	5435	1	947	297	63.435	5.000	1.998	0.501	0.783
28	DUP_CCO500.tif	15	236.333	0.488	236	236	237	417.833	293.300	417.833	293.301	18.971	415	290	6	7	8.213	2.325	48.911	0.524	8.602	3545	236	0	3545	1	415	297	54.462	2.828	3.532	0.283	0.732
29	DUP_CCO500.tif	34	211.088	7.338	210	194	227	714.882	293.000	714.812	293.026	32.971	707	291	14	4	13.511	3.204	7.955	0.393	14.560	7177	212	0	7177	1	707	295	15.945	4.000	4.217	0.237	0.756
30	DUP_CCO500.tif	72	207.833	5.495	208	192	223	693.250	297.958	693.245	297.938	71.497	683	292	20	14	9.955	9.209	162.963	0.177	20.100	14964	208	0	14964	1	683	294	174.289	13.936	1.081	0.925	0.408
31	DUP_CCO500.tif	10	225.000	0.000	225	225	225	1199.800	293.800	1199.800	293.800	11.314	1198	292	4	4	3.975	3.203	45.000	0.982	4.472	2250	225	0	2250	1	1198	295	26.565	3.536	1.241	0.806	0.800
32	DUP_CCO500.tif	41	213.976	7.206	221	198	227	728.793	295.915	728.719	295.911	42.042	722	293	18	5	15.494	3.369	170.742	0.291	18.439	8773	215	0	8773	1	722	294	167.471	4.873	4.598	0.217	0.656
33	DUP_CCO500.tif	98	200.449	11.168	207	180	218	1109.592	297.755	1109.768	297.781	65.255	1098	293	20	12	15.853	7.871	175.534	0.289	20.396	19644	203	0	19644	1	1098	299	11.310	11.509	2.014	0.496	0.596
34	DUP_CCO500.tif	36	206.167	4.545	206	194	212	669.083	298.333	669.051	298.306	34.042	662	295	14	7	12.915	3.549	151.094	0.390	15.652	7422	206	0	7422	1	662	295	153.435	4.885	3.639	0.275	0.673
35	DUP_CCO500.tif	10	212.000	5.754	212	201	222	679.100	298.900	679.129	298.916	14.728	676	296	5	5	5.601	2.273	137.464	0.579	7.071	2120	212	0	2120	1	676	296	135.000	3.536	2.464	0.406	0.645
36	DUP_CCO500.tif	156	207.750	7.317	212	182	223	849.224	305.462	849.289	305.515	63.255	840	296	21	17	19.593	10.138	150.717	0.490	23.259	32409	210	0	32409	1	840	298	154.537	13.289	1.933	0.517	0.701
37	DUP_CCO500.tif	32	181.375	2.871	182	173	190	1171.500	300.312	1171.503	300.307	25.556	1166	298	9	6	8.267	4.929	167.096	0.616	9.849	5804	182	0	5804	1	1166	299	156.038	6.000	1.677	0.596	0.810
38	DUP_CCO500.tif	98	183.357	4.152	183	174	195	1177.133	308.184	1177.105	308.257	62.184	1171	298	12	21	17.447	7.152	69.515	0.318	22.136	17969	183	0	17969	1	1172	319	71.565	9.815	2.439	0.410	0.622
39	DUP_CCO500.tif	18	207.611	2.404	206	204	213	741.722	303.389	741.734	303.382	25.556	739	299	7	7	5.506	4.163	162.677	0.346	7.810	3737	207	0	3737	1	740	299	129.806	6.519	1.323	0.756	0.493
40	DUP_CCO500.tif	29	207.069	3.595	207	201	216	729.741	302.569	729.757	302.573	21.314	725	300	8	5	7.591	4.864	170.829	0.802	8.944	6005	207	0	6005	1	725	301	153.435	5.000	1.560	0.641	0.879
41	DUP_CCO500.tif	86	235.419	0.563	235	235	237	180.047	311.209	180.047	311.212	50.870	173	306	19	10	13.890	7.883	171.116	0.418	19.416	20246	235	0	20246	1	173	307	168.111	9.855	1.762	0.568	0.662
42	DUP_CCO500.tif	14	228.071	2.433	228	224	232	511.929	310.714	511.924	310.721	14.728	509	309	6	4	5.282	3.375	170.096	0.811	6.083	3193	228	0	3193	1	509	310	170.538	4.000	1.565	0.639	0.778
43	DUP_CCO500.tif	13	178.769	4.381	182	168	183	1166.500	313.500	1166.500	313.488	12.485	1164	312	5	3	5.359	3.089	165.128	1.000	5.831	2324	181	0	2324	1	1164	312	149.036	3.000	1.735	0.576	0.929
44	DUP_CCO500.tif	535	205.321	7.425	205	178	230	869.821	336.547	869.836	336.527	247.765	844	313	52	52	35.853	18.999	30.614	0.110	65.605	109847	206	0	109847	1	844	354	37.569	36.802	1.887	0.530	0.358
45	DUP_CCO500.tif	19	223.105	7.781	230	204	230	507.763	315.974	507.824	315.940	21.556	503	314	9	5	8.683	2.786	25.971	0.514	10.296	4239	225	0	4239	1	503	319	29.055	3.797	3.116	0.321	0.760
46	DUP_CCO500.tif	16	203.438	3.847	203	196	210	741.562	316.812	741.553	316.806	14.485	739	315	5	4	5.734	3.553	157.616	0.958	6.403	3255	203	0	3255	1	739	315	141.340	4.000	1.614	0.620	0.889
47	DUP_CCO500.tif	20	208.800	7.931	206	192	221	852.700	317.900	852.694	317.890	16.728	850	315	5	6	6.418	3.968	49.787	0.898	7.211	4176	209	0	4176	1	851	321	56.310	4.921	1.617	0.618	0.833
48	DUP_CCO500.tif	16	222.000	9.402	218	197	232	735.500	319.062	735.486	319.053	15.899	733	316	4	6	5.689	3.581	97.648	0.795	6.403	3552	225	0	3552	1	733	317	128.660	4.000	1.588	0.630	0.821
49	DUP_CCO500.tif	98	201.306	11.667	203	176	234	498.051	326.571	498.074	326.517	58.527	487	320	21	11	17.258	7.230	15.429	0.360	21.213	19728	200	0	19728	1	487	328	8.130	9.620	2.387	0.419	0.643
50	DUP_CCO500.tif	41	205.341	3.511	207	195	212	751.232	325.061	751.251	325.074	34.284	745	320	12	10	10.826	4.822	146.281	0.438	13.892	8419	206	0	8419	1	745	320	149.744	7.071	2.245	0.445	0.678
51	DUP_CCO500.tif	44	208.205	7.973	210	185	221	764.705	324.545	764.675	324.563	33.456	758	321	13	7	10.951	5.116	9.144	0.494	13.153	9161	210	0	9161	1	758	328	8.746	6.586	2.140	0.467	0.704
52	DUP_CCO500.tif	13	221.231	4.226	222	214	227	562.731	325.115	562.738	325.133	11.899	561	323	4	4	4.253	3.892	149.036	1.000	5.000	2876	222	0	2876	1	561	323	126.870	4.000	1.093	0.915	0.897
53	DUP_CCO500.tif	45	203.600	6.482	205	185	217	779.633	331.811	779.642	331.798	38.042	773	327	14	10	13.803	4.151	155.462	0.391	17.205	9162	205	0	9162	1	773	327	144.462	5.029	3.325	0.301	0.677
54	DUP_CCO500.tif	18	197.611	2.062	200	194	201	459.889	333.111	459.902	333.127	17.556	457	330	6	6	8.175	2.804	135.000	0.734	8.485	3557	198	0	3557	1	457	330	135.000	3.536	2.916	0.343	0.766
55	DUP_CCO500.tif	50	209.640	5.398	210	195	222	745.740	336.640	745.735	336.624	36.284	739	332	14	9	13.892	4.583	24.097	0.477	15.652	10482	210	0	10482	1	739	339	26.565	6.642	3.031	0.330	0.719
56	DUP_CCO500.tif	12	212.333	16.211	210	174	234	481.417	337.417	481.515	337.405	15.899	478	335	6	4	6.123	2.495	20.020	0.597	6.708	2548	217	0	2548	1	478	338	26.565	3.353	2.454	0.408	0.686
57	DUP_CCO500.tif	55	224.273	0.449	224	224	225	1298.645	341.427	1298.646	341.427	40.527	1294	335	10	14	14.368	4.874	122.346	0.421	15.652	12335	224	0	12335	1	1295	335	116.565	6.891	2.948	0.339	0.659
58	DUP_CCO500.tif	10	210.900	4.383	209	205	222	570.500	343.000	570.493	342.994	13.314	568	341	5	4	5.592	2.277	131.437	0.709	6.403	2109	210	0	2109	1	568	341	141.340	3.066	2.456	0.407	0.714
59	DUP_CCO500.tif	13	211.846	2.544	211	209	218	634.038	346.269	634.039	346.267	17.556	630	344	7	5	7.840	2.111	144.148	0.530	8.602	2754	211	0	2754	1	630	344	144.462	3.130	3.713	0.269	0.650
60	DUP_CCO500.tif	31	220.419	9.767	211	201	233	645.694	349.435	645.581	349.516	32.042	640	344	12	9	12.373	3.190	34.737	0.379	14.422	6833	222	0	6833	1	640	352	33.690	4.805	3.879	0.258	0.574
61	DUP_CCO500.tif	65	206.523	5.940	203	187	219	737.392	349.546	737.351	349.524	56.770	732	344	12	17	11.561	7.159	70.336	0.253	17.720	13424	207	0	13424	1	733	361	73.610	11.856	1.615	0.619	0.498
62	DUP_CCO500.tif	14	236.000	0.000	236	236	236	153.357	350.857	153.357	350.857	22.485	152	346	3	10	8.663	2.058	90.502	0.348	10.050	3304	236	0	3304	1	153	346	95.711	3.000	4.210	0.238	0.636
63	DUP_CCO500.tif	30	213.300	7.130	202	201	225	629.467	350.033	629.523	350.065	28.385	624	347	12	6	12.520	3.051	160.972	0.468	13.000	6399	215	0	6399	1	624	347	157.380	3.800	4.104	0.244	0.741
64	DUP_CCO500.tif	12	237.583	0.515	238	237	238	312.250	351.083	312.250	351.084	17.314	309	349	7	4	7.573	2.018	163.800	0.503	8.062	2851	238	0	2851	1	309	349	150.255	2.852	3.753	0.266	0.667
65	DUP_CCO500.tif	12	233.500	0.522	233	233	234	78.417	354.417	78.417	354.416	12.485	77	352	3	5	5.444	2.807	72.007	0.967	5.831	2802	234	0	2802	1	77	357	59.036	3.000	1.939	0.516	0.889
66	DUP_CCO500.tif	33	208.909	7.679	211	188	222	753.409	358.924	753.398	358.924	36.284	747	355	14	8	11.930	3.522	29.372	0.315	14.560	6894	211	0	6894	1	747	362	15.945	5.856	3.387	0.295	0.512
67	DUP_CCO500.tif	12	226.000	0.426	226	225	227	1279.167	358.833	1279.167	358.832	11.899	1277	357	4	4	5.023	3.042	135.000	1.000	5.657	2712	226	0	2712	1	1277	357	135.000	3.536	1.651	0.606	0.889
68	DUP_CCO500.tif	10	225.500	0.527	225	225	226	1286.500	360.300	1286.499	360.300	11.071	1285	358	3	4	3.966	3.210	90.000	1.000	4.472	2255	226	0	2255	1	1286	358	116.565	3.000	1.236	0.809	0.909
69	DUP_CCO500.tif	11	213.727	1.794	213	210	216	715.864	361.045	715.869	361.045	11.314	714	359	4	4	3.994	3.507	108.435	1.000	4.472	2351	214	0	2351	1	715	359	116.565	4.000	1.139	0.878	0.815
70	DUP_CCO500.tif	14	223.571	0.514	224	223	224	1357.857	361.786	1357.858	361.784	13.071	1356	360	4	4	4.699	3.794	35.515	1.000	5.657	3130	224	0	3130	1	1356	364	45.000	4.000	1.239	0.807	0.933
71	DUP_CCO500.tif	14	237.571	0.514	238	237	238	272.500	366.857	272.498	366.856	12.728	270	365	5	4	5.347	3.334	151.055	1.000	5.831	3326	238	0	3326	1	270	365	149.036	4.000	1.604	0.623	0.848
72	DUP_CCO500.tif	21	224.238	0.436	224	224	225	1358.786	370.643	1358.786	370.643	22.485	1357	366	3	10	8.911	3.001	93.297	0.522	10.050	4709	224	0	4709	1	1359	366	95.711	3.000	2.970	0.337	0.875
73	DUP_CCO500.tif	25	224.120	0.526	224	223	225	1352.820	376.180	1352.820	376.180	21.314	1351	372	4	8	8.616	3.694	93.913	0.692	8.544	5603	224	0	5603	1	1351	372	110.556	4.000	2.332	0.429	0.847
74	DUP_CCO500.tif	14	233.571	0.514	234	233	234	70.429	375.786	70.431	375.787	18.728	66	374	8	4	8.564	2.082	160.415	0.502	8.944	3270	234	0	3270	1	66	374	153.435	3.155	4.114	0.243	0.667
75	DUP_CCO500.tif	15	192.333	4.515	194	183	203	1172.567	382.100	1172.584	382.106	13.314	1170	380	5	4	4.973	3.841	9.462	1.000	5.385	2885	193	0	2885	1	1170	381	158.199	4.000	1.295	0.772	0.857
76	DUP_CCO500.tif	19	225.105	0.315	225	225	226	1343.500	382.605	1343.500	382.605	15.314	1341	380	5	5	5.158	4.690	90.000	1.000	5.831	4277	225	0	4277	1	1342	380	120.964	5.000	1.100	0.909	0.864
77	DUP_CCO500.tif	36	214.694	6.620	209	204	231	568.028	389.250	568.020	389.238	23.899	566	384	4	10	10.361	4.424	92.454	0.792	10.440	7729	214	0	7729	1	567	384	106.699	4.000	2.342	0.427	0.947
78	DUP_CCO500.tif	17	236.588	0.507	237	236	237	258.441	397.676	258.442	397.675	18.485	254	396	8	3	8.073	2.681	7.226	0.625	8.246	4022	237	0	4022	1	254	398	14.036	3.000	3.011	0.332	0.829
79	DUP_CCO500.tif	11	208.909	2.468	211	204	212	530.045	403.227	530.038	403.210	15.314	528	400	4	6	6.851	2.044	119.597	0.589	7.211	2298	209	0	2298	1	528	400	123.690	2.687	3.352	0.298	0.733
80	DUP_CCO500.tif	21	213.000	5.495	207	200	224	669.024	402.119	669.034	402.099	20.385	665	400	8	5	7.179	3.724	166.613	0.635	8.246	4473	213	0	4473	1	665	401	165.964	4.921	1.928	0.519	0.724
81	DUP_CCO500.tif	15	218.400	6.288	220	203	231	782.633	406.300	782.632	406.283	18.485	781	402	3	8	7.579	2.520	73.413	0.552	8.544	3276	219	0	3276	1	781	410	69.444	3.000	3.007	0.333	0.833
82	DUP_CCO500.tif	559	234.476	0.554	235	233	236	130.829	428.867	130.845	428.874	247.966	91	404	59	49	40.753	17.465	145.763	0.114	69.642	131072	234	0	131072	1	91	415	147.907	34.427	2.333	0.429	0.343
83	DUP_CCO500.tif	12	207.417	6.529	208	196	221	528.000	411.000	527.987	411.016	11.314	526	409	4	4	3.909	3.909	0.000	1.000	4.472	2489	208	0	2489	1	527	409	116.565	4.000	1.000	1.000	0.857
84	DUP_CCO500.tif	11	220.000	4.099	225	215	225	779.500	413.500	779.468	413.517	20.142	776	411	7	6	7.537	1.858	32.443	0.341	9.220	2420	219	0	2420	1	776	417	40.601	3.336	4.056	0.247	0.478
85	DUP_CCO500.tif	11	199.727	0.647	200	199	201	1057.773	415.500	1057.771	415.501	12.485	1055	414	5	3	4.900	2.859	15.255	0.887	5.385	2197	200	0	2197	1	1055	416	21.801	3.000	1.714	0.583	0.846
86	DUP_CCO500.tif	45	217.778	10.963	207	202	237	465.567	419.100	465.357	419.182	48.870	456	415	21	8	18.400	3.114	19.670	0.237	22.472	9800	213	0	9800	1	456	423	20.854	4.743	5.909	0.169	0.608
87	DUP_CCO500.tif	12	234.083	0.289	234	234	235	86.750	418.667	86.749	418.667	13.314	85	416	4	5	5.361	2.850	58.155	0.851	5.831	2809	234	0	2809	1	85	421	59.036	3.536	1.881	0.532	0.800
88	DUP_CCO500.tif	313	206.757	7.587	205	175	229	969.561	429.625	969.493	429.669	72.770	961	416	17	26	27.993	14.237	109.245	0.743	28.653	64715.000	207	0	64715.000	1	964	416	119.249	14.977	1.966	0.509	0.915
89	DUP_CCO500.tif	12	228.750	1.960	229	224	231	848.417	423.583	848.417	423.583	12.485	847	421	3	5	5.444	2.807	107.993	0.967	5.831	2745	229	0	2745	1	847	421	120.964	3.000	1.939	0.516	0.889
90	DUP_CCO500.tif	24	210.875	3.040	211	206	217	543.208	425.500	543.208	425.485	24.385	541	422	6	8	7.048	4.336	69.813	0.507	8.944	5061	211	0	5061	1	541	430	63.435	6.000	1.625	0.615	0.676
91	DUP_CCO500.tif	14	223.929	9.269	230	204	232	667.929	423.857	667.892	423.846	13.899	666	422	5	4	4.799	3.715	13.776	0.911	5.831	3135	229	0	3135	1	666	426	30.964	4.000	1.292	0.774	0.848
92	DUP_CCO500.tif	10	200.200	1.619	200	197	203	1147.700	423.500	1147.699	423.504	10.485	1146	422	4	3	3.966	3.210	0.000	1.000	4.472	2002	200	0	2002	1	1146	422	153.435	3.000	1.236	0.809	0.909
93	DUP_CCO500.tif	14	204.500	6.858	205	190	212	577.071	425.357	577.054	425.348	14.485	575	423	5	4	5.082	3.507	165.891	0.838	5.831	2863	207	0	2863	1	575	423	149.036	4.000	1.449	0.690	0.848
94	DUP_CCO500.tif	15	210.067	1.534	211	207	212	524.033	427.167	524.035	427.161	13.899	522	425	4	5	5.157	3.703	121.853	0.976	5.831	3151	211	0	3151	1	522	425	120.964	4.000	1.392	0.718	0.882
95	DUP_CCO500.tif	34	208.235	6.155	208	194	225	1006.324	429.853	1006.373	429.877	35.113	1000	425	12	10	13.260	3.265	144.170	0.347	14.422	7080	208	0	7080	1	1000	426	146.310	4.925	4.061	0.246	0.576
96	DUP_CCO500.tif	38	197.974	5.907	195	180	218	1222.605	428.658	1222.591	428.694	23.556	1219	425	8	7	8.071	5.995	8.389	0.861	8.944	7523.000	197	0	7523.000	1	1219	431	26.565	7.000	1.346	0.743	0.844
97	DUP_CCO500.tif	29	209.000	5.057	210	194	215	896.948	429.466	896.953	429.482	19.556	893	426	7	6	6.696	5.514	165.976	0.953	7.616	6061	210	0	6061	1	893	429	156.801	6.000	1.214	0.823	0.879
98	DUP_CCO500.tif	29	210.414	4.347	207	205	222	1064.259	431.810	1064.240	431.805	26.971	1061	427	7	9	8.331	4.432	64.198	0.501	10.296	6102	209	0	6102	1	1061	436	60.945	6.645	1.880	0.532	0.617
99	DUP_CCO500.tif	12	239.083	0.289	239	239	240	437.917	434.583	437.917	434.583	13.314	436	432	4	5	5.891	2.594	54.654	0.851	6.403	2869	239	0	2869	1	436	437	51.340	3.536	2.271	0.440	0.774
100	DUP_CCO500.tif	25	210.040	1.457	211	206	213	563.780	436.500	563.773	436.503	18.142	561	434	6	6	6.237	5.104	35.304	0.954	7.211	5251	210	0	5251	1	562	440	56.310	5.657	1.222	0.818	0.862
101	DUP_CCO500.tif	11	223.000	14.220	233	197	236	866.318	435.773	866.379	435.807	12.728	864	434	5	4	5.017	2.792	155.223	0.853	5.657	2453	231	0	2453	1	864	434	135.000	3.480	1.797	0.557	0.733
102	DUP_CCO500.tif	10	210.700	13.516	203	188	229	517.500	436.700	517.524	436.659	11.071	516	435	3	4	3.966	3.210	90.000	1.000	4.472	2107	206	0	2107	1	516	435	116.565	3.000	1.236	0.809	0.909
103	DUP_CCO500.tif	12	203.167	1.586	203	200	207	1220.250	438.917	1220.250	438.921	11.899	1218	437	4	4	4.424	3.453	57.933	1.000	5.000	2438	203	0	2438	1	1218	440	36.870	4.000	1.281	0.780	0.857
104	DUP_CCO500.tif	76	232.145	0.534	232	231	233	8.855	442.026	8.857	442.027	51.456	0	438	19	9	19.555	4.949	166.305	0.361	21.024	17643	232	0	17643	1	0	438	154.654	7.313	3.952	0.253	0.628
105	DUP_CCO500.tif	18	210.056	6.394	211	202	225	511.722	440.000	511.749	439.975	15.899	509	438	6	4	6.239	3.674	26.104	0.895	7.211	3781	210	0	3781	1	509	442	33.690	4.000	1.698	0.589	0.878
106	DUP_CCO500.tif	18	212.167	5.711	211	197	221	898.389	441.111	898.377	441.116	16.728	895	439	7	4	7.776	2.947	157.192	0.808	8.062	3819	212	0	3819	1	895	439	150.255	3.580	2.638	0.379	0.837
107	DUP_CCO500.tif	11	220.364	2.203	219	217	224	856.591	443.864	856.595	443.860	11.071	855	442	3	4	4.384	3.195	105.071	1.000	5.000	2424	220	0	2424	1	855	442	126.870	3.000	1.372	0.729	0.957
108	DUP_CCO500.tif	17	225.353	7.390	229	208	236	703.735	455.794	703.749	455.766	15.314	701	453	5	5	6.320	3.425	47.183	0.911	7.071	3831	228	0	3831	1	701	458	45.000	4.243	1.845	0.542	0.872
109	DUP_CCO500.tif	832	232.799	0.546	233	231	234	80.517	482.454	80.544	482.453	433.387	22	454	110	72	53.260	19.890	154.154	0.056	118.727	193689	233	0	193689	1	22	454	147.381	55.594	2.678	0.373	0.192
110	DUP_CCO500.tif	11	228.455	4.390	228	221	234	785.864	461.045	785.853	461.056	11.314	784	459	4	4	3.994	3.507	108.435	1.000	4.472	2513	228	0	2513	1	785	459	116.565	4.000	1.139	0.878	0.815
111	DUP_CCO500.tif	87	234.149	0.445	234	233	235	139.868	466.603	139.875	466.603	63.698	129	461	24	10	16.229	6.826	4.356	0.269	24.515	20371	234	0	20371	1	129	470	11.768	10.000	2.378	0.421	0.558
112	DUP_CCO500.tif	13	196.769	2.948	196	192	203	274.115	466.577	274.115	466.586	13.314	272	464	4	5	4.964	3.334	96.579	0.922	5.385	2558	196	0	2558	1	273	464	111.801	4.000	1.489	0.672	0.788
113	DUP_CCO500.tif	11	212.545	0.688	212	212	214	696.409	465.864	696.407	465.865	11.071	695	464	3	4	4.384	3.195	74.929	1.000	5.000	2338	212	0	2338	1	695	468	53.130	3.000	1.372	0.729	0.957
114	DUP_CCO500.tif	34	218.088	4.413	218	206	232	652.706	470.088	652.707	470.089	38.870	647	465	11	10	10.741	4.030	147.692	0.283	13.454	7415	218	0	7415	1	648	465	131.987	6.272	2.665	0.375	0.500
115	DUP_CCO500.tif	11	205.182	3.219	206	199	210	1155.045	467.136	1155.036	467.145	13.899	1153	465	4	5	5.648	2.480	64.039	0.715	6.403	2257	206	0	2257	1	1153	470	51.340	3.397	2.278	0.439	0.733
116	DUP_CCO500.tif	19	201.737	4.148	202	195	212	1218.921	469.395	1218.917	469.391	15.071	1217	467	4	5	5.550	4.359	77.179	1.000	6.403	3833	202	0	3833	1	1217	472	51.340	4.000	1.273	0.785	0.974
117	DUP_CCO500.tif	22	212.545	5.663	217	199	221	560.409	471.727	560.383	471.700	18.728	557	469	6	6	6.408	4.371	148.651	0.788	7.810	4676	215	0	4676	1	557	470	140.194	5.370	1.466	0.682	0.815
118	DUP_CCO500.tif	11	210.273	4.125	211	199	214	629.864	471.591	629.876	471.600	11.071	628	470	4	3	4.384	3.195	164.929	1.000	5.000	2313	211	0	2313	1	628	470	143.130	3.000	1.372	0.729	0.957
119	DUP_CCO500.tif	10	202.400	6.586	200	188	211	304.200	472.100	304.218	472.109	15.071	301	471	7	2	6.853	1.858	171.044	0.553	7.280	2024	204	0	2024	1	301	471	164.055	2.000	3.688	0.271	0.833
120	DUP_CCO500.tif	11	216.364	3.042	215	213	223	656.864	478.136	656.875	478.137	16.728	654	476	6	4	6.058	2.312	166.787	0.494	6.708	2380	215	0	2380	1	654	477	153.435	3.339	2.620	0.382	0.611
121	DUP_CCO500.tif	12	215.667	16.946	225	184	238	784.000	483.833	784.007	483.766	11.899	782	482	4	4	4.424	3.454	127.238	1.000	5.000	2588	221	0	2588	1	782	482	126.870	4.000	1.281	0.781	0.857
122	DUP_CCO500.tif	10	202.900	2.923	202	200	210	1164.500	485.000	1164.499	484.990	10.485	1163	483	3	4	4.444	2.865	116.565	1.000	5.000	2029	202	0	2029	1	1163	483	126.870	3.000	1.551	0.645	0.909
123	DUP_CCO500.tif	16	209.000	7.729	208	185	221	659.875	487.688	659.835	487.691	22.385	656	486	9	3	8.508	2.394	172.860	0.401	9.487	3344	209	0	3344	1	656	486	161.565	3.000	3.553	0.281	0.681
124	DUP_CCO500.tif	21	204.190	10.581	188	188	223	1315.976	489.881	1315.977	489.837	19.314	1314	486	4	8	7.554	3.540	110.121	0.707	8.544	4288	204	0	4288	1	1314	486	110.556	4.000	2.134	0.469	0.824
125	DUP_CCO500.tif	11	238.909	0.302	239	238	239	546.955	498.227	546.954	498.226	13.657	546	495	2	6	6.327	2.214	93.058	0.741	6.325	2628	239	0	2628	1	546	495	108.435	2.000	2.858	0.350	0.957
126	DUP_CCO500.tif	272	234.397	7.761	237	195	238	266.007	507.287	265.819	507.239	103.255	250	498	40	16	40.572	8.536	164.063	0.321	42.720	63756	237	0	63756	1	250	498	159.444	11.370	4.753	0.210	0.790
127	DUP_CCO500.tif	16	218.562	4.066	219	207	224	702.812	500.125	702.821	500.130	15.314	700	498	5	4	4.912	4.147	0.931	0.857	5.831	3497	219	0	3497	1	700	501	30.964	4.000	1.185	0.844	0.865
128	DUP_CCO500.tif	11	209.455	7.891	199	199	225	1033.864	501.409	1033.852	501.390	11.071	1032	500	4	3	4.384	3.195	15.071	1.000	5.000	2304	208	0	2304	1	1032	503	36.870	3.000	1.372	0.729	0.957
129	DUP_CCO500.tif	11	208.273	18.056	216	183	230	783.864	503.409	783.929	503.429	11.071	782	502	4	3	4.384	3.195	15.071	1.000	5.000	2291	216	0	2291	1	782	505	36.870	3.000	1.372	0.729	0.957
130	DUP_CCO500.tif	10	201.200	3.706	201	194	208	1248.300	506.500	1248.303	506.496	11.071	1246	505	4	3	3.966	3.210	0.000	1.000	4.472	2012	202	0	2012	1	1246	506	153.435	3.000	1.236	0.809	0.909
131	DUP_CCO500.tif	12	198.250	7.979	188	188	211	1329.083	507.750	1329.054	507.764	11.899	1327	506	4	4	4.424	3.453	32.067	1.000	5.000	2379	197	0	2379	1	1327	509	36.870	4.000	1.281	0.780	0.857
132	DUP_CCO500.tif	13	238.077	0.954	238	236	239	721.885	513.269	721.888	513.269	12.485	720	511	4	4	4.253	3.892	120.964	1.000	5.000	3095	238	0	3095	1	721	511	126.870	4.000	1.093	0.915	0.897
133	DUP_CCO500.tif	10	222.400	1.955	223	219	225	764.500	513.700	764.499	513.694	11.071	763	512	3	4	3.966	3.210	90.000	1.000	4.472	2224	223	0	2224	1	763	512	116.565	3.000	1.236	0.809	0.909
134	DUP_CCO500.tif	19	222.526	10.314	213	205	236	446.289	521.026	446.342	521.083	24.627	442	516	8	9	10.734	2.254	131.301	0.394	12.042	4228	225	0	4228	1	442	516	131.634	3.536	4.763	0.210	0.613
135	DUP_CCO500.tif	11	229.727	1.421	230	226	231	631.864	520.318	631.860	520.317	13.314	630	518	4	5	5.468	2.562	119.767	0.780	5.831	2527	230	0	2527	1	630	518	120.964	3.134	2.134	0.469	0.759
136	DUP_CCO500.tif	30	222.633	6.795	222	208	235	886.467	522.667	886.447	522.626	20.971	883	519	7	7	8.380	4.558	131.751	0.857	9.220	6679	222	0	6679	1	883	519	130.601	5.553	1.839	0.544	0.822
137	DUP_CCO500.tif	10	203.300	6.584	204	188	213	1187.300	527.600	1187.319	527.600	11.071	1185	526	4	3	4.049	3.144	26.565	1.000	5.000	2033	204	0	2033	1	1185	529	36.870	3.000	1.288	0.776	0.909
138	DUP_CCO500.tif	11	226.727	1.104	227	225	228	1355.136	527.591	1355.140	527.590	11.071	1353	526	4	3	4.384	3.195	15.071	1.000	5.000	2494	227	0	2494	1	1353	529	36.870	3.000	1.372	0.729	0.957
139	DUP_CCO500.tif	29	219.172	8.005	219	194	231	780.397	532.190	780.416	532.214	19.314	778	529	5	7	7.431	4.969	73.078	0.977	8.062	6356	221	0	6356	1	779	536	60.255	5.000	1.496	0.669	0.921
140	DUP_CCO500.tif	13	217.615	13.093	218	195	234	659.808	533.346	659.738	533.311	15.556	657	531	6	5	7.033	2.354	145.511	0.675	7.211	2829	218	0	2829	1	657	531	146.310	3.066	2.988	0.335	0.703
141	DUP_CCO500.tif	13	197.000	9.583	193	178	214	1324.500	539.346	1324.540	539.324	12.485	1322	538	5	3	5.181	3.195	0.000	1.000	5.385	2561	198	0	2561	1	1322	538	158.199	3.000	1.622	0.617	0.929
142	DUP_CCO500.tif	17	222.588	8.008	222	204	232	367.382	542.029	367.393	541.985	15.314	365	539	4	6	6.166	3.510	77.913	0.911	6.708	3784	225	0	3784	1	366	545	63.435	4.000	1.757	0.569	0.850
143	DUP_CCO500.tif	379	230.728	0.496	231	230	232	56.474	559.204	56.478	559.204	173.865	31	541	52	32	41.814	11.541	153.987	0.158	55.714	87446	231	0	87446	1	31	542	158.962	21.278	3.623	0.276	0.462
144	DUP_CCO500.tif	17	219.529	14.685	231	179	234	778.735	543.676	778.679	543.625	17.556	776	541	6	5	5.711	3.790	140.285	0.693	7.211	3732	224	0	3732	1	776	542	146.310	4.950	1.507	0.664	0.723
145	DUP_CCO500.tif	25	203.880	2.403	203	201	212	1227.300	547.340	1227.297	547.319	22.728	1225	543	4	9	9.631	3.305	91.609	0.608	9.487	5097	203	0	5097	1	1226	552	71.565	4.000	2.914	0.343	0.794
146	DUP_CCO500.tif	12	232.583	6.895	237	218	237	397.250	548.500	397.237	548.548	18.485	396	545	3	8	8.224	1.858	74.949	0.441	8.544	2791	236	0	2791	1	396	553	69.444	2.538	4.427	0.226	0.727
147	DUP_CCO500.tif	10	209.200	5.653	210	197	217	1068.000	549.000	1067.983	548.984	11.314	1066	547	4	4	4.093	3.111	161.565	0.982	4.472	2092	210	0	2092	1	1067	547	116.565	3.580	1.316	0.760	0.769
148	DUP_CCO500.tif	6381	215.672	10.540	214	168	239	632.472	667.568	632.810	666.047	1686.594	568	549	131	251	149.443	54.365	79.231	0.028	255.932	1376205	215	0	1376205	1	611	800	78.734	125.807	2.749	0.364	0.296
149	DUP_CCO500.tif	13	219.154	7.851	213	200	230	1036.654	552.962	1036.683	552.954	13.314	1034	551	5	4	5.624	2.943	41.465	0.922	6.403	2849	220	0	2849	1	1034	555	38.660	3.536	1.911	0.523	0.839
150	DUP_CCO500.tif	11	229.000	4.940	228	217	234	472.955	553.682	472.964	553.696	14.142	470	552	5	4	4.723	2.965	148.283	0.691	5.831	2519	230	0	2519	1	470	552	149.036	3.536	1.593	0.628	0.759
151	DUP_CCO500.tif	13	205.462	13.252	196	191	230	216.115	556.577	216.198	556.530	17.556	213	554	7	5	7.485	2.211	28.806	0.530	8.602	2671	199	0	2671	1	213	559	35.538	3.131	3.384	0.295	0.684
152	DUP_CCO500.tif	10	231.900	4.818	234	223	237	619.600	555.800	619.585	555.801	11.899	617	554	5	3	5.098	2.498	168.563	0.887	5.385	2319	234	0	2319	1	617	555	158.199	3.000	2.041	0.490	0.800
153	DUP_CCO500.tif	32	193.125	13.972	197	173	224	1354.312	557.125	1354.347	557.123	31.556	1347	555	13	6	12.580	3.239	15.391	0.404	14.318	6180	191	0	6180	1	1347	561	24.775	4.612	3.884	0.257	0.653
154	DUP_CCO500.tif	16	213.125	7.411	213	198	227	680.000	559.188	679.952	559.167	14.728	677	557	6	4	6.674	3.052	155.132	0.927	7.211	3410	214	0	3410	1	677	557	146.310	3.797	2.187	0.457	0.842
155	DUP_CCO500.tif	10	211.600	4.949	207	206	219	1156.700	560.500	1156.695	560.509	10.485	1155	559	4	3	3.966	3.210	0.000	1.000	4.472	2116	212	0	2116	1	1155	559	153.435	3.000	1.236	0.809	0.909
156	DUP_CCO500.tif	3291	211.280	17.184	231	160	237	207.059	631.750	204.588	632.166	1040.698	85	560	217	130	85.615	48.943	178.694	0.038	223.143	695324	209	0	695324	1	85	612	13.476	120.369	1.749	0.572	0.184
157	DUP_CCO500.tif	12	216.833	1.193	216	215	219	1069.833	562.667	1069.836	562.662	17.556	1066	560	6	6	6.833	2.236	43.107	0.489	8.485	2602	217	0	2602	1	1066	566	45.000	3.442	3.055	0.327	0.615
158	DUP_CCO500.tif	13	239.923	0.277	240	239	240	711.885	573.885	711.885	573.885	14.485	709	572	6	3	6.460	2.562	176.302	0.779	6.325	3119	240	0	3119	1	709	573	161.565	3.000	2.521	0.397	0.839
159	DUP_CCO500.tif	13	192.692	7.793	199	176	201	1347.808	574.192	1347.823	574.231	13.899	1346	572	4	5	5.264	3.144	115.627	0.846	5.831	2505	196	0	2505	1	1346	572	120.964	3.797	1.674	0.597	0.812
160	DUP_CCO500.tif	11	221.000	7.029	226	212	234	763.682	576.409	763.706	576.408	12.485	762	574	4	4	4.148	3.376	126.870	0.887	5.000	2431	219	0	2431	1	763	574	126.870	4.000	1.229	0.814	0.846
161	DUP_CCO500.tif	12	220.917	17.223	193	193	238	723.167	577.167	723.125	577.144	11.899	721	575	4	4	5.023	3.042	45.000	1.000	5.657	2651	228	0	2651	1	721	579	45.000	3.536	1.651	0.606	0.889
162	DUP_CCO500.tif	19	206.842	1.500	206	205	211	1190.711	578.184	1190.705	578.186	17.314	1188	575	6	5	5.449	4.440	170.437	0.796	6.708	3930	207	0	3930	1	1188	577	153.435	5.000	1.227	0.815	0.826
163	DUP_CCO500.tif	11	215.727	4.962	216	202	221	825.591	578.318	825.607	578.316	12.485	823	577	5	3	5.516	2.539	162.920	0.887	5.831	2373	216	0	2373	1	823	577	149.036	3.000	2.173	0.460	0.846
164	DUP_CCO500.tif	25	208.640	14.098	202	175	230	788.460	584.660	788.449	584.599	17.556	785	582	7	5	7.199	4.421	161.078	1.000	7.616	5216	211	0	5216	1	785	583	156.801	5.000	1.628	0.614	0.862
165	DUP_CCO500.tif	11	215.364	10.259	213	200	230	1248.591	589.409	1248.546	589.426	15.314	1246	588	6	3	5.430	2.579	179.740	0.589	6.325	2369	214	0	2369	1	1246	588	161.565	3.000	2.106	0.475	0.733
166	DUP_CCO500.tif	16	201.562	6.860	197	189	216	1269.125	592.375	1269.130	592.334	22.142	1267	588	5	9	8.900	2.289	68.988	0.410	10.296	3225	202	0	3225	1	1267	597	60.945	3.682	3.888	0.257	0.582
167	DUP_CCO500.tif	64	230.156	0.407	230	229	231	71.562	596.594	71.565	596.596	45.113	66	589	13	14	14.912	5.465	137.293	0.395	18.385	14730	230	0	14730	1	66	590	135.000	7.656	2.729	0.366	0.621
168	DUP_CCO500.tif	13	214.000	10.000	204	200	230	516.115	591.192	516.176	591.225	18.385	513	589	7	5	6.718	2.464	143.369	0.483	8.602	2782	214	0	2782	1	513	589	144.462	3.536	2.727	0.367	0.650
169	DUP_CCO500.tif	15	199.867	0.915	199	199	202	1218.367	593.967	1218.369	593.964	13.314	1216	592	5	4	4.640	4.116	14.036	1.000	5.385	2998	200	0	2998	1	1216	595	21.801	4.000	1.127	0.887	0.857
170	DUP_CCO500.tif	15	214.867	15.670	199	187	235	684.767	598.700	684.771	598.772	18.142	682	596	5	5	5.142	3.714	160.157	0.573	6.403	3223	215	0	3223	1	683	596	128.660	4.431	1.384	0.722	0.714
171	DUP_CCO500.tif	12	196.417	3.204	196	191	202	1301.583	597.583	1301.590	597.585	12.485	1299	596	5	3	5.444	2.807	17.993	0.967	5.831	2357	196	0	2357	1	1299	599	30.964	3.000	1.939	0.516	0.889
172	DUP_CCO500.tif	19	203.263	5.724	202	198	221	1202.132	609.026	1202.157	609.039	15.314	1199	607	6	4	5.701	4.244	4.232	1.000	6.325	3862	202	0	3862	1	1199	610	18.435	4.000	1.343	0.744	0.884
173	DUP_CCO500.tif	639	206.232	7.918	204	181	235	320.437	641.974	320.466	642.052	223.823	312	608	25	84	65.311	12.457	86.072	0.160	84.149	131782	205	0	131782	1	316	692	86.594	22.027	5.243	0.191	0.508
174	DUP_CCO500.tif	21	221.524	5.437	219	209	229	745.500	614.929	745.489	614.929	22.971	742	612	8	6	8.779	3.046	36.029	0.500	10.000	4652	222	0	4652	1	742	618	36.870	4.536	2.883	0.347	0.656
175	DUP_CCO500.tif	12	219.083	9.940	227	202	238	669.583	617.250	669.583	617.244	20.485	668	613	3	9	9.662	1.581	83.772	0.359	9.487	2629	221	0	2629	1	668	622	71.565	2.244	6.110	0.164	0.615
176	DUP_CCO500.tif	30	206.167	14.140	191	185	234	542.000	622.367	542.046	622.440	22.971	539	618	7	8	9.428	4.052	123.103	0.714	10.000	6185	207	0	6185	1	540	618	126.870	4.805	2.327	0.430	0.811
177	DUP_CCO500.tif	29	203.379	8.890	207	176	225	1113.155	623.638	1113.111	623.601	27.213	1109	619	8	9	10.499	3.517	136.101	0.492	10.817	5898	204	0	5898	1	1110	619	123.690	4.950	2.985	0.335	0.659
178	DUP_CCO500.tif	99	219.545	6.470	214	205	234	661.298	638.247	661.356	638.141	96.468	646	623	26	25	14.983	8.413	41.565	0.134	33.971	21735	219	0	21735	1	646	648	47.386	17.874	1.781	0.561	0.307
179	DUP_CCO500.tif	11	210.000	5.196	206	202	220	204.500	635.500	204.498	635.519	12.485	203	633	3	5	4.535	3.088	90.000	0.887	5.099	2310	209	0	2310	1	204	633	101.310	3.000	1.469	0.681	0.846
180	DUP_CCO500.tif	10	217.200	10.239	213	202	231	406.000	636.300	405.956	636.268	11.899	404	634	4	4	4.871	2.614	137.145	0.887	5.657	2172	216	0	2172	1	404	634	135.000	3.536	1.864	0.537	0.800
181	DUP_CCO500.tif	14	215.500	7.694	205	202	226	783.857	637.071	783.887	637.039	13.899	782	635	4	5	5.407	3.297	48.563	0.911	6.403	3017	219	0	3017	1	782	640	51.340	4.000	1.640	0.610	0.848
182	DUP_CCO500.tif	15	221.933	2.604	224	217	226	981.100	637.033	981.089	637.031	14.485	979	635	4	4	4.519	4.226	71.565	0.898	5.657	3329	222	0	3329	1	979	635	135.000	4.000	1.069	0.935	0.938
183	DUP_CCO500.tif	96	208.031	10.007	203	189	235	287.344	648.031	287.413	647.869	69.012	283	637	10	27	21.119	5.788	84.561	0.253	27.166	19971	205	0	19971	1	288	637	96.340	9.526	3.649	0.274	0.469
184	DUP_CCO500.tif	12	212.250	16.559	231	183	233	900.583	638.583	900.658	638.537	12.485	898	637	5	3	5.444	2.807	17.993	0.967	5.831	2547	216	0	2547	1	898	640	30.964	3.000	1.939	0.516	0.889
185	DUP_CCO500.tif	10	214.600	8.514	218	201	225	850.600	640.300	850.600	640.291	11.071	849	638	3	4	4.049	3.144	63.435	1.000	5.000	2146	218	0	2146	1	849	642	53.130	3.000	1.288	0.776	0.909
186	DUP_CCO500.tif	11	211.364	12.628	210	181	229	890.864	640.409	890.895	640.401	11.071	889	639	4	3	4.384	3.195	15.071	1.000	5.000	2325	210	0	2325	1	889	642	36.870	3.000	1.372	0.729	0.957
187	DUP_CCO500.tif	11	208.545	20.305	227	168	228	1022.682	642.227	1022.614	642.261	13.899	1020	641	6	3	5.458	2.566	17.609	0.715	6.325	2294	212	0	2294	1	1020	643	18.435	3.000	2.127	0.470	0.786
188	DUP_CCO500.tif	11	210.545	19.937	227	170	234	844.864	646.045	844.772	646.012	12.728	842	644	5	4	4.424	3.166	157.955	0.853	5.385	2316	216	0	2316	1	842	645	158.199	4.000	1.397	0.716	0.710
189	DUP_CCO500.tif	10	204.000	4.784	200	195	210	837.800	646.100	837.812	646.096	15.071	834	645	7	2	6.853	1.858	8.956	0.553	7.280	2040	206	0	2040	1	834	647	15.945	2.000	3.688	0.271	0.833
190	DUP_CCO500.tif	14	217.929	1.385	218	215	221	1082.500	649.643	1082.505	649.646	14.142	1080	647	5	5	5.319	3.351	128.465	0.880	5.831	3051	218	0	3051	1	1081	647	120.964	4.028	1.587	0.630	0.757
191	DUP_CCO500.tif	40	218.850	13.059	227	172	228	1355.975	655.475	1355.890	655.663	43.456	1351	647	9	18	17.732	2.872	61.819	0.266	20.125	8754	225	0	8754	1	1351	665	63.435	4.240	6.174	0.162	0.635
192	DUP_CCO500.tif	19	214.947	8.534	201	201	229	493.342	650.184	493.288	650.176	15.899	490	648	6	4	5.810	4.164	2.650	0.944	6.325	4084	215	0	4084	1	490	650	161.565	4.000	1.396	0.717	0.905
193	DUP_CCO500.tif	10	204.900	6.488	205	194	218	304.700	651.200	304.714	651.212	12.485	303	649	3	5	5.290	2.407	113.424	0.806	5.831	2049	205	0	2049	1	303	649	120.964	3.000	2.198	0.455	0.833
194	DUP_CCO500.tif	142	209.099	6.837	205	186	227	560.958	668.662	560.980	668.644	92.811	554	649	16	32	26.414	6.845	114.786	0.207	34.928	29692	207	0	29692	1	555	649	113.629	10.290	3.859	0.259	0.568
195	DUP_CCO500.tif	16	204.750	12.498	204	173	218	1098.250	653.312	1098.170	653.291	17.314	1095	651	7	4	7.146	2.851	161.767	0.671	7.616	3276	210	0	3276	1	1095	652	156.801	3.483	2.507	0.399	0.780
196	DUP_CCO500.tif	535	217.069	17.241	229	170	231	1342.416	701.061	1343.376	700.249	310.250	1311	656	49	71	40.593	16.781	53.338	0.070	86.267	116132	228	0	116132	1	1311	727	55.389	35.448	2.419	0.413	0.318
197	DUP_CCO500.tif	11	201.818	3.710	203	195	207	880.500	658.500	880.494	658.505	11.899	878	657	5	3	4.535	3.088	0.000	0.976	5.099	2220	203	0	2220	1	878	658	168.690	3.000	1.469	0.681	0.846
198	DUP_CCO500.tif	13	212.385	6.874	208	199	228	1128.808	658.500	1128.808	658.487	13.899	1126	657	6	3	6.121	2.704	161.195	0.846	6.708	2761	211	0	2761	1	1126	657	153.435	3.000	2.263	0.442	0.867
199	DUP_CCO500.tif	13	206.769	20.233	160	160	230	1105.346	661.500	1105.347	661.578	15.899	1104	659	3	6	5.753	2.877	90.000	0.646	6.708	2688	212	0	2688	1	1104	659	116.565	3.000	1.999	0.500	0.765
200	DUP_CCO500.tif	26	214.962	8.964	214	194	228	1191.038	661.846	1191.046	661.836	27.799	1187	659	11	5	8.767	3.776	176.826	0.423	11.402	5589	217	0	5589	1	1187	661	164.745	5.000	2.322	0.431	0.642
201	DUP_CCO500.tif	14	223.143	8.142	220	207	235	821.857	662.214	821.872	662.195	12.485	820	660	4	4	4.699	3.794	144.485	1.000	5.657	3124	226	0	3124	1	820	660	135.000	4.000	1.239	0.807	0.933
202	DUP_CCO500.tif	76	213.684	10.110	205	188	232	552.250	676.974	552.243	677.070	42.527	547	669	11	14	12.116	7.987	118.661	0.528	15.652	16240	211	0	16240	1	547	669	116.565	9.816	1.517	0.659	0.731
203	DUP_CCO500.tif	22	212.955	12.010	225	183	228	904.000	672.727	904.048	672.708	17.899	902	669	4	7	6.792	4.124	74.997	0.863	7.616	4685	215	0	4685	1	902	676	66.801	4.000	1.647	0.607	0.898
204	DUP_CCO500.tif	12	203.833	5.237	209	195	212	920.167	674.583	920.189	674.564	13.314	918	673	5	4	5.113	2.988	33.336	0.851	5.831	2446	204	0	2446	1	918	676	30.964	3.536	1.711	0.584	0.828
205	DUP_CCO500.tif	23	204.130	2.222	204	200	210	955.413	674.935	955.414	674.930	17.314	952	673	7	4	7.071	4.141	3.702	0.964	7.280	4695	204	0	4695	1	952	674	164.055	4.000	1.707	0.586	0.902
206	DUP_CCO500.tif	31	206.935	3.678	210	200	213	577.016	682.306	577.005	682.333	32.728	573	675	6	13	8.372	4.715	78.131	0.364	13.038	6415	207	0	6415	1	578	675	94.399	6.000	1.776	0.563	0.626
207	DUP_CCO500.tif	225	207.916	9.101	207	172	237	924.189	687.060	924.229	687.068	150.711	900	675	45	30	26.294	10.895	25.676	0.124	45.541	46781	207	0	46781	1	900	688	8.842	23.038	2.413	0.414	0.312
208	DUP_CCO500.tif	12	208.417	14.152	215	179	223	848.750	678.167	848.799	678.137	11.899	847	676	4	4	4.164	3.669	70.195	1.000	5.000	2501	215	0	2501	1	847	680	53.130	4.000	1.135	0.881	0.857
209	DUP_CCO500.tif	24	202.500	16.389	181	175	230	684.917	681.500	684.871	681.460	20.728	683	677	5	8	6.903	4.427	87.626	0.702	8.246	4860	203	0	4860	1	683	685	75.964	5.000	1.560	0.641	0.774
210	DUP_CCO500.tif	21	207.238	8.485	202	198	227	454.452	681.738	454.454	681.787	20.142	452	678	5	8	7.182	3.723	113.057	0.650	8.544	4352	203	0	4352	1	452	678	110.556	4.652	1.929	0.518	0.764
211	DUP_CCO500.tif	11	207.091	12.373	214	184	219	1106.318	681.227	1106.298	681.182	12.485	1105	679	3	5	4.761	2.942	92.464	0.887	5.385	2278	213	0	2278	1	1105	679	111.801	3.000	1.619	0.618	0.846
212	DUP_CCO500.tif	36	233.111	6.228	236	206	237	515.361	688.528	515.330	688.593	34.385	512	681	7	14	12.500	3.667	64.561	0.383	15.232	8392	236	0	8392	1	513	695	66.801	5.506	3.409	0.293	0.655
213	DUP_CCO500.tif	363	212.099	9.394	215	180	233	423.836	699.012	423.814	698.988	143.581	407	683	38	29	37.194	12.426	151.199	0.221	42.720	76992	212	0	76992	1	408	686	147.426	17.058	2.993	0.334	0.593
214	DUP_CCO500.tif	10	219.900	7.141	213	213	231	776.200	685.500	776.195	685.466	12.485	775	683	3	5	5.456	2.333	103.355	0.806	5.831	2199	218	0	2199	1	775	683	120.964	2.911	2.338	0.428	0.800
215	DUP_CCO500.tif	168	200.482	3.685	200	193	214	1191.423	695.726	1191.437	695.732	88.225	1179	683	32	23	26.412	8.099	34.199	0.271	35.777	33681	200	0	33681	1	1179	699	26.565	13.722	3.261	0.307	0.555
216	DUP_CCO500.tif	14	230.214	0.426	230	230	231	207.429	686.786	207.428	686.786	13.314	205	685	5	4	5.115	3.485	143.973	0.993	5.831	3223	230	0	3223	1	205	685	149.036	4.000	1.468	0.681	0.848
217	DUP_CCO500.tif	17	229.235	0.562	229	228	230	217.206	688.324	217.204	688.324	15.556	214	686	6	5	6.311	3.430	149.036	0.883	6.708	3897	229	0	3897	1	214	687	153.435	4.028	1.840	0.544	0.791
218	DUP_CCO500.tif	12	217.083	2.109	218	214	220	618.667	687.333	618.660	687.333	14.728	616	686	6	3	5.907	2.587	1.363	0.695	6.325	2605	218	0	2605	1	616	686	161.565	3.000	2.284	0.438	0.750
219	DUP_CCO500.tif	10	187.600	1.265	188	185	189	232.500	689.000	232.504	689.004	10.485	231	687	3	4	4.444	2.865	116.565	1.000	5.000	1876	188	0	1876	1	231	687	126.870	3.000	1.551	0.645	0.909
220	DUP_CCO500.tif	12	227.000	5.309	231	218	233	867.833	693.583	867.852	693.589	12.485	866	692	4	4	4.314	3.542	34.722	0.967	5.000	2724	230	0	2724	1	866	695	36.870	4.000	1.218	0.821	0.889
221	DUP_CCO500.tif	10	213.700	4.057	212	207	222	738.800	695.200	738.815	695.191	15.899	735	694	7	3	6.739	1.889	15.026	0.497	7.616	2137	213	0	2137	1	735	697	23.199	2.558	3.567	0.280	0.690
222	DUP_CCO500.tif	20	214.750	7.482	215	193	225	318.300	698.550	318.267	698.598	19.556	315	695	6	7	7.827	3.253	47.175	0.657	8.602	4295	216	0	4295	1	315	702	54.462	4.243	2.406	0.416	0.741
223	DUP_CCO500.tif	19	208.947	10.648	214	180	222	941.763	698.395	941.698	698.419	20.142	938	696	8	5	9.053	2.672	24.712	0.589	9.434	3970	214	0	3970	1	938	701	32.005	3.580	3.388	0.295	0.760
224	DUP_CCO500.tif	19	211.579	8.611	214	194	227	766.289	703.079	766.316	703.089	20.971	764	699	5	8	7.948	3.044	110.204	0.543	8.944	4020	213	0	4020	1	764	699	116.565	4.280	2.611	0.383	0.691
225	DUP_CCO500.tif	11	222.182	9.453	221	198	230	1247.136	701.227	1247.103	701.185	13.314	1245	699	4	5	5.915	2.368	130.269	0.780	6.403	2444	225	0	2444	1	1245	699	128.660	2.828	2.498	0.400	0.815
226	DUP_CCO500.tif	14	218.429	2.709	215	215	225	904.500	702.857	904.506	702.860	13.314	902	701	5	4	5.347	3.334	28.945	0.993	5.831	3058	219	0	3058	1	902	704	30.964	4.000	1.604	0.623	0.848
227	DUP_CCO500.tif	11	216.545	10.270	225	200	229	990.682	704.136	990.690	704.179	11.899	989	702	4	4	4.900	2.859	127.875	0.976	5.657	2382	219	0	2382	1	989	702	135.000	3.536	1.714	0.583	0.846
228	DUP_CCO500.tif	19	206.421	7.691	210	196	227	776.184	706.079	776.174	706.079	15.314	774	703	4	6	6.119	3.953	73.124	1.000	6.708	3922	205	0	3922	1	775	709	63.435	4.000	1.548	0.646	0.905
229	DUP_CCO500.tif	111	208.910	7.137	206	179	229	572.140	720.203	572.126	720.251	62.627	566	704	10	26	25.128	5.624	74.020	0.356	27.514	23189	209	0	23189	1	567	730	70.907	8.194	4.468	0.224	0.730
230	DUP_CCO500.tif	12	209.500	4.642	207	201	219	728.667	705.583	728.663	705.595	12.485	726	704	5	3	4.911	3.111	170.583	0.967	5.385	2514	210	0	2514	1	726	705	158.199	3.000	1.579	0.633	0.889
231	DUP_CCO500.tif	24	203.708	6.676	205	187	216	496.208	707.625	496.224	707.620	20.142	493	705	7	6	7.209	4.239	25.174	0.743	8.062	4889	205	0	4889	1	493	709	29.745	5.498	1.700	0.588	0.814
232	DUP_CCO500.tif	20	215.250	9.952	217	188	229	908.800	710.950	908.799	710.898	23.314	907	706	3	10	9.699	2.625	89.679	0.462	10.198	4305	217	0	4305	1	908	716	78.690	3.000	3.695	0.271	0.784
233	DUP_CCO500.tif	18	194.444	3.929	197	189	203	1286.778	709.333	1286.801	709.345	19.314	1282	708	8	3	7.801	2.938	173.235	0.606	8.544	3500	195	0	3500	1	1282	708	159.444	3.000	2.655	0.377	0.857
234	DUP_CCO500.tif	17	200.353	1.935	201	197	203	324.029	711.735	324.031	711.745	14.728	322	709	5	5	5.769	3.752	131.304	0.985	6.403	3406	201	0	3406	1	322	709	128.660	4.243	1.538	0.650	0.872
235	DUP_CCO500.tif	64	229.656	1.692	231	224	231	1224.422	715.500	1224.432	715.497	30.385	1220	710	8	11	11.906	6.844	112.113	0.871	12.530	14698	230	0	14698	1	1222	710	118.610	7.590	1.739	0.575	0.908
236	DUP_CCO500.tif	84	205.548	6.991	207	181	222	414.000	718.012	414.003	717.964	40.870	408	712	10	13	12.065	8.865	89.045	0.632	13.601	17266	206	0	17266	1	413	712	107.103	10.000	1.361	0.735	0.816
237	DUP_CCO500.tif	10	217.900	2.283	215	215	221	757.900	715.400	757.899	715.396	12.485	755	714	5	3	4.629	2.751	9.308	0.806	5.385	2179	219	0	2179	1	755	716	21.801	3.000	1.683	0.594	0.800
238	DUP_CCO500.tif	32	219.688	6.981	221	199	229	509.438	719.375	509.463	719.382	26.385	504	717	11	5	10.762	3.786	167.970	0.578	11.402	7030	221	0	7030	1	504	718	164.745	5.000	2.843	0.352	0.727
239	DUP_CCO500.tif	16	214.500	5.164	212	201	221	976.250	720.875	976.262	720.903	16.485	975	717	3	7	6.829	2.983	96.227	0.740	7.280	3432	216	0	3432	1	975	717	105.945	3.000	2.289	0.437	0.889
240	DUP_CCO500.tif	10	200.300	11.166	215	181	215	754.400	723.200	754.437	723.212	11.899	752	722	5	3	5.098	2.498	168.563	0.887	5.385	2003	201	0	2003	1	752	722	158.199	3.000	2.041	0.490	0.800
241	DUP_CCO500.tif	10	209.200	3.706	208	201	215	561.800	726.900	561.807	726.905	11.314	560	725	4	4	3.618	3.519	63.435	0.982	4.472	2092	209	0	2092	1	560	726	153.435	4.000	1.028	0.973	0.769
242	DUP_CCO500.tif	12	236.333	0.492	236	236	237	520.167	729.250	520.168	729.251	13.899	517	728	6	3	5.694	2.683	165.749	0.781	6.325	2836	236	0	2836	1	517	728	161.565	3.000	2.122	0.471	0.828
243	DUP_CCO500.tif	24	204.792	1.560	205	200	207	742.792	732.875	742.795	732.875	25.556	740	729	6	7	7.054	4.332	103.870	0.462	8.602	4915	205	0	4915	1	741	729	125.538	5.580	1.628	0.614	0.727
244	DUP_CCO500.tif	92	201.359	6.959	204	182	218	767.467	736.435	767.536	736.472	63.355	756	730	22	13	20.540	5.703	152.077	0.288	23.087	18525	201	0	18525	1	756	731	162.350	7.839	3.602	0.278	0.622
245	DUP_CCO500.tif	50	207.060	11.601	206	179	233	1049.860	735.380	1049.911	735.331	26.142	1046	731	7	9	9.413	6.763	75.264	0.919	10.296	10353	209	0	10353	1	1048	740	60.945	7.000	1.392	0.718	0.909
246	DUP_CCO500.tif	31	228.839	0.374	229	228	229	1335.145	734.823	1335.146	734.825	29.456	1331	731	8	9	6.920	5.704	117.352	0.449	9.220	7094	229	0	7094	1	1334	731	102.529	7.891	1.213	0.824	0.614
247	DUP_CCO500.tif	33	228.576	0.502	229	228	229	1356.167	734.924	1356.166	734.924	30.385	1353	731	7	8	7.506	5.598	28.105	0.449	10.000	7543	229	0	7543	1	1354	739	53.130	7.000	1.341	0.746	0.680
248	DUP_CCO500.tif	15	235.333	0.617	235	235	237	531.167	734.567	531.168	734.566	14.485	528	733	6	3	5.975	3.197	174.586	0.898	6.325	3530	235	0	3530	1	528	734	161.565	3.000	1.869	0.535	0.909
249	DUP_CCO500.tif	14	215.071	8.194	217	195	227	557.929	734.500	557.910	734.502	15.314	555	733	6	4	5.127	3.477	12.038	0.750	6.325	3011	217	0	3011	1	555	735	18.435	4.000	1.474	0.678	0.778
250	DUP_CCO500.tif	20	206.950	4.904	200	200	216	752.300	734.650	752.335	734.647	18.485	748	733	8	3	7.868	3.236	2.828	0.736	8.246	4139	208	0	4139	1	748	736	14.036	3.000	2.431	0.411	0.930
251	DUP_CCO500.tif	16	229.312	4.062	226	219	234	542.000	736.125	542.000	736.112	15.314	539	734	6	4	6.419	3.174	19.983	0.857	6.708	3669	231	0	3669	1	539	738	26.565	3.797	2.022	0.494	0.821
252	DUP_CCO500.tif	47	221.404	9.186	225	200	233	673.457	739.330	673.431	739.396	35.456	669	734	9	10	8.854	6.758	91.098	0.470	10.630	10406	225	0	10406	1	669	742	48.814	9.000	1.310	0.763	0.667
253	DUP_CCO500.tif	16	206.250	5.310	202	200	217	706.188	736.000	706.165	735.993	15.314	703	734	6	4	6.166	3.304	26.416	0.857	6.708	3300	205	0	3300	1	703	737	26.565	4.000	1.866	0.536	0.842
254	DUP_CCO500.tif	87	212.241	8.880	213	184	226	786.121	741.213	786.104	741.202	43.698	782	734	10	14	12.860	8.614	114.952	0.573	15.652	18465	214	0	18465	1	784	734	116.565	10.000	1.493	0.670	0.798
255	DUP_CCO500.tif	48	200.354	1.537	201	198	206	1111.542	740.542	1111.532	740.532	30.870	1108	734	8	11	9.352	6.535	102.767	0.633	12.083	9617	201	0	9617	1	1108	734	114.444	7.778	1.431	0.699	0.768
256	DUP_CCO500.tif	13	201.538	14.569	203	180	222	1321.500	736.500	1321.587	736.429	14.142	1319	734	5	5	6.860	2.413	45.000	0.817	7.071	2620	203	0	2620	1	1319	739	45.000	2.828	2.843	0.352	0.812
257	DUP_CCO500.tif	65	229.046	0.571	229	228	230	1344.300	739.469	1344.303	739.468	38.870	1338	736	13	7	12.190	6.789	5.271	0.541	13.342	14888	229	0	14888	1	1338	737	167.005	7.000	1.796	0.557	0.802
258	DUP_CCO500.tif	13	230.538	5.222	231	216	235	525.500	739.500	525.512	739.488	12.485	523	738	5	3	5.359	3.089	14.872	1.000	5.831	2997	233	0	2997	1	523	741	30.964	3.000	1.735	0.576	0.929
259	DUP_CCO500.tif	11	205.091	6.426	207	194	214	731.773	739.591	731.752	739.613	12.485	729	738	5	3	5.148	2.721	24.337	0.887	5.831	2256	206	0	2256	1	729	741	30.964	3.000	1.892	0.528	0.880
260	DUP_CCO500.tif	13	207.308	4.939	208	201	218	607.654	740.346	607.634	740.363	13.899	605	739	6	3	6.151	2.691	17.483	0.846	6.708	2695	208	0	2695	1	605	742	26.565	3.000	2.286	0.437	0.867
261	DUP_CCO500.tif	28	213.464	9.493	198	196	225	708.786	741.429	708.823	741.474	20.728	705	739	7	5	6.588	5.411	165.575	0.819	8.062	5977	217	0	5977	1	705	739	150.255	5.000	1.217	0.821	0.875
262	DUP_CCO500.tif	16	188.625	1.962	188	186	194	1304.188	743.000	1304.180	743.009	15.314	1302	740	4	6	6.674	3.052	65.132	0.857	7.211	3018	188	0	3018	1	1302	746	56.310	3.797	2.187	0.457	0.842
263	DUP_CCO500.tif	426	215.101	14.093	230	175	231	1259.185	759.545	1258.772	759.219	176.309	1241	741	39	35	38.792	13.982	145.394	0.172	49.041	91633	221	0	91633	1	1241	741	140.793	23.184	2.774	0.360	0.540
264	DUP_CCO500.tif	28	206.500	5.790	204	193	215	903.500	745.036	903.531	745.021	28.728	897	743	13	4	12.244	2.912	13.868	0.426	13.342	5782	205	0	5782	1	897	747	12.995	3.881	4.205	0.238	0.747
265	DUP_CCO500.tif	25	205.160	8.572	200	197	228	1169.780	748.180	1169.743	748.115	26.142	1167	743	5	11	11.557	2.754	112.687	0.460	12.083	5129	201	0	5129	1	1167	743	114.444	3.821	4.196	0.238	0.746
266	DUP_CCO500.tif	39	214.154	11.884	223	182	229	582.346	746.577	582.270	746.546	38.385	575	744	17	6	16.819	2.952	164.473	0.333	18.028	8352	218	0	8352	1	575	744	160.560	4.368	5.697	0.176	0.661
267	DUP_CCO500.tif	65	214.046	7.003	216	193	229	560.177	751.254	560.165	751.310	42.042	556	745	8	13	13.188	6.275	81.068	0.462	14.765	13913	214	0	13913	1	557	758	61.699	8.000	2.101	0.476	0.699
268	DUP_CCO500.tif	15	206.800	9.865	206	187	225	570.700	746.900	570.684	746.907	14.728	568	745	6	4	6.457	2.958	33.583	0.869	7.211	3102	206	0	3102	1	568	749	33.690	3.536	2.183	0.458	0.857
269	DUP_CCO500.tif	86	228.384	0.770	228	225	230	1329.709	752.453	1329.718	752.449	67.012	1317	745	24	14	19.689	5.562	26.320	0.241	26.000	19641	228	0	19641	1	1317	759	22.620	8.508	3.540	0.282	0.539
270	DUP_CCO500.tif	25	207.920	6.544	200	197	222	528.420	749.260	528.416	749.239	18.971	525	746	6	7	7.337	4.339	135.621	0.873	8.485	5198	207	0	5198	1	525	747	135.000	4.950	1.691	0.591	0.833
271	DUP_CCO500.tif	13	215.538	8.969	209	202	231	714.269	748.038	714.263	748.027	13.899	712	746	4	5	5.566	2.974	127.820	0.846	6.403	2802	215	0	2802	1	712	746	128.660	3.536	1.872	0.534	0.867
272	DUP_CCO500.tif	16	211.688	7.115	211	196	225	772.438	748.750	772.464	748.763	18.142	769	746	7	5	7.524	2.708	138.863	0.611	8.602	3387	211	0	3387	1	769	746	144.462	3.536	2.779	0.360	0.744
273	DUP_CCO500.tif	102	204.127	7.313	209	177	218	923.657	754.010	923.629	753.943	62.426	915	747	18	13	16.563	7.841	139.667	0.329	20.591	20821	206	0	20821	1	915	749	150.945	10.975	2.112	0.473	0.636
274	DUP_CCO500.tif	38	209.026	4.227	210	201	224	829.921	753.579	829.916	753.553	32.042	827	749	8	10	9.862	4.906	68.318	0.465	12.042	7943.000	209	0	7943.000	1	827	759	48.366	7.455	2.010	0.497	0.650
275	DUP_CCO500.tif	22	208.773	6.015	208	201	222	786.000	753.000	786.028	752.976	27.799	781	750	9	6	7.853	3.567	175.349	0.358	10.296	4593	208	0	4593	1	781	751	150.945	5.775	2.201	0.454	0.543
276	DUP_CCO500.tif	49	204.490	8.287	204	188	230	734.398	756.602	734.359	756.625	43.355	726	751	15	13	17.365	3.593	41.668	0.328	19.849	10020	204	0	10020	1	726	764	40.914	4.849	4.833	0.207	0.695
277	DUP_CCO500.tif	16	204.062	2.407	206	199	208	957.750	754.000	957.748	753.999	16.728	956	751	4	6	6.245	3.262	107.296	0.719	6.708	3265	205	0	3265	1	956	751	116.565	4.000	1.914	0.522	0.762
278	DUP_CCO500.tif	16	208.875	4.530	209	202	216	1012.562	753.438	1012.579	753.440	18.142	1009	751	7	5	7.792	2.614	155.466	0.611	8.602	3342	209	0	3342	1	1009	751	144.462	3.480	2.981	0.336	0.727
279	DUP_CCO500.tif	25	204.640	3.616	202	200	215	535.540	755.260	535.537	755.280	17.899	533	752	5	6	6.172	5.157	106.947	0.981	7.071	5116	203	0	5116	1	533	753	135.000	5.000	1.197	0.835	0.909
280	DUP_CCO500.tif	19	202.789	5.893	198	192	220	568.553	755.974	568.570	756.005	18.728	566	752	5	7	6.140	3.940	127.959	0.681	8.062	3853	203	0	3853	1	567	752	119.745	4.950	1.558	0.642	0.731
281	DUP_CCO500.tif	26	204.423	11.645	191	175	218	1298.923	754.923	1298.809	754.923	28.728	1292	753	13	4	10.949	3.024	170.479	0.396	13.342	5315	208	0	5315	1	1292	753	167.005	3.961	3.621	0.276	0.693
282	DUP_CCO500.tif	31	216.774	8.184	225	202	227	1143.210	756.597	1143.284	756.586	21.899	1139	754	8	5	8.370	4.716	8.068	0.812	8.944	6720	219	0	6720	1	1139	758	26.565	5.000	1.775	0.563	0.873
283	DUP_CCO500.tif	21	203.000	3.606	200	196	211	820.929	757.690	820.948	757.674	18.142	817	755	7	5	6.722	3.978	26.113	0.802	7.616	4263	203	0	4263	1	817	759	23.199	4.721	1.690	0.592	0.808
284	DUP_CCO500.tif	16	209.062	12.058	200	192	228	1177.688	761.500	1177.666	761.417	23.314	1176	757	4	10	9.539	2.136	109.569	0.370	10.770	3345	207	0	3345	1	1176	757	111.801	3.155	4.467	0.224	0.681
285	DUP_CCO500.tif	41	205.659	9.305	211	181	222	916.939	761.378	916.836	761.369	37.213	910	758	15	6	14.314	3.647	168.671	0.372	15.297	8432	208	0	8432	1	910	760	168.690	5.307	3.925	0.255	0.661
286	DUP_CCO500.tif	11	203.364	15.800	175	175	225	1020.409	761.682	1020.322	761.679	11.899	1018	760	5	3	5.516	2.539	162.920	0.976	5.831	2237	202	0	2237	1	1018	760	149.036	3.000	2.173	0.460	0.846
287	DUP_CCO500.tif	33	201.333	5.666	198	191	219	1133.652	766.955	1133.619	766.959	22.971	1130	763	8	7	7.749	5.422	151.057	0.786	8.602	6644	199	0	6644	1	1131	763	125.538	5.818	1.429	0.700	0.825
288	DUP_CCO500.tif	14	208.714	8.686	205	194	223	1161.071	766.143	1161.082	766.190	16.142	1159	763	4	6	5.329	3.345	98.906	0.675	6.325	2922	211	0	2922	1	1161	763	108.435	4.000	1.593	0.628	0.737
289	DUP_CCO500.tif	72	205.500	9.568	205	176	226	942.736	769.153	942.733	769.190	61.841	933	764	16	10	12.937	7.086	168.649	0.237	18.028	14796	206	0	14796	1	934	764	146.310	10.000	1.826	0.548	0.535
290	DUP_CCO500.tif	68	193.412	12.289	180	170	220	1296.882	768.956	1296.828	769.016	41.698	1290	764	13	10	12.382	6.992	37.284	0.491	15.811	13152	191	0	13152	1	1290	774	34.695	9.184	1.771	0.565	0.683
291	DUP_CCO500.tif	30	207.167	4.807	202	200	219	1037.233	767.867	1037.168	767.846	36.042	1030	765	15	6	15.415	2.478	159.557	0.290	16.155	6215	208	0	6215	1	1030	765	158.199	3.553	6.221	0.161	0.638
292	DUP_CCO500.tif	26	192.308	5.081	191	185	207	1249.154	768.692	1249.163	768.698	18.728	1247	765	5	7	6.955	4.760	112.188	0.932	7.810	5000	191	0	5000	1	1247	765	129.806	5.000	1.461	0.684	0.897
293	DUP_CCO500.tif	39	203.051	7.444	200	188	222	1146.038	771.397	1146.016	771.367	25.213	1141	767	9	8	9.610	5.167	138.252	0.771	10.817	7919	201	0	7919	1	1141	768	146.310	6.364	1.860	0.538	0.788
294	DUP_CCO500.tif	24	219.208	7.547	224	206	229	565.917	771.458	566.010	771.487	25.556	560	769	11	5	10.962	2.788	162.748	0.462	11.705	5261	222	0	5261	1	560	769	160.017	3.884	3.932	0.254	0.716
295	DUP_CCO500.tif	69	203.565	6.997	203	179	222	1134.080	774.877	1134.047	774.884	43.941	1128	771	14	8	11.978	7.334	178.299	0.449	14.560	14046	203	0	14046	1	1128	777	15.945	8.000	1.633	0.612	0.738
296	DUP_CCO500.tif	11	187.636	4.675	182	182	195	1284.409	773.682	1284.441	773.688	11.899	1282	772	5	3	5.516	2.539	162.920	0.976	5.831	2064	187	0	2064	1	1282	772	149.036	3.000	2.173	0.460	0.846
297	DUP_CCO500.tif	20	221.750	1.482	222	219	224	1115.650	777.400	1115.648	777.403	16.728	1113	775	6	5	6.631	3.841	155.580	0.898	7.211	4435	222	0	4435	1	1113	775	146.310	4.610	1.726	0.579	0.816
298	DUP_CCO500.tif	10	226.200	1.398	226	224	228	1155.400	779.200	1155.401	779.202	11.899	1153	777	4	4	3.726	3.417	149.872	0.887	4.472	2262	226	0	2262	1	1155	777	116.565	4.000	1.090	0.917	0.800
299	DUP_CCO500.tif	12	218.333	9.287	220	194	227	574.250	783.417	574.231	783.450	12.485	573	781	3	5	5.179	2.950	85.163	0.967	5.385	2620	220	0	2620	1	573	781	111.801	3.000	1.756	0.570	0.889
300	DUP_CCO500.tif	36	209.583	10.508	211	186	225	1161.611	785.444	1161.649	785.486	29.799	1157	782	8	7	8.509	5.387	149.190	0.509	10.630	7545	211	0	7545	1	1157	782	138.814	6.805	1.580	0.633	0.750
301	DUP_CCO500.tif	10	225.300	1.252	225	223	227	1199.000	786.300	1198.999	786.304	10.485	1197	785	4	3	4.111	3.097	2.596E-14	1.000	4.472	2253	225	0	2253	1	1197	785	153.435	3.000	1.327	0.753	0.909
302	DUP_CCO500.tif	11	192.000	4.450	194	181	197	1174.773	789.500	1174.788	789.502	12.485	1172	788	5	3	4.900	2.859	15.255	0.887	5.385	2112	193	0	2112	1	1172	790	21.801	3.000	1.714	0.583	0.846
303	DUP_CCO500.tif	288	207.003	11.387	217	188	230	595.160	815.010	595.323	814.910	112.368	583	800	25	27	24.988	14.675	44.326	0.287	30.887	59617	208	0	59617	1	585	827	60.945	19.799	1.703	0.587	0.646
304	DUP_CCO500.tif	10	210.400	9.240	221	193	221	588.700	806.000	588.679	805.972	10.485	587	804	3	4	4.111	3.097	90.000	1.000	4.472	2104	213	0	2104	1	588	804	116.565	3.000	1.327	0.753	0.909
305	DUP_CCO500.tif	11	182.364	2.501	182	179	187	579.682	812.500	579.676	812.489	12.485	578	810	4	4	4.675	2.996	144.992	0.887	5.657	2006	182	0	2006	1	578	810	135.000	3.887	1.560	0.641	0.846
306	DUP_CCO500.tif	1254	0.000	0.000	0	0	0	1255.000	951.333	NaN	NaN	834.971	1159	894	192	116	71.077	22.464	9.278E-15	0.023	224.321	0	0	0	0	1	1159	894	148.861	116.000	3.164	0.316	0.056
307	DUP_CCO500.tif	66	0.000	0.000	0	0	0	1221.227	908.439	NaN	NaN	64.669	1216	900	10	17	13.312	6.313	94.572	0.198	17.117	0	0	0	0	1	1219	900	96.710	10.000	2.109	0.474	0.462
308	DUP_CCO500.tif	80	0.000	0.000	0	0	0	1233.500	908.500	NaN	NaN	43.698	1228	900	11	17	11.690	8.713	90.000	0.526	17.029	0	0	0	0	1	1233	900	93.366	11.000	1.342	0.745	0.537
309	DUP_CCO500.tif	80	0.000	0.000	0	0	0	1246.500	908.500	NaN	NaN	43.698	1241	900	11	17	11.690	8.713	90.000	0.526	17.029	0	0	0	0	1	1246	900	93.366	11.000	1.342	0.745	0.537
310	DUP_CCO500.tif	83	0.000	0.000	0	0	0	1267.765	910.765	NaN	NaN	63.799	1262	904	11	13	10.714	9.864	136.458	0.256	17.029	0	0	0	0	1	1262	904	130.236	11.000	1.086	0.921	0.595
311	DUP_CCO500.tif	123	0.000	0.000	0	0	0	1285.232	910.337	NaN	NaN	95.941	1277	904	17	13	15.388	10.177	175.521	0.168	21.401	0	0	0	0	1	1277	904	142.595	13.000	1.512	0.661	0.564
312	DUP_CCO500.tif	246	0.000	0.000	0	0	0	1255.000	921.500	NaN	NaN	167.657	1214	920	82	3	92.527	3.385	0.000	0.110	82.055	0	0	0	0	1	1214	920	177.905	3.000	27.333	0.037	1.000
