# Supplementary material for: An artificial-vision- and statistical-learning-based method for studying the biodegradation of type I collagen scaffolds in bone regeneration systems
Source: PeerJ. 2019 Jul 5;7:e7233. doi: 10.7717/peerj.7233 (PMC6613533; doi:10.7717/peerj.7233)
Supplement: Dataset S1 — 1. Description of the folder that has been sent with all the details of the files.2. Comparison between random forest and thresholding. 3. Hyperparameters of the experiment.4. Random Forest validation measurements: Precision, Recall, Confusion Matrix.5. Files to reproduce the experiment (classif and comp folders), including raw data. [file peerj-07-7233-s001.zip › random_forest/comp/CCO500_col.csv]

	Area	Mean	StdDev	Mode	Min	Max	X	Y	XM	YM	Perim.	BX	BY	Width	Height	Major	Minor	Angle	Circ.	Feret	IntDen	Median	Skew	Kurt	%Area	RawIntDen	FeretX	FeretY	FeretAngle	MinFeret	AR	Round	Solidity
1	1	220.000	0.000	220	220	220	859.500	44.500	859.500	44.500	2.828	859	44	1	1	1.128	1.128	0.000	1.000	1.414	220	220	NaN	NaN	0	220	859	44	135.000	1.000	1.000	1.000	1.000
2	2	220.500	0.707	220	220	221	855.500	46.000	855.500	45.999	4.828	855	45	1	2	2.257	1.128	90.000	1.000	2.236	441	221	-38.471	1315.034	0	441	855	45	116.565	1.000	2.000	0.500	1.000
3	2	214.000	0.000	214	214	214	1347.500	50.000	1347.500	50.000	4.828	1347	49	1	2	2.257	1.128	90.000	1.000	2.236	428	214	NaN	-646.011	0	428	1347	49	116.565	1.000	2.000	0.500	1.000
4	1	221.000	0.000	221	221	221	854.500	52.500	854.500	52.500	2.828	854	52	1	1	1.128	1.128	0.000	1.000	1.414	221	221	-27.280	659.011	0	221	854	52	135.000	1.000	1.000	1.000	1.000
5	5	220.200	0.837	220	219	221	856.300	55.100	856.297	55.100	7.071	855	54	3	2	3.144	2.025	161.565	1.000	3.606	1101	220	NaN	-1702.548	0	1101	855	54	146.310	2.000	1.553	0.644	0.909
6	1	221.000	0.000	221	221	221	870.500	76.500	870.500	76.500	2.828	870	76	1	1	1.128	1.128	0.000	1.000	1.414	221	221	NaN	-667.011	0	221	870	76	135.000	1.000	1.000	1.000	1.000
7	32	219.031	1.616	220	216	222	950.344	108.625	950.334	108.631	26.042	947	105	7	9	8.311	4.902	66.871	0.593	9.220	7009	220	-63.609	4077.268	0	7009	949	105	102.529	6.262	1.695	0.590	0.688
8	1	219.000	0.000	219	219	219	952.500	111.500	952.500	111.500	2.828	952	111	1	1	1.128	1.128	0.000	1.000	1.414	219	219	NaN	-661.011	0	219	952	111	135.000	1.000	1.000	1.000	1.000
9	1	220.000	0.000	220	220	220	953.500	113.500	953.500	113.500	2.828	953	113	1	1	1.128	1.128	0.000	1.000	1.414	220	220	NaN	-664.011	0	220	953	113	135.000	1.000	1.000	1.000	1.000
10	1	221.000	0.000	221	221	221	1000.500	113.500	1000.500	113.500	2.828	1000	113	1	1	1.128	1.128	0.000	1.000	1.414	221	221	NaN	-667.011	0	221	1000	113	135.000	1.000	1.000	1.000	1.000
11	63	219.270	1.370	220	216	221	1010.881	118.437	1010.875	118.447	39.698	1004	113	12	11	10.424	7.695	137.471	0.502	12.649	13814	219	-73.203	5387.155	0	13814	1004	118	161.565	9.161	1.355	0.738	0.712
12	3	217.667	0.577	218	217	218	1014.833	113.833	1014.834	113.832	5.657	1014	113	2	2	2.365	1.615	45.000	1.000	2.828	653	218	-46.465	1929.306	0	653	1014	115	45.000	2.000	1.464	0.683	0.857
13	2	221.000	0.000	221	221	221	958.000	114.500	958.000	114.500	4.243	957	114	2	1	2.257	1.128	0.000	1.000	2.236	442	221	NaN	-667.011	0	442	957	114	153.435	1.000	2.000	0.500	1.000
14	1	221.000	0.000	221	221	221	1000.500	115.500	1000.500	115.500	2.828	1000	115	1	1	1.128	1.128	0.000	1.000	1.414	221	221	-27.280	659.011	0	221	1000	115	135.000	1.000	1.000	1.000	1.000
15	186	220.339	2.755	221	213	227	380.199	139.091	380.179	139.075	72.326	372	130	17	19	17.165	13.797	96.421	0.447	20.616	40983	221	-0.032	-0.506	0	40983	377	149	67.166	17.000	1.244	0.804	0.694
16	1	220.000	0.000	220	220	220	957.500	148.500	957.500	148.500	2.828	957	148	1	1	1.128	1.128	0.000	1.000	1.414	220	220	NaN	NaN	0	220	957	148	135.000	1.000	1.000	1.000	1.000
17	5	222.200	0.837	222	221	223	944.300	152.100	944.298	152.100	7.071	943	151	3	2	3.144	2.025	161.565	1.000	3.606	1111	222	-59.948	3237.041	0	1111	943	151	146.310	2.000	1.553	0.644	0.909
18	16	222.312	0.704	222	221	223	936.750	155.750	936.750	155.748	16.142	935	153	4	6	5.783	3.522	78.690	0.772	6.325	3557	222	NaN	-11773.424	0	3557	936	153	108.435	4.000	1.642	0.609	0.762
19	2	222.000	0.000	222	222	222	945.500	155.000	945.500	155.000	4.828	945	154	1	2	2.257	1.128	90.000	1.000	2.236	444	222	-38.667	1327.023	0	444	945	154	116.565	1.000	2.000	0.500	1.000
20	1	221.000	0.000	221	221	221	947.500	154.500	947.500	154.500	2.828	947	154	1	1	1.128	1.128	0.000	1.000	1.414	221	221	NaN	NaN	0	221	947	154	135.000	1.000	1.000	1.000	1.000
21	3	196.000	4.359	191	191	199	856.167	155.833	856.162	155.837	5.657	855	155	2	2	2.365	1.615	135.000	1.000	2.828	588	198	NaN	-1227.650	0	588	855	155	135.000	2.000	1.464	0.683	0.857
22	5	220.600	1.140	221	219	222	941.700	159.900	941.706	159.895	11.314	940	158	4	4	4.735	1.345	40.787	0.491	5.657	1103	221	0.054	-1.204	0	1103	940	162	45.000	2.121	3.521	0.284	0.556
23	32	220.250	1.136	221	218	222	949.562	161.875	949.564	161.868	37.113	945	159	9	8	6.921	5.887	159.321	0.292	10.000	7048	221	-0.528	-0.636	0	7048	946	159	126.870	8.000	1.176	0.851	0.582
24	5	219.400	0.894	220	218	220	937.300	161.300	937.300	161.300	8.485	936	160	3	3	3.833	1.661	45.000	0.873	4.243	1097	220	NaN	-3355.911	0	1097	936	163	45.000	2.121	2.308	0.433	0.769
25	4	216.250	1.708	214	214	218	939.250	164.500	939.249	164.496	7.657	938	163	2	3	2.734	1.863	90.000	0.857	3.162	865	217	-30.358	831.195	0	865	939	163	108.435	2.000	1.468	0.681	0.800
26	1	223.000	0.000	223	223	223	969.500	163.500	969.500	163.500	2.828	969	163	1	1	1.128	1.128	0.000	1.000	1.414	223	223	NaN	NaN	0	223	969	163	135.000	1.000	1.000	1.000	1.000
27	1	221.000	0.000	221	221	221	960.500	164.500	960.500	164.500	2.828	960	164	1	1	1.128	1.128	0.000	1.000	1.414	221	221	NaN	NaN	0	221	960	164	135.000	1.000	1.000	1.000	1.000
28	53427	194.704	10.822	194	154	234	1010.131	313.533	1006.350	314.430	7119.248	482	166	878	454	454.392	149.706	162.205	0.013	917.991	10402442	194	0.153	-1.586	0	10402442	482	349	163.026	315.435	3.035	0.329	0.256
29	9	221.778	0.667	222	221	223	965.167	167.389	965.169	167.389	13.314	962	166	5	3	4.613	2.484	167.179	0.638	5.831	1996	222	NaN	-3050.246	0	1996	962	166	149.036	3.000	1.857	0.538	0.720
30	1	220.000	0.000	220	220	220	957.500	168.500	957.500	168.500	2.828	957	168	1	1	1.128	1.128	0.000	1.000	1.414	220	220	NaN	-664.011	0	220	957	168	135.000	1.000	1.000	1.000	1.000
31	1	220.000	0.000	220	220	220	962.500	169.500	962.500	169.500	2.828	962	169	1	1	1.128	1.128	0.000	1.000	1.414	220	220	NaN	NaN	0	220	962	169	135.000	1.000	1.000	1.000	1.000
32	3	194.333	1.528	193	193	196	820.167	195.167	820.163	195.167	5.657	819	194	2	2	2.365	1.615	45.000	1.000	2.828	583	194	NaN	-919.465	0	583	819	196	45.000	2.000	1.464	0.683	0.857
33	4	193.000	4.320	189	189	199	890.250	200.000	890.262	199.998	8.485	889	199	3	2	2.887	1.764	14.872	0.698	3.606	772	193	NaN	-7067.507	0	772	889	201	33.690	2.000	1.637	0.611	0.727
34	1	199.000	0.000	199	199	199	860.500	206.500	860.500	206.500	2.828	860	206	1	1	1.128	1.128	0.000	1.000	1.414	199	199	NaN	-601.010	0	199	860	206	135.000	1.000	1.000	1.000	1.000
35	5	217.400	1.140	217	216	219	789.100	210.900	789.099	210.898	10.485	788	209	3	4	3.998	1.592	53.677	0.572	5.000	1087	217	-57.278	3024.402	0	1087	788	213	53.130	2.502	2.511	0.398	0.625
36	6	197.333	3.141	197	194	203	813.167	211.833	813.167	211.821	10.485	812	210	2	4	4.024	1.899	96.264	0.686	4.472	1184	197	NaN	-1530.694	0	1184	812	210	116.565	2.000	2.119	0.472	0.800
37	6	195.333	4.926	196	189	203	816.667	211.167	816.651	211.166	9.071	815	210	3	3	2.930	2.607	116.565	0.916	3.606	1172	196	NaN	-6469.714	0	1172	815	210	123.690	3.000	1.124	0.890	0.800
38	1	217.000	0.000	217	217	217	898.500	211.500	898.500	211.500	2.828	898	211	1	1	1.128	1.128	0.000	1.000	1.414	217	217	NaN	NaN	0	217	898	211	135.000	1.000	1.000	1.000	1.000
39	2	196.500	6.364	192	192	201	842.000	214.500	841.989	214.500	4.243	841	214	2	1	2.257	1.128	0.000	1.000	2.236	393	201	0.000	-2.000	0	393	841	214	153.435	1.000	2.000	0.500	1.000
40	159	196.447	4.320	195	187	210	867.506	229.299	867.518	229.271	103.196	858	219	25	18	18.036	11.224	162.593	0.188	25.495	31235	195	-9.083	542.944	0	31235	858	223	168.690	18.000	1.607	0.622	0.507
41	1	194.000	0.000	194	194	194	849.500	222.500	849.500	222.500	2.828	849	222	1	1	1.128	1.128	0.000	1.000	1.414	194	194	NaN	-586.010	0	194	849	222	135.000	1.000	1.000	1.000	1.000
42	1	210.000	0.000	210	210	210	876.500	222.500	876.500	222.500	2.828	876	222	1	1	1.128	1.128	0.000	1.000	1.414	210	210	NaN	NaN	0	210	876	222	135.000	1.000	1.000	1.000	1.000
43	6	194.000	0.000	194	194	194	847.500	224.667	847.500	224.667	8.485	846	223	3	3	3.718	2.055	143.130	1.000	4.243	1164	194	NaN	-1170.358	0	1164	846	223	135.000	2.685	1.809	0.553	0.800
44	3	196.333	0.577	196	196	197	839.167	225.167	839.167	225.167	5.657	838	224	2	2	2.365	1.615	45.000	1.000	2.828	589	196	-44.529	1761.031	0	589	838	226	45.000	2.000	1.464	0.683	0.857
45	1	197.000	0.000	197	197	197	879.500	224.500	879.500	224.500	2.828	879	224	1	1	1.128	1.128	0.000	1.000	1.414	197	197	NaN	NaN	0	197	879	224	135.000	1.000	1.000	1.000	1.000
46	3	192.667	0.577	193	192	193	850.833	225.833	850.834	225.832	5.657	850	225	2	2	2.365	1.615	45.000	1.000	2.828	578	193	-25.401	572.020	0	578	850	227	45.000	2.000	1.464	0.683	0.857
47	9	194.556	1.944	195	191	198	911.500	228.722	911.499	228.714	11.899	910	227	3	4	3.982	2.878	114.183	0.799	5.000	1751	195	-45.793	2085.818	0	1751	910	227	126.870	3.000	1.384	0.723	0.818
48	2	216.500	3.536	214	214	219	687.000	233.000	687.005	232.995	5.657	686	232	2	2	2.596	0.981	45.000	0.785	2.828	433	219	NaN	-1523.929	0	433	686	234	45.000	1.414	2.646	0.378	0.667
49	134	197.791	4.584	196	187	209	853.090	239.851	853.140	239.904	67.841	842	232	22	14	18.240	9.354	169.618	0.366	22.847	26504	198	-11.131	579.238	0	26504	842	237	156.801	13.317	1.950	0.513	0.638
50	1	193.000	0.000	193	193	193	883.500	232.500	883.500	232.500	2.828	883	232	1	1	1.128	1.128	0.000	1.000	1.414	193	193	NaN	NaN	0	193	883	232	135.000	1.000	1.000	1.000	1.000
51	8	197.625	0.518	198	197	198	906.750	233.750	906.752	233.750	10.485	905	232	4	3	3.797	2.682	7.018	0.914	4.472	1581	198	-51.154	2338.082	0	1581	905	235	26.565	3.000	1.416	0.706	0.800
52	1	193.000	0.000	193	193	193	848.500	234.500	848.500	234.500	2.828	848	234	1	1	1.128	1.128	0.000	1.000	1.414	193	193	NaN	-583.010	0	193	848	234	135.000	1.000	1.000	1.000	1.000
53	25	194.200	1.871	196	191	196	900.900	237.220	900.904	237.219	24.385	897	234	9	7	10.439	3.049	151.672	0.528	11.402	4855	195	-62.786	4462.680	0	4855	897	234	142.125	4.451	3.424	0.292	0.694
54	2	189.000	1.414	188	188	190	839.000	235.500	838.998	235.500	4.243	838	235	2	1	2.257	1.128	0.000	1.000	2.236	378	190	-35.112	1105.457	0	378	838	235	153.435	1.000	2.000	0.500	1.000
55	2	192.000	1.414	191	191	193	839.000	238.000	838.997	238.003	5.657	838	237	2	2	2.596	0.981	45.000	0.785	2.828	384	193	0.000	-2.000	0	384	838	239	45.000	1.414	2.646	0.378	0.667
56	1	195.000	0.000	195	195	195	907.500	237.500	907.500	237.500	2.828	907	237	1	1	1.128	1.128	0.000	1.000	1.414	195	195	NaN	NaN	0	195	907	237	135.000	1.000	1.000	1.000	1.000
57	66	199.439	1.962	200	191	204	784.576	244.606	784.573	244.616	58.669	779	238	15	11	11.630	7.226	151.570	0.241	16.401	13163	200	-60.049	4639.760	0	13163	781	238	142.431	10.977	1.610	0.621	0.576
58	8	194.625	2.326	196	190	196	880.500	241.125	880.502	241.106	19.799	878	238	5	7	5.377	1.894	64.257	0.256	7.616	1557	196	NaN	-10001.854	0	1557	880	245	66.801	3.797	2.838	0.352	0.381
59	4	197.500	0.577	197	197	198	890.000	241.000	889.999	241.000	5.657	889	240	2	2	2.257	2.257	0.000	1.000	2.828	790	198	-0.493	-1.372	0	790	889	240	135.000	2.000	1.000	1.000	1.000
60	1	194.000	0.000	194	194	194	768.500	241.500	768.500	241.500	2.828	768	241	1	1	1.128	1.128	0.000	1.000	1.414	194	194	NaN	NaN	0	194	768	241	135.000	1.000	1.000	1.000	1.000
61	3	199.667	2.517	197	197	202	865.500	242.500	865.500	242.509	6.828	865	241	1	3	3.385	1.128	90.000	0.809	3.162	599	200	-37.720	1418.469	0	599	865	241	108.435	1.000	3.000	0.333	1.000
62	3	194.333	1.528	193	193	196	887.833	244.167	887.832	244.164	5.657	887	243	2	2	2.365	1.615	135.000	1.000	2.828	583	194	NaN	-1842.386	0	583	887	243	135.000	2.000	1.464	0.683	0.857
63	1	195.000	0.000	195	195	195	721.500	245.500	721.500	245.500	2.828	721	245	1	1	1.128	1.128	0.000	1.000	1.414	195	195	NaN	-589.010	0	195	721	245	135.000	1.000	1.000	1.000	1.000
64	1	193.000	0.000	193	193	193	1030.500	245.500	1030.500	245.500	2.828	1030	245	1	1	1.128	1.128	0.000	1.000	1.414	193	193	NaN	NaN	0	193	1030	245	135.000	1.000	1.000	1.000	1.000
65	1	186.000	0.000	186	186	186	1036.500	245.500	1036.500	245.500	2.828	1036	245	1	1	1.128	1.128	0.000	1.000	1.414	186	186	-25.021	554.010	0	186	1036	245	135.000	1.000	1.000	1.000	1.000
66	5	215.400	6.504	205	205	222	645.900	247.700	645.900	247.696	7.657	645	246	2	3	3.144	2.025	108.435	1.000	3.606	1077	217	-0.734	-0.624	0	1077	645	246	123.690	2.000	1.553	0.644	0.909
67	2	194.500	0.707	194	194	195	882.000	247.000	882.000	247.000	5.657	881	246	2	2	2.596	0.981	45.000	0.785	2.828	389	195	0.000	-2.001	0	389	881	248	45.000	1.414	2.646	0.378	0.667
68	1	196.000	0.000	196	196	196	699.500	247.500	699.500	247.500	2.828	699	247	1	1	1.128	1.128	0.000	1.000	1.414	196	196	-25.687	584.010	0	196	699	247	135.000	1.000	1.000	1.000	1.000
69	9	193.444	3.087	190	190	198	715.500	249.056	715.508	249.064	16.142	713	247	5	5	3.662	3.130	46.590	0.434	5.385	1741	192	NaN	-30668.412	0	1741	715	252	68.199	4.721	1.170	0.855	0.529
70	2	192.000	1.414	191	191	193	833.000	248.000	833.002	248.002	5.657	832	247	2	2	2.596	0.981	135.000	0.785	2.828	384	193	NaN	-1181.465	0	384	832	247	135.000	1.414	2.646	0.378	0.667
71	4	195.750	0.957	195	195	197	890.750	249.000	890.752	249.005	9.657	890	247	2	4	3.969	1.283	107.609	0.539	4.472	783	196	-35.669	1142.323	0	783	890	247	116.565	1.900	3.093	0.323	0.667
72	388	199.392	6.867	203	180	219	834.304	262.191	834.243	262.233	145.480	819	248	30	28	25.322	19.509	138.707	0.230	36.878	77364	200	-6.785	243.132	0	77364	820	248	130.601	24.213	1.298	0.770	0.666
73	48	200.438	4.846	199	192	214	856.583	252.104	856.600	252.075	32.385	851	248	9	10	10.045	6.084	126.458	0.575	11.662	9621	199	0.980	0.583	0	9621	853	248	120.964	7.778	1.651	0.606	0.722
74	2	199.500	0.707	199	199	200	698.500	250.000	698.500	250.001	4.828	698	249	1	2	2.257	1.128	90.000	1.000	2.236	399	200	NaN	-604.772	0	399	698	249	116.565	1.000	2.000	0.500	1.000
75	30	203.400	6.605	198	195	220	751.967	253.233	751.961	253.194	23.799	748	249	8	8	7.734	4.939	49.602	0.666	9.434	6102	201	NaN	-8635.779	0	6102	749	257	57.995	6.107	1.566	0.639	0.723
76	4	201.250	0.957	202	200	202	695.500	251.000	695.503	251.002	7.071	694	250	3	2	3.216	1.583	148.283	1.000	3.606	805	202	NaN	-2539.431	0	805	694	250	146.310	2.000	2.031	0.492	0.800
77	22	203.818	7.468	199	189	219	867.318	252.136	867.265	252.118	20.971	863	250	8	5	7.436	3.767	0.361	0.629	8.544	4484	204	-15.632	397.199	0	4484	863	254	20.556	5.000	1.974	0.507	0.688
78	23	196.870	1.254	198	195	199	705.674	254.065	705.664	254.066	36.042	700	251	13	6	8.916	3.285	4.838	0.222	13.342	4528	197	NaN	-8627.339	0	4528	700	251	167.005	5.833	2.715	0.368	0.447
79	3	194.667	0.577	195	194	195	784.167	252.167	784.167	252.166	5.657	783	251	2	2	2.365	1.615	45.000	1.000	2.828	584	195	NaN	-1758.031	0	584	783	253	45.000	2.000	1.464	0.683	0.857
80	1	194.000	0.000	194	194	194	687.500	252.500	687.500	252.500	2.828	687	252	1	1	1.128	1.128	0.000	1.000	1.414	194	194	-25.555	578.010	0	194	687	252	135.000	1.000	1.000	1.000	1.000
81	1	197.000	0.000	197	197	197	693.500	252.500	693.500	252.500	2.828	693	252	1	1	1.128	1.128	0.000	1.000	1.414	197	197	NaN	NaN	0	197	693	252	135.000	1.000	1.000	1.000	1.000
82	375	202.184	6.396	202	185	220	800.676	275.516	800.710	275.547	144.409	791	253	20	43	39.609	12.055	73.488	0.226	44.147	75819	203	-0.717	17.564	0	75819	799	296	76.908	16.726	3.286	0.304	0.634
83	17	193.647	0.996	194	192	195	996.853	258.794	996.852	258.796	29.213	994	254	5	10	7.171	3.018	98.587	0.250	10.050	3292	194	NaN	-5537.138	0	3292	997	254	95.711	4.851	2.376	0.421	0.507
84	67	201.657	1.879	202	198	208	872.470	262.873	872.463	262.882	38.284	866	256	11	12	12.311	6.929	55.527	0.574	14.213	13511	202	-52.531	2807.090	0	13511	866	266	39.289	9.068	1.777	0.563	0.784
85	4	190.750	2.217	188	188	193	1002.250	258.500	1002.248	258.507	7.657	1001	257	2	3	2.734	1.863	90.000	0.857	3.162	763	192	-32.874	1015.276	0	763	1002	257	108.435	2.000	1.468	0.681	0.800
86	2	197.500	3.536	195	195	200	729.000	258.500	729.006	258.500	4.243	728	258	2	1	2.257	1.128	0.000	1.000	2.236	395	200	NaN	-1412.617	0	395	728	258	153.435	1.000	2.000	0.500	1.000
87	2	197.000	0.000	197	197	197	777.500	259.000	777.500	259.000	4.828	777	258	1	2	2.257	1.128	90.000	1.000	2.236	394	197	NaN	-1187.021	0	394	777	258	116.565	1.000	2.000	0.500	1.000
88	2	186.500	2.121	185	185	188	1030.000	258.500	1030.003	258.500	4.243	1029	258	2	1	2.257	1.128	0.000	1.000	2.236	373	188	0.000	-2.000	0	373	1029	258	153.435	1.000	2.000	0.500	1.000
89	1	192.000	0.000	192	192	192	1033.500	258.500	1033.500	258.500	2.828	1033	258	1	1	1.128	1.128	0.000	1.000	1.414	192	192	NaN	NaN	0	192	1033	258	135.000	1.000	1.000	1.000	1.000
90	4	197.000	0.816	197	196	198	790.500	259.750	790.498	259.750	7.071	789	259	3	2	2.734	1.863	0.000	1.000	3.162	788	197	1.272E-8	-1.640	0	788	789	259	161.565	2.000	1.468	0.681	0.800
91	46	202.304	5.107	201	193	220	678.761	265.174	678.753	265.208	48.184	675	260	11	13	10.011	5.850	63.216	0.249	14.213	9306	202	41.593	-2573.154	0	9306	675	272	39.289	8.901	1.711	0.584	0.495
92	5	200.800	1.304	202	199	202	690.900	261.100	690.901	261.098	9.899	689	260	4	3	3.998	1.592	36.323	0.641	5.000	1004	201	-0.046	-1.570	0	1004	689	263	36.870	2.502	2.511	0.398	0.625
93	1	202.000	0.000	202	202	202	812.500	260.500	812.500	260.500	2.828	812	260	1	1	1.128	1.128	0.000	1.000	1.414	202	202	-26.078	602.010	0	202	812	260	135.000	1.000	1.000	1.000	1.000
94	1	209.000	0.000	209	209	209	822.500	260.500	822.500	260.500	2.828	822	260	1	1	1.128	1.128	0.000	1.000	1.414	209	209	NaN	NaN	0	209	822	260	135.000	1.000	1.000	1.000	1.000
95	27	197.000	1.000	198	195	198	900.389	262.648	900.394	262.648	22.971	896	260	9	5	8.327	4.128	9.583	0.643	9.220	5319	197	NaN	-3466.677	0	5319	896	262	167.471	4.851	2.017	0.496	0.771
96	2	195.000	0.000	195	195	195	1000.000	260.500	1000.000	260.500	4.243	999	260	2	1	2.257	1.128	0.000	1.000	2.236	390	195	-36.234	1165.020	0	390	999	260	153.435	1.000	2.000	0.500	1.000
97	1	198.000	0.000	198	198	198	934.500	261.500	934.500	261.500	2.828	934	261	1	1	1.128	1.128	0.000	1.000	1.414	198	198	-25.818	590.010	0	198	934	261	135.000	1.000	1.000	1.000	1.000
98	1	217.000	0.000	217	217	217	946.500	261.500	946.500	261.500	2.828	946	261	1	1	1.128	1.128	0.000	1.000	1.414	217	217	-27.031	647.011	0	217	946	261	135.000	1.000	1.000	1.000	1.000
99	1	191.000	0.000	191	191	191	1027.500	261.500	1027.500	261.500	2.828	1027	261	1	1	1.128	1.128	0.000	1.000	1.414	191	191	NaN	-577.010	0	191	1027	261	135.000	1.000	1.000	1.000	1.000
100	1	200.000	0.000	200	200	200	701.500	262.500	701.500	262.500	2.828	701	262	1	1	1.128	1.128	0.000	1.000	1.414	200	200	NaN	-604.010	0	200	701	262	135.000	1.000	1.000	1.000	1.000
101	2	196.500	2.121	195	195	198	783.000	262.500	783.004	262.500	4.243	782	262	2	1	2.257	1.128	0.000	1.000	2.236	393	198	NaN	-614.348	0	393	782	262	153.435	1.000	2.000	0.500	1.000
102	747	204.092	6.265	202	181	222	754.861	286.694	754.830	286.759	285.220	725	263	46	50	36.582	25.999	120.192	0.115	51.662	152457	203	-0.924	57.307	0	152457	751	263	104.574	41.478	1.407	0.711	0.493
103	1	202.000	0.000	202	202	202	768.500	263.500	768.500	263.500	2.828	768	263	1	1	1.128	1.128	0.000	1.000	1.414	202	202	NaN	-610.010	0	202	768	263	135.000	1.000	1.000	1.000	1.000
104	3	197.333	2.082	195	195	199	780.167	264.167	780.166	264.164	5.657	779	263	2	2	2.365	1.615	45.000	1.000	2.828	592	198	NaN	-942.663	0	592	779	265	45.000	2.000	1.464	0.683	0.857
105	2	213.000	0.000	213	213	213	812.500	264.000	812.500	264.001	4.828	812	263	1	2	2.257	1.128	90.000	1.000	2.236	426	213	0.000	-2.000	0	426	812	263	116.565	1.000	2.000	0.500	1.000
106	1	197.000	0.000	197	197	197	774.500	264.500	774.500	264.500	2.828	774	264	1	1	1.128	1.128	0.000	1.000	1.414	197	197	-25.753	587.010	0	197	774	264	135.000	1.000	1.000	1.000	1.000
107	5	201.400	0.894	202	200	202	769.300	265.900	769.297	265.900	7.071	768	265	3	2	3.144	2.025	18.435	1.000	3.606	1007	202	-33.291	989.398	0	1007	768	267	33.690	2.000	1.553	0.644	0.909
108	1	194.000	0.000	194	194	194	1041.500	265.500	1041.500	265.500	2.828	1041	265	1	1	1.128	1.128	0.000	1.000	1.414	194	194	-25.555	578.010	0	194	1041	265	135.000	1.000	1.000	1.000	1.000
109	608	205.178	7.772	204	182	225	677.870	283.696	677.996	283.791	280.333	652	266	53	36	35.573	21.762	7.978	0.097	53.600	124748	205	0.608	-27.022	0	124748	652	284	8.584	33.500	1.635	0.612	0.489
110	4	193.500	3.109	191	191	198	716.500	267.250	716.507	267.251	7.071	715	266	3	2	2.734	1.863	0.000	1.000	3.162	774	193	0.961	-0.785	0	774	715	267	161.565	2.000	1.468	0.681	0.800
111	1	199.000	0.000	199	199	199	971.500	267.500	971.500	267.500	2.828	971	267	1	1	1.128	1.128	0.000	1.000	1.414	199	199	NaN	NaN	0	199	971	267	135.000	1.000	1.000	1.000	1.000
112	1	196.000	0.000	196	196	196	655.500	268.500	655.500	268.500	2.828	655	268	1	1	1.128	1.128	0.000	1.000	1.414	196	196	NaN	NaN	0	196	655	268	135.000	1.000	1.000	1.000	1.000
113	82	199.232	4.920	195	189	211	941.341	273.280	941.364	273.236	39.698	936	268	13	10	11.118	9.391	170.696	0.654	14.318	16337.000	199	-18.832	787.305	0	16337.000	936	269	155.225	10.000	1.184	0.845	0.812
114	2	200.000	2.828	198	198	202	712.500	270.000	712.500	270.005	4.828	712	269	1	2	2.257	1.128	90.000	1.000	2.236	400	202	NaN	-641.794	0	400	712	269	116.565	1.000	2.000	0.500	1.000
115	13	193.769	3.270	192	189	199	783.500	271.654	783.497	271.677	22.385	781	269	5	6	5.185	3.192	108.206	0.326	7.211	2519	192	NaN	-1233.483	0	2519	782	269	123.690	5.000	1.624	0.616	0.520
116	5	193.000	3.391	189	189	197	859.100	272.300	859.099	272.289	7.657	858	271	2	3	3.144	2.025	108.435	1.000	3.606	965	192	0.292	-1.621	0	965	858	271	123.690	2.000	1.553	0.644	0.909
117	1	182.000	0.000	182	182	182	928.500	271.500	928.500	271.500	2.828	928	271	1	1	1.128	1.128	0.000	1.000	1.414	182	182	NaN	NaN	0	182	928	271	135.000	1.000	1.000	1.000	1.000
118	59	200.407	4.098	201	190	215	647.958	279.381	647.954	279.383	47.355	643	272	12	15	14.243	5.274	51.357	0.331	18.028	11824	201	NaN	-10654.549	0	11824	645	287	56.310	8.009	2.700	0.370	0.605
119	1	193.000	0.000	193	193	193	852.500	273.500	852.500	273.500	2.828	852	273	1	1	1.128	1.128	0.000	1.000	1.414	193	193	-25.489	575.010	0	193	852	273	135.000	1.000	1.000	1.000	1.000
120	1	201.000	0.000	201	201	201	971.500	273.500	971.500	273.500	2.828	971	273	1	1	1.128	1.128	0.000	1.000	1.414	201	201	NaN	NaN	0	201	971	273	135.000	1.000	1.000	1.000	1.000
121	1	200.000	0.000	200	200	200	647.500	274.500	647.500	274.500	2.828	647	274	1	1	1.128	1.128	0.000	1.000	1.414	200	200	NaN	NaN	0	200	647	274	135.000	1.000	1.000	1.000	1.000
122	2	191.000	0.000	191	191	191	787.500	275.000	787.500	275.000	4.828	787	274	1	2	2.257	1.128	90.000	1.000	2.236	382	191	NaN	-1151.020	0	382	787	274	116.565	1.000	2.000	0.500	1.000
123	2	180.500	0.707	180	180	181	1055.000	276.500	1055.000	276.500	4.243	1054	276	2	1	2.257	1.128	0.000	1.000	2.236	361	181	0.000	-1.999	0	361	1054	276	153.435	1.000	2.000	0.500	1.000
124	2	197.000	2.828	195	195	199	851.000	279.000	851.005	278.995	5.657	850	278	2	2	2.596	0.981	45.000	0.785	2.828	394	199	NaN	-1317.158	0	394	850	280	45.000	1.414	2.646	0.378	0.667
125	31	200.484	18.046	217	170	229	550.306	281.758	550.304	281.770	20.142	547	279	7	6	7.667	5.148	158.062	0.960	8.602	6215	208	1.751	-36.502	0	6215	547	279	144.462	5.816	1.489	0.672	0.873
126	9	201.889	3.551	201	195	208	831.278	280.944	831.292	280.949	15.314	828	279	6	4	5.492	2.087	143.570	0.482	6.708	1817	201	-32.230	1153.658	0	1817	828	279	153.435	3.336	2.632	0.380	0.562
127	14	202.786	4.577	199	195	212	943.143	282.714	943.161	282.729	18.971	941	279	4	7	6.174	2.887	104.236	0.489	7.616	2839	204	NaN	-3214.852	0	2839	941	279	113.199	3.927	2.138	0.468	0.636
128	6	199.167	2.229	198	196	202	632.833	283.333	632.830	283.334	9.657	632	281	2	4	4.134	1.848	102.933	0.809	4.472	1195	200	-51.262	2691.144	0	1195	632	281	116.565	2.000	2.237	0.447	0.857
129	1	195.000	0.000	195	195	195	767.500	281.500	767.500	281.500	2.828	767	281	1	1	1.128	1.128	0.000	1.000	1.414	195	195	-25.621	581.010	0	195	767	281	135.000	1.000	1.000	1.000	1.000
130	3	191.333	3.786	187	187	194	776.500	282.167	776.498	282.161	7.071	775	281	3	2	3.213	1.189	151.845	0.754	3.606	574	193	-0.624	-1.500	0	574	775	281	146.310	1.790	2.702	0.370	0.667
131	3	196.000	2.646	194	194	199	813.833	282.500	813.838	282.494	7.657	813	281	2	3	3.213	1.189	61.845	0.643	3.606	588	195	-38.443	1447.250	0	588	813	284	56.310	1.790	2.702	0.370	0.667
132	1	192.000	0.000	192	192	192	885.500	281.500	885.500	281.500	2.828	885	281	1	1	1.128	1.128	0.000	1.000	1.414	192	192	NaN	-580.010	0	192	885	281	135.000	1.000	1.000	1.000	1.000
133	1	205.000	0.000	205	205	205	875.500	282.500	875.500	282.500	2.828	875	282	1	1	1.128	1.128	0.000	1.000	1.414	205	205	NaN	NaN	0	205	875	282	135.000	1.000	1.000	1.000	1.000
134	1	199.000	0.000	199	199	199	825.500	283.500	825.500	283.500	2.828	825	283	1	1	1.128	1.128	0.000	1.000	1.414	199	199	NaN	-601.010	0	199	825	283	135.000	1.000	1.000	1.000	1.000
135	3	198.333	1.528	197	197	200	833.500	284.167	833.497	284.169	7.071	832	283	3	2	3.213	1.189	28.155	0.754	3.606	595	198	NaN	-1917.691	0	595	832	285	33.690	1.790	2.702	0.370	0.667
136	1	195.000	0.000	195	195	195	868.500	283.500	868.500	283.500	2.828	868	283	1	1	1.128	1.128	0.000	1.000	1.414	195	195	-25.621	581.010	0	195	868	283	135.000	1.000	1.000	1.000	1.000
137	1	210.000	0.000	210	210	210	826.500	285.500	826.500	285.500	2.828	826	285	1	1	1.128	1.128	0.000	1.000	1.414	210	210	-26.591	626.011	0	210	826	285	135.000	1.000	1.000	1.000	1.000
138	2	220.500	0.707	220	220	221	978.000	286.000	978.001	286.001	5.657	977	285	2	2	2.596	0.981	135.000	0.785	2.828	441	221	-38.471	1315.034	0	441	977	285	135.000	1.414	2.646	0.378	0.667
139	2	199.500	2.121	198	198	201	643.000	286.500	642.997	286.500	4.243	642	286	2	1	2.257	1.128	0.000	1.000	2.236	399	201	0.000	-2.000	0	399	642	286	153.435	1.000	2.000	0.500	1.000
140	62	202.548	6.051	201	187	216	813.919	290.032	813.926	290.030	34.627	808	286	11	9	10.555	7.479	28.363	0.650	13.038	12558	202	87.035	-5778.078	0	12558	808	295	32.471	8.716	1.411	0.709	0.805
141	1	220.000	0.000	220	220	220	969.500	286.500	969.500	286.500	2.828	969	286	1	1	1.128	1.128	0.000	1.000	1.414	220	220	NaN	NaN	0	220	969	286	135.000	1.000	1.000	1.000	1.000
142	12	214.250	8.159	218	198	222	528.000	288.583	527.997	288.567	18.971	524	287	7	4	6.356	2.404	159.046	0.419	7.616	2571	218	-1.066	-0.312	0	2571	524	288	156.801	3.483	2.644	0.378	0.615
143	8	202.625	4.596	203	195	209	720.250	289.750	720.273	289.734	13.314	718	287	4	5	5.388	1.890	45.000	0.567	6.403	1621	203	NaN	-21919175.330	0	1621	718	292	51.340	2.828	2.850	0.351	0.615
144	1	203.000	0.000	203	203	203	735.500	287.500	735.500	287.500	2.828	735	287	1	1	1.128	1.128	0.000	1.000	1.414	203	203	NaN	NaN	0	203	735	287	135.000	1.000	1.000	1.000	1.000
145	1	192.000	0.000	192	192	192	745.500	287.500	745.500	287.500	2.828	745	287	1	1	1.128	1.128	0.000	1.000	1.414	192	192	-25.423	572.010	0	192	745	287	135.000	1.000	1.000	1.000	1.000
146	1	211.000	0.000	211	211	211	826.500	287.500	826.500	287.500	2.828	826	287	1	1	1.128	1.128	0.000	1.000	1.414	211	211	NaN	NaN	0	211	826	287	135.000	1.000	1.000	1.000	1.000
147	1	221.000	0.000	221	221	221	965.500	287.500	965.500	287.500	2.828	965	287	1	1	1.128	1.128	0.000	1.000	1.414	221	221	NaN	-667.011	0	221	965	287	135.000	1.000	1.000	1.000	1.000
148	1	220.000	0.000	220	220	220	986.500	287.500	986.500	287.500	2.828	986	287	1	1	1.128	1.128	0.000	1.000	1.414	220	220	NaN	NaN	0	220	986	287	135.000	1.000	1.000	1.000	1.000
149	1	216.000	0.000	216	216	216	629.500	288.500	629.500	288.500	2.828	629	288	1	1	1.128	1.128	0.000	1.000	1.414	216	216	NaN	NaN	0	216	629	288	135.000	1.000	1.000	1.000	1.000
150	1	203.000	0.000	203	203	203	747.500	288.500	747.500	288.500	2.828	747	288	1	1	1.128	1.128	0.000	1.000	1.414	203	203	NaN	-613.011	0	203	747	288	135.000	1.000	1.000	1.000	1.000
151	3	194.667	3.215	191	191	197	845.500	289.500	845.500	289.510	6.828	845	288	1	3	3.385	1.128	90.000	0.809	3.162	584	196	NaN	-2446.582	0	584	845	288	108.435	1.000	3.000	0.333	1.000
152	66	202.939	2.022	204	198	209	873.030	293.364	873.017	293.368	36.042	868	288	10	10	9.757	8.613	13.592	0.638	11.402	13394	203	-58.018	4471.975	0	13394	868	296	37.875	9.899	1.133	0.883	0.825
153	1	220.000	0.000	220	220	220	983.500	288.500	983.500	288.500	2.828	983	288	1	1	1.128	1.128	0.000	1.000	1.414	220	220	-27.218	656.011	0	220	983	288	135.000	1.000	1.000	1.000	1.000
154	3752	199.892	10.182	198	163	234	434.882	343.283	435.029	343.283	683.377	367	289	143	109	122.662	38.946	28.856	0.101	157.877	749994	199	0.745	-14.940	0	749994	367	359	25.916	56.665	3.150	0.318	0.590
155	43	201.163	3.645	201	195	213	882.709	297.547	882.724	297.527	39.456	880	289	6	16	12.923	4.236	77.089	0.347	16.492	8650	201	-32.030	1347.049	0	8650	880	305	75.964	5.697	3.051	0.328	0.677
156	71	210.127	12.599	217	175	229	486.021	296.261	486.056	296.234	39.456	481	290	12	11	10.797	8.373	159.557	0.573	13.038	14919	215	-0.130	-22.533	0	14919	482	290	122.471	9.487	1.290	0.775	0.736
157	13	201.692	5.822	203	194	214	733.346	293.192	733.319	293.213	15.314	731	290	4	6	5.528	2.994	59.971	0.697	6.403	2622	201	-16.003	601.055	0	2622	731	295	51.340	4.000	1.846	0.542	0.743
158	57	205.737	7.868	202	192	222	974.605	296.693	974.569	296.606	55.598	969	290	12	15	11.008	6.593	94.675	0.232	16.643	11727	203	2.198	-61.678	0	11727	969	290	122.735	11.183	1.670	0.599	0.449
159	1	202.000	0.000	202	202	202	696.500	292.500	696.500	292.500	2.828	696	292	1	1	1.128	1.128	0.000	1.000	1.414	202	202	NaN	NaN	0	202	696	292	135.000	1.000	1.000	1.000	1.000
160	24	207.000	6.614	202	198	221	826.167	295.083	826.146	295.061	17.556	823	292	6	6	6.869	4.449	41.327	0.978	7.211	4968	206	-13.462	467.155	0	4968	823	297	33.690	4.950	1.544	0.648	0.857
161	1	202.000	0.000	202	202	202	723.500	293.500	723.500	293.500	2.828	723	293	1	1	1.128	1.128	0.000	1.000	1.414	202	202	-26.078	602.010	0	202	723	293	135.000	1.000	1.000	1.000	1.000
162	1	196.000	0.000	196	196	196	745.500	293.500	745.500	293.500	2.828	745	293	1	1	1.128	1.128	0.000	1.000	1.414	196	196	-25.687	584.010	0	196	745	293	135.000	1.000	1.000	1.000	1.000
163	6	207.500	5.753	203	203	217	718.333	297.833	718.315	297.859	14.142	716	295	5	5	6.392	1.195	48.058	0.377	7.071	1245	206	-22.721	739.618	0	1245	716	300	45.000	2.121	5.349	0.187	0.545
164	28	205.500	3.383	205	201	214	816.679	298.143	816.695	298.129	24.385	813	295	7	7	7.796	4.573	43.753	0.592	9.899	5754	205	NaN	-24614.139	0	5754	813	302	45.000	6.262	1.705	0.587	0.737
165	1	201.000	0.000	201	201	201	611.500	296.500	611.500	296.500	2.828	611	296	1	1	1.128	1.128	0.000	1.000	1.414	201	201	NaN	NaN	0	201	611	296	135.000	1.000	1.000	1.000	1.000
166	1	209.000	0.000	209	209	209	730.500	296.500	730.500	296.500	2.828	730	296	1	1	1.128	1.128	0.000	1.000	1.414	209	209	NaN	NaN	0	209	730	296	135.000	1.000	1.000	1.000	1.000
167	12	199.583	1.881	198	196	203	805.667	298.667	805.674	298.674	13.314	804	296	4	5	4.609	3.315	135.000	0.851	5.657	2395	200	-51.773	2729.364	0	2395	804	296	135.000	4.000	1.390	0.719	0.774
168	1	196.000	0.000	196	196	196	647.500	297.500	647.500	297.500	2.828	647	297	1	1	1.128	1.128	0.000	1.000	1.414	196	196	NaN	NaN	0	196	647	297	135.000	1.000	1.000	1.000	1.000
169	4	205.750	6.801	199	199	215	748.000	298.000	748.008	297.989	5.657	747	297	2	2	2.257	2.257	0.000	1.000	2.828	823	206	-18.879	635.901	0	823	747	297	135.000	2.000	1.000	1.000	1.000
170	24	202.292	1.367	203	197	204	948.667	300.500	948.670	300.494	22.385	946	297	5	7	6.164	4.957	97.413	0.602	7.616	4855	203	-47.889	2155.753	0	4855	948	297	113.199	5.000	1.243	0.804	0.774
171	2	194.000	0.000	194	194	194	640.000	298.500	640.000	298.500	4.243	639	298	2	1	2.257	1.128	0.000	1.000	2.236	388	194	-36.141	1159.020	0	388	639	298	153.435	1.000	2.000	0.500	1.000
172	182	207.802	7.430	207	183	223	725.984	310.615	726.017	310.593	117.782	716	298	23	23	17.313	13.385	106.472	0.165	25.080	37820	208	-8.362	270.681	0	37820	716	307	156.501	19.237	1.294	0.773	0.519
173	2	188.000	2.828	186	186	190	736.500	299.000	736.500	298.996	4.828	736	298	1	2	2.257	1.128	90.000	1.000	2.236	376	190	0.000	-2.000	0	376	736	298	116.565	1.000	2.000	0.500	1.000
174	2	217.000	4.243	214	214	220	508.000	300.000	508.007	299.993	5.657	507	299	2	2	2.596	0.981	45.000	0.785	2.828	434	220	NaN	-744.460	0	434	507	301	45.000	1.414	2.646	0.378	0.667
175	1	201.000	0.000	201	201	201	793.500	299.500	793.500	299.500	2.828	793	299	1	1	1.128	1.128	0.000	1.000	1.414	201	201	NaN	NaN	0	201	793	299	135.000	1.000	1.000	1.000	1.000
176	3	203.333	0.577	203	203	204	796.500	299.500	796.502	299.500	6.243	795	299	3	1	3.385	1.128	0.000	0.967	3.162	610	203	NaN	-1848.121	0	610	795	299	161.565	1.000	3.000	0.333	1.000
177	30	195.767	5.224	198	185	202	569.233	303.333	569.279	303.344	26.042	565	300	9	8	7.475	5.110	150.382	0.556	9.487	5873	198	-13.020	555.848	0	5873	565	301	161.565	6.364	1.463	0.684	0.659
178	2	202.500	4.950	199	199	206	668.500	301.000	668.500	300.991	4.828	668	300	1	2	2.257	1.128	90.000	1.000	2.236	405	206	0.000	-2.000	0	405	668	300	116.565	1.000	2.000	0.500	1.000
179	1	200.000	0.000	200	200	200	811.500	300.500	811.500	300.500	2.828	811	300	1	1	1.128	1.128	0.000	1.000	1.414	200	200	-25.948	596.010	0	200	811	300	135.000	1.000	1.000	1.000	1.000
180	2	196.000	1.414	195	195	197	777.000	301.500	776.997	301.500	4.243	776	301	2	1	2.257	1.128	0.000	1.000	2.236	392	197	0.000	-2.000	0	392	776	301	153.435	1.000	2.000	0.500	1.000
181	2	189.000	4.243	186	186	192	843.000	302.000	842.993	302.007	5.657	842	301	2	2	2.596	0.981	45.000	0.785	2.828	378	192	-29.813	888.475	0	378	842	303	45.000	1.414	2.646	0.378	0.667
182	36	208.361	9.822	213	185	221	518.833	308.028	518.825	308.004	45.941	514	302	11	10	10.505	4.364	136.462	0.214	14.213	7501	212	-4.133	89.542	0	7501	514	302	140.711	6.883	2.407	0.415	0.595
183	13	200.000	3.317	200	191	205	650.808	303.654	650.822	303.646	14.485	648	302	5	4	4.952	3.343	22.741	0.779	6.403	2600	200	-35.285	2086.864	0	2600	648	306	38.660	3.881	1.481	0.675	0.788
184	2	196.500	2.121	195	195	198	670.500	303.000	670.500	303.004	4.828	670	302	1	2	2.257	1.128	90.000	1.000	2.236	393	198	-34.197	1081.155	0	393	670	302	116.565	1.000	2.000	0.500	1.000
185	2	199.500	3.536	197	197	202	805.500	303.000	805.500	302.993	4.828	805	302	1	2	2.257	1.128	90.000	1.000	2.236	399	202	-31.486	973.186	0	399	805	302	116.565	1.000	2.000	0.500	1.000
186	1	205.000	0.000	205	205	205	810.500	303.500	810.500	303.500	2.828	810	303	1	1	1.128	1.128	0.000	1.000	1.414	205	205	NaN	-619.011	0	205	810	303	135.000	1.000	1.000	1.000	1.000
187	35	203.857	6.992	200	191	220	694.671	308.329	694.678	308.373	27.799	691	304	9	8	8.003	5.568	153.425	0.569	9.899	7135	203	10.147	-418.522	0	7135	692	304	135.000	7.775	1.437	0.696	0.673
188	1	201.000	0.000	201	201	201	813.500	305.500	813.500	305.500	2.828	813	305	1	1	1.128	1.128	0.000	1.000	1.414	201	201	-26.013	599.010	0	201	813	305	135.000	1.000	1.000	1.000	1.000
189	10	200.300	9.650	208	186	211	534.000	308.600	533.974	308.620	17.556	531	306	6	6	7.677	1.658	42.289	0.408	8.485	2003	204	-8.944	207.725	0	2003	531	312	45.000	2.813	4.629	0.216	0.556
190	1	206.000	0.000	206	206	206	690.500	306.500	690.500	306.500	2.828	690	306	1	1	1.128	1.128	0.000	1.000	1.414	206	206	NaN	-622.011	0	206	690	306	135.000	1.000	1.000	1.000	1.000
191	4	193.500	1.291	192	192	195	1003.000	306.500	1003.004	306.500	8.243	1001	306	4	1	4.514	1.128	0.000	0.740	4.123	774	194	NaN	-2436.927	0	774	1001	306	165.964	1.000	4.000	0.250	1.000
192	1	194.000	0.000	194	194	194	573.500	307.500	573.500	307.500	2.828	573	307	1	1	1.128	1.128	0.000	1.000	1.414	194	194	-25.555	578.010	0	194	573	307	135.000	1.000	1.000	1.000	1.000
193	1	201.000	0.000	201	201	201	665.500	307.500	665.500	307.500	2.828	665	307	1	1	1.128	1.128	0.000	1.000	1.414	201	201	-26.013	599.010	0	201	665	307	135.000	1.000	1.000	1.000	1.000
194	158	207.139	2.175	207	198	218	781.152	314.703	781.158	314.717	59.255	772	307	18	16	20.417	9.853	138.722	0.565	22.204	32728	207	-55.120	3914.197	0	32728	772	309	144.162	11.314	2.072	0.483	0.827
195	293	208.014	7.065	205	179	224	651.336	322.032	651.302	322.107	123.539	640	309	28	35	31.966	11.670	52.172	0.241	44.822	60948	208	1.814	-91.056	0	60948	640	344	51.340	17.085	2.739	0.365	0.584
196	1	197.000	0.000	197	197	197	794.500	310.500	794.500	310.500	2.828	794	310	1	1	1.128	1.128	0.000	1.000	1.414	197	197	NaN	-595.010	0	197	794	310	135.000	1.000	1.000	1.000	1.000
197	27	194.111	2.806	194	188	200	1015.056	315.093	1015.061	315.102	27.799	1012	310	7	10	10.497	3.275	121.749	0.439	11.180	5241	194	-39.580	1821.732	0	5241	1013	310	116.565	4.721	3.205	0.312	0.651
198	1	210.000	0.000	210	210	210	528.500	311.500	528.500	311.500	2.828	528	311	1	1	1.128	1.128	0.000	1.000	1.414	210	210	NaN	-634.011	0	210	528	311	135.000	1.000	1.000	1.000	1.000
199	51	210.686	2.302	210	205	219	844.324	316.716	844.324	316.690	30.385	841	311	6	12	11.503	5.645	92.026	0.694	12.166	10745	211	-51.511	4498.149	0	10745	843	311	99.462	6.000	2.038	0.491	0.864
200	60	211.533	5.850	207	201	224	686.150	318.650	686.183	318.646	36.385	683	312	7	14	14.138	5.404	79.567	0.570	14.866	12692	210	9.878	-491.438	0	12692	684	326	70.346	6.871	2.616	0.382	0.759
201	24	207.208	8.408	197	195	221	700.042	314.958	700.003	314.952	18.971	697	312	7	6	7.799	3.918	138.949	0.838	8.602	4973	209	22.624	-909.389	0	4973	697	312	144.462	4.243	1.990	0.502	0.842
202	3	192.333	2.309	191	191	195	752.167	312.833	752.161	312.830	5.657	751	312	2	2	2.365	1.615	135.000	1.000	2.828	577	191	0.694	-1.500	0	577	751	312	135.000	2.000	1.464	0.683	0.857
203	1	199.000	0.000	199	199	199	881.500	312.500	881.500	312.500	2.828	881	312	1	1	1.128	1.128	0.000	1.000	1.414	199	199	-25.883	593.010	0	199	881	312	135.000	1.000	1.000	1.000	1.000
204	1	204.000	0.000	204	204	204	817.500	313.500	817.500	313.500	2.828	817	313	1	1	1.128	1.128	0.000	1.000	1.414	204	204	-26.207	608.011	0	204	817	313	135.000	1.000	1.000	1.000	1.000
205	12	207.667	1.775	207	205	211	821.417	315.417	821.418	315.421	12.485	819	314	5	3	5.444	2.807	17.993	0.967	5.831	2492	207	NaN	-13866.261	0	2492	819	317	30.964	3.000	1.939	0.516	0.889
206	1	202.000	0.000	202	202	202	973.500	314.500	973.500	314.500	2.828	973	314	1	1	1.128	1.128	0.000	1.000	1.414	202	202	-26.078	602.010	0	202	973	314	135.000	1.000	1.000	1.000	1.000
207	115	209.991	8.964	207	177	226	662.683	327.822	662.610	327.835	73.740	652	317	21	19	22.372	6.545	38.507	0.266	26.173	24149	211	-1.788	18.654	0	24149	653	336	46.548	8.853	3.418	0.293	0.591
208	3	198.000	2.646	196	196	201	741.500	318.500	741.500	318.501	6.828	741	317	1	3	3.385	1.128	90.000	0.809	3.162	594	197	NaN	-2147.318	0	594	741	317	108.435	1.000	3.000	0.333	1.000
209	38	207.605	2.687	209	200	214	800.763	320.211	800.759	320.193	29.799	796	317	9	7	8.034	6.022	2.177	0.538	10.296	7889	208	-37.521	1451.961	0	7889	796	319	150.945	6.908	1.334	0.750	0.745
210	1	199.000	0.000	199	199	199	1093.500	317.500	1093.500	317.500	2.828	1093	317	1	1	1.128	1.128	0.000	1.000	1.414	199	199	-25.883	593.010	0	199	1093	317	135.000	1.000	1.000	1.000	1.000
211	198	210.146	5.663	211	189	222	695.879	333.253	695.860	333.242	105.539	683	319	22	25	23.874	10.560	54.051	0.223	31.241	41609	211	-0.696	0.801	0	41609	683	343	50.194	15.825	2.261	0.442	0.600
212	1	197.000	0.000	197	197	197	1014.500	319.500	1014.500	319.500	2.828	1014	319	1	1	1.128	1.128	0.000	1.000	1.414	197	197	-25.753	587.010	0	197	1014	319	135.000	1.000	1.000	1.000	1.000
213	236	201.996	7.484	200	183	222	1026.114	333.212	1026.154	333.162	76.912	1016	319	20	25	21.267	14.129	109.364	0.501	27.731	47671	200	3.657	-103.269	0	47671	1023	319	115.641	17.447	1.505	0.664	0.754
214	34	198.294	5.054	194	189	209	832.206	326.147	832.223	326.124	25.799	828	321	8	9	8.785	4.928	53.347	0.642	9.487	6742	198	-21.869	808.502	0	6742	830	330	71.565	6.389	1.783	0.561	0.708
215	1	210.000	0.000	210	210	210	827.500	322.500	827.500	322.500	2.828	827	322	1	1	1.128	1.128	0.000	1.000	1.414	210	210	NaN	NaN	0	210	827	322	135.000	1.000	1.000	1.000	1.000
216	4	207.250	4.349	211	203	211	420.000	324.000	419.990	324.000	5.657	419	323	2	2	2.257	2.257	0.000	1.000	2.828	829	211	-29.820	1155.860	0	829	419	323	135.000	2.000	1.000	1.000	1.000
217	32	211.188	4.012	210	204	220	722.969	326.656	722.968	326.635	22.971	719	323	8	7	8.612	4.731	136.452	0.762	10.000	6758	211	0.360	-0.020	0	6758	719	324	143.130	5.657	1.820	0.549	0.800
218	22	201.182	1.868	202	196	204	887.545	326.500	887.545	326.493	25.799	883	323	7	8	7.015	3.993	124.314	0.415	9.220	4426	202	-66.485	5873.994	0	4426	883	324	130.601	5.902	1.757	0.569	0.603
219	10	211.500	7.976	222	200	222	731.300	327.400	731.299	327.359	16.142	729	324	4	6	5.057	2.518	68.503	0.482	6.403	2115	213	-15.031	396.910	0	2115	729	329	51.340	3.580	2.009	0.498	0.606
220	30	205.100	4.536	203	199	217	570.033	328.500	569.998	328.511	28.971	565	326	11	7	10.984	3.478	27.134	0.449	12.530	6153	203	-22.886	1023.844	0	6153	565	332	28.610	5.248	3.159	0.317	0.645
221	1	194.000	0.000	194	194	194	1143.500	326.500	1143.500	326.500	2.828	1143	326	1	1	1.128	1.128	0.000	1.000	1.414	194	194	NaN	-586.010	0	194	1143	326	135.000	1.000	1.000	1.000	1.000
222	2	218.500	0.707	218	218	219	536.500	328.000	536.500	327.998	4.828	536	327	1	2	2.257	1.128	90.000	1.000	2.236	437	219	0.000	-2.000	0	437	536	327	116.565	1.000	2.000	0.500	1.000
223	9	201.778	2.819	198	198	205	869.833	328.833	869.818	328.830	11.071	868	327	4	3	4.488	2.553	166.717	0.923	5.000	1816	203	-39.871	1755.121	0	1816	868	327	143.130	3.000	1.758	0.569	0.857
224	5	193.600	4.827	190	190	201	954.500	328.500	954.494	328.489	8.485	953	327	3	3	2.523	2.523	0.000	0.873	3.162	968	191	0.766	-1.035	0	968	954	327	108.435	2.828	1.000	1.000	0.714
225	5	207.400	9.072	194	194	217	541.900	329.300	541.912	329.272	7.657	541	328	2	3	3.144	2.025	71.565	1.000	3.606	1037	210	NaN	-5049.602	0	1037	541	331	56.310	2.000	1.553	0.644	0.909
226	6	212.167	6.113	201	201	218	559.000	329.000	559.013	328.995	9.071	557	328	4	2	3.988	1.916	161.565	0.916	4.472	1273	214	-20.681	474.340	0	1273	557	328	153.435	2.000	2.082	0.480	0.857
227	4	200.500	5.196	195	195	207	669.250	329.500	669.262	329.495	8.485	668	328	3	3	3.676	1.385	39.690	0.698	4.243	802	202	-25.607	740.324	0	802	668	331	45.000	2.121	2.654	0.377	0.667
228	1	206.000	0.000	206	206	206	705.500	328.500	705.500	328.500	2.828	705	328	1	1	1.128	1.128	0.000	1.000	1.414	206	206	NaN	-622.011	0	206	705	328	135.000	1.000	1.000	1.000	1.000
229	10	209.300	2.406	208	207	215	949.600	329.400	949.595	329.397	12.728	947	328	5	3	4.925	2.585	12.898	0.776	5.385	2093	209	1.402	1.493	0	2093	947	330	21.801	3.000	1.905	0.525	0.769
230	2	187.000	1.414	186	186	188	1072.000	329.500	1072.002	329.500	4.243	1071	329	2	1	2.257	1.128	0.000	1.000	2.236	374	188	-34.919	1093.461	0	374	1071	329	153.435	1.000	2.000	0.500	1.000
231	1	201.000	0.000	201	201	201	554.500	330.500	554.500	330.500	2.828	554	330	1	1	1.128	1.128	0.000	1.000	1.414	201	201	NaN	-607.010	0	201	554	330	135.000	1.000	1.000	1.000	1.000
232	24	208.083	7.330	211	188	221	584.792	331.792	584.736	331.776	27.213	580	330	11	4	9.745	3.136	3.617	0.407	11.180	4994	209	-7.622	250.233	0	4994	580	334	10.305	3.978	3.108	0.322	0.696
233	14	199.857	4.348	202	190	204	558.000	334.071	558.005	334.068	18.142	556	331	4	7	6.104	2.920	90.000	0.535	7.280	2798	202	-25.090	1064.528	0	2798	557	331	105.945	4.000	2.090	0.478	0.622
234	1	203.000	0.000	203	203	203	606.500	331.500	606.500	331.500	2.828	606	331	1	1	1.128	1.128	0.000	1.000	1.414	203	203	-26.143	605.011	0	203	606	331	135.000	1.000	1.000	1.000	1.000
235	3	200.333	1.155	201	199	201	1121.500	331.500	1121.499	331.500	6.243	1120	331	3	1	3.385	1.128	0.000	0.967	3.162	601	201	-43.991	1744.350	0	601	1120	331	161.565	1.000	3.000	0.333	1.000
236	1	210.000	0.000	210	210	210	840.500	332.500	840.500	332.500	2.828	840	332	1	1	1.128	1.128	0.000	1.000	1.414	210	210	NaN	-634.011	0	210	840	332	135.000	1.000	1.000	1.000	1.000
237	24	196.208	5.365	202	187	206	846.833	334.792	846.812	334.777	21.799	844	332	7	7	7.483	4.083	44.852	0.635	8.602	4709	197	110.906	-8338.705	0	4709	844	338	35.538	4.950	1.833	0.546	0.727
238	22	201.636	4.249	202	189	211	889.000	335.000	889.008	335.015	25.799	885	332	7	6	5.438	5.151	175.269	0.415	8.062	4436	202	52.704	-4419.206	0	4436	885	336	29.745	6.000	1.056	0.947	0.638
239	2	206.000	1.414	205	205	207	950.000	333.000	950.003	333.003	5.657	949	332	2	2	2.596	0.981	135.000	0.785	2.828	412	207	-36.185	1184.495	0	412	949	332	135.000	1.414	2.646	0.378	0.667
240	1	168.000	0.000	168	168	168	1155.500	332.500	1155.500	332.500	2.828	1155	332	1	1	1.128	1.128	0.000	1.000	1.414	168	168	NaN	NaN	0	168	1155	332	135.000	1.000	1.000	1.000	1.000
241	20	206.700	6.562	199	195	220	762.050	337.000	762.072	337.014	21.314	760	333	5	8	6.770	3.762	59.609	0.553	9.434	4134	207	-15.273	512.321	0	4134	760	341	57.995	4.717	1.800	0.556	0.702
242	7	198.429	2.992	198	193	202	858.357	335.071	858.350	335.065	10.485	857	333	3	4	4.265	2.090	131.579	0.800	5.000	1389	198	-40.934	2088.908	0	1389	857	333	126.870	2.828	2.041	0.490	0.778
243	3	203.333	4.041	199	199	207	873.833	334.167	873.834	334.161	5.657	873	333	2	2	2.365	1.615	135.000	1.000	2.828	610	204	NaN	-2868.216	0	610	873	333	135.000	2.000	1.464	0.683	0.857
244	6	201.000	1.673	201	199	204	565.500	336.167	565.501	336.161	10.485	564	334	3	4	3.416	2.236	90.000	0.686	4.123	1206	201	NaN	-1304.317	0	1206	565	334	104.036	3.000	1.528	0.655	0.667
245	4	198.750	5.439	191	191	203	587.000	336.250	586.976	336.246	9.071	585	335	4	2	3.969	1.283	162.391	0.611	4.472	795	202	NaN	-2865.415	0	795	585	335	153.435	1.900	3.093	0.323	0.667
246	4	195.500	1.732	194	194	197	1001.250	336.250	1001.248	336.243	7.657	1000	335	2	3	3.192	1.596	108.435	0.857	3.606	782	197	-3.964E-10	-1.961	0	782	1000	335	123.690	2.000	2.000	0.500	0.800
247	18	196.667	2.679	194	194	203	1011.333	337.833	1011.318	337.827	21.556	1008	335	6	7	5.604	4.089	130.851	0.487	8.602	3540	196	-38.690	2686.750	0	3540	1008	335	125.538	5.657	1.370	0.730	0.632
248	105	211.210	12.882	218	158	230	365.890	343.681	365.853	343.641	63.255	359	336	15	18	16.407	8.148	44.044	0.330	20.591	22177	215	-2.970	30.911	0	22177	360	354	60.945	12.116	2.014	0.497	0.595
249	21	206.095	9.407	197	192	223	581.548	340.167	581.587	340.205	24.627	578	336	7	8	6.471	4.132	54.462	0.435	8.944	4328	205	18.419	-653.174	0	4328	578	344	63.435	6.328	1.566	0.639	0.553
250	1	206.000	0.000	206	206	206	591.500	336.500	591.500	336.500	2.828	591	336	1	1	1.128	1.128	0.000	1.000	1.414	206	206	NaN	NaN	0	206	591	336	135.000	1.000	1.000	1.000	1.000
251	2	203.000	4.243	200	200	206	596.000	336.500	596.008	336.500	4.243	595	336	2	1	2.257	1.128	0.000	1.000	2.236	406	206	-5.029E-11	-2.000	0	406	595	336	153.435	1.000	2.000	0.500	1.000
252	2	215.000	1.414	214	214	216	770.000	336.500	770.002	336.500	4.243	769	336	2	1	2.257	1.128	0.000	1.000	2.236	430	216	-37.526	1261.407	0	430	769	336	153.435	1.000	2.000	0.500	1.000
253	1	200.000	0.000	200	200	200	862.500	336.500	862.500	336.500	2.828	862	336	1	1	1.128	1.128	0.000	1.000	1.414	200	200	NaN	NaN	0	200	862	336	135.000	1.000	1.000	1.000	1.000
254	1	201.000	0.000	201	201	201	945.500	336.500	945.500	336.500	2.828	945	336	1	1	1.128	1.128	0.000	1.000	1.414	201	201	NaN	-607.010	0	201	945	336	135.000	1.000	1.000	1.000	1.000
255	70	207.714	1.436	207	205	212	802.186	341.157	802.177	341.159	42.284	794	337	15	8	13.053	6.828	12.878	0.492	15.524	14540	208	NaN	-12984.350	0	14540	794	345	14.931	7.662	1.912	0.523	0.753
256	170	203.059	6.979	201	182	222	884.765	345.165	884.951	345.209	106.811	866	338	40	13	34.405	6.291	164.780	0.187	41.231	34520	202	-5.787	223.333	0	34520	866	340	165.964	10.752	5.469	0.183	0.568
257	79	209.734	6.145	209	192	223	659.639	342.956	659.624	342.929	44.870	651	339	16	9	14.816	6.789	178.369	0.493	16.492	16569	209	-17.049	589.170	0	16569	651	339	165.964	8.560	2.182	0.458	0.749
258	1	206.000	0.000	206	206	206	886.500	339.500	886.500	339.500	2.828	886	339	1	1	1.128	1.128	0.000	1.000	1.414	206	206	-26.336	614.011	0	206	886	339	135.000	1.000	1.000	1.000	1.000
259	89	198.528	4.674	198	184	207	817.994	346.657	818.025	346.673	59.012	810	340	14	14	12.771	8.873	129.667	0.321	17.205	17669	199	-1.037	0.936	0	17669	812	340	125.538	12.294	1.439	0.695	0.622
260	1	197.000	0.000	197	197	197	450.500	341.500	450.500	341.500	2.828	450	341	1	1	1.128	1.128	0.000	1.000	1.414	197	197	NaN	-595.010	0	197	450	341	135.000	1.000	1.000	1.000	1.000
261	1	192.000	0.000	192	192	192	452.500	341.500	452.500	341.500	2.828	452	341	1	1	1.128	1.128	0.000	1.000	1.414	192	192	-25.423	572.010	0	192	452	341	135.000	1.000	1.000	1.000	1.000
262	52	200.288	5.606	199	189	211	705.942	344.769	705.923	344.742	32.042	699	341	12	8	10.422	6.353	171.826	0.636	12.369	10415	200	-3.973	179.334	0	10415	699	346	14.036	8.000	1.641	0.610	0.722
263	5	190.400	5.771	183	183	197	851.300	343.100	851.298	343.124	9.657	850	341	2	4	3.732	1.706	84.848	0.674	4.123	952	192	-19.046	660.007	0	952	851	341	104.036	2.000	2.188	0.457	0.769
264	7	192.571	3.952	185	185	197	1139.357	342.357	1139.341	342.367	11.899	1137	341	5	3	5.244	1.699	31.985	0.621	5.831	1348	193	-1.058	0.290	0	1348	1137	344	30.964	2.502	3.086	0.324	0.700
265	1	209.000	0.000	209	209	209	631.500	342.500	631.500	342.500	2.828	631	342	1	1	1.128	1.128	0.000	1.000	1.414	209	209	-26.527	623.011	0	209	631	342	135.000	1.000	1.000	1.000	1.000
266	4	194.500	3.109	190	190	197	452.000	344.000	451.992	344.005	9.071	450	343	4	2	4.218	1.207	22.500	0.611	4.472	778	196	NaN	-1468.184	0	778	450	345	26.565	1.790	3.493	0.286	0.667
267	2	204.500	0.707	204	204	205	649.500	344.000	649.500	344.000	4.828	649	343	1	2	2.257	1.128	90.000	1.000	2.236	409	205	0.000	-2.000	0	409	649	343	116.565	1.000	2.000	0.500	1.000
268	1	196.000	0.000	196	196	196	962.500	343.500	962.500	343.500	2.828	962	343	1	1	1.128	1.128	0.000	1.000	1.414	196	196	-25.687	584.010	0	196	962	343	135.000	1.000	1.000	1.000	1.000
269	1	199.000	0.000	199	199	199	1011.500	343.500	1011.500	343.500	2.828	1011	343	1	1	1.128	1.128	0.000	1.000	1.414	199	199	-25.883	593.010	0	199	1011	343	135.000	1.000	1.000	1.000	1.000
270	1	190.000	0.000	190	190	190	457.500	344.500	457.500	344.500	2.828	457	344	1	1	1.128	1.128	0.000	1.000	1.414	190	190	-25.290	566.010	0	190	457	344	135.000	1.000	1.000	1.000	1.000
271	16	198.062	1.982	197	195	201	950.938	347.438	950.942	347.442	18.142	949	344	4	7	6.384	3.191	74.953	0.611	7.071	3169	198	-37.923	1370.505	0	3169	951	344	98.130	3.881	2.001	0.500	0.727
272	8	206.250	4.590	205	201	215	766.000	346.500	765.994	346.487	10.485	764	345	4	3	4.067	2.505	135.000	0.914	5.000	1650	205	0.867	-0.150	0	1650	764	345	143.130	3.000	1.624	0.616	0.800
273	1	193.000	0.000	193	193	193	998.500	345.500	998.500	345.500	2.828	998	345	1	1	1.128	1.128	0.000	1.000	1.414	193	193	-25.489	575.010	0	193	998	345	135.000	1.000	1.000	1.000	1.000
274	1	207.000	0.000	207	207	207	1098.500	345.500	1098.500	345.500	2.828	1098	345	1	1	1.128	1.128	0.000	1.000	1.414	207	207	NaN	-625.011	0	207	1098	345	135.000	1.000	1.000	1.000	1.000
275	77	193.000	4.392	193	182	203	1133.617	352.656	1133.585	352.670	58.426	1126	345	15	14	16.701	5.870	42.185	0.283	18.601	14861	193	NaN	-260472.065	0	14861	1126	359	36.254	9.068	2.845	0.351	0.597
276	4	215.750	1.258	216	214	217	367.250	347.750	367.251	347.753	9.071	366	346	3	3	3.589	1.419	135.000	0.611	4.243	863	216	-0.657	-1.099	0	863	366	346	135.000	2.121	2.530	0.395	0.615
277	5	202.000	2.646	201	199	206	455.100	348.500	455.097	348.504	13.314	454	346	2	5	4.390	1.450	102.222	0.354	5.385	1010	201	-44.623	2116.965	0	1010	454	346	111.801	2.000	3.028	0.330	0.588
278	14	200.857	2.742	199	197	209	691.286	348.143	691.275	348.144	16.142	688	346	6	4	5.829	3.058	2.257	0.675	6.325	2812	201	NaN	-10683.345	0	2812	688	348	161.565	4.000	1.906	0.525	0.700
279	2	194.000	0.000	194	194	194	810.500	347.000	810.500	347.000	4.828	810	346	1	2	2.257	1.128	90.000	1.000	2.236	388	194	NaN	-1169.020	0	388	810	346	116.565	1.000	2.000	0.500	1.000
280	1	200.000	0.000	200	200	200	845.500	346.500	845.500	346.500	2.828	845	346	1	1	1.128	1.128	0.000	1.000	1.414	200	200	-25.948	596.010	0	200	845	346	135.000	1.000	1.000	1.000	1.000
281	7	201.286	3.402	195	195	205	850.214	348.643	850.215	348.661	13.899	849	346	3	5	4.335	2.056	100.901	0.455	5.385	1409	202	NaN	-2014.723	0	1409	850	346	111.801	2.911	2.109	0.474	0.583
282	1	202.000	0.000	202	202	202	959.500	346.500	959.500	346.500	2.828	959	346	1	1	1.128	1.128	0.000	1.000	1.414	202	202	-26.078	602.010	0	202	959	346	135.000	1.000	1.000	1.000	1.000
283	1	198.000	0.000	198	198	198	963.500	346.500	963.500	346.500	2.828	963	346	1	1	1.128	1.128	0.000	1.000	1.414	198	198	NaN	-598.010	0	198	963	346	135.000	1.000	1.000	1.000	1.000
284	1	198.000	0.000	198	198	198	1011.500	346.500	1011.500	346.500	2.828	1011	346	1	1	1.128	1.128	0.000	1.000	1.414	198	198	-25.818	590.010	0	198	1011	346	135.000	1.000	1.000	1.000	1.000
285	132	210.038	6.454	208	196	224	564.962	354.485	564.971	354.503	76.083	552	347	26	15	28.187	5.963	20.142	0.287	30.017	27725	209	7.839	-365.343	0	27725	552	362	29.982	8.883	4.727	0.212	0.604
286	1	204.000	0.000	204	204	204	639.500	347.500	639.500	347.500	2.828	639	347	1	1	1.128	1.128	0.000	1.000	1.414	204	204	-26.207	608.011	0	204	639	347	135.000	1.000	1.000	1.000	1.000
287	11	196.636	7.243	197	185	207	742.227	349.591	742.192	349.561	17.556	740	347	5	5	5.698	2.458	142.147	0.448	7.071	2163	197	62.890	-3473.347	0	2163	740	347	135.000	3.536	2.318	0.431	0.629
288	13	207.846	6.440	197	197	221	648.577	351.038	648.563	351.055	14.485	647	348	3	6	5.339	3.100	82.250	0.779	6.325	2702	208	25.606	-1359.722	0	2702	648	354	71.565	3.000	1.722	0.581	0.812
289	1	197.000	0.000	197	197	197	914.500	348.500	914.500	348.500	2.828	914	348	1	1	1.128	1.128	0.000	1.000	1.414	197	197	NaN	NaN	0	197	914	348	135.000	1.000	1.000	1.000	1.000
290	1	201.000	0.000	201	201	201	953.500	348.500	953.500	348.500	2.828	953	348	1	1	1.128	1.128	0.000	1.000	1.414	201	201	NaN	NaN	0	201	953	348	135.000	1.000	1.000	1.000	1.000
291	6	202.500	0.548	202	202	203	958.167	348.667	958.171	348.666	11.071	956	348	5	2	5.208	1.467	7.466	0.615	5.385	1215	203	NaN	-3767.936	0	1215	956	350	21.801	2.000	3.550	0.282	0.750
292	1	193.000	0.000	193	193	193	1146.500	348.500	1146.500	348.500	2.828	1146	348	1	1	1.128	1.128	0.000	1.000	1.414	193	193	NaN	-583.010	0	193	1146	348	135.000	1.000	1.000	1.000	1.000
293	35	192.314	1.568	192	188	194	1147.814	353.957	1147.813	353.965	28.627	1144	348	7	11	8.703	5.121	103.913	0.537	11.045	6731	192	-61.076	3805.702	0	6731	1148	348	95.194	6.460	1.700	0.588	0.700
294	1156	211.724	6.521	219	185	224	632.206	383.288	632.204	383.417	475.085	608	349	49	78	52.938	27.804	87.945	0.064	80.081	244753	212	-6.987	258.784	0	244753	617	426	74.055	47.145	1.904	0.525	0.427
295	5	197.200	3.114	192	192	200	652.100	350.300	652.096	350.298	7.657	651	349	2	3	3.144	2.025	108.435	1.000	3.606	986	198	NaN	-5304.423	0	986	651	349	123.690	2.000	1.553	0.644	0.909
296	1	201.000	0.000	201	201	201	703.500	349.500	703.500	349.500	2.828	703	349	1	1	1.128	1.128	0.000	1.000	1.414	201	201	NaN	-607.010	0	201	703	349	135.000	1.000	1.000	1.000	1.000
297	1	204.000	0.000	204	204	204	1051.500	349.500	1051.500	349.500	2.828	1051	349	1	1	1.128	1.128	0.000	1.000	1.414	204	204	NaN	NaN	0	204	1051	349	135.000	1.000	1.000	1.000	1.000
298	1	185.000	0.000	185	185	185	1114.500	349.500	1114.500	349.500	2.828	1114	349	1	1	1.128	1.128	0.000	1.000	1.414	185	185	NaN	-559.010	0	185	1114	349	135.000	1.000	1.000	1.000	1.000
299	13	211.385	3.754	210	208	223	549.808	354.577	549.800	354.581	20.971	548	350	4	8	6.032	2.744	102.885	0.371	8.246	2748	211	NaN	-30363.434	0	2748	548	350	104.036	4.000	2.198	0.455	0.553
300	1	199.000	0.000	199	199	199	699.500	351.500	699.500	351.500	2.828	699	351	1	1	1.128	1.128	0.000	1.000	1.414	199	199	NaN	NaN	0	199	699	351	135.000	1.000	1.000	1.000	1.000
301	11	213.182	0.405	213	213	214	723.500	353.227	723.500	353.228	12.485	722	351	3	5	4.900	2.859	105.255	0.887	5.385	2345	213	-36.204	1164.589	0	2345	722	351	111.801	3.000	1.714	0.583	0.846
302	55	206.527	1.538	206	200	211	779.827	354.573	779.821	354.570	32.042	775	351	9	9	9.910	7.066	148.242	0.673	12.042	11359	207	NaN	-1696621.421	0	11359	776	351	131.634	8.052	1.402	0.713	0.833
303	61	197.492	4.044	199	186	210	1040.811	353.730	1040.795	353.717	43.698	1032	351	16	7	15.429	5.034	168.350	0.401	16.763	12047	198	29.776	-2289.932	0	12047	1032	351	162.646	7.000	3.065	0.326	0.709
304	4	214.250	2.630	212	212	217	365.500	353.250	365.505	353.252	8.485	364	352	3	3	3.676	1.385	129.690	0.698	4.243	857	216	-43.364	1926.896	0	857	364	352	135.000	2.121	2.654	0.377	0.667
305	1	197.000	0.000	197	197	197	459.500	352.500	459.500	352.500	2.828	459	352	1	1	1.128	1.128	0.000	1.000	1.414	197	197	-25.753	587.010	0	197	459	352	135.000	1.000	1.000	1.000	1.000
306	32	203.125	4.141	202	196	214	476.625	355.781	476.606	355.795	22.728	474	352	6	8	8.197	4.971	62.752	0.778	10.000	6500	203	-25.488	1192.684	0	6500	474	360	53.130	5.697	1.649	0.606	0.842
307	3	208.000	0.000	208	208	208	544.833	353.167	544.833	353.167	5.657	544	352	2	2	2.365	1.615	135.000	1.000	2.828	624	208	NaN	NaN	0	624	544	352	135.000	2.000	1.464	0.683	0.857
308	1	198.000	0.000	198	198	198	738.500	352.500	738.500	352.500	2.828	738	352	1	1	1.128	1.128	0.000	1.000	1.414	198	198	-25.818	590.010	0	198	738	352	135.000	1.000	1.000	1.000	1.000
309	28	197.500	0.882	197	196	200	946.964	359.071	946.965	359.073	26.971	944	353	5	11	9.427	3.782	93.060	0.484	11.045	5530	197	NaN	-4451.238	0	5530	947	353	95.194	5.000	2.493	0.401	0.727
310	1	216.000	0.000	216	216	216	606.500	355.500	606.500	355.500	2.828	606	355	1	1	1.128	1.128	0.000	1.000	1.414	216	216	NaN	-652.011	0	216	606	355	135.000	1.000	1.000	1.000	1.000
311	1	199.000	0.000	199	199	199	1074.500	355.500	1074.500	355.500	2.828	1074	355	1	1	1.128	1.128	0.000	1.000	1.414	199	199	-25.883	593.010	0	199	1074	355	135.000	1.000	1.000	1.000	1.000
312	9	206.667	9.747	209	190	220	359.611	357.389	359.606	357.392	10.485	358	356	4	3	3.923	2.921	11.981	1.000	4.472	1860	209	21.956	-858.452	0	1860	358	356	153.435	3.000	1.343	0.745	0.857
313	4	209.750	6.397	203	203	217	604.000	357.000	604.012	357.005	5.657	603	356	2	2	2.257	2.257	0.000	1.000	2.828	839	213	NaN	-3777.567	0	839	603	356	135.000	2.000	1.000	1.000	1.000
314	1	215.000	0.000	215	215	215	668.500	356.500	668.500	356.500	2.828	668	356	1	1	1.128	1.128	0.000	1.000	1.414	215	215	-26.906	641.011	0	215	668	356	135.000	1.000	1.000	1.000	1.000
315	352	210.989	4.338	210	195	222	695.134	370.628	695.128	370.668	122.024	674	356	40	26	40.934	10.949	29.344	0.297	44.721	74268	211	-21.586	1106.926	0	74268	674	379	26.565	15.449	3.739	0.267	0.667
316	1	203.000	0.000	203	203	203	1078.500	356.500	1078.500	356.500	2.828	1078	356	1	1	1.128	1.128	0.000	1.000	1.414	203	203	NaN	NaN	0	203	1078	356	135.000	1.000	1.000	1.000	1.000
317	1	195.000	0.000	195	195	195	1092.500	356.500	1092.500	356.500	2.828	1092	356	1	1	1.128	1.128	0.000	1.000	1.414	195	195	-25.621	581.010	0	195	1092	356	135.000	1.000	1.000	1.000	1.000
318	1	192.000	0.000	192	192	192	793.500	357.500	793.500	357.500	2.828	793	357	1	1	1.128	1.128	0.000	1.000	1.414	192	192	-25.423	572.010	0	192	793	357	135.000	1.000	1.000	1.000	1.000
319	16	199.500	2.658	199	194	203	524.812	360.188	524.804	360.194	20.385	522	358	6	5	4.825	4.222	159.749	0.484	6.708	3192	200	NaN	-2152.895	0	3192	522	361	26.565	5.000	1.143	0.875	0.653
320	4	212.000	1.826	210	210	214	685.250	359.500	685.248	359.496	7.657	684	358	2	3	2.734	1.863	90.000	0.857	3.162	848	213	-0.226	-1.526	0	848	685	358	108.435	2.000	1.468	0.681	0.800
321	24	197.500	2.537	197	190	202	935.333	360.708	935.316	360.708	24.385	931	358	8	6	7.355	4.155	171.247	0.507	8.544	4740	198	-0.709	1.656	0	4740	931	362	20.556	5.383	1.770	0.565	0.640
322	3	195.000	0.000	195	195	195	1141.167	358.833	1141.167	358.834	5.657	1140	358	2	2	2.365	1.615	135.000	1.000	2.828	585	195	NaN	-1761.031	0	585	1140	358	135.000	2.000	1.464	0.683	0.857
323	15	200.533	16.013	184	171	220	352.367	361.767	352.356	361.737	16.728	350	359	5	6	6.368	2.999	60.914	0.674	7.071	3008	208	-0.978	10.027	0	3008	350	364	45.000	3.905	2.123	0.471	0.714
324	3	208.000	0.000	208	208	208	543.833	360.167	543.834	360.167	5.657	543	359	2	2	2.365	1.615	135.000	1.000	2.828	624	208	NaN	-1878.032	0	624	543	359	135.000	2.000	1.464	0.683	0.857
325	6	193.500	17.318	174	174	212	606.833	360.833	606.797	360.816	9.071	605	359	3	3	3.489	2.190	45.000	0.916	4.243	1161	205	1.812	-32.945	0	1161	605	362	45.000	2.828	1.593	0.628	0.857
326	1	208.000	0.000	208	208	208	699.500	359.500	699.500	359.500	2.828	699	359	1	1	1.128	1.128	0.000	1.000	1.414	208	208	-26.464	620.011	0	208	699	359	135.000	1.000	1.000	1.000	1.000
327	37	202.297	1.024	202	199	206	1070.014	362.905	1070.011	362.905	26.385	1066	359	8	8	8.243	5.715	134.470	0.668	10.000	7485	202	-109.371	13651.612	0	7485	1066	359	126.870	6.959	1.442	0.693	0.771
328	38	209.605	6.043	213	195	216	680.553	364.974	680.505	364.958	40.527	675	360	12	10	8.525	5.675	23.550	0.291	12.207	7965	212	-5.905	212.308	0	7965	676	370	55.008	8.448	1.502	0.666	0.500
329	2	192.500	6.364	188	188	197	689.000	361.000	689.011	360.989	5.657	688	360	2	2	2.596	0.981	45.000	0.785	2.828	385	197	0.000	-2.000	0	385	688	362	45.000	1.414	2.646	0.378	0.667
330	1	200.000	0.000	200	200	200	739.500	360.500	739.500	360.500	2.828	739	360	1	1	1.128	1.128	0.000	1.000	1.414	200	200	-25.948	596.010	0	200	739	360	135.000	1.000	1.000	1.000	1.000
331	3	191.667	6.658	184	184	196	846.833	361.167	846.820	361.160	5.657	846	360	2	2	2.365	1.615	135.000	1.000	2.828	575	195	-20.919	629.834	0	575	846	360	135.000	2.000	1.464	0.683	0.857
332	1	196.000	0.000	196	196	196	871.500	360.500	871.500	360.500	2.828	871	360	1	1	1.128	1.128	0.000	1.000	1.414	196	196	NaN	NaN	0	196	871	360	135.000	1.000	1.000	1.000	1.000
333	24	201.667	7.744	199	192	216	886.208	364.667	886.181	364.677	20.728	884	360	4	8	7.391	4.135	83.623	0.702	8.544	4840	201	11.709	-432.824	0	4840	885	368	69.444	4.000	1.788	0.559	0.889
334	100	210.560	6.256	206	199	226	567.730	365.250	567.727	365.221	54.042	555	361	22	8	20.327	6.264	10.757	0.430	22.561	21056	209	13.148	-614.742	0	21056	555	366	12.804	7.278	3.245	0.308	0.794
335	1	217.000	0.000	217	217	217	727.500	361.500	727.500	361.500	2.828	727	361	1	1	1.128	1.128	0.000	1.000	1.414	217	217	NaN	NaN	0	217	727	361	135.000	1.000	1.000	1.000	1.000
336	1	201.000	0.000	201	201	201	876.500	361.500	876.500	361.500	2.828	876	361	1	1	1.128	1.128	0.000	1.000	1.414	201	201	-26.013	599.010	0	201	876	361	135.000	1.000	1.000	1.000	1.000
337	22	213.591	0.734	214	212	215	897.909	363.318	897.910	363.318	16.728	895	361	6	5	6.104	4.589	26.565	0.988	6.708	4699	214	NaN	-7629.092	0	4699	895	365	26.565	5.000	1.330	0.752	0.863
338	8	193.750	5.036	197	183	198	913.875	363.000	913.872	362.999	10.485	912	361	3	4	3.964	2.570	94.636	0.914	4.472	1550	197	261.711	-26949.478	0	1550	913	361	116.565	3.000	1.542	0.648	0.762
339	22	197.864	2.783	196	194	204	1057.000	363.773	1056.998	363.767	18.971	1054	361	6	6	6.053	4.627	108.291	0.768	6.708	4353	197	0.596	-0.531	0	4353	1055	361	116.565	5.657	1.308	0.764	0.786
340	3	187.667	2.082	186	186	190	1149.833	362.500	1149.830	362.494	8.485	1149	361	2	3	2.446	1.561	90.000	0.524	3.162	563	187	NaN	-922.686	0	563	1149	361	108.435	2.000	1.567	0.638	0.600
341	47	216.340	4.300	218	200	222	740.819	367.181	740.795	367.222	33.456	735	362	11	11	13.676	4.376	52.648	0.528	14.866	10168	218	43.417	-3783.870	0	10168	735	373	47.726	5.902	3.125	0.320	0.734
342	174	208.345	6.606	209	186	223	532.075	368.994	532.070	369.054	59.456	522	363	20	12	21.125	10.487	173.481	0.619	21.633	36252	208	3.730	-170.757	0	36252	523	363	146.310	11.134	2.014	0.496	0.827
343	1	199.000	0.000	199	199	199	794.500	363.500	794.500	363.500	2.828	794	363	1	1	1.128	1.128	0.000	1.000	1.414	199	199	NaN	-601.010	0	199	794	363	135.000	1.000	1.000	1.000	1.000
344	3	210.667	3.512	207	207	214	804.500	363.833	804.494	363.828	7.071	803	363	3	2	3.213	1.189	151.845	0.754	3.606	632	211	NaN	-717.251	0	632	803	363	146.310	1.790	2.702	0.370	0.667
345	2	207.000	2.828	205	205	209	877.500	364.000	877.500	364.005	4.828	877	363	1	2	2.257	1.128	90.000	1.000	2.236	414	209	NaN	-662.731	0	414	877	363	116.565	1.000	2.000	0.500	1.000
346	22	199.409	5.754	190	190	211	446.773	367.591	446.790	367.562	23.799	443	364	7	6	5.861	4.779	32.943	0.488	7.280	4387	200	NaN	-4344.809	0	4387	443	368	164.055	6.000	1.227	0.815	0.677
347	21	207.333	1.683	208	205	213	468.405	367.881	468.409	367.887	20.971	466	364	5	7	6.379	4.191	56.016	0.600	8.062	4354	207	NaN	-4006.540	0	4354	466	371	60.255	4.950	1.522	0.657	0.764
348	9	211.889	0.601	212	211	213	595.389	365.833	595.390	365.836	10.485	594	364	3	4	3.919	2.924	110.301	1.000	4.472	1907	212	-0.807	-0.621	0	1907	594	364	116.565	3.000	1.340	0.746	0.857
349	66	209.636	3.555	211	199	223	796.136	368.621	796.140	368.633	41.456	790	364	15	8	14.074	5.971	161.592	0.483	16.553	13836	210	134.627	-15308.899	0	13836	790	364	154.983	7.161	2.357	0.424	0.776
350	1	185.000	0.000	185	185	185	1169.500	364.500	1169.500	364.500	2.828	1169	364	1	1	1.128	1.128	0.000	1.000	1.414	185	185	-24.954	551.010	0	185	1169	364	135.000	1.000	1.000	1.000	1.000
351	5229	211.132	7.071	213	166	231	356.383	449.738	356.570	450.072	1149.710	304	365	125	156	111.994	59.448	118.387	0.050	183.600	1104011	213	0.337	-56.396	0	1104011	317	365	126.807	107.961	1.884	0.531	0.362
352	51	211.510	1.678	211	208	216	774.971	368.520	774.966	368.516	33.213	768	365	13	7	12.538	5.179	23.899	0.581	13.892	10787	211	NaN	-55922.304	0	10787	768	372	30.256	6.265	2.421	0.413	0.823
353	194	210.995	5.822	212	188	222	844.979	375.552	844.988	375.604	69.154	836	365	17	23	22.864	10.803	117.834	0.510	25.942	40933	212	-13.571	537.852	0	40933	838	365	117.553	14.232	2.116	0.473	0.739
354	1	191.000	0.000	191	191	191	1149.500	365.500	1149.500	365.500	2.828	1149	365	1	1	1.128	1.128	0.000	1.000	1.414	191	191	-25.356	569.010	0	191	1149	365	135.000	1.000	1.000	1.000	1.000
355	3	212.667	3.055	210	210	216	1005.167	367.167	1005.170	367.162	5.657	1004	366	2	2	2.365	1.615	45.000	1.000	2.828	638	212	-40.063	1571.214	0	638	1004	368	45.000	2.000	1.464	0.683	0.857
356	1	193.000	0.000	193	193	193	1167.500	366.500	1167.500	366.500	2.828	1167	366	1	1	1.128	1.128	0.000	1.000	1.414	193	193	NaN	-583.010	0	193	1167	366	135.000	1.000	1.000	1.000	1.000
357	3	192.000	2.646	190	190	195	1177.167	366.833	1177.171	366.832	5.657	1176	366	2	2	2.365	1.615	135.000	1.000	2.828	576	191	NaN	-2143.782	0	576	1176	366	135.000	2.000	1.464	0.683	0.857
358	3	205.333	1.155	206	204	206	584.833	368.500	584.834	368.497	7.657	584	367	2	3	3.213	1.189	61.845	0.643	3.606	616	206	-26.039	604.107	0	616	584	370	56.310	1.790	2.702	0.370	0.667
359	49	220.571	2.179	221	216	227	713.357	372.031	713.371	372.033	36.284	708	367	12	9	10.147	6.149	24.360	0.468	12.649	10808	221	-50.630	2651.970	0	10808	708	374	18.435	8.289	1.650	0.606	0.667
360	14	218.714	1.773	218	215	221	722.286	371.143	722.285	371.134	19.314	721	367	3	8	8.436	2.113	80.374	0.472	8.544	3062	219	NaN	-1664.475	0	3062	721	375	69.444	2.798	3.993	0.250	0.718
361	1	193.000	0.000	193	193	193	1036.500	367.500	1036.500	367.500	2.828	1036	367	1	1	1.128	1.128	0.000	1.000	1.414	193	193	NaN	-583.010	0	193	1036	367	135.000	1.000	1.000	1.000	1.000
362	128	197.266	5.436	194	180	212	1107.797	374.719	1107.822	374.755	77.983	1096	367	27	18	25.702	6.341	156.066	0.264	30.017	25250	196	-14.179	574.712	0	25250	1096	370	150.018	9.708	4.053	0.247	0.587
363	2	200.000	0.000	200	200	200	1141.000	367.500	1141.000	367.500	4.243	1140	367	2	1	2.257	1.128	0.000	1.000	2.236	400	200	NaN	-1205.021	0	400	1140	367	153.435	1.000	2.000	0.500	1.000
364	1	200.000	0.000	200	200	200	1213.500	367.500	1213.500	367.500	2.828	1213	367	1	1	1.128	1.128	0.000	1.000	1.414	200	200	NaN	NaN	0	200	1213	367	135.000	1.000	1.000	1.000	1.000
365	2	185.500	3.536	183	183	188	1225.500	368.000	1225.500	368.006	4.828	1225	367	1	2	2.257	1.128	90.000	1.000	2.236	371	188	NaN	-1342.635	0	371	1225	367	116.565	1.000	2.000	0.500	1.000
366	1	207.000	0.000	207	207	207	499.500	368.500	499.500	368.500	2.828	499	368	1	1	1.128	1.128	0.000	1.000	1.414	207	207	NaN	-625.011	0	207	499	368	135.000	1.000	1.000	1.000	1.000
367	77	195.857	4.087	196	185	203	1086.422	374.045	1086.425	374.057	43.941	1080	368	14	12	11.923	8.223	152.667	0.501	14.560	15081	196	-24.979	1191.014	0	15081	1080	370	164.055	10.293	1.450	0.690	0.720
368	1	213.000	0.000	213	213	213	519.500	369.500	519.500	369.500	2.828	519	369	1	1	1.128	1.128	0.000	1.000	1.414	213	213	NaN	-643.011	0	213	519	369	135.000	1.000	1.000	1.000	1.000
369	166	210.428	4.562	209	198	224	828.910	379.819	828.909	379.831	58.770	823	369	11	21	21.105	10.015	85.935	0.604	21.378	34931	210	-10.542	584.280	0	34931	827	369	100.784	11.000	2.107	0.475	0.851
370	1	200.000	0.000	200	200	200	886.500	369.500	886.500	369.500	2.828	886	369	1	1	1.128	1.128	0.000	1.000	1.414	200	200	NaN	NaN	0	200	886	369	135.000	1.000	1.000	1.000	1.000
371	103	209.971	6.669	208	195	223	585.471	377.189	585.431	377.251	57.598	578	370	15	13	14.357	9.134	18.854	0.390	16.643	21627	210	-2.865	111.533	0	21627	578	382	32.735	12.248	1.572	0.636	0.671
372	9	206.000	10.642	189	189	222	666.167	373.500	666.179	373.494	17.314	665	370	3	7	6.120	1.872	106.845	0.377	7.616	1854	208	-9.374	194.476	0	1854	665	370	113.199	2.911	3.269	0.306	0.581
373	1	197.000	0.000	197	197	197	1140.500	370.500	1140.500	370.500	2.828	1140	370	1	1	1.128	1.128	0.000	1.000	1.414	197	197	NaN	-595.010	0	197	1140	370	135.000	1.000	1.000	1.000	1.000
374	19	199.526	4.754	200	188	209	929.237	374.079	929.226	374.102	20.971	926	371	6	6	5.302	4.563	36.677	0.543	6.325	3791.000	200	-24.634	864.486	0	3791.000	926	375	18.435	5.370	1.162	0.861	0.717
375	18	196.222	2.647	196	191	202	1054.000	372.944	1053.997	372.942	18.728	1051	371	6	5	6.193	3.701	147.552	0.645	7.810	3532	196	NaN	-15883.392	0	3532	1051	371	140.194	4.745	1.673	0.598	0.783
376	5	195.000	1.225	195	193	196	1144.100	371.900	1144.099	371.898	9.899	1142	371	4	2	3.702	1.720	15.482	0.641	4.472	975	195	-39.103	1389.631	0	975	1142	373	26.565	2.000	2.152	0.465	0.714
377	1	196.000	0.000	196	196	196	1147.500	371.500	1147.500	371.500	2.828	1147	371	1	1	1.128	1.128	0.000	1.000	1.414	196	196	NaN	NaN	0	196	1147	371	135.000	1.000	1.000	1.000	1.000
378	6	192.500	0.548	192	192	193	1169.000	371.667	1169.000	371.667	13.899	1166	371	6	2	5.450	1.402	5.102	0.390	6.083	1155	193	-43.821	1712.404	0	1155	1166	371	170.538	2.000	3.888	0.257	0.632
379	3	219.667	1.155	219	219	221	336.833	373.167	336.832	373.168	5.657	336	372	2	2	2.365	1.615	135.000	1.000	2.828	659	219	-32.785	963.393	0	659	336	372	135.000	2.000	1.464	0.683	0.857
380	2	203.000	5.657	199	199	207	513.000	373.000	512.990	373.010	5.657	512	372	2	2	2.596	0.981	45.000	0.785	2.828	406	207	-22.103	483.335	0	406	512	374	45.000	1.414	2.646	0.378	0.667
381	11	201.364	8.041	195	189	214	815.773	374.409	815.730	374.400	22.971	813	372	6	5	4.399	3.184	155.663	0.262	6.708	2215	202	11.855	-457.863	0	2215	813	372	153.435	4.921	1.382	0.724	0.524
382	14	200.571	3.435	203	194	204	949.500	374.500	949.510	374.510	22.971	946	372	8	5	5.908	3.017	172.982	0.333	8.246	2808	203	-30.352	975.183	0	2808	946	373	165.964	5.000	1.958	0.511	0.538
383	2	200.000	1.414	199	199	201	968.500	373.000	968.500	372.998	4.828	968	372	1	2	2.257	1.128	90.000	1.000	2.236	400	201	-36.153	1171.434	0	400	968	372	116.565	1.000	2.000	0.500	1.000
384	2	203.000	1.414	202	202	204	428.000	373.500	428.003	373.500	4.243	427	373	2	1	2.257	1.128	0.000	1.000	2.236	406	204	NaN	-1272.602	0	406	427	373	153.435	1.000	2.000	0.500	1.000
385	1	187.000	0.000	187	187	187	438.500	373.500	438.500	373.500	2.828	438	373	1	1	1.128	1.128	0.000	1.000	1.414	187	187	-25.089	557.010	0	187	438	373	135.000	1.000	1.000	1.000	1.000
386	14	203.286	7.043	196	194	217	505.357	375.643	505.396	375.647	16.728	503	373	6	5	4.988	3.574	2.913	0.629	6.325	2846	203	-6.714	254.075	0	2846	503	377	18.435	4.921	1.396	0.716	0.683
387	2	193.500	3.536	191	191	196	606.000	373.500	605.994	373.500	4.243	605	373	2	1	2.257	1.128	0.000	1.000	2.236	387	196	-31.980	983.526	0	387	605	373	153.435	1.000	2.000	0.500	1.000
388	3	196.000	1.000	195	195	197	1047.500	373.833	1047.496	373.831	7.071	1046	373	3	2	3.213	1.189	151.845	0.754	3.606	588	196	NaN	-904.842	0	588	1046	373	146.310	1.790	2.702	0.370	0.667
389	194	197.227	3.717	194	186	209	1164.196	387.670	1164.199	387.716	105.539	1152	373	23	23	17.255	14.315	114.761	0.219	25.239	38262	197	-11.921	777.952	0	38262	1161	373	123.690	21.700	1.205	0.830	0.572
390	1	193.000	0.000	193	193	193	1165.500	373.500	1165.500	373.500	2.828	1165	373	1	1	1.128	1.128	0.000	1.000	1.414	193	193	NaN	NaN	0	193	1165	373	135.000	1.000	1.000	1.000	1.000
391	15	209.333	2.127	208	206	214	755.833	376.033	755.828	376.028	13.899	753	374	5	4	5.157	3.703	31.853	0.976	5.831	3140	209	NaN	-4453.448	0	3140	753	377	30.964	4.000	1.392	0.718	0.882
392	5	189.400	0.894	189	189	191	1174.300	375.300	1174.303	375.303	8.485	1173	374	3	3	3.461	1.839	135.000	0.873	4.243	947	189	-38.990	1371.187	0	947	1173	374	135.000	2.685	1.882	0.531	0.714
393	14	190.071	2.556	192	185	193	1185.214	379.000	1185.219	379.012	23.556	1183	374	5	9	9.458	1.885	109.614	0.317	10.296	2661	191	NaN	-2796.621	0	2661	1183	374	119.055	3.158	5.018	0.199	0.571
394	2	212.500	0.707	212	212	213	382.500	376.000	382.500	375.999	4.828	382	375	1	2	2.257	1.128	90.000	1.000	2.236	425	213	NaN	-1283.034	0	425	382	375	116.565	1.000	2.000	0.500	1.000
395	28	202.500	4.671	201	195	214	438.321	377.571	438.298	377.557	22.385	434	375	8	6	7.819	4.559	161.693	0.702	8.544	5670	201	23.717	-1492.102	0	5670	434	376	159.444	5.822	1.715	0.583	0.757
396	9	208.444	5.833	203	203	217	670.611	376.611	670.608	376.627	10.485	669	375	4	3	3.923	2.921	168.019	1.000	4.472	1876	206	NaN	-15992.510	0	1876	669	375	153.435	3.000	1.343	0.745	0.857
397	14	215.143	1.562	214	213	218	791.429	377.786	791.427	377.786	15.899	789	375	4	6	6.787	2.626	110.800	0.696	7.211	3012	215	NaN	-15758.821	0	3012	789	375	123.690	3.353	2.584	0.387	0.778
398	1	211.000	0.000	211	211	211	824.500	375.500	824.500	375.500	2.828	824	375	1	1	1.128	1.128	0.000	1.000	1.414	211	211	-26.654	629.011	0	211	824	375	135.000	1.000	1.000	1.000	1.000
399	1	214.000	0.000	214	214	214	380.500	376.500	380.500	376.500	2.828	380	376	1	1	1.128	1.128	0.000	1.000	1.414	214	214	-26.844	638.011	0	214	380	376	135.000	1.000	1.000	1.000	1.000
400	1	201.000	0.000	201	201	201	945.500	376.500	945.500	376.500	2.828	945	376	1	1	1.128	1.128	0.000	1.000	1.414	201	201	NaN	-607.010	0	201	945	376	135.000	1.000	1.000	1.000	1.000
401	1	216.000	0.000	216	216	216	377.500	377.500	377.500	377.500	2.828	377	377	1	1	1.128	1.128	0.000	1.000	1.414	216	216	-26.969	644.011	0	216	377	377	135.000	1.000	1.000	1.000	1.000
402	708	206.155	7.721	205	183	224	447.739	394.117	447.691	394.219	205.765	420	377	50	28	44.644	20.192	2.367	0.210	50.990	145958	205	2.802	-95.439	0	145958	420	394	168.690	28.000	2.211	0.452	0.661
403	6	215.833	5.981	206	206	223	596.500	378.833	596.490	378.852	11.899	594	377	4	3	3.960	1.929	26.063	0.532	5.000	1295	218	-19.315	740.052	0	1295	594	380	36.870	3.000	2.052	0.487	0.667
404	1	204.000	0.000	204	204	204	979.500	377.500	979.500	377.500	2.828	979	377	1	1	1.128	1.128	0.000	1.000	1.414	204	204	-26.207	608.011	0	204	979	377	135.000	1.000	1.000	1.000	1.000
405	2	193.000	1.414	192	192	194	1179.500	378.000	1179.500	378.003	4.828	1179	377	1	2	2.257	1.128	90.000	1.000	2.236	386	194	0.000	-2.000	0	386	1179	377	116.565	1.000	2.000	0.500	1.000
406	233	209.987	6.819	207	184	223	517.311	386.903	517.325	386.937	98.326	503	378	31	19	28.231	10.508	18.644	0.303	34.015	48927	210	25.446	-1333.937	0	48927	503	396	24.305	15.779	2.687	0.372	0.581
407	9	199.333	5.809	198	192	212	948.056	380.611	948.076	380.632	17.314	946	378	4	6	5.373	2.133	114.288	0.377	6.708	1794	198	-19.522	689.583	0	1794	946	378	116.565	3.134	2.520	0.397	0.545
408	7	201.286	4.348	201	197	210	1058.929	380.071	1058.935	380.077	10.485	1057	378	3	4	3.360	2.653	72.231	0.800	4.243	1409	201	-28.401	900.138	0	1409	1057	381	45.000	3.000	1.267	0.790	0.778
409	5	205.800	13.255	191	191	219	374.900	380.300	374.942	380.320	10.485	373	379	3	3	3.145	2.025	139.065	0.572	4.243	1029	213	6.675	-185.763	0	1029	373	379	135.000	2.828	1.553	0.644	0.714
410	2	220.000	1.414	219	219	221	568.000	379.500	568.003	379.500	4.243	567	379	2	1	2.257	1.128	0.000	1.000	2.236	440	221	NaN	-1374.478	0	440	567	379	153.435	1.000	2.000	0.500	1.000
411	7	211.429	3.101	206	206	215	853.929	381.643	853.924	381.646	11.657	853	379	2	5	4.934	1.806	104.679	0.647	5.385	1480	212	-41.798	2196.554	0	1480	853	379	111.801	2.000	2.731	0.366	0.824
412	1	200.000	0.000	200	200	200	957.500	379.500	957.500	379.500	2.828	957	379	1	1	1.128	1.128	0.000	1.000	1.414	200	200	NaN	-604.010	0	200	957	379	135.000	1.000	1.000	1.000	1.000
413	23	197.174	2.839	196	192	204	1104.370	382.978	1104.366	382.964	20.142	1102	379	5	8	8.096	3.617	117.000	0.712	8.944	4535	197	-40.740	2463.549	0	4535	1102	379	116.565	4.428	2.238	0.447	0.807
414	2	208.500	2.121	207	207	210	411.000	381.000	411.003	380.997	5.657	410	380	2	2	2.596	0.981	45.000	0.785	2.828	417	210	NaN	-1321.644	0	417	410	382	45.000	1.414	2.646	0.378	0.667
415	1	200.000	0.000	200	200	200	756.500	380.500	756.500	380.500	2.828	756	380	1	1	1.128	1.128	0.000	1.000	1.414	200	200	NaN	NaN	0	200	756	380	135.000	1.000	1.000	1.000	1.000
416	1	205.000	0.000	205	205	205	1061.500	380.500	1061.500	380.500	2.828	1061	380	1	1	1.128	1.128	0.000	1.000	1.414	205	205	-26.272	611.011	0	205	1061	380	135.000	1.000	1.000	1.000	1.000
417	9	196.222	3.734	194	188	200	1143.278	382.500	1143.281	382.515	13.314	1142	380	3	5	4.179	2.742	105.914	0.638	5.099	1766	197	-27.496	777.095	0	1766	1142	380	101.310	3.000	1.524	0.656	0.750
418	1	191.000	0.000	191	191	191	470.500	381.500	470.500	381.500	2.828	470	381	1	1	1.128	1.128	0.000	1.000	1.414	191	191	NaN	NaN	0	191	470	381	135.000	1.000	1.000	1.000	1.000
419	1	190.000	0.000	190	190	190	472.500	381.500	472.500	381.500	2.828	472	381	1	1	1.128	1.128	0.000	1.000	1.414	190	190	NaN	NaN	0	190	472	381	135.000	1.000	1.000	1.000	1.000
420	15	209.467	2.696	210	203	215	496.633	383.833	496.632	383.835	16.142	494	381	5	6	6.417	2.976	54.088	0.723	7.211	3142	210	-41.080	1739.963	0	3142	494	387	56.310	4.028	2.156	0.464	0.732
421	1	216.000	0.000	216	216	216	647.500	381.500	647.500	381.500	2.828	647	381	1	1	1.128	1.128	0.000	1.000	1.414	216	216	-26.969	644.011	0	216	647	381	135.000	1.000	1.000	1.000	1.000
422	1	201.000	0.000	201	201	201	1049.500	381.500	1049.500	381.500	2.828	1049	381	1	1	1.128	1.128	0.000	1.000	1.414	201	201	-26.013	599.010	0	201	1049	381	135.000	1.000	1.000	1.000	1.000
423	2	189.000	0.000	189	189	189	759.500	383.000	759.500	383.000	4.828	759	382	1	2	2.257	1.128	90.000	1.000	2.236	378	189	-35.671	1129.020	0	378	759	382	116.565	1.000	2.000	0.500	1.000
424	1	198.000	0.000	198	198	198	1072.500	382.500	1072.500	382.500	2.828	1072	382	1	1	1.128	1.128	0.000	1.000	1.414	198	198	NaN	-598.010	0	198	1072	382	135.000	1.000	1.000	1.000	1.000
425	1	206.000	0.000	206	206	206	479.500	383.500	479.500	383.500	2.828	479	383	1	1	1.128	1.128	0.000	1.000	1.414	206	206	NaN	NaN	0	206	479	383	135.000	1.000	1.000	1.000	1.000
426	3	219.000	1.000	218	218	220	596.500	383.833	596.499	383.834	7.071	595	383	3	2	3.213	1.189	28.155	0.754	3.606	657	219	0.000	-1.500	0	657	595	385	33.690	1.790	2.702	0.370	0.667
427	68	208.706	5.286	208	198	220	886.603	389.294	886.598	389.324	37.698	881	383	11	13	15.370	5.633	122.528	0.601	15.811	14192	208	-18.495	759.427	0	14192	881	383	124.695	6.963	2.729	0.366	0.819
428	1	202.000	0.000	202	202	202	1052.500	383.500	1052.500	383.500	2.828	1052	383	1	1	1.128	1.128	0.000	1.000	1.414	202	202	-26.078	602.010	0	202	1052	383	135.000	1.000	1.000	1.000	1.000
429	50	197.060	5.152	198	183	209	1069.920	389.100	1069.928	389.116	35.456	1067	383	8	11	10.183	6.252	98.870	0.500	12.530	9853	198	-16.281	663.000	0	9853	1067	383	118.610	8.000	1.629	0.614	0.746
430	20	201.850	1.309	202	200	205	1114.250	386.600	1114.255	386.596	22.728	1112	383	6	7	7.498	3.396	57.209	0.487	9.220	4037	202	-54.258	2745.109	0	4037	1112	390	49.399	4.805	2.208	0.453	0.645
431	1	206.000	0.000	206	206	206	1124.500	383.500	1124.500	383.500	2.828	1124	383	1	1	1.128	1.128	0.000	1.000	1.414	206	206	-26.336	614.011	0	206	1124	383	135.000	1.000	1.000	1.000	1.000
432	1	198.000	0.000	198	198	198	1140.500	383.500	1140.500	383.500	2.828	1140	383	1	1	1.128	1.128	0.000	1.000	1.414	198	198	NaN	-598.010	0	198	1140	383	135.000	1.000	1.000	1.000	1.000
433	1	203.000	0.000	203	203	203	1126.500	384.500	1126.500	384.500	2.828	1126	384	1	1	1.128	1.128	0.000	1.000	1.414	203	203	-26.143	605.011	0	203	1126	384	135.000	1.000	1.000	1.000	1.000
434	1	196.000	0.000	196	196	196	1128.500	384.500	1128.500	384.500	2.828	1128	384	1	1	1.128	1.128	0.000	1.000	1.414	196	196	NaN	NaN	0	196	1128	384	135.000	1.000	1.000	1.000	1.000
435	56	201.446	1.400	202	198	205	1139.643	390.821	1139.636	390.833	42.184	1135	384	10	12	10.462	6.815	66.678	0.395	13.000	11281	202	-74.428	5891.170	0	11281	1136	384	112.620	9.395	1.535	0.651	0.629
436	14	200.429	1.950	202	197	204	469.500	387.643	469.500	387.644	16.142	467	385	5	5	5.337	3.340	129.170	0.675	6.403	2806	201	NaN	-3573.758	0	2806	468	385	128.660	4.165	1.598	0.626	0.737
437	1	207.000	0.000	207	207	207	480.500	385.500	480.500	385.500	2.828	480	385	1	1	1.128	1.128	0.000	1.000	1.414	207	207	NaN	NaN	0	207	480	385	135.000	1.000	1.000	1.000	1.000
438	32	213.500	6.237	214	199	222	588.875	387.969	588.887	387.932	28.385	584	385	10	7	9.845	4.139	20.353	0.499	10.440	6832	214	NaN	-1003881.600	0	6832	584	389	16.699	5.909	2.379	0.420	0.674
439	1	205.000	0.000	205	205	205	597.500	385.500	597.500	385.500	2.828	597	385	1	1	1.128	1.128	0.000	1.000	1.414	205	205	-26.272	611.011	0	205	597	385	135.000	1.000	1.000	1.000	1.000
440	5	193.400	5.639	196	187	200	762.700	385.900	762.699	385.897	7.657	761	385	3	2	3.144	2.025	161.565	1.000	3.606	967	196	NaN	-1295.175	0	967	761	385	146.310	2.000	1.553	0.644	0.909
441	9	200.556	0.882	201	199	202	1055.278	386.611	1055.273	386.610	15.071	1053	385	6	3	5.664	2.023	1.804	0.498	6.325	1805	201	NaN	-1845.605	0	1805	1053	385	161.565	3.000	2.800	0.357	0.667
442	7	209.714	2.563	209	207	215	478.071	387.643	478.080	387.643	9.899	476	386	4	3	3.516	2.535	10.901	0.898	4.123	1468	209	-41.132	1708.144	0	1468	476	387	165.964	3.000	1.387	0.721	0.737
443	10	209.700	3.917	205	205	218	570.500	387.300	570.507	387.296	15.899	567	386	7	3	7.397	1.721	167.443	0.497	7.616	2097	210	-32.042	1386.311	0	2097	567	386	156.801	2.359	4.297	0.233	0.667
444	4	204.750	2.217	202	202	207	534.000	388.750	533.996	388.754	8.485	533	387	2	3	2.887	1.764	75.128	0.698	3.606	819	206	-46.692	2094.117	0	819	533	390	56.310	2.000	1.637	0.611	0.727
445	1	199.000	0.000	199	199	199	957.500	387.500	957.500	387.500	2.828	957	387	1	1	1.128	1.128	0.000	1.000	1.414	199	199	NaN	NaN	0	199	957	387	135.000	1.000	1.000	1.000	1.000
446	3	197.000	0.000	197	197	197	1133.167	387.833	1133.167	387.834	5.657	1132	387	2	2	2.365	1.615	135.000	1.000	2.828	591	197	-44.492	1761.061	0	591	1132	387	135.000	2.000	1.464	0.683	0.857
447	1	217.000	0.000	217	217	217	1198.500	387.500	1198.500	387.500	2.828	1198	387	1	1	1.128	1.128	0.000	1.000	1.414	217	217	-27.031	647.011	0	217	1198	387	135.000	1.000	1.000	1.000	1.000
448	1	217.000	0.000	217	217	217	1203.500	387.500	1203.500	387.500	2.828	1203	387	1	1	1.128	1.128	0.000	1.000	1.414	217	217	-27.031	647.011	0	217	1203	387	135.000	1.000	1.000	1.000	1.000
449	1	202.000	0.000	202	202	202	435.500	388.500	435.500	388.500	2.828	435	388	1	1	1.128	1.128	0.000	1.000	1.414	202	202	-26.078	602.010	0	202	435	388	135.000	1.000	1.000	1.000	1.000
450	11	212.091	2.343	209	209	216	763.136	389.591	763.139	389.598	11.071	761	388	4	3	4.384	3.195	15.071	1.000	5.000	2333	212	-55.626	3752.857	0	2333	761	391	36.870	3.000	1.372	0.729	0.957
451	18	202.167	4.091	200	197	210	1081.833	391.056	1081.825	391.044	15.899	1079	388	5	5	5.548	4.131	38.979	0.895	6.403	3639	201	0.860	-0.503	0	3639	1079	393	38.660	4.950	1.343	0.745	0.900
452	208	212.596	2.053	212	207	219	742.447	401.505	742.468	401.487	92.225	731	389	22	22	22.192	11.934	39.966	0.307	26.249	44220	213	-59.695	4680.815	0	44220	734	411	49.635	18.357	1.860	0.538	0.628
453	6	208.833	2.714	207	206	213	936.667	391.167	936.661	391.161	11.314	935	389	3	4	3.243	2.356	75.964	0.589	4.123	1253	209	0.512	-1.286	0	1253	936	389	104.036	3.000	1.376	0.726	0.632
454	1	203.000	0.000	203	203	203	583.500	390.500	583.500	390.500	2.828	583	390	1	1	1.128	1.128	0.000	1.000	1.414	203	203	-26.143	605.011	0	203	583	390	135.000	1.000	1.000	1.000	1.000
455	114	213.596	3.096	214	209	222	614.412	400.614	614.412	400.607	65.255	608	390	12	19	18.042	8.045	83.190	0.336	19.925	24350	213	-19.413	1667.631	0	24350	613	390	107.526	11.428	2.243	0.446	0.613
456	1	212.000	0.000	212	212	212	699.500	390.500	699.500	390.500	2.828	699	390	1	1	1.128	1.128	0.000	1.000	1.414	212	212	NaN	NaN	0	212	699	390	135.000	1.000	1.000	1.000	1.000
457	1	209.000	0.000	209	209	209	939.500	390.500	939.500	390.500	2.828	939	390	1	1	1.128	1.128	0.000	1.000	1.414	209	209	-26.527	623.011	0	209	939	390	135.000	1.000	1.000	1.000	1.000
458	3	214.667	1.528	213	213	216	1215.833	390.833	1215.835	390.831	5.657	1215	390	2	2	2.365	1.615	45.000	1.000	2.828	644	215	NaN	-2012.273	0	644	1215	392	45.000	2.000	1.464	0.683	0.857
459	170	209.012	7.544	212	190	221	693.735	399.918	693.743	399.827	78.326	684	391	22	15	21.644	10.000	12.893	0.348	24.698	35532	210	-2.035	60.681	0	35532	684	405	31.759	13.472	2.164	0.462	0.663
460	1	202.000	0.000	202	202	202	1085.500	391.500	1085.500	391.500	2.828	1085	391	1	1	1.128	1.128	0.000	1.000	1.414	202	202	-26.078	602.010	0	202	1085	391	135.000	1.000	1.000	1.000	1.000
461	3	198.667	0.577	199	198	199	1111.167	392.167	1111.166	392.168	5.657	1110	391	2	2	2.365	1.615	45.000	1.000	2.828	596	199	-25.797	590.020	0	596	1110	393	45.000	2.000	1.464	0.683	0.857
462	15	207.267	8.189	211	187	220	1219.300	393.033	1219.306	393.029	13.899	1217	391	5	4	4.820	3.962	27.770	0.976	5.831	3109	211	-8.106	225.356	0	3109	1217	395	30.964	4.000	1.216	0.822	0.833
463	8	213.250	1.165	213	212	216	482.625	393.500	482.629	393.502	11.899	480	392	5	3	4.980	2.045	146.055	0.710	5.831	1706	213	NaN	-5692.940	0	1706	480	392	149.036	2.828	2.435	0.411	0.727
464	2	208.500	6.364	204	204	213	881.000	392.500	881.010	392.500	4.243	880	392	2	1	2.257	1.128	0.000	1.000	2.236	417	213	0.000	-2.000	0	417	880	392	153.435	1.000	2.000	0.500	1.000
465	1	186.000	0.000	186	186	186	403.500	393.500	403.500	393.500	2.828	403	393	1	1	1.128	1.128	0.000	1.000	1.414	186	186	NaN	NaN	0	186	403	393	135.000	1.000	1.000	1.000	1.000
466	1	209.000	0.000	209	209	209	628.500	393.500	628.500	393.500	2.828	628	393	1	1	1.128	1.128	0.000	1.000	1.414	209	209	NaN	NaN	0	209	628	393	135.000	1.000	1.000	1.000	1.000
467	1	220.000	0.000	220	220	220	696.500	393.500	696.500	393.500	2.828	696	393	1	1	1.128	1.128	0.000	1.000	1.414	220	220	NaN	-664.011	0	220	696	393	135.000	1.000	1.000	1.000	1.000
468	1	219.000	0.000	219	219	219	761.500	393.500	761.500	393.500	2.828	761	393	1	1	1.128	1.128	0.000	1.000	1.414	219	219	NaN	NaN	0	219	761	393	135.000	1.000	1.000	1.000	1.000
469	9	198.000	1.732	196	196	201	1177.833	395.056	1177.839	395.065	13.314	1176	393	4	5	5.506	2.081	124.764	0.638	6.403	1782	198	-61.865	3953.246	0	1782	1176	393	128.660	2.828	2.645	0.378	0.720
470	371	208.984	5.810	209	190	223	524.516	403.705	524.481	403.677	148.409	499	394	44	20	35.443	13.328	172.965	0.212	45.354	77533	209	-2.968	129.686	0	77533	499	401	165.964	20.000	2.659	0.376	0.606
471	32	212.938	8.060	214	192	223	309.156	400.156	309.157	400.198	31.213	305	395	8	10	10.124	4.024	62.259	0.413	12.207	6814	214	17.498	-824.666	0	6814	306	405	55.008	6.579	2.516	0.397	0.621
472	23	219.043	2.011	220	214	223	762.109	399.065	762.112	399.051	22.971	760	395	5	8	6.193	4.728	82.238	0.548	8.246	5038	220	NaN	-7804.623	0	5038	760	395	104.036	5.000	1.310	0.763	0.730
473	2	192.000	1.414	191	191	193	492.500	397.000	492.500	397.003	4.828	492	396	1	2	2.257	1.128	90.000	1.000	2.236	384	193	-25.127	563.137	0	384	492	396	116.565	1.000	2.000	0.500	1.000
474	3	196.000	0.000	196	196	196	544.500	396.500	544.501	396.500	6.243	543	396	3	1	3.385	1.128	0.000	0.967	3.162	588	196	NaN	-886.515	0	588	543	396	161.565	1.000	3.000	0.333	1.000
475	1	194.000	0.000	194	194	194	968.500	396.500	968.500	396.500	2.828	968	396	1	1	1.128	1.128	0.000	1.000	1.414	194	194	NaN	NaN	0	194	968	396	135.000	1.000	1.000	1.000	1.000
476	32	202.656	1.789	203	199	206	1129.938	399.906	1129.933	399.910	23.556	1127	396	6	8	8.357	4.875	115.813	0.725	9.434	6485	203	NaN	-5236.937	0	6485	1128	396	122.005	5.697	1.714	0.583	0.821
477	1	218.000	0.000	218	218	218	888.500	397.500	888.500	397.500	2.828	888	397	1	1	1.128	1.128	0.000	1.000	1.414	218	218	-27.094	650.011	0	218	888	397	135.000	1.000	1.000	1.000	1.000
478	1	208.000	0.000	208	208	208	1042.500	397.500	1042.500	397.500	2.828	1042	397	1	1	1.128	1.128	0.000	1.000	1.414	208	208	NaN	NaN	0	208	1042	397	135.000	1.000	1.000	1.000	1.000
479	251	212.124	7.070	215	185	222	671.022	412.600	671.036	412.683	114.024	654	398	28	31	33.579	9.517	129.014	0.243	39.699	53243	214	-0.476	-40.390	0	53243	655	399	130.914	14.898	3.528	0.283	0.549
480	14	197.857	15.835	206	174	222	402.071	401.071	402.118	401.083	13.314	400	399	5	4	4.836	3.686	24.985	0.993	5.831	2770	203	3.707	-74.988	0	2770	400	403	30.964	4.000	1.312	0.762	0.848
481	4	205.250	0.500	205	205	206	484.000	400.500	484.001	400.502	7.657	483	399	2	3	3.216	1.583	121.717	0.857	3.606	821	205	0.993	-0.765	0	821	483	399	123.690	2.000	2.031	0.492	0.800
482	1	214.000	0.000	214	214	214	607.500	399.500	607.500	399.500	2.828	607	399	1	1	1.128	1.128	0.000	1.000	1.414	214	214	NaN	-646.011	0	214	607	399	135.000	1.000	1.000	1.000	1.000
483	3	195.667	1.155	195	195	197	1049.500	400.500	1049.500	400.503	6.828	1049	399	1	3	3.385	1.128	90.000	0.809	3.162	587	195	NaN	-900.249	0	587	1049	399	108.435	1.000	3.000	0.333	1.000
484	1	197.000	0.000	197	197	197	1051.500	399.500	1051.500	399.500	2.828	1051	399	1	1	1.128	1.128	0.000	1.000	1.414	197	197	NaN	-595.010	0	197	1051	399	135.000	1.000	1.000	1.000	1.000
485	21	217.429	3.075	219	212	222	394.786	403.976	394.779	403.968	22.385	391	400	7	7	7.527	3.552	38.489	0.527	9.899	4566	218	NaN	-14522.029	0	4566	391	407	45.000	4.923	2.119	0.472	0.677
486	127	208.425	9.396	214	185	223	260.610	408.012	260.620	408.022	68.669	255	401	15	16	15.319	10.556	53.504	0.338	19.849	26470	210	-4.587	112.483	0	26470	256	417	49.086	12.978	1.451	0.689	0.692
487	1	201.000	0.000	201	201	201	643.500	401.500	643.500	401.500	2.828	643	401	1	1	1.128	1.128	0.000	1.000	1.414	201	201	NaN	NaN	0	201	643	401	135.000	1.000	1.000	1.000	1.000
488	4	210.000	0.816	210	209	211	720.250	402.750	720.250	402.748	7.657	719	401	2	3	3.192	1.596	71.565	0.857	3.606	840	210	0.687	-1.000	0	840	719	404	56.310	2.000	2.000	0.500	0.800
489	1	209.000	0.000	209	209	209	932.500	401.500	932.500	401.500	2.828	932	401	1	1	1.128	1.128	0.000	1.000	1.414	209	209	-26.527	623.011	0	209	932	401	135.000	1.000	1.000	1.000	1.000
490	1	195.000	0.000	195	195	195	1085.500	401.500	1085.500	401.500	2.828	1085	401	1	1	1.128	1.128	0.000	1.000	1.414	195	195	NaN	NaN	0	195	1085	401	135.000	1.000	1.000	1.000	1.000
491	1	200.000	0.000	200	200	200	1110.500	401.500	1110.500	401.500	2.828	1110	401	1	1	1.128	1.128	0.000	1.000	1.414	200	200	-25.948	596.010	0	200	1110	401	135.000	1.000	1.000	1.000	1.000
492	1	213.000	0.000	213	213	213	934.500	402.500	934.500	402.500	2.828	934	402	1	1	1.128	1.128	0.000	1.000	1.414	213	213	NaN	NaN	0	213	934	402	135.000	1.000	1.000	1.000	1.000
493	1	209.000	0.000	209	209	209	932.500	403.500	932.500	403.500	2.828	932	403	1	1	1.128	1.128	0.000	1.000	1.414	209	209	-26.527	623.011	0	209	932	403	135.000	1.000	1.000	1.000	1.000
494	67	207.478	9.783	214	188	221	277.739	409.366	277.818	409.350	47.598	271	404	13	13	10.583	8.060	129.389	0.372	14.422	13901	210	0.228	-21.668	0	13901	271	405	123.690	11.099	1.313	0.762	0.604
495	40	210.575	8.391	210	190	222	399.100	409.825	399.096	409.856	31.799	395	404	7	12	12.908	3.945	71.062	0.497	13.416	8423	212	-4.004	109.840	0	8423	396	416	63.435	5.034	3.272	0.306	0.714
496	5	209.000	1.225	209	207	210	935.900	405.100	935.895	405.101	9.899	934	404	4	2	3.702	1.720	15.482	0.641	4.472	1045	209	-40.628	1496.800	0	1045	934	406	26.565	2.000	2.152	0.465	0.714
497	1	216.000	0.000	216	216	216	303.500	405.500	303.500	405.500	2.828	303	405	1	1	1.128	1.128	0.000	1.000	1.414	216	216	NaN	-652.011	0	216	303	405	135.000	1.000	1.000	1.000	1.000
498	2	217.000	2.828	215	215	219	350.000	405.500	350.005	405.500	4.243	349	405	2	1	2.257	1.128	0.000	1.000	2.236	434	219	-34.805	1144.328	0	434	349	405	153.435	1.000	2.000	0.500	1.000
499	2	206.500	14.849	196	196	217	423.000	407.000	422.975	406.975	5.657	422	406	2	2	2.596	0.981	135.000	0.785	2.828	413	217	NaN	-15735.741	0	413	422	406	135.000	1.414	2.646	0.378	0.667
500	1	214.000	0.000	214	214	214	486.500	406.500	486.500	406.500	2.828	486	406	1	1	1.128	1.128	0.000	1.000	1.414	214	214	NaN	NaN	0	214	486	406	135.000	1.000	1.000	1.000	1.000
501	96	212.438	2.112	211	207	220	580.260	410.010	580.251	410.009	75.740	567	406	26	9	22.668	5.392	3.688	0.210	26.077	20394	212	-48.289	5116.337	0	20394	567	411	4.399	8.879	4.204	0.238	0.598
502	3	199.000	1.000	198	198	200	1090.167	407.500	1090.168	407.502	7.657	1089	406	2	3	3.213	1.189	118.155	0.643	3.606	597	199	NaN	-1821.337	0	597	1089	406	123.690	1.790	2.702	0.370	0.667
503	2	195.000	0.000	195	195	195	1107.500	407.000	1107.500	407.000	4.828	1107	406	1	2	2.257	1.128	90.000	1.000	2.236	390	195	NaN	-1175.020	0	390	1107	406	116.565	1.000	2.000	0.500	1.000
504	2	197.000	0.000	197	197	197	1176.500	407.000	1176.500	407.000	4.828	1176	406	1	2	2.257	1.128	90.000	1.000	2.236	394	197	NaN	-1187.021	0	394	1176	406	116.565	1.000	2.000	0.500	1.000
505	2233	209.036	8.413	207	169	236	507.999	452.790	508.004	452.850	686.021	431	407	153	105	126.640	22.451	143.220	0.060	174.063	466777	209	-0.122	-18.509	0	466777	431	414	151.521	42.423	5.641	0.177	0.387
506	156	209.385	6.402	204	198	224	921.949	421.949	921.936	421.905	99.296	914	407	16	28	20.172	9.847	63.263	0.199	29.732	32664	208	-6.582	274.496	0	32664	917	435	70.346	16.000	2.049	0.488	0.476
507	1	212.000	0.000	212	212	212	989.500	407.500	989.500	407.500	2.828	989	407	1	1	1.128	1.128	0.000	1.000	1.414	212	212	-26.718	632.011	0	212	989	407	135.000	1.000	1.000	1.000	1.000
508	1	198.000	0.000	198	198	198	1105.500	407.500	1105.500	407.500	2.828	1105	407	1	1	1.128	1.128	0.000	1.000	1.414	198	198	-25.818	590.010	0	198	1105	407	135.000	1.000	1.000	1.000	1.000
509	407	200.811	10.561	193	166	222	363.385	426.571	363.150	426.393	119.439	346	408	32	34	32.646	15.874	133.095	0.359	40.804	81730	199	-1.536	39.196	0	81730	348	408	126.027	23.335	2.057	0.486	0.677
510	1	211.000	0.000	211	211	211	506.500	408.500	506.500	408.500	2.828	506	408	1	1	1.128	1.128	0.000	1.000	1.414	211	211	NaN	-637.011	0	211	506	408	135.000	1.000	1.000	1.000	1.000
511	153	210.065	2.184	210	205	216	697.199	413.637	697.203	413.654	61.598	687	408	22	12	21.235	9.174	19.362	0.507	23.707	32140	210	-53.684	3214.219	0	32140	687	419	27.646	12.000	2.315	0.432	0.750
512	73	212.151	1.391	212	209	216	600.541	413.801	600.551	413.801	36.042	594	409	12	11	11.640	7.985	140.017	0.706	14.142	15487	212	NaN	-14367.751	0	15487	594	409	135.000	9.739	1.458	0.686	0.785
513	1	214.000	0.000	214	214	214	477.500	410.500	477.500	410.500	2.828	477	410	1	1	1.128	1.128	0.000	1.000	1.414	214	214	NaN	NaN	0	214	477	410	135.000	1.000	1.000	1.000	1.000
514	34	212.353	6.976	207	199	224	657.559	415.000	657.588	415.006	34.627	652	410	10	9	8.219	5.267	165.700	0.356	10.817	7220	212	-10.555	373.597	0	7220	655	410	123.690	8.445	1.560	0.641	0.540
515	80	224.625	2.918	221	220	229	768.575	415.712	768.597	415.751	51.012	762	410	14	13	13.962	7.296	125.255	0.386	15.620	17970	225	-44.422	2868.972	0	17970	764	410	129.806	11.166	1.914	0.523	0.595
516	362	206.108	4.558	206	195	220	1106.017	418.014	1106.016	418.047	126.610	1087	410	39	21	35.216	13.088	167.965	0.284	39.205	74611	206	11.599	-693.737	0	74611	1087	417	174.144	16.048	2.691	0.372	0.688
517	1	201.000	0.000	201	201	201	1066.500	411.500	1066.500	411.500	2.828	1066	411	1	1	1.128	1.128	0.000	1.000	1.414	201	201	NaN	-607.010	0	201	1066	411	135.000	1.000	1.000	1.000	1.000
518	19	208.579	10.875	204	184	222	272.605	414.395	272.550	414.416	23.556	268	412	8	4	7.326	3.302	178.980	0.430	8.544	3963	212	-8.822	175.955	0	3963	268	413	159.444	4.000	2.218	0.451	0.691
519	66	212.076	2.586	211	205	222	520.909	417.288	520.905	417.291	33.213	517	412	9	11	11.485	7.317	119.162	0.752	12.728	13997	212	-45.971	2558.169	0	13997	517	412	135.000	8.327	1.570	0.637	0.846
520	38	212.632	5.673	217	197	220	881.842	417.026	881.824	417.052	39.941	877	412	9	10	8.087	5.983	107.433	0.299	10.440	8080	214	-10.516	443.802	0	8080	880	422	73.301	8.406	1.352	0.740	0.571
521	62	204.645	5.444	200	197	217	1059.242	417.000	1059.290	417.033	32.627	1054	412	11	10	10.199	7.740	162.229	0.732	11.314	12688	203	-11.017	510.238	0	12688	1056	412	135.000	8.856	1.318	0.759	0.790
522	1	194.000	0.000	194	194	194	1117.500	412.500	1117.500	412.500	2.828	1117	412	1	1	1.128	1.128	0.000	1.000	1.414	194	194	NaN	-586.010	0	194	1117	412	135.000	1.000	1.000	1.000	1.000
523	503	202.252	11.679	191	175	227	255.069	429.651	255.008	429.617	173.622	232	413	44	31	41.015	15.615	153.934	0.210	45.354	101733	202	0.031	-2.217	0	101733	232	429	165.964	21.922	2.627	0.381	0.600
524	4	201.250	1.258	201	200	203	485.250	414.250	485.250	414.246	7.657	484	413	2	3	3.192	1.596	108.435	0.857	3.606	805	201	-49.499	2251.508	0	805	484	413	123.690	2.000	2.000	0.500	0.800
525	1	211.000	0.000	211	211	211	545.500	413.500	545.500	413.500	2.828	545	413	1	1	1.128	1.128	0.000	1.000	1.414	211	211	NaN	NaN	0	211	545	413	135.000	1.000	1.000	1.000	1.000
526	1	201.000	0.000	201	201	201	986.500	413.500	986.500	413.500	2.828	986	413	1	1	1.128	1.128	0.000	1.000	1.414	201	201	NaN	NaN	0	201	986	413	135.000	1.000	1.000	1.000	1.000
527	25	203.280	5.176	202	197	218	1071.540	415.140	1071.512	415.145	25.556	1067	413	10	4	9.265	3.435	1.013	0.481	10.440	5082	202	189.920	-16605.238	0	5082	1067	413	163.301	4.000	2.697	0.371	0.685
528	69	211.406	2.060	211	207	218	729.239	420.601	729.239	420.618	45.698	722	414	11	13	11.410	7.700	102.668	0.415	13.601	14587	211	-46.681	2171.823	0	14587	728	414	107.103	10.989	1.482	0.675	0.663
529	10	196.700	3.860	194	190	202	989.100	415.700	989.114	415.698	12.485	987	414	4	3	4.325	2.944	9.720	0.806	5.000	1967	197	-30.414	1256.602	0	1967	987	417	36.870	3.000	1.469	0.681	0.870
530	11	198.455	12.477	193	183	215	386.682	417.591	386.722	417.614	12.485	385	415	3	5	4.982	2.811	103.283	0.887	5.385	2183	193	-6.042	115.207	0	2183	386	415	111.801	3.000	1.772	0.564	0.846
531	4	202.250	3.862	200	200	208	531.000	416.750	530.995	416.739	8.485	530	415	2	3	2.887	1.764	104.872	0.698	3.606	809	201	1.110	-0.703	0	809	530	415	123.690	2.000	1.637	0.611	0.727
532	1	216.000	0.000	216	216	216	545.500	415.500	545.500	415.500	2.828	545	415	1	1	1.128	1.128	0.000	1.000	1.414	216	216	-26.969	644.011	0	216	545	415	135.000	1.000	1.000	1.000	1.000
533	9	220.000	1.803	220	216	222	779.944	418.278	779.943	418.275	14.142	778	416	4	5	4.767	2.404	66.199	0.565	5.385	1980	220	NaN	-8239.188	0	1980	779	421	68.199	3.480	1.983	0.504	0.621
534	2	194.500	0.707	194	194	195	1159.000	416.500	1158.999	416.500	4.243	1158	416	2	1	2.257	1.128	0.000	1.000	2.236	389	195	-36.118	1159.034	0	389	1158	416	153.435	1.000	2.000	0.500	1.000
535	3	192.333	0.577	192	192	193	1227.167	416.833	1227.167	416.833	5.657	1226	416	2	2	2.365	1.615	135.000	1.000	2.828	577	192	2.809E-5	-1.500	0	577	1226	416	135.000	2.000	1.464	0.683	0.857
536	1	207.000	0.000	207	207	207	545.500	417.500	545.500	417.500	2.828	545	417	1	1	1.128	1.128	0.000	1.000	1.414	207	207	NaN	NaN	0	207	545	417	135.000	1.000	1.000	1.000	1.000
537	46	209.848	6.831	211	194	222	905.217	424.804	905.247	424.851	40.527	902	417	7	14	11.924	4.912	81.108	0.352	14.318	9653	211	26.821	-1391.458	0	9653	903	417	102.095	6.826	2.428	0.412	0.597
538	139	209.971	2.163	211	204	218	945.701	427.169	945.704	427.186	72.184	934	417	18	22	17.098	10.351	116.864	0.335	24.083	29186	210	NaN	-23862.873	0	29186	934	423	138.366	16.873	1.652	0.605	0.574
539	1	216.000	0.000	216	216	216	591.500	418.500	591.500	418.500	2.828	591	418	1	1	1.128	1.128	0.000	1.000	1.414	216	216	NaN	-652.011	0	216	591	418	135.000	1.000	1.000	1.000	1.000
540	1	218.000	0.000	218	218	218	909.500	418.500	909.500	418.500	2.828	909	418	1	1	1.128	1.128	0.000	1.000	1.414	218	218	NaN	-658.011	0	218	909	418	135.000	1.000	1.000	1.000	1.000
541	15	205.733	0.704	206	205	207	1030.700	420.967	1030.703	420.969	16.142	1028	418	5	6	5.663	3.373	123.119	0.723	6.708	3086	206	NaN	-3185.590	0	3086	1030	418	116.565	4.243	1.679	0.596	0.750
542	2	203.000	0.000	203	203	203	1052.500	419.000	1052.500	418.999	4.828	1052	418	1	2	2.257	1.128	90.000	1.000	2.236	406	203	-5.029E-8	-2.000	0	406	1052	418	116.565	1.000	2.000	0.500	1.000
543	1	217.000	0.000	217	217	217	378.500	419.500	378.500	419.500	2.828	378	419	1	1	1.128	1.128	0.000	1.000	1.414	217	217	NaN	-655.011	0	217	378	419	135.000	1.000	1.000	1.000	1.000
544	2	214.500	3.536	212	212	217	545.000	420.000	545.005	419.995	5.657	544	419	2	2	2.596	0.981	45.000	0.785	2.828	429	217	-34.062	1107.530	0	429	544	421	45.000	1.414	2.646	0.378	0.667
545	1	209.000	0.000	209	209	209	911.500	419.500	911.500	419.500	2.828	911	419	1	1	1.128	1.128	0.000	1.000	1.414	209	209	NaN	-631.011	0	209	911	419	135.000	1.000	1.000	1.000	1.000
546	1	215.000	0.000	215	215	215	547.500	420.500	547.500	420.500	2.828	547	420	1	1	1.128	1.128	0.000	1.000	1.414	215	215	-26.906	641.011	0	215	547	420	135.000	1.000	1.000	1.000	1.000
547	67	209.448	8.737	208	190	227	584.679	424.172	584.696	424.223	41.799	577	420	14	9	14.568	5.856	30.365	0.482	16.643	14033	208	3.320	-114.415	0	14033	577	429	32.735	7.810	2.488	0.402	0.775
548	9	225.556	1.509	226	223	228	763.389	422.167	763.392	422.162	10.485	762	420	3	4	3.919	2.924	69.699	1.000	4.472	2030	226	NaN	-7608.808	0	2030	762	424	63.435	3.000	1.340	0.746	0.857
549	1	217.000	0.000	217	217	217	277.500	421.500	277.500	421.500	2.828	277	421	1	1	1.128	1.128	0.000	1.000	1.414	217	217	-27.031	647.011	0	217	277	421	135.000	1.000	1.000	1.000	1.000
550	4	220.750	1.893	222	218	222	281.250	422.000	281.254	421.999	8.485	280	421	3	2	2.887	1.764	14.872	0.698	3.606	883	222	NaN	-3093.534	0	883	280	423	33.690	2.000	1.637	0.611	0.727
551	36	193.472	5.321	194	172	200	1222.778	425.778	1222.787	425.784	24.385	1220	421	6	9	8.965	5.113	114.242	0.761	10.296	6965	195	-21.591	641.902	0	6965	1220	421	119.055	6.000	1.753	0.570	0.809
552	3	212.333	2.309	211	211	215	487.500	422.500	487.494	422.500	6.243	486	422	3	1	3.385	1.128	0.000	0.967	3.162	637	211	NaN	-674.338	0	637	486	422	161.565	1.000	3.000	0.333	1.000
553	1	192.000	0.000	192	192	192	984.500	422.500	984.500	422.500	2.828	984	422	1	1	1.128	1.128	0.000	1.000	1.414	192	192	-25.423	572.010	0	192	984	422	135.000	1.000	1.000	1.000	1.000
554	1	220.000	0.000	220	220	220	425.500	423.500	425.500	423.500	2.828	425	423	1	1	1.128	1.128	0.000	1.000	1.414	220	220	NaN	-664.011	0	220	425	423	135.000	1.000	1.000	1.000	1.000
555	1	205.000	0.000	205	205	205	577.500	423.500	577.500	423.500	2.828	577	423	1	1	1.128	1.128	0.000	1.000	1.414	205	205	NaN	NaN	0	205	577	423	135.000	1.000	1.000	1.000	1.000
556	1	213.000	0.000	213	213	213	671.500	423.500	671.500	423.500	2.828	671	423	1	1	1.128	1.128	0.000	1.000	1.414	213	213	-26.781	635.011	0	213	671	423	135.000	1.000	1.000	1.000	1.000
557	4	199.750	8.342	194	194	212	714.000	424.250	713.991	424.278	8.485	713	423	2	3	2.887	1.764	75.128	0.698	3.606	799	198	-12.855	388.716	0	799	713	426	56.310	2.000	1.637	0.611	0.727
558	6	221.667	1.033	222	220	223	879.833	425.333	879.832	425.333	10.485	878	423	3	4	4.387	1.742	57.757	0.686	5.000	1330	222	-0.447	-0.640	0	1330	878	427	53.130	2.502	2.519	0.397	0.706
559	1	219.000	0.000	219	219	219	1111.500	423.500	1111.500	423.500	2.828	1111	423	1	1	1.128	1.128	0.000	1.000	1.414	219	219	NaN	-661.011	0	219	1111	423	135.000	1.000	1.000	1.000	1.000
560	1	194.000	0.000	194	194	194	1209.500	423.500	1209.500	423.500	2.828	1209	423	1	1	1.128	1.128	0.000	1.000	1.414	194	194	-25.555	578.010	0	194	1209	423	135.000	1.000	1.000	1.000	1.000
561	1	215.000	0.000	215	215	215	385.500	424.500	385.500	424.500	2.828	385	424	1	1	1.128	1.128	0.000	1.000	1.414	215	215	-26.906	641.011	0	215	385	424	135.000	1.000	1.000	1.000	1.000
562	28	209.786	8.509	208	192	224	663.179	428.321	663.193	428.296	30.042	658	424	12	8	13.708	2.601	31.759	0.390	14.422	5874	209	-8.492	238.879	0	5874	658	432	33.690	3.837	5.271	0.190	0.691
563	2	211.000	2.828	209	209	213	884.000	425.500	883.995	425.500	4.243	883	425	2	1	2.257	1.128	0.000	1.000	2.236	422	213	-25.555	594.571	0	422	883	425	153.435	1.000	2.000	0.500	1.000
564	2	200.500	2.121	199	199	202	1025.000	425.500	1025.003	425.500	4.243	1024	425	2	1	2.257	1.128	0.000	1.000	2.236	401	202	0.000	-2.000	0	401	1024	425	153.435	1.000	2.000	0.500	1.000
565	3	194.333	2.082	192	192	196	1127.167	425.833	1127.164	425.835	5.657	1126	425	2	2	2.365	1.615	135.000	1.000	2.828	583	195	NaN	-2053.032	0	583	1126	425	135.000	2.000	1.464	0.683	0.857
566	2	225.000	0.000	225	225	225	769.000	426.500	769.000	426.500	4.243	768	426	2	1	2.257	1.128	0.000	1.000	2.236	450	225	NaN	-1355.023	0	450	768	426	153.435	1.000	2.000	0.500	1.000
567	3	205.333	5.686	199	199	210	1073.167	427.500	1073.177	427.518	7.657	1072	426	2	3	3.213	1.189	118.155	0.643	3.606	616	207	-23.574	604.881	0	616	1072	426	123.690	1.790	2.702	0.370	0.667
568	12	200.750	2.301	201	194	203	1175.917	428.333	1175.921	428.336	16.142	1173	426	6	4	4.964	3.078	169.808	0.579	6.325	2409	201	-48.514	2497.165	0	2409	1173	428	161.565	4.000	1.613	0.620	0.667
569	6	202.500	9.813	198	190	217	586.667	428.667	586.652	428.649	8.485	585	427	3	3	3.140	2.433	135.000	1.000	3.606	1215	201	15.155	-504.906	0	1215	586	427	123.690	2.828	1.291	0.775	0.800
570	1	213.000	0.000	213	213	213	709.500	427.500	709.500	427.500	2.828	709	427	1	1	1.128	1.128	0.000	1.000	1.414	213	213	NaN	NaN	0	213	709	427	135.000	1.000	1.000	1.000	1.000
571	37	195.649	4.008	196	187	203	1206.770	430.554	1206.776	430.586	24.142	1203	427	7	8	9.162	5.142	127.809	0.798	10.630	7239	196	-27.308	1168.243	0	7239	1203	427	131.186	6.107	1.782	0.561	0.860
572	1	199.000	0.000	199	199	199	520.500	428.500	520.500	428.500	2.828	520	428	1	1	1.128	1.128	0.000	1.000	1.414	199	199	NaN	-601.010	0	199	520	428	135.000	1.000	1.000	1.000	1.000
573	172	214.163	5.578	216	189	221	637.180	435.238	637.177	435.230	103.054	622	428	33	15	24.333	9.000	171.054	0.204	33.242	36836	216	-16.755	656.866	0	36836	622	428	173.089	14.084	2.704	0.370	0.536
574	3	199.667	3.786	197	197	204	792.833	429.167	792.840	429.171	5.657	792	428	2	2	2.365	1.615	135.000	1.000	2.828	599	198	NaN	-2772.519	0	599	792	428	135.000	2.000	1.464	0.683	0.857
575	3	197.667	0.577	198	197	198	1153.167	429.500	1153.166	429.498	7.657	1152	428	2	3	3.213	1.189	118.155	0.643	3.606	593	198	-31.395	877.581	0	593	1152	428	123.690	1.790	2.702	0.370	0.667
576	2	204.500	0.707	204	204	205	524.000	430.000	523.999	429.999	5.657	523	429	2	2	2.596	0.981	135.000	0.785	2.828	409	205	NaN	-1235.034	0	409	523	429	135.000	1.414	2.646	0.378	0.667
577	5	208.800	9.576	216	193	216	880.500	430.500	880.473	430.504	8.485	879	429	3	3	3.732	1.706	31.717	0.873	4.243	1044	212	-8.684	217.296	0	1044	879	432	45.000	2.239	2.188	0.457	0.714
578	1	200.000	0.000	200	200	200	240.500	430.500	240.500	430.500	2.828	240	430	1	1	1.128	1.128	0.000	1.000	1.414	200	200	NaN	-604.010	0	200	240	430	135.000	1.000	1.000	1.000	1.000
579	1	201.000	0.000	201	201	201	489.500	430.500	489.500	430.500	2.828	489	430	1	1	1.128	1.128	0.000	1.000	1.414	201	201	NaN	NaN	0	201	489	430	135.000	1.000	1.000	1.000	1.000
580	1	215.000	0.000	215	215	215	679.500	430.500	679.500	430.500	2.828	679	430	1	1	1.128	1.128	0.000	1.000	1.414	215	215	NaN	-649.011	0	215	679	430	135.000	1.000	1.000	1.000	1.000
581	365	207.956	6.298	209	183	223	981.853	444.755	981.822	444.834	205.179	965	430	36	36	26.048	17.841	10.538	0.109	40.311	75904	207	-5.537	230.475	0	75904	965	460	29.745	35.042	1.460	0.685	0.367
582	1	201.000	0.000	201	201	201	1068.500	430.500	1068.500	430.500	2.828	1068	430	1	1	1.128	1.128	0.000	1.000	1.414	201	201	-26.013	599.010	0	201	1068	430	135.000	1.000	1.000	1.000	1.000
583	1	197.000	0.000	197	197	197	1150.500	430.500	1150.500	430.500	2.828	1150	430	1	1	1.128	1.128	0.000	1.000	1.414	197	197	-25.753	587.010	0	197	1150	430	135.000	1.000	1.000	1.000	1.000
584	34	203.353	7.615	204	192	221	531.324	433.471	531.313	433.488	24.142	526	431	10	5	10.179	4.253	170.006	0.733	10.440	6914	204	0.469	-0.655	0	6914	526	433	163.301	4.770	2.394	0.418	0.840
585	1	201.000	0.000	201	201	201	544.500	431.500	544.500	431.500	2.828	544	431	1	1	1.128	1.128	0.000	1.000	1.414	201	201	NaN	NaN	0	201	544	431	135.000	1.000	1.000	1.000	1.000
586	84	208.393	9.232	202	186	223	381.917	439.488	381.853	439.564	74.669	370	432	21	15	19.853	5.387	38.760	0.189	25.239	17505	210	3.321	-123.354	0	17505	370	446	33.690	9.849	3.685	0.271	0.500
587	1	194.000	0.000	194	194	194	1008.500	432.500	1008.500	432.500	2.828	1008	432	1	1	1.128	1.128	0.000	1.000	1.414	194	194	-25.555	578.010	0	194	1008	432	135.000	1.000	1.000	1.000	1.000
588	4	197.500	3.873	194	194	203	1121.500	433.750	1121.498	433.757	7.071	1120	433	3	2	2.734	1.863	0.000	1.000	3.162	790	197	-32.351	1274.718	0	790	1120	433	161.565	2.000	1.468	0.681	0.800
589	166	209.175	10.712	214	174	230	234.452	449.898	234.430	449.978	95.882	227	434	20	28	20.641	10.240	116.778	0.227	30.871	34723	212	-4.796	97.573	0	34723	234	434	114.905	15.708	2.016	0.496	0.515
590	103	209.097	1.958	211	202	214	562.743	441.461	562.744	441.460	52.770	554	434	14	14	13.347	9.826	51.805	0.465	15.232	21537	209	-61.317	4681.125	0	21537	554	442	23.199	11.552	1.358	0.736	0.763
591	1	200.000	0.000	200	200	200	1212.500	434.500	1212.500	434.500	2.828	1212	434	1	1	1.128	1.128	0.000	1.000	1.414	200	200	NaN	-604.010	0	200	1212	434	135.000	1.000	1.000	1.000	1.000
592	3	187.000	15.133	170	170	199	225.833	436.167	225.803	436.157	5.657	225	435	2	2	2.365	1.615	135.000	1.000	2.828	561	192	-4.639	74.059	0	561	225	435	135.000	2.000	1.464	0.683	0.857
593	17	207.647	4.242	205	204	216	547.382	437.206	547.389	437.184	22.971	544	435	7	6	5.178	4.180	70.462	0.405	7.280	3530	206	-19.727	1123.454	0	3530	544	437	15.945	6.000	1.239	0.807	0.557
594	8	209.125	7.772	212	198	219	574.500	437.250	574.523	437.232	10.485	573	435	3	4	3.978	2.560	65.593	0.914	4.472	1673	212	-13.572	405.079	0	1673	573	439	63.435	3.000	1.554	0.644	0.800
595	4	216.000	3.559	219	212	219	748.000	436.000	747.999	436.007	5.657	747	435	2	2	2.257	2.257	0.000	1.000	2.828	864	219	NaN	-1716.835	0	864	747	435	135.000	2.000	1.000	1.000	1.000
596	2	208.000	2.828	206	206	210	878.000	435.500	877.996	435.500	4.243	877	435	2	1	2.257	1.128	0.000	1.000	2.236	416	210	NaN	-1382.586	0	416	877	435	153.435	1.000	2.000	0.500	1.000
597	1	199.000	0.000	199	199	199	920.500	435.500	920.500	435.500	2.828	920	435	1	1	1.128	1.128	0.000	1.000	1.414	199	199	NaN	-601.010	0	199	920	435	135.000	1.000	1.000	1.000	1.000
598	10	203.200	3.615	202	200	213	1123.800	437.200	1123.795	437.212	13.314	1122	435	4	5	5.170	2.463	59.698	0.709	5.831	2032	202	-32.593	1228.278	0	2032	1122	440	59.036	3.480	2.099	0.476	0.741
599	2	208.000	12.728	199	199	217	394.000	436.500	394.022	436.500	4.243	393	436	2	1	2.257	1.128	0.000	1.000	2.236	416	217	-11.365	252.283	0	416	393	436	153.435	1.000	2.000	0.500	1.000
600	2	187.500	7.778	182	182	193	1001.500	437.000	1001.500	437.015	4.828	1001	436	1	2	2.257	1.128	90.000	1.000	2.236	375	193	NaN	-4769.445	0	375	1001	436	116.565	1.000	2.000	0.500	1.000
601	2	201.500	0.707	201	201	202	539.000	437.500	538.999	437.500	4.243	538	437	2	1	2.257	1.128	0.000	1.000	2.236	403	202	NaN	-1217.034	0	403	538	437	153.435	1.000	2.000	0.500	1.000
602	51	210.569	7.234	204	198	223	587.559	440.951	587.573	440.904	33.799	580	437	13	7	11.307	5.743	21.642	0.561	13.928	10739	211	9.673	-417.347	0	10739	580	443	21.038	7.000	1.969	0.508	0.756
603	2	195.500	14.849	185	185	206	228.500	439.000	228.500	439.027	4.828	228	438	1	2	2.257	1.128	90.000	1.000	2.236	391	206	-7.958	152.921	0	391	228	438	116.565	1.000	2.000	0.500	1.000
604	4	200.000	2.449	200	197	203	543.500	438.750	543.505	438.747	7.071	542	438	3	2	2.734	1.863	0.000	1.000	3.162	800	200	0.454	-0.954	0	800	542	438	161.565	2.000	1.468	0.681	0.800
605	207	213.237	8.110	218	180	229	745.374	452.394	745.384	452.414	94.225	736	438	18	26	22.481	11.724	67.477	0.293	29.155	44140	215	8.548	-397.492	0	44140	737	464	59.036	17.151	1.918	0.521	0.587
606	2	219.500	2.121	218	218	221	760.000	438.500	759.997	438.500	4.243	759	438	2	1	2.257	1.128	0.000	1.000	2.236	439	221	NaN	-1387.509	0	439	759	438	153.435	1.000	2.000	0.500	1.000
607	153	204.745	7.008	203	187	222	956.016	447.827	956.070	447.812	81.397	950	438	15	22	20.286	9.603	67.639	0.290	23.854	31326	204	-4.592	173.331	0	31326	950	458	56.976	12.489	2.113	0.473	0.657
608	32	198.062	5.352	196	191	218	1060.625	443.281	1060.602	443.292	28.385	1057	438	8	9	7.680	5.305	71.351	0.499	9.849	6338	197	-9.997	501.995	0	6338	1057	447	66.038	7.037	1.448	0.691	0.646
609	56	202.482	1.440	202	199	206	1190.518	441.679	1190.510	441.679	36.627	1185	438	12	8	11.882	6.001	157.984	0.525	14.422	11339	202	-71.716	5621.026	0	11339	1185	438	146.310	7.234	1.980	0.505	0.742
610	2	208.000	7.071	203	203	213	688.000	439.500	688.013	439.500	4.243	687	439	2	1	2.257	1.128	0.000	1.000	2.236	416	213	0.000	-2.000	0	416	687	439	153.435	1.000	2.000	0.500	1.000
611	12	212.083	8.084	208	196	224	763.583	441.583	763.596	441.574	12.485	762	439	3	5	5.444	2.807	72.007	0.967	5.831	2545	213	-14.269	390.112	0	2545	762	444	59.036	3.000	1.939	0.516	0.889
612	2	195.500	4.950	192	192	199	1172.000	439.500	1172.010	439.500	4.243	1171	439	2	1	2.257	1.128	0.000	1.000	2.236	391	199	3.307E-11	-2.000	0	391	1171	439	153.435	1.000	2.000	0.500	1.000
613	75	202.520	2.522	203	196	208	1215.740	447.247	1215.739	447.254	77.397	1204	439	19	13	14.077	6.784	15.453	0.157	19.925	15189	203	-46.215	3009.604	0	15189	1204	450	17.526	12.576	2.075	0.482	0.440
614	1	200.000	0.000	200	200	200	1226.500	439.500	1226.500	439.500	2.828	1226	439	1	1	1.128	1.128	0.000	1.000	1.414	200	200	-25.948	596.010	0	200	1226	439	135.000	1.000	1.000	1.000	1.000
615	2	207.000	2.828	205	205	209	239.500	441.000	239.500	440.995	4.828	239	440	1	2	2.257	1.128	90.000	1.000	2.236	414	209	0.000	-2.000	0	414	239	440	116.565	1.000	2.000	0.500	1.000
616	1	217.000	0.000	217	217	217	767.500	440.500	767.500	440.500	2.828	767	440	1	1	1.128	1.128	0.000	1.000	1.414	217	217	-27.031	647.011	0	217	767	440	135.000	1.000	1.000	1.000	1.000
617	3	198.333	2.309	197	197	201	1041.167	441.500	1041.163	441.493	7.657	1040	440	2	3	3.213	1.189	118.155	0.643	3.606	595	197	NaN	-2065.733	0	595	1040	440	123.690	1.790	2.702	0.370	0.667
618	4	194.500	7.326	187	187	203	636.000	442.000	635.999	441.985	5.657	635	441	2	2	2.257	2.257	0.000	1.000	2.828	778	198	0.099	-1.614	0	778	635	441	135.000	2.000	1.000	1.000	1.000
619	1	203.000	0.000	203	203	203	1038.500	441.500	1038.500	441.500	2.828	1038	441	1	1	1.128	1.128	0.000	1.000	1.414	203	203	-26.143	605.011	0	203	1038	441	135.000	1.000	1.000	1.000	1.000
620	2	190.000	8.485	184	184	196	1044.000	441.500	1044.016	441.500	4.243	1043	441	2	1	2.257	1.128	0.000	1.000	2.236	380	196	NaN	-1118.112	0	380	1043	441	153.435	1.000	2.000	0.500	1.000
621	265	204.355	1.982	205	198	215	1170.500	454.123	1170.516	454.147	85.397	1161	441	21	27	27.779	12.146	123.980	0.457	29.547	54154	204	-28.939	3675.853	0	54154	1164	441	113.962	14.392	2.287	0.437	0.786
622	1	197.000	0.000	197	197	197	1179.500	441.500	1179.500	441.500	2.828	1179	441	1	1	1.128	1.128	0.000	1.000	1.414	197	197	NaN	NaN	0	197	1179	441	135.000	1.000	1.000	1.000	1.000
623	49	201.551	5.132	199	192	217	1231.378	446.092	1231.378	446.062	37.698	1226	441	13	9	12.715	4.907	144.988	0.433	15.264	9876	200	19.628	-1041.533	0	9876	1226	441	148.392	6.280	2.592	0.386	0.700
624	24	213.833	3.919	216	202	218	645.917	444.500	645.926	444.493	20.728	641	442	9	4	8.283	3.689	4.243	0.702	9.220	5132	215	NaN	-12583.639	0	5132	641	446	12.529	4.000	2.245	0.445	0.857
625	1	226.000	0.000	226	226	226	670.500	442.500	670.500	442.500	2.828	670	442	1	1	1.128	1.128	0.000	1.000	1.414	226	226	NaN	-682.011	0	226	670	442	135.000	1.000	1.000	1.000	1.000
626	140	200.957	7.618	197	187	222	1119.643	450.693	1119.615	450.675	59.012	1113	442	15	18	18.985	9.389	51.308	0.505	22.804	28134	199	6.414	-215.956	0	28134	1114	460	52.125	12.084	2.022	0.495	0.778
627	2	198.500	4.950	195	195	202	1238.000	442.500	1237.991	442.500	4.243	1237	442	2	1	2.257	1.128	0.000	1.000	2.236	397	202	-22.631	495.114	0	397	1237	442	153.435	1.000	2.000	0.500	1.000
628	1	199.000	0.000	199	199	199	546.500	443.500	546.500	443.500	2.828	546	443	1	1	1.128	1.128	0.000	1.000	1.414	199	199	-25.883	593.010	0	199	546	443	135.000	1.000	1.000	1.000	1.000
629	2	220.500	0.707	220	220	221	754.000	443.500	753.999	443.500	4.243	753	443	2	1	2.257	1.128	0.000	1.000	2.236	441	221	NaN	-667.772	0	441	753	443	153.435	1.000	2.000	0.500	1.000
630	1	202.000	0.000	202	202	202	1034.500	443.500	1034.500	443.500	2.828	1034	443	1	1	1.128	1.128	0.000	1.000	1.414	202	202	NaN	-610.010	0	202	1034	443	135.000	1.000	1.000	1.000	1.000
631	3	202.333	0.577	202	202	203	1037.167	443.833	1037.167	443.835	5.657	1036	443	2	2	2.365	1.615	135.000	1.000	2.828	607	202	-44.653	1785.470	0	607	1036	443	135.000	2.000	1.464	0.683	0.857
632	10	194.700	5.579	196	185	204	1130.600	445.600	1130.602	445.583	13.314	1129	443	3	5	4.381	2.906	112.014	0.709	5.831	1947	196	-0.327	-0.649	0	1947	1129	443	120.964	3.000	1.507	0.663	0.769
633	235	214.817	6.068	212	192	225	672.491	452.700	672.468	452.622	84.569	659	444	29	17	28.119	10.641	157.509	0.413	32.202	50482	214	9.728	-512.174	0	50482	659	446	154.231	13.669	2.643	0.378	0.742
634	1	222.000	0.000	222	222	222	673.500	444.500	673.500	444.500	2.828	673	444	1	1	1.128	1.128	0.000	1.000	1.414	222	222	NaN	NaN	0	222	673	444	135.000	1.000	1.000	1.000	1.000
635	44	208.364	6.269	205	198	221	932.114	447.477	932.089	447.511	29.213	926	444	12	6	11.617	4.822	9.352	0.648	12.369	9168	207	-12.129	463.914	0	9168	926	449	14.036	6.000	2.409	0.415	0.815
636	1	200.000	0.000	200	200	200	1039.500	444.500	1039.500	444.500	2.828	1039	444	1	1	1.128	1.128	0.000	1.000	1.414	200	200	-25.948	596.010	0	200	1039	444	135.000	1.000	1.000	1.000	1.000
637	7	214.286	3.729	209	209	220	1100.214	445.929	1100.214	445.923	14.728	1097	444	6	4	6.069	1.469	31.136	0.406	7.211	1500	214	-37.056	1883.541	0	1500	1097	448	33.690	2.502	4.132	0.242	0.538
638	1	204.000	0.000	204	204	204	1209.500	444.500	1209.500	444.500	2.828	1209	444	1	1	1.128	1.128	0.000	1.000	1.414	204	204	NaN	-616.011	0	204	1209	444	135.000	1.000	1.000	1.000	1.000
639	1	194.000	0.000	194	194	194	1238.500	444.500	1238.500	444.500	2.828	1238	444	1	1	1.128	1.128	0.000	1.000	1.414	194	194	NaN	NaN	0	194	1238	444	135.000	1.000	1.000	1.000	1.000
640	1	211.000	0.000	211	211	211	248.500	445.500	248.500	445.500	2.828	248	445	1	1	1.128	1.128	0.000	1.000	1.414	211	211	-26.654	629.011	0	211	248	445	135.000	1.000	1.000	1.000	1.000
641	70	203.171	11.810	204	178	221	253.000	453.786	253.047	453.855	59.012	248	445	9	17	14.870	5.994	85.669	0.253	17.029	14222	204	-2.280	36.643	0	14222	251	445	93.366	8.951	2.481	0.403	0.593
642	1	198.000	0.000	198	198	198	1248.500	445.500	1248.500	445.500	2.828	1248	445	1	1	1.128	1.128	0.000	1.000	1.414	198	198	-25.818	590.010	0	198	1248	445	135.000	1.000	1.000	1.000	1.000
643	359	211.827	2.866	213	203	222	591.085	453.806	591.038	453.784	112.368	571	446	42	15	36.256	12.607	2.553	0.357	42.579	76046	212	-31.209	2487.028	0	76046	571	455	9.462	14.677	2.876	0.348	0.728
644	1	215.000	0.000	215	215	215	717.500	446.500	717.500	446.500	2.828	717	446	1	1	1.128	1.128	0.000	1.000	1.414	215	215	-26.906	641.011	0	215	717	446	135.000	1.000	1.000	1.000	1.000
645	1	206.000	0.000	206	206	206	948.500	446.500	948.500	446.500	2.828	948	446	1	1	1.128	1.128	0.000	1.000	1.414	206	206	-26.336	614.011	0	206	948	446	135.000	1.000	1.000	1.000	1.000
646	6	212.333	6.282	206	206	220	246.167	449.333	246.176	449.312	9.657	245	447	2	4	4.134	1.848	77.067	0.809	4.472	1274	214	-21.158	671.995	0	1274	245	451	63.435	2.000	2.237	0.447	0.857
647	5	218.800	1.789	217	217	221	268.300	448.300	268.300	448.304	8.485	267	447	3	3	3.833	1.661	45.000	0.873	4.243	1094	219	-0.049	-1.667	0	1094	267	450	45.000	2.121	2.308	0.433	0.769
648	1	202.000	0.000	202	202	202	743.500	447.500	743.500	447.500	2.828	743	447	1	1	1.128	1.128	0.000	1.000	1.414	202	202	-26.078	602.010	0	202	743	447	135.000	1.000	1.000	1.000	1.000
649	6	204.833	14.386	190	190	222	755.000	448.000	754.943	447.984	9.071	753	447	4	2	3.988	1.916	161.565	0.916	4.472	1229	214	-4.353	80.041	0	1229	753	447	153.435	2.000	2.082	0.480	0.857
650	21	200.476	4.813	197	192	212	1007.214	450.167	1007.226	450.192	23.213	1003	447	8	6	7.080	3.776	141.394	0.490	8.544	4210	200	-22.050	931.620	0	4210	1003	449	159.444	5.208	1.875	0.533	0.636
651	2	215.000	1.414	214	214	216	265.000	448.500	265.002	448.500	4.243	264	448	2	1	2.257	1.128	0.000	1.000	2.236	430	216	-26.627	632.125	0	430	264	448	153.435	1.000	2.000	0.500	1.000
652	1	221.000	0.000	221	221	221	961.500	448.500	961.500	448.500	2.828	961	448	1	1	1.128	1.128	0.000	1.000	1.414	221	221	-27.280	659.011	0	221	961	448	135.000	1.000	1.000	1.000	1.000
653	2	215.500	3.536	213	213	218	1056.500	449.000	1056.500	449.006	4.828	1056	448	1	2	2.257	1.128	90.000	1.000	2.236	431	218	-25.269	589.850	0	431	1056	448	116.565	1.000	2.000	0.500	1.000
654	4	193.250	2.062	193	191	196	1042.000	450.000	1042.000	449.997	5.657	1041	449	2	2	2.257	2.257	0.000	1.000	2.828	773	193	-44.351	1918.689	0	773	1041	449	135.000	2.000	1.000	1.000	1.000
655	1	216.000	0.000	216	216	216	651.500	450.500	651.500	450.500	2.828	651	450	1	1	1.128	1.128	0.000	1.000	1.414	216	216	-26.969	644.011	0	216	651	450	135.000	1.000	1.000	1.000	1.000
656	418	202.555	7.899	199	175	222	1101.959	472.175	1102.010	472.101	174.995	1093	450	19	44	39.069	13.623	90.319	0.172	44.553	84668	201	-6.413	201.164	0	84668	1097	450	99.039	19.000	2.868	0.349	0.627
657	2	213.500	0.707	213	213	214	568.500	452.000	568.500	451.999	4.828	568	451	1	2	2.257	1.128	90.000	1.000	2.236	427	214	-37.851	1273.034	0	427	568	451	116.565	1.000	2.000	0.500	1.000
658	7	215.714	6.550	205	205	223	775.214	453.357	775.228	453.362	12.485	774	451	3	5	5.015	1.777	115.883	0.564	5.831	1510	218	98.890	-7202.575	0	1510	774	451	120.964	2.531	2.821	0.354	0.700
659	7	206.714	8.261	200	200	222	988.357	452.929	988.377	452.924	11.314	987	451	3	4	3.878	2.298	105.233	0.687	4.472	1447	204	-13.826	356.125	0	1447	987	451	116.565	3.000	1.687	0.593	0.700
660	2	202.500	2.121	201	201	204	1271.500	452.000	1271.500	451.997	4.828	1271	451	1	2	2.257	1.128	90.000	1.000	2.236	405	204	NaN	-1285.724	0	405	1271	451	116.565	1.000	2.000	0.500	1.000
661	6	217.667	4.131	222	212	222	520.000	453.000	519.999	452.996	9.071	518	452	4	2	3.988	1.916	161.565	0.916	4.472	1306	219	NaN	-2093.140	0	1306	518	452	153.435	2.000	2.082	0.480	0.857
662	33	215.909	3.948	216	205	223	728.167	454.894	728.156	454.904	31.456	724	452	11	7	10.479	4.010	29.951	0.419	13.038	7125	216	NaN	-45532.732	0	7125	724	459	32.471	5.285	2.613	0.383	0.725
663	3	220.333	1.528	219	219	222	767.500	453.500	767.505	453.495	8.485	766	452	3	3	3.969	0.963	45.000	0.524	4.243	661	220	NaN	-2148.365	0	661	766	455	45.000	1.414	4.123	0.243	0.600
664	1	212.000	0.000	212	212	212	959.500	452.500	959.500	452.500	2.828	959	452	1	1	1.128	1.128	0.000	1.000	1.414	212	212	-26.718	632.011	0	212	959	452	135.000	1.000	1.000	1.000	1.000
665	188	203.755	5.356	202	185	217	1023.053	461.628	1023.055	461.620	95.296	1012	452	25	20	22.780	10.508	36.420	0.260	28.844	38306	203	9.186	-496.386	0	38306	1013	471	33.690	15.556	2.168	0.461	0.597
666	2	211.000	0.000	211	211	211	1209.000	452.500	1209.000	452.500	4.243	1208	452	2	1	2.257	1.128	0.000	1.000	2.236	422	211	NaN	-1271.022	0	422	1208	452	153.435	1.000	2.000	0.500	1.000
667	332	204.889	9.096	201	175	222	277.223	467.346	277.237	467.350	124.610	266	453	25	27	23.960	17.642	43.548	0.269	32.802	68023	203	-1.870	53.401	0	68023	266	480	52.431	21.696	1.358	0.736	0.669
668	1	221.000	0.000	221	221	221	379.500	453.500	379.500	453.500	2.828	379	453	1	1	1.128	1.128	0.000	1.000	1.414	221	221	NaN	-667.011	0	221	379	453	135.000	1.000	1.000	1.000	1.000
669	10	218.600	5.379	213	210	226	400.500	456.800	400.498	456.798	18.142	398	453	5	7	7.915	1.609	52.074	0.382	8.602	2186	220	-23.576	921.374	0	2186	398	460	54.462	2.508	4.921	0.203	0.606
670	1	219.000	0.000	219	219	219	514.500	453.500	514.500	453.500	2.828	514	453	1	1	1.128	1.128	0.000	1.000	1.414	219	219	-27.156	653.011	0	219	514	453	135.000	1.000	1.000	1.000	1.000
671	34	197.676	2.011	198	192	202	1262.529	456.441	1262.520	456.442	30.627	1257	453	11	7	11.359	3.811	153.514	0.455	12.083	6721	198	-49.047	2480.059	0	6721	1257	454	155.556	4.926	2.980	0.336	0.680
672	36	213.444	1.252	213	212	217	655.000	459.583	654.995	459.584	27.799	652	454	6	10	9.561	4.794	93.001	0.585	10.440	7684	213	NaN	-6901.970	0	7684	653	454	106.699	5.955	1.994	0.501	0.758
673	58	194.707	2.136	194	187	199	1274.138	458.466	1274.117	458.454	42.527	1268	454	12	11	11.976	6.167	131.739	0.403	14.866	11293	195	-0.635	1.535	0	11293	1269	454	137.726	8.143	1.942	0.515	0.655
674	152	211.724	6.804	213	185	222	906.026	465.566	906.011	465.600	81.983	897	456	19	20	23.216	8.336	46.023	0.284	26.173	32182.000	213	-4.260	131.167	0	32182.000	897	474	43.452	10.607	2.785	0.359	0.704
675	14	212.857	9.003	219	195	223	515.929	459.357	515.922	459.378	13.899	514	457	4	5	5.794	3.077	119.035	0.911	6.403	2980	218	-1.007	-0.069	0	2980	514	457	128.660	3.797	1.883	0.531	0.848
676	4	211.250	5.620	216	205	216	520.000	458.000	519.998	458.011	5.657	519	457	2	2	2.257	2.257	0.000	1.000	2.828	845	216	-24.199	878.448	0	845	519	457	135.000	2.000	1.000	1.000	1.000
677	2	216.000	1.414	215	215	217	616.000	457.500	616.002	457.500	4.243	615	457	2	1	2.257	1.128	0.000	1.000	2.236	432	217	NaN	-661.127	0	432	615	457	153.435	1.000	2.000	0.500	1.000
678	6	211.333	5.955	213	202	219	884.000	458.333	883.994	458.336	9.899	882	457	4	3	3.479	2.196	24.183	0.769	4.472	1268	213	-22.407	717.953	0	1268	882	460	26.565	2.849	1.584	0.631	0.667
679	1	198.000	0.000	198	198	198	1152.500	457.500	1152.500	457.500	2.828	1152	457	1	1	1.128	1.128	0.000	1.000	1.414	198	198	NaN	-598.010	0	198	1152	457	135.000	1.000	1.000	1.000	1.000
680	1	193.000	0.000	193	193	193	1254.500	457.500	1254.500	457.500	2.828	1254	457	1	1	1.128	1.128	0.000	1.000	1.414	193	193	NaN	-583.010	0	193	1254	457	135.000	1.000	1.000	1.000	1.000
681	4	202.000	8.042	191	191	210	666.500	460.000	666.500	459.964	8.828	666	458	1	4	4.514	1.128	90.000	0.645	4.123	808	205	-17.073	425.549	0	808	666	458	104.036	1.000	4.000	0.250	1.000
682	3	195.000	2.000	193	193	197	1145.500	459.500	1145.502	459.502	8.485	1144	458	3	3	3.969	0.963	135.000	0.524	4.243	585	195	-41.679	1608.477	0	585	1144	458	135.000	1.414	4.123	0.243	0.600
683	13	196.077	2.139	196	192	200	1256.962	460.808	1256.967	460.809	13.314	1255	458	4	5	4.500	3.678	101.310	0.922	5.385	2549	196	-55.690	3859.988	0	2549	1256	458	111.801	4.000	1.223	0.817	0.812
684	2	212.500	2.121	211	211	214	285.000	459.500	285.004	459.500	4.243	284	459	2	1	2.257	1.128	0.000	1.000	2.236	425	214	-26.123	613.779	0	425	284	459	153.435	1.000	2.000	0.500	1.000
685	166	216.831	2.966	217	210	224	639.898	469.633	639.947	469.664	64.426	632	459	16	18	19.141	11.042	140.922	0.503	23.431	35994	217	12.271	-1308.858	0	35994	632	459	129.806	14.321	1.733	0.577	0.746
686	96	204.865	2.594	202	201	212	1144.667	466.083	1144.624	466.076	66.669	1134	459	20	12	16.935	7.218	175.350	0.271	20.224	19667	205	NaN	-1030117.157	0	19667	1134	470	8.531	12.000	2.346	0.426	0.560
687	54	213.278	8.291	217	189	225	724.204	466.741	724.237	466.701	39.698	720	460	7	13	11.832	5.811	90.106	0.431	13.153	11517	215	-2.508	50.379	0	11517	723	473	81.254	7.000	2.036	0.491	0.671
688	49	213.388	6.973	215	189	222	876.235	470.745	876.232	470.748	49.113	873	460	7	18	14.280	4.369	88.363	0.255	18.248	10456	215	57.005	-3464.328	0	10456	876	478	80.538	6.987	3.269	0.306	0.513
689	1	193.000	0.000	193	193	193	951.500	460.500	951.500	460.500	2.828	951	460	1	1	1.128	1.128	0.000	1.000	1.414	193	193	-25.489	575.010	0	193	951	460	135.000	1.000	1.000	1.000	1.000
690	1	199.000	0.000	199	199	199	1260.500	460.500	1260.500	460.500	2.828	1260	460	1	1	1.128	1.128	0.000	1.000	1.414	199	199	NaN	-601.010	0	199	1260	460	135.000	1.000	1.000	1.000	1.000
691	21	213.762	1.338	214	212	218	693.262	463.690	693.265	463.691	22.971	689	461	8	5	6.551	4.082	166.933	0.500	8.246	4489	214	-73.722	5397.589	0	4489	689	462	165.964	4.908	1.605	0.623	0.689
692	399	209.469	7.957	213	182	223	932.482	490.871	932.464	490.872	187.865	921	461	24	61	44.953	11.301	102.687	0.142	61.131	83578	211	-5.848	169.079	0	83578	927	461	93.752	20.233	3.978	0.251	0.467
693	1	217.000	0.000	217	217	217	1111.500	461.500	1111.500	461.500	2.828	1111	461	1	1	1.128	1.128	0.000	1.000	1.414	217	217	NaN	-655.011	0	217	1111	461	135.000	1.000	1.000	1.000	1.000
694	420	210.760	7.118	206	190	225	462.721	484.357	462.793	484.313	231.220	440	462	56	43	42.473	12.591	33.106	0.099	63.530	88519	211	-6.810	237.916	0	88519	440	504	28.179	23.005	3.373	0.296	0.392
695	1	217.000	0.000	217	217	217	510.500	462.500	510.500	462.500	2.828	510	462	1	1	1.128	1.128	0.000	1.000	1.414	217	217	NaN	-655.011	0	217	510	462	135.000	1.000	1.000	1.000	1.000
696	1	216.000	0.000	216	216	216	882.500	462.500	882.500	462.500	2.828	882	462	1	1	1.128	1.128	0.000	1.000	1.414	216	216	NaN	-652.011	0	216	882	462	135.000	1.000	1.000	1.000	1.000
697	10	212.400	8.771	221	195	222	923.000	463.500	923.015	463.508	10.485	921	462	4	3	4.444	2.865	26.565	1.000	5.000	2124	213	-14.690	316.098	0	2124	921	465	36.870	3.000	1.551	0.645	0.909
698	9	204.667	5.172	198	198	211	1042.056	464.722	1042.048	464.705	11.657	1041	462	2	5	5.229	2.191	85.269	0.832	5.385	1842	203	NaN	-57146.736	0	1842	1041	467	68.199	2.000	2.386	0.419	0.947
699	1	199.000	0.000	199	199	199	1053.500	462.500	1053.500	462.500	2.828	1053	462	1	1	1.128	1.128	0.000	1.000	1.414	199	199	-25.883	593.010	0	199	1053	462	135.000	1.000	1.000	1.000	1.000
700	15	194.600	6.445	197	184	206	1239.700	465.700	1239.685	465.658	18.971	1237	462	5	7	6.817	2.802	117.092	0.524	7.616	2919	197	15.190	-717.175	0	2919	1238	462	113.199	3.887	2.433	0.411	0.652
701	13	197.923	3.278	200	191	201	536.423	464.500	536.431	464.498	13.899	534	463	5	3	5.397	3.067	9.761	0.846	5.831	2573	200	-30.698	961.741	0	2573	534	466	30.964	3.000	1.759	0.568	0.897
702	1	225.000	0.000	225	225	225	818.500	463.500	818.500	463.500	2.828	818	463	1	1	1.128	1.128	0.000	1.000	1.414	225	225	NaN	NaN	0	225	818	463	135.000	1.000	1.000	1.000	1.000
703	4	218.750	0.957	218	218	220	939.000	464.000	938.999	464.001	5.657	938	463	2	2	2.257	2.257	0.000	1.000	2.828	875	219	NaN	-1345.784	0	875	938	463	135.000	2.000	1.000	1.000	1.000
704	2	216.500	0.707	216	216	217	1111.500	464.000	1111.500	463.999	4.828	1111	463	1	2	2.257	1.128	90.000	1.000	2.236	433	217	-26.930	643.272	0	433	1111	463	116.565	1.000	2.000	0.500	1.000
705	6	193.833	2.401	196	190	196	1263.167	464.833	1263.178	464.836	12.485	1261	463	5	3	5.232	1.460	155.712	0.484	5.831	1163	195	-38.481	1442.269	0	1163	1261	463	149.036	2.239	3.584	0.279	0.600
706	2	212.500	0.707	212	212	213	616.000	464.500	616.002	464.500	4.243	615	464	2	1	2.257	1.128	0.000	1.000	2.236	425	213	-37.497	1255.188	0	425	615	464	153.435	1.000	2.000	0.500	1.000
707	61	211.033	6.580	206	197	223	962.926	469.139	962.935	469.105	36.870	957	464	13	9	13.852	5.607	154.652	0.564	15.264	12873	210	-13.028	462.472	0	12873	957	465	148.392	7.157	2.470	0.405	0.762
708	2	204.500	0.707	204	204	205	1089.500	465.000	1089.500	465.001	4.828	1089	464	1	2	2.257	1.128	90.000	1.000	2.236	409	205	NaN	-1235.034	0	409	1089	464	116.565	1.000	2.000	0.500	1.000
709	1	201.000	0.000	201	201	201	1091.500	464.500	1091.500	464.500	2.828	1091	464	1	1	1.128	1.128	0.000	1.000	1.414	201	201	NaN	-607.010	0	201	1091	464	135.000	1.000	1.000	1.000	1.000
710	2	212.000	4.243	209	209	215	1039.000	466.000	1039.008	465.992	5.657	1038	465	2	2	2.596	0.981	45.000	0.785	2.828	424	215	0.000	-2.000	0	424	1038	467	45.000	1.414	2.646	0.378	0.667
711	2	202.000	0.000	202	202	202	1258.500	466.000	1258.500	466.000	4.828	1258	465	1	2	2.257	1.128	90.000	1.000	2.236	404	202	-36.880	1207.021	0	404	1258	465	116.565	1.000	2.000	0.500	1.000
712	5	218.600	2.510	220	215	221	244.500	467.700	244.494	467.696	8.485	243	466	3	3	3.086	2.063	124.099	0.873	3.606	1093	220	-0.528	-1.225	0	1093	244	466	123.690	2.685	1.496	0.668	0.714
713	25309	199.600	9.891	195	157	230	305.743	658.889	306.763	658.217	4631.128	174	466	387	374	242.601	132.829	130.886	0.015	476.690	5051681	198	-0.244	10.471	0	5051681	192	528	140.533	255.927	1.826	0.548	0.304
714	1	211.000	0.000	211	211	211	499.500	466.500	499.500	466.500	2.828	499	466	1	1	1.128	1.128	0.000	1.000	1.414	211	211	NaN	NaN	0	211	499	466	135.000	1.000	1.000	1.000	1.000
715	187	214.455	2.432	213	209	222	617.532	477.511	617.558	477.508	65.841	609	466	19	19	19.108	12.461	135.516	0.542	23.345	40103	214	-40.407	3738.350	0	40103	611	468	133.264	14.341	1.533	0.652	0.786
716	2	218.000	0.000	218	218	218	720.500	467.000	720.500	467.000	4.828	720	466	1	2	2.257	1.128	90.000	1.000	2.236	436	218	-27.094	650.011	0	436	720	466	116.565	1.000	2.000	0.500	1.000
717	2	215.000	0.000	215	215	215	896.500	467.000	896.500	467.000	4.828	896	466	1	2	2.257	1.128	90.000	1.000	2.236	430	215	-26.906	641.011	0	430	896	466	116.565	1.000	2.000	0.500	1.000
718	1	221.000	0.000	221	221	221	922.500	466.500	922.500	466.500	2.828	922	466	1	1	1.128	1.128	0.000	1.000	1.414	221	221	NaN	NaN	0	221	922	466	135.000	1.000	1.000	1.000	1.000
719	12	199.917	3.315	195	195	204	1036.167	469.750	1036.157	469.737	14.728	1034	467	4	5	5.361	2.850	123.577	0.695	6.403	2399	201	-0.319	-1.235	0	2399	1034	467	128.660	3.797	1.881	0.532	0.750
720	7	221.143	1.574	221	218	223	794.929	469.643	794.932	469.645	9.899	793	468	4	3	3.516	2.535	169.099	0.898	4.123	1548	221	NaN	-1682.764	0	1548	793	469	165.964	3.000	1.387	0.721	0.737
721	2	200.500	0.707	200	200	201	1084.500	469.000	1084.500	468.999	4.828	1084	468	1	2	2.257	1.128	90.000	1.000	2.236	401	201	0.000	-2.000	0	401	1084	468	116.565	1.000	2.000	0.500	1.000
722	1	210.000	0.000	210	210	210	1173.500	468.500	1173.500	468.500	2.828	1173	468	1	1	1.128	1.128	0.000	1.000	1.414	210	210	NaN	-634.011	0	210	1173	468	135.000	1.000	1.000	1.000	1.000
723	1	198.000	0.000	198	198	198	664.500	469.500	664.500	469.500	2.828	664	469	1	1	1.128	1.128	0.000	1.000	1.414	198	198	NaN	-598.010	0	198	664	469	135.000	1.000	1.000	1.000	1.000
724	2	207.000	5.657	203	203	211	975.000	470.000	974.991	469.991	5.657	974	469	2	2	2.596	0.981	135.000	0.785	2.828	414	211	NaN	-2010.105	0	414	974	469	135.000	1.414	2.646	0.378	0.667
725	2	218.000	1.414	217	217	219	291.000	471.000	290.998	470.998	5.657	290	470	2	2	2.596	0.981	135.000	0.785	2.828	436	219	-37.795	1279.402	0	436	290	470	135.000	1.414	2.646	0.378	0.667
726	4	218.500	1.291	217	217	220	247.500	472.500	247.502	472.499	8.485	246	471	3	3	2.838	1.795	135.000	0.698	3.606	874	219	0.000	-1.078	0	874	246	471	123.690	2.685	1.581	0.632	0.615
727	2	192.500	0.707	192	192	193	564.000	472.000	563.999	471.999	5.657	563	471	2	2	2.596	0.981	135.000	0.785	2.828	385	193	-35.930	1147.034	0	385	563	471	135.000	1.414	2.646	0.378	0.667
728	1	203.000	0.000	203	203	203	1085.500	471.500	1085.500	471.500	2.828	1085	471	1	1	1.128	1.128	0.000	1.000	1.414	203	203	NaN	-613.011	0	203	1085	471	135.000	1.000	1.000	1.000	1.000
729	292	205.394	1.643	205	201	214	1189.774	486.928	1189.783	486.903	109.539	1178	471	25	35	28.883	12.872	56.691	0.306	38.079	59975	205	132.472	-27721.328	0	59975	1183	505	60.068	18.260	2.244	0.446	0.579
730	6	197.667	5.428	191	191	206	561.333	474.667	561.335	474.651	8.485	560	473	3	3	3.140	2.433	45.000	1.000	3.606	1186	199	-19.932	767.876	0	1186	560	476	33.690	2.828	1.291	0.775	0.800
731	12	206.833	4.951	200	200	216	1018.833	475.750	1018.821	475.731	14.142	1017	473	4	5	4.805	3.180	106.025	0.754	5.385	2482	207	-23.079	943.864	0	2482	1018	473	111.801	4.000	1.511	0.662	0.750
732	1	201.000	0.000	201	201	201	1075.500	473.500	1075.500	473.500	2.828	1075	473	1	1	1.128	1.128	0.000	1.000	1.414	201	201	NaN	NaN	0	201	1075	473	135.000	1.000	1.000	1.000	1.000
733	1	216.000	0.000	216	216	216	498.500	474.500	498.500	474.500	2.828	498	474	1	1	1.128	1.128	0.000	1.000	1.414	216	216	NaN	NaN	0	216	498	474	135.000	1.000	1.000	1.000	1.000
734	5	209.800	5.357	202	202	217	953.500	475.900	953.486	475.897	9.071	952	474	3	3	2.791	2.281	90.000	0.764	3.606	1049	210	-0.384	-0.515	0	1049	953	474	123.690	3.000	1.223	0.817	0.714
735	1	192.000	0.000	192	192	192	571.500	475.500	571.500	475.500	2.828	571	475	1	1	1.128	1.128	0.000	1.000	1.414	192	192	NaN	NaN	0	192	571	475	135.000	1.000	1.000	1.000	1.000
736	61	214.934	11.296	223	179	229	724.566	484.189	724.509	484.330	55.598	719	475	9	17	16.176	4.802	70.452	0.248	18.385	13111	221	2.254	-101.951	0	13111	721	492	67.620	6.959	3.369	0.297	0.607
737	1	201.000	0.000	201	201	201	1218.500	475.500	1218.500	475.500	2.828	1218	475	1	1	1.128	1.128	0.000	1.000	1.414	201	201	NaN	-607.010	0	201	1218	475	135.000	1.000	1.000	1.000	1.000
738	1	199.000	0.000	199	199	199	1259.500	475.500	1259.500	475.500	2.828	1259	475	1	1	1.128	1.128	0.000	1.000	1.414	199	199	NaN	NaN	0	199	1259	475	135.000	1.000	1.000	1.000	1.000
739	1	197.000	0.000	197	197	197	1274.500	475.500	1274.500	475.500	2.828	1274	475	1	1	1.128	1.128	0.000	1.000	1.414	197	197	NaN	NaN	0	197	1274	475	135.000	1.000	1.000	1.000	1.000
740	1	215.000	0.000	215	215	215	741.500	476.500	741.500	476.500	2.828	741	476	1	1	1.128	1.128	0.000	1.000	1.414	215	215	NaN	-649.011	0	215	741	476	135.000	1.000	1.000	1.000	1.000
741	10	210.400	1.350	209	209	213	986.000	478.100	985.995	478.095	18.728	984	476	4	5	4.328	2.942	112.680	0.358	5.657	2104	210	NaN	-7945.437	0	2104	984	476	135.000	3.797	1.471	0.680	0.606
742	62	203.306	2.005	202	198	210	1235.806	480.935	1235.811	480.938	31.799	1232	476	10	10	9.030	8.743	119.096	0.771	11.180	12605	203	-44.605	4978.318	0	12605	1232	476	116.565	9.842	1.033	0.968	0.844
743	1	215.000	0.000	215	215	215	634.500	477.500	634.500	477.500	2.828	634	477	1	1	1.128	1.128	0.000	1.000	1.414	215	215	-26.906	641.011	0	215	634	477	135.000	1.000	1.000	1.000	1.000
744	9	221.444	5.457	223	210	226	738.944	480.167	738.938	480.152	13.657	738	477	2	6	5.866	1.953	100.278	0.606	6.325	1993	223	179.710	-17733.785	0	1993	738	477	108.435	2.000	3.003	0.333	0.857
745	1	199.000	0.000	199	199	199	601.500	478.500	601.500	478.500	2.828	601	478	1	1	1.128	1.128	0.000	1.000	1.414	199	199	NaN	-601.010	0	199	601	478	135.000	1.000	1.000	1.000	1.000
746	3	213.667	0.577	214	213	214	631.167	479.167	631.166	479.168	5.657	630	478	2	2	2.365	1.615	45.000	1.000	2.828	641	214	-32.774	954.030	0	641	630	480	45.000	2.000	1.464	0.683	0.857
747	1	220.000	0.000	220	220	220	646.500	478.500	646.500	478.500	2.828	646	478	1	1	1.128	1.128	0.000	1.000	1.414	220	220	NaN	NaN	0	220	646	478	135.000	1.000	1.000	1.000	1.000
748	1	219.000	0.000	219	219	219	903.500	478.500	903.500	478.500	2.828	903	478	1	1	1.128	1.128	0.000	1.000	1.414	219	219	NaN	-661.011	0	219	903	478	135.000	1.000	1.000	1.000	1.000
749	3	212.000	2.646	210	210	215	511.833	479.833	511.838	479.832	5.657	511	479	2	2	2.365	1.615	45.000	1.000	2.828	636	211	-39.052	1517.315	0	636	511	481	45.000	2.000	1.464	0.683	0.857
750	2	207.500	0.707	207	207	208	751.000	479.500	750.998	479.500	4.243	750	479	2	1	2.257	1.128	0.000	1.000	2.236	415	208	NaN	-1265.195	0	415	750	479	153.435	1.000	2.000	0.500	1.000
751	11	212.818	8.841	210	197	223	518.318	482.409	518.324	482.399	12.485	516	480	4	4	4.148	3.376	53.130	0.887	5.000	2341	211	8.861	-360.075	0	2341	516	484	36.870	4.000	1.229	0.814	0.846
752	2	217.000	2.828	215	215	219	647.000	480.500	646.996	480.500	4.243	646	480	2	1	2.257	1.128	0.000	1.000	2.236	434	219	-35.729	1185.086	0	434	646	480	153.435	1.000	2.000	0.500	1.000
753	3	215.667	7.024	209	209	223	748.167	481.167	748.177	481.168	5.657	747	480	2	2	2.365	1.615	45.000	1.000	2.828	647	215	-21.586	548.315	0	647	747	482	45.000	2.000	1.464	0.683	0.857
754	6	195.667	5.046	195	187	202	1134.000	481.167	1133.985	481.164	9.071	1132	480	4	2	3.718	2.055	0.000	0.916	4.123	1174	196	-23.479	933.881	0	1174	1132	481	165.964	2.000	1.809	0.553	0.857
755	4	218.750	3.304	215	215	223	631.500	482.750	631.496	482.759	8.485	630	481	3	3	3.676	1.385	50.310	0.698	4.243	875	219	NaN	-1675.703	0	875	630	484	45.000	2.121	2.654	0.377	0.667
756	6	204.500	7.817	194	194	215	882.000	482.500	881.996	482.514	7.657	881	481	2	3	3.385	2.257	90.000	1.000	3.606	1227	205	55.045	-2981.681	0	1227	881	481	123.690	2.000	1.500	0.667	1.000
757	1	212.000	0.000	212	212	212	594.500	482.500	594.500	482.500	2.828	594	482	1	1	1.128	1.128	0.000	1.000	1.414	212	212	NaN	-640.011	0	212	594	482	135.000	1.000	1.000	1.000	1.000
758	2	209.500	6.364	205	205	214	878.000	483.000	878.010	482.990	5.657	877	482	2	2	2.596	0.981	45.000	0.785	2.828	419	214	0.000	-2.000	0	419	877	484	45.000	1.414	2.646	0.378	0.667
759	3	211.333	5.859	207	207	218	470.500	483.833	470.486	483.844	7.071	469	483	3	2	3.213	1.189	28.155	0.754	3.606	634	209	0.549	-1.500	0	634	469	485	33.690	1.790	2.702	0.370	0.667
760	1	211.000	0.000	211	211	211	647.500	483.500	647.500	483.500	2.828	647	483	1	1	1.128	1.128	0.000	1.000	1.414	211	211	NaN	-637.011	0	211	647	483	135.000	1.000	1.000	1.000	1.000
761	783	207.757	6.952	212	173	224	663.715	503.366	663.561	503.388	234.735	635	483	57	38	41.154	24.225	167.231	0.179	57.559	162674	209	-2.557	56.554	0	162674	635	501	172.011	33.529	1.699	0.589	0.576
762	13	200.308	5.006	197	192	208	678.115	485.731	678.127	485.729	15.314	676	483	5	5	5.067	3.267	136.350	0.697	6.403	2604	199	74.533	-5687.930	0	2604	676	484	141.340	4.475	1.551	0.645	0.703
763	9	209.333	10.075	219	191	221	904.167	484.611	904.192	484.608	10.485	902	483	4	3	3.919	2.924	159.699	1.000	4.472	1884	211	48.819	-2114.821	0	1884	902	484	153.435	3.000	1.340	0.746	0.857
764	2	202.000	0.000	202	202	202	1038.000	483.500	1038.000	483.500	4.243	1037	483	2	1	2.257	1.128	0.000	1.000	2.236	404	202	NaN	-610.010	0	404	1037	483	153.435	1.000	2.000	0.500	1.000
765	4	194.000	2.160	192	192	197	1150.000	484.000	1150.004	484.001	5.657	1149	483	2	2	2.257	2.257	0.000	1.000	2.828	776	194	NaN	-2836.931	0	776	1149	483	135.000	2.000	1.000	1.000	1.000
766	1	224.000	0.000	224	224	224	711.500	484.500	711.500	484.500	2.828	711	484	1	1	1.128	1.128	0.000	1.000	1.414	224	224	NaN	NaN	0	224	711	484	135.000	1.000	1.000	1.000	1.000
767	7	223.000	1.000	223	222	225	714.643	485.786	714.643	485.783	9.071	713	484	3	3	3.507	2.542	30.473	1.000	4.243	1561	223	-49.861	2250.120	0	1561	713	487	45.000	3.000	1.380	0.725	0.875
768	12	198.500	1.446	199	196	200	1022.500	485.917	1022.498	485.917	18.142	1019	484	7	4	6.468	2.362	26.523	0.458	7.616	2382	199	-55.392	2979.924	0	2382	1019	488	23.199	3.580	2.738	0.365	0.585
769	2	221.500	2.121	220	220	223	438.000	486.000	437.996	486.004	5.657	437	485	2	2	2.596	0.981	45.000	0.785	2.828	443	223	NaN	-1439.085	0	443	437	487	45.000	1.414	2.646	0.378	0.667
770	4	220.000	4.243	215	215	224	537.500	485.750	537.505	485.755	7.071	536	485	3	2	2.734	1.863	0.000	1.000	3.162	880	223	-0.310	-1.540	0	880	536	485	161.565	2.000	1.468	0.681	0.800
771	69	213.913	1.704	215	209	218	629.109	493.500	629.101	493.519	41.698	624	485	9	16	14.572	6.029	70.145	0.499	16.125	14760	214	-72.523	6227.615	0	14760	630	501	82.875	8.255	2.417	0.414	0.734
772	1	201.000	0.000	201	201	201	957.500	485.500	957.500	485.500	2.828	957	485	1	1	1.128	1.128	0.000	1.000	1.414	201	201	NaN	NaN	0	201	957	485	135.000	1.000	1.000	1.000	1.000
773	23	201.826	3.099	201	196	213	1120.022	489.022	1120.022	489.033	21.556	1117	485	6	7	6.573	4.455	129.787	0.622	8.602	4642	201	NaN	-4522.236	0	4642	1117	485	125.538	5.822	1.476	0.678	0.708
774	2	208.500	2.121	207	207	210	719.500	487.000	719.500	486.997	4.828	719	486	1	2	2.257	1.128	90.000	1.000	2.236	417	210	0.000	-2.000	0	417	719	486	116.565	1.000	2.000	0.500	1.000
775	7	217.714	4.231	212	212	224	222.929	489.071	222.933	489.061	15.556	220	487	6	5	6.429	1.386	41.130	0.363	7.810	1524	218	NaN	-95273.812	0	1524	220	492	39.806	2.508	4.638	0.216	0.500
776	836	211.864	5.948	213	192	225	471.014	510.805	471.023	510.851	381.588	432	487	83	51	57.882	18.390	26.921	0.072	83.774	177118	212	8.741	-474.037	0	177118	438	534	23.199	35.792	3.148	0.318	0.364
777	1	198.000	0.000	198	198	198	682.500	487.500	682.500	487.500	2.828	682	487	1	1	1.128	1.128	0.000	1.000	1.414	198	198	NaN	-598.010	0	198	682	487	135.000	1.000	1.000	1.000	1.000
778	24	213.542	4.764	216	203	220	705.667	491.208	705.666	491.183	25.213	702	487	7	9	8.076	3.784	125.905	0.474	9.487	5125	215	28.169	-2107.977	0	5125	703	487	108.435	5.263	2.135	0.468	0.615
779	14	219.857	2.282	220	215	223	736.571	489.643	736.565	489.649	13.071	735	487	3	5	5.443	3.275	82.839	1.000	5.831	3078	220	NaN	-7843.294	0	3078	735	492	59.036	3.000	1.662	0.602	0.966
780	26	217.192	4.499	221	206	222	433.577	492.462	433.581	492.449	22.142	431	488	5	9	9.532	3.473	72.857	0.666	9.487	5647	219	-29.071	1155.898	0	5647	432	497	71.565	4.114	2.745	0.364	0.788
781	5	201.200	9.731	185	185	210	710.700	489.100	710.709	489.092	7.657	709	488	3	2	3.144	2.025	18.435	1.000	3.606	1006	205	-1.037	-0.361	0	1006	709	490	33.690	2.000	1.553	0.644	0.909
782	2	220.500	0.707	220	220	221	739.500	490.000	739.500	490.001	4.828	739	489	1	2	2.257	1.128	90.000	1.000	2.236	441	221	-27.180	655.272	0	441	739	489	116.565	1.000	2.000	0.500	1.000
783	2	217.500	0.707	217	217	218	716.500	491.000	716.500	490.998	4.828	716	490	1	2	2.257	1.128	90.000	1.000	2.236	435	218	NaN	-1325.188	0	435	716	490	116.565	1.000	2.000	0.500	1.000
784	3	196.667	4.619	194	194	202	843.167	491.167	843.158	491.171	5.657	842	490	2	2	2.365	1.615	45.000	1.000	2.828	590	194	-22.021	476.466	0	590	842	492	45.000	2.000	1.464	0.683	0.857
785	10	195.100	2.331	193	192	199	1257.200	492.400	1257.197	492.403	16.142	1255	490	4	6	5.896	2.159	57.848	0.482	7.211	1951	195	NaN	-1379.829	0	1951	1255	496	56.310	3.480	2.730	0.366	0.606
786	2	199.500	2.121	198	198	201	461.000	492.500	460.996	492.500	4.243	460	492	2	1	2.257	1.128	0.000	1.000	2.236	399	201	NaN	-623.339	0	399	460	492	153.435	1.000	2.000	0.500	1.000
787	3	228.000	0.000	228	228	228	770.833	493.167	770.833	493.167	5.657	770	492	2	2	2.365	1.615	135.000	1.000	2.828	684	228	NaN	-2058.035	0	684	770	492	135.000	2.000	1.464	0.683	0.857
788	2	225.500	0.707	225	225	226	773.500	493.000	773.500	493.001	4.828	773	492	1	2	2.257	1.128	90.000	1.000	2.236	451	226	NaN	-1373.183	0	451	773	492	116.565	1.000	2.000	0.500	1.000
789	41	210.098	6.774	208	197	221	851.915	497.890	851.898	497.861	41.941	846	492	11	12	10.709	4.875	122.714	0.293	13.038	8614	208	-9.444	342.298	0	8614	846	495	147.529	7.271	2.197	0.455	0.539
790	1	204.000	0.000	204	204	204	1154.500	492.500	1154.500	492.500	2.828	1154	492	1	1	1.128	1.128	0.000	1.000	1.414	204	204	NaN	-616.011	0	204	1154	492	135.000	1.000	1.000	1.000	1.000
791	321	214.474	7.961	219	183	228	711.727	514.643	711.756	514.615	201.522	695	494	28	47	32.832	12.449	87.560	0.099	49.649	68846	217	-0.206	-41.230	0	68846	705	541	71.200	26.141	2.637	0.379	0.374
792	4	214.000	3.916	209	209	218	294.000	496.000	293.993	495.996	5.657	293	495	2	2	2.257	2.257	0.000	1.000	2.828	856	216	-26.326	684.271	0	856	293	495	135.000	2.000	1.000	1.000	1.000
793	88	210.011	2.756	208	204	216	597.568	498.386	597.622	498.377	55.355	587	495	21	8	19.570	5.725	6.434	0.361	21.095	18481	209	NaN	-19293.936	0	18481	587	499	5.440	7.662	3.418	0.293	0.696
794	5	216.600	4.775	210	210	222	855.700	496.100	855.712	496.092	7.657	854	495	3	2	3.144	2.025	18.435	1.000	3.606	1083	217	NaN	-22835.981	0	1083	854	497	33.690	2.000	1.553	0.644	0.909
795	2	201.500	0.707	201	201	202	1097.000	495.500	1097.001	495.500	4.243	1096	495	2	1	2.257	1.128	0.000	1.000	2.236	403	202	-25.973	598.272	0	403	1096	495	153.435	1.000	2.000	0.500	1.000
796	1	214.000	0.000	214	214	214	703.500	497.500	703.500	497.500	2.828	703	497	1	1	1.128	1.128	0.000	1.000	1.414	214	214	-26.844	638.011	0	214	703	497	135.000	1.000	1.000	1.000	1.000
797	1	201.000	0.000	201	201	201	1067.500	497.500	1067.500	497.500	2.828	1067	497	1	1	1.128	1.128	0.000	1.000	1.414	201	201	-26.013	599.010	0	201	1067	497	135.000	1.000	1.000	1.000	1.000
798	1	202.000	0.000	202	202	202	1097.500	497.500	1097.500	497.500	2.828	1097	497	1	1	1.128	1.128	0.000	1.000	1.414	202	202	NaN	NaN	0	202	1097	497	135.000	1.000	1.000	1.000	1.000
799	1	196.000	0.000	196	196	196	1129.500	497.500	1129.500	497.500	2.828	1129	497	1	1	1.128	1.128	0.000	1.000	1.414	196	196	-25.687	584.010	0	196	1129	497	135.000	1.000	1.000	1.000	1.000
800	59	203.322	2.300	203	199	210	1162.059	501.958	1162.049	501.968	32.627	1157	497	10	10	11.376	6.604	37.841	0.696	12.806	11996	203	-51.224	3203.152	0	11996	1157	507	38.660	8.666	1.723	0.581	0.808
801	77	204.247	6.038	201	188	218	1201.604	505.084	1201.647	505.084	48.184	1196	497	11	16	16.028	6.117	65.497	0.417	17.464	15727	203	-10.035	410.335	0	15727	1197	513	66.371	9.045	2.620	0.382	0.655
802	2	193.500	2.121	192	192	195	1122.000	498.500	1121.996	498.500	4.243	1121	498	2	1	2.257	1.128	0.000	1.000	2.236	387	195	-24.868	556.828	0	387	1121	498	153.435	1.000	2.000	0.500	1.000
803	3	200.667	7.234	196	196	209	1210.833	498.833	1210.827	498.847	5.657	1210	498	2	2	2.365	1.615	45.000	1.000	2.828	602	197	NaN	-26378.825	0	602	1210	500	45.000	2.000	1.464	0.683	0.857
804	2	199.000	9.899	192	192	206	841.000	500.000	840.983	500.017	5.657	840	499	2	2	2.596	0.981	45.000	0.785	2.828	398	206	-16.452	408.212	0	398	840	501	45.000	1.414	2.646	0.378	0.667
805	1	199.000	0.000	199	199	199	1233.500	499.500	1233.500	499.500	2.828	1233	499	1	1	1.128	1.128	0.000	1.000	1.414	199	199	-25.883	593.010	0	199	1233	499	135.000	1.000	1.000	1.000	1.000
806	18	211.722	8.676	218	190	223	291.111	502.167	291.090	502.161	20.728	286	500	9	4	7.901	2.901	12.784	0.526	9.220	3811	214	-0.888	0.344	0	3811	286	503	12.529	3.800	2.724	0.367	0.706
807	1	210.000	0.000	210	210	210	332.500	500.500	332.500	500.500	2.828	332	500	1	1	1.128	1.128	0.000	1.000	1.414	210	210	NaN	NaN	0	210	332	500	135.000	1.000	1.000	1.000	1.000
808	3	196.333	4.041	194	194	201	695.167	500.833	695.158	500.829	5.657	694	500	2	2	2.365	1.615	135.000	1.000	2.828	589	194	-30.919	1085.427	0	589	694	500	135.000	2.000	1.464	0.683	0.857
809	16	198.375	4.938	199	187	204	1100.688	502.188	1100.672	502.211	16.971	1098	500	6	5	5.269	3.866	31.819	0.698	7.071	3174	199	-24.246	852.606	0	3174	1099	505	45.000	4.921	1.363	0.734	0.711
810	3	212.667	10.116	201	201	219	429.167	502.167	429.158	502.157	5.657	428	501	2	2	2.365	1.615	45.000	1.000	2.828	638	218	-12.262	311.385	0	638	428	503	45.000	2.000	1.464	0.683	0.857
811	1	223.000	0.000	223	223	223	815.500	501.500	815.500	501.500	2.828	815	501	1	1	1.128	1.128	0.000	1.000	1.414	223	223	NaN	NaN	0	223	815	501	135.000	1.000	1.000	1.000	1.000
812	3	200.667	7.767	192	192	207	1197.167	501.833	1197.156	501.818	5.657	1196	501	2	2	2.365	1.615	135.000	1.000	2.828	602	203	-16.211	453.017	0	602	1196	501	135.000	2.000	1.464	0.683	0.857
813	1	203.000	0.000	203	203	203	1211.500	501.500	1211.500	501.500	2.828	1211	501	1	1	1.128	1.128	0.000	1.000	1.414	203	203	NaN	NaN	0	203	1211	501	135.000	1.000	1.000	1.000	1.000
814	3	206.000	6.000	200	200	212	743.167	502.833	743.157	502.824	5.657	742	502	2	2	2.365	1.615	135.000	1.000	2.828	618	206	0.105	-1.500	0	618	742	502	135.000	2.000	1.464	0.683	0.857
815	1	203.000	0.000	203	203	203	1194.500	502.500	1194.500	502.500	2.828	1194	502	1	1	1.128	1.128	0.000	1.000	1.414	203	203	NaN	-613.011	0	203	1194	502	135.000	1.000	1.000	1.000	1.000
816	30	198.067	7.225	189	181	217	1236.833	505.567	1236.790	505.590	27.213	1233	502	7	8	6.928	5.513	70.268	0.509	8.944	5942	198	4.493	-164.240	0	5942	1235	510	63.435	7.000	1.257	0.796	0.674
817	113	213.212	6.491	218	194	222	534.173	512.305	534.176	512.366	80.569	525	503	17	20	16.456	8.743	61.828	0.219	24.042	24093	214	63.035	-4020.551	0	24093	525	523	45.000	15.106	1.882	0.531	0.481
818	6	196.000	3.225	197	190	199	1195.500	505.667	1195.492	505.668	8.485	1194	504	3	3	3.718	2.055	143.130	1.000	4.243	1176	197	NaN	-11304.976	0	1176	1194	504	135.000	2.685	1.809	0.553	0.800
819	18	221.500	4.162	222	212	226	202.722	508.444	202.721	508.441	17.556	200	505	5	6	5.313	4.314	58.392	0.734	7.071	3987	222	-1.089	-0.104	0	3987	200	510	45.000	4.950	1.232	0.812	0.766
820	1	209.000	0.000	209	209	209	428.500	505.500	428.500	505.500	2.828	428	505	1	1	1.128	1.128	0.000	1.000	1.414	209	209	NaN	-631.011	0	209	428	505	135.000	1.000	1.000	1.000	1.000
821	77	212.325	7.410	210	192	222	845.812	515.669	845.786	515.758	63.012	841	505	9	23	21.372	4.587	80.505	0.244	24.698	16349	214	43.038	-2273.010	0	16349	841	528	68.629	6.653	4.659	0.215	0.552
822	1	205.000	0.000	205	205	205	841.500	506.500	841.500	506.500	2.828	841	506	1	1	1.128	1.128	0.000	1.000	1.414	205	205	-26.272	611.011	0	205	841	506	135.000	1.000	1.000	1.000	1.000
823	2	221.500	2.121	220	220	223	1297.000	506.500	1297.003	506.500	4.243	1296	506	2	1	2.257	1.128	0.000	1.000	2.236	443	223	-26.698	640.759	0	443	1296	506	153.435	1.000	2.000	0.500	1.000
824	33	205.848	10.423	216	189	222	284.955	510.894	284.941	510.923	24.385	281	507	7	8	7.832	5.365	62.628	0.697	9.220	6793	204	-0.076	-1.453	0	6793	281	514	40.601	6.328	1.460	0.685	0.767
825	3	204.000	7.937	198	198	213	490.167	508.167	490.176	508.153	5.657	489	507	2	2	2.365	1.615	45.000	1.000	2.828	612	201	0.561	-1.500	0	612	489	509	45.000	2.000	1.464	0.683	0.857
826	1	216.000	0.000	216	216	216	535.500	507.500	535.500	507.500	2.828	535	507	1	1	1.128	1.128	0.000	1.000	1.414	216	216	-26.969	644.011	0	216	535	507	135.000	1.000	1.000	1.000	1.000
827	206	210.617	7.849	209	185	226	624.267	517.121	624.312	517.147	114.368	612	507	26	22	17.372	15.098	16.553	0.198	26.683	43387	212	2.103	-110.057	0	43387	612	514	167.005	20.973	1.151	0.869	0.513
828	1	219.000	0.000	219	219	219	746.500	507.500	746.500	507.500	2.828	746	507	1	1	1.128	1.128	0.000	1.000	1.414	219	219	NaN	NaN	0	219	746	507	135.000	1.000	1.000	1.000	1.000
829	1	209.000	0.000	209	209	209	699.500	508.500	699.500	508.500	2.828	699	508	1	1	1.128	1.128	0.000	1.000	1.414	209	209	NaN	NaN	0	209	699	508	135.000	1.000	1.000	1.000	1.000
830	4	201.500	7.937	194	194	212	703.000	509.000	703.015	509.004	5.657	702	508	2	2	2.257	2.257	0.000	1.000	2.828	806	203	-16.825	371.546	0	806	702	508	135.000	2.000	1.000	1.000	1.000
831	1	215.000	0.000	215	215	215	459.500	509.500	459.500	509.500	2.828	459	509	1	1	1.128	1.128	0.000	1.000	1.414	215	215	NaN	-649.011	0	215	459	509	135.000	1.000	1.000	1.000	1.000
832	6	209.333	11.219	193	193	218	706.833	510.667	706.790	510.637	10.485	705	509	4	3	4.606	1.658	150.767	0.686	5.000	1256	216	8.633	-298.243	0	1256	705	509	143.130	2.239	2.778	0.360	0.706
833	1	210.000	0.000	210	210	210	839.500	509.500	839.500	509.500	2.828	839	509	1	1	1.128	1.128	0.000	1.000	1.414	210	210	NaN	-634.011	0	210	839	509	135.000	1.000	1.000	1.000	1.000
834	2	210.000	1.414	209	209	211	1204.000	510.000	1203.997	509.997	5.657	1203	509	2	2	2.596	0.981	135.000	0.785	2.828	420	211	NaN	-1314.549	0	420	1203	509	135.000	1.414	2.646	0.378	0.667
835	6	214.833	3.371	216	210	220	355.667	512.833	355.671	512.833	11.657	355	510	2	5	5.208	1.467	97.466	0.555	5.385	1289	216	-28.278	784.875	0	1289	355	510	111.801	2.000	3.550	0.282	0.750
836	3	203.667	9.292	193	193	210	698.833	510.833	698.840	510.816	5.657	698	510	2	2	2.365	1.615	45.000	1.000	2.828	611	208	-0.643	-1.500	0	611	698	512	45.000	2.000	1.464	0.683	0.857
837	25	198.920	3.366	197	195	208	1189.620	512.780	1189.601	512.783	20.142	1186	510	8	5	8.113	3.923	154.570	0.774	8.944	4973	198	160250.339	-154217589.141	0	4973	1186	510	153.435	4.921	2.068	0.484	0.820
838	1	195.000	0.000	195	195	195	1215.500	510.500	1215.500	510.500	2.828	1215	510	1	1	1.128	1.128	0.000	1.000	1.414	195	195	NaN	NaN	0	195	1215	510	135.000	1.000	1.000	1.000	1.000
839	1	205.000	0.000	205	205	205	1218.500	510.500	1218.500	510.500	2.828	1218	510	1	1	1.128	1.128	0.000	1.000	1.414	205	205	-26.272	611.011	0	205	1218	510	135.000	1.000	1.000	1.000	1.000
840	1	216.000	0.000	216	216	216	490.500	511.500	490.500	511.500	2.828	490	511	1	1	1.128	1.128	0.000	1.000	1.414	216	216	NaN	NaN	0	216	490	511	135.000	1.000	1.000	1.000	1.000
841	1	208.000	0.000	208	208	208	550.500	512.500	550.500	512.500	2.828	550	512	1	1	1.128	1.128	0.000	1.000	1.414	208	208	NaN	-628.011	0	208	550	512	135.000	1.000	1.000	1.000	1.000
842	2	212.000	0.000	212	212	212	872.500	513.000	872.500	513.000	4.828	872	512	1	2	2.257	1.128	90.000	1.000	2.236	424	212	NaN	-640.011	0	424	872	512	116.565	1.000	2.000	0.500	1.000
843	1	204.000	0.000	204	204	204	1203.500	512.500	1203.500	512.500	2.828	1203	512	1	1	1.128	1.128	0.000	1.000	1.414	204	204	NaN	-616.011	0	204	1203	512	135.000	1.000	1.000	1.000	1.000
844	1	221.000	0.000	221	221	221	691.500	513.500	691.500	513.500	2.828	691	513	1	1	1.128	1.128	0.000	1.000	1.414	221	221	-27.280	659.011	0	221	691	513	135.000	1.000	1.000	1.000	1.000
845	6	212.500	10.691	220	192	220	741.833	514.333	741.835	514.357	9.071	740	513	3	3	2.930	2.607	153.435	0.916	3.606	1275	217	-9.617	209.048	0	1275	741	513	123.690	3.000	1.124	0.890	0.800
846	6	214.667	7.394	203	203	223	926.667	514.333	926.667	514.330	8.485	925	513	3	3	3.140	2.433	45.000	1.000	3.606	1288	215	-18.678	493.248	0	1288	925	515	33.690	2.828	1.291	0.775	0.800
847	3	195.333	4.041	191	191	199	1034.833	514.167	1034.839	514.166	5.657	1034	513	2	2	2.365	1.615	135.000	1.000	2.828	586	196	-0.319	-1.500	0	586	1034	513	135.000	2.000	1.464	0.683	0.857
848	1	199.000	0.000	199	199	199	1074.500	513.500	1074.500	513.500	2.828	1074	513	1	1	1.128	1.128	0.000	1.000	1.414	199	199	NaN	-601.010	0	199	1074	513	135.000	1.000	1.000	1.000	1.000
849	26	200.000	6.210	202	178	208	1100.808	517.192	1100.796	517.155	30.385	1098	513	6	9	6.846	4.836	101.996	0.354	9.849	5200	202	207.064	-17842.853	0	5200	1098	513	113.962	6.000	1.416	0.706	0.598
850	763	209.447	6.448	205	189	229	582.539	529.189	582.671	529.253	299.120	534	514	89	35	69.702	13.938	161.795	0.107	92.179	159808	209	15.900	-783.708	0	159808	534	521	164.908	26.857	5.001	0.200	0.439
851	24	209.833	8.318	218	191	221	869.875	516.458	869.911	516.443	22.728	866	514	9	4	9.594	3.185	170.081	0.584	9.849	5036	212	-5.743	169.590	0	5036	866	514	156.038	4.000	3.012	0.332	0.828
852	6	202.167	0.753	202	201	203	1201.000	515.500	1201.002	515.501	9.899	1199	514	4	3	4.633	1.649	140.310	0.769	5.000	1213	202	-0.255	-1.148	0	1213	1199	514	143.130	2.121	2.810	0.356	0.750
853	1	204.000	0.000	204	204	204	1215.500	514.500	1215.500	514.500	2.828	1215	514	1	1	1.128	1.128	0.000	1.000	1.414	204	204	NaN	NaN	0	204	1215	514	135.000	1.000	1.000	1.000	1.000
854	2	213.000	2.828	211	211	215	1222.000	514.500	1222.005	514.500	4.243	1221	514	2	1	2.257	1.128	0.000	1.000	2.236	426	215	0.000	-2.000	0	426	1221	514	153.435	1.000	2.000	0.500	1.000
855	3	200.667	12.702	208	186	208	1268.833	515.167	1268.809	515.155	5.657	1268	514	2	2	2.365	1.615	135.000	1.000	2.828	602	208	26.241	-951.911	0	602	1268	514	135.000	2.000	1.464	0.683	0.857
856	16	212.375	5.427	214	200	219	1299.250	516.438	1299.226	516.447	19.556	1295	514	7	5	7.305	2.789	31.794	0.526	8.602	3398	214	34.466	-2345.808	0	3398	1295	519	35.538	4.243	2.620	0.382	0.681
857	25	215.800	5.492	209	204	224	1307.820	517.380	1307.827	517.377	22.385	1304	514	7	8	9.399	3.387	49.492	0.627	10.630	5395	217	-9.514	440.260	0	5395	1304	522	48.814	4.243	2.775	0.360	0.769
858	11	208.727	9.382	199	193	223	880.500	516.136	880.488	516.132	12.485	878	515	5	3	5.235	2.675	0.000	0.887	5.385	2296	208	95.616	-4847.514	0	2296	878	515	158.199	3.000	1.957	0.511	0.846
859	1	202.000	0.000	202	202	202	1073.500	515.500	1073.500	515.500	2.828	1073	515	1	1	1.128	1.128	0.000	1.000	1.414	202	202	NaN	-610.010	0	202	1073	515	135.000	1.000	1.000	1.000	1.000
860	2	198.000	7.071	193	193	203	1220.000	516.000	1219.987	515.987	5.657	1219	515	2	2	2.596	0.981	135.000	0.785	2.828	396	203	NaN	-908.841	0	396	1219	515	135.000	1.414	2.646	0.378	0.667
861	1	223.000	0.000	223	223	223	243.500	516.500	243.500	516.500	2.828	243	516	1	1	1.128	1.128	0.000	1.000	1.414	223	223	NaN	NaN	0	223	243	516	135.000	1.000	1.000	1.000	1.000
862	13	200.154	1.573	200	196	202	1078.962	517.885	1078.970	517.887	14.728	1076	516	6	4	5.096	3.248	173.276	0.753	6.325	2602	200	NaN	-13426.935	0	2602	1076	517	161.565	4.000	1.569	0.637	0.743
863	12	194.250	5.578	189	188	203	1130.583	519.250	1130.590	519.260	14.485	1129	516	3	6	6.304	2.424	70.319	0.719	6.708	2331	193	299.503	-27807.741	0	2331	1129	522	63.435	3.000	2.601	0.384	0.828
864	3	203.000	3.606	200	200	207	690.833	517.833	690.828	517.832	5.657	690	517	2	2	2.365	1.615	45.000	1.000	2.828	609	202	-33.907	1239.492	0	609	690	519	45.000	2.000	1.464	0.683	0.857
865	10	200.800	4.733	197	195	209	1208.000	518.000	1208.001	517.991	13.071	1205	517	6	2	5.966	2.134	7.018	0.736	6.325	2008	201	0.421	-1.066	0	2008	1205	519	18.435	2.000	2.795	0.358	0.909
866	35	213.171	10.072	219	190	228	740.986	522.729	740.957	522.739	28.385	738	518	6	11	11.445	3.894	65.248	0.546	12.530	7461	216	3.702	-146.908	0	7461	738	529	61.390	4.833	2.939	0.340	0.805
867	5	207.600	7.436	200	200	217	971.100	519.300	971.104	519.301	9.899	969	518	4	3	4.474	1.423	35.280	0.641	5.000	1038	204	0.281	-1.611	0	1038	969	521	36.870	2.121	3.145	0.318	0.667
868	3	208.667	4.163	204	204	212	975.500	519.500	975.500	519.487	6.828	975	518	1	3	3.385	1.128	90.000	0.809	3.162	626	210	NaN	-1239.575	0	626	975	518	108.435	1.000	3.000	0.333	1.000
869	1	204.000	0.000	204	204	204	988.500	518.500	988.500	518.500	2.828	988	518	1	1	1.128	1.128	0.000	1.000	1.414	204	204	NaN	-616.011	0	204	988	518	135.000	1.000	1.000	1.000	1.000
870	1	190.000	0.000	190	190	190	1218.500	518.500	1218.500	518.500	2.828	1218	518	1	1	1.128	1.128	0.000	1.000	1.414	190	190	NaN	-574.010	0	190	1218	518	135.000	1.000	1.000	1.000	1.000
871	1	190.000	0.000	190	190	190	641.500	519.500	641.500	519.500	2.828	641	519	1	1	1.128	1.128	0.000	1.000	1.414	190	190	-25.290	566.010	0	190	641	519	135.000	1.000	1.000	1.000	1.000
872	698	209.819	6.601	210	181	227	996.162	538.825	996.178	538.846	336.174	964	519	58	47	37.365	23.785	21.918	0.078	58.856	146454	210	11.410	-562.751	0	146454	964	551	9.782	43.259	1.571	0.637	0.386
873	147	204.340	2.339	203	199	211	1177.337	528.425	1177.317	528.434	52.184	1169	519	16	18	18.940	9.882	122.932	0.678	20.248	30038	204	-51.090	3258.299	0	30038	1173	519	122.905	11.501	1.917	0.522	0.799
874	1	196.000	0.000	196	196	196	645.500	520.500	645.500	520.500	2.828	645	520	1	1	1.128	1.128	0.000	1.000	1.414	196	196	NaN	NaN	0	196	645	520	135.000	1.000	1.000	1.000	1.000
875	8	222.875	1.126	222	222	225	840.625	521.625	840.628	521.623	9.071	839	520	3	3	3.538	2.879	45.000	1.000	4.243	1783	223	0.973	0.044	0	1783	839	523	45.000	3.000	1.229	0.814	0.941
876	1	219.000	0.000	219	219	219	922.500	520.500	922.500	520.500	2.828	922	520	1	1	1.128	1.128	0.000	1.000	1.414	219	219	NaN	-661.011	0	219	922	520	135.000	1.000	1.000	1.000	1.000
877	2	218.000	1.414	217	217	219	926.500	521.000	926.500	520.998	4.828	926	520	1	2	2.257	1.128	90.000	1.000	2.236	436	219	0.000	-2.000	0	436	926	520	116.565	1.000	2.000	0.500	1.000
878	7	199.857	1.676	199	197	202	1081.357	521.643	1081.355	521.637	10.485	1080	520	3	4	3.742	2.382	104.872	0.800	4.472	1399	200	-58.265	3364.539	0	1399	1080	520	116.565	3.000	1.571	0.636	0.737
879	5	199.200	3.033	195	195	203	1238.900	521.300	1238.897	521.303	7.657	1238	520	2	3	3.144	2.025	71.565	1.000	3.606	996	199	-41.814	1929.542	0	996	1238	523	56.310	2.000	1.553	0.644	0.909
880	2	218.500	2.121	217	217	220	488.000	521.500	488.003	521.500	4.243	487	521	2	1	2.257	1.128	0.000	1.000	2.236	437	220	0.000	-2.000	0	437	487	521	153.435	1.000	2.000	0.500	1.000
881	1	186.000	0.000	186	186	186	670.500	521.500	670.500	521.500	2.828	670	521	1	1	1.128	1.128	0.000	1.000	1.414	186	186	NaN	NaN	0	186	670	521	135.000	1.000	1.000	1.000	1.000
882	4	219.500	2.380	221	216	221	686.000	522.000	686.002	521.998	5.657	685	521	2	2	2.257	2.257	0.000	1.000	2.828	878	221	-0.845	-0.917	0	878	685	521	135.000	2.000	1.000	1.000	1.000
883	1	206.000	0.000	206	206	206	867.500	521.500	867.500	521.500	2.828	867	521	1	1	1.128	1.128	0.000	1.000	1.414	206	206	NaN	-622.011	0	206	867	521	135.000	1.000	1.000	1.000	1.000
884	415	207.699	7.352	204	186	223	533.929	535.842	533.968	535.834	139.095	512	522	46	28	46.263	11.422	155.040	0.270	52.154	86195	207	3.715	-151.646	0	86195	514	522	147.529	16.353	4.050	0.247	0.651
885	95	212.347	6.336	218	194	223	928.584	531.605	928.564	531.589	57.841	921	522	15	19	19.818	6.103	127.368	0.357	22.672	20173	213	-7.878	298.575	0	20173	921	522	131.424	9.364	3.247	0.308	0.592
886	2	210.500	7.778	205	205	216	968.500	523.000	968.500	522.987	4.828	968	522	1	2	2.257	1.128	90.000	1.000	2.236	421	216	-21.395	591.212	0	421	968	522	116.565	1.000	2.000	0.500	1.000
887	1	208.000	0.000	208	208	208	1142.500	522.500	1142.500	522.500	2.828	1142	522	1	1	1.128	1.128	0.000	1.000	1.414	208	208	-26.464	620.011	0	208	1142	522	135.000	1.000	1.000	1.000	1.000
888	2996	208.834	7.668	208	174	231	516.683	599.178	516.833	599.197	743.661	468	523	125	141	67.812	56.253	109.079	0.068	141.354	625668	209	-1.184	26.809	0	625668	478	664	85.943	120.597	1.205	0.830	0.296
889	3	211.000	8.544	202	202	219	633.833	524.500	633.819	524.472	7.657	633	523	2	3	3.213	1.189	118.155	0.643	3.606	633	212	1161.820	-140677.566	0	633	633	523	123.690	1.790	2.702	0.370	0.667
890	3	212.333	5.033	207	207	217	680.833	524.167	680.841	524.166	5.657	680	523	2	2	2.365	1.615	135.000	1.000	2.828	637	213	-25.637	685.389	0	637	680	523	135.000	2.000	1.464	0.683	0.857
891	21	212.286	7.734	200	200	222	862.119	526.167	862.165	526.163	19.556	859	523	7	6	7.691	3.477	30.476	0.690	8.602	4458	215	-9.764	306.882	0	4458	859	528	35.538	4.745	2.212	0.452	0.764
892	2	216.000	2.828	214	214	218	837.500	525.000	837.500	525.005	4.828	837	524	1	2	2.257	1.128	90.000	1.000	2.236	432	218	NaN	-1487.337	0	432	837	524	116.565	1.000	2.000	0.500	1.000
893	9	208.889	11.900	217	184	220	979.389	526.389	979.383	526.413	11.899	977	524	4	4	4.921	2.329	45.000	0.799	5.657	1880	214	-0.983	-0.078	0	1880	977	528	45.000	2.828	2.113	0.473	0.818
894	4	197.500	3.317	197	194	202	1128.500	524.750	1128.506	524.746	7.071	1127	524	3	2	2.734	1.863	0.000	1.000	3.162	790	197	0.548	-0.932	0	790	1127	524	161.565	2.000	1.468	0.681	0.800
895	2	185.500	0.707	185	185	186	1143.500	526.000	1143.500	526.001	4.828	1143	525	1	2	2.257	1.128	90.000	1.000	2.236	371	186	NaN	-562.773	0	371	1143	525	116.565	1.000	2.000	0.500	1.000
896	1	204.000	0.000	204	204	204	1205.500	525.500	1205.500	525.500	2.828	1205	525	1	1	1.128	1.128	0.000	1.000	1.414	204	204	NaN	-616.011	0	204	1205	525	135.000	1.000	1.000	1.000	1.000
897	276	209.482	7.011	206	187	222	854.935	539.286	854.962	539.298	114.853	843	526	25	28	26.901	13.063	134.787	0.263	29.732	57817	209	-2.698	97.733	0	57817	849	526	109.654	16.507	2.059	0.486	0.671
898	4	199.250	6.076	192	192	206	674.250	529.000	674.246	528.975	9.657	673	527	2	4	3.969	1.283	107.609	0.539	4.472	797	202	-0.176	-1.440	0	797	673	527	116.565	1.900	3.093	0.323	0.667
899	1	203.000	0.000	203	203	203	873.500	527.500	873.500	527.500	2.828	873	527	1	1	1.128	1.128	0.000	1.000	1.414	203	203	-26.143	605.011	0	203	873	527	135.000	1.000	1.000	1.000	1.000
900	2	204.500	21.920	189	189	220	974.500	529.000	974.500	529.037	4.828	974	528	1	2	2.257	1.128	90.000	1.000	2.236	409	220	-3.936	59.577	0	409	974	528	116.565	1.000	2.000	0.500	1.000
901	1	191.000	0.000	191	191	191	1215.500	528.500	1215.500	528.500	2.828	1215	528	1	1	1.128	1.128	0.000	1.000	1.414	191	191	-25.356	569.010	0	191	1215	528	135.000	1.000	1.000	1.000	1.000
902	2	192.500	0.707	192	192	193	1259.000	529.000	1259.001	529.001	5.657	1258	528	2	2	2.596	0.981	135.000	0.785	2.828	385	193	NaN	-583.773	0	385	1258	528	135.000	1.414	2.646	0.378	0.667
903	6	218.667	1.966	220	216	221	581.000	532.000	581.006	531.986	14.485	579	529	3	6	5.365	1.424	68.561	0.359	6.708	1312	220	-53.961	2972.455	0	1312	579	535	63.435	2.425	3.768	0.265	0.545
904	4	218.750	1.500	220	217	220	679.250	530.500	679.251	530.503	7.657	678	529	2	3	2.734	1.863	90.000	0.857	3.162	875	220	-50.861	2400.170	0	875	679	529	108.435	2.000	1.468	0.681	0.800
905	2	219.000	0.000	219	219	219	682.000	529.500	682.000	529.500	4.243	681	529	2	1	2.257	1.128	0.000	1.000	2.236	438	219	NaN	-1319.022	0	438	681	529	153.435	1.000	2.000	0.500	1.000
906	1	223.000	0.000	223	223	223	736.500	529.500	736.500	529.500	2.828	736	529	1	1	1.128	1.128	0.000	1.000	1.414	223	223	-27.403	665.011	0	223	736	529	135.000	1.000	1.000	1.000	1.000
907	1	210.000	0.000	210	210	210	972.500	529.500	972.500	529.500	2.828	972	529	1	1	1.128	1.128	0.000	1.000	1.414	210	210	-26.591	626.011	0	210	972	529	135.000	1.000	1.000	1.000	1.000
908	1	223.000	0.000	223	223	223	491.500	530.500	491.500	530.500	2.828	491	530	1	1	1.128	1.128	0.000	1.000	1.414	223	223	NaN	-673.011	0	223	491	530	135.000	1.000	1.000	1.000	1.000
909	2	216.500	6.364	212	212	221	739.000	530.500	738.990	530.500	4.243	738	530	2	1	2.257	1.128	0.000	1.000	2.236	433	221	NaN	-883.357	0	433	738	530	153.435	1.000	2.000	0.500	1.000
910	9	203.000	5.523	195	195	211	1218.944	531.500	1218.972	531.511	17.899	1216	530	5	4	3.750	3.056	136.061	0.353	5.657	1827	202	NaN	-129737.162	0	1827	1216	530	135.000	4.000	1.227	0.815	0.562
911	2	197.500	0.707	197	197	198	1238.000	530.500	1237.999	530.500	4.243	1237	530	2	1	2.257	1.128	0.000	1.000	2.236	395	198	NaN	-598.773	0	395	1237	530	153.435	1.000	2.000	0.500	1.000
912	2	218.500	0.707	218	218	219	733.500	533.000	733.500	532.999	4.828	733	532	1	2	2.257	1.128	90.000	1.000	2.236	437	219	NaN	-661.772	0	437	733	532	116.565	1.000	2.000	0.500	1.000
913	1	210.000	0.000	210	210	210	841.500	532.500	841.500	532.500	2.828	841	532	1	1	1.128	1.128	0.000	1.000	1.414	210	210	NaN	NaN	0	210	841	532	135.000	1.000	1.000	1.000	1.000
914	1	203.000	0.000	203	203	203	942.500	532.500	942.500	532.500	2.828	942	532	1	1	1.128	1.128	0.000	1.000	1.414	203	203	NaN	-613.011	0	203	942	532	135.000	1.000	1.000	1.000	1.000
915	35	213.086	7.629	208	196	226	968.500	536.900	968.508	536.926	27.556	966	532	6	11	11.710	3.806	65.691	0.579	12.530	7458	211	-11.546	356.910	0	7458	966	543	61.390	4.923	3.077	0.325	0.778
916	870	208.959	7.404	212	187	234	377.371	552.968	377.138	553.079	274.492	335	533	86	36	70.740	15.659	21.093	0.145	88.527	181794	211	0.287	-29.267	0	181794	335	559	13.722	26.529	4.518	0.221	0.526
917	3	204.000	2.646	202	202	207	877.833	534.167	877.830	534.168	5.657	877	533	2	2	2.365	1.615	135.000	1.000	2.828	612	203	-38.396	1464.707	0	612	877	533	135.000	2.000	1.464	0.683	0.857
918	37	213.892	5.532	218	200	223	904.365	537.986	904.388	537.988	28.627	900	533	8	10	11.626	4.052	122.019	0.567	12.806	7914	214	-21.116	767.612	0	7914	900	533	128.660	5.273	2.869	0.349	0.779
919	1	226.000	0.000	226	226	226	738.500	534.500	738.500	534.500	2.828	738	534	1	1	1.128	1.128	0.000	1.000	1.414	226	226	NaN	-682.011	0	226	738	534	135.000	1.000	1.000	1.000	1.000
920	3	213.000	8.888	203	203	220	436.167	536.167	436.162	536.156	5.657	435	535	2	2	2.365	1.615	45.000	1.000	2.828	639	216	-16.029	453.854	0	639	435	537	45.000	2.000	1.464	0.683	0.857
921	14	212.643	6.924	214	192	220	583.857	536.643	583.842	536.639	19.556	580	535	7	4	6.226	2.863	3.913	0.460	7.280	2977	214	-15.536	475.498	0	2977	580	537	15.945	4.000	2.174	0.460	0.622
922	1	203.000	0.000	203	203	203	899.500	535.500	899.500	535.500	2.828	899	535	1	1	1.128	1.128	0.000	1.000	1.414	203	203	NaN	-613.011	0	203	899	535	135.000	1.000	1.000	1.000	1.000
923	45	203.044	7.367	203	189	217	1136.278	539.744	1136.204	539.765	36.870	1130	535	12	10	13.336	4.296	32.700	0.416	14.213	9137	203	0.003	-0.920	0	9137	1130	544	39.289	6.718	3.104	0.322	0.621
924	5	212.600	4.037	208	208	217	839.100	538.100	839.103	538.108	10.485	838	536	2	4	3.702	1.720	105.482	0.572	4.472	1063	213	-0.031	-1.657	0	1063	838	536	116.565	2.000	2.152	0.465	0.714
925	5	198.000	6.595	188	188	206	1226.700	537.500	1226.694	537.496	8.485	1225	536	3	3	3.086	2.063	34.099	0.873	3.606	990	198	-0.293	-0.742	0	990	1225	538	33.690	2.685	1.496	0.668	0.714
926	1	210.000	0.000	210	210	210	804.500	537.500	804.500	537.500	2.828	804	537	1	1	1.128	1.128	0.000	1.000	1.414	210	210	-26.591	626.011	0	210	804	537	135.000	1.000	1.000	1.000	1.000
927	1	193.000	0.000	193	193	193	1132.500	537.500	1132.500	537.500	2.828	1132	537	1	1	1.128	1.128	0.000	1.000	1.414	193	193	NaN	NaN	0	193	1132	537	135.000	1.000	1.000	1.000	1.000
928	4	193.000	2.160	190	190	195	1172.250	538.250	1172.254	538.256	7.657	1171	537	2	3	3.192	1.596	108.435	0.857	3.606	772	194	NaN	-1307.610	0	772	1171	537	123.690	2.000	2.000	0.500	0.800
929	1	199.000	0.000	199	199	199	1201.500	537.500	1201.500	537.500	2.828	1201	537	1	1	1.128	1.128	0.000	1.000	1.414	199	199	NaN	NaN	0	199	1201	537	135.000	1.000	1.000	1.000	1.000
930	1	202.000	0.000	202	202	202	1229.500	537.500	1229.500	537.500	2.828	1229	537	1	1	1.128	1.128	0.000	1.000	1.414	202	202	-26.078	602.010	0	202	1229	537	135.000	1.000	1.000	1.000	1.000
931	1	209.000	0.000	209	209	209	807.500	539.500	807.500	539.500	2.828	807	539	1	1	1.128	1.128	0.000	1.000	1.414	209	209	-26.527	623.011	0	209	807	539	135.000	1.000	1.000	1.000	1.000
932	1	195.000	0.000	195	195	195	1239.500	539.500	1239.500	539.500	2.828	1239	539	1	1	1.128	1.128	0.000	1.000	1.414	195	195	NaN	-589.010	0	195	1239	539	135.000	1.000	1.000	1.000	1.000
933	9	216.889	6.431	219	206	223	734.389	542.056	734.382	542.056	11.899	732	540	4	4	4.030	2.843	30.695	0.799	5.000	1952	219	-19.702	599.995	0	1952	732	543	36.870	3.536	1.417	0.706	0.750
934	1	194.000	0.000	194	194	194	1201.500	540.500	1201.500	540.500	2.828	1201	540	1	1	1.128	1.128	0.000	1.000	1.414	194	194	-25.555	578.010	0	194	1201	540	135.000	1.000	1.000	1.000	1.000
935	72	201.139	4.718	198	191	212	1219.306	545.069	1219.305	545.015	35.456	1214	540	10	11	10.355	8.853	108.380	0.720	11.705	14482	200	7.126	-397.847	0	14482	1218	540	109.983	9.945	1.170	0.855	0.823
936	1	221.000	0.000	221	221	221	730.500	541.500	730.500	541.500	2.828	730	541	1	1	1.128	1.128	0.000	1.000	1.414	221	221	-27.280	659.011	0	221	730	541	135.000	1.000	1.000	1.000	1.000
937	1	221.000	0.000	221	221	221	806.500	541.500	806.500	541.500	2.828	806	541	1	1	1.128	1.128	0.000	1.000	1.414	221	221	NaN	-667.011	0	221	806	541	135.000	1.000	1.000	1.000	1.000
938	15	202.267	0.884	203	201	203	1207.900	545.233	1207.900	545.233	23.799	1206	541	4	8	6.529	2.925	78.940	0.333	8.246	3034	203	-0.788	-0.623	0	3034	1207	549	75.964	4.000	2.232	0.448	0.612
939	2761	205.083	7.713	206	171	224	1238.304	595.797	1238.351	596.169	818.230	1199	541	81	133	80.378	43.736	98.341	0.052	133.375	566235	205	0.728	-22.007	0	566235	1232	674	85.700	74.991	1.838	0.544	0.434
940	19	210.053	8.283	215	196	221	365.711	544.395	365.713	544.391	18.971	363	542	6	5	5.707	4.239	12.653	0.663	6.708	3991	213	-6.636	196.594	0	3991	363	542	153.435	5.000	1.347	0.743	0.745
941	12	210.167	9.292	202	193	221	845.917	543.833	845.903	543.823	13.899	843	542	5	4	4.870	3.138	163.480	0.781	5.831	2522	212	83.855	-4311.686	0	2522	843	543	149.036	3.797	1.552	0.644	0.774
942	2	225.000	0.000	225	225	225	669.500	544.000	669.500	544.000	4.828	669	543	1	2	2.257	1.128	90.000	1.000	2.236	450	225	NaN	-1355.023	0	450	669	543	116.565	1.000	2.000	0.500	1.000
943	1	221.000	0.000	221	221	221	884.500	543.500	884.500	543.500	2.828	884	543	1	1	1.128	1.128	0.000	1.000	1.414	221	221	NaN	-667.011	0	221	884	543	135.000	1.000	1.000	1.000	1.000
944	3	190.333	4.041	186	186	194	1323.833	543.833	1323.840	543.835	5.657	1323	543	2	2	2.365	1.615	45.000	1.000	2.828	571	191	NaN	-1138.091	0	571	1323	545	45.000	2.000	1.464	0.683	0.857
945	3	211.667	6.028	206	206	218	372.167	545.167	372.175	545.157	5.657	371	544	2	2	2.365	1.615	45.000	1.000	2.828	635	211	0.212	-1.500	0	635	371	546	45.000	2.000	1.464	0.683	0.857
946	1	216.000	0.000	216	216	216	374.500	544.500	374.500	544.500	2.828	374	544	1	1	1.128	1.128	0.000	1.000	1.414	216	216	NaN	NaN	0	216	374	544	135.000	1.000	1.000	1.000	1.000
947	1	207.000	0.000	207	207	207	699.500	544.500	699.500	544.500	2.828	699	544	1	1	1.128	1.128	0.000	1.000	1.414	207	207	NaN	-625.011	0	207	699	544	135.000	1.000	1.000	1.000	1.000
948	2	202.500	0.707	202	202	203	929.500	545.000	929.500	545.001	4.828	929	544	1	2	2.257	1.128	90.000	1.000	2.236	405	203	NaN	-613.772	0	405	929	544	116.565	1.000	2.000	0.500	1.000
949	19	210.158	6.627	214	192	220	699.026	548.447	699.036	548.456	23.799	696	545	7	7	5.525	4.379	161.371	0.422	7.616	3993	212	9.734	-538.273	0	3993	696	546	156.801	6.509	1.262	0.793	0.567
950	45	198.844	6.389	197	184	215	1196.322	551.233	1196.295	551.243	38.627	1192	545	11	13	14.027	4.085	117.997	0.379	16.401	8948	199	-10.600	388.267	0	8948	1193	545	127.569	5.928	3.434	0.291	0.604
951	12	209.250	9.285	216	193	219	730.917	548.917	730.918	548.898	13.899	729	547	4	5	4.349	3.513	98.495	0.781	5.385	2511	215	-13.351	269.105	0	2511	729	547	111.801	4.000	1.238	0.808	0.750
952	5	209.400	1.949	210	207	212	850.100	548.700	850.102	548.696	7.657	849	547	2	3	3.144	2.025	71.565	1.000	3.606	1047	210	NaN	-835.409	0	1047	849	550	56.310	2.000	1.553	0.644	0.909
953	23	214.435	4.409	218	205	220	620.065	551.370	620.071	551.371	22.971	616	548	8	6	7.038	4.161	12.926	0.548	8.944	4932	215	40083.424	-21885492.002	0	4932	616	554	26.565	5.697	1.692	0.591	0.667
954	9	207.000	8.746	197	197	220	961.611	550.278	961.617	550.240	13.314	960	548	3	5	4.304	2.662	106.845	0.638	5.385	1863	209	117.482	-6502.114	0	1863	961	548	111.801	3.000	1.617	0.619	0.750
955	2	196.000	1.414	195	195	197	1035.000	548.500	1035.003	548.500	4.243	1034	548	2	1	2.257	1.128	0.000	1.000	2.236	392	197	NaN	-1230.660	0	392	1034	548	153.435	1.000	2.000	0.500	1.000
956	1	200.000	0.000	200	200	200	1048.500	548.500	1048.500	548.500	2.828	1048	548	1	1	1.128	1.128	0.000	1.000	1.414	200	200	NaN	NaN	0	200	1048	548	135.000	1.000	1.000	1.000	1.000
957	14	212.214	3.068	210	207	218	1057.357	549.571	1057.357	549.569	16.728	1054	548	6	3	5.790	3.078	175.095	0.629	6.708	2971	212	NaN	-13695.302	0	2971	1054	548	153.435	3.000	1.881	0.532	0.824
958	12	197.750	1.055	198	195	199	1233.083	549.667	1233.079	549.665	12.485	1231	548	5	3	5.065	3.017	162.863	0.967	5.831	2373	198	NaN	-1871.660	0	2373	1231	548	149.036	3.000	1.679	0.596	0.923
959	2121	213.580	5.506	215	180	226	447.970	588.704	447.899	588.494	498.340	398	549	85	91	90.977	29.684	129.226	0.107	117.154	453004	215	0.285	-89.694	0	453004	404	550	129.806	45.462	3.065	0.326	0.553
960	2	214.000	1.414	213	213	215	563.000	549.500	563.002	549.500	4.243	562	549	2	1	2.257	1.128	0.000	1.000	2.236	428	215	NaN	-1313.421	0	428	562	549	153.435	1.000	2.000	0.500	1.000
961	2	209.000	1.414	208	208	210	590.000	550.000	589.998	549.998	5.657	589	549	2	2	2.596	0.981	135.000	0.785	2.828	418	210	-26.244	614.128	0	418	589	549	135.000	1.414	2.646	0.378	0.667
962	7	206.429	9.431	210	191	218	695.071	550.929	695.039	550.918	10.485	693	549	4	3	3.360	2.653	17.769	0.800	4.243	1445	210	-6.776	175.415	0	1445	693	552	45.000	3.000	1.267	0.790	0.778
963	1	205.000	0.000	205	205	205	1029.500	549.500	1029.500	549.500	2.828	1029	549	1	1	1.128	1.128	0.000	1.000	1.414	205	205	NaN	-619.011	0	205	1029	549	135.000	1.000	1.000	1.000	1.000
964	5	201.600	0.548	202	201	202	1211.500	550.300	1211.499	550.300	8.485	1210	549	3	3	3.086	2.063	55.901	0.873	3.606	1008	202	-57.881	2990.282	0	1008	1210	551	33.690	2.685	1.496	0.668	0.714
965	1	195.000	0.000	195	195	195	1262.500	549.500	1262.500	549.500	2.828	1262	549	1	1	1.128	1.128	0.000	1.000	1.414	195	195	NaN	-589.010	0	195	1262	549	135.000	1.000	1.000	1.000	1.000
966	17	208.118	13.186	213	182	220	336.676	552.324	336.652	552.329	17.556	334	550	6	5	6.466	3.348	27.293	0.693	7.211	3538	214	-5.040	81.493	0	3538	334	555	33.690	4.114	1.931	0.518	0.756
967	434	210.719	8.598	216	187	227	593.143	575.445	593.169	575.448	231.806	565	550	60	51	52.421	10.541	135.623	0.101	76.837	91452	213	-0.836	9.639	0	91452	565	550	141.340	21.073	4.973	0.201	0.347
968	31	212.194	6.421	216	197	222	931.758	555.048	931.750	555.057	24.971	929	550	6	10	10.875	3.630	62.926	0.625	11.662	6578	213	5.856	-317.769	0	6578	929	560	59.036	4.475	2.996	0.334	0.816
969	2	202.000	0.000	202	202	202	997.000	550.500	997.000	550.500	4.243	996	550	2	1	2.257	1.128	0.000	1.000	2.236	404	202	NaN	-1217.021	0	404	996	550	153.435	1.000	2.000	0.500	1.000
970	1	211.000	0.000	211	211	211	625.500	551.500	625.500	551.500	2.828	625	551	1	1	1.128	1.128	0.000	1.000	1.414	211	211	NaN	NaN	0	211	625	551	135.000	1.000	1.000	1.000	1.000
971	1	216.000	0.000	216	216	216	867.500	551.500	867.500	551.500	2.828	867	551	1	1	1.128	1.128	0.000	1.000	1.414	216	216	NaN	NaN	0	216	867	551	135.000	1.000	1.000	1.000	1.000
972	1	201.000	0.000	201	201	201	1178.500	551.500	1178.500	551.500	2.828	1178	551	1	1	1.128	1.128	0.000	1.000	1.414	201	201	NaN	NaN	0	201	1178	551	135.000	1.000	1.000	1.000	1.000
973	2	203.000	2.828	201	201	205	1204.500	552.000	1204.500	552.005	4.828	1204	551	1	2	2.257	1.128	90.000	1.000	2.236	406	205	0.000	-2.000	0	406	1204	551	116.565	1.000	2.000	0.500	1.000
974	2	202.000	4.243	199	199	205	332.500	553.000	332.500	553.007	4.828	332	552	1	2	2.257	1.128	90.000	1.000	2.236	404	205	-23.663	528.641	0	404	332	552	116.565	1.000	2.000	0.500	1.000
975	9	211.222	7.855	197	197	221	842.944	554.167	842.922	554.191	14.142	841	552	4	5	4.679	2.449	68.166	0.565	5.385	1901	212	20.844	-997.020	0	1901	842	557	68.199	3.480	1.910	0.523	0.621
976	16	214.688	5.941	210	206	224	904.375	555.375	904.368	555.370	19.556	902	552	4	7	6.552	3.109	71.033	0.526	7.280	3435	215	0.155	-1.226	0	3435	904	559	74.055	4.000	2.107	0.475	0.727
977	3	200.333	1.528	199	199	202	1192.833	553.167	1192.836	553.167	5.657	1192	552	2	2	2.365	1.615	135.000	1.000	2.828	601	200	7.007E-6	-1.500	0	601	1192	552	135.000	2.000	1.464	0.683	0.857
978	2	200.500	3.536	198	198	203	330.000	553.500	330.007	553.500	4.243	329	553	2	1	2.257	1.128	0.000	1.000	2.236	401	203	-31.588	979.029	0	401	329	553	153.435	1.000	2.000	0.500	1.000
979	4	217.250	6.702	211	211	224	563.000	554.000	563.014	554.001	5.657	562	553	2	2	2.257	2.257	0.000	1.000	2.828	869	222	0.052	-1.919	0	869	562	553	135.000	2.000	1.000	1.000	1.000
980	476	211.756	6.993	218	190	228	662.939	568.401	662.956	568.431	284.233	637	553	68	34	48.255	12.559	14.944	0.074	75.153	100796	212	3.403	-155.190	0	100796	637	587	25.201	28.383	3.842	0.260	0.326
981	2	206.000	4.243	203	203	209	605.000	554.500	605.007	554.500	4.243	604	554	2	1	2.257	1.128	0.000	1.000	2.236	412	209	NaN	-711.954	0	412	604	554	153.435	1.000	2.000	0.500	1.000
982	6	211.667	5.574	203	203	219	622.833	556.333	622.836	556.325	9.657	622	554	2	4	4.134	1.848	102.933	0.809	4.472	1270	213	-21.241	838.731	0	1270	622	554	116.565	2.000	2.237	0.447	0.857
983	7	210.714	8.200	199	199	219	630.643	555.357	630.639	555.377	11.899	628	554	5	3	4.440	2.007	17.769	0.621	5.385	1475	214	176.433	-12271.908	0	1475	628	557	21.801	2.669	2.212	0.452	0.667
984	19	201.316	0.582	201	200	202	1180.500	556.868	1180.498	556.868	23.556	1176	554	9	6	9.663	2.504	145.015	0.430	10.817	3825	201	NaN	-12149.265	0	3825	1176	554	146.310	3.808	3.860	0.259	0.623
985	1	205.000	0.000	205	205	205	324.500	555.500	324.500	555.500	2.828	324	555	1	1	1.128	1.128	0.000	1.000	1.414	205	205	NaN	NaN	0	205	324	555	135.000	1.000	1.000	1.000	1.000
986	3	211.000	6.245	204	204	216	609.500	555.500	609.486	555.500	6.243	608	555	3	1	3.385	1.128	0.000	0.967	3.162	633	213	-25.025	830.602	0	633	608	555	161.565	1.000	3.000	0.333	1.000
987	5	217.800	4.147	221	211	221	733.100	556.700	733.098	556.704	7.657	732	555	2	3	3.144	2.025	71.565	1.000	3.606	1089	219	-31.150	1060.563	0	1089	732	558	56.310	2.000	1.553	0.644	0.909
988	2	202.500	9.192	196	196	209	736.500	556.000	736.500	556.016	4.828	736	555	1	2	2.257	1.128	90.000	1.000	2.236	405	209	NaN	-7395.931	0	405	736	555	116.565	1.000	2.000	0.500	1.000
989	4	198.500	2.646	196	196	202	1010.000	556.000	1010.001	555.997	5.657	1009	555	2	2	2.257	2.257	0.000	1.000	2.828	794	199	-41.841	1792.022	0	794	1009	555	135.000	2.000	1.000	1.000	1.000
990	4	197.500	2.887	194	194	201	1281.000	556.750	1281.005	556.748	8.485	1280	555	2	3	2.887	1.764	104.872	0.698	3.606	790	198	-41.357	1759.887	0	790	1280	555	123.690	2.000	1.637	0.611	0.727
991	16	197.500	4.131	194	193	206	1286.625	558.062	1286.620	558.073	16.142	1284	555	5	6	6.788	3.001	132.136	0.772	7.211	3160	196	123.944	-11773.512	0	3160	1285	555	123.690	3.536	2.262	0.442	0.780
992	2	211.500	2.121	210	210	213	1342.500	556.000	1342.500	555.997	4.828	1342	555	1	2	2.257	1.128	90.000	1.000	2.236	423	213	0.000	-2.000	0	423	1342	555	116.565	1.000	2.000	0.500	1.000
993	2	198.500	2.121	197	197	200	938.000	556.500	938.003	556.500	4.243	937	556	2	1	2.257	1.128	0.000	1.000	2.236	397	200	-35.154	1125.584	0	397	937	556	153.435	1.000	2.000	0.500	1.000
994	2	221.000	4.243	218	218	224	1005.000	557.000	1004.993	556.993	5.657	1004	556	2	2	2.596	0.981	135.000	0.785	2.828	442	224	-24.956	585.036	0	442	1004	556	135.000	1.414	2.646	0.378	0.667
995	5	205.400	7.266	196	196	214	402.900	558.900	402.928	558.895	9.071	401	558	4	2	4.076	1.562	20.994	0.764	4.472	1027	208	NaN	-1974.067	0	1027	401	560	26.565	2.000	2.610	0.383	0.769
996	6	218.000	2.757	217	214	222	632.000	559.500	631.996	559.497	7.657	631	558	2	3	3.385	2.257	90.000	1.000	3.606	1308	218	NaN	-7520.488	0	1308	631	558	123.690	2.000	1.500	0.667	1.000
997	1	216.000	0.000	216	216	216	644.500	558.500	644.500	558.500	2.828	644	558	1	1	1.128	1.128	0.000	1.000	1.414	216	216	NaN	NaN	0	216	644	558	135.000	1.000	1.000	1.000	1.000
998	2	204.500	2.121	203	203	206	847.000	558.500	846.997	558.500	4.243	846	558	2	1	2.257	1.128	0.000	1.000	2.236	409	206	NaN	-1297.697	0	409	846	558	153.435	1.000	2.000	0.500	1.000
999	25	216.200	5.148	219	207	223	917.100	562.700	917.115	562.700	25.799	914	558	7	9	10.616	2.999	125.213	0.472	11.402	5405	217	-0.628	-0.804	0	5405	914	558	127.875	4.071	3.540	0.282	0.704
1000	2	205.500	0.707	205	205	206	1073.500	559.000	1073.500	559.002	4.828	1073	558	1	2	2.257	1.128	90.000	1.000	2.236	411	206	-36.862	1213.193	0	411	1073	558	116.565	1.000	2.000	0.500	1.000
1001	1	193.000	0.000	193	193	193	1204.500	558.500	1204.500	558.500	2.828	1204	558	1	1	1.128	1.128	0.000	1.000	1.414	193	193	NaN	-583.010	0	193	1204	558	135.000	1.000	1.000	1.000	1.000
1002	1	213.000	0.000	213	213	213	613.500	559.500	613.500	559.500	2.828	613	559	1	1	1.128	1.128	0.000	1.000	1.414	213	213	NaN	NaN	0	213	613	559	135.000	1.000	1.000	1.000	1.000
1003	4	211.000	2.160	208	208	213	626.000	560.000	625.999	559.998	5.657	625	559	2	2	2.257	2.257	0.000	1.000	2.828	844	212	-29.445	791.321	0	844	625	559	135.000	2.000	1.000	1.000	1.000
1004	2	218.500	0.707	218	218	219	900.500	561.000	900.500	561.002	4.828	900	560	1	2	2.257	1.128	90.000	1.000	2.236	437	219	NaN	-1331.187	0	437	900	560	116.565	1.000	2.000	0.500	1.000
1005	1	205.000	0.000	205	205	205	952.500	560.500	952.500	560.500	2.828	952	560	1	1	1.128	1.128	0.000	1.000	1.414	205	205	NaN	NaN	0	205	952	560	135.000	1.000	1.000	1.000	1.000
1006	1	195.000	0.000	195	195	195	293.500	561.500	293.500	561.500	2.828	293	561	1	1	1.128	1.128	0.000	1.000	1.414	195	195	-25.621	581.010	0	195	293	561	135.000	1.000	1.000	1.000	1.000
1007	1	203.000	0.000	203	203	203	335.500	561.500	335.500	561.500	2.828	335	561	1	1	1.128	1.128	0.000	1.000	1.414	203	203	NaN	-613.011	0	203	335	561	135.000	1.000	1.000	1.000	1.000
1008	5	218.400	1.140	218	217	220	403.100	562.300	403.102	562.300	9.071	401	561	4	2	3.732	1.706	5.152	0.764	4.123	1092	218	0.750	-0.636	0	1092	401	562	165.964	2.000	2.188	0.457	0.769
1009	11	219.182	3.573	220	211	223	474.318	563.773	474.307	563.769	15.314	472	561	5	5	5.165	2.712	121.717	0.589	6.403	2411	220	-37.279	2195.493	0	2411	472	562	141.340	3.582	1.905	0.525	0.629
1010	1	202.000	0.000	202	202	202	867.500	561.500	867.500	561.500	2.828	867	561	1	1	1.128	1.128	0.000	1.000	1.414	202	202	NaN	-610.010	0	202	867	561	135.000	1.000	1.000	1.000	1.000
1011	92	210.272	11.600	220	183	232	619.783	576.076	619.819	576.063	82.669	612	562	22	26	21.655	5.409	131.380	0.169	33.422	19345	215	-0.770	6.547	0	19345	612	562	128.928	11.981	4.003	0.250	0.352
1012	4	216.500	1.291	215	215	218	395.250	564.500	395.248	564.501	7.657	394	563	2	3	2.734	1.863	90.000	0.857	3.162	866	217	NaN	-1337.741	0	866	395	563	108.435	2.000	1.468	0.681	0.800
1013	3	220.333	1.528	219	219	222	627.833	564.167	627.831	564.164	5.657	627	563	2	2	2.365	1.615	135.000	1.000	2.828	661	220	-44.523	1830.104	0	661	627	563	135.000	2.000	1.464	0.683	0.857
1014	5	218.200	3.271	215	215	222	632.900	565.300	632.902	565.304	7.657	632	564	2	3	3.144	2.025	71.565	1.000	3.606	1091	218	-39.635	1853.868	0	1091	632	567	56.310	2.000	1.553	0.644	0.909
1015	1	210.000	0.000	210	210	210	932.500	564.500	932.500	564.500	2.828	932	564	1	1	1.128	1.128	0.000	1.000	1.414	210	210	NaN	-634.011	0	210	932	564	135.000	1.000	1.000	1.000	1.000
1016	4	195.250	3.304	193	193	200	1163.000	565.000	1163.003	565.006	5.657	1162	564	2	2	2.257	2.257	0.000	1.000	2.828	781	195	-26.073	656.115	0	781	1162	564	135.000	2.000	1.000	1.000	1.000
1017	5	191.800	3.564	188	188	196	1301.500	565.300	1301.477	565.308	12.728	1299	564	5	3	3.846	1.655	19.903	0.388	5.385	959	191	0.138	-1.613	0	959	1299	567	21.801	2.669	2.324	0.430	0.476
1018	1	212.000	0.000	212	212	212	340.500	565.500	340.500	565.500	2.828	340	565	1	1	1.128	1.128	0.000	1.000	1.414	212	212	-26.718	632.011	0	212	340	565	135.000	1.000	1.000	1.000	1.000
1019	3	217.667	1.528	216	216	219	379.833	565.833	379.834	565.836	5.657	379	565	2	2	2.365	1.615	45.000	1.000	2.828	653	218	-0.319	-1.500	0	653	379	567	45.000	2.000	1.464	0.683	0.857
1020	12	212.417	7.786	211	193	221	692.000	568.000	691.979	567.987	19.556	688	565	7	5	6.073	2.516	157.500	0.394	8.062	2549	216	-11.454	338.711	0	2549	688	565	150.255	3.797	2.414	0.414	0.522
1021	4	193.500	3.697	195	188	196	221.250	567.250	221.258	567.256	7.657	220	566	2	3	3.192	1.596	108.435	0.857	3.606	774	195	-27.934	818.215	0	774	220	566	123.690	2.000	2.000	0.500	0.800
1022	1408	207.739	7.786	210	171	230	350.058	600.496	350.148	600.454	415.286	310	566	66	95	68.893	26.022	124.728	0.103	100.722	292497	208	-0.205	0.483	0	292497	317	569	114.020	47.595	2.648	0.378	0.412
1023	1	225.000	0.000	225	225	225	469.500	566.500	469.500	566.500	2.828	469	566	1	1	1.128	1.128	0.000	1.000	1.414	225	225	NaN	-679.011	0	225	469	566	135.000	1.000	1.000	1.000	1.000
1024	14	216.571	6.047	220	204	223	727.857	569.143	727.859	569.161	15.314	726	566	4	6	5.640	3.161	117.835	0.750	6.325	3032	219	NaN	-7781.607	0	3032	727	566	108.435	3.887	1.784	0.560	0.778
1025	1	216.000	0.000	216	216	216	730.500	566.500	730.500	566.500	2.828	730	566	1	1	1.128	1.128	0.000	1.000	1.414	216	216	-26.969	644.011	0	216	730	566	135.000	1.000	1.000	1.000	1.000
1026	9	215.778	4.764	220	208	221	1016.722	567.389	1016.728	567.375	12.728	1014	566	5	3	4.173	2.746	169.932	0.698	5.099	1942	216	NaN	-3166.020	0	1942	1014	567	168.690	3.000	1.520	0.658	0.720
1027	4	196.500	3.416	193	193	201	1109.750	567.750	1109.761	567.738	9.071	1108	566	3	3	3.589	1.419	45.000	0.611	4.243	786	197	NaN	-1604.787	0	786	1108	569	45.000	2.121	2.530	0.395	0.615
1028	7	199.000	0.816	199	198	200	1295.214	567.643	1295.211	567.644	10.485	1293	566	4	3	3.926	2.270	18.435	0.800	4.472	1393	199	NaN	-850.412	0	1393	1293	568	26.565	2.849	1.730	0.578	0.737
1029	6	215.333	6.121	205	205	222	382.333	568.333	382.336	568.326	8.485	381	567	3	3	3.140	2.433	135.000	1.000	3.606	1292	218	-20.829	482.351	0	1292	381	567	123.690	2.828	1.291	0.775	0.800
1030	5	219.600	1.342	219	219	222	934.700	569.500	934.700	569.495	11.657	934	567	2	5	4.839	1.316	101.749	0.462	5.385	1098	219	NaN	-1724.992	0	1098	934	567	111.801	1.941	3.678	0.272	0.667
1031	5	209.600	3.578	206	206	215	484.700	569.500	484.692	569.504	8.485	483	568	3	3	3.086	2.063	34.099	0.873	3.606	1048	209	-28.374	810.687	0	1048	483	570	33.690	2.685	1.496	0.668	0.714
1032	28	194.214	3.315	195	188	201	214.357	574.643	214.373	574.680	34.627	210	569	8	11	11.127	3.204	113.161	0.293	13.601	5438	195	-34.187	1517.595	0	5438	210	569	126.027	5.366	3.473	0.288	0.533
1033	1	201.000	0.000	201	201	201	988.500	569.500	988.500	569.500	2.828	988	569	1	1	1.128	1.128	0.000	1.000	1.414	201	201	-26.013	599.010	0	201	988	569	135.000	1.000	1.000	1.000	1.000
1034	1	199.000	0.000	199	199	199	1132.500	569.500	1132.500	569.500	2.828	1132	569	1	1	1.128	1.128	0.000	1.000	1.414	199	199	-25.883	593.010	0	199	1132	569	135.000	1.000	1.000	1.000	1.000
1035	21	194.238	5.974	198	183	204	1149.405	574.595	1149.416	574.594	28.627	1147	569	5	10	7.517	3.557	108.765	0.322	10.440	4079	194	NaN	-440452.768	0	4079	1147	569	106.699	5.000	2.114	0.473	0.575
1036	4	218.000	2.828	220	214	220	1221.500	570.000	1221.493	570.003	7.071	1220	569	3	2	3.216	1.583	31.717	1.000	3.606	872	220	-34.432	1129.040	0	872	1220	571	33.690	2.000	2.031	0.492	0.800
1037	4	223.250	0.957	224	222	224	876.000	571.000	876.000	570.999	5.657	875	570	2	2	2.257	2.257	0.000	1.000	2.828	893	224	NaN	-1356.378	0	893	875	570	135.000	2.000	1.000	1.000	1.000
1038	5	209.000	2.915	205	205	213	999.900	571.300	999.892	571.296	9.071	998	570	4	2	3.732	1.706	174.848	0.764	4.123	1045	209	NaN	-5666.198	0	1045	998	571	165.964	2.000	2.188	0.457	0.769
1039	1	201.000	0.000	201	201	201	1292.500	570.500	1292.500	570.500	2.828	1292	570	1	1	1.128	1.128	0.000	1.000	1.414	201	201	-26.013	599.010	0	201	1292	570	135.000	1.000	1.000	1.000	1.000
1040	1	217.000	0.000	217	217	217	693.500	571.500	693.500	571.500	2.828	693	571	1	1	1.128	1.128	0.000	1.000	1.414	217	217	NaN	-655.011	0	217	693	571	135.000	1.000	1.000	1.000	1.000
1041	2	208.000	1.414	207	207	209	696.500	572.000	696.500	572.002	4.828	696	571	1	2	2.257	1.128	90.000	1.000	2.236	416	209	-36.892	1219.419	0	416	696	571	116.565	1.000	2.000	0.500	1.000
1042	2	221.500	3.536	219	219	224	923.500	572.000	923.500	571.995	4.828	923	571	1	2	2.257	1.128	90.000	1.000	2.236	443	224	0.000	-2.000	0	443	923	571	116.565	1.000	2.000	0.500	1.000
1043	2	217.500	7.778	212	212	223	976.000	571.500	976.013	571.500	4.243	975	571	2	1	2.257	1.128	0.000	1.000	2.236	435	223	0.000	-2.000	0	435	975	571	153.435	1.000	2.000	0.500	1.000
1044	1	195.000	0.000	195	195	195	1112.500	571.500	1112.500	571.500	2.828	1112	571	1	1	1.128	1.128	0.000	1.000	1.414	195	195	NaN	NaN	0	195	1112	571	135.000	1.000	1.000	1.000	1.000
1045	2	196.500	0.707	196	196	197	1321.500	572.000	1321.500	572.002	4.828	1321	571	1	2	2.257	1.128	90.000	1.000	2.236	393	197	-36.029	1159.200	0	393	1321	571	116.565	1.000	2.000	0.500	1.000
1046	2	202.500	0.707	202	202	203	1186.500	573.000	1186.500	573.002	4.828	1186	572	1	2	2.257	1.128	90.000	1.000	2.236	405	203	0.000	-2.000	0	405	1186	572	116.565	1.000	2.000	0.500	1.000
1047	2	197.500	2.121	196	196	199	1325.500	573.000	1325.500	573.003	4.828	1325	572	1	2	2.257	1.128	90.000	1.000	2.236	395	199	0.000	-2.000	0	395	1325	572	116.565	1.000	2.000	0.500	1.000
1048	2	201.500	0.707	201	201	202	208.000	574.000	208.002	574.002	5.657	207	573	2	2	2.596	0.981	135.000	0.785	2.828	403	202	NaN	-1229.200	0	403	207	573	135.000	1.414	2.646	0.378	0.667
1049	21	210.143	7.087	202	197	220	976.881	578.024	976.899	578.000	24.971	975	573	4	10	8.550	3.127	98.949	0.423	10.198	4413	210	42.501	-2252.174	0	4413	975	583	78.690	4.000	2.734	0.366	0.656
1050	30	213.400	4.709	219	204	220	1240.933	576.967	1240.946	576.991	22.385	1238	573	6	8	8.633	4.425	117.132	0.752	10.000	6402	215	205.903	-21204.741	0	6402	1238	573	126.870	5.657	1.951	0.513	0.800
1051	10	192.200	4.264	194	182	195	1294.100	575.400	1294.110	575.377	16.728	1292	573	4	5	5.334	2.387	57.165	0.449	6.403	1922	194	642.102	-95356.394	0	1922	1292	578	51.340	3.536	2.234	0.448	0.645
1052	3	220.000	0.000	220	220	220	636.833	575.500	636.833	575.500	7.657	636	574	2	3	3.213	1.189	61.845	0.643	3.606	660	220	-27.218	656.011	0	660	636	577	56.310	1.790	2.702	0.370	0.667
1053	3	210.333	8.963	200	200	216	688.833	575.167	688.817	575.158	5.657	688	574	2	2	2.365	1.615	135.000	1.000	2.828	631	215	-0.702	-1.500	0	631	688	574	135.000	2.000	1.464	0.683	0.857
1054	1	203.000	0.000	203	203	203	937.500	574.500	937.500	574.500	2.828	937	574	1	1	1.128	1.128	0.000	1.000	1.414	203	203	NaN	NaN	0	203	937	574	135.000	1.000	1.000	1.000	1.000
1055	7	211.000	8.718	201	201	222	728.357	576.786	728.347	576.784	9.071	727	575	3	3	3.507	2.542	149.527	1.000	4.243	1477	212	0.066	-1.443	0	1477	727	575	135.000	3.000	1.380	0.725	0.875
1056	1	211.000	0.000	211	211	211	894.500	576.500	894.500	576.500	2.828	894	576	1	1	1.128	1.128	0.000	1.000	1.414	211	211	NaN	-637.011	0	211	894	576	135.000	1.000	1.000	1.000	1.000
1057	16	212.938	7.325	200	200	222	899.688	578.062	899.688	578.087	16.728	896	576	6	5	6.508	3.130	142.999	0.719	7.810	3407	215	74.964	-4546.316	0	3407	896	576	140.194	4.028	2.079	0.481	0.780
1058	1	233.000	0.000	233	233	233	480.500	577.500	480.500	577.500	2.828	480	577	1	1	1.128	1.128	0.000	1.000	1.414	233	233	-28.013	695.012	0	233	480	577	135.000	1.000	1.000	1.000	1.000
1059	2	207.000	8.485	201	201	213	1020.000	578.000	1020.015	578.015	5.657	1019	577	2	2	2.596	0.981	135.000	0.785	2.828	414	213	NaN	-6177.044	0	414	1019	577	135.000	1.414	2.646	0.378	0.667
1060	11	194.636	3.264	193	189	200	1284.227	578.773	1284.247	578.768	14.485	1281	577	6	3	5.929	2.362	7.425	0.659	6.325	2141	194	0.013	-0.671	0	2141	1281	579	18.435	2.945	2.510	0.398	0.759
1061	82	211.500	8.380	215	189	226	538.122	583.378	538.157	583.434	54.184	529	578	18	13	16.964	6.155	145.106	0.351	21.401	17343	214	13.885	-568.012	0	17343	530	578	142.595	8.782	2.756	0.363	0.628
1062	3	212.667	5.508	207	207	218	609.167	578.833	609.158	578.824	5.657	608	578	2	2	2.365	1.615	135.000	1.000	2.828	638	213	NaN	-872.499	0	638	608	578	135.000	2.000	1.464	0.683	0.857
1063	1	227.000	0.000	227	227	227	845.500	578.500	845.500	578.500	2.828	845	578	1	1	1.128	1.128	0.000	1.000	1.414	227	227	-27.649	677.011	0	227	845	578	135.000	1.000	1.000	1.000	1.000
1064	44	197.091	4.797	196	187	208	1182.909	582.250	1182.942	582.234	45.355	1177	578	13	8	9.896	5.661	5.088	0.269	13.342	8672	197	2256.127	-424847.995	0	8672	1177	582	167.005	7.867	1.748	0.572	0.587
1065	1	199.000	0.000	199	199	199	219.500	579.500	219.500	579.500	2.828	219	579	1	1	1.128	1.128	0.000	1.000	1.414	199	199	NaN	-601.010	0	199	219	579	135.000	1.000	1.000	1.000	1.000
1066	2	235.000	0.000	235	235	235	475.500	580.000	475.500	580.000	4.828	475	579	1	2	2.257	1.128	90.000	1.000	2.236	470	235	NaN	-709.012	0	470	475	579	116.565	1.000	2.000	0.500	1.000
1067	17	212.176	8.741	220	194	223	682.676	581.676	682.649	581.670	15.314	681	579	4	6	5.285	4.095	74.767	0.911	6.403	3607	213	-8.530	234.428	0	3607	681	585	51.340	4.000	1.290	0.775	0.850
1068	4	217.250	4.193	219	211	220	691.250	580.250	691.257	580.256	7.657	690	579	2	3	3.192	1.596	108.435	0.857	3.606	869	219	NaN	-1106.455	0	869	690	579	123.690	2.000	2.000	0.500	0.800
1069	2	198.000	0.000	198	198	198	1291.000	580.000	1291.000	580.000	5.657	1290	579	2	2	2.596	0.981	135.000	0.785	2.828	396	198	-36.512	1183.021	0	396	1290	579	135.000	1.414	2.646	0.378	0.667
1070	655	197.258	6.396	194	185	220	1309.511	598.004	1309.166	597.913	282.818	1279	579	62	40	52.310	15.943	157.049	0.103	64.514	129204	195	2.674	-47.993	0	129204	1280	583	161.003	27.468	3.281	0.305	0.437
1071	1	184.000	0.000	184	184	184	1336.500	579.500	1336.500	579.500	2.828	1336	579	1	1	1.128	1.128	0.000	1.000	1.414	184	184	-24.886	548.010	0	184	1336	579	135.000	1.000	1.000	1.000	1.000
1072	1	217.000	0.000	217	217	217	602.500	580.500	602.500	580.500	2.828	602	580	1	1	1.128	1.128	0.000	1.000	1.414	217	217	NaN	-655.011	0	217	602	580	135.000	1.000	1.000	1.000	1.000
1073	46	207.043	8.556	202	191	223	1096.957	585.043	1096.876	585.048	45.941	1092	580	10	11	9.555	6.129	146.265	0.274	12.083	9524	205	-1.262	46.512	0	9524	1093	580	114.444	9.263	1.559	0.641	0.548
1074	1	201.000	0.000	201	201	201	1198.500	580.500	1198.500	580.500	2.828	1198	580	1	1	1.128	1.128	0.000	1.000	1.414	201	201	NaN	NaN	0	201	1198	580	135.000	1.000	1.000	1.000	1.000
1075	1	200.000	0.000	200	200	200	1200.500	580.500	1200.500	580.500	2.828	1200	580	1	1	1.128	1.128	0.000	1.000	1.414	200	200	NaN	-604.010	0	200	1200	580	135.000	1.000	1.000	1.000	1.000
1076	1	199.000	0.000	199	199	199	308.500	581.500	308.500	581.500	2.828	308	581	1	1	1.128	1.128	0.000	1.000	1.414	199	199	NaN	-601.010	0	199	308	581	135.000	1.000	1.000	1.000	1.000
1077	4	203.750	2.754	201	201	207	552.000	582.000	552.001	581.999	5.657	551	581	2	2	2.257	2.257	0.000	1.000	2.828	815	205	NaN	-1422.212	0	815	551	581	135.000	2.000	1.000	1.000	1.000
1078	1	211.000	0.000	211	211	211	697.500	581.500	697.500	581.500	2.828	697	581	1	1	1.128	1.128	0.000	1.000	1.414	211	211	-26.654	629.011	0	211	697	581	135.000	1.000	1.000	1.000	1.000
1079	49	209.102	7.183	218	196	221	912.765	584.704	912.794	584.725	39.213	905	581	16	6	14.383	4.338	171.742	0.400	16.125	10246	210	28.087	-1392.345	0	10246	905	585	172.875	5.590	3.316	0.302	0.721
1080	1	198.000	0.000	198	198	198	219.500	582.500	219.500	582.500	2.828	219	582	1	1	1.128	1.128	0.000	1.000	1.414	198	198	NaN	NaN	0	198	219	582	135.000	1.000	1.000	1.000	1.000
1081	1	213.000	0.000	213	213	213	326.500	582.500	326.500	582.500	2.828	326	582	1	1	1.128	1.128	0.000	1.000	1.414	213	213	-26.781	635.011	0	213	326	582	135.000	1.000	1.000	1.000	1.000
1082	15	216.200	4.931	219	205	221	557.100	583.967	557.102	583.953	15.314	555	582	5	4	5.033	3.795	23.439	0.804	5.831	3243	218	753.407	-111465.447	0	3243	555	586	30.964	4.000	1.326	0.754	0.857
1083	287	207.568	9.556	205	177	228	669.671	596.594	669.725	596.522	143.823	651	582	37	30	29.022	12.591	29.726	0.174	39.925	59572	208	2.981	-109.088	0	59572	651	611	22.068	22.425	2.305	0.434	0.459
1084	8	213.125	7.220	198	198	220	694.625	583.375	694.612	583.371	9.071	693	582	3	3	3.538	2.879	135.000	1.000	4.243	1705	215	468.089	-47967.026	0	1705	693	582	135.000	3.000	1.229	0.814	0.941
1085	138	208.304	9.760	201	184	226	700.333	588.819	700.335	588.832	79.255	685	582	32	13	30.987	5.670	19.490	0.276	33.526	28746	210	1.116	-42.375	0	28746	685	593	17.354	8.025	5.465	0.183	0.665
1086	1	197.000	0.000	197	197	197	1199.500	582.500	1199.500	582.500	2.828	1199	582	1	1	1.128	1.128	0.000	1.000	1.414	197	197	-25.753	587.010	0	197	1199	582	135.000	1.000	1.000	1.000	1.000
1087	2	206.500	3.536	204	204	209	1270.500	583.000	1270.500	583.006	4.828	1270	582	1	2	2.257	1.128	90.000	1.000	2.236	413	209	NaN	-683.986	0	413	1270	582	116.565	1.000	2.000	0.500	1.000
1088	32	209.469	6.451	200	199	220	1041.031	589.312	1041.054	589.313	29.556	1039	583	5	12	12.377	3.292	103.673	0.460	13.000	6703	210	14.679	-729.025	0	6703	1039	583	112.620	4.318	3.760	0.266	0.771
1089	1	193.000	0.000	193	193	193	210.500	584.500	210.500	584.500	2.828	210	584	1	1	1.128	1.128	0.000	1.000	1.414	193	193	NaN	NaN	0	193	210	584	135.000	1.000	1.000	1.000	1.000
1090	4	199.250	5.377	194	194	206	213.500	585.000	213.506	584.995	7.071	212	584	3	2	3.216	1.583	148.283	1.000	3.606	797	201	-23.214	648.675	0	797	212	584	146.310	2.000	2.031	0.492	0.800
1091	7	208.571	10.014	197	197	221	893.071	586.643	893.063	586.614	13.314	891	584	4	5	5.803	1.536	133.266	0.496	6.403	1460	206	45.025	-1900.140	0	1460	891	584	128.660	2.121	3.778	0.265	0.636
1092	9	201.778	3.667	202	196	209	975.500	586.056	975.512	586.045	15.314	973	584	5	4	3.716	3.083	146.981	0.482	5.385	1816	202	NaN	-1572.833	0	1816	973	586	158.199	4.000	1.205	0.830	0.600
1093	2	207.500	6.364	203	203	212	1175.000	584.500	1174.990	584.500	4.243	1174	584	2	1	2.257	1.128	0.000	1.000	2.236	415	212	0.000	-2.000	0	415	1174	584	153.435	1.000	2.000	0.500	1.000
1094	66	193.742	2.228	193	183	198	219.273	590.379	219.274	590.378	37.113	213	585	11	12	11.246	7.472	129.460	0.602	14.213	12787	194	NaN	-670704.174	0	12787	213	588	140.711	9.158	1.505	0.664	0.772
1095	1	195.000	0.000	195	195	195	299.500	585.500	299.500	585.500	2.828	299	585	1	1	1.128	1.128	0.000	1.000	1.414	195	195	NaN	-589.010	0	195	299	585	135.000	1.000	1.000	1.000	1.000
1096	2	187.500	3.536	185	185	190	308.000	585.500	308.006	585.500	4.243	307	585	2	1	2.257	1.128	0.000	1.000	2.236	375	190	0.000	-2.000	0	375	307	585	153.435	1.000	2.000	0.500	1.000
1097	5	216.000	6.633	207	207	222	902.300	586.900	902.308	586.889	10.485	901	585	3	3	2.695	2.362	121.717	0.572	3.606	1080	219	NaN	-11194.941	0	1080	902	585	123.690	3.000	1.141	0.877	0.667
1098	1	204.000	0.000	204	204	204	1291.500	585.500	1291.500	585.500	2.828	1291	585	1	1	1.128	1.128	0.000	1.000	1.414	204	204	NaN	NaN	0	204	1291	585	135.000	1.000	1.000	1.000	1.000
1099	2	195.000	1.414	194	194	196	1355.500	586.000	1355.500	585.998	4.828	1355	585	1	2	2.257	1.128	90.000	1.000	2.236	390	196	0.000	-2.000	0	390	1355	585	116.565	1.000	2.000	0.500	1.000
1100	1	189.000	0.000	189	189	189	252.500	586.500	252.500	586.500	2.828	252	586	1	1	1.128	1.128	0.000	1.000	1.414	189	189	-25.223	563.010	0	189	252	586	135.000	1.000	1.000	1.000	1.000
1101	4	202.250	0.957	203	201	203	301.750	587.500	301.748	587.501	7.657	301	586	2	3	2.734	1.863	90.000	0.857	3.162	809	203	-50.603	2322.346	0	809	301	586	108.435	2.000	1.468	0.681	0.800
1102	4	211.500	8.062	203	203	221	658.500	587.250	658.479	587.255	7.071	657	586	3	2	2.734	1.863	0.000	1.000	3.162	846	215	213.691	-16073.886	0	846	657	587	161.565	2.000	1.468	0.681	0.800
1103	176	208.364	5.560	205	196	222	1061.244	593.778	1061.183	593.761	75.397	1053	586	17	17	16.911	13.251	136.234	0.389	20.809	36672	207	17.025	-907.725	0	36672	1055	586	125.218	16.536	1.276	0.784	0.735
1104	48	200.417	6.503	198	186	215	1178.292	592.417	1178.245	592.424	36.042	1174	586	9	13	10.716	5.703	121.671	0.464	13.928	9620	202	-7.646	283.591	0	9620	1174	586	111.038	7.496	1.879	0.532	0.701
1105	15	215.600	5.591	207	205	222	485.100	593.767	485.090	593.758	30.971	483	587	6	13	10.366	1.842	114.337	0.197	14.318	3234	218	-20.719	762.176	0	3234	483	587	114.775	3.398	5.626	0.178	0.417
1106	3	216.667	5.033	212	212	222	1085.833	588.167	1085.841	588.168	5.657	1085	587	2	2	2.365	1.615	135.000	1.000	2.828	650	216	NaN	-4307.112	0	650	1085	587	135.000	2.000	1.464	0.683	0.857
1107	1	184.000	0.000	184	184	184	309.500	588.500	309.500	588.500	2.828	309	588	1	1	1.128	1.128	0.000	1.000	1.414	184	184	-24.886	548.010	0	184	309	588	135.000	1.000	1.000	1.000	1.000
1108	1	204.000	0.000	204	204	204	899.500	588.500	899.500	588.500	2.828	899	588	1	1	1.128	1.128	0.000	1.000	1.414	204	204	NaN	-616.011	0	204	899	588	135.000	1.000	1.000	1.000	1.000
1109	4	211.750	4.272	215	206	215	930.250	589.500	930.256	589.489	8.485	929	588	3	3	3.676	1.385	39.690	0.698	4.243	847	215	-32.219	1286.247	0	847	929	591	45.000	2.121	2.654	0.377	0.667
1110	1	195.000	0.000	195	195	195	1125.500	588.500	1125.500	588.500	2.828	1125	588	1	1	1.128	1.128	0.000	1.000	1.414	195	195	-25.621	581.010	0	195	1125	588	135.000	1.000	1.000	1.000	1.000
1111	2	203.500	0.707	203	203	204	1162.000	588.500	1162.001	588.500	4.243	1161	588	2	1	2.257	1.128	0.000	1.000	2.236	407	204	NaN	-616.772	0	407	1161	588	153.435	1.000	2.000	0.500	1.000
1112	1	202.000	0.000	202	202	202	303.500	589.500	303.500	589.500	2.828	303	589	1	1	1.128	1.128	0.000	1.000	1.414	202	202	NaN	NaN	0	202	303	589	135.000	1.000	1.000	1.000	1.000
1113	8	209.500	6.928	213	199	221	972.375	590.375	972.389	590.377	9.071	971	589	3	3	3.538	2.879	45.000	1.000	4.243	1676	212	-15.959	504.730	0	1676	971	592	45.000	3.000	1.229	0.814	0.941
1114	1	213.000	0.000	213	213	213	976.500	589.500	976.500	589.500	2.828	976	589	1	1	1.128	1.128	0.000	1.000	1.414	213	213	NaN	NaN	0	213	976	589	135.000	1.000	1.000	1.000	1.000
1115	5	207.400	0.548	207	207	208	1020.700	589.900	1020.700	589.901	7.657	1019	589	3	2	3.144	2.025	161.565	1.000	3.606	1037	207	-0.035	-1.581	0	1037	1019	589	146.310	2.000	1.553	0.644	0.909
1116	1	206.000	0.000	206	206	206	1128.500	589.500	1128.500	589.500	2.828	1128	589	1	1	1.128	1.128	0.000	1.000	1.414	206	206	NaN	NaN	0	206	1128	589	135.000	1.000	1.000	1.000	1.000
1117	1	201.000	0.000	201	201	201	301.500	590.500	301.500	590.500	2.828	301	590	1	1	1.128	1.128	0.000	1.000	1.414	201	201	NaN	NaN	0	201	301	590	135.000	1.000	1.000	1.000	1.000
1118	4	214.750	2.754	212	212	218	421.000	591.000	420.998	591.000	5.657	420	590	2	2	2.257	2.257	0.000	1.000	2.828	859	216	0.072	-1.508	0	859	420	590	135.000	2.000	1.000	1.000	1.000
1119	1	213.000	0.000	213	213	213	531.500	590.500	531.500	590.500	2.828	531	590	1	1	1.128	1.128	0.000	1.000	1.414	213	213	NaN	NaN	0	213	531	590	135.000	1.000	1.000	1.000	1.000
1120	2	211.500	9.192	205	205	218	585.500	591.000	585.500	591.015	4.828	585	590	1	2	2.257	1.128	90.000	1.000	2.236	423	218	-17.999	372.251	0	423	585	590	116.565	1.000	2.000	0.500	1.000
1121	1	205.000	0.000	205	205	205	661.500	590.500	661.500	590.500	2.828	661	590	1	1	1.128	1.128	0.000	1.000	1.414	205	205	-26.272	611.011	0	205	661	590	135.000	1.000	1.000	1.000	1.000
1122	1	190.000	0.000	190	190	190	1138.500	590.500	1138.500	590.500	2.828	1138	590	1	1	1.128	1.128	0.000	1.000	1.414	190	190	NaN	NaN	0	190	1138	590	135.000	1.000	1.000	1.000	1.000
1123	2	203.000	0.000	203	203	203	1160.000	591.000	1159.999	590.999	5.657	1159	590	2	2	2.596	0.981	135.000	0.785	2.828	406	203	-5.029E-8	-2.000	0	406	1159	590	135.000	1.414	2.646	0.378	0.667
1124	78	199.846	3.689	200	192	212	317.436	596.244	317.467	596.256	45.113	311	591	14	10	12.858	7.724	8.627	0.482	14.560	15588	200	230.108	-26506.840	0	15588	311	601	15.945	9.207	1.665	0.601	0.736
1125	3	211.000	6.083	204	204	215	387.167	592.167	387.160	592.178	5.657	386	591	2	2	2.365	1.615	45.000	1.000	2.828	633	214	NaN	-7996.722	0	633	386	593	45.000	2.000	1.464	0.683	0.857
1126	1	211.000	0.000	211	211	211	658.500	591.500	658.500	591.500	2.828	658	591	1	1	1.128	1.128	0.000	1.000	1.414	211	211	-26.654	629.011	0	211	658	591	135.000	1.000	1.000	1.000	1.000
1127	1	203.000	0.000	203	203	203	664.500	591.500	664.500	591.500	2.828	664	591	1	1	1.128	1.128	0.000	1.000	1.414	203	203	NaN	-613.011	0	203	664	591	135.000	1.000	1.000	1.000	1.000
1128	19	192.737	5.465	192	176	200	232.026	596.079	232.035	596.076	25.213	229	592	6	7	5.871	4.121	112.812	0.376	8.062	3662	194	NaN	-9048.195	0	3662	231	592	119.745	5.816	1.425	0.702	0.594
1129	3	191.000	6.083	184	184	195	234.833	593.167	234.840	593.161	5.657	234	592	2	2	2.365	1.615	135.000	1.000	2.828	573	194	-0.705	-1.500	0	573	234	592	135.000	2.000	1.464	0.683	0.857
1130	1	193.000	0.000	193	193	193	237.500	592.500	237.500	592.500	2.828	237	592	1	1	1.128	1.128	0.000	1.000	1.414	193	193	NaN	-583.010	0	193	237	592	135.000	1.000	1.000	1.000	1.000
1131	10	212.500	6.916	219	201	221	575.500	593.000	575.465	593.000	11.657	573	592	5	2	5.642	2.257	0.000	0.925	5.385	2125	215	-0.413	-1.153	0	2125	573	592	158.199	2.000	2.500	0.400	1.000
1132	1	212.000	0.000	212	212	212	967.500	592.500	967.500	592.500	2.828	967	592	1	1	1.128	1.128	0.000	1.000	1.414	212	212	NaN	NaN	0	212	967	592	135.000	1.000	1.000	1.000	1.000
1133	29	198.793	2.177	197	195	203	1194.293	595.017	1194.309	595.021	25.213	1190	592	8	7	7.850	4.704	139.560	0.573	9.434	5765	198	NaN	-12522.412	0	5765	1190	592	147.995	6.204	1.669	0.599	0.734
1134	9	191.444	2.963	192	185	195	1359.500	596.500	1359.500	596.464	18.828	1359	592	1	9	10.155	1.128	90.000	0.319	9.055	1723	192	-1.088	0.559	0	1723	1359	592	96.340	1.000	9.000	0.111	1.000
1135	11	215.727	4.735	212	209	223	489.409	594.591	489.410	594.581	12.728	487	593	5	4	5.017	2.792	151.647	0.853	5.657	2373	215	-28.488	973.648	0	2373	487	593	135.000	3.580	1.797	0.557	0.733
1136	6	211.000	7.430	202	202	221	596.500	594.000	596.483	593.994	7.657	595	593	3	2	3.385	2.257	0.000	1.000	3.606	1266	212	-17.953	469.114	0	1266	595	593	146.310	2.000	1.500	0.667	1.000
1137	33	208.758	2.762	208	201	215	1081.652	596.258	1081.647	596.254	20.728	1078	593	7	6	7.288	5.765	153.628	0.965	8.485	6889	209	-46.088	2899.477	0	6889	1079	593	135.000	6.000	1.264	0.791	0.892
1138	10	199.000	0.471	199	198	200	243.400	596.000	243.402	595.999	14.728	241	594	5	4	3.855	3.303	154.330	0.579	5.657	1990	199	-36.513	1185.041	0	1990	242	594	135.000	4.000	1.167	0.857	0.625
1139	82	211.756	7.234	211	192	223	407.207	597.610	407.222	597.577	60.184	398	594	21	9	16.373	6.377	2.775	0.284	21.213	17364	213	11.466	-540.558	0	17364	398	595	171.870	9.000	2.568	0.389	0.573
1140	2	209.000	1.414	208	208	210	422.500	595.000	422.500	594.997	4.828	422	594	1	2	2.257	1.128	90.000	1.000	2.236	418	210	0.000	-2.000	0	418	422	594	116.565	1.000	2.000	0.500	1.000
1141	1	221.000	0.000	221	221	221	434.500	594.500	434.500	594.500	2.828	434	594	1	1	1.128	1.128	0.000	1.000	1.414	221	221	NaN	NaN	0	221	434	594	135.000	1.000	1.000	1.000	1.000
1142	20	216.600	10.767	227	190	229	555.250	595.900	555.218	595.910	16.728	552	594	7	4	6.332	4.021	12.170	0.898	7.280	4332	220	11.543	-420.744	0	4332	552	597	15.945	4.000	1.575	0.635	0.816
1143	1	205.000	0.000	205	205	205	897.500	594.500	897.500	594.500	2.828	897	594	1	1	1.128	1.128	0.000	1.000	1.414	205	205	NaN	-619.011	0	205	897	594	135.000	1.000	1.000	1.000	1.000
1144	30	211.933	4.792	210	204	219	994.367	596.467	994.367	596.480	29.456	990	594	10	6	7.432	5.140	11.617	0.434	10.440	6358	213	-10.683	566.687	0	6358	990	595	163.301	6.000	1.446	0.692	0.632
1145	10	205.900	6.008	198	198	218	1091.500	596.300	1091.501	596.284	13.314	1089	594	5	4	4.780	2.664	140.655	0.709	5.831	2059	206	-21.075	579.078	0	2059	1089	595	149.036	3.536	1.794	0.557	0.714
1146	10	206.500	4.453	211	200	212	1127.300	596.300	1127.280	596.295	13.314	1125	594	5	4	5.796	2.197	143.677	0.709	6.403	2065	207	-28.751	1032.447	0	2065	1125	594	141.340	2.828	2.638	0.379	0.769
1147	14	211.786	6.974	213	197	220	637.000	597.286	636.975	597.294	18.728	633	595	8	4	8.299	2.148	23.673	0.502	8.944	2965	213	-15.396	489.536	0	2965	633	599	26.565	2.978	3.864	0.259	0.718
1148	10	209.000	13.174	186	186	223	694.000	596.500	693.999	596.503	10.485	692	595	4	3	4.444	2.865	26.565	1.000	5.000	2090	212	4.712	-142.541	0	2090	692	598	36.870	3.000	1.551	0.645	0.909
1149	1	198.000	0.000	198	198	198	1113.500	595.500	1113.500	595.500	2.828	1113	595	1	1	1.128	1.128	0.000	1.000	1.414	198	198	NaN	NaN	0	198	1113	595	135.000	1.000	1.000	1.000	1.000
1150	84	204.774	3.866	204	195	217	1185.440	604.381	1185.458	604.428	66.912	1179	595	13	20	15.978	6.694	119.997	0.236	20.616	17201	204	0.508	1.082	0	17201	1185	595	104.036	9.241	2.387	0.419	0.566
1151	1	219.000	0.000	219	219	219	386.500	596.500	386.500	596.500	2.828	386	596	1	1	1.128	1.128	0.000	1.000	1.414	219	219	-27.156	653.011	0	219	386	596	135.000	1.000	1.000	1.000	1.000
1152	2	218.000	1.414	217	217	219	394.000	596.500	394.002	596.500	4.243	393	596	2	1	2.257	1.128	0.000	1.000	2.236	436	219	0.000	-2.000	0	436	393	596	153.435	1.000	2.000	0.500	1.000
1153	13	213.923	7.005	201	201	222	1049.115	597.654	1049.097	597.630	14.728	1046	596	6	4	6.529	2.535	159.660	0.753	6.708	2781	217	-0.855	-0.553	0	2781	1046	596	153.435	3.480	2.575	0.388	0.722
1154	1	222.000	0.000	222	222	222	1250.500	596.500	1250.500	596.500	2.828	1250	596	1	1	1.128	1.128	0.000	1.000	1.414	222	222	NaN	-670.011	0	222	1250	596	135.000	1.000	1.000	1.000	1.000
1155	1	190.000	0.000	190	190	190	1319.500	596.500	1319.500	596.500	2.828	1319	596	1	1	1.128	1.128	0.000	1.000	1.414	190	190	NaN	-574.010	0	190	1319	596	135.000	1.000	1.000	1.000	1.000
1156	14	197.214	1.929	197	191	199	215.071	599.929	215.072	599.923	15.314	213	597	4	5	4.694	3.798	100.724	0.750	5.831	2761	198	NaN	-1918.687	0	2761	213	602	59.036	4.000	1.236	0.809	0.778
1157	1	197.000	0.000	197	197	197	329.500	597.500	329.500	597.500	2.828	329	597	1	1	1.128	1.128	0.000	1.000	1.414	197	197	-25.753	587.010	0	197	329	597	135.000	1.000	1.000	1.000	1.000
1158	1	215.000	0.000	215	215	215	603.500	597.500	603.500	597.500	2.828	603	597	1	1	1.128	1.128	0.000	1.000	1.414	215	215	-26.906	641.011	0	215	603	597	135.000	1.000	1.000	1.000	1.000
1159	9	207.778	9.871	214	189	219	629.611	598.833	629.607	598.841	10.485	628	597	3	4	3.919	2.924	69.699	1.000	4.472	1870	212	-0.805	-0.567	0	1870	629	601	63.435	3.000	1.340	0.746	0.857
1160	4	205.250	7.274	200	200	216	871.500	598.750	871.504	598.730	9.899	870	597	3	3	2.780	1.832	124.722	0.513	3.606	821	203	NaN	-6437.498	0	821	871	597	123.690	2.685	1.517	0.659	0.571
1161	4	200.500	0.577	200	200	201	1192.500	598.750	1192.499	598.750	8.485	1191	597	3	3	3.676	1.385	129.690	0.698	4.243	802	201	NaN	-1213.049	0	802	1191	597	135.000	2.121	2.654	0.377	0.667
1162	1	206.000	0.000	206	206	206	611.500	598.500	611.500	598.500	2.828	611	598	1	1	1.128	1.128	0.000	1.000	1.414	206	206	NaN	-622.011	0	206	611	598	135.000	1.000	1.000	1.000	1.000
1163	25	216.920	2.914	219	211	221	917.660	602.020	917.657	602.007	20.971	915	598	6	7	5.929	5.369	79.538	0.714	7.616	5423	217	-42.441	2738.045	0	5423	915	605	66.801	6.000	1.104	0.906	0.769
1164	1	213.000	0.000	213	213	213	922.500	598.500	922.500	598.500	2.828	922	598	1	1	1.128	1.128	0.000	1.000	1.414	213	213	NaN	-643.011	0	213	922	598	135.000	1.000	1.000	1.000	1.000
1165	2	200.000	1.414	199	199	201	1187.500	599.000	1187.500	599.003	4.828	1187	598	1	2	2.257	1.128	90.000	1.000	2.236	400	201	0.000	-2.000	0	400	1187	598	116.565	1.000	2.000	0.500	1.000
1166	2	217.500	0.707	217	217	218	1279.500	599.000	1279.500	598.998	4.828	1279	598	1	2	2.257	1.128	90.000	1.000	2.236	435	218	NaN	-1325.188	0	435	1279	598	116.565	1.000	2.000	0.500	1.000
1167	1	220.000	0.000	220	220	220	395.500	599.500	395.500	599.500	2.828	395	599	1	1	1.128	1.128	0.000	1.000	1.414	220	220	NaN	-664.011	0	220	395	599	135.000	1.000	1.000	1.000	1.000
1168	1	217.000	0.000	217	217	217	418.500	599.500	418.500	599.500	2.828	418	599	1	1	1.128	1.128	0.000	1.000	1.414	217	217	NaN	NaN	0	217	418	599	135.000	1.000	1.000	1.000	1.000
1169	2	226.500	0.707	226	226	227	553.000	599.500	552.999	599.500	4.243	552	599	2	1	2.257	1.128	0.000	1.000	2.236	453	227	-38.993	1351.034	0	453	552	599	153.435	1.000	2.000	0.500	1.000
1170	2	208.000	4.243	205	205	211	610.000	600.000	609.993	599.993	5.657	609	599	2	2	2.596	0.981	135.000	0.785	2.828	416	211	0.000	-2.000	0	416	609	599	135.000	1.414	2.646	0.378	0.667
1171	192	210.693	5.432	211	191	222	1010.115	616.870	1010.093	616.868	96.468	999	599	22	30	30.768	7.945	122.613	0.259	35.805	40453	211	15.601	-945.629	0	40453	1000	599	125.910	14.204	3.873	0.258	0.562
1172	1	202.000	0.000	202	202	202	886.500	600.500	886.500	600.500	2.828	886	600	1	1	1.128	1.128	0.000	1.000	1.414	202	202	NaN	-610.010	0	202	886	600	135.000	1.000	1.000	1.000	1.000
1173	2	205.500	0.707	205	205	206	1073.000	600.500	1073.001	600.500	4.243	1072	600	2	1	2.257	1.128	0.000	1.000	2.236	411	206	0.000	-2.000	0	411	1072	600	153.435	1.000	2.000	0.500	1.000
1174	1354	203.815	9.477	198	169	224	1274.834	651.772	1274.679	652.004	424.257	1250	600	43	105	86.606	19.906	77.767	0.095	110.680	275965	203	-1.901	47.578	0	275965	1252	705	71.565	29.114	4.351	0.230	0.528
1175	1	199.000	0.000	199	199	199	341.500	601.500	341.500	601.500	2.828	341	601	1	1	1.128	1.128	0.000	1.000	1.414	199	199	-25.883	593.010	0	199	341	601	135.000	1.000	1.000	1.000	1.000
1176	6	213.333	4.227	213	206	218	397.000	602.167	397.009	602.163	9.071	395	601	4	2	3.718	2.055	0.000	0.916	4.123	1280	213	-31.535	1138.720	0	1280	395	602	165.964	2.000	1.809	0.553	0.857
1177	165	208.024	8.548	206	188	222	630.276	609.033	630.376	609.073	93.640	616	601	33	18	27.747	7.571	162.509	0.236	35.847	34324	208	-6.939	192.823	0	34324	616	604	157.011	13.067	3.665	0.273	0.517
1178	8	217.000	6.612	212	207	225	721.000	603.750	720.993	603.722	12.485	720	601	2	5	5.049	2.017	85.787	0.645	5.385	1736	220	1789.961	-277758.790	0	1736	720	606	68.199	2.000	2.503	0.400	0.842
1179	1	201.000	0.000	201	201	201	1051.500	601.500	1051.500	601.500	2.828	1051	601	1	1	1.128	1.128	0.000	1.000	1.414	201	201	-26.013	599.010	0	201	1051	601	135.000	1.000	1.000	1.000	1.000
1180	1	203.000	0.000	203	203	203	1102.500	601.500	1102.500	601.500	2.828	1102	601	1	1	1.128	1.128	0.000	1.000	1.414	203	203	NaN	-613.011	0	203	1102	601	135.000	1.000	1.000	1.000	1.000
1181	1	199.000	0.000	199	199	199	1108.500	601.500	1108.500	601.500	2.828	1108	601	1	1	1.128	1.128	0.000	1.000	1.414	199	199	-25.883	593.010	0	199	1108	601	135.000	1.000	1.000	1.000	1.000
1182	2	197.500	6.364	193	193	202	1123.000	602.000	1122.988	602.012	5.657	1122	601	2	2	2.596	0.981	45.000	0.785	2.828	395	202	0.000	-2.000	0	395	1122	603	45.000	1.414	2.646	0.378	0.667
1183	1	198.000	0.000	198	198	198	619.500	602.500	619.500	602.500	2.828	619	602	1	1	1.128	1.128	0.000	1.000	1.414	198	198	-25.818	590.010	0	198	619	602	135.000	1.000	1.000	1.000	1.000
1184	1	221.000	0.000	221	221	221	995.500	602.500	995.500	602.500	2.828	995	602	1	1	1.128	1.128	0.000	1.000	1.414	221	221	NaN	NaN	0	221	995	602	135.000	1.000	1.000	1.000	1.000
1185	4	198.500	7.681	205	190	205	295.500	604.000	295.519	603.983	7.071	294	603	3	2	3.216	1.583	31.717	1.000	3.606	794	205	-14.044	413.395	0	794	294	605	33.690	2.000	2.031	0.492	0.800
1186	2	209.000	0.000	209	209	209	436.000	603.500	435.999	603.500	4.243	435	603	2	1	2.257	1.128	0.000	1.000	2.236	418	209	0.000	-2.000	0	418	435	603	153.435	1.000	2.000	0.500	1.000
1187	4	212.250	4.787	216	206	216	595.500	604.000	595.487	603.991	7.071	594	603	3	2	3.216	1.583	148.283	1.000	3.606	849	216	NaN	-12102.560	0	849	594	603	146.310	2.000	2.031	0.492	0.800
1188	286	213.787	5.786	214	192	226	691.091	613.507	691.154	613.493	110.225	669	603	43	17	38.330	9.500	12.989	0.296	44.385	61143	214	1.878	-133.304	0	61143	669	616	14.349	13.169	4.035	0.248	0.642
1189	2	191.500	0.707	191	191	192	1105.000	603.500	1105.002	603.500	4.243	1104	603	2	1	2.257	1.128	0.000	1.000	2.236	383	192	NaN	-1169.208	0	383	1104	603	153.435	1.000	2.000	0.500	1.000
1190	23	198.565	3.382	197	190	205	1101.674	606.848	1101.681	606.855	18.142	1098	604	7	5	6.881	4.256	156.084	0.878	8.062	4567	199	NaN	-6785.494	0	4567	1098	605	150.255	5.000	1.617	0.619	0.821
1191	2	190.500	4.950	187	187	194	304.000	605.500	304.009	605.500	4.243	303	605	2	1	2.257	1.128	0.000	1.000	2.236	381	194	-28.131	824.332	0	381	303	605	153.435	1.000	2.000	0.500	1.000
1192	66	199.848	3.951	200	186	210	323.197	609.212	323.204	609.210	53.698	313	605	17	11	15.959	5.266	161.250	0.288	19.723	13190	200	-28.663	1313.300	0	13190	313	606	149.534	8.054	3.031	0.330	0.617
1193	324	207.253	8.657	200	176	224	394.753	618.719	394.705	618.706	161.581	379	605	42	31	32.090	12.855	41.712	0.156	48.260	67150	208	-5.734	156.327	0	67150	381	632	34.019	19.799	2.496	0.401	0.472
1194	6	191.000	3.950	194	186	194	1337.667	607.333	1337.677	607.308	12.485	1336	605	3	5	5.232	1.460	64.805	0.484	5.831	1146	194	NaN	-37068.201	0	1146	1336	610	59.036	2.214	3.584	0.279	0.632
1195	1	192.000	0.000	192	192	192	226.500	606.500	226.500	606.500	2.828	226	606	1	1	1.128	1.128	0.000	1.000	1.414	192	192	NaN	-580.010	0	192	226	606	135.000	1.000	1.000	1.000	1.000
1196	1	200.000	0.000	200	200	200	309.500	606.500	309.500	606.500	2.828	309	606	1	1	1.128	1.128	0.000	1.000	1.414	200	200	NaN	NaN	0	200	309	606	135.000	1.000	1.000	1.000	1.000
1197	19	213.474	8.553	222	193	222	380.132	610.342	380.130	610.340	22.142	378	606	5	9	9.501	2.546	68.782	0.487	9.849	4056.000	216	-6.851	185.436	0	4056.000	378	615	66.038	3.549	3.731	0.268	0.667
1198	22	207.455	5.595	204	197	218	611.318	609.636	611.298	609.621	19.556	609	606	5	7	6.129	4.570	107.647	0.723	7.280	4564	207	-8.695	405.163	0	4564	611	606	105.945	5.000	1.341	0.746	0.772
1199	876	207.896	8.485	213	181	225	982.663	629.122	982.629	629.056	380.659	948	606	75	44	39.663	28.121	171.316	0.076	78.109	182117	209	-0.797	12.418	0	182117	949	624	161.333	43.377	1.410	0.709	0.382
1200	1	210.000	0.000	210	210	210	1012.500	606.500	1012.500	606.500	2.828	1012	606	1	1	1.128	1.128	0.000	1.000	1.414	210	210	NaN	NaN	0	210	1012	606	135.000	1.000	1.000	1.000	1.000
1201	2	191.500	6.364	187	187	196	1119.500	608.000	1119.500	607.988	4.828	1119	607	1	2	2.257	1.128	90.000	1.000	2.236	383	196	-20.351	424.349	0	383	1119	607	116.565	1.000	2.000	0.500	1.000
1202	1	193.000	0.000	193	193	193	1165.500	607.500	1165.500	607.500	2.828	1165	607	1	1	1.128	1.128	0.000	1.000	1.414	193	193	NaN	-583.010	0	193	1165	607	135.000	1.000	1.000	1.000	1.000
1203	1	197.000	0.000	197	197	197	214.500	608.500	214.500	608.500	2.828	214	608	1	1	1.128	1.128	0.000	1.000	1.414	197	197	-25.753	587.010	0	197	214	608	135.000	1.000	1.000	1.000	1.000
1204	1	186.000	0.000	186	186	186	299.500	608.500	299.500	608.500	2.828	299	608	1	1	1.128	1.128	0.000	1.000	1.414	186	186	NaN	-562.010	0	186	299	608	135.000	1.000	1.000	1.000	1.000
1205	2	219.500	4.950	216	216	223	723.500	609.000	723.500	609.008	4.828	723	608	1	2	2.257	1.128	90.000	1.000	2.236	439	223	NaN	-1981.530	0	439	723	608	116.565	1.000	2.000	0.500	1.000
1206	3	218.667	1.155	218	218	220	738.833	608.833	738.833	608.833	5.657	738	608	2	2	2.365	1.615	45.000	1.000	2.828	656	218	-46.467	1932.439	0	656	738	610	45.000	2.000	1.464	0.683	0.857
1207	6	213.000	4.000	208	208	219	464.333	610.667	464.334	610.672	9.899	462	609	4	3	4.274	1.787	151.138	0.769	5.000	1278	213	NaN	-1924.174	0	1278	462	609	143.130	2.531	2.391	0.418	0.706
1208	4	215.500	7.047	205	205	220	733.500	610.250	733.501	610.246	8.485	732	609	3	3	3.676	1.385	50.310	0.698	4.243	862	219	-19.155	404.275	0	862	732	612	45.000	2.121	2.654	0.377	0.667
1209	1	193.000	0.000	193	193	193	1057.500	609.500	1057.500	609.500	2.828	1057	609	1	1	1.128	1.128	0.000	1.000	1.414	193	193	-25.489	575.010	0	193	1057	609	135.000	1.000	1.000	1.000	1.000
1210	1	217.000	0.000	217	217	217	662.500	610.500	662.500	610.500	2.828	662	610	1	1	1.128	1.128	0.000	1.000	1.414	217	217	-27.031	647.011	0	217	662	610	135.000	1.000	1.000	1.000	1.000
1211	6	211.667	7.501	212	201	222	667.167	612.667	667.180	612.640	11.657	666	610	2	5	4.986	1.532	75.345	0.555	5.385	1270	212	57.070	-3171.768	0	1270	666	615	68.199	2.000	3.254	0.307	0.750
1212	2	220.500	0.707	220	220	221	713.500	611.000	713.500	611.002	4.828	713	610	1	2	2.257	1.128	90.000	1.000	2.236	441	221	NaN	-1343.186	0	441	713	610	116.565	1.000	2.000	0.500	1.000
1213	1	210.000	0.000	210	210	210	966.500	610.500	966.500	610.500	2.828	966	610	1	1	1.128	1.128	0.000	1.000	1.414	210	210	-26.591	626.011	0	210	966	610	135.000	1.000	1.000	1.000	1.000
1214	2	201.000	0.000	201	201	201	1044.000	610.500	1044.000	610.500	4.243	1043	610	2	1	2.257	1.128	0.000	1.000	2.236	402	201	-36.789	1201.021	0	402	1043	610	153.435	1.000	2.000	0.500	1.000
1215	43	203.140	6.599	202	192	220	1181.570	615.337	1181.589	615.285	27.213	1178	610	7	9	8.362	6.547	85.204	0.730	9.487	8735	201	-2.458	132.114	0	8735	1181	610	108.435	7.000	1.277	0.783	0.843
1216	4	192.250	3.948	191	189	198	1212.750	610.750	1212.757	610.757	7.657	1211	610	3	2	3.192	1.596	161.565	0.857	3.606	769	191	-28.346	837.490	0	769	1211	610	146.310	2.000	2.000	0.500	0.800
1217	2	196.500	0.707	196	196	197	236.500	612.000	236.500	612.001	4.828	236	611	1	2	2.257	1.128	90.000	1.000	2.236	393	197	-25.646	583.272	0	393	236	611	116.565	1.000	2.000	0.500	1.000
1218	21	211.476	7.884	213	195	224	714.167	614.690	714.184	614.684	20.142	710	611	7	6	7.706	3.470	34.930	0.650	8.602	4441	213	-4.325	133.565	0	4441	710	616	35.538	4.451	2.221	0.450	0.764
1219	1	201.000	0.000	201	201	201	1030.500	611.500	1030.500	611.500	2.828	1030	611	1	1	1.128	1.128	0.000	1.000	1.414	201	201	NaN	-607.010	0	201	1030	611	135.000	1.000	1.000	1.000	1.000
1220	1	196.000	0.000	196	196	196	1168.500	611.500	1168.500	611.500	2.828	1168	611	1	1	1.128	1.128	0.000	1.000	1.414	196	196	-25.687	584.010	0	196	1168	611	135.000	1.000	1.000	1.000	1.000
1221	1	220.000	0.000	220	220	220	388.500	612.500	388.500	612.500	2.828	388	612	1	1	1.128	1.128	0.000	1.000	1.414	220	220	-27.218	656.011	0	220	388	612	135.000	1.000	1.000	1.000	1.000
1222	1	194.000	0.000	194	194	194	615.500	612.500	615.500	612.500	2.828	615	612	1	1	1.128	1.128	0.000	1.000	1.414	194	194	NaN	-586.010	0	194	615	612	135.000	1.000	1.000	1.000	1.000
1223	101	209.723	10.296	212	172	224	732.302	622.965	732.257	622.993	62.326	723	612	17	20	21.066	6.105	53.273	0.327	24.042	21182	212	-2.356	32.411	0	21182	723	629	45.000	8.006	3.451	0.290	0.673
1224	1	219.000	0.000	219	219	219	849.500	612.500	849.500	612.500	2.828	849	612	1	1	1.128	1.128	0.000	1.000	1.414	219	219	NaN	NaN	0	219	849	612	135.000	1.000	1.000	1.000	1.000
1225	12	210.917	0.515	211	210	212	597.500	615.667	597.499	615.668	19.556	594	613	6	5	5.829	2.621	23.448	0.394	7.211	2531	211	-89.257	7245.314	0	2531	594	617	33.690	3.905	2.224	0.450	0.558
1226	8	212.625	5.553	205	205	220	654.000	615.000	653.979	615.005	11.314	652	613	4	4	5.076	2.007	35.783	0.785	5.657	1701	214	-0.156	-1.180	0	1701	652	617	45.000	2.687	2.530	0.395	0.727
1227	2	199.000	0.000	199	199	199	657.500	614.000	657.500	613.999	4.828	657	613	1	2	2.257	1.128	90.000	1.000	2.236	398	199	0.000	-2.000	0	398	657	613	116.565	1.000	2.000	0.500	1.000
1228	1	208.000	0.000	208	208	208	662.500	613.500	662.500	613.500	2.828	662	613	1	1	1.128	1.128	0.000	1.000	1.414	208	208	NaN	NaN	0	208	662	613	135.000	1.000	1.000	1.000	1.000
1229	2	212.500	2.121	211	211	214	629.000	615.000	628.996	615.004	5.657	628	614	2	2	2.596	0.981	45.000	0.785	2.828	425	214	-35.728	1176.717	0	425	628	616	45.000	1.414	2.646	0.378	0.667
1230	2	221.000	0.000	221	221	221	994.500	615.000	994.500	615.000	4.828	994	614	1	2	2.257	1.128	90.000	1.000	2.236	442	221	-38.580	1321.022	0	442	994	614	116.565	1.000	2.000	0.500	1.000
1231	1	217.000	0.000	217	217	217	611.500	615.500	611.500	615.500	2.828	611	615	1	1	1.128	1.128	0.000	1.000	1.414	217	217	NaN	NaN	0	217	611	615	135.000	1.000	1.000	1.000	1.000
1232	15	213.067	7.304	207	199	223	621.633	616.567	621.653	616.543	13.899	619	615	5	4	5.170	3.694	171.870	0.976	5.831	3196	216	-0.533	-0.929	0	3196	619	615	149.036	4.000	1.399	0.715	0.882
1233	285	209.828	9.356	212	173	227	705.289	638.356	705.307	638.287	164.794	693	615	29	39	23.220	15.627	110.189	0.132	39.051	59801	212	-1.759	23.021	0	59801	706	654	87.064	26.714	1.486	0.673	0.404
1234	33247	199.764	9.763	192	157	233	1054.327	800.378	1052.917	800.513	6876.697	480	615	880	285	424.365	99.752	10.513	0.009	893.443	6641569	198	0.324	-0.492	0	6641569	480	787	10.316	226.318	4.254	0.235	0.230
1235	1	203.000	0.000	203	203	203	1119.500	616.500	1119.500	616.500	2.828	1119	616	1	1	1.128	1.128	0.000	1.000	1.414	203	203	NaN	NaN	0	203	1119	616	135.000	1.000	1.000	1.000	1.000
1236	6	197.833	2.927	200	194	201	1188.000	618.000	1187.993	618.004	9.657	1187	616	2	4	3.988	1.916	71.565	0.809	4.472	1187	200	-39.928	1921.965	0	1187	1187	620	63.435	2.000	2.082	0.480	0.857
1237	1	202.000	0.000	202	202	202	1346.500	616.500	1346.500	616.500	2.828	1346	616	1	1	1.128	1.128	0.000	1.000	1.414	202	202	NaN	NaN	0	202	1346	616	135.000	1.000	1.000	1.000	1.000
1238	2	200.500	0.707	200	200	201	227.000	617.500	226.999	617.500	4.243	226	617	2	1	2.257	1.128	0.000	1.000	2.236	401	201	NaN	-607.772	0	401	226	617	153.435	1.000	2.000	0.500	1.000
1239	4	200.500	2.517	201	197	203	334.750	619.250	334.753	619.252	7.657	334	618	2	3	3.192	1.596	71.565	0.857	3.606	802	201	NaN	-3185.477	0	802	334	621	56.310	2.000	2.000	0.500	0.800
1240	3	207.333	0.577	207	207	208	1035.500	620.167	1035.499	620.166	7.071	1034	619	3	2	3.213	1.189	151.845	0.754	3.606	622	207	-45.543	1848.118	0	622	1034	619	146.310	1.790	2.702	0.370	0.667
1241	28	202.286	3.298	201	196	210	1083.964	622.000	1083.974	622.008	26.627	1080	619	10	6	8.193	4.352	14.603	0.496	10.198	5664	202	-35.130	1505.285	0	5664	1080	624	11.310	5.775	1.883	0.531	0.659
1242	1	192.000	0.000	192	192	192	1291.500	619.500	1291.500	619.500	2.828	1291	619	1	1	1.128	1.128	0.000	1.000	1.414	192	192	NaN	-580.010	0	192	1291	619	135.000	1.000	1.000	1.000	1.000
1243	6	206.500	0.548	206	206	207	446.333	620.833	446.333	620.834	9.657	444	620	4	2	4.134	1.848	167.067	0.809	4.472	1239	207	-63.623	3634.360	0	1239	444	620	153.435	2.000	2.237	0.447	0.857
1244	1	210.000	0.000	210	210	210	1017.500	620.500	1017.500	620.500	2.828	1017	620	1	1	1.128	1.128	0.000	1.000	1.414	210	210	NaN	NaN	0	210	1017	620	135.000	1.000	1.000	1.000	1.000
1245	5	194.400	6.986	189	189	206	1324.900	621.300	1324.878	621.294	10.485	1323	620	3	3	3.145	2.025	139.065	0.572	4.243	972	193	-13.915	460.110	0	972	1323	620	135.000	2.828	1.553	0.644	0.714
1246	7	222.857	0.690	223	222	224	911.643	623.071	911.644	623.071	10.485	910	621	3	4	3.516	2.535	79.099	0.800	4.123	1560	223	NaN	-1575.656	0	1560	911	621	104.036	3.000	1.387	0.721	0.737
1247	1	224.000	0.000	224	224	224	914.500	621.500	914.500	621.500	2.828	914	621	1	1	1.128	1.128	0.000	1.000	1.414	224	224	NaN	-676.011	0	224	914	621	135.000	1.000	1.000	1.000	1.000
1248	8	202.125	1.959	203	199	205	1154.500	622.125	1154.506	622.127	12.728	1152	621	5	3	4.124	2.470	0.000	0.621	5.099	1617	203	NaN	-1881.970	0	1617	1152	621	168.690	3.000	1.670	0.599	0.727
1249	1650	204.479	8.109	201	168	223	1180.256	678.903	1180.241	678.954	591.294	1150	621	56	131	95.207	22.066	73.330	0.059	134.172	337390	203	-1.218	37.612	0	337390	1155	752	77.518	45.221	4.315	0.232	0.404
1250	1	201.000	0.000	201	201	201	393.500	622.500	393.500	622.500	2.828	393	622	1	1	1.128	1.128	0.000	1.000	1.414	201	201	NaN	NaN	0	201	393	622	135.000	1.000	1.000	1.000	1.000
1251	8	206.250	2.605	206	203	212	442.000	623.000	441.997	623.003	9.657	440	622	4	2	4.514	2.257	0.000	1.000	4.472	1650	206	NaN	-2099.502	0	1650	440	622	153.435	2.000	2.000	0.500	1.000
1252	12	202.250	8.047	194	191	214	550.833	624.250	550.861	624.233	11.899	549	622	4	4	4.164	3.669	19.805	1.000	5.000	2427	202	11.114	-434.808	0	2427	549	626	36.870	4.000	1.135	0.881	0.857
1253	1	198.000	0.000	198	198	198	882.500	622.500	882.500	622.500	2.828	882	622	1	1	1.128	1.128	0.000	1.000	1.414	198	198	NaN	-598.010	0	198	882	622	135.000	1.000	1.000	1.000	1.000
1254	243	206.683	7.033	211	182	223	1141.158	637.788	1141.092	637.771	122.368	1129	624	19	31	26.715	11.581	107.697	0.204	31.385	50224	207	-6.028	207.342	0	50224	1129	626	112.479	16.300	2.307	0.434	0.601
1255	1	201.000	0.000	201	201	201	1309.500	624.500	1309.500	624.500	2.828	1309	624	1	1	1.128	1.128	0.000	1.000	1.414	201	201	NaN	-607.010	0	201	1309	624	135.000	1.000	1.000	1.000	1.000
1256	1	207.000	0.000	207	207	207	659.500	625.500	659.500	625.500	2.828	659	625	1	1	1.128	1.128	0.000	1.000	1.414	207	207	-26.400	617.011	0	207	659	625	135.000	1.000	1.000	1.000	1.000
1257	3	217.000	2.646	215	215	220	656.167	628.167	656.170	628.168	5.657	655	627	2	2	2.365	1.615	45.000	1.000	2.828	651	216	-25.769	607.051	0	651	655	629	45.000	2.000	1.464	0.683	0.857
1258	14	206.857	9.380	198	189	221	915.429	629.071	915.429	629.038	15.314	912	627	6	4	5.431	3.282	17.505	0.750	6.325	2896	210	-8.016	201.636	0	2896	912	630	18.435	4.000	1.655	0.604	0.757
1259	18	202.389	4.203	198	196	213	1079.056	629.611	1079.082	629.618	24.971	1076	627	7	7	6.838	3.352	130.837	0.363	8.602	3643	202	-24.719	1193.519	0	3643	1076	627	125.538	4.849	2.040	0.490	0.571
1260	28	211.964	3.533	214	205	218	1124.571	630.821	1124.575	630.841	26.627	1121	627	7	8	6.963	5.120	68.654	0.496	9.434	5935	213	NaN	-141147.279	0	5935	1123	635	57.995	6.677	1.360	0.735	0.683
1261	4	217.250	2.630	215	215	220	271.000	628.500	271.011	628.500	8.243	269	628	4	1	4.514	1.128	0.000	0.740	4.123	869	219	NaN	-3870.190	0	869	269	628	165.964	1.000	4.000	0.250	1.000
1262	1	201.000	0.000	201	201	201	337.500	628.500	337.500	628.500	2.828	337	628	1	1	1.128	1.128	0.000	1.000	1.414	201	201	NaN	NaN	0	201	337	628	135.000	1.000	1.000	1.000	1.000
1263	65	216.231	5.570	219	192	222	956.992	632.823	956.966	632.854	39.456	952	628	10	11	10.848	7.629	43.225	0.525	13.454	14055	218	260.885	-26735.438	0	14055	953	639	48.013	9.461	1.422	0.703	0.769
1264	1	200.000	0.000	200	200	200	1147.500	628.500	1147.500	628.500	2.828	1147	628	1	1	1.128	1.128	0.000	1.000	1.414	200	200	-25.948	596.010	0	200	1147	628	135.000	1.000	1.000	1.000	1.000
1265	1	216.000	0.000	216	216	216	379.500	629.500	379.500	629.500	2.828	379	629	1	1	1.128	1.128	0.000	1.000	1.414	216	216	-26.969	644.011	0	216	379	629	135.000	1.000	1.000	1.000	1.000
1266	10	213.300	9.476	214	195	221	721.300	634.000	721.291	634.018	17.314	720	630	3	7	6.169	2.064	91.640	0.419	7.280	2133	218	22.273	-979.183	0	2133	721	630	105.945	2.963	2.989	0.335	0.625
1267	4	210.000	5.715	210	203	217	900.250	631.250	900.233	631.250	7.657	899	630	3	2	3.192	1.596	161.565	0.857	3.606	840	210	NaN	-28444.046	0	840	899	630	146.310	2.000	2.000	0.500	0.800
1268	6	196.333	0.516	196	196	197	1298.667	631.667	1298.667	631.667	8.485	1297	630	3	3	3.140	2.433	135.000	1.000	3.606	1178	196	-36.327	1171.692	0	1178	1298	630	123.690	2.828	1.291	0.775	0.800
1269	1	207.000	0.000	207	207	207	530.500	631.500	530.500	631.500	2.828	530	631	1	1	1.128	1.128	0.000	1.000	1.414	207	207	NaN	-625.011	0	207	530	631	135.000	1.000	1.000	1.000	1.000
1270	2	205.000	0.000	205	205	205	532.500	632.000	532.500	632.000	4.828	532	631	1	2	2.257	1.128	90.000	1.000	2.236	410	205	-37.154	1225.021	0	410	532	631	116.565	1.000	2.000	0.500	1.000
1271	2	197.500	3.536	195	195	200	888.000	631.500	887.993	631.500	4.243	887	631	2	1	2.257	1.128	0.000	1.000	2.236	395	200	0.000	-2.000	0	395	887	631	153.435	1.000	2.000	0.500	1.000
1272	3	211.333	0.577	211	211	212	568.833	633.167	568.833	633.166	5.657	568	632	2	2	2.365	1.615	135.000	1.000	2.828	634	211	-46.203	1896.032	0	634	568	632	135.000	2.000	1.464	0.683	0.857
1273	1	200.000	0.000	200	200	200	724.500	632.500	724.500	632.500	2.828	724	632	1	1	1.128	1.128	0.000	1.000	1.414	200	200	-25.948	596.010	0	200	724	632	135.000	1.000	1.000	1.000	1.000
1274	10	207.500	3.171	206	205	216	864.200	633.800	864.185	633.797	17.556	861	632	6	4	5.556	2.292	154.773	0.408	6.708	2075	207	-37.957	1737.221	0	2075	861	633	153.435	3.480	2.424	0.413	0.556
1275	10	198.200	1.135	198	197	200	313.700	634.600	313.695	634.599	11.071	312	633	4	3	4.049	3.144	153.435	1.000	5.000	1982	198	-72.256	5039.197	0	1982	312	633	143.130	3.000	1.288	0.776	0.909
1276	1	190.000	0.000	190	190	190	552.500	633.500	552.500	633.500	2.828	552	633	1	1	1.128	1.128	0.000	1.000	1.414	190	190	NaN	NaN	0	190	552	633	135.000	1.000	1.000	1.000	1.000
1277	9	215.667	5.123	214	208	223	614.389	635.722	614.399	635.721	12.485	613	633	3	5	5.487	2.088	114.699	0.726	5.831	1941	214	-25.451	860.464	0	1941	613	633	120.964	2.685	2.627	0.381	0.783
1278	21	206.190	6.623	198	196	217	946.405	639.452	946.390	639.476	28.971	944	633	5	11	8.056	3.319	85.191	0.314	11.180	4330	208	-6.285	243.730	0	4330	945	644	79.695	5.000	2.427	0.412	0.568
1279	3	194.333	1.155	195	193	195	1296.167	634.167	1296.166	634.166	5.657	1295	633	2	2	2.365	1.615	45.000	1.000	2.828	583	195	-0.707	-1.500	0	583	1295	635	45.000	2.000	1.464	0.683	0.857
1280	1	187.000	0.000	187	187	187	246.500	634.500	246.500	634.500	2.828	246	634	1	1	1.128	1.128	0.000	1.000	1.414	187	187	NaN	NaN	0	187	246	634	135.000	1.000	1.000	1.000	1.000
1281	61	202.230	5.414	199	191	215	334.172	640.270	334.219	640.274	37.698	327	634	12	11	12.824	6.057	33.759	0.539	15.620	12336	201	19.760	-1073.785	0	12336	327	644	39.806	7.421	2.117	0.472	0.735
1282	1	203.000	0.000	203	203	203	459.500	634.500	459.500	634.500	2.828	459	634	1	1	1.128	1.128	0.000	1.000	1.414	203	203	NaN	-613.011	0	203	459	634	135.000	1.000	1.000	1.000	1.000
1283	1	212.000	0.000	212	212	212	858.500	634.500	858.500	634.500	2.828	858	634	1	1	1.128	1.128	0.000	1.000	1.414	212	212	-26.718	632.011	0	212	858	634	135.000	1.000	1.000	1.000	1.000
1284	5	201.400	4.669	202	195	208	887.300	635.300	887.293	635.301	8.485	886	634	3	3	3.461	1.839	135.000	0.873	4.243	1007	202	NaN	-17490.605	0	1007	886	634	135.000	2.685	1.882	0.531	0.714
1285	18	205.556	11.289	198	183	221	896.222	636.667	896.212	636.631	19.556	893	634	7	6	8.519	2.690	143.071	0.591	9.220	3700	210	-4.489	92.677	0	3700	893	634	139.399	4.117	3.167	0.316	0.679
1286	5	202.800	1.304	202	202	205	1069.700	635.900	1069.704	635.903	11.314	1068	634	4	4	5.038	1.264	139.065	0.491	5.657	1014	202	NaN	-1051.540	0	1014	1068	634	135.000	2.121	3.986	0.251	0.588
1287	5	213.400	5.505	217	204	217	793.700	637.300	793.700	637.287	10.485	792	635	3	4	4.521	1.408	58.879	0.572	5.000	1067	216	NaN	-220598.411	0	1067	792	639	53.130	2.220	3.211	0.311	0.625
1288	161	203.242	6.982	204	184	223	1121.109	647.283	1121.131	647.197	100.125	1111	635	20	24	16.112	12.723	97.843	0.202	24.352	32722	203	-8.284	294.982	0	32722	1115	659	70.821	18.777	1.266	0.790	0.505
1289	1	200.000	0.000	200	200	200	1158.500	635.500	1158.500	635.500	2.828	1158	635	1	1	1.128	1.128	0.000	1.000	1.414	200	200	NaN	NaN	0	200	1158	635	135.000	1.000	1.000	1.000	1.000
1290	1	220.000	0.000	220	220	220	1128.500	636.500	1128.500	636.500	2.828	1128	636	1	1	1.128	1.128	0.000	1.000	1.414	220	220	-27.218	656.011	0	220	1128	636	135.000	1.000	1.000	1.000	1.000
1291	3	212.667	2.887	211	211	216	1262.833	636.833	1262.838	636.831	5.657	1262	636	2	2	2.365	1.615	45.000	1.000	2.828	638	211	NaN	-1076.112	0	638	1262	638	45.000	2.000	1.464	0.683	0.857
1292	4	200.750	1.893	202	198	202	348.250	638.500	348.250	638.500	8.485	347	637	3	3	3.676	1.385	140.310	0.698	4.243	803	202	NaN	-2738.947	0	803	347	637	135.000	2.121	2.654	0.377	0.667
1293	3	206.000	3.000	203	203	209	1082.167	637.833	1082.171	637.834	5.657	1081	637	2	2	2.365	1.615	135.000	1.000	2.828	618	206	NaN	-2382.583	0	618	1081	637	135.000	2.000	1.464	0.683	0.857
1294	1	191.000	0.000	191	191	191	1156.500	637.500	1156.500	637.500	2.828	1156	637	1	1	1.128	1.128	0.000	1.000	1.414	191	191	NaN	NaN	0	191	1156	637	135.000	1.000	1.000	1.000	1.000
1295	632	204.059	7.410	203	180	222	1157.041	665.611	1157.016	665.725	192.108	1137	637	42	59	60.558	13.288	54.915	0.215	65.863	128965	203	5.487	-212.681	0	128965	1144	696	59.931	17.199	4.557	0.219	0.631
1296	12	195.750	2.896	194	191	200	1299.000	639.167	1299.000	639.177	16.728	1297	637	4	5	5.212	2.931	67.155	0.539	6.403	2349	197	-39.731	2395.672	0	2349	1297	642	51.340	4.000	1.778	0.562	0.706
1297	1	197.000	0.000	197	197	197	1326.500	637.500	1326.500	637.500	2.828	1326	637	1	1	1.128	1.128	0.000	1.000	1.414	197	197	NaN	-595.010	0	197	1326	637	135.000	1.000	1.000	1.000	1.000
1298	6	198.000	3.578	197	192	202	1330.667	638.000	1330.670	638.003	9.899	1329	637	4	2	3.853	1.983	174.690	0.769	4.472	1188	199	-34.730	1593.760	0	1188	1329	637	153.435	2.000	1.944	0.515	0.800
1299	10	207.900	4.122	206	201	217	870.500	641.100	870.510	641.111	17.314	869	638	3	7	6.429	1.981	108.573	0.419	7.616	2079	208	-29.413	973.978	0	2079	869	638	113.199	3.000	3.246	0.308	0.667
1300	1	194.000	0.000	194	194	194	305.500	639.500	305.500	639.500	2.828	305	639	1	1	1.128	1.128	0.000	1.000	1.414	194	194	-25.555	578.010	0	194	305	639	135.000	1.000	1.000	1.000	1.000
1301	200	212.770	3.574	214	201	224	661.005	646.220	661.006	646.201	66.184	649	639	24	15	22.672	11.232	169.377	0.574	24.187	42554	213	-17.617	1223.823	0	42554	649	647	172.875	13.482	2.018	0.495	0.781
1302	1	201.000	0.000	201	201	201	726.500	639.500	726.500	639.500	2.828	726	639	1	1	1.128	1.128	0.000	1.000	1.414	201	201	NaN	-607.010	0	201	726	639	135.000	1.000	1.000	1.000	1.000
1303	1	193.000	0.000	193	193	193	1079.500	639.500	1079.500	639.500	2.828	1079	639	1	1	1.128	1.128	0.000	1.000	1.414	193	193	NaN	NaN	0	193	1079	639	135.000	1.000	1.000	1.000	1.000
1304	1	206.000	0.000	206	206	206	873.500	640.500	873.500	640.500	2.828	873	640	1	1	1.128	1.128	0.000	1.000	1.414	206	206	-26.336	614.011	0	206	873	640	135.000	1.000	1.000	1.000	1.000
1305	3	197.333	3.055	194	194	200	1072.167	641.500	1072.162	641.497	7.657	1071	640	2	3	3.213	1.189	118.155	0.643	3.606	592	198	NaN	-1037.442	0	592	1071	640	123.690	1.790	2.702	0.370	0.667
1306	1	194.000	0.000	194	194	194	317.500	641.500	317.500	641.500	2.828	317	641	1	1	1.128	1.128	0.000	1.000	1.414	194	194	NaN	NaN	0	194	317	641	135.000	1.000	1.000	1.000	1.000
1307	6	214.333	3.386	209	209	218	1229.000	643.000	1228.995	643.002	9.657	1228	641	2	4	3.988	1.916	71.565	0.809	4.472	1286	216	NaN	-3212.312	0	1286	1228	645	63.435	2.000	2.082	0.480	0.857
1308	8	198.625	1.847	198	195	201	323.750	643.500	323.757	643.502	11.899	322	642	4	3	4.214	2.417	14.036	0.710	5.000	1589	199	-38.998	1423.167	0	1589	322	645	36.870	3.000	1.744	0.574	0.727
1309	1	197.000	0.000	197	197	197	559.500	642.500	559.500	642.500	2.828	559	642	1	1	1.128	1.128	0.000	1.000	1.414	197	197	NaN	NaN	0	197	559	642	135.000	1.000	1.000	1.000	1.000
1310	13	201.000	1.225	201	199	203	992.500	644.962	992.501	644.968	13.899	990	642	4	5	4.939	3.351	62.935	0.846	5.831	2613	201	-44.472	1819.782	0	2613	991	647	59.036	4.000	1.474	0.679	0.867
1311	2	217.500	3.536	215	215	220	236.000	643.500	235.995	643.500	4.243	235	643	2	1	2.257	1.128	0.000	1.000	2.236	435	220	NaN	-1529.802	0	435	235	643	153.435	1.000	2.000	0.500	1.000
1312	2	194.500	3.536	192	192	197	317.000	643.500	316.994	643.500	4.243	316	643	2	1	2.257	1.128	0.000	1.000	2.236	389	197	-23.841	527.213	0	389	316	643	153.435	1.000	2.000	0.500	1.000
1313	1	207.000	0.000	207	207	207	1160.500	643.500	1160.500	643.500	2.828	1160	643	1	1	1.128	1.128	0.000	1.000	1.414	207	207	NaN	-625.011	0	207	1160	643	135.000	1.000	1.000	1.000	1.000
1314	13	212.077	8.751	212	195	222	622.115	647.346	622.142	647.364	15.314	620	644	4	6	5.823	2.842	107.525	0.697	6.708	2757	215	-0.727	-0.759	0	2757	621	644	116.565	3.797	2.049	0.488	0.743
1315	4	196.000	7.703	186	186	203	1215.000	645.000	1214.997	644.985	5.657	1214	644	2	2	2.257	2.257	0.000	1.000	2.828	784	201	-17.139	425.412	0	784	1214	644	135.000	2.000	1.000	1.000	1.000
1316	3	201.667	0.577	202	201	202	315.833	646.167	315.834	646.168	5.657	315	645	2	2	2.365	1.615	135.000	1.000	2.828	605	202	-0.595	-1.500	0	605	315	645	135.000	2.000	1.464	0.683	0.857
1317	73	206.548	7.257	207	189	220	457.760	650.842	457.769	650.830	36.870	452	645	12	11	11.386	8.163	136.903	0.675	13.454	15078.000	207	-7.793	258.537	0	15078.000	454	646	131.987	9.847	1.395	0.717	0.807
1318	1	216.000	0.000	216	216	216	598.500	645.500	598.500	645.500	2.828	598	645	1	1	1.128	1.128	0.000	1.000	1.414	216	216	NaN	-652.011	0	216	598	645	135.000	1.000	1.000	1.000	1.000
1319	97	206.907	9.770	218	190	223	1087.294	650.964	1087.153	650.987	47.355	1079	645	16	11	14.526	8.502	25.956	0.544	16.763	20070	207	3.997	-122.351	0	20070	1079	652	17.354	10.290	1.708	0.585	0.798
1320	1	197.000	0.000	197	197	197	722.500	646.500	722.500	646.500	2.828	722	646	1	1	1.128	1.128	0.000	1.000	1.414	197	197	-25.753	587.010	0	197	722	646	135.000	1.000	1.000	1.000	1.000
1321	2	197.500	3.536	195	195	200	835.000	646.500	835.006	646.500	4.243	834	646	2	1	2.257	1.128	0.000	1.000	2.236	395	200	-32.386	1007.116	0	395	834	646	153.435	1.000	2.000	0.500	1.000
1322	3	200.667	1.528	199	199	202	838.500	647.500	838.504	647.496	8.485	837	646	3	3	3.969	0.963	45.000	0.524	4.243	602	201	-42.663	1675.234	0	602	837	649	45.000	1.414	4.123	0.243	0.600
1323	11	195.091	0.831	195	194	197	1307.500	648.500	1307.500	648.502	12.485	1306	646	3	5	4.535	3.088	90.000	0.887	5.099	2146	195	-80.454	5970.810	0	2146	1307	646	101.310	3.000	1.469	0.681	0.846
1324	1	215.000	0.000	215	215	215	597.500	647.500	597.500	647.500	2.828	597	647	1	1	1.128	1.128	0.000	1.000	1.414	215	215	-26.906	641.011	0	215	597	647	135.000	1.000	1.000	1.000	1.000
1325	1	193.000	0.000	193	193	193	861.500	647.500	861.500	647.500	2.828	861	647	1	1	1.128	1.128	0.000	1.000	1.414	193	193	-25.489	575.010	0	193	861	647	135.000	1.000	1.000	1.000	1.000
1326	249	208.727	6.559	211	179	232	868.761	655.938	868.731	655.940	107.296	853	647	32	19	28.410	11.159	160.081	0.272	35.341	51973	210	-10.789	378.324	0	51973	853	651	154.885	16.027	2.546	0.393	0.620
1327	29	204.793	7.970	203	189	217	954.224	650.431	954.189	650.427	26.971	948	647	10	6	9.271	3.983	30.065	0.501	11.180	5939	205	-0.450	-0.739	0	5939	948	652	26.565	5.715	2.328	0.430	0.682
1328	1	203.000	0.000	203	203	203	995.500	647.500	995.500	647.500	2.828	995	647	1	1	1.128	1.128	0.000	1.000	1.414	203	203	NaN	NaN	0	203	995	647	135.000	1.000	1.000	1.000	1.000
1329	1	217.000	0.000	217	217	217	1082.500	647.500	1082.500	647.500	2.828	1082	647	1	1	1.128	1.128	0.000	1.000	1.414	217	217	NaN	-655.011	0	217	1082	647	135.000	1.000	1.000	1.000	1.000
1330	74	214.716	1.684	214	210	220	612.162	653.324	612.162	653.320	54.426	604	648	19	10	13.236	7.118	163.907	0.314	19.235	15889	215	-68.167	5137.800	0	15889	604	655	171.027	9.945	1.859	0.538	0.602
1331	1	210.000	0.000	210	210	210	949.500	648.500	949.500	648.500	2.828	949	648	1	1	1.128	1.128	0.000	1.000	1.414	210	210	-26.591	626.011	0	210	949	648	135.000	1.000	1.000	1.000	1.000
1332	1	191.000	0.000	191	191	191	972.500	648.500	972.500	648.500	2.828	972	648	1	1	1.128	1.128	0.000	1.000	1.414	191	191	NaN	NaN	0	191	972	648	135.000	1.000	1.000	1.000	1.000
1333	2	197.000	0.000	197	197	197	1015.000	648.500	1015.000	648.500	4.243	1014	648	2	1	2.257	1.128	0.000	1.000	2.236	394	197	NaN	-595.010	0	394	1014	648	153.435	1.000	2.000	0.500	1.000
1334	1	210.000	0.000	210	210	210	1024.500	648.500	1024.500	648.500	2.828	1024	648	1	1	1.128	1.128	0.000	1.000	1.414	210	210	-26.591	626.011	0	210	1024	648	135.000	1.000	1.000	1.000	1.000
1335	1	201.000	0.000	201	201	201	1207.500	648.500	1207.500	648.500	2.828	1207	648	1	1	1.128	1.128	0.000	1.000	1.414	201	201	NaN	NaN	0	201	1207	648	135.000	1.000	1.000	1.000	1.000
1336	1	195.000	0.000	195	195	195	1303.500	648.500	1303.500	648.500	2.828	1303	648	1	1	1.128	1.128	0.000	1.000	1.414	195	195	NaN	-589.010	0	195	1303	648	135.000	1.000	1.000	1.000	1.000
1337	5	198.800	3.899	193	193	203	316.900	649.700	316.885	649.703	9.071	315	649	4	2	3.732	1.706	5.152	0.764	4.123	994	200	-0.498	-0.991	0	994	315	649	165.964	2.000	2.188	0.457	0.769
1338	2	216.500	0.707	216	216	217	597.000	649.500	596.998	649.500	4.243	596	649	2	1	2.257	1.128	0.000	1.000	2.236	433	217	0.000	-2.000	0	433	596	649	153.435	1.000	2.000	0.500	1.000
1339	7	205.857	7.034	201	199	216	924.214	650.500	924.207	650.521	8.485	923	649	3	3	3.086	2.888	90.000	1.000	3.606	1441	202	-12.005	428.578	0	1441	923	649	123.690	3.000	1.069	0.936	0.875
1340	1	200.000	0.000	200	200	200	992.500	649.500	992.500	649.500	2.828	992	649	1	1	1.128	1.128	0.000	1.000	1.414	200	200	-25.948	596.010	0	200	992	649	135.000	1.000	1.000	1.000	1.000
1341	2	219.000	1.414	218	218	220	409.000	651.000	408.998	651.002	5.657	408	650	2	2	2.596	0.981	45.000	0.785	2.828	438	220	NaN	-670.126	0	438	408	652	45.000	1.414	2.646	0.378	0.667
1342	2	198.000	0.000	198	198	198	1056.000	650.500	1056.001	650.500	4.243	1055	650	2	1	2.257	1.128	0.000	1.000	2.236	396	198	0.000	-2.000	0	396	1055	650	153.435	1.000	2.000	0.500	1.000
1343	3	214.667	0.577	215	214	215	597.833	652.500	597.832	652.498	7.657	597	651	2	3	3.213	1.189	118.155	0.643	3.606	644	215	-32.737	954.077	0	644	597	651	123.690	1.790	2.702	0.370	0.667
1344	6	221.167	0.408	221	221	222	757.667	652.333	757.667	652.332	8.485	756	651	3	3	3.140	2.433	45.000	1.000	3.606	1327	221	NaN	-1336.376	0	1327	756	653	33.690	2.828	1.291	0.775	0.800
1345	47	204.957	5.741	199	194	215	1039.181	656.819	1039.185	656.838	41.941	1036	651	7	12	10.247	5.840	76.859	0.336	12.649	9633	205	-12.356	511.535	0	9633	1036	663	71.565	7.000	1.755	0.570	0.667
1346	2	212.000	0.000	212	212	212	577.500	653.000	577.500	653.000	4.828	577	652	1	2	2.257	1.128	90.000	1.000	2.236	424	212	NaN	-640.011	0	424	577	652	116.565	1.000	2.000	0.500	1.000
1347	1	211.000	0.000	211	211	211	946.500	652.500	946.500	652.500	2.828	946	652	1	1	1.128	1.128	0.000	1.000	1.414	211	211	NaN	-637.011	0	211	946	652	135.000	1.000	1.000	1.000	1.000
1348	143	205.993	6.462	210	183	218	1019.346	661.766	1019.388	661.698	54.770	1013	652	12	21	20.360	8.943	74.363	0.599	21.587	29457	208	-13.785	455.296	0	29457	1018	673	76.608	10.356	2.277	0.439	0.822
1349	2	200.000	1.414	199	199	201	658.500	654.000	658.500	654.002	4.828	658	653	1	2	2.257	1.128	90.000	1.000	2.236	400	201	-36.153	1171.434	0	400	658	653	116.565	1.000	2.000	0.500	1.000
1350	1	197.000	0.000	197	197	197	894.500	653.500	894.500	653.500	2.828	894	653	1	1	1.128	1.128	0.000	1.000	1.414	197	197	NaN	-595.010	0	197	894	653	135.000	1.000	1.000	1.000	1.000
1351	4	201.250	2.217	199	199	204	907.000	653.500	907.009	653.500	8.243	905	653	4	1	4.514	1.128	0.000	0.740	4.123	805	202	-28.524	746.704	0	805	905	653	165.964	1.000	4.000	0.250	1.000
1352	3	217.667	1.528	216	216	219	406.500	656.167	406.498	656.164	7.071	405	655	3	2	3.213	1.189	151.845	0.754	3.606	653	218	-43.650	1774.677	0	653	405	655	146.310	1.790	2.702	0.370	0.667
1353	5	205.000	4.848	199	199	212	668.700	656.900	668.685	656.915	10.485	667	655	3	4	4.474	1.423	54.720	0.572	5.000	1025	204	-24.849	674.501	0	1025	667	659	53.130	2.121	3.145	0.318	0.667
1354	23	200.522	1.238	201	198	203	1063.891	657.978	1063.897	657.977	25.556	1060	655	8	5	6.877	4.258	176.473	0.443	8.062	4612	201	NaN	-8895.800	0	4612	1060	656	150.255	5.000	1.615	0.619	0.639
1355	51	201.039	5.426	198	192	218	1301.775	661.951	1301.810	661.956	36.527	1296	655	11	12	12.984	5.001	49.114	0.480	14.422	10253	200	-16.979	655.654	0	10253	1296	667	56.310	6.513	2.596	0.385	0.708
1356	1	218.000	0.000	218	218	218	500.500	656.500	500.500	656.500	2.828	500	656	1	1	1.128	1.128	0.000	1.000	1.414	218	218	NaN	-658.011	0	218	500	656	135.000	1.000	1.000	1.000	1.000
1357	1	197.000	0.000	197	197	197	691.500	656.500	691.500	656.500	2.828	691	656	1	1	1.128	1.128	0.000	1.000	1.414	197	197	NaN	NaN	0	197	691	656	135.000	1.000	1.000	1.000	1.000
1358	1	202.000	0.000	202	202	202	964.500	656.500	964.500	656.500	2.828	964	656	1	1	1.128	1.128	0.000	1.000	1.414	202	202	NaN	NaN	0	202	964	656	135.000	1.000	1.000	1.000	1.000
1359	36	199.861	4.704	200	190	211	1139.583	661.333	1139.577	661.323	32.870	1135	656	9	9	7.547	6.074	37.982	0.419	10.630	7195	200	43.479	-3114.964	0	7195	1135	664	48.814	7.604	1.243	0.805	0.632
1360	8	198.250	5.726	198	188	208	314.625	659.250	314.648	659.270	15.314	312	657	6	4	5.818	1.751	144.741	0.429	7.211	1586	198	-16.845	668.794	0	1586	312	657	146.310	3.006	3.323	0.301	0.533
1361	5327	202.976	10.299	203	169	233	496.806	729.092	497.244	728.656	1135.675	427	657	138	125	100.044	67.796	38.906	0.052	147.122	1081254	203	-0.329	2.278	0	1081254	427	754	20.283	112.287	1.476	0.678	0.458
1362	2	218.000	7.071	213	213	223	503.000	657.500	503.012	657.500	4.243	502	657	2	1	2.257	1.128	0.000	1.000	2.236	436	223	0.000	-2.000	0	436	502	657	153.435	1.000	2.000	0.500	1.000
1363	1	202.000	0.000	202	202	202	508.500	657.500	508.500	657.500	2.828	508	657	1	1	1.128	1.128	0.000	1.000	1.414	202	202	-26.078	602.010	0	202	508	657	135.000	1.000	1.000	1.000	1.000
1364	3	202.000	2.000	200	200	204	765.167	657.833	765.163	657.830	5.657	764	657	2	2	2.365	1.615	135.000	1.000	2.828	606	202	NaN	-634.805	0	606	764	657	135.000	2.000	1.464	0.683	0.857
1365	2	200.500	0.707	200	200	201	909.000	657.500	908.999	657.500	4.243	908	657	2	1	2.257	1.128	0.000	1.000	2.236	401	201	-36.674	1195.034	0	401	908	657	153.435	1.000	2.000	0.500	1.000
1366	1	197.000	0.000	197	197	197	301.500	658.500	301.500	658.500	2.828	301	658	1	1	1.128	1.128	0.000	1.000	1.414	197	197	-25.753	587.010	0	197	301	658	135.000	1.000	1.000	1.000	1.000
1367	3	213.333	3.215	211	211	217	744.500	659.500	744.500	659.491	6.828	744	658	1	3	3.385	1.128	90.000	0.809	3.162	640	212	NaN	-2872.632	0	640	744	658	108.435	1.000	3.000	0.333	1.000
1368	1	195.000	0.000	195	195	195	1093.500	659.500	1093.500	659.500	2.828	1093	659	1	1	1.128	1.128	0.000	1.000	1.414	195	195	NaN	NaN	0	195	1093	659	135.000	1.000	1.000	1.000	1.000
1369	1	198.000	0.000	198	198	198	301.500	660.500	301.500	660.500	2.828	301	660	1	1	1.128	1.128	0.000	1.000	1.414	198	198	-25.818	590.010	0	198	301	660	135.000	1.000	1.000	1.000	1.000
1370	1	194.000	0.000	194	194	194	370.500	660.500	370.500	660.500	2.828	370	660	1	1	1.128	1.128	0.000	1.000	1.414	194	194	NaN	-586.010	0	194	370	660	135.000	1.000	1.000	1.000	1.000
1371	89	203.910	6.952	199	193	220	537.107	664.826	537.076	664.888	42.284	531	660	12	11	12.401	9.138	138.813	0.626	15.620	18148	202	2.019	-60.063	0	18148	531	660	140.194	10.978	1.357	0.737	0.820
1372	3	194.667	5.132	189	189	199	960.833	661.167	960.840	661.176	5.657	960	660	2	2	2.365	1.615	135.000	1.000	2.828	584	196	NaN	-4151.623	0	584	960	660	135.000	2.000	1.464	0.683	0.857
1373	3	204.333	2.082	202	202	206	986.500	660.500	986.494	660.500	6.243	985	660	3	1	3.385	1.128	0.000	0.967	3.162	613	205	-42.097	1655.506	0	613	985	660	161.565	1.000	3.000	0.333	1.000
1374	2	208.000	4.243	205	205	211	1283.500	661.000	1283.500	660.993	4.828	1283	660	1	2	2.257	1.128	90.000	1.000	2.236	416	211	-31.769	998.732	0	416	1283	660	116.565	1.000	2.000	0.500	1.000
1375	1	203.000	0.000	203	203	203	313.500	661.500	313.500	661.500	2.828	313	661	1	1	1.128	1.128	0.000	1.000	1.414	203	203	NaN	NaN	0	203	313	661	135.000	1.000	1.000	1.000	1.000
1376	23	201.652	3.961	202	192	208	319.370	664.500	319.365	664.474	19.556	317	661	5	7	6.127	4.779	87.556	0.756	7.280	4638	202	-29.353	1380.297	0	4638	319	661	105.945	5.000	1.282	0.780	0.793
1377	4	203.250	0.957	204	202	204	656.000	661.500	656.001	661.500	8.243	654	661	4	1	4.514	1.128	0.000	0.740	4.123	813	204	-36.505	1193.110	0	813	654	661	165.964	1.000	4.000	0.250	1.000
1378	3	197.667	1.528	196	196	199	310.167	663.167	310.164	663.166	5.657	309	662	2	2	2.365	1.615	45.000	1.000	2.828	593	198	-30.811	855.830	0	593	309	664	45.000	2.000	1.464	0.683	0.857
1379	1	199.000	0.000	199	199	199	1040.500	662.500	1040.500	662.500	2.828	1040	662	1	1	1.128	1.128	0.000	1.000	1.414	199	199	NaN	-601.010	0	199	1040	662	135.000	1.000	1.000	1.000	1.000
1380	1	201.000	0.000	201	201	201	1076.500	662.500	1076.500	662.500	2.828	1076	662	1	1	1.128	1.128	0.000	1.000	1.414	201	201	NaN	NaN	0	201	1076	662	135.000	1.000	1.000	1.000	1.000
1381	6	207.000	1.549	208	204	208	1081.667	663.667	1081.665	663.668	8.485	1080	662	3	3	3.140	2.433	135.000	1.000	3.606	1242	208	NaN	-2056.485	0	1242	1081	662	123.690	2.828	1.291	0.775	0.800
1382	1	197.000	0.000	197	197	197	1210.500	662.500	1210.500	662.500	2.828	1210	662	1	1	1.128	1.128	0.000	1.000	1.414	197	197	NaN	NaN	0	197	1210	662	135.000	1.000	1.000	1.000	1.000
1383	1	192.000	0.000	192	192	192	269.500	663.500	269.500	663.500	2.828	269	663	1	1	1.128	1.128	0.000	1.000	1.414	192	192	NaN	NaN	0	192	269	663	135.000	1.000	1.000	1.000	1.000
1384	3	199.000	2.646	197	197	202	314.833	664.167	314.839	664.170	5.657	314	663	2	2	2.365	1.615	135.000	1.000	2.828	597	198	-37.939	1429.691	0	597	314	663	135.000	2.000	1.464	0.683	0.857
1385	1	201.000	0.000	201	201	201	892.500	663.500	892.500	663.500	2.828	892	663	1	1	1.128	1.128	0.000	1.000	1.414	201	201	NaN	NaN	0	201	892	663	135.000	1.000	1.000	1.000	1.000
1386	1	193.000	0.000	193	193	193	1004.500	663.500	1004.500	663.500	2.828	1004	663	1	1	1.128	1.128	0.000	1.000	1.414	193	193	NaN	-583.010	0	193	1004	663	135.000	1.000	1.000	1.000	1.000
1387	3	206.333	10.214	199	199	218	1025.500	664.500	1025.500	664.470	6.828	1025	663	1	3	3.385	1.128	90.000	0.809	3.162	619	202	0.619	-1.500	0	619	1025	663	108.435	1.000	3.000	0.333	1.000
1388	246	203.358	5.712	203	189	221	1121.297	681.297	1121.292	681.284	100.711	1108	663	22	33	29.113	10.759	66.440	0.305	36.674	50026	202	140.116	-10433.764	0	50026	1109	696	64.134	16.371	2.706	0.370	0.578
1389	6	208.500	9.006	199	199	220	750.333	665.833	750.326	665.806	9.071	749	664	3	3	2.930	2.607	116.565	0.916	3.606	1251	208	-13.023	307.767	0	1251	750	664	123.690	3.000	1.124	0.890	0.800
1390	7	202.143	6.149	200	193	210	959.214	665.643	959.237	665.637	12.485	958	664	3	4	3.728	2.391	52.372	0.564	5.000	1415	200	-19.968	508.147	0	1415	958	668	53.130	3.000	1.560	0.641	0.700
1391	1	204.000	0.000	204	204	204	989.500	664.500	989.500	664.500	2.828	989	664	1	1	1.128	1.128	0.000	1.000	1.414	204	204	NaN	-616.011	0	204	989	664	135.000	1.000	1.000	1.000	1.000
1392	1	204.000	0.000	204	204	204	1077.500	664.500	1077.500	664.500	2.828	1077	664	1	1	1.128	1.128	0.000	1.000	1.414	204	204	-26.207	608.011	0	204	1077	664	135.000	1.000	1.000	1.000	1.000
1393	4	198.000	1.155	197	197	199	1145.000	665.000	1145.000	664.997	5.657	1144	664	2	2	2.257	2.257	0.000	1.000	2.828	792	199	NaN	-1229.950	0	792	1144	664	135.000	2.000	1.000	1.000	1.000
1394	1	201.000	0.000	201	201	201	341.500	665.500	341.500	665.500	2.828	341	665	1	1	1.128	1.128	0.000	1.000	1.414	201	201	NaN	-607.010	0	201	341	665	135.000	1.000	1.000	1.000	1.000
1395	3	195.667	10.599	186	186	207	555.500	665.833	555.464	665.831	8.485	554	665	3	2	2.446	1.561	0.000	0.524	3.162	587	194	66.316	-2945.416	0	587	554	665	161.565	2.000	1.567	0.638	0.600
1396	1	196.000	0.000	196	196	196	1006.500	665.500	1006.500	665.500	2.828	1006	665	1	1	1.128	1.128	0.000	1.000	1.414	196	196	-25.687	584.010	0	196	1006	665	135.000	1.000	1.000	1.000	1.000
1397	43	198.070	3.984	197	188	208	1290.267	669.965	1290.248	669.970	29.556	1287	665	8	10	7.953	6.884	25.491	0.619	10.630	8517	198	-17.746	1031.039	0	8517	1287	675	41.186	8.000	1.155	0.866	0.761
1398	5	197.400	2.302	197	194	200	326.100	667.900	326.103	667.896	12.485	325	666	3	4	3.374	1.887	57.222	0.403	4.472	987	197	NaN	-1775.033	0	987	325	670	63.435	2.828	1.788	0.559	0.556
1399	2	200.500	2.121	199	199	202	763.000	667.000	763.005	667.005	5.657	762	666	2	2	2.596	0.981	135.000	0.785	2.828	401	202	0.000	-2.000	0	401	762	666	135.000	1.414	2.646	0.378	0.667
1400	1	201.000	0.000	201	201	201	978.500	666.500	978.500	666.500	2.828	978	666	1	1	1.128	1.128	0.000	1.000	1.414	201	201	-26.013	599.010	0	201	978	666	135.000	1.000	1.000	1.000	1.000
1401	15	197.533	2.900	197	192	201	1072.233	669.900	1072.234	669.902	20.142	1070	666	4	8	7.807	2.446	73.039	0.465	8.246	2963	198	NaN	-491441.353	0	2963	1072	674	75.964	3.538	3.191	0.313	0.638
1402	1	201.000	0.000	201	201	201	1213.500	666.500	1213.500	666.500	2.828	1213	666	1	1	1.128	1.128	0.000	1.000	1.414	201	201	NaN	-607.010	0	201	1213	666	135.000	1.000	1.000	1.000	1.000
1403	48	208.917	7.898	200	197	223	1037.083	671.875	1037.040	671.848	29.213	1032	667	9	9	9.949	6.143	42.100	0.707	11.402	10028	209	10.773	-414.785	0	10028	1032	676	37.875	7.778	1.620	0.617	0.800
1404	1	213.000	0.000	213	213	213	593.500	668.500	593.500	668.500	2.828	593	668	1	1	1.128	1.128	0.000	1.000	1.414	213	213	NaN	-643.011	0	213	593	668	135.000	1.000	1.000	1.000	1.000
1405	14	214.429	1.869	214	212	218	656.714	670.571	656.713	670.565	14.728	654	668	5	5	5.285	3.373	36.793	0.811	6.403	3002	214	-57.760	3407.200	0	3002	654	672	38.660	4.243	1.567	0.638	0.718
1406	1	200.000	0.000	200	200	200	1143.500	668.500	1143.500	668.500	2.828	1143	668	1	1	1.128	1.128	0.000	1.000	1.414	200	200	NaN	-604.010	0	200	1143	668	135.000	1.000	1.000	1.000	1.000
1407	1	203.000	0.000	203	203	203	718.500	669.500	718.500	669.500	2.828	718	669	1	1	1.128	1.128	0.000	1.000	1.414	203	203	NaN	NaN	0	203	718	669	135.000	1.000	1.000	1.000	1.000
1408	3	199.333	2.082	197	197	201	761.833	669.833	761.836	669.829	5.657	761	669	2	2	2.365	1.615	45.000	1.000	2.828	598	200	-39.426	1503.858	0	598	761	671	45.000	2.000	1.464	0.683	0.857
1409	558	204.032	8.379	201	184	227	890.955	683.776	890.928	683.784	186.551	859	669	56	38	44.846	15.842	144.359	0.201	64.661	113850	202	0.849	-17.497	0	113850	860	673	148.276	24.485	2.831	0.353	0.515
1410	5	205.800	2.775	203	203	210	915.100	670.700	915.108	670.703	9.899	913	669	4	3	4.474	1.423	144.720	0.641	5.000	1029	205	-30.720	895.566	0	1029	913	669	143.130	2.121	3.145	0.318	0.667
1411	1	213.000	0.000	213	213	213	963.500	669.500	963.500	669.500	2.828	963	669	1	1	1.128	1.128	0.000	1.000	1.414	213	213	NaN	NaN	0	213	963	669	135.000	1.000	1.000	1.000	1.000
1412	26	200.192	4.271	198	195	214	329.731	672.654	329.754	672.637	24.971	327	670	8	6	7.202	4.596	35.069	0.524	10.000	5205	199	-26.285	1173.791	0	5205	327	676	36.870	6.000	1.567	0.638	0.732
1413	1	219.000	0.000	219	219	219	850.500	670.500	850.500	670.500	2.828	850	670	1	1	1.128	1.128	0.000	1.000	1.414	219	219	NaN	NaN	0	219	850	670	135.000	1.000	1.000	1.000	1.000
1414	1	210.000	0.000	210	210	210	1095.500	670.500	1095.500	670.500	2.828	1095	670	1	1	1.128	1.128	0.000	1.000	1.414	210	210	-26.591	626.011	0	210	1095	670	135.000	1.000	1.000	1.000	1.000
1415	4	216.750	2.872	217	213	220	1176.250	671.000	1176.242	671.004	8.485	1175	670	3	2	2.887	1.764	14.872	0.698	3.606	867	217	-33.830	1101.223	0	867	1175	672	33.690	2.000	1.637	0.611	0.727
1416	1	208.000	0.000	208	208	208	529.500	671.500	529.500	671.500	2.828	529	671	1	1	1.128	1.128	0.000	1.000	1.414	208	208	NaN	-628.011	0	208	529	671	135.000	1.000	1.000	1.000	1.000
1417	14	204.000	1.359	203	202	207	560.571	672.857	560.576	672.864	15.314	558	671	5	5	5.109	3.489	130.748	0.750	6.403	2856	204	-41.448	1584.239	0	2856	558	671	128.660	4.243	1.464	0.683	0.757
1418	4	198.000	2.582	195	195	201	962.000	672.000	962.005	672.000	5.657	961	671	2	2	2.257	2.257	0.000	1.000	2.828	792	199	NaN	-1396.286	0	792	961	671	135.000	2.000	1.000	1.000	1.000
1419	8	196.125	3.182	190	190	200	987.375	672.500	987.382	672.497	10.485	986	671	3	3	3.342	3.047	90.000	0.914	4.243	1569	197	-26.034	654.599	0	1569	986	671	135.000	3.000	1.097	0.912	0.889
1420	4	198.750	0.500	199	198	199	291.500	673.000	291.500	673.001	7.071	290	672	3	2	3.216	1.583	148.283	1.000	3.606	795	199	NaN	-1207.356	0	795	290	672	146.310	2.000	2.031	0.492	0.800
1421	1	194.000	0.000	194	194	194	312.500	672.500	312.500	672.500	2.828	312	672	1	1	1.128	1.128	0.000	1.000	1.414	194	194	-25.555	578.010	0	194	312	672	135.000	1.000	1.000	1.000	1.000
1422	17	205.647	3.020	205	200	211	554.441	675.735	554.432	675.725	28.870	551	672	6	8	6.336	3.416	105.482	0.256	8.944	3496	205	-32.877	1111.689	0	3496	553	672	116.565	6.000	1.855	0.539	0.479
1423	8	215.625	4.340	217	209	222	851.875	673.500	851.889	673.493	13.899	849	672	6	3	5.448	1.870	6.307	0.520	6.083	1725	217	NaN	-8902.286	0	1725	849	673	170.538	2.669	2.914	0.343	0.615
1424	1	197.000	0.000	197	197	197	990.500	672.500	990.500	672.500	2.828	990	672	1	1	1.128	1.128	0.000	1.000	1.414	197	197	NaN	-595.010	0	197	990	672	135.000	1.000	1.000	1.000	1.000
1425	2	201.500	2.121	200	200	203	1014.000	673.000	1014.004	672.996	5.657	1013	672	2	2	2.596	0.981	45.000	0.785	2.828	403	203	NaN	-629.333	0	403	1013	674	45.000	1.414	2.646	0.378	0.667
1426	2	199.000	1.414	198	198	200	295.500	674.000	295.500	674.003	4.828	295	673	1	2	2.257	1.128	90.000	1.000	2.236	398	200	NaN	-1248.634	0	398	295	673	116.565	1.000	2.000	0.500	1.000
1427	1	196.000	0.000	196	196	196	544.500	673.500	544.500	673.500	2.828	544	673	1	1	1.128	1.128	0.000	1.000	1.414	196	196	NaN	NaN	0	196	544	673	135.000	1.000	1.000	1.000	1.000
1428	32	198.250	5.061	195	186	208	919.531	676.938	919.535	676.904	31.456	916	673	7	8	7.448	5.470	112.567	0.406	9.220	6344	198	-20.267	791.979	0	6344	917	673	130.601	6.642	1.362	0.734	0.711
1429	2	190.500	2.121	189	189	192	926.500	674.000	926.500	674.004	4.828	926	673	1	2	2.257	1.128	90.000	1.000	2.236	381	192	NaN	-1254.129	0	381	926	673	116.565	1.000	2.000	0.500	1.000
1430	113	205.327	7.050	208	188	216	1073.279	680.420	1073.158	680.419	72.811	1063	673	19	15	16.384	8.781	155.602	0.268	19.925	23202	207	5.807	-267.379	0	23202	1063	676	162.474	13.880	1.866	0.536	0.546
1431	1	205.000	0.000	205	205	205	297.500	674.500	297.500	674.500	2.828	297	674	1	1	1.128	1.128	0.000	1.000	1.414	205	205	NaN	-619.011	0	205	297	674	135.000	1.000	1.000	1.000	1.000
1432	9	216.222	2.333	216	212	219	373.611	677.056	373.606	677.057	15.314	372	674	4	5	4.237	2.704	119.518	0.482	5.385	1946	216	NaN	-4122.949	0	1946	373	674	111.801	3.887	1.567	0.638	0.581
1433	3	205.667	4.619	203	203	211	548.833	675.167	548.842	675.172	5.657	548	674	2	2	2.365	1.615	135.000	1.000	2.828	617	203	0.691	-1.500	0	617	548	674	135.000	2.000	1.464	0.683	0.857
1434	405	203.941	8.247	207	181	223	669.330	688.263	669.353	688.217	100.125	655	674	26	28	27.957	18.445	58.067	0.508	30.414	82596	205	-3.762	103.414	0	82596	662	702	62.592	21.546	1.516	0.660	0.774
1435	1	199.000	0.000	199	199	199	689.500	674.500	689.500	674.500	2.828	689	674	1	1	1.128	1.128	0.000	1.000	1.414	199	199	NaN	-601.010	0	199	689	674	135.000	1.000	1.000	1.000	1.000
1436	6	199.833	2.563	202	196	202	1087.833	675.333	1087.836	675.329	9.071	1086	674	3	3	2.930	2.607	153.435	0.916	3.606	1199	202	-46.873	2388.466	0	1199	1087	674	123.690	3.000	1.124	0.890	0.800
1437	5	211.200	2.775	210	208	215	346.100	676.700	346.104	676.700	7.657	345	675	2	3	3.144	2.025	71.565	1.000	3.606	1056	210	NaN	-1997.126	0	1056	345	678	56.310	2.000	1.553	0.644	0.909
1438	1	209.000	0.000	209	209	209	579.500	675.500	579.500	675.500	2.828	579	675	1	1	1.128	1.128	0.000	1.000	1.414	209	209	-26.527	623.011	0	209	579	675	135.000	1.000	1.000	1.000	1.000
1439	1	202.000	0.000	202	202	202	852.500	675.500	852.500	675.500	2.828	852	675	1	1	1.128	1.128	0.000	1.000	1.414	202	202	-26.078	602.010	0	202	852	675	135.000	1.000	1.000	1.000	1.000
1440	24	204.750	5.219	203	196	216	987.875	678.917	987.843	678.929	23.556	985	675	6	8	6.451	4.737	46.685	0.544	8.944	4914	203	NaN	-42908.189	0	4914	987	683	63.435	6.000	1.362	0.734	0.667
1441	1	207.000	0.000	207	207	207	1282.500	675.500	1282.500	675.500	2.828	1282	675	1	1	1.128	1.128	0.000	1.000	1.414	207	207	NaN	-625.011	0	207	1282	675	135.000	1.000	1.000	1.000	1.000
1442	5	194.600	2.510	195	191	198	307.500	677.300	307.504	677.300	8.485	306	676	3	3	3.086	2.063	124.099	0.873	3.606	973	195	NaN	-4196.017	0	973	306	676	123.690	2.685	1.496	0.668	0.714
1443	2	197.000	2.828	195	195	199	323.000	676.500	323.005	676.500	4.243	322	676	2	1	2.257	1.128	0.000	1.000	2.236	394	199	NaN	-1317.158	0	394	322	676	153.435	1.000	2.000	0.500	1.000
1444	1	203.000	0.000	203	203	203	909.500	676.500	909.500	676.500	2.828	909	676	1	1	1.128	1.128	0.000	1.000	1.414	203	203	NaN	-613.011	0	203	909	676	135.000	1.000	1.000	1.000	1.000
1445	2	202.000	1.414	201	201	203	947.500	677.000	947.500	677.002	4.828	947	676	1	2	2.257	1.128	90.000	1.000	2.236	404	203	NaN	-1241.444	0	404	947	676	116.565	1.000	2.000	0.500	1.000
1446	1	193.000	0.000	193	193	193	966.500	676.500	966.500	676.500	2.828	966	676	1	1	1.128	1.128	0.000	1.000	1.414	193	193	NaN	NaN	0	193	966	676	135.000	1.000	1.000	1.000	1.000
1447	3	196.000	4.000	192	192	200	1289.833	676.833	1289.841	676.833	5.657	1289	676	2	2	2.365	1.615	45.000	1.000	2.828	588	196	NaN	-3485.114	0	588	1289	678	45.000	2.000	1.464	0.683	0.857
1448	8	196.250	3.495	198	190	200	290.125	679.500	290.130	679.512	11.657	289	677	2	5	4.769	2.136	90.000	0.740	5.099	1570	198	NaN	-1675.032	0	1570	290	677	101.310	2.000	2.232	0.448	0.889
1449	1	195.000	0.000	195	195	195	327.500	677.500	327.500	677.500	2.828	327	677	1	1	1.128	1.128	0.000	1.000	1.414	195	195	NaN	-589.010	0	195	327	677	135.000	1.000	1.000	1.000	1.000
1450	3	205.333	4.726	200	200	209	571.833	678.167	571.825	678.161	5.657	571	677	2	2	2.365	1.615	135.000	1.000	2.828	616	207	-25.827	683.832	0	616	571	677	135.000	2.000	1.464	0.683	0.857
1451	2	200.000	0.000	200	200	200	767.000	677.500	767.000	677.500	4.243	766	677	2	1	2.257	1.128	0.000	1.000	2.236	400	200	NaN	-1205.021	0	400	766	677	153.435	1.000	2.000	0.500	1.000
1452	15	208.333	9.053	202	194	221	853.500	680.100	853.521	680.136	17.314	851	677	4	7	6.716	2.844	106.275	0.629	7.616	3125	209	26.970	-1104.816	0	3125	851	677	113.199	3.800	2.361	0.423	0.732
1453	3	205.667	0.577	206	205	206	934.500	678.167	934.499	678.166	7.071	933	677	3	2	3.213	1.189	28.155	0.754	3.606	617	206	NaN	-936.060	0	617	933	679	33.690	1.790	2.702	0.370	0.667
1454	15	211.000	2.591	210	206	216	1089.367	679.700	1089.368	679.697	14.142	1087	677	5	5	5.040	3.790	41.606	0.942	5.831	3165	211	NaN	-2041.921	0	3165	1088	682	59.036	4.243	1.330	0.752	0.789
1455	21	208.619	8.766	215	184	219	1295.310	681.024	1295.301	681.038	37.456	1289	677	11	7	9.173	2.915	26.899	0.188	12.530	4381	211	-1.203	1.124	0	4381	1289	684	28.610	4.926	3.147	0.318	0.447
1456	2	202.000	0.000	202	202	202	323.000	678.500	323.000	678.500	4.243	322	678	2	1	2.257	1.128	0.000	1.000	2.236	404	202	NaN	NaN	0	404	322	678	153.435	1.000	2.000	0.500	1.000
1457	1	215.000	0.000	215	215	215	346.500	679.500	346.500	679.500	2.828	346	679	1	1	1.128	1.128	0.000	1.000	1.414	215	215	NaN	NaN	0	215	346	679	135.000	1.000	1.000	1.000	1.000
1458	1	205.000	0.000	205	205	205	435.500	679.500	435.500	679.500	2.828	435	679	1	1	1.128	1.128	0.000	1.000	1.414	205	205	-26.272	611.011	0	205	435	679	135.000	1.000	1.000	1.000	1.000
1459	1	191.000	0.000	191	191	191	437.500	679.500	437.500	679.500	2.828	437	679	1	1	1.128	1.128	0.000	1.000	1.414	191	191	NaN	NaN	0	191	437	679	135.000	1.000	1.000	1.000	1.000
1460	4	194.250	4.113	189	189	198	770.000	680.250	770.014	680.241	9.899	768	679	4	3	4.428	1.150	36.091	0.513	5.000	777	197	NaN	-6496.916	0	777	768	682	36.870	1.947	3.850	0.260	0.571
1461	10	198.500	6.687	192	187	207	909.200	680.800	909.175	680.783	11.314	907	679	4	4	3.975	3.203	135.000	0.982	4.472	1985	201	-14.159	446.346	0	1985	908	679	116.565	3.536	1.241	0.806	0.800
1462	39	201.308	4.618	203	189	210	1047.500	682.500	1047.487	682.496	25.799	1043	679	9	7	8.064	6.158	32.067	0.736	10.000	7851.000	201	-21.447	988.128	0	7851.000	1043	686	36.870	6.959	1.310	0.764	0.804
1463	1	219.000	0.000	219	219	219	246.500	680.500	246.500	680.500	2.828	246	680	1	1	1.128	1.128	0.000	1.000	1.414	219	219	-27.156	653.011	0	219	246	680	135.000	1.000	1.000	1.000	1.000
1464	10	202.500	3.064	203	196	206	319.500	681.900	319.514	681.906	16.142	317	680	5	4	5.065	2.514	154.822	0.482	6.403	2025	203	NaN	-6626.620	0	2025	317	680	141.340	3.797	2.015	0.496	0.625
1465	2	216.500	2.121	215	215	218	1238.000	681.000	1237.997	680.997	5.657	1237	680	2	2	2.596	0.981	135.000	0.785	2.828	433	218	0.000	-2.000	0	433	1237	680	135.000	1.414	2.646	0.378	0.667
1466	2	204.000	4.243	201	201	207	344.000	681.500	344.007	681.500	4.243	343	681	2	1	2.257	1.128	0.000	1.000	2.236	408	207	NaN	-1578.088	0	408	343	681	153.435	1.000	2.000	0.500	1.000
1467	2	199.000	2.828	197	197	201	1017.500	683.000	1017.500	683.005	4.828	1017	682	1	2	2.257	1.128	90.000	1.000	2.236	398	201	NaN	-638.803	0	398	1017	682	116.565	1.000	2.000	0.500	1.000
1468	1	214.000	0.000	214	214	214	1135.500	682.500	1135.500	682.500	2.828	1135	682	1	1	1.128	1.128	0.000	1.000	1.414	214	214	NaN	-646.011	0	214	1135	682	135.000	1.000	1.000	1.000	1.000
1469	1	196.000	0.000	196	196	196	436.500	683.500	436.500	683.500	2.828	436	683	1	1	1.128	1.128	0.000	1.000	1.414	196	196	-25.687	584.010	0	196	436	683	135.000	1.000	1.000	1.000	1.000
1470	1	193.000	0.000	193	193	193	773.500	683.500	773.500	683.500	2.828	773	683	1	1	1.128	1.128	0.000	1.000	1.414	193	193	-25.489	575.010	0	193	773	683	135.000	1.000	1.000	1.000	1.000
1471	4	198.000	2.708	199	194	200	978.000	684.500	977.998	684.502	7.657	977	683	2	3	3.216	1.583	121.717	0.857	3.606	792	199	-41.741	1781.095	0	792	977	683	123.690	2.000	2.031	0.492	0.800
1472	4	196.500	2.887	193	193	200	1086.000	684.000	1086.005	684.001	5.657	1085	683	2	2	2.257	2.257	0.000	1.000	2.828	786	197	-0.374	-1.042	0	786	1085	683	135.000	2.000	1.000	1.000	1.000
1473	18	202.722	9.922	190	186	217	1308.556	686.389	1308.554	686.338	18.971	1306	683	5	7	6.304	3.636	52.328	0.629	8.062	3649	202	-9.365	206.424	0	3649	1307	690	60.255	4.243	1.734	0.577	0.735
1474	1	206.000	0.000	206	206	206	284.500	684.500	284.500	684.500	2.828	284	684	1	1	1.128	1.128	0.000	1.000	1.414	206	206	NaN	NaN	0	206	284	684	135.000	1.000	1.000	1.000	1.000
1475	8	204.375	3.777	199	199	210	328.750	685.750	328.741	685.760	10.485	327	684	3	4	3.797	2.682	82.982	0.914	4.472	1635	205	-25.313	639.894	0	1635	328	688	63.435	3.000	1.416	0.706	0.800
1476	4	190.500	1.915	192	188	192	443.000	685.000	442.995	685.002	9.071	441	684	4	2	4.218	1.207	22.500	0.611	4.472	762	192	-44.891	1939.376	0	762	441	686	26.565	1.790	3.493	0.286	0.667
1477	5	202.200	1.095	202	201	204	637.900	685.700	637.898	685.699	7.657	637	684	2	3	3.144	2.025	108.435	1.000	3.606	1011	202	NaN	-1039.949	0	1011	637	684	123.690	2.000	1.553	0.644	0.909
1478	11	207.091	4.700	206	197	217	755.227	685.591	755.250	685.580	17.314	751	684	7	3	6.397	2.189	8.995	0.461	7.616	2278	207	-20.634	996.899	0	2278	751	687	23.199	3.000	2.922	0.342	0.647
1479	1	210.000	0.000	210	210	210	1089.500	684.500	1089.500	684.500	2.828	1089	684	1	1	1.128	1.128	0.000	1.000	1.414	210	210	NaN	NaN	0	210	1089	684	135.000	1.000	1.000	1.000	1.000
1480	2	196.000	2.828	194	194	198	314.000	685.500	314.006	685.500	4.243	313	685	2	1	2.257	1.128	0.000	1.000	2.236	392	198	NaN	-1369.400	0	392	313	685	153.435	1.000	2.000	0.500	1.000
1481	1	202.000	0.000	202	202	202	436.500	685.500	436.500	685.500	2.828	436	685	1	1	1.128	1.128	0.000	1.000	1.414	202	202	NaN	-610.010	0	202	436	685	135.000	1.000	1.000	1.000	1.000
1482	1	191.000	0.000	191	191	191	661.500	685.500	661.500	685.500	2.828	661	685	1	1	1.128	1.128	0.000	1.000	1.414	191	191	-25.356	569.010	0	191	661	685	135.000	1.000	1.000	1.000	1.000
1483	7	203.429	11.208	183	183	217	868.071	687.071	868.087	687.048	10.485	867	685	2	4	4.350	2.049	87.957	0.800	4.472	1424	205	-7.118	150.209	0	1424	867	685	116.565	2.000	2.123	0.471	0.875
1484	13	212.077	4.974	208	205	219	1066.115	687.731	1066.138	687.735	14.728	1064	685	5	5	5.822	2.843	135.906	0.753	6.403	2757	210	0.266	-1.496	0	2757	1064	685	128.660	3.536	2.048	0.488	0.743
1485	1	217.000	0.000	217	217	217	1151.500	685.500	1151.500	685.500	2.828	1151	685	1	1	1.128	1.128	0.000	1.000	1.414	217	217	-27.031	647.011	0	217	1151	685	135.000	1.000	1.000	1.000	1.000
1486	1	198.000	0.000	198	198	198	1312.500	685.500	1312.500	685.500	2.828	1312	685	1	1	1.128	1.128	0.000	1.000	1.414	198	198	-25.818	590.010	0	198	1312	685	135.000	1.000	1.000	1.000	1.000
1487	5	211.800	0.447	212	211	212	588.300	688.100	588.299	688.100	7.071	587	687	3	2	3.144	2.025	161.565	1.000	3.606	1059	212	NaN	-640.857	0	1059	587	687	146.310	2.000	1.553	0.644	0.909
1488	1	217.000	0.000	217	217	217	1150.500	687.500	1150.500	687.500	2.828	1150	687	1	1	1.128	1.128	0.000	1.000	1.414	217	217	NaN	-655.011	0	217	1150	687	135.000	1.000	1.000	1.000	1.000
1489	1	223.000	0.000	223	223	223	358.500	688.500	358.500	688.500	2.828	358	688	1	1	1.128	1.128	0.000	1.000	1.414	223	223	-27.403	665.011	0	223	358	688	135.000	1.000	1.000	1.000	1.000
1490	1	203.000	0.000	203	203	203	950.500	688.500	950.500	688.500	2.828	950	688	1	1	1.128	1.128	0.000	1.000	1.414	203	203	NaN	-613.011	0	203	950	688	135.000	1.000	1.000	1.000	1.000
1491	3	197.333	3.786	193	193	200	1288.833	688.833	1288.836	688.838	5.657	1288	688	2	2	2.365	1.615	45.000	1.000	2.828	592	199	-32.719	1166.658	0	592	1288	690	45.000	2.000	1.464	0.683	0.857
1492	26	201.846	6.304	203	193	217	425.462	691.923	425.438	691.890	19.314	422	689	6	6	7.063	4.687	120.688	0.876	7.810	5248	201	-16.066	532.643	0	5248	423	689	129.806	5.370	1.507	0.664	0.852
1493	7	207.286	10.579	190	190	219	887.500	690.214	887.485	690.231	13.071	885	689	4	3	3.798	2.347	146.599	0.515	5.000	1451	207	NaN	-428320.964	0	1451	885	689	143.130	3.000	1.618	0.618	0.700
1494	6	203.167	5.845	195	195	212	932.500	690.333	932.514	690.344	8.485	931	689	3	3	3.718	2.055	143.130	1.000	4.243	1219	203	-18.250	687.654	0	1219	931	689	135.000	2.685	1.809	0.553	0.800
1495	1	201.000	0.000	201	201	201	861.500	690.500	861.500	690.500	2.828	861	690	1	1	1.128	1.128	0.000	1.000	1.414	201	201	-26.013	599.010	0	201	861	690	135.000	1.000	1.000	1.000	1.000
1496	146	211.068	8.273	216	182	222	876.541	703.973	876.556	703.947	103.539	863	690	29	23	24.216	7.676	151.467	0.171	32.757	30816	213	-7.044	189.376	0	30816	864	690	148.736	14.112	3.155	0.317	0.407
1497	2	188.500	4.950	185	185	192	910.500	691.000	910.500	691.009	4.828	910	690	1	2	2.257	1.128	90.000	1.000	2.236	377	192	-27.916	813.060	0	377	910	690	116.565	1.000	2.000	0.500	1.000
1498	27	201.296	7.026	203	179	212	960.241	693.685	960.196	693.711	31.799	956	690	10	6	8.551	4.020	179.194	0.336	10.440	5435	203	-11.368	347.172	0	5435	956	695	16.699	5.942	2.127	0.470	0.540
1499	1	198.000	0.000	198	198	198	923.500	691.500	923.500	691.500	2.828	923	691	1	1	1.128	1.128	0.000	1.000	1.414	198	198	-25.818	590.010	0	198	923	691	135.000	1.000	1.000	1.000	1.000
1500	1	201.000	0.000	201	201	201	949.500	691.500	949.500	691.500	2.828	949	691	1	1	1.128	1.128	0.000	1.000	1.414	201	201	NaN	NaN	0	201	949	691	135.000	1.000	1.000	1.000	1.000
1501	1	201.000	0.000	201	201	201	953.500	691.500	953.500	691.500	2.828	953	691	1	1	1.128	1.128	0.000	1.000	1.414	201	201	NaN	-607.010	0	201	953	691	135.000	1.000	1.000	1.000	1.000
1502	1	194.000	0.000	194	194	194	994.500	691.500	994.500	691.500	2.828	994	691	1	1	1.128	1.128	0.000	1.000	1.414	194	194	NaN	-586.010	0	194	994	691	135.000	1.000	1.000	1.000	1.000
1503	7	206.571	7.613	200	198	216	1050.500	692.500	1050.496	692.479	8.485	1049	691	3	3	3.772	2.363	135.000	1.000	4.243	1446	205	37.330	-1864.265	0	1446	1049	691	135.000	2.828	1.596	0.626	0.875
1504	2	208.500	3.536	206	206	211	1088.500	692.000	1088.500	692.006	4.828	1088	691	1	2	2.257	1.128	90.000	1.000	2.236	417	211	-24.802	568.963	0	417	1088	691	116.565	1.000	2.000	0.500	1.000
1505	2	212.000	0.000	212	212	212	1258.500	692.000	1258.500	692.001	4.828	1258	691	1	2	2.257	1.128	90.000	1.000	2.236	424	212	0.000	-2.000	0	424	1258	691	116.565	1.000	2.000	0.500	1.000
1506	22	199.864	1.833	199	197	205	410.318	695.545	410.320	695.541	18.728	408	692	5	7	6.107	4.587	61.154	0.788	7.280	4397	200	-55.292	3192.180	0	4397	408	699	74.055	5.000	1.331	0.751	0.815
1507	45	207.356	5.835	202	200	223	603.789	695.922	603.797	695.883	28.627	599	692	9	8	8.620	6.647	22.648	0.690	10.000	9331	206	1.035	0.312	0	9331	601	700	53.130	7.657	1.297	0.771	0.783
1508	1	205.000	0.000	205	205	205	643.500	692.500	643.500	692.500	2.828	643	692	1	1	1.128	1.128	0.000	1.000	1.414	205	205	-26.272	611.011	0	205	643	692	135.000	1.000	1.000	1.000	1.000
1509	104	208.596	7.633	212	193	223	731.154	699.250	731.106	699.168	58.083	720	692	17	15	12.333	10.737	148.138	0.387	17.493	21694	211	-8.459	266.511	0	21694	720	702	30.964	13.963	1.149	0.871	0.640
1510	35	200.829	5.266	201	194	216	1001.186	697.414	1001.206	697.398	31.213	998	692	7	10	8.350	5.337	71.472	0.451	10.770	7029	201	63.693	-4215.683	0	7029	999	702	68.199	7.000	1.564	0.639	0.693
1511	6	210.333	7.285	198	198	218	873.000	694.500	872.992	694.506	9.899	871	693	4	3	3.577	2.136	14.872	0.769	4.123	1262	214	NaN	-1995.508	0	1262	871	694	165.964	2.685	1.675	0.597	0.667
1512	1	191.000	0.000	191	191	191	430.500	694.500	430.500	694.500	2.828	430	694	1	1	1.128	1.128	0.000	1.000	1.414	191	191	NaN	-577.010	0	191	430	694	135.000	1.000	1.000	1.000	1.000
1513	4	215.500	3.697	211	211	219	1086.500	695.750	1086.504	695.749	8.485	1085	694	3	3	3.676	1.385	50.310	0.698	4.243	862	218	NaN	-4636.035	0	862	1085	697	45.000	2.121	2.654	0.377	0.667
1514	1	193.000	0.000	193	193	193	1105.500	694.500	1105.500	694.500	2.828	1105	694	1	1	1.128	1.128	0.000	1.000	1.414	193	193	NaN	-583.010	0	193	1105	694	135.000	1.000	1.000	1.000	1.000
1515	5	204.400	6.025	203	196	212	1120.900	695.300	1120.911	695.296	7.657	1120	694	2	3	3.144	2.025	71.565	1.000	3.606	1022	203	-21.624	639.727	0	1022	1120	697	56.310	2.000	1.553	0.644	0.909
1516	1	205.000	0.000	205	205	205	1190.500	694.500	1190.500	694.500	2.828	1190	694	1	1	1.128	1.128	0.000	1.000	1.414	205	205	-26.272	611.011	0	205	1190	694	135.000	1.000	1.000	1.000	1.000
1517	2	226.000	1.414	225	225	227	1247.000	694.500	1246.999	694.500	4.243	1246	694	2	1	2.257	1.128	0.000	1.000	2.236	452	227	-1.257E-8	-2.000	0	452	1246	694	153.435	1.000	2.000	0.500	1.000
1518	2	200.500	3.536	198	198	203	996.000	695.500	995.993	695.500	4.243	995	695	2	1	2.257	1.128	0.000	1.000	2.236	401	203	NaN	-1510.953	0	401	995	695	153.435	1.000	2.000	0.500	1.000
1519	58	207.431	6.604	209	195	219	1153.207	699.569	1153.218	699.531	29.456	1148	695	10	9	10.105	7.308	146.906	0.840	10.817	12031	207	28.807	-1468.840	0	12031	1151	695	123.690	8.045	1.383	0.723	0.853
1520	4	210.500	1.732	209	209	212	382.500	698.000	382.500	697.993	8.828	382	696	1	4	4.514	1.128	90.000	0.645	4.123	842	212	-47.917	2188.430	0	842	382	696	104.036	1.000	4.000	0.250	1.000
1521	1	220.000	0.000	220	220	220	1127.500	696.500	1127.500	696.500	2.828	1127	696	1	1	1.128	1.128	0.000	1.000	1.414	220	220	-27.218	656.011	0	220	1127	696	135.000	1.000	1.000	1.000	1.000
1522	3	198.333	0.577	198	198	199	424.167	697.833	424.168	697.832	5.657	423	697	2	2	2.365	1.615	135.000	1.000	2.828	595	198	NaN	-1840.142	0	595	423	697	135.000	2.000	1.464	0.683	0.857
1523	1	211.000	0.000	211	211	211	749.500	697.500	749.500	697.500	2.828	749	697	1	1	1.128	1.128	0.000	1.000	1.414	211	211	NaN	-637.011	0	211	749	697	135.000	1.000	1.000	1.000	1.000
1524	3	202.333	2.517	200	200	205	1144.500	698.500	1144.500	698.495	6.828	1144	697	1	3	3.385	1.128	90.000	0.809	3.162	607	202	-40.138	1549.044	0	607	1144	697	108.435	1.000	3.000	0.333	1.000
1525	1	198.000	0.000	198	198	198	1179.500	697.500	1179.500	697.500	2.828	1179	697	1	1	1.128	1.128	0.000	1.000	1.414	198	198	-25.818	590.010	0	198	1179	697	135.000	1.000	1.000	1.000	1.000
1526	110	200.845	4.835	199	191	219	399.945	705.882	399.964	705.897	62.184	394	698	12	20	15.347	9.126	103.733	0.357	20.616	22093	200	-3.968	299.501	0	22093	398	698	104.036	11.667	1.682	0.595	0.641
1527	2	195.000	4.243	192	192	198	611.000	699.000	611.007	698.993	5.657	610	698	2	2	2.596	0.981	45.000	0.785	2.828	390	198	-30.442	923.226	0	390	610	700	45.000	1.414	2.646	0.378	0.667
1528	2	205.500	2.121	204	204	207	943.500	699.000	943.500	698.996	4.828	943	698	1	2	2.257	1.128	90.000	1.000	2.236	411	207	NaN	-641.322	0	411	943	698	116.565	1.000	2.000	0.500	1.000
1529	1	203.000	0.000	203	203	203	750.500	699.500	750.500	699.500	2.828	750	699	1	1	1.128	1.128	0.000	1.000	1.414	203	203	NaN	NaN	0	203	750	699	135.000	1.000	1.000	1.000	1.000
1530	2	200.500	7.778	195	195	206	946.000	700.000	946.014	700.014	5.657	945	699	2	2	2.596	0.981	135.000	0.785	2.828	401	206	-20.398	545.670	0	401	945	699	135.000	1.414	2.646	0.378	0.667
1531	2	194.000	0.000	194	194	194	483.500	701.000	483.500	701.000	4.828	483	700	1	2	2.257	1.128	90.000	1.000	2.236	388	194	NaN	-586.010	0	388	483	700	116.565	1.000	2.000	0.500	1.000
1532	151	207.106	6.459	203	194	222	613.162	712.460	613.134	712.509	90.225	598	700	28	20	26.970	7.129	150.032	0.233	33.838	31273	205	-11.075	412.964	0	31273	598	700	145.840	12.088	3.783	0.264	0.558
1533	99	202.040	5.536	199	191	216	641.328	708.045	641.338	708.049	56.669	636	700	13	15	12.018	10.488	86.238	0.387	16.401	20002	201	156.603	-12563.905	0	20002	636	713	37.569	12.335	1.146	0.873	0.664
1534	374	207.388	7.448	203	176	223	1133.377	709.473	1133.334	709.523	195.421	1109	700	54	18	40.208	11.843	3.311	0.123	54.745	77563	207	4.132	-177.888	0	77563	1109	716	9.462	18.000	3.395	0.295	0.515
1535	49	200.735	2.548	199	196	211	318.194	704.255	318.180	704.249	34.627	311	701	14	6	13.694	4.556	6.900	0.514	14.142	9836	200	NaN	-12428.109	0	9836	311	705	8.130	5.524	3.006	0.333	0.760
1536	1	218.000	0.000	218	218	218	374.500	701.500	374.500	701.500	2.828	374	701	1	1	1.128	1.128	0.000	1.000	1.414	218	218	NaN	-658.011	0	218	374	701	135.000	1.000	1.000	1.000	1.000
1537	3	190.000	3.000	187	187	193	332.500	702.500	332.495	702.500	6.243	331	702	3	1	3.385	1.128	0.000	0.967	3.162	570	190	-23.591	515.749	0	570	331	702	161.565	1.000	3.000	0.333	1.000
1538	3	204.333	6.658	200	200	212	381.167	703.167	381.172	703.155	5.657	380	702	2	2	2.365	1.615	45.000	1.000	2.828	613	201	-22.773	735.457	0	613	380	704	45.000	2.000	1.464	0.683	0.857
1539	1	200.000	0.000	200	200	200	1135.500	702.500	1135.500	702.500	2.828	1135	702	1	1	1.128	1.128	0.000	1.000	1.414	200	200	-25.948	596.010	0	200	1135	702	135.000	1.000	1.000	1.000	1.000
1540	14	210.643	6.172	208	198	221	1248.000	705.500	1247.989	705.503	15.657	1247	702	2	7	7.899	2.257	90.000	0.718	7.280	2949	212	-10.550	433.178	0	2949	1247	702	105.945	2.000	3.500	0.286	1.000
1541	1	221.000	0.000	221	221	221	1257.500	702.500	1257.500	702.500	2.828	1257	702	1	1	1.128	1.128	0.000	1.000	1.414	221	221	NaN	NaN	0	221	1257	702	135.000	1.000	1.000	1.000	1.000
1542	144	202.153	5.438	202	185	219	421.965	710.764	421.979	710.738	95.882	406	704	29	14	21.853	8.390	2.524	0.197	29.614	29110	202	-10.648	472.515	0	29110	406	714	11.689	13.192	2.605	0.384	0.491
1543	1	213.000	0.000	213	213	213	699.500	704.500	699.500	704.500	2.828	699	704	1	1	1.128	1.128	0.000	1.000	1.414	213	213	NaN	-643.011	0	213	699	704	135.000	1.000	1.000	1.000	1.000
1544	1	197.000	0.000	197	197	197	281.500	705.500	281.500	705.500	2.828	281	705	1	1	1.128	1.128	0.000	1.000	1.414	197	197	NaN	-595.010	0	197	281	705	135.000	1.000	1.000	1.000	1.000
1545	13	196.769	2.166	197	194	203	302.500	707.346	302.501	707.346	13.314	300	705	5	4	4.806	3.444	146.652	0.922	5.657	2558	197	1.313	2.382	0	2558	301	705	135.000	4.000	1.396	0.716	0.788
1546	3	197.000	0.000	197	197	197	306.833	706.167	306.833	706.167	5.657	306	705	2	2	2.365	1.615	135.000	1.000	2.828	591	197	-44.605	1767.031	0	591	306	705	135.000	2.000	1.464	0.683	0.857
1547	13	210.923	7.974	203	196	222	710.038	708.192	710.020	708.192	18.971	708	705	5	7	7.549	2.193	58.600	0.454	8.602	2742	211	9.901	-413.347	0	2742	708	712	54.462	3.259	3.443	0.290	0.667
1548	1	202.000	0.000	202	202	202	471.500	706.500	471.500	706.500	2.828	471	706	1	1	1.128	1.128	0.000	1.000	1.414	202	202	NaN	NaN	0	202	471	706	135.000	1.000	1.000	1.000	1.000
1549	1	203.000	0.000	203	203	203	566.500	706.500	566.500	706.500	2.828	566	706	1	1	1.128	1.128	0.000	1.000	1.414	203	203	-26.143	605.011	0	203	566	706	135.000	1.000	1.000	1.000	1.000
1550	1	211.000	0.000	211	211	211	648.500	706.500	648.500	706.500	2.828	648	706	1	1	1.128	1.128	0.000	1.000	1.414	211	211	-26.654	629.011	0	211	648	706	135.000	1.000	1.000	1.000	1.000
1551	1	200.000	0.000	200	200	200	935.500	706.500	935.500	706.500	2.828	935	706	1	1	1.128	1.128	0.000	1.000	1.414	200	200	NaN	-604.010	0	200	935	706	135.000	1.000	1.000	1.000	1.000
1552	1	207.000	0.000	207	207	207	1165.500	706.500	1165.500	706.500	2.828	1165	706	1	1	1.128	1.128	0.000	1.000	1.414	207	207	NaN	-625.011	0	207	1165	706	135.000	1.000	1.000	1.000	1.000
1553	1	203.000	0.000	203	203	203	866.500	707.500	866.500	707.500	2.828	866	707	1	1	1.128	1.128	0.000	1.000	1.414	203	203	NaN	-613.011	0	203	866	707	135.000	1.000	1.000	1.000	1.000
1554	2	194.000	4.243	191	191	197	490.500	710.000	490.500	709.992	4.828	490	709	1	2	2.257	1.128	90.000	1.000	2.236	388	197	0.000	-2.000	0	388	490	709	116.565	1.000	2.000	0.500	1.000
1555	12	199.417	0.996	199	197	201	438.000	711.500	437.998	711.499	11.657	436	710	4	3	4.514	3.385	0.000	1.000	5.000	2393	200	-39.140	1382.921	0	2393	436	710	143.130	3.000	1.333	0.750	1.000
1556	11	213.818	2.523	212	210	217	720.500	711.955	720.492	711.954	12.485	718	710	4	4	3.924	3.569	125.008	0.887	5.000	2352	214	NaN	-26321.045	0	2352	718	711	143.130	4.000	1.099	0.910	0.846
1557	1	191.000	0.000	191	191	191	328.500	711.500	328.500	711.500	2.828	328	711	1	1	1.128	1.128	0.000	1.000	1.414	191	191	-25.356	569.010	0	191	328	711	135.000	1.000	1.000	1.000	1.000
1558	1	213.000	0.000	213	213	213	773.500	711.500	773.500	711.500	2.828	773	711	1	1	1.128	1.128	0.000	1.000	1.414	213	213	-26.781	635.011	0	213	773	711	135.000	1.000	1.000	1.000	1.000
1559	2	197.500	0.707	197	197	198	318.500	713.000	318.500	712.999	4.828	318	712	1	2	2.257	1.128	90.000	1.000	2.236	395	198	NaN	-598.773	0	395	318	712	116.565	1.000	2.000	0.500	1.000
1560	29	204.172	4.606	201	196	213	456.259	714.603	456.250	714.582	20.142	452	712	8	5	7.761	4.757	20.749	0.898	8.544	5921	203	0.395	-0.787	0	5921	452	716	20.556	5.000	1.631	0.613	0.892
1561	24	204.792	4.511	203	201	218	566.583	715.208	566.556	715.202	21.799	563	712	7	6	6.405	4.771	30.654	0.635	7.616	4915	203	-26.847	883.753	0	4915	563	716	23.199	6.000	1.342	0.745	0.716
1562	1	200.000	0.000	200	200	200	711.500	712.500	711.500	712.500	2.828	711	712	1	1	1.128	1.128	0.000	1.000	1.414	200	200	-25.948	596.010	0	200	711	712	135.000	1.000	1.000	1.000	1.000
1563	2	213.000	4.243	210	210	216	715.500	713.000	715.500	712.992	4.828	715	712	1	2	2.257	1.128	90.000	1.000	2.236	426	216	0.000	-2.000	0	426	715	712	116.565	1.000	2.000	0.500	1.000
1564	2	213.500	0.707	213	213	214	875.500	713.000	875.500	712.998	4.828	875	712	1	2	2.257	1.128	90.000	1.000	2.236	427	214	0.000	-2.000	0	427	875	712	116.565	1.000	2.000	0.500	1.000
1565	1	194.000	0.000	194	194	194	1023.500	712.500	1023.500	712.500	2.828	1023	712	1	1	1.128	1.128	0.000	1.000	1.414	194	194	NaN	NaN	0	194	1023	712	135.000	1.000	1.000	1.000	1.000
1566	2	199.500	2.121	198	198	201	1032.000	712.500	1032.004	712.500	4.243	1031	712	2	1	2.257	1.128	0.000	1.000	2.236	399	201	-34.489	1099.068	0	399	1031	712	153.435	1.000	2.000	0.500	1.000
1567	29	207.759	5.585	211	194	217	954.603	716.466	954.636	716.483	27.456	950	713	9	7	8.592	4.297	150.557	0.483	9.487	6025	208	-0.544	-0.148	0	6025	950	716	161.565	6.007	2.000	0.500	0.659
1568	3	190.667	7.095	183	183	197	1019.833	713.833	1019.845	713.836	5.657	1019	713	2	2	2.365	1.615	45.000	1.000	2.828	572	192	NaN	-61535.379	0	572	1019	715	45.000	2.000	1.464	0.683	0.857
1569	1	201.000	0.000	201	201	201	438.500	714.500	438.500	714.500	2.828	438	714	1	1	1.128	1.128	0.000	1.000	1.414	201	201	NaN	-607.010	0	201	438	714	135.000	1.000	1.000	1.000	1.000
1570	4	207.250	2.500	204	204	210	882.750	715.750	882.753	715.753	7.657	882	714	2	3	3.192	1.596	108.435	0.857	3.606	829	208	NaN	-3436.930	0	829	882	714	123.690	2.000	2.000	0.500	0.800
1571	5	214.600	3.286	214	210	219	718.700	716.300	718.701	716.296	9.657	717	715	4	2	4.183	1.522	169.099	0.674	4.472	1073	214	-0.266	-0.622	0	1073	717	715	153.435	2.000	2.749	0.364	0.769
1572	2	198.500	0.707	198	198	199	931.000	715.500	930.999	715.500	4.243	930	715	2	1	2.257	1.128	0.000	1.000	2.236	397	199	-25.778	589.272	0	397	930	715	153.435	1.000	2.000	0.500	1.000
1573	1	212.000	0.000	212	212	212	1279.500	715.500	1279.500	715.500	2.828	1279	715	1	1	1.128	1.128	0.000	1.000	1.414	212	212	NaN	-640.011	0	212	1279	715	135.000	1.000	1.000	1.000	1.000
1574	1	189.000	0.000	189	189	189	1282.500	715.500	1282.500	715.500	2.828	1282	715	1	1	1.128	1.128	0.000	1.000	1.414	189	189	NaN	NaN	0	189	1282	715	135.000	1.000	1.000	1.000	1.000
1575	2	212.000	2.828	210	210	214	722.500	717.000	722.500	716.995	4.828	722	716	1	2	2.257	1.128	90.000	1.000	2.236	424	214	0.000	-2.000	0	424	722	716	116.565	1.000	2.000	0.500	1.000
1576	1	192.000	0.000	192	192	192	928.500	716.500	928.500	716.500	2.828	928	716	1	1	1.128	1.128	0.000	1.000	1.414	192	192	NaN	NaN	0	192	928	716	135.000	1.000	1.000	1.000	1.000
1577	2	211.500	4.950	208	208	215	559.500	718.000	559.500	717.991	4.828	559	717	1	2	2.257	1.128	90.000	1.000	2.236	423	215	NaN	-1942.384	0	423	559	717	116.565	1.000	2.000	0.500	1.000
1578	1	218.000	0.000	218	218	218	1156.500	717.500	1156.500	717.500	2.828	1156	717	1	1	1.128	1.128	0.000	1.000	1.414	218	218	NaN	-658.011	0	218	1156	717	135.000	1.000	1.000	1.000	1.000
1579	5	215.000	2.550	212	212	218	1291.100	718.300	1291.101	718.295	7.657	1290	717	2	3	3.144	2.025	108.435	1.000	3.606	1075	215	0.060	-1.501	0	1075	1290	717	123.690	2.000	1.553	0.644	0.909
1580	17	210.471	15.428	196	174	225	513.676	721.676	513.680	721.685	14.728	511	719	5	5	4.948	4.375	5.004	0.985	5.831	3578	218	-3.282	43.797	0	3578	511	723	30.964	4.921	1.131	0.884	0.829
1581	1	200.000	0.000	200	200	200	564.500	719.500	564.500	719.500	2.828	564	719	1	1	1.128	1.128	0.000	1.000	1.414	200	200	NaN	NaN	0	200	564	719	135.000	1.000	1.000	1.000	1.000
1582	2	192.500	2.121	191	191	194	585.000	719.500	584.997	719.500	4.243	584	719	2	1	2.257	1.128	0.000	1.000	2.236	385	194	NaN	-1225.869	0	385	584	719	153.435	1.000	2.000	0.500	1.000
1583	1	180.000	0.000	180	180	180	1003.500	719.500	1003.500	719.500	2.828	1003	719	1	1	1.128	1.128	0.000	1.000	1.414	180	180	NaN	-544.010	0	180	1003	719	135.000	1.000	1.000	1.000	1.000
1584	1	221.000	0.000	221	221	221	1156.500	719.500	1156.500	719.500	2.828	1156	719	1	1	1.128	1.128	0.000	1.000	1.414	221	221	NaN	-667.011	0	221	1156	719	135.000	1.000	1.000	1.000	1.000
1585	1	192.000	0.000	192	192	192	1159.500	719.500	1159.500	719.500	2.828	1159	719	1	1	1.128	1.128	0.000	1.000	1.414	192	192	-25.423	572.010	0	192	1159	719	135.000	1.000	1.000	1.000	1.000
1586	9	195.889	1.965	197	191	197	399.833	722.167	399.844	722.165	18.971	397	720	6	4	4.716	2.430	2.382	0.314	6.325	1763	197	NaN	-9083.217	0	1763	397	722	161.565	4.000	1.940	0.515	0.462
1587	1	197.000	0.000	197	197	197	762.500	720.500	762.500	720.500	2.828	762	720	1	1	1.128	1.128	0.000	1.000	1.414	197	197	NaN	-595.010	0	197	762	720	135.000	1.000	1.000	1.000	1.000
1588	175	208.114	6.565	205	185	222	609.271	729.049	609.301	729.023	100.711	597	721	25	18	24.027	9.273	151.394	0.217	26.420	36420	208	-7.652	282.883	0	36420	598	723	150.524	14.596	2.591	0.386	0.556
1589	3	204.667	7.767	196	196	211	621.833	722.167	621.820	722.156	5.657	621	721	2	2	2.365	1.615	135.000	1.000	2.828	614	207	-18.005	527.462	0	614	621	721	135.000	2.000	1.464	0.683	0.857
1590	996	206.504	7.203	205	173	226	674.798	746.114	674.673	746.099	409.428	639	721	84	48	47.466	26.717	11.541	0.075	86.348	205678	206	0.560	-27.225	0	205678	639	755	13.392	46.108	1.777	0.563	0.409
1591	1	199.000	0.000	199	199	199	875.500	721.500	875.500	721.500	2.828	875	721	1	1	1.128	1.128	0.000	1.000	1.414	199	199	NaN	-601.010	0	199	875	721	135.000	1.000	1.000	1.000	1.000
1592	15	208.600	6.653	215	193	215	961.833	723.100	961.858	723.117	20.385	959	721	5	6	5.438	3.512	132.509	0.454	7.211	3129	211	-9.066	328.639	0	3129	959	721	123.690	5.000	1.549	0.646	0.638
1593	1	189.000	0.000	189	189	189	1180.500	721.500	1180.500	721.500	2.828	1180	721	1	1	1.128	1.128	0.000	1.000	1.414	189	189	NaN	NaN	0	189	1180	721	135.000	1.000	1.000	1.000	1.000
1594	4	211.500	7.724	204	204	222	591.750	722.750	591.758	722.741	7.657	590	722	3	2	3.192	1.596	161.565	0.857	3.606	846	212	-14.498	453.583	0	846	590	722	146.310	2.000	2.000	0.500	0.800
1595	1	202.000	0.000	202	202	202	760.500	722.500	760.500	722.500	2.828	760	722	1	1	1.128	1.128	0.000	1.000	1.414	202	202	-26.078	602.010	0	202	760	722	135.000	1.000	1.000	1.000	1.000
1596	159	204.962	6.734	203	192	222	769.022	732.142	769.019	732.048	75.154	761	722	16	20	20.390	9.928	122.843	0.354	21.541	32589.000	204	-5.309	213.219	0	32589.000	765	722	111.801	12.177	2.054	0.487	0.728
1597	1	195.000	0.000	195	195	195	950.500	722.500	950.500	722.500	2.828	950	722	1	1	1.128	1.128	0.000	1.000	1.414	195	195	NaN	-589.010	0	195	950	722	135.000	1.000	1.000	1.000	1.000
1598	2	196.000	2.828	194	194	198	380.500	725.000	380.500	724.994	4.828	380	724	1	2	2.257	1.128	90.000	1.000	2.236	392	198	0.000	-2.000	0	392	380	724	116.565	1.000	2.000	0.500	1.000
1599	1	193.000	0.000	193	193	193	406.500	724.500	406.500	724.500	2.828	406	724	1	1	1.128	1.128	0.000	1.000	1.414	193	193	NaN	-583.010	0	193	406	724	135.000	1.000	1.000	1.000	1.000
1600	8	215.625	3.815	216	209	220	544.000	725.000	544.006	724.997	9.657	542	724	4	2	4.514	2.257	0.000	1.000	4.472	1725	216	-33.797	1736.255	0	1725	542	724	153.435	2.000	2.000	0.500	1.000
1601	2	212.500	2.121	211	211	214	594.500	725.000	594.500	724.996	4.828	594	724	1	2	2.257	1.128	90.000	1.000	2.236	425	214	0.000	-2.000	0	425	594	724	116.565	1.000	2.000	0.500	1.000
1602	1	194.000	0.000	194	194	194	686.500	724.500	686.500	724.500	2.828	686	724	1	1	1.128	1.128	0.000	1.000	1.414	194	194	NaN	-586.010	0	194	686	724	135.000	1.000	1.000	1.000	1.000
1603	28	209.179	8.446	196	195	221	1140.643	726.286	1140.635	726.265	21.556	1136	724	9	5	8.169	4.364	159.444	0.757	9.849	5857	211	-10.530	280.975	0	5857	1136	724	156.038	5.000	1.872	0.534	0.812
1604	4	197.250	2.986	194	194	201	440.000	726.000	439.997	725.999	5.657	439	725	2	2	2.257	2.257	0.000	1.000	2.828	789	198	-40.264	1698.905	0	789	439	725	135.000	2.000	1.000	1.000	1.000
1605	18	199.389	2.831	197	195	205	651.944	729.000	651.949	729.018	22.971	650	725	5	8	6.391	3.586	102.767	0.429	8.602	3589	200	-40.609	1975.947	0	3589	650	726	125.538	4.813	1.782	0.561	0.600
1606	58	208.603	8.637	208	188	222	694.000	730.534	693.986	730.585	35.456	689	725	9	12	10.741	6.875	91.163	0.580	12.649	12099	208	-7.540	205.816	0	12099	693	737	71.565	8.637	1.562	0.640	0.720
1607	4	212.500	5.916	204	204	217	1148.500	726.250	1148.496	726.245	7.071	1147	725	3	2	2.734	1.863	0.000	1.000	3.162	850	216	NaN	-1527.412	0	850	1147	726	161.565	2.000	1.468	0.681	0.800
1608	2	198.000	1.414	197	197	199	1175.500	726.000	1175.500	726.003	4.828	1175	725	1	2	2.257	1.128	90.000	1.000	2.236	396	199	0.000	-2.000	0	396	1175	725	116.565	1.000	2.000	0.500	1.000
1609	2	197.000	4.243	194	194	200	397.000	726.500	397.008	726.500	4.243	396	726	2	1	2.257	1.128	0.000	1.000	2.236	394	200	NaN	-685.403	0	394	396	726	153.435	1.000	2.000	0.500	1.000
1610	3	202.000	6.557	196	196	209	314.167	727.833	314.168	727.823	5.657	313	727	2	2	2.365	1.615	135.000	1.000	2.828	606	201	0.190	-1.500	0	606	313	727	135.000	2.000	1.464	0.683	0.857
1611	1	195.000	0.000	195	195	195	445.500	727.500	445.500	727.500	2.828	445	727	1	1	1.128	1.128	0.000	1.000	1.414	195	195	NaN	-589.010	0	195	445	727	135.000	1.000	1.000	1.000	1.000
1612	6	200.833	1.169	201	199	202	593.000	729.500	593.000	729.497	11.657	592	727	2	5	5.025	1.520	107.609	0.555	5.385	1205	201	-35.695	1153.219	0	1205	592	727	111.801	2.000	3.306	0.302	0.750
1613	8	218.000	2.268	218	213	220	1131.875	728.750	1131.875	728.757	10.485	1130	727	3	4	3.824	2.664	107.296	0.914	4.472	1744	219	NaN	-9695.165	0	1744	1131	727	116.565	3.000	1.435	0.697	0.842
1614	2	201.500	0.707	201	201	202	328.000	728.500	327.999	728.500	4.243	327	728	2	1	2.257	1.128	0.000	1.000	2.236	403	202	-36.766	1201.034	0	403	327	728	153.435	1.000	2.000	0.500	1.000
1615	8	200.875	3.643	198	197	208	1176.125	729.250	1176.146	729.254	14.728	1173	728	6	3	5.108	1.994	164.702	0.463	6.325	1607	202	-32.918	1312.002	0	1607	1173	728	161.565	3.000	2.561	0.390	0.615
1616	1	197.000	0.000	197	197	197	386.500	729.500	386.500	729.500	2.828	386	729	1	1	1.128	1.128	0.000	1.000	1.414	197	197	-25.753	587.010	0	197	386	729	135.000	1.000	1.000	1.000	1.000
1617	2	199.500	0.707	199	199	200	402.000	729.500	401.998	729.500	4.243	401	729	2	1	2.257	1.128	0.000	1.000	2.236	399	200	-36.309	1177.197	0	399	401	729	153.435	1.000	2.000	0.500	1.000
1618	101	198.881	6.101	199	183	215	394.292	737.559	394.282	737.506	53.113	389	730	12	15	14.694	8.752	57.197	0.450	17.692	20087	199	33.100	-1783.684	0	20087	389	744	47.291	11.358	1.679	0.596	0.724
1619	11	216.273	3.289	216	210	221	1079.318	732.591	1079.311	732.600	12.485	1078	730	3	5	4.982	2.811	76.717	0.887	5.385	2379	216	-37.206	1529.406	0	2379	1078	735	68.199	3.000	1.772	0.564	0.846
1620	19	207.053	7.215	215	195	217	1146.079	733.395	1146.054	733.400	18.971	1143	730	6	7	7.090	3.412	128.191	0.663	8.062	3934	208	-5.540	201.489	0	3934	1143	730	119.745	4.721	2.078	0.481	0.717
1621	1	202.000	0.000	202	202	202	386.500	731.500	386.500	731.500	2.828	386	731	1	1	1.128	1.128	0.000	1.000	1.414	202	202	NaN	-610.010	0	202	386	731	135.000	1.000	1.000	1.000	1.000
1622	1	206.000	0.000	206	206	206	726.500	731.500	726.500	731.500	2.828	726	731	1	1	1.128	1.128	0.000	1.000	1.414	206	206	NaN	NaN	0	206	726	731	135.000	1.000	1.000	1.000	1.000
1623	12	197.000	2.412	198	192	200	932.000	734.000	932.009	734.014	18.142	929	731	5	6	5.688	2.686	128.503	0.458	6.708	2364	198	NaN	-6639.404	0	2364	931	731	116.565	4.165	2.118	0.472	0.632
1624	2	197.000	4.243	194	194	200	386.000	733.500	386.008	733.500	4.243	385	733	2	1	2.257	1.128	0.000	1.000	2.236	394	200	-23.312	513.818	0	394	385	733	153.435	1.000	2.000	0.500	1.000
1625	1	188.000	0.000	188	188	188	429.500	733.500	429.500	733.500	2.828	429	733	1	1	1.128	1.128	0.000	1.000	1.414	188	188	-25.156	560.010	0	188	429	733	135.000	1.000	1.000	1.000	1.000
1626	2	200.000	2.828	198	198	202	725.000	733.500	725.005	733.500	4.243	724	733	2	1	2.257	1.128	0.000	1.000	2.236	400	202	-33.154	1043.514	0	400	724	733	153.435	1.000	2.000	0.500	1.000
1627	1	200.000	0.000	200	200	200	1011.500	733.500	1011.500	733.500	2.828	1011	733	1	1	1.128	1.128	0.000	1.000	1.414	200	200	NaN	-604.010	0	200	1011	733	135.000	1.000	1.000	1.000	1.000
1628	1	204.000	0.000	204	204	204	1055.500	733.500	1055.500	733.500	2.828	1055	733	1	1	1.128	1.128	0.000	1.000	1.414	204	204	NaN	NaN	0	204	1055	733	135.000	1.000	1.000	1.000	1.000
1629	125	207.464	7.605	206	173	227	1064.364	741.980	1064.400	741.996	56.770	1057	733	15	18	17.473	9.108	138.329	0.487	19.799	25933	207	-8.418	251.471	0	25933	1058	736	135.000	11.184	1.918	0.521	0.723
1630	1	193.000	0.000	193	193	193	862.500	734.500	862.500	734.500	2.828	862	734	1	1	1.128	1.128	0.000	1.000	1.414	193	193	NaN	-583.010	0	193	862	734	135.000	1.000	1.000	1.000	1.000
1631	1	193.000	0.000	193	193	193	1166.500	734.500	1166.500	734.500	2.828	1166	734	1	1	1.128	1.128	0.000	1.000	1.414	193	193	NaN	NaN	0	193	1166	734	135.000	1.000	1.000	1.000	1.000
1632	2	194.000	1.414	193	193	195	381.000	735.500	380.997	735.500	4.243	380	735	2	1	2.257	1.128	0.000	1.000	2.236	388	195	NaN	-595.139	0	388	380	735	153.435	1.000	2.000	0.500	1.000
1633	447	208.568	6.158	209	182	223	603.169	761.256	603.138	761.263	197.865	589	735	24	56	46.405	12.264	104.621	0.143	56.436	93230	209	-11.127	428.378	0	93230	599	735	97.125	21.148	3.784	0.264	0.460
1634	2	191.000	0.000	191	191	191	1011.000	735.500	1011.000	735.500	4.243	1010	735	2	1	2.257	1.128	0.000	1.000	2.236	382	191	-35.859	1141.020	0	382	1010	735	153.435	1.000	2.000	0.500	1.000
1635	1	214.000	0.000	214	214	214	314.500	736.500	314.500	736.500	2.828	314	736	1	1	1.128	1.128	0.000	1.000	1.414	214	214	-26.844	638.011	0	214	314	736	135.000	1.000	1.000	1.000	1.000
1636	4	198.750	3.096	196	196	203	429.000	737.000	428.994	736.997	5.657	428	736	2	2	2.257	2.257	0.000	1.000	2.828	795	199	0.712	-1.107	0	795	428	736	135.000	2.000	1.000	1.000	1.000
1637	1	194.000	0.000	194	194	194	627.500	736.500	627.500	736.500	2.828	627	736	1	1	1.128	1.128	0.000	1.000	1.414	194	194	NaN	-586.010	0	194	627	736	135.000	1.000	1.000	1.000	1.000
1638	5	199.000	1.000	198	198	200	1014.700	737.300	1014.697	737.297	8.485	1013	736	3	3	3.833	1.661	135.000	0.873	4.243	995	199	-55.626	2823.639	0	995	1013	736	135.000	2.121	2.308	0.433	0.769
1639	12	213.083	7.280	213	199	223	1077.667	738.833	1077.664	738.803	20.142	1075	736	5	6	4.954	3.084	49.410	0.372	6.403	2557	216	298.677	-25934.362	0	2557	1076	742	51.340	4.721	1.606	0.623	0.545
1640	1	201.000	0.000	201	201	201	982.500	737.500	982.500	737.500	2.828	982	737	1	1	1.128	1.128	0.000	1.000	1.414	201	201	-26.013	599.010	0	201	982	737	135.000	1.000	1.000	1.000	1.000
1641	4	222.500	0.577	222	222	223	1138.000	738.500	1138.000	738.501	7.657	1137	737	2	3	3.216	1.583	121.717	0.857	3.606	890	223	-38.344	1313.221	0	890	1137	737	123.690	2.000	2.031	0.492	0.800
1642	7	197.000	9.626	183	183	211	890.929	739.929	890.932	739.934	13.071	888	739	6	2	5.957	1.496	14.089	0.515	6.325	1379	197	0.033	-1.110	0	1379	888	741	18.435	2.000	3.982	0.251	0.737
1643	3	214.000	5.196	217	208	217	673.833	741.167	673.837	741.162	5.657	673	740	2	2	2.365	1.615	135.000	1.000	2.828	642	217	-29.665	1049.518	0	642	673	740	135.000	2.000	1.464	0.683	0.857
1644	5	198.200	4.712	200	190	202	748.900	741.100	748.907	741.096	9.071	747	740	4	2	4.076	1.562	159.006	0.764	4.472	991	200	-1.336	0.064	0	991	747	740	153.435	2.000	2.610	0.383	0.769
1645	1	215.000	0.000	215	215	215	776.500	740.500	776.500	740.500	2.828	776	740	1	1	1.128	1.128	0.000	1.000	1.414	215	215	NaN	-649.011	0	215	776	740	135.000	1.000	1.000	1.000	1.000
1646	2	195.000	5.657	191	191	199	941.500	741.000	941.500	741.010	4.828	941	740	1	2	2.257	1.128	90.000	1.000	2.236	390	199	-26.700	774.816	0	390	941	740	116.565	1.000	2.000	0.500	1.000
1647	2	194.000	4.243	191	191	197	968.000	740.500	968.007	740.500	4.243	967	740	2	1	2.257	1.128	0.000	1.000	2.236	388	197	9.822E-11	-2.000	0	388	967	740	153.435	1.000	2.000	0.500	1.000
1648	1	191.000	0.000	191	191	191	769.500	741.500	769.500	741.500	2.828	769	741	1	1	1.128	1.128	0.000	1.000	1.414	191	191	NaN	NaN	0	191	769	741	135.000	1.000	1.000	1.000	1.000
1649	1	192.000	0.000	192	192	192	426.500	742.500	426.500	742.500	2.828	426	742	1	1	1.128	1.128	0.000	1.000	1.414	192	192	NaN	NaN	0	192	426	742	135.000	1.000	1.000	1.000	1.000
1650	6	204.833	11.268	190	190	218	692.000	743.500	692.007	743.483	7.657	691	742	2	3	3.385	2.257	90.000	1.000	3.606	1229	210	-0.146	-1.523	0	1229	691	742	123.690	2.000	1.500	0.667	1.000
1651	6	204.500	2.074	205	202	208	814.500	744.333	814.496	744.336	12.485	813	742	3	5	4.089	1.868	83.621	0.484	5.385	1227	205	0.608	-0.371	0	1227	814	747	68.199	2.911	2.189	0.457	0.571
1652	1	203.000	0.000	203	203	203	1035.500	742.500	1035.500	742.500	2.828	1035	742	1	1	1.128	1.128	0.000	1.000	1.414	203	203	-26.143	605.011	0	203	1035	742	135.000	1.000	1.000	1.000	1.000
1653	1	194.000	0.000	194	194	194	845.500	743.500	845.500	743.500	2.828	845	743	1	1	1.128	1.128	0.000	1.000	1.414	194	194	NaN	NaN	0	194	845	743	135.000	1.000	1.000	1.000	1.000
1654	23	198.435	3.929	196	192	210	365.804	746.978	365.800	746.998	18.142	363	744	6	6	6.433	4.552	29.582	0.878	7.211	4564	198	-29.186	997.258	0	4564	363	749	33.690	5.553	1.413	0.708	0.793
1655	1	193.000	0.000	193	193	193	395.500	744.500	395.500	744.500	2.828	395	744	1	1	1.128	1.128	0.000	1.000	1.414	193	193	-25.489	575.010	0	193	395	744	135.000	1.000	1.000	1.000	1.000
1656	2	199.000	2.828	197	197	201	625.000	745.000	624.996	745.004	5.657	624	744	2	2	2.596	0.981	45.000	0.785	2.828	398	201	0.000	-2.000	0	398	624	746	45.000	1.414	2.646	0.378	0.667
1657	12	204.833	1.992	203	202	209	969.667	745.917	969.667	745.909	13.314	967	744	5	4	4.851	3.149	20.612	0.851	5.385	2458	205	0.466	-0.715	0	2458	967	747	21.801	3.797	1.540	0.649	0.774
1658	1	204.000	0.000	204	204	204	1035.500	744.500	1035.500	744.500	2.828	1035	744	1	1	1.128	1.128	0.000	1.000	1.414	204	204	-26.207	608.011	0	204	1035	744	135.000	1.000	1.000	1.000	1.000
1659	2	222.000	0.000	222	222	222	1237.000	744.500	1237.000	744.500	4.243	1236	744	2	1	2.257	1.128	0.000	1.000	2.236	444	222	NaN	NaN	0	444	1236	744	153.435	1.000	2.000	0.500	1.000
1660	14	191.643	1.906	191	189	196	332.643	747.929	332.647	747.924	15.314	330	745	5	5	4.928	3.617	49.163	0.750	5.831	2683	191	NaN	-21228.897	0	2683	330	750	30.964	4.475	1.363	0.734	0.778
1661	1	189.000	0.000	189	189	189	381.500	745.500	381.500	745.500	2.828	381	745	1	1	1.128	1.128	0.000	1.000	1.414	189	189	NaN	-571.010	0	189	381	745	135.000	1.000	1.000	1.000	1.000
1662	15	212.533	5.449	218	203	219	663.700	747.900	663.705	747.917	17.556	661	745	6	5	5.725	3.336	151.046	0.612	6.403	3188	211	-22.818	739.885	0	3188	662	745	128.660	4.475	1.716	0.583	0.667
1663	4	202.750	2.217	202	201	206	844.000	746.000	843.997	745.999	5.657	843	745	2	2	2.257	2.257	0.000	1.000	2.828	811	202	0.802	-0.862	0	811	843	745	135.000	2.000	1.000	1.000	1.000
1664	23	203.174	1.992	203	199	206	1050.630	748.457	1050.634	748.454	22.385	1047	745	8	6	7.419	3.947	29.451	0.577	8.944	4673	204	-45.921	2138.334	0	4673	1047	750	26.565	5.207	1.880	0.532	0.676
1665	4	203.000	3.266	203	199	207	1144.250	746.500	1144.250	746.505	7.657	1143	745	2	3	2.734	1.863	90.000	0.857	3.162	812	203	-1.056E-10	-1.033	0	812	1144	745	108.435	2.000	1.468	0.681	0.800
1666	4	212.000	4.163	207	207	217	685.000	747.000	684.995	747.007	5.657	684	746	2	2	2.257	2.257	0.000	1.000	2.828	848	213	NaN	-6322.964	0	848	684	746	135.000	2.000	1.000	1.000	1.000
1667	6	197.167	4.535	200	190	201	935.000	749.167	935.002	749.165	10.485	934	747	2	4	3.995	1.912	80.538	0.686	4.472	1183	200	NaN	-104974.585	0	1183	934	751	63.435	2.000	2.089	0.479	0.800
1668	20	195.100	5.210	194	183	202	962.200	750.050	962.195	750.042	17.556	959	747	6	6	5.310	4.796	148.108	0.815	6.403	3902	196	-21.606	723.298	0	3902	960	748	141.340	5.657	1.107	0.903	0.741
1669	1	197.000	0.000	197	197	197	965.500	747.500	965.500	747.500	2.828	965	747	1	1	1.128	1.128	0.000	1.000	1.414	197	197	NaN	-595.010	0	197	965	747	135.000	1.000	1.000	1.000	1.000
1670	1	203.000	0.000	203	203	203	1018.500	747.500	1018.500	747.500	2.828	1018	747	1	1	1.128	1.128	0.000	1.000	1.414	203	203	-26.143	605.011	0	203	1018	747	135.000	1.000	1.000	1.000	1.000
1671	4	228.500	1.291	227	227	230	674.500	748.750	674.498	748.751	7.071	673	748	3	2	2.734	1.863	0.000	1.000	3.162	914	229	-31.615	893.924	0	914	673	748	161.565	2.000	1.468	0.681	0.800
1672	42	199.357	3.477	199	183	205	755.976	753.286	755.977	753.284	36.870	753	748	6	12	10.830	4.938	85.181	0.388	12.369	8373	200	-34.016	1410.324	0	8373	754	760	75.964	6.000	2.193	0.456	0.689
1673	2	197.000	2.828	195	195	199	941.500	749.000	941.500	748.995	4.828	941	748	1	2	2.257	1.128	90.000	1.000	2.236	394	199	NaN	-1317.158	0	394	941	748	116.565	1.000	2.000	0.500	1.000
1674	214	202.589	6.349	203	182	217	968.888	761.921	968.899	761.960	98.125	958	748	20	28	25.409	10.723	54.076	0.279	30.529	43354	202	0.527	-32.847	0	43354	960	774	58.392	15.120	2.369	0.422	0.607
1675	7	197.714	1.704	198	195	200	612.643	750.214	612.647	750.211	11.899	611	749	4	3	3.728	2.391	7.372	0.621	4.472	1384	198	NaN	-5706.687	0	1384	611	749	153.435	3.000	1.560	0.641	0.700
1676	22	199.273	2.142	200	194	202	1004.227	751.955	1004.221	751.950	20.728	1002	749	5	7	6.292	4.452	84.056	0.643	7.616	4384	200	-55.050	4540.860	0	4384	1003	756	66.801	5.000	1.413	0.708	0.759
1677	1	196.000	0.000	196	196	196	334.500	750.500	334.500	750.500	2.828	334	750	1	1	1.128	1.128	0.000	1.000	1.414	196	196	-25.687	584.010	0	196	334	750	135.000	1.000	1.000	1.000	1.000
1678	2	201.000	1.414	200	200	202	635.500	751.000	635.500	750.997	4.828	635	750	1	2	2.257	1.128	90.000	1.000	2.236	402	202	0.000	-2.000	0	402	635	750	116.565	1.000	2.000	0.500	1.000
1679	2	201.500	0.707	201	201	202	978.500	751.000	978.500	751.002	4.828	978	750	1	2	2.257	1.128	90.000	1.000	2.236	403	202	-3.219E-9	-2.000	0	403	978	750	116.565	1.000	2.000	0.500	1.000
1680	20	201.050	4.925	201	192	212	1083.900	754.000	1083.905	753.996	20.971	1081	750	6	7	6.753	3.771	61.612	0.572	8.602	4021	202	111.227	-8974.517	0	4021	1081	757	54.462	4.921	1.791	0.558	0.702
1681	290	207.655	6.216	204	193	223	578.486	762.069	578.522	762.079	91.397	563	751	27	20	23.260	15.875	36.425	0.436	29.547	60220	206	-7.003	298.998	0	60220	563	770	23.962	20.000	1.465	0.682	0.712
1682	1	201.000	0.000	201	201	201	633.500	751.500	633.500	751.500	2.828	633	751	1	1	1.128	1.128	0.000	1.000	1.414	201	201	NaN	NaN	0	201	633	751	135.000	1.000	1.000	1.000	1.000
1683	1	224.000	0.000	224	224	224	672.500	751.500	672.500	751.500	2.828	672	751	1	1	1.128	1.128	0.000	1.000	1.414	224	224	NaN	NaN	0	224	672	751	135.000	1.000	1.000	1.000	1.000
1684	1	202.000	0.000	202	202	202	1090.500	751.500	1090.500	751.500	2.828	1090	751	1	1	1.128	1.128	0.000	1.000	1.414	202	202	-26.078	602.010	0	202	1090	751	135.000	1.000	1.000	1.000	1.000
1685	2	204.500	0.707	204	204	205	723.000	752.500	723.000	752.500	4.243	722	752	2	1	2.257	1.128	0.000	1.000	2.236	409	205	0.000	-2.000	0	409	722	752	153.435	1.000	2.000	0.500	1.000
1686	1	195.000	0.000	195	195	195	937.500	752.500	937.500	752.500	2.828	937	752	1	1	1.128	1.128	0.000	1.000	1.414	195	195	-25.621	581.010	0	195	937	752	135.000	1.000	1.000	1.000	1.000
1687	1	201.000	0.000	201	201	201	1018.500	752.500	1018.500	752.500	2.828	1018	752	1	1	1.128	1.128	0.000	1.000	1.414	201	201	NaN	NaN	0	201	1018	752	135.000	1.000	1.000	1.000	1.000
1688	2	195.500	4.950	192	192	199	568.000	753.500	568.008	753.500	4.243	567	753	2	1	2.257	1.128	0.000	1.000	2.236	391	199	5.866E-11	-2.000	0	391	567	753	153.435	1.000	2.000	0.500	1.000
1689	1	208.000	0.000	208	208	208	1142.500	753.500	1142.500	753.500	2.828	1142	753	1	1	1.128	1.128	0.000	1.000	1.414	208	208	NaN	NaN	0	208	1142	753	135.000	1.000	1.000	1.000	1.000
1690	26	193.115	1.681	193	189	196	340.308	756.846	340.299	756.846	20.728	337	754	7	5	7.532	4.395	171.562	0.760	8.062	5021	193	NaN	-81835.656	0	5021	337	754	150.255	4.935	1.714	0.583	0.839
1691	6	196.833	2.137	198	193	199	389.167	756.167	389.176	756.158	11.314	387	754	4	4	5.190	1.472	45.000	0.589	5.657	1181	198	NaN	-2120.363	0	1181	387	758	45.000	2.121	3.525	0.284	0.632
1692	4	196.750	2.630	193	193	199	397.250	754.750	397.248	754.750	7.071	396	754	3	2	3.192	1.596	18.435	1.000	3.606	787	198	-41.992	1792.410	0	787	396	756	33.690	2.000	2.000	0.500	0.800
1693	2	196.000	2.828	194	194	198	565.000	754.500	564.995	754.500	4.243	564	754	2	1	2.257	1.128	0.000	1.000	2.236	392	198	0.000	-2.000	0	392	564	754	153.435	1.000	2.000	0.500	1.000
1694	14	207.571	7.501	199	198	218	697.214	756.714	697.215	756.679	13.314	695	754	4	5	4.944	3.605	54.396	0.993	5.831	2906	210	98.749	-6013.992	0	2906	696	759	59.036	4.000	1.371	0.729	0.848
1695	6	194.333	2.944	196	189	197	907.500	756.000	907.501	755.998	10.485	906	754	3	4	4.633	1.649	50.310	0.686	5.000	1166	196	-40.396	1933.964	0	1166	906	758	53.130	2.121	2.810	0.356	0.750
1696	5	201.800	1.095	202	200	203	937.100	755.300	937.104	755.298	9.899	935	754	4	3	4.474	1.423	35.280	0.641	5.000	1009	202	NaN	-1550.588	0	1009	935	757	36.870	2.121	3.145	0.318	0.667
1697	27	203.630	8.289	207	179	214	919.352	758.722	919.303	758.754	27.213	917	755	6	9	8.096	4.246	70.667	0.458	10.000	5498	207	-3.428	80.597	0	5498	917	764	53.130	6.000	1.907	0.524	0.667
1698	6	195.167	0.753	195	194	196	383.500	757.667	383.499	757.667	12.485	381	756	5	3	4.167	1.833	160.032	0.484	5.385	1171	195	NaN	-3623.459	0	1171	381	757	158.199	2.849	2.273	0.440	0.571
1699	1	196.000	0.000	196	196	196	385.500	756.500	385.500	756.500	2.828	385	756	1	1	1.128	1.128	0.000	1.000	1.414	196	196	NaN	-592.010	0	196	385	756	135.000	1.000	1.000	1.000	1.000
1700	18	200.444	2.202	200	196	205	818.222	758.444	818.214	758.438	18.142	815	756	6	6	6.427	3.566	124.692	0.687	7.211	3608	200	NaN	-3824.682	0	3608	815	756	123.690	4.290	1.802	0.555	0.750
1701	4	194.500	0.577	194	194	195	378.750	758.500	378.748	758.500	8.485	377	757	3	3	3.676	1.385	140.310	0.698	4.243	778	195	-50.270	2272.172	0	778	377	757	135.000	2.121	2.654	0.377	0.667
1702	1	213.000	0.000	213	213	213	796.500	757.500	796.500	757.500	2.828	796	757	1	1	1.128	1.128	0.000	1.000	1.414	213	213	NaN	-643.011	0	213	796	757	135.000	1.000	1.000	1.000	1.000
1703	2	193.500	6.364	189	189	198	1012.000	758.000	1011.989	758.011	5.657	1011	757	2	2	2.596	0.981	45.000	0.785	2.828	387	198	0.000	-2.000	0	387	1011	759	45.000	1.414	2.646	0.378	0.667
1704	1	178.000	0.000	178	178	178	398.500	758.500	398.500	758.500	2.828	398	758	1	1	1.128	1.128	0.000	1.000	1.414	178	178	-24.476	530.010	0	178	398	758	135.000	1.000	1.000	1.000	1.000
1705	1	186.000	0.000	186	186	186	471.500	758.500	471.500	758.500	2.828	471	758	1	1	1.128	1.128	0.000	1.000	1.414	186	186	-25.021	554.010	0	186	471	758	135.000	1.000	1.000	1.000	1.000
1706	1	188.000	0.000	188	188	188	504.500	758.500	504.500	758.500	2.828	504	758	1	1	1.128	1.128	0.000	1.000	1.414	188	188	-25.156	560.010	0	188	504	758	135.000	1.000	1.000	1.000	1.000
1707	4	203.750	0.500	204	203	204	1028.500	759.000	1028.498	758.999	7.071	1027	758	3	2	3.216	1.583	148.283	1.000	3.606	815	204	-30.105	805.716	0	815	1027	758	146.310	2.000	2.031	0.492	0.800
1708	22	192.318	1.524	193	189	195	357.045	761.500	357.051	761.500	19.556	353	759	7	5	6.994	4.005	151.586	0.723	8.602	4231	193	NaN	-9277.893	0	4231	353	759	144.462	4.921	1.747	0.573	0.800
1709	1	209.000	0.000	209	209	209	796.500	759.500	796.500	759.500	2.828	796	759	1	1	1.128	1.128	0.000	1.000	1.414	209	209	NaN	NaN	0	209	796	759	135.000	1.000	1.000	1.000	1.000
1710	1	203.000	0.000	203	203	203	936.500	759.500	936.500	759.500	2.828	936	759	1	1	1.128	1.128	0.000	1.000	1.414	203	203	-26.143	605.011	0	203	936	759	135.000	1.000	1.000	1.000	1.000
1711	1	195.000	0.000	195	195	195	1078.500	759.500	1078.500	759.500	2.828	1078	759	1	1	1.128	1.128	0.000	1.000	1.414	195	195	-25.621	581.010	0	195	1078	759	135.000	1.000	1.000	1.000	1.000
1712	11	218.091	2.982	217	213	222	436.500	762.318	436.499	762.328	12.485	434	760	4	4	4.675	2.996	54.992	0.887	5.657	2399	218	NaN	-37823.253	0	2399	434	764	45.000	3.887	1.560	0.641	0.846
1713	2	210.500	6.364	206	206	215	504.000	761.000	504.010	761.010	5.657	503	760	2	2	2.596	0.981	135.000	0.785	2.828	421	215	NaN	-2360.128	0	421	503	760	135.000	1.414	2.646	0.378	0.667
1714	2	207.500	0.707	207	207	208	864.500	762.000	864.500	762.001	4.828	864	761	1	2	2.257	1.128	90.000	1.000	2.236	415	208	NaN	-1253.034	0	415	864	761	116.565	1.000	2.000	0.500	1.000
1715	1	189.000	0.000	189	189	189	930.500	761.500	930.500	761.500	2.828	930	761	1	1	1.128	1.128	0.000	1.000	1.414	189	189	NaN	NaN	0	189	930	761	135.000	1.000	1.000	1.000	1.000
1716	3	203.333	1.528	202	202	205	936.833	761.833	936.836	761.833	5.657	936	761	2	2	2.365	1.615	45.000	1.000	2.828	610	203	-43.485	1726.378	0	610	936	763	45.000	2.000	1.464	0.683	0.857
1717	1	202.000	0.000	202	202	202	978.500	761.500	978.500	761.500	2.828	978	761	1	1	1.128	1.128	0.000	1.000	1.414	202	202	-26.078	602.010	0	202	978	761	135.000	1.000	1.000	1.000	1.000
1718	130	202.908	8.490	209	171	222	989.554	767.515	989.477	767.542	64.669	981	761	16	15	14.208	11.650	159.610	0.391	18.439	26378	203	7.855	-295.602	0	26378	982	762	130.601	13.865	1.220	0.820	0.743
1719	2	197.500	3.536	195	195	200	1079.000	761.500	1079.006	761.500	4.243	1078	761	2	1	2.257	1.128	0.000	1.000	2.236	395	200	NaN	-1412.617	0	395	1078	761	153.435	1.000	2.000	0.500	1.000
1720	1	203.000	0.000	203	203	203	718.500	762.500	718.500	762.500	2.828	718	762	1	1	1.128	1.128	0.000	1.000	1.414	203	203	-26.143	605.011	0	203	718	762	135.000	1.000	1.000	1.000	1.000
1721	2	198.500	6.364	194	194	203	821.000	763.000	820.989	762.989	5.657	820	762	2	2	2.596	0.981	135.000	0.785	2.828	397	203	NaN	-834.747	0	397	820	762	135.000	1.414	2.646	0.378	0.667
1722	1	197.000	0.000	197	197	197	1011.500	762.500	1011.500	762.500	2.828	1011	762	1	1	1.128	1.128	0.000	1.000	1.414	197	197	NaN	NaN	0	197	1011	762	135.000	1.000	1.000	1.000	1.000
1723	2	195.000	0.000	195	195	195	729.500	764.000	729.500	764.000	4.828	729	763	1	2	2.257	1.128	90.000	1.000	2.236	390	195	-36.234	1165.020	0	390	729	763	116.565	1.000	2.000	0.500	1.000
1724	1	213.000	0.000	213	213	213	1184.500	763.500	1184.500	763.500	2.828	1184	763	1	1	1.128	1.128	0.000	1.000	1.414	213	213	NaN	NaN	0	213	1184	763	135.000	1.000	1.000	1.000	1.000
1725	1	211.000	0.000	211	211	211	752.500	764.500	752.500	764.500	2.828	752	764	1	1	1.128	1.128	0.000	1.000	1.414	211	211	-26.654	629.011	0	211	752	764	135.000	1.000	1.000	1.000	1.000
1726	20	203.750	0.444	204	203	204	1044.200	766.250	1044.201	766.250	15.899	1041	764	6	4	6.168	4.128	9.396	0.994	6.708	4075	204	NaN	-12749.287	0	4075	1041	768	26.565	4.000	1.494	0.669	0.930
1727	12	200.667	6.499	200	192	215	1085.417	767.667	1085.405	767.673	22.971	1083	764	7	8	8.121	1.881	134.762	0.286	10.630	2408	200	0.723	0.159	0	2408	1083	764	131.186	3.460	4.316	0.232	0.511
1728	1	196.000	0.000	196	196	196	620.500	765.500	620.500	765.500	2.828	620	765	1	1	1.128	1.128	0.000	1.000	1.414	196	196	NaN	NaN	0	196	620	765	135.000	1.000	1.000	1.000	1.000
1729	64	197.938	3.337	200	188	203	771.562	770.516	771.569	770.529	51.598	765	765	12	11	10.707	7.611	43.313	0.302	14.866	12668	198	5155.461	-1650328.812	0	12668	766	776	42.274	11.000	1.407	0.711	0.598
1730	38	206.316	10.065	213	187	222	1214.684	769.395	1214.659	769.401	31.213	1210	765	8	11	10.558	4.582	115.910	0.490	13.038	7840	211	9.725	-323.292	0	7840	1210	765	122.471	5.936	2.304	0.434	0.697
1731	2	198.500	2.121	197	197	200	1224.000	766.000	1223.997	765.997	5.657	1223	765	2	2	2.596	0.981	135.000	0.785	2.828	397	200	1.173E-9	-2.000	0	397	1223	765	135.000	1.414	2.646	0.378	0.667
1732	1	216.000	0.000	216	216	216	334.500	766.500	334.500	766.500	2.828	334	766	1	1	1.128	1.128	0.000	1.000	1.414	216	216	-26.969	644.011	0	216	334	766	135.000	1.000	1.000	1.000	1.000
1733	16	208.500	6.000	201	201	219	751.250	769.375	751.232	769.351	19.556	749	766	5	7	5.297	3.846	71.643	0.526	7.280	3336	210	78.831	-5327.111	0	3336	751	773	74.055	5.000	1.377	0.726	0.627
1734	5	205.800	1.924	203	203	208	842.100	767.300	842.097	767.299	9.071	840	766	4	2	3.732	1.706	5.152	0.764	4.123	1029	206	NaN	-1092.685	0	1029	840	767	165.964	2.000	2.188	0.457	0.769
1735	107	206.542	6.551	209	186	218	642.724	776.154	642.726	776.191	64.326	636	767	15	21	20.489	6.649	62.911	0.325	23.259	22100	208	-7.304	259.303	0	22100	639	788	64.537	10.030	3.081	0.325	0.580
1736	4	208.000	10.100	194	194	218	1235.000	769.000	1234.985	768.956	9.657	1234	767	2	4	4.218	1.207	112.500	0.539	4.472	832	211	-9.568	239.857	0	832	1234	767	116.565	1.790	3.493	0.286	0.667
1737	4	196.000	2.708	195	194	200	954.000	769.000	954.004	768.996	9.071	952	768	4	2	4.218	1.207	22.500	0.611	4.472	784	195	-39.739	1668.568	0	784	952	770	26.565	1.790	3.493	0.286	0.667
1738	79	202.316	5.967	200	193	220	787.437	779.399	787.405	779.378	46.870	783	769	10	18	16.493	6.099	102.368	0.452	18.439	15983	201	3.797	-124.605	0	15983	783	769	102.529	8.550	2.704	0.370	0.702
1739	1	200.000	0.000	200	200	200	1011.500	769.500	1011.500	769.500	2.828	1011	769	1	1	1.128	1.128	0.000	1.000	1.414	200	200	NaN	NaN	0	200	1011	769	135.000	1.000	1.000	1.000	1.000
1740	1	199.000	0.000	199	199	199	1190.500	769.500	1190.500	769.500	2.828	1190	769	1	1	1.128	1.128	0.000	1.000	1.414	199	199	NaN	NaN	0	199	1190	769	135.000	1.000	1.000	1.000	1.000
1741	1	207.000	0.000	207	207	207	584.500	770.500	584.500	770.500	2.828	584	770	1	1	1.128	1.128	0.000	1.000	1.414	207	207	-26.400	617.011	0	207	584	770	135.000	1.000	1.000	1.000	1.000
1742	1	203.000	0.000	203	203	203	656.500	770.500	656.500	770.500	2.828	656	770	1	1	1.128	1.128	0.000	1.000	1.414	203	203	NaN	-613.011	0	203	656	770	135.000	1.000	1.000	1.000	1.000
1743	2	199.500	2.121	198	198	201	823.500	771.000	823.500	770.997	4.828	823	770	1	2	2.257	1.128	90.000	1.000	2.236	399	201	NaN	-1267.766	0	399	823	770	116.565	1.000	2.000	0.500	1.000
1744	2	207.500	0.707	207	207	208	926.500	771.000	926.500	771.001	4.828	926	770	1	2	2.257	1.128	90.000	1.000	2.236	415	208	-37.313	1237.034	0	415	926	770	116.565	1.000	2.000	0.500	1.000
1745	2	196.000	0.000	196	196	196	818.500	772.000	818.500	772.000	4.828	818	771	1	2	2.257	1.128	90.000	1.000	2.236	392	196	NaN	-1181.020	0	392	818	771	116.565	1.000	2.000	0.500	1.000
1746	274	205.168	2.752	204	197	216	865.230	782.960	865.281	782.940	116.711	848	771	35	19	28.628	12.186	0.468	0.253	36.139	56216	205	-27.455	2354.271	0	56216	848	789	14.421	19.000	2.349	0.426	0.567
1747	49	206.388	1.367	206	204	211	917.949	775.847	917.942	775.852	34.870	912	771	13	10	14.440	4.320	37.328	0.506	16.401	10113	206	-51.426	2477.507	0	10113	912	781	37.569	5.657	3.342	0.299	0.742
1748	5	212.600	3.912	208	208	217	1189.900	772.700	1189.893	772.693	7.657	1189	771	2	3	3.144	2.025	108.435	1.000	3.606	1063	214	NaN	-2431.534	0	1063	1189	771	123.690	2.000	1.553	0.644	0.909
1749	1	202.000	0.000	202	202	202	498.500	772.500	498.500	772.500	2.828	498	772	1	1	1.128	1.128	0.000	1.000	1.414	202	202	NaN	-610.010	0	202	498	772	135.000	1.000	1.000	1.000	1.000
1750	1	207.000	0.000	207	207	207	501.500	772.500	501.500	772.500	2.828	501	772	1	1	1.128	1.128	0.000	1.000	1.414	207	207	NaN	-625.011	0	207	501	772	135.000	1.000	1.000	1.000	1.000
1751	15	204.533	2.875	204	201	211	742.300	774.233	742.294	774.222	18.728	739	772	7	5	6.908	2.765	148.414	0.537	8.062	3068	204	NaN	-363018.506	0	3068	739	773	150.255	4.026	2.498	0.400	0.652
1752	1	190.000	0.000	190	190	190	797.500	772.500	797.500	772.500	2.828	797	772	1	1	1.128	1.128	0.000	1.000	1.414	190	190	-25.290	566.010	0	190	797	772	135.000	1.000	1.000	1.000	1.000
1753	9	199.444	6.560	190	190	208	830.833	774.056	830.847	774.030	10.485	829	772	3	4	4.196	2.731	83.953	1.000	4.472	1795	200	-0.281	-1.276	0	1795	830	772	116.565	3.000	1.536	0.651	0.857
1754	1	201.000	0.000	201	201	201	1003.500	772.500	1003.500	772.500	2.828	1003	772	1	1	1.128	1.128	0.000	1.000	1.414	201	201	NaN	-607.010	0	201	1003	772	135.000	1.000	1.000	1.000	1.000
1755	8	204.375	9.273	196	192	215	1222.000	773.250	1222.042	773.217	11.899	1220	772	5	3	4.953	2.057	27.344	0.710	5.831	1635	211	-9.175	235.473	0	1635	1220	775	30.964	3.000	2.408	0.415	0.696
1756	1	215.000	0.000	215	215	215	343.500	773.500	343.500	773.500	2.828	343	773	1	1	1.128	1.128	0.000	1.000	1.414	215	215	NaN	-649.011	0	215	343	773	135.000	1.000	1.000	1.000	1.000
1757	13	201.154	1.625	202	197	203	806.346	774.808	806.339	774.808	12.728	804	773	5	4	4.957	3.339	146.835	1.000	5.657	2615	202	NaN	-14055.528	0	2615	804	773	135.000	4.000	1.485	0.674	0.812
1758	4	199.000	0.000	199	199	199	736.250	775.500	736.250	775.500	7.657	735	774	2	3	2.734	1.863	90.000	0.857	3.162	796	199	NaN	-2403.082	0	796	736	774	108.435	2.000	1.468	0.681	0.800
1759	1	200.000	0.000	200	200	200	760.500	774.500	760.500	774.500	2.828	760	774	1	1	1.128	1.128	0.000	1.000	1.414	200	200	NaN	-604.010	0	200	760	774	135.000	1.000	1.000	1.000	1.000
1760	1	194.000	0.000	194	194	194	817.500	774.500	817.500	774.500	2.828	817	774	1	1	1.128	1.128	0.000	1.000	1.414	194	194	-25.555	578.010	0	194	817	774	135.000	1.000	1.000	1.000	1.000
1761	4	196.750	0.500	197	196	197	976.000	774.500	976.002	774.500	8.243	974	774	4	1	4.514	1.128	0.000	0.740	4.123	787	197	-0.689	-1.142	0	787	974	774	165.964	1.000	4.000	0.250	1.000
1762	5	220.600	1.517	220	219	223	430.300	776.100	430.299	776.097	7.071	429	775	3	2	3.144	2.025	161.565	1.000	3.606	1103	220	-41.173	1551.774	0	1103	429	775	146.310	2.000	1.553	0.644	0.909
1763	1	199.000	0.000	199	199	199	842.500	775.500	842.500	775.500	2.828	842	775	1	1	1.128	1.128	0.000	1.000	1.414	199	199	NaN	NaN	0	199	842	775	135.000	1.000	1.000	1.000	1.000
1764	6	205.500	0.548	205	205	206	847.000	776.000	846.999	775.999	9.071	845	775	4	2	3.988	1.916	18.435	0.916	4.472	1233	206	-63.311	3604.779	0	1233	845	777	26.565	2.000	2.082	0.480	0.857
1765	1	201.000	0.000	201	201	201	739.500	776.500	739.500	776.500	2.828	739	776	1	1	1.128	1.128	0.000	1.000	1.414	201	201	-26.013	599.010	0	201	739	776	135.000	1.000	1.000	1.000	1.000
1766	2	206.000	1.414	205	205	207	762.000	776.500	762.003	776.500	4.243	761	776	2	1	2.257	1.128	0.000	1.000	2.236	412	207	0.000	-2.000	0	412	761	776	153.435	1.000	2.000	0.500	1.000
1767	6	203.667	4.179	201	200	211	779.833	777.833	779.837	777.839	9.071	778	776	3	3	3.489	2.190	45.000	0.916	4.243	1222	203	-30.502	1081.228	0	1222	778	779	45.000	2.828	1.593	0.628	0.857
1768	1	188.000	0.000	188	188	188	502.500	777.500	502.500	777.500	2.828	502	777	1	1	1.128	1.128	0.000	1.000	1.414	188	188	-25.156	560.010	0	188	502	777	135.000	1.000	1.000	1.000	1.000
1769	56	205.929	1.412	206	203	209	839.804	780.821	839.812	780.829	34.284	834	777	11	8	9.829	7.254	14.468	0.599	12.083	11532	206	-87.419	9268.419	0	11532	834	783	24.444	8.000	1.355	0.738	0.778
1770	375	200.520	8.550	198	174	221	993.036	787.700	993.073	787.698	196.936	969	777	53	24	40.185	11.882	179.757	0.122	55.082	75195	200	0.032	-4.840	0	75195	969	777	164.197	23.730	3.382	0.296	0.432
1771	4	221.000	0.816	221	220	222	489.500	779.000	489.502	779.001	7.071	488	778	3	2	3.216	1.583	148.283	1.000	3.606	884	221	-31.287	871.753	0	884	488	778	146.310	2.000	2.031	0.492	0.800
1772	2	198.500	4.950	195	195	202	617.000	778.500	617.009	778.500	4.243	616	778	2	1	2.257	1.128	0.000	1.000	2.236	397	202	NaN	-727.536	0	397	616	778	153.435	1.000	2.000	0.500	1.000
1773	103	205.718	7.233	205	189	223	922.956	785.500	922.995	785.550	59.841	915	778	18	13	14.938	8.779	168.662	0.361	19.698	21189	205	6.901	-272.698	0	21189	915	783	156.038	12.172	1.702	0.588	0.667
1774	53	200.377	6.061	200	187	215	1029.292	782.689	1029.321	782.717	30.385	1024	778	10	9	8.297	8.133	49.034	0.721	10.770	10620	200	-9.410	382.951	0	10620	1024	786	21.801	8.916	1.020	0.980	0.803
1775	5	216.200	5.070	209	209	221	312.100	780.700	312.095	780.691	7.657	311	779	2	3	3.144	2.025	71.565	1.000	3.606	1081	218	-0.399	-1.456	0	1081	311	782	56.310	2.000	1.553	0.644	0.909
1776	2	209.500	7.778	204	204	215	499.500	780.000	499.500	780.013	4.828	499	779	1	2	2.257	1.128	90.000	1.000	2.236	419	215	NaN	-3585.903	0	419	499	779	116.565	1.000	2.000	0.500	1.000
1777	1	199.000	0.000	199	199	199	599.500	779.500	599.500	779.500	2.828	599	779	1	1	1.128	1.128	0.000	1.000	1.414	199	199	NaN	-601.010	0	199	599	779	135.000	1.000	1.000	1.000	1.000
1778	1	197.000	0.000	197	197	197	627.500	779.500	627.500	779.500	2.828	627	779	1	1	1.128	1.128	0.000	1.000	1.414	197	197	NaN	NaN	0	197	627	779	135.000	1.000	1.000	1.000	1.000
1779	2	202.000	2.828	200	200	204	1042.000	780.000	1041.996	779.996	5.657	1041	779	2	2	2.596	0.981	135.000	0.785	2.828	404	204	0.000	-2.000	0	404	1041	779	135.000	1.414	2.646	0.378	0.667
1780	2	198.000	2.828	196	196	200	1059.000	779.500	1058.995	779.500	4.243	1058	779	2	1	2.257	1.128	0.000	1.000	2.236	396	200	-24.686	555.668	0	396	1058	779	153.435	1.000	2.000	0.500	1.000
1781	1	202.000	0.000	202	202	202	1136.500	779.500	1136.500	779.500	2.828	1136	779	1	1	1.128	1.128	0.000	1.000	1.414	202	202	-26.078	602.010	0	202	1136	779	135.000	1.000	1.000	1.000	1.000
1782	3	205.000	1.000	204	204	206	717.167	781.167	717.167	781.164	5.657	716	780	2	2	2.365	1.615	45.000	1.000	2.828	615	205	0.470	-1.500	0	615	716	782	45.000	2.000	1.464	0.683	0.857
1783	1	202.000	0.000	202	202	202	825.500	780.500	825.500	780.500	2.828	825	780	1	1	1.128	1.128	0.000	1.000	1.414	202	202	NaN	NaN	0	202	825	780	135.000	1.000	1.000	1.000	1.000
1784	3	210.333	3.055	207	207	213	1087.500	781.167	1087.490	781.162	7.071	1086	780	3	2	3.213	1.189	151.845	0.754	3.606	631	211	-0.508	-1.500	0	631	1086	780	146.310	1.790	2.702	0.370	0.667
1785	1	218.000	0.000	218	218	218	1149.500	780.500	1149.500	780.500	2.828	1149	780	1	1	1.128	1.128	0.000	1.000	1.414	218	218	NaN	-658.011	0	218	1149	780	135.000	1.000	1.000	1.000	1.000
1786	3	212.000	3.606	208	208	215	1212.500	781.167	1212.504	781.165	7.071	1211	780	3	2	3.213	1.189	151.845	0.754	3.606	636	213	NaN	-2840.802	0	636	1211	780	146.310	1.790	2.702	0.370	0.667
1787	1	215.000	0.000	215	215	215	1226.500	780.500	1226.500	780.500	2.828	1226	780	1	1	1.128	1.128	0.000	1.000	1.414	215	215	-26.906	641.011	0	215	1226	780	135.000	1.000	1.000	1.000	1.000
1788	1	205.000	0.000	205	205	205	515.500	781.500	515.500	781.500	2.828	515	781	1	1	1.128	1.128	0.000	1.000	1.414	205	205	NaN	NaN	0	205	515	781	135.000	1.000	1.000	1.000	1.000
1789	1	203.000	0.000	203	203	203	1023.500	781.500	1023.500	781.500	2.828	1023	781	1	1	1.128	1.128	0.000	1.000	1.414	203	203	NaN	-613.011	0	203	1023	781	135.000	1.000	1.000	1.000	1.000
1790	1	206.000	0.000	206	206	206	466.500	782.500	466.500	782.500	2.828	466	782	1	1	1.128	1.128	0.000	1.000	1.414	206	206	-26.336	614.011	0	206	466	782	135.000	1.000	1.000	1.000	1.000
1791	3	214.667	3.786	212	212	219	469.500	782.500	469.511	782.500	6.243	468	782	3	1	3.385	1.128	0.000	0.967	3.162	644	213	-28.362	788.431	0	644	468	782	161.565	1.000	3.000	0.333	1.000
1792	1	219.000	0.000	219	219	219	477.500	782.500	477.500	782.500	2.828	477	782	1	1	1.128	1.128	0.000	1.000	1.414	219	219	-27.156	653.011	0	219	477	782	135.000	1.000	1.000	1.000	1.000
1793	37	204.865	0.976	205	202	208	948.284	785.527	948.284	785.524	21.556	945	782	7	7	7.392	6.373	122.107	1.000	8.062	7580	205	NaN	-42038.458	0	7580	946	782	119.745	6.959	1.160	0.862	0.881
1794	15	201.800	11.791	196	180	219	1219.900	783.900	1219.927	783.939	14.728	1217	782	6	4	5.069	3.767	1.907	0.869	6.325	3027	204	-5.270	101.863	0	3027	1217	785	18.435	4.000	1.346	0.743	0.789
1795	59	204.915	1.579	206	201	208	889.093	789.331	889.086	789.335	32.042	883	784	10	11	9.943	7.555	72.024	0.722	11.402	12090	205	NaN	-17611539.768	0	12090	888	795	74.745	9.096	1.316	0.760	0.797
1796	1	202.000	0.000	202	202	202	1146.500	784.500	1146.500	784.500	2.828	1146	784	1	1	1.128	1.128	0.000	1.000	1.414	202	202	NaN	-610.010	0	202	1146	784	135.000	1.000	1.000	1.000	1.000
1797	80	199.725	3.554	199	190	209	634.100	792.475	634.112	792.491	45.698	630	785	10	15	12.000	8.489	88.907	0.481	15.133	15978	200	NaN	-28193.423	0	15978	634	785	97.595	10.000	1.414	0.707	0.717
1798	53	205.698	6.644	202	193	222	695.236	791.160	695.264	791.186	33.456	692	785	6	13	12.811	5.267	83.321	0.595	13.153	10902	205	-15.118	478.152	0	10902	695	798	81.254	6.000	2.432	0.411	0.803
1799	1	203.000	0.000	203	203	203	686.500	786.500	686.500	786.500	2.828	686	786	1	1	1.128	1.128	0.000	1.000	1.414	203	203	NaN	NaN	0	203	686	786	135.000	1.000	1.000	1.000	1.000
1800	1	218.000	0.000	218	218	218	439.500	787.500	439.500	787.500	2.828	439	787	1	1	1.128	1.128	0.000	1.000	1.414	218	218	-27.094	650.011	0	218	439	787	135.000	1.000	1.000	1.000	1.000
1801	7	206.000	4.082	206	201	211	467.357	788.786	467.361	788.775	9.071	466	787	3	3	3.507	2.542	149.527	1.000	4.243	1442	206	-29.951	1399.511	0	1442	466	787	135.000	3.000	1.380	0.725	0.875
1802	7	192.000	2.082	192	188	194	1175.500	788.214	1175.495	788.219	9.071	1174	787	3	3	3.086	2.888	0.000	1.000	3.606	1344	192	-52.845	2911.480	0	1344	1174	787	123.690	3.000	1.069	0.936	0.875
1803	300	204.983	7.011	200	190	223	662.893	797.797	662.899	797.833	158.409	645	788	39	25	25.908	14.743	179.410	0.150	39.812	61495.000	204	-7.910	287.611	0	61495.000	645	788	168.408	23.557	1.757	0.569	0.483
1804	151	201.940	6.246	200	184	222	756.136	796.103	756.167	796.053	91.740	743	788	26	18	27.134	7.085	26.022	0.225	30.529	30493	201	-0.616	47.005	0	30493	743	805	31.608	10.737	3.830	0.261	0.577
1805	8	199.750	6.497	191	191	210	1027.375	790.250	1027.396	790.256	12.485	1026	788	3	4	3.570	2.853	104.872	0.645	4.472	1598	200	NaN	-19258.745	0	1598	1027	788	116.565	3.000	1.251	0.799	0.762
1806	49	200.980	7.639	192	190	217	1040.888	791.500	1040.851	791.473	35.213	1035	788	12	7	10.565	5.905	17.405	0.497	12.166	9848	200	-9.081	283.122	0	9848	1035	791	170.538	7.000	1.789	0.559	0.726
1807	10	202.000	5.831	197	192	210	1063.000	789.400	1063.032	789.391	15.556	1061	788	5	4	4.703	2.707	24.444	0.519	6.403	2020	203	-0.100	-0.924	0	2020	1061	792	38.660	3.887	1.737	0.576	0.690
1808	4	207.750	3.594	203	203	211	611.000	790.500	611.007	790.492	7.657	610	789	2	3	3.216	1.583	58.283	0.857	3.606	831	210	-0.380	-1.383	0	831	610	792	56.310	2.000	2.031	0.492	0.800
1809	1	208.000	0.000	208	208	208	653.500	789.500	653.500	789.500	2.828	653	789	1	1	1.128	1.128	0.000	1.000	1.414	208	208	-26.464	620.011	0	208	653	789	135.000	1.000	1.000	1.000	1.000
1810	2	196.000	1.414	195	195	197	726.500	790.000	726.500	790.003	4.828	726	789	1	2	2.257	1.128	90.000	1.000	2.236	392	197	-35.242	1124.568	0	392	726	789	116.565	1.000	2.000	0.500	1.000
1811	8	201.250	3.105	203	196	205	906.875	793.125	906.891	793.107	15.314	905	790	4	6	5.988	1.701	51.558	0.429	7.211	1610	203	-28.521	793.153	0	1610	905	796	56.310	2.828	3.520	0.284	0.552
1812	12	200.167	3.713	201	194	207	942.083	792.667	942.102	792.671	16.728	939	790	5	5	4.806	3.179	29.776	0.539	6.403	2402	201	-31.332	1397.628	0	2402	939	794	38.660	4.721	1.511	0.662	0.686
1813	1	196.000	0.000	196	196	196	466.500	791.500	466.500	791.500	2.828	466	791	1	1	1.128	1.128	0.000	1.000	1.414	196	196	-25.687	584.010	0	196	466	791	135.000	1.000	1.000	1.000	1.000
1814	1	205.000	0.000	205	205	205	823.500	791.500	823.500	791.500	2.828	823	791	1	1	1.128	1.128	0.000	1.000	1.414	205	205	NaN	NaN	0	205	823	791	135.000	1.000	1.000	1.000	1.000
1815	4	203.000	2.582	200	200	206	975.250	792.250	975.249	792.257	7.657	974	791	2	3	3.192	1.596	108.435	0.857	3.606	812	204	0.000	-1.303	0	812	974	791	123.690	2.000	2.000	0.500	0.800
1816	11	202.818	5.528	199	192	210	1159.773	793.227	1159.775	793.211	12.485	1157	792	5	3	4.738	2.956	170.008	0.887	5.385	2231	204	-0.497	-0.759	0	2231	1157	792	158.199	3.000	1.603	0.624	0.880
1817	1	205.000	0.000	205	205	205	1216.500	792.500	1216.500	792.500	2.828	1216	792	1	1	1.128	1.128	0.000	1.000	1.414	205	205	NaN	-619.011	0	205	1216	792	135.000	1.000	1.000	1.000	1.000
1818	13	209.077	7.826	211	195	219	475.577	795.192	475.588	795.180	16.728	472	793	7	4	6.071	2.726	29.732	0.584	7.616	2718	211	9.878	-445.922	0	2718	472	797	23.199	3.887	2.227	0.449	0.667
1819	5	212.600	2.302	213	210	216	466.500	795.100	466.498	795.102	11.071	464	794	5	2	5.078	1.254	162.857	0.513	5.385	1063	213	-50.669	2549.556	0	1063	464	794	158.199	1.900	4.051	0.247	0.667
1820	3	195.667	1.155	195	195	197	774.167	794.833	774.165	794.833	5.657	773	794	2	2	2.365	1.615	135.000	1.000	2.828	587	195	0.595	-1.500	0	587	773	794	135.000	2.000	1.464	0.683	0.857
1821	54	200.259	11.596	189	183	222	924.463	797.241	924.485	797.204	33.799	918	794	14	7	13.153	5.227	13.015	0.594	14.560	10814	199	-4.537	94.326	0	10814	918	798	15.945	6.210	2.516	0.397	0.812
1822	1	198.000	0.000	198	198	198	1127.500	794.500	1127.500	794.500	2.828	1127	794	1	1	1.128	1.128	0.000	1.000	1.414	198	198	NaN	NaN	0	198	1127	794	135.000	1.000	1.000	1.000	1.000
1823	1	217.000	0.000	217	217	217	914.500	795.500	914.500	795.500	2.828	914	795	1	1	1.128	1.128	0.000	1.000	1.414	217	217	NaN	NaN	0	217	914	795	135.000	1.000	1.000	1.000	1.000
1824	25	200.720	2.638	199	197	208	1067.180	797.540	1067.175	797.528	21.314	1063	795	7	5	6.543	4.865	164.852	0.692	8.062	5018	200	NaN	-1994.502	0	5018	1063	796	150.255	5.000	1.345	0.744	0.833
1825	2	196.000	2.828	194	194	198	594.000	796.500	594.005	796.500	4.243	593	796	2	1	2.257	1.128	0.000	1.000	2.236	392	198	-24.549	549.685	0	392	593	796	153.435	1.000	2.000	0.500	1.000
1826	1	201.000	0.000	201	201	201	734.500	796.500	734.500	796.500	2.828	734	796	1	1	1.128	1.128	0.000	1.000	1.414	201	201	-26.013	599.010	0	201	734	796	135.000	1.000	1.000	1.000	1.000
1827	1	195.000	0.000	195	195	195	961.500	796.500	961.500	796.500	2.828	961	796	1	1	1.128	1.128	0.000	1.000	1.414	195	195	NaN	-589.010	0	195	961	796	135.000	1.000	1.000	1.000	1.000
1828	2	202.500	2.121	201	201	204	988.000	797.000	988.004	796.996	5.657	987	796	2	2	2.596	0.981	45.000	0.785	2.828	405	204	-25.470	583.804	0	405	987	798	45.000	1.414	2.646	0.378	0.667
1829	5	203.800	2.168	203	201	206	1072.700	797.300	1072.710	797.300	9.657	1071	796	4	2	4.183	1.522	169.099	0.674	4.472	1019	203	-0.113	-1.404	0	1019	1071	796	153.435	2.000	2.749	0.364	0.769
1830	22	196.909	9.695	191	183	217	480.864	800.364	480.809	800.371	24.627	477	797	7	6	6.663	4.204	18.410	0.456	8.062	4332	195	9.153	-255.190	0	4332	477	802	29.745	5.890	1.585	0.631	0.611
1831	27	200.185	11.266	193	186	221	499.204	799.907	499.241	799.839	20.142	496	797	6	7	6.441	5.337	83.266	0.836	7.616	5405	194	-3.142	78.020	0	5405	497	797	113.199	6.000	1.207	0.829	0.831
1832	3	212.000	6.245	205	205	217	590.167	797.833	590.163	797.822	5.657	589	797	2	2	2.365	1.615	135.000	1.000	2.828	636	214	NaN	-8605.452	0	636	589	797	135.000	2.000	1.464	0.683	0.857
1833	2	205.500	0.707	205	205	206	737.000	798.000	737.000	798.000	5.657	736	797	2	2	2.596	0.981	135.000	0.785	2.828	411	206	0.000	-2.001	0	411	736	797	135.000	1.414	2.646	0.378	0.667
1834	1	194.000	0.000	194	194	194	769.500	797.500	769.500	797.500	2.828	769	797	1	1	1.128	1.128	0.000	1.000	1.414	194	194	-25.555	578.010	0	194	769	797	135.000	1.000	1.000	1.000	1.000
1835	159	202.189	6.615	199	189	221	1065.752	813.544	1065.837	813.541	95.054	1053	798	27	23	24.273	8.340	37.164	0.221	31.890	32148	200	-6.924	278.089	0	32148	1055	819	41.186	13.358	2.910	0.344	0.522
1836	2	198.000	1.414	197	197	199	437.000	799.500	436.997	799.500	4.243	436	799	2	1	2.257	1.128	0.000	1.000	2.236	396	199	-35.433	1136.552	0	396	436	799	153.435	1.000	2.000	0.500	1.000
1837	1	198.000	0.000	198	198	198	693.500	799.500	693.500	799.500	2.828	693	799	1	1	1.128	1.128	0.000	1.000	1.414	198	198	NaN	NaN	0	198	693	799	135.000	1.000	1.000	1.000	1.000
1838	1	211.000	0.000	211	211	211	987.500	799.500	987.500	799.500	2.828	987	799	1	1	1.128	1.128	0.000	1.000	1.414	211	211	-26.654	629.011	0	211	987	799	135.000	1.000	1.000	1.000	1.000
1839	10	199.500	6.187	195	191	211	452.000	802.600	451.991	802.596	13.314	450	800	4	4	3.732	3.412	16.003	0.709	5.000	1995	200	43.526	-2508.879	0	1995	450	804	53.130	4.000	1.094	0.914	0.769
1840	155	205.335	6.941	201	186	220	924.635	811.590	924.643	811.555	88.225	912	800	27	18	23.110	8.540	26.984	0.250	30.414	31827	205	9.686	-409.212	0	31827	912	814	27.408	11.655	2.706	0.370	0.588
1841	1	202.000	0.000	202	202	202	951.500	800.500	951.500	800.500	2.828	951	800	1	1	1.128	1.128	0.000	1.000	1.414	202	202	-26.078	602.010	0	202	951	800	135.000	1.000	1.000	1.000	1.000
1842	1	202.000	0.000	202	202	202	995.500	800.500	995.500	800.500	2.828	995	800	1	1	1.128	1.128	0.000	1.000	1.414	202	202	-26.078	602.010	0	202	995	800	135.000	1.000	1.000	1.000	1.000
1843	1	210.000	0.000	210	210	210	442.500	801.500	442.500	801.500	2.828	442	801	1	1	1.128	1.128	0.000	1.000	1.414	210	210	NaN	NaN	0	210	442	801	135.000	1.000	1.000	1.000	1.000
1844	1	198.000	0.000	198	198	198	742.500	801.500	742.500	801.500	2.828	742	801	1	1	1.128	1.128	0.000	1.000	1.414	198	198	NaN	NaN	0	198	742	801	135.000	1.000	1.000	1.000	1.000
1845	1	191.000	0.000	191	191	191	763.500	801.500	763.500	801.500	2.828	763	801	1	1	1.128	1.128	0.000	1.000	1.414	191	191	NaN	NaN	0	191	763	801	135.000	1.000	1.000	1.000	1.000
1846	5	197.400	1.342	198	195	198	1032.300	802.700	1032.297	802.703	8.485	1031	801	3	3	3.461	1.839	45.000	0.873	4.243	987	198	-53.901	2699.332	0	987	1031	804	45.000	2.685	1.882	0.531	0.714
1847	9	190.778	11.065	177	177	212	465.833	803.722	465.817	803.688	11.899	463	802	5	3	4.789	2.393	167.962	0.799	5.385	1717	193	-2.536	64.257	0	1717	463	803	158.199	3.000	2.001	0.500	0.750
1848	271	205.140	8.856	195	180	221	624.747	812.304	624.661	812.266	126.510	609	802	29	21	23.087	14.945	179.460	0.213	29.155	55593	205	-0.014	-7.675	0	55593	609	815	5.906	19.411	1.545	0.647	0.618
1849	25	199.600	4.699	197	193	215	645.500	804.940	645.477	804.918	20.142	642	802	7	5	7.445	4.275	163.864	0.774	8.062	4990	198	-21.617	897.259	0	4990	642	803	150.255	5.000	1.741	0.574	0.833
1850	2	204.000	0.000	204	204	204	656.500	803.000	656.500	803.000	4.828	656	802	1	2	2.257	1.128	90.000	1.000	2.236	408	204	-37.063	1219.021	0	408	656	802	116.565	1.000	2.000	0.500	1.000
1851	29	198.931	5.694	203	186	205	972.431	804.672	972.500	804.682	33.456	966	802	11	6	9.556	3.864	168.947	0.326	12.083	5769	201	-16.327	598.228	0	5769	966	803	155.556	5.580	2.473	0.404	0.624
1852	3	199.667	4.509	195	195	204	979.167	803.167	979.166	803.159	5.657	978	802	2	2	2.365	1.615	45.000	1.000	2.828	599	200	NaN	-4002.478	0	599	978	804	45.000	2.000	1.464	0.683	0.857
1853	2	214.500	0.707	214	214	215	1210.000	802.500	1210.000	802.500	4.243	1209	802	2	1	2.257	1.128	0.000	1.000	2.236	429	215	0.000	-1.999	0	429	1209	802	153.435	1.000	2.000	0.500	1.000
1854	1	195.000	0.000	195	195	195	1067.500	803.500	1067.500	803.500	2.828	1067	803	1	1	1.128	1.128	0.000	1.000	1.414	195	195	NaN	NaN	0	195	1067	803	135.000	1.000	1.000	1.000	1.000
1855	3	198.000	2.000	196	196	200	716.833	805.167	716.834	805.163	5.657	716	804	2	2	2.365	1.615	135.000	1.000	2.828	594	198	-0.274	-1.500	0	594	716	804	135.000	2.000	1.464	0.683	0.857
1856	3	198.667	0.577	199	198	199	886.167	804.833	886.168	804.834	5.657	885	804	2	2	2.365	1.615	135.000	1.000	2.828	596	199	NaN	-1806.123	0	596	885	804	135.000	2.000	1.464	0.683	0.857
1857	7	195.857	3.671	197	188	199	1058.929	805.786	1058.937	805.787	11.899	1057	804	4	3	3.830	2.327	20.457	0.621	4.472	1371	197	-1.685	1.337	0	1371	1057	807	26.565	3.000	1.646	0.608	0.700
1858	1	208.000	0.000	208	208	208	721.500	805.500	721.500	805.500	2.828	721	805	1	1	1.128	1.128	0.000	1.000	1.414	208	208	-26.464	620.011	0	208	721	805	135.000	1.000	1.000	1.000	1.000
1859	1110	201.223	7.902	196	172	222	1030.942	833.474	1030.845	833.375	370.801	999	805	57	51	41.440	34.105	1.552	0.101	58.052	223358	200	-0.700	35.766	0	223358	999	827	169.077	46.628	1.215	0.823	0.552
1860	2	207.000	4.243	204	204	210	727.000	806.500	727.007	806.500	4.243	726	806	2	1	2.257	1.128	0.000	1.000	2.236	414	210	NaN	-714.907	0	414	726	806	153.435	1.000	2.000	0.500	1.000
1861	2	201.000	2.828	199	199	203	832.500	807.000	832.500	806.995	4.828	832	806	1	2	2.257	1.128	90.000	1.000	2.236	402	203	0.000	-2.000	0	402	832	806	116.565	1.000	2.000	0.500	1.000
1862	3	195.333	1.155	196	194	196	1036.833	806.833	1036.831	806.834	5.657	1036	806	2	2	2.365	1.615	45.000	1.000	2.828	586	196	-0.470	-1.500	0	586	1036	808	45.000	2.000	1.464	0.683	0.857
1863	3	203.000	3.606	199	199	206	548.833	808.167	548.835	808.162	5.657	548	807	2	2	2.365	1.615	135.000	1.000	2.828	609	204	-23.822	534.083	0	609	548	807	135.000	2.000	1.464	0.683	0.857
1864	1	205.000	0.000	205	205	205	717.500	807.500	717.500	807.500	2.828	717	807	1	1	1.128	1.128	0.000	1.000	1.414	205	205	NaN	-619.011	0	205	717	807	135.000	1.000	1.000	1.000	1.000
1865	24	198.375	3.360	197	192	208	733.667	810.208	733.668	810.203	20.971	730	807	8	6	7.178	4.257	153.286	0.686	8.246	4761	198	130.299	-14577.208	0	4761	730	809	165.964	5.273	1.686	0.593	0.738
1866	215	200.805	8.856	203	171	219	990.467	818.635	990.434	818.599	133.723	976	807	26	25	25.865	10.584	42.478	0.151	32.016	43173	201	2.826	-96.027	0	43173	976	830	38.660	17.154	2.444	0.409	0.507
1867	1	203.000	0.000	203	203	203	444.500	808.500	444.500	808.500	2.828	444	808	1	1	1.128	1.128	0.000	1.000	1.414	203	203	NaN	-613.011	0	203	444	808	135.000	1.000	1.000	1.000	1.000
1868	1	213.000	0.000	213	213	213	458.500	808.500	458.500	808.500	2.828	458	808	1	1	1.128	1.128	0.000	1.000	1.414	213	213	NaN	-643.011	0	213	458	808	135.000	1.000	1.000	1.000	1.000
1869	26	203.385	4.031	202	198	215	553.654	811.038	553.644	811.060	23.799	550	808	7	6	5.899	5.612	49.844	0.577	7.810	5288	202	51.592	-4197.606	0	5288	550	814	39.806	6.000	1.051	0.951	0.743
1870	2	197.000	0.000	197	197	197	779.500	809.000	779.500	809.000	4.828	779	808	1	2	2.257	1.128	90.000	1.000	2.236	394	197	NaN	-1187.021	0	394	779	808	116.565	1.000	2.000	0.500	1.000
1871	1	201.000	0.000	201	201	201	887.500	808.500	887.500	808.500	2.828	887	808	1	1	1.128	1.128	0.000	1.000	1.414	201	201	NaN	NaN	0	201	887	808	135.000	1.000	1.000	1.000	1.000
1872	1	214.000	0.000	214	214	214	1210.500	808.500	1210.500	808.500	2.828	1210	808	1	1	1.128	1.128	0.000	1.000	1.414	214	214	NaN	-646.011	0	214	1210	808	135.000	1.000	1.000	1.000	1.000
1873	1	213.000	0.000	213	213	213	453.500	809.500	453.500	809.500	2.828	453	809	1	1	1.128	1.128	0.000	1.000	1.414	213	213	NaN	NaN	0	213	453	809	135.000	1.000	1.000	1.000	1.000
1874	1	192.000	0.000	192	192	192	1096.500	809.500	1096.500	809.500	2.828	1096	809	1	1	1.128	1.128	0.000	1.000	1.414	192	192	NaN	-580.010	0	192	1096	809	135.000	1.000	1.000	1.000	1.000
1875	1	204.000	0.000	204	204	204	642.500	810.500	642.500	810.500	2.828	642	810	1	1	1.128	1.128	0.000	1.000	1.414	204	204	-26.207	608.011	0	204	642	810	135.000	1.000	1.000	1.000	1.000
1876	99	202.727	7.059	202	186	221	650.359	818.157	650.299	818.165	54.426	643	810	18	15	19.269	6.542	139.589	0.420	22.023	20070	202	23.499	-1045.361	0	20070	644	810	140.528	8.469	2.946	0.339	0.692
1877	1	204.000	0.000	204	204	204	549.500	811.500	549.500	811.500	2.828	549	811	1	1	1.128	1.128	0.000	1.000	1.414	204	204	NaN	-616.011	0	204	549	811	135.000	1.000	1.000	1.000	1.000
1878	2	192.000	0.000	192	192	192	500.000	812.500	500.000	812.500	4.243	499	812	2	1	2.257	1.128	0.000	1.000	2.236	384	192	NaN	-1157.020	0	384	499	812	153.435	1.000	2.000	0.500	1.000
1879	1	193.000	0.000	193	193	193	657.500	812.500	657.500	812.500	2.828	657	812	1	1	1.128	1.128	0.000	1.000	1.414	193	193	NaN	-583.010	0	193	657	812	135.000	1.000	1.000	1.000	1.000
1880	5	195.200	5.070	194	189	203	845.100	812.700	845.112	812.694	9.071	843	812	4	2	3.732	1.706	174.848	0.764	4.123	976	194	NaN	-4026.496	0	976	843	812	165.964	2.000	2.188	0.457	0.769
1881	131	199.550	4.994	199	189	216	891.576	825.645	891.605	825.603	99.054	882	812	18	24	18.386	9.072	94.701	0.168	24.331	26141	199	-17.262	747.068	0	26141	889	812	99.462	16.811	2.027	0.493	0.460
1882	2	214.500	0.707	214	214	215	603.000	813.500	603.002	813.500	4.243	602	813	2	1	2.257	1.128	0.000	1.000	2.236	429	215	NaN	-1307.190	0	429	602	813	153.435	1.000	2.000	0.500	1.000
1883	1	209.000	0.000	209	209	209	799.500	813.500	799.500	813.500	2.828	799	813	1	1	1.128	1.128	0.000	1.000	1.414	209	209	NaN	-631.011	0	209	799	813	135.000	1.000	1.000	1.000	1.000
1884	1	219.000	0.000	219	219	219	986.500	813.500	986.500	813.500	2.828	986	813	1	1	1.128	1.128	0.000	1.000	1.414	219	219	NaN	NaN	0	219	986	813	135.000	1.000	1.000	1.000	1.000
1885	1	203.000	0.000	203	203	203	1149.500	813.500	1149.500	813.500	2.828	1149	813	1	1	1.128	1.128	0.000	1.000	1.414	203	203	-26.143	605.011	0	203	1149	813	135.000	1.000	1.000	1.000	1.000
1886	3	197.000	4.583	192	192	201	712.833	814.833	712.840	814.835	5.657	712	814	2	2	2.365	1.615	45.000	1.000	2.828	591	198	-25.342	657.890	0	591	712	816	45.000	2.000	1.464	0.683	0.857
1887	6	197.667	1.966	199	195	200	769.333	815.333	769.332	815.329	8.485	768	814	3	3	3.140	2.433	135.000	1.000	3.606	1186	199	-0.238	-1.336	0	1186	768	814	123.690	2.828	1.291	0.775	0.800
1888	1	212.000	0.000	212	212	212	850.500	814.500	850.500	814.500	2.828	850	814	1	1	1.128	1.128	0.000	1.000	1.414	212	212	NaN	NaN	0	212	850	814	135.000	1.000	1.000	1.000	1.000
1889	39	207.000	6.070	205	195	219	973.449	817.782	973.443	817.744	25.799	969	814	9	8	11.434	4.343	140.240	0.736	12.042	8073	206	13.859	-706.020	0	8073	969	814	138.366	4.950	2.633	0.380	0.848
1890	8	196.875	5.963	194	190	208	698.250	817.375	698.267	817.390	11.071	697	815	3	4	3.961	2.571	97.796	0.820	4.472	1575	197	84.700	-5552.597	0	1575	698	815	116.565	3.000	1.540	0.649	0.800
1891	2	171.000	0.000	171	171	171	464.000	816.500	464.000	816.500	4.243	463	816	2	1	2.257	1.128	0.000	1.000	2.236	342	171	NaN	-1031.019	0	342	463	816	153.435	1.000	2.000	0.500	1.000
1892	26	199.885	5.673	199	191	212	668.077	819.269	668.098	819.252	30.042	664	816	8	9	7.526	4.399	125.793	0.362	10.817	5197	199	-6.943	328.573	0	5197	665	816	123.690	6.364	1.711	0.585	0.571
1893	5	198.800	1.483	199	197	201	802.700	817.300	802.708	817.297	9.899	801	816	4	3	4.521	1.408	31.121	0.641	5.000	994	199	0.337	-0.801	0	994	801	819	36.870	2.220	3.211	0.311	0.625
1894	12	198.750	3.621	198	191	204	903.750	818.833	903.750	818.835	21.799	901	816	5	7	6.046	2.527	123.317	0.317	8.062	2385	199	-30.920	1083.685	0	2385	902	816	119.745	3.913	2.393	0.418	0.545
1895	3	200.333	0.577	200	200	201	845.833	818.833	845.833	818.834	5.657	845	818	2	2	2.365	1.615	45.000	1.000	2.828	601	200	NaN	-909.031	0	601	845	820	45.000	2.000	1.464	0.683	0.857
1896	1	204.000	0.000	204	204	204	1009.500	818.500	1009.500	818.500	2.828	1009	818	1	1	1.128	1.128	0.000	1.000	1.414	204	204	NaN	NaN	0	204	1009	818	135.000	1.000	1.000	1.000	1.000
1897	1	195.000	0.000	195	195	195	710.500	819.500	710.500	819.500	2.828	710	819	1	1	1.128	1.128	0.000	1.000	1.414	195	195	-25.621	581.010	0	195	710	819	135.000	1.000	1.000	1.000	1.000
1898	1	194.000	0.000	194	194	194	727.500	819.500	727.500	819.500	2.828	727	819	1	1	1.128	1.128	0.000	1.000	1.414	194	194	NaN	NaN	0	194	727	819	135.000	1.000	1.000	1.000	1.000
1899	90	199.289	4.762	198	190	215	823.422	825.533	823.471	825.570	63.255	812	819	22	17	20.995	5.458	140.624	0.283	25.554	17936	199	-13.067	663.266	0	17936	812	821	149.421	9.075	3.847	0.260	0.539
1900	32	198.562	3.369	198	189	206	944.719	824.281	944.722	824.255	30.627	942	819	6	11	11.662	3.494	77.214	0.429	12.530	6354	198	-34.340	1607.703	0	6354	942	830	61.390	4.770	3.338	0.300	0.674
1901	24	207.125	9.927	197	189	223	1071.917	823.583	1071.896	823.538	22.971	1069	819	5	8	7.845	3.895	67.094	0.572	8.944	4971	210	55.351	-2358.526	0	4971	1070	827	63.435	5.000	2.014	0.497	0.787
1902	3	200.333	1.528	199	199	202	799.833	821.500	799.833	821.498	7.657	799	820	2	3	3.213	1.189	61.845	0.643	3.606	601	200	NaN	-936.859	0	601	799	823	56.310	1.790	2.702	0.370	0.667
1903	5	200.800	0.837	200	200	202	838.900	822.300	838.900	822.301	9.071	837	821	4	2	3.732	1.706	174.848	0.764	4.123	1004	201	NaN	-3133.428	0	1004	837	822	165.964	2.000	2.188	0.457	0.769
1904	11	202.273	4.519	202	197	212	844.045	822.864	844.035	822.878	12.485	842	821	4	4	4.863	2.880	29.592	0.887	5.657	2225	202	NaN	-101357.132	0	2225	842	825	45.000	3.480	1.688	0.592	0.815
1905	1	195.000	0.000	195	195	195	624.500	822.500	624.500	822.500	2.828	624	822	1	1	1.128	1.128	0.000	1.000	1.414	195	195	-25.621	581.010	0	195	624	822	135.000	1.000	1.000	1.000	1.000
1906	2	200.000	0.000	200	200	200	627.000	822.500	627.000	822.500	4.243	626	822	2	1	2.257	1.128	0.000	1.000	2.236	400	200	NaN	NaN	0	400	626	822	153.435	1.000	2.000	0.500	1.000
1907	1	206.000	0.000	206	206	206	646.500	822.500	646.500	822.500	2.828	646	822	1	1	1.128	1.128	0.000	1.000	1.414	206	206	NaN	-622.011	0	206	646	822	135.000	1.000	1.000	1.000	1.000
1908	4	206.500	7.767	197	197	215	1059.000	823.250	1059.014	823.232	8.485	1058	822	2	3	2.887	1.764	75.128	0.698	3.606	826	210	NaN	-2489.484	0	826	1058	825	56.310	2.000	1.637	0.611	0.727
1909	1	222.000	0.000	222	222	222	472.500	823.500	472.500	823.500	2.828	472	823	1	1	1.128	1.128	0.000	1.000	1.414	222	222	NaN	NaN	0	222	472	823	135.000	1.000	1.000	1.000	1.000
1910	3	202.000	1.732	201	201	204	640.167	823.833	640.163	823.831	5.657	639	823	2	2	2.365	1.615	135.000	1.000	2.828	606	201	-30.786	861.239	0	606	639	823	135.000	2.000	1.464	0.683	0.857
1911	1	197.000	0.000	197	197	197	902.500	823.500	902.500	823.500	2.828	902	823	1	1	1.128	1.128	0.000	1.000	1.414	197	197	-25.753	587.010	0	197	902	823	135.000	1.000	1.000	1.000	1.000
1912	1	198.000	0.000	198	198	198	947.500	823.500	947.500	823.500	2.828	947	823	1	1	1.128	1.128	0.000	1.000	1.414	198	198	NaN	NaN	0	198	947	823	135.000	1.000	1.000	1.000	1.000
1913	78	204.756	4.754	203	197	218	967.462	828.436	967.499	828.469	35.213	963	823	9	11	11.551	8.598	98.660	0.790	13.038	15971	203	-3.593	249.360	0	15971	963	823	122.471	9.000	1.343	0.744	0.867
1914	1	205.000	0.000	205	205	205	975.500	823.500	975.500	823.500	2.828	975	823	1	1	1.128	1.128	0.000	1.000	1.414	205	205	NaN	NaN	0	205	975	823	135.000	1.000	1.000	1.000	1.000
1915	29	203.000	3.128	202	198	212	636.155	826.983	636.157	826.993	23.799	632	824	8	6	8.101	4.558	154.887	0.643	9.220	5887	203	NaN	-50699.413	0	5887	633	824	139.399	5.816	1.777	0.563	0.753
1916	1	202.000	0.000	202	202	202	832.500	824.500	832.500	824.500	2.828	832	824	1	1	1.128	1.128	0.000	1.000	1.414	202	202	NaN	-610.010	0	202	832	824	135.000	1.000	1.000	1.000	1.000
1917	5	199.800	3.114	195	195	203	886.900	825.100	886.908	825.102	9.899	885	824	4	2	3.702	1.720	15.482	0.641	4.472	999	200	NaN	-1988.690	0	999	885	826	26.565	2.000	2.152	0.465	0.714
1918	2	209.500	3.536	207	207	212	485.000	826.000	485.006	826.006	5.657	484	825	2	2	2.596	0.981	135.000	0.785	2.828	419	212	-32.491	1031.670	0	419	484	825	135.000	1.414	2.646	0.378	0.667
1919	5	163.600	2.191	162	162	166	551.300	826.300	551.297	826.291	8.485	550	825	3	3	3.461	1.839	135.000	0.873	4.243	818	162	-39.041	1650.642	0	818	550	825	135.000	2.685	1.882	0.531	0.714
1920	1	201.000	0.000	201	201	201	806.500	825.500	806.500	825.500	2.828	806	825	1	1	1.128	1.128	0.000	1.000	1.414	201	201	-26.013	599.010	0	201	806	825	135.000	1.000	1.000	1.000	1.000
1921	10	195.600	13.802	184	183	221	814.900	827.300	814.930	827.327	11.899	813	825	4	4	4.495	2.833	49.065	0.887	5.000	1956	191	-0.989	28.555	0	1956	813	829	36.870	3.536	1.587	0.630	0.800
1922	4	193.500	1.732	194	191	195	863.000	825.750	863.008	825.752	9.071	861	825	4	2	3.969	1.283	162.391	0.611	4.472	774	194	-46.878	2065.824	0	774	861	825	153.435	1.900	3.093	0.323	0.667
1923	3	194.667	0.577	195	194	195	914.167	826.500	914.166	826.500	7.657	913	825	2	3	3.213	1.189	118.155	0.643	3.606	584	195	-31.152	864.082	0	584	913	825	123.690	1.790	2.702	0.370	0.667
1924	1	214.000	0.000	214	214	214	1034.500	825.500	1034.500	825.500	2.828	1034	825	1	1	1.128	1.128	0.000	1.000	1.414	214	214	NaN	-646.011	0	214	1034	825	135.000	1.000	1.000	1.000	1.000
1925	6	206.500	4.593	203	203	215	1065.333	826.500	1065.345	826.487	8.485	1064	825	3	3	3.718	2.055	53.130	1.000	4.243	1239	206	NaN	-4629.095	0	1239	1064	828	45.000	2.685	1.809	0.553	0.800
1926	2	203.500	0.707	203	203	204	656.500	827.000	656.500	827.000	4.828	656	826	1	2	2.257	1.128	90.000	1.000	2.236	407	204	0.000	-2.000	0	407	656	826	116.565	1.000	2.000	0.500	1.000
1927	1	195.000	0.000	195	195	195	658.500	826.500	658.500	826.500	2.828	658	826	1	1	1.128	1.128	0.000	1.000	1.414	195	195	-25.621	581.010	0	195	658	826	135.000	1.000	1.000	1.000	1.000
1928	1	194.000	0.000	194	194	194	760.500	826.500	760.500	826.500	2.828	760	826	1	1	1.128	1.128	0.000	1.000	1.414	194	194	NaN	NaN	0	194	760	826	135.000	1.000	1.000	1.000	1.000
1929	15	209.200	12.043	213	179	221	1039.967	828.833	1039.954	828.799	13.899	1038	826	4	5	5.157	3.703	121.853	0.976	5.831	3138	213	-2.873	40.150	0	3138	1039	826	120.964	4.000	1.392	0.718	0.882
1930	1	198.000	0.000	198	198	198	512.500	827.500	512.500	827.500	2.828	512	827	1	1	1.128	1.128	0.000	1.000	1.414	198	198	NaN	-598.010	0	198	512	827	135.000	1.000	1.000	1.000	1.000
1931	1	206.000	0.000	206	206	206	705.500	827.500	705.500	827.500	2.828	705	827	1	1	1.128	1.128	0.000	1.000	1.414	206	206	NaN	NaN	0	206	705	827	135.000	1.000	1.000	1.000	1.000
1932	7	196.857	3.288	196	192	201	875.643	828.357	875.632	828.365	11.899	873	827	5	3	4.440	2.007	17.769	0.621	5.385	1378	196	NaN	-15640.460	0	1378	873	830	21.801	2.669	2.212	0.452	0.667
1933	2	197.500	0.707	197	197	198	646.500	829.000	646.500	829.001	4.828	646	828	1	2	2.257	1.128	90.000	1.000	2.236	395	198	-25.712	586.272	0	395	646	828	116.565	1.000	2.000	0.500	1.000
1934	1	198.000	0.000	198	198	198	670.500	828.500	670.500	828.500	2.828	670	828	1	1	1.128	1.128	0.000	1.000	1.414	198	198	NaN	-598.010	0	198	670	828	135.000	1.000	1.000	1.000	1.000
1935	1	187.000	0.000	187	187	187	794.500	828.500	794.500	828.500	2.828	794	828	1	1	1.128	1.128	0.000	1.000	1.414	187	187	-25.089	557.010	0	187	794	828	135.000	1.000	1.000	1.000	1.000
1936	2	191.500	0.707	191	191	192	986.500	829.000	986.500	828.999	4.828	986	828	1	2	2.257	1.128	90.000	1.000	2.236	383	192	NaN	-1157.034	0	383	986	828	116.565	1.000	2.000	0.500	1.000
1937	3	195.000	2.000	193	193	197	627.833	830.167	627.830	830.167	5.657	627	829	2	2	2.365	1.615	135.000	1.000	2.828	585	195	NaN	-1999.373	0	585	627	829	135.000	2.000	1.464	0.683	0.857
1938	8	198.625	0.916	199	197	200	679.625	830.500	679.624	830.498	11.899	678	829	3	4	3.648	2.792	106.310	0.710	4.472	1589	199	NaN	-2482.067	0	1589	678	829	116.565	3.000	1.306	0.765	0.762
1939	2	193.000	1.414	192	192	194	736.000	830.000	735.997	830.003	5.657	735	829	2	2	2.596	0.981	45.000	0.785	2.828	386	194	-25.194	566.137	0	386	735	831	45.000	1.414	2.646	0.378	0.667
1940	1	191.000	0.000	191	191	191	770.500	829.500	770.500	829.500	2.828	770	829	1	1	1.128	1.128	0.000	1.000	1.414	191	191	NaN	NaN	0	191	770	829	135.000	1.000	1.000	1.000	1.000
1941	1	208.000	0.000	208	208	208	883.500	829.500	883.500	829.500	2.828	883	829	1	1	1.128	1.128	0.000	1.000	1.414	208	208	NaN	-628.011	0	208	883	829	135.000	1.000	1.000	1.000	1.000
1942	4	199.500	1.000	200	198	200	916.000	831.000	915.999	830.997	10.485	915	829	2	4	3.192	1.596	90.000	0.457	4.123	798	200	-50.562	2309.194	0	798	916	829	104.036	2.000	2.000	0.500	0.571
1943	7	190.857	3.185	191	187	195	1166.071	830.071	1166.058	830.073	10.485	1164	829	4	2	4.350	2.049	2.043	0.800	4.472	1336	191	NaN	-1889.174	0	1336	1164	829	153.435	2.000	2.123	0.471	0.875
1944	1	167.000	0.000	167	167	167	517.500	830.500	517.500	830.500	2.828	517	830	1	1	1.128	1.128	0.000	1.000	1.414	167	167	-23.705	497.009	0	167	517	830	135.000	1.000	1.000	1.000	1.000
1945	4	199.000	1.414	200	197	200	741.000	831.000	740.999	831.002	5.657	740	830	2	2	2.257	2.257	0.000	1.000	2.828	796	200	NaN	-2664.483	0	796	740	830	135.000	2.000	1.000	1.000	1.000
1946	1	198.000	0.000	198	198	198	1059.500	830.500	1059.500	830.500	2.828	1059	830	1	1	1.128	1.128	0.000	1.000	1.414	198	198	NaN	NaN	0	198	1059	830	135.000	1.000	1.000	1.000	1.000
1947	1	199.000	0.000	199	199	199	631.500	831.500	631.500	831.500	2.828	631	831	1	1	1.128	1.128	0.000	1.000	1.414	199	199	NaN	NaN	0	199	631	831	135.000	1.000	1.000	1.000	1.000
1948	5	204.200	3.114	201	201	208	635.300	832.300	635.306	832.302	9.899	634	831	3	3	2.603	2.446	45.001	0.641	3.606	1021	203	-26.606	669.090	0	1021	634	831	146.310	3.000	1.064	0.940	0.667
1949	80	199.562	4.630	198	186	214	938.388	837.975	938.417	837.990	54.770	930	831	14	14	10.428	9.768	108.567	0.335	15.000	15965	198	-20.776	912.131	0	15965	930	836	143.130	13.133	1.068	0.937	0.618
1950	5	220.200	2.588	221	216	223	537.300	832.900	537.296	832.897	7.071	536	832	3	2	3.144	2.025	18.435	1.000	3.606	1101	221	-47.619	2371.727	0	1101	536	834	33.690	2.000	1.553	0.644	0.909
1951	11	197.273	2.760	195	194	202	649.591	834.227	649.585	834.220	13.314	647	832	5	4	4.730	2.961	142.250	0.780	5.831	2170	196	NaN	-3340.199	0	2170	647	833	149.036	3.536	1.598	0.626	0.759
1952	96	204.448	8.143	200	185	222	818.021	839.354	818.031	839.437	48.770	812	832	11	16	13.367	9.144	76.504	0.507	16.279	19627	202	0.352	-0.590	0	19627	819	832	100.620	10.893	1.462	0.684	0.719
1953	195	200.118	5.240	199	182	226	842.997	839.803	842.973	839.775	87.640	834	832	22	19	20.450	12.141	21.977	0.319	24.698	39023	199	15.541	-747.173	0	39023	835	848	31.759	16.163	1.684	0.594	0.674
1954	1	191.000	0.000	191	191	191	958.500	832.500	958.500	832.500	2.828	958	832	1	1	1.128	1.128	0.000	1.000	1.414	191	191	-25.356	569.010	0	191	958	832	135.000	1.000	1.000	1.000	1.000
1955	174	198.983	7.175	198	182	221	1062.000	842.546	1062.073	842.544	75.397	1050	832	23	21	27.681	8.003	41.038	0.385	29.069	34623	198	13.469	-526.809	0	34623	1050	852	40.815	10.990	3.459	0.289	0.671
1956	3	212.333	4.041	208	208	216	541.167	834.500	541.173	834.508	7.657	540	833	2	3	3.213	1.189	118.155	0.643	3.606	637	213	-23.927	545.465	0	637	540	833	123.690	1.790	2.702	0.370	0.667
1957	1	200.000	0.000	200	200	200	735.500	834.500	735.500	834.500	2.828	735	834	1	1	1.128	1.128	0.000	1.000	1.414	200	200	-25.948	596.010	0	200	735	834	135.000	1.000	1.000	1.000	1.000
1958	16	196.688	2.024	196	192	200	861.875	837.688	861.878	837.697	19.899	860	834	4	8	7.248	2.811	118.636	0.508	8.944	3147	197	-0.199	-0.424	0	3147	860	834	116.565	4.000	2.579	0.388	0.711
1959	2	226.000	4.243	223	223	229	572.500	836.000	572.500	836.007	4.828	572	835	1	2	2.257	1.128	90.000	1.000	2.236	452	229	-32.359	1052.461	0	452	572	835	116.565	1.000	2.000	0.500	1.000
1960	7	196.286	2.690	195	193	200	740.929	837.357	740.920	837.360	11.071	739	835	3	4	3.644	2.446	67.500	0.718	4.472	1374	195	NaN	-776.583	0	1374	740	839	63.435	3.000	1.490	0.671	0.737
1961	4	195.500	3.317	198	191	198	717.250	836.750	717.255	836.753	7.071	716	836	3	2	3.192	1.596	18.435	1.000	3.606	782	198	NaN	-1525.788	0	782	716	838	33.690	2.000	2.000	0.500	0.800
1962	31	197.290	7.625	203	184	210	963.081	842.532	963.081	842.518	32.042	961	836	5	12	11.272	3.502	102.089	0.379	12.649	6116	199	-9.383	275.532	0	6116	961	836	108.435	5.000	3.219	0.311	0.681
1963	5	207.600	6.580	200	200	217	1044.900	837.300	1044.903	837.315	7.657	1044	836	2	3	3.144	2.025	71.565	1.000	3.606	1038	208	NaN	-14607.825	0	1038	1044	839	56.310	2.000	1.553	0.644	0.909
1964	3	197.333	1.155	198	196	198	986.500	837.500	986.499	837.500	6.243	985	837	3	1	3.385	1.128	0.000	0.967	3.162	592	198	-31.172	868.740	0	592	985	837	161.565	1.000	3.000	0.333	1.000
1965	1	221.000	0.000	221	221	221	539.500	838.500	539.500	838.500	2.828	539	838	1	1	1.128	1.128	0.000	1.000	1.414	221	221	NaN	NaN	0	221	539	838	135.000	1.000	1.000	1.000	1.000
1966	8	202.750	4.979	201	197	213	652.875	839.375	652.860	839.383	14.728	650	838	6	3	5.556	1.833	14.276	0.463	6.325	1622	203	0.958	0.271	0	1622	650	840	18.435	2.535	3.030	0.330	0.615
1967	1	189.000	0.000	189	189	189	703.500	838.500	703.500	838.500	2.828	703	838	1	1	1.128	1.128	0.000	1.000	1.414	189	189	-25.223	563.010	0	189	703	838	135.000	1.000	1.000	1.000	1.000
1968	66	197.561	4.817	197	184	208	904.758	844.394	904.797	844.379	47.113	896	838	15	11	15.421	5.449	34.712	0.374	18.028	13039	198	61.513	-4522.221	0	13039	896	849	33.690	7.674	2.830	0.353	0.657
1969	2	197.500	0.707	197	197	198	802.000	839.500	801.998	839.500	4.243	801	839	2	1	2.257	1.128	0.000	1.000	2.236	395	198	0.000	-2.000	0	395	801	839	153.435	1.000	2.000	0.500	1.000
1970	1	211.000	0.000	211	211	211	1088.500	840.500	1088.500	840.500	2.828	1088	840	1	1	1.128	1.128	0.000	1.000	1.414	211	211	NaN	-637.011	0	211	1088	840	135.000	1.000	1.000	1.000	1.000
1971	14	208.000	6.000	201	201	220	827.429	842.643	827.407	842.652	15.071	825	841	6	3	5.746	3.102	167.067	0.775	6.708	2912	208	-15.465	592.667	0	2912	825	841	153.435	3.000	1.852	0.540	0.875
1972	1	196.000	0.000	196	196	196	866.500	841.500	866.500	841.500	2.828	866	841	1	1	1.128	1.128	0.000	1.000	1.414	196	196	NaN	NaN	0	196	866	841	135.000	1.000	1.000	1.000	1.000
1973	2	187.000	0.000	187	187	187	954.500	842.000	954.500	842.000	4.828	954	841	1	2	2.257	1.128	90.000	1.000	2.236	374	187	NaN	-1127.020	0	374	954	841	116.565	1.000	2.000	0.500	1.000
1974	2	195.000	1.414	194	194	196	861.000	842.500	861.002	842.500	4.243	860	842	2	1	2.257	1.128	0.000	1.000	2.236	390	196	0.000	-2.000	0	390	860	842	153.435	1.000	2.000	0.500	1.000
1975	91	199.363	2.919	198	194	209	885.280	848.148	885.255	848.154	54.770	877	842	19	12	19.393	5.975	150.726	0.381	20.591	18142	199	1636.272	-388856.738	0	18142	878	843	150.945	8.443	3.246	0.308	0.677
1976	2	195.500	0.707	195	195	196	894.500	843.000	894.500	843.000	4.828	894	842	1	2	2.257	1.128	90.000	1.000	2.236	391	196	4.023E-7	-1.999	0	391	894	842	116.565	1.000	2.000	0.500	1.000
1977	1	201.000	0.000	201	201	201	811.500	843.500	811.500	843.500	2.828	811	843	1	1	1.128	1.128	0.000	1.000	1.414	201	201	-26.013	599.010	0	201	811	843	135.000	1.000	1.000	1.000	1.000
1978	1	195.000	0.000	195	195	195	795.500	844.500	795.500	844.500	2.828	795	844	1	1	1.128	1.128	0.000	1.000	1.414	195	195	-25.621	581.010	0	195	795	844	135.000	1.000	1.000	1.000	1.000
1979	2	209.500	2.121	208	208	211	802.000	844.500	801.997	844.500	4.243	801	844	2	1	2.257	1.128	0.000	1.000	2.236	419	211	0.000	-2.000	0	419	801	844	153.435	1.000	2.000	0.500	1.000
1980	11	200.000	2.864	200	195	205	809.318	846.409	809.325	846.415	16.142	807	844	5	5	4.083	3.430	53.130	0.530	5.385	2200	200	-41.848	2514.846	0	2200	807	847	21.801	4.165	1.190	0.840	0.647
1981	4	194.500	1.732	195	192	196	890.750	846.750	890.751	846.756	7.657	890	845	2	3	3.192	1.596	108.435	0.857	3.606	778	195	-1.066	-0.734	0	778	890	845	123.690	2.000	2.000	0.500	0.800
1982	196	202.862	7.498	201	188	220	815.898	856.934	816.012	856.928	100.953	801	846	31	18	24.345	10.251	14.285	0.242	32.311	39761	202	-0.061	17.092	0	39761	802	859	21.801	14.318	2.375	0.421	0.560
1983	1	209.000	0.000	209	209	209	1067.500	846.500	1067.500	846.500	2.828	1067	846	1	1	1.128	1.128	0.000	1.000	1.414	209	209	-26.527	623.011	0	209	1067	846	135.000	1.000	1.000	1.000	1.000
1984	1	195.000	0.000	195	195	195	782.500	847.500	782.500	847.500	2.828	782	847	1	1	1.128	1.128	0.000	1.000	1.414	195	195	NaN	-589.010	0	195	782	847	135.000	1.000	1.000	1.000	1.000
1985	13	195.769	1.481	195	193	198	785.346	850.962	785.350	850.963	15.314	783	848	5	5	4.496	3.681	71.565	0.697	5.831	2545	196	-0.006	-0.617	0	2545	783	853	59.036	4.745	1.221	0.819	0.722
1986	1	205.000	0.000	205	205	205	954.500	848.500	954.500	848.500	2.828	954	848	1	1	1.128	1.128	0.000	1.000	1.414	205	205	NaN	NaN	0	205	954	848	135.000	1.000	1.000	1.000	1.000
1987	1	198.000	0.000	198	198	198	778.500	849.500	778.500	849.500	2.828	778	849	1	1	1.128	1.128	0.000	1.000	1.414	198	198	-25.818	590.010	0	198	778	849	135.000	1.000	1.000	1.000	1.000
1988	10	205.300	12.419	184	184	223	819.900	851.600	819.895	851.571	14.728	818	849	4	5	5.344	2.382	131.291	0.579	6.403	2053	209	-4.363	86.354	0	2053	818	849	128.660	3.536	2.243	0.446	0.667
1989	1	199.000	0.000	199	199	199	963.500	849.500	963.500	849.500	2.828	963	849	1	1	1.128	1.128	0.000	1.000	1.414	199	199	NaN	NaN	0	199	963	849	135.000	1.000	1.000	1.000	1.000
1990	1	200.000	0.000	200	200	200	708.500	850.500	708.500	850.500	2.828	708	850	1	1	1.128	1.128	0.000	1.000	1.414	200	200	-25.948	596.010	0	200	708	850	135.000	1.000	1.000	1.000	1.000
1991	3	196.000	1.000	195	195	197	1015.167	851.833	1015.169	851.834	5.657	1014	851	2	2	2.365	1.615	135.000	1.000	2.828	588	196	NaN	-900.207	0	588	1014	851	135.000	2.000	1.464	0.683	0.857
1992	113	195.796	2.602	197	188	202	957.367	857.898	957.385	857.904	59.012	948	852	20	13	17.631	8.160	148.542	0.408	21.541	22125	196	-41.948	2708.906	0	22125	948	853	158.199	10.803	2.161	0.463	0.679
1993	1	210.000	0.000	210	210	210	979.500	852.500	979.500	852.500	2.828	979	852	1	1	1.128	1.128	0.000	1.000	1.414	210	210	NaN	NaN	0	210	979	852	135.000	1.000	1.000	1.000	1.000
1994	4	203.250	6.131	197	197	211	799.500	854.750	799.513	854.729	8.485	798	853	3	3	3.676	1.385	50.310	0.698	4.243	813	205	NaN	-1540.441	0	813	798	856	45.000	2.121	2.654	0.377	0.667
1995	2	204.000	5.657	200	200	208	842.000	853.500	841.989	853.500	4.243	841	853	2	1	2.257	1.128	0.000	1.000	2.236	408	208	0.000	-2.000	0	408	841	853	153.435	1.000	2.000	0.500	1.000
1996	1	202.000	0.000	202	202	202	839.500	854.500	839.500	854.500	2.828	839	854	1	1	1.128	1.128	0.000	1.000	1.414	202	202	NaN	NaN	0	202	839	854	135.000	1.000	1.000	1.000	1.000
1997	2	196.000	0.000	196	196	196	1042.000	854.500	1042.000	854.500	4.243	1041	854	2	1	2.257	1.128	0.000	1.000	2.236	392	196	NaN	-592.010	0	392	1041	854	153.435	1.000	2.000	0.500	1.000
1998	8	203.875	4.941	196	196	211	840.875	857.250	840.864	857.240	10.485	839	855	3	4	3.824	2.664	72.704	0.914	4.472	1631	204	-23.594	618.586	0	1631	840	859	63.435	3.000	1.435	0.697	0.842
1999	1	202.000	0.000	202	202	202	1055.500	855.500	1055.500	855.500	2.828	1055	855	1	1	1.128	1.128	0.000	1.000	1.414	202	202	NaN	NaN	0	202	1055	855	135.000	1.000	1.000	1.000	1.000
[truncated: 16 more rows]
