# Supplementary material for: An artificial-vision- and statistical-learning-based method for studying the biodegradation of type I collagen scaffolds in bone regeneration systems
Source: PeerJ. 2019 Jul 5;7:e7233. doi: 10.7717/peerj.7233 (PMC6613533; doi:10.7717/peerj.7233)
Supplement: Dataset S1 — 1. Description of the folder that has been sent with all the details of the files.2. Comparison between random forest and thresholding. 3. Hyperparameters of the experiment.4. Random Forest validation measurements: Precision, Recall, Confusion Matrix.5. Files to reproduce the experiment (classif and comp folders), including raw data. [file peerj-07-7233-s001.zip › random_forest/comp/CCO500_mat.csv]

	Area	Mean	StdDev	Mode	Min	Max	X	Y	XM	YM	Perim.	BX	BY	Width	Height	Major	Minor	Angle	Circ.	Feret	IntDen	Median	Skew	Kurt	%Area	RawIntDen	FeretX	FeretY	FeretAngle	MinFeret	AR	Round	Solidity
1	1	206.000	0.000	206	206	206	1351.500	53.500	1351.500	53.500	2.828	1351	53	1	1	1.128	1.128	0.000	1.000	1.414	206.000	206	NaN	-622.011	0	206.000	1351	53	135.000	1.000	1.000	1.000	1.000
2	1	216.000	0.000	216	216	216	298.500	107.500	298.500	107.500	2.828	298	107	1	1	1.128	1.128	0.000	1.000	1.414	216.000	216	NaN	-652.011	0	216.000	298	107	135.000	1.000	1.000	1.000	1.000
3	3	222.000	1.000	221	221	223	296.167	109.167	296.167	109.168	5.657	295	108	2	2	2.365	1.615	45.000	1.000	2.828	666.000	222	NaN	-2028.308	0	666.000	295	110	45.000	2.000	1.464	0.683	0.857
4	6	223.000	2.608	219	219	226	380.000	129.500	379.991	129.500	12.243	377	129	6	1	6.770	1.128	0.000	0.503	6.083	1338.000	224	-34.842	1155.940	0	1338.000	377	129	170.538	1.000	6.000	0.167	1.000
5	18	218.278	2.562	217	212	223	385.833	136.944	385.843	136.941	20.142	382	135	7	5	6.838	3.352	161.365	0.558	8.602	3929.000	218	NaN	-3339.198	0	3929.000	382	135	144.462	4.652	2.040	0.490	0.679
6	44	215.068	3.540	216	203	220	378.682	139.909	378.677	139.904	24.971	375	136	7	8	8.181	6.848	102.120	0.887	8.944	9463.000	216	-27.098	1745.032	0	9463.000	377	136	116.565	7.000	1.195	0.837	0.889
7	1	220.000	0.000	220	220	220	374.500	142.500	374.500	142.500	2.828	374	142	1	1	1.128	1.128	0.000	1.000	1.414	220.000	220	NaN	-664.011	0	220.000	374	142	135.000	1.000	1.000	1.000	1.000
8	2	216.500	2.121	215	215	218	857.500	156.000	857.500	156.004	4.828	857	155	1	2	2.257	1.128	90.000	1.000	2.236	433.000	218	-36.100	1200.617	0	433.000	857	155	116.565	1.000	2.000	0.500	1.000
9	3	204.000	3.606	201	201	208	929.833	177.833	929.839	177.828	5.657	929	177	2	2	2.365	1.615	45.000	1.000	2.828	612.000	203	0.348	-1.500	0	612.000	929	179	45.000	2.000	1.464	0.683	0.857
10	23	181.478	8.045	174	165	197	921.457	185.587	921.392	185.625	30.870	917	182	9	7	6.950	4.214	27.435	0.303	10.817	4174.000	180	3.604	-102.650	0	4174.000	917	189	33.690	6.364	1.649	0.606	0.495
11	10	189.800	4.894	186	184	199	931.200	183.200	931.168	183.195	15.314	928	182	6	3	5.614	2.268	160.865	0.536	6.708	1898.000	188	147.824	-12592.911	0	1898.000	928	182	153.435	3.000	2.476	0.404	0.714
12	37	197.189	6.036	195	186	208	945.014	187.986	945.026	187.966	31.456	939	183	11	9	11.755	4.008	148.950	0.470	12.806	7296.000	195	-7.457	307.272	0	7296.000	939	184	141.340	5.941	2.933	0.341	0.627
13	1	212.000	0.000	212	212	212	879.500	185.500	879.500	185.500	2.828	879	185	1	1	1.128	1.128	0.000	1.000	1.414	212.000	212	NaN	-640.011	0	212.000	879	185	135.000	1.000	1.000	1.000	1.000
14	34	212.235	7.140	212	196	222	886.059	187.235	885.983	187.210	31.213	879	185	13	5	10.966	3.948	172.879	0.439	13.038	7216.000	213	37353.011	-14337610.422	0	7216.000	879	187	175.601	5.000	2.778	0.360	0.667
15	31	201.000	8.622	191	190	221	870.113	188.984	870.155	188.927	38.527	866	186	9	7	7.668	5.147	11.469	0.262	10.296	6231.000	199	-3.185	107.875	0	6231.000	866	193	29.055	7.000	1.490	0.671	0.608
16	240693	211.401	8.341	210	172	242	873.063	553.152	871.006	553.619	14084.282	403	187	946	693	614.306	498.872	178.715	0.015	970.436	50882648.000	211	-0.712	28.475	0	50882648.000	403	373	165.377	679.919	1.231	0.812	0.523
17	1	189.000	0.000	189	189	189	837.500	188.500	837.500	188.500	2.828	837	188	1	1	1.128	1.128	0.000	1.000	1.414	189.000	189	-25.223	563.010	0	189.000	837	188	135.000	1.000	1.000	1.000	1.000
18	1	194.000	0.000	194	194	194	864.500	189.500	864.500	189.500	2.828	864	189	1	1	1.128	1.128	0.000	1.000	1.414	194.000	194	NaN	-586.010	0	194.000	864	189	135.000	1.000	1.000	1.000	1.000
19	1	226.000	0.000	226	226	226	817.500	190.500	817.500	190.500	2.828	817	190	1	1	1.128	1.128	0.000	1.000	1.414	226.000	226	-27.588	674.011	0	226.000	817	190	135.000	1.000	1.000	1.000	1.000
20	1	192.000	0.000	192	192	192	840.500	190.500	840.500	190.500	2.828	840	190	1	1	1.128	1.128	0.000	1.000	1.414	192.000	192	NaN	NaN	0	192.000	840	190	135.000	1.000	1.000	1.000	1.000
21	3	202.000	1.732	203	200	203	786.167	192.833	786.165	192.830	5.657	785	192	2	2	2.365	1.615	135.000	1.000	2.828	606.000	203	-31.015	869.642	0	606.000	785	192	135.000	2.000	1.464	0.683	0.857
22	39	199.564	3.235	198	195	208	822.628	195.603	822.617	195.592	36.284	817	192	13	8	10.126	4.904	22.119	0.372	13.342	7783.000	199	NaN	-3927.179	0	7783.000	817	197	12.995	7.225	2.065	0.484	0.565
23	79	203.570	8.725	196	189	226	892.044	198.968	892.048	198.987	45.598	886	192	12	14	12.272	8.196	96.680	0.477	14.318	16082.000	203	14.287	-487.211	0	16082.000	891	192	102.095	10.739	1.497	0.668	0.681
24	15	193.533	3.543	193	187	200	869.967	194.767	869.950	194.777	15.556	867	193	6	4	6.364	3.001	15.811	0.779	6.708	2903.000	193	NaN	-4889.109	0	2903.000	867	196	26.565	3.797	2.121	0.472	0.769
25	8	196.875	3.399	193	193	203	919.375	195.000	919.367	195.007	10.485	918	193	3	4	3.651	2.790	55.278	0.914	4.472	1575.000	197	NaN	-1604.350	0	1575.000	918	197	63.435	3.000	1.308	0.764	0.800
26	4	199.500	5.260	192	192	204	960.750	197.500	960.763	197.488	8.485	959	196	3	3	3.676	1.385	39.690	0.698	4.243	798.000	202	-24.680	699.606	0	798.000	959	199	45.000	2.121	2.654	0.377	0.667
27	2	211.500	0.707	211	211	212	802.000	199.000	801.999	199.001	5.657	801	198	2	2	2.596	0.981	45.000	0.785	2.828	423.000	212	0.000	-2.000	0	423.000	801	200	45.000	1.414	2.646	0.378	0.667
28	59	212.932	6.573	219	198	223	900.653	205.551	900.630	205.572	47.941	896	198	9	14	11.190	6.713	70.255	0.323	14.866	12563.000	214	10.369	-528.752	0	12563.000	897	212	70.346	8.501	1.667	0.600	0.674
29	1	196.000	0.000	196	196	196	873.500	199.500	873.500	199.500	2.828	873	199	1	1	1.128	1.128	0.000	1.000	1.414	196.000	196	-25.687	584.010	0	196.000	873	199	135.000	1.000	1.000	1.000	1.000
30	1	206.000	0.000	206	206	206	993.500	200.500	993.500	200.500	2.828	993	200	1	1	1.128	1.128	0.000	1.000	1.414	206.000	206	NaN	NaN	0	206.000	993	200	135.000	1.000	1.000	1.000	1.000
31	2	189.000	9.899	182	182	196	992.500	203.000	992.500	203.018	4.828	992	202	1	2	2.257	1.128	90.000	1.000	2.236	378.000	196	-15.394	290.641	0	378.000	992	202	116.565	1.000	2.000	0.500	1.000
32	70	200.186	5.031	198	192	223	767.071	208.029	767.091	208.020	45.698	759	203	16	9	14.856	6.000	17.355	0.421	16.763	14013.000	199	8.147	-289.391	0	14013.000	759	212	17.354	7.765	2.476	0.404	0.683
33	2	175.500	4.950	172	172	179	982.000	204.500	982.010	204.500	4.243	981	204	2	1	2.257	1.128	0.000	1.000	2.236	351.000	179	NaN	-661.237	0	351.000	981	204	153.435	1.000	2.000	0.500	1.000
34	3	187.667	0.577	188	187	188	963.167	205.833	963.166	205.834	5.657	962	205	2	2	2.365	1.615	135.000	1.000	2.828	563.000	188	-0.707	-1.500	0	563.000	962	205	135.000	2.000	1.464	0.683	0.857
35	1	184.000	0.000	184	184	184	984.500	205.500	984.500	205.500	2.828	984	205	1	1	1.128	1.128	0.000	1.000	1.414	184.000	184	NaN	NaN	0	184.000	984	205	135.000	1.000	1.000	1.000	1.000
36	1	195.000	0.000	195	195	195	880.500	206.500	880.500	206.500	2.828	880	206	1	1	1.128	1.128	0.000	1.000	1.414	195.000	195	NaN	NaN	0	195.000	880	206	135.000	1.000	1.000	1.000	1.000
37	2	175.500	0.707	175	175	176	989.000	206.500	988.999	206.500	4.243	988	206	2	1	2.257	1.128	0.000	1.000	2.236	351.000	176	NaN	-1061.034	0	351.000	988	206	153.435	1.000	2.000	0.500	1.000
38	4	213.250	2.062	215	211	215	969.000	208.000	968.996	208.001	5.657	968	207	2	2	2.257	2.257	0.000	1.000	2.828	853.000	215	-29.722	804.272	0	853.000	968	207	135.000	2.000	1.000	1.000	1.000
39	45	213.644	3.445	214	205	221	791.167	213.811	791.162	213.823	33.456	788	208	7	11	10.242	5.594	68.288	0.505	12.083	9614.000	214	-18.053	1315.484	0	9614.000	788	219	65.556	6.792	1.831	0.546	0.776
40	1	197.000	0.000	197	197	197	844.500	208.500	844.500	208.500	2.828	844	208	1	1	1.128	1.128	0.000	1.000	1.414	197.000	197	NaN	NaN	0	197.000	844	208	135.000	1.000	1.000	1.000	1.000
41	25	208.440	7.142	207	196	223	752.060	215.140	752.096	215.091	30.870	747	210	9	9	10.543	3.019	46.830	0.330	12.728	5211.000	208	49.577	-2636.241	0	5211.000	747	219	45.000	4.243	3.492	0.286	0.595
42	1	220.000	0.000	220	220	220	202.500	211.500	202.500	211.500	2.828	202	211	1	1	1.128	1.128	0.000	1.000	1.414	220.000	220	-27.218	656.011	0	220.000	202	211	135.000	1.000	1.000	1.000	1.000
43	25	207.400	7.030	204	196	225	886.740	214.100	886.744	214.095	22.971	882	211	9	6	7.497	4.246	20.649	0.595	9.220	5185.000	207	0.682	0.340	0	5185.000	882	216	12.529	5.338	1.766	0.566	0.685
44	8	198.000	1.927	197	195	201	910.000	213.500	909.997	213.502	10.485	908	212	4	3	4.067	2.505	45.000	0.914	5.000	1584.000	198	-38.663	1405.915	0	1584.000	908	215	36.870	3.000	1.624	0.616	0.800
45	2	210.500	2.121	209	209	212	751.000	213.500	751.004	213.500	4.243	750	213	2	1	2.257	1.128	0.000	1.000	2.236	421.000	212	-25.994	607.784	0	421.000	750	213	153.435	1.000	2.000	0.500	1.000
46	1	201.000	0.000	201	201	201	853.500	213.500	853.500	213.500	2.828	853	213	1	1	1.128	1.128	0.000	1.000	1.414	201.000	201	NaN	NaN	0	201.000	853	213	135.000	1.000	1.000	1.000	1.000
47	32	213.969	5.883	216	202	226	742.844	220.844	742.830	220.845	49.841	739	214	7	14	10.848	3.756	80.257	0.162	14.318	6847.000	215	-13.650	564.073	0	6847.000	741	214	102.095	5.727	2.888	0.346	0.444
48	1	216.000	0.000	216	216	216	795.500	214.500	795.500	214.500	2.828	795	214	1	1	1.128	1.128	0.000	1.000	1.414	216.000	216	NaN	-652.011	0	216.000	795	214	135.000	1.000	1.000	1.000	1.000
49	3	213.667	5.859	207	207	218	900.167	215.167	900.160	215.163	5.657	899	214	2	2	2.365	1.615	45.000	1.000	2.828	641.000	216	NaN	-1699.824	0	641.000	899	216	45.000	2.000	1.464	0.683	0.857
50	5	218.800	1.924	216	216	221	794.900	218.900	794.906	218.894	11.314	793	217	4	4	4.768	1.335	45.000	0.491	5.657	1094.000	219	NaN	-4403.139	0	1094.000	793	221	45.000	2.121	3.571	0.280	0.588
51	7	213.143	7.581	203	203	223	774.357	221.786	774.362	221.826	13.314	773	219	3	5	4.085	2.182	91.907	0.496	5.099	1492.000	215	-11.285	381.336	0	1492.000	774	219	101.310	3.000	1.872	0.534	0.609
52	1119	195.645	6.331	196	172	227	1016.596	258.908	1016.450	259.122	449.269	980	219	67	67	44.492	32.023	3.595	0.070	68.884	218927.000	196	6.759	-268.273	0	218927.000	980	260	13.431	59.490	1.389	0.720	0.370
53	5	214.000	5.339	208	208	220	796.300	221.500	796.313	221.502	8.485	795	220	3	3	3.086	2.063	34.099	0.873	3.606	1070.000	213	0.167	-1.660	0	1070.000	795	223	33.690	2.685	1.496	0.668	0.714
54	1	200.000	0.000	200	200	200	864.500	220.500	864.500	220.500	2.828	864	220	1	1	1.128	1.128	0.000	1.000	1.414	200.000	200	NaN	-604.010	0	200.000	864	220	135.000	1.000	1.000	1.000	1.000
55	73	203.685	6.691	198	191	222	965.432	227.308	965.463	227.249	70.569	957	220	19	14	17.171	5.413	34.557	0.184	23.022	14869.000	204	-8.124	306.910	0	14869.000	957	233	34.380	8.651	3.172	0.315	0.551
56	3	219.000	3.606	216	216	223	790.167	222.167	790.172	222.161	5.657	789	221	2	2	2.365	1.615	45.000	1.000	2.828	657.000	218	NaN	-2872.602	0	657.000	789	223	45.000	2.000	1.464	0.683	0.857
57	70	207.271	6.091	202	198	224	817.243	226.386	817.258	226.373	54.669	808	221	16	11	13.179	6.763	155.806	0.294	17.000	14509.000	205	55.085	-3227.012	0	14509.000	808	224	151.928	9.330	1.949	0.513	0.571
58	2	213.000	1.414	212	212	214	921.000	222.500	920.997	222.500	4.243	920	222	2	1	2.257	1.128	0.000	1.000	2.236	426.000	214	0.000	-2.000	0	426.000	920	222	153.435	1.000	2.000	0.500	1.000
59	1	215.000	0.000	215	215	215	950.500	223.500	950.500	223.500	2.828	950	223	1	1	1.128	1.128	0.000	1.000	1.414	215.000	215	NaN	NaN	0	215.000	950	223	135.000	1.000	1.000	1.000	1.000
60	1	212.000	0.000	212	212	212	982.500	223.500	982.500	223.500	2.828	982	223	1	1	1.128	1.128	0.000	1.000	1.414	212.000	212	NaN	-640.011	0	212.000	982	223	135.000	1.000	1.000	1.000	1.000
61	84	201.679	5.191	199	191	219	934.179	233.571	934.188	233.573	51.941	927	226	13	14	14.826	7.214	46.557	0.391	17.804	16941.000	201	333.934	-33760.267	0	16941.000	927	240	51.843	11.511	2.055	0.487	0.627
62	5	223.000	4.472	218	218	229	711.900	230.100	711.883	230.111	11.314	710	228	4	4	4.094	1.555	45.000	0.491	5.000	1115.000	222	-27.598	797.662	0	1115.000	710	231	36.870	2.776	2.632	0.380	0.526
63	2	218.500	2.121	217	217	220	734.000	230.000	734.004	230.004	5.657	733	229	2	2	2.596	0.981	135.000	0.785	2.828	437.000	220	-36.285	1212.569	0	437.000	733	229	135.000	1.414	2.646	0.378	0.667
64	2	220.500	0.707	220	220	221	731.000	232.000	731.000	232.000	5.657	730	231	2	2	2.596	0.981	135.000	0.785	2.828	441.000	221	0.000	-2.000	0	441.000	730	231	135.000	1.414	2.646	0.378	0.667
65	1	217.000	0.000	217	217	217	789.500	231.500	789.500	231.500	2.828	789	231	1	1	1.128	1.128	0.000	1.000	1.414	217.000	217	NaN	-655.011	0	217.000	789	231	135.000	1.000	1.000	1.000	1.000
66	1	208.000	0.000	208	208	208	949.500	231.500	949.500	231.500	2.828	949	231	1	1	1.128	1.128	0.000	1.000	1.414	208.000	208	-26.464	620.011	0	208.000	949	231	135.000	1.000	1.000	1.000	1.000
67	2	194.000	2.828	192	192	196	978.000	232.500	978.005	232.500	4.243	977	232	2	1	2.257	1.128	0.000	1.000	2.236	388.000	196	-24.412	543.701	0	388.000	977	232	153.435	1.000	2.000	0.500	1.000
68	11	200.000	3.950	198	195	207	989.864	235.500	989.865	235.498	13.314	988	233	4	5	4.821	2.905	59.305	0.780	5.385	2200.000	198	-32.069	1405.416	0	2200.000	989	238	68.199	3.536	1.660	0.603	0.759
69	8	192.875	7.699	196	179	200	1028.125	235.375	1028.124	235.323	12.485	1027	233	2	5	5.328	1.912	92.103	0.645	5.385	1543.000	196	19.780	-899.647	0	1543.000	1027	233	111.801	2.000	2.787	0.359	0.800
70	2	212.500	3.536	210	210	215	792.500	235.000	792.500	234.994	4.828	792	234	1	2	2.257	1.128	90.000	1.000	2.236	425.000	215	-32.788	1049.240	0	425.000	792	234	116.565	1.000	2.000	0.500	1.000
71	6	215.000	4.472	207	207	220	821.167	236.167	821.183	236.172	12.485	819	234	4	4	2.844	2.686	134.999	0.484	4.472	1290.000	216	-29.871	1329.293	0	1290.000	821	234	116.565	3.797	1.059	0.944	0.545
72	6	196.167	1.941	195	194	199	968.667	235.333	968.669	235.329	8.485	967	234	3	3	3.140	2.433	45.000	1.000	3.606	1177.000	196	0.451	-1.438	0	1177.000	967	236	33.690	2.828	1.291	0.775	0.800
73	12	191.667	2.964	191	188	198	979.750	236.667	979.738	236.663	15.314	977	235	5	4	4.935	3.096	159.811	0.643	5.831	2300.000	191	NaN	-3945.628	0	2300.000	977	236	149.036	3.797	1.594	0.627	0.750
74	1	204.000	0.000	204	204	204	1067.500	235.500	1067.500	235.500	2.828	1067	235	1	1	1.128	1.128	0.000	1.000	1.414	204.000	204	NaN	NaN	0	204.000	1067	235	135.000	1.000	1.000	1.000	1.000
75	1	223.000	0.000	223	223	223	685.500	236.500	685.500	236.500	2.828	685	236	1	1	1.128	1.128	0.000	1.000	1.414	223.000	223	NaN	NaN	0	223.000	685	236	135.000	1.000	1.000	1.000	1.000
76	39	190.308	4.697	190	176	199	975.064	240.526	975.026	240.501	35.698	968	236	14	9	13.857	3.584	152.438	0.385	14.866	7422.000	190	-16.218	713.119	0	7422.000	968	239	160.346	5.299	3.867	0.259	0.605
77	5	196.800	1.643	198	195	198	954.100	237.900	954.100	237.899	9.899	952	237	4	2	3.702	1.720	15.482	0.641	4.472	984.000	198	NaN	-1619.290	0	984.000	952	239	26.565	2.000	2.152	0.465	0.714
78	1	213.000	0.000	213	213	213	824.500	238.500	824.500	238.500	2.828	824	238	1	1	1.128	1.128	0.000	1.000	1.414	213.000	213	NaN	-643.011	0	213.000	824	238	135.000	1.000	1.000	1.000	1.000
79	4	195.500	2.517	195	193	199	984.250	240.250	984.246	240.243	7.657	983	239	2	3	3.192	1.596	108.435	0.857	3.606	782.000	195	0.475	-0.961	0	782.000	983	239	123.690	2.000	2.000	0.500	0.800
80	2	179.500	0.707	179	179	180	1058.000	240.500	1058.001	240.500	4.243	1057	240	2	1	2.257	1.128	0.000	1.000	2.236	359.000	180	NaN	-544.773	0	359.000	1057	240	153.435	1.000	2.000	0.500	1.000
81	25	185.760	5.747	181	180	200	1057.420	243.780	1057.389	243.796	24.385	1054	240	9	7	8.212	3.876	27.955	0.528	10.817	4644.000	184	0.961	-0.174	0	4644.000	1054	246	33.690	5.358	2.119	0.472	0.667
82	7	199.857	4.413	200	194	206	962.500	242.500	962.511	242.510	8.485	961	241	3	3	3.772	2.363	135.000	1.000	4.243	1399.000	200	NaN	-127813.497	0	1399.000	961	241	135.000	2.828	1.596	0.626	0.875
83	1	203.000	0.000	203	203	203	740.500	242.500	740.500	242.500	2.828	740	242	1	1	1.128	1.128	0.000	1.000	1.414	203.000	203	-26.143	605.011	0	203.000	740	242	135.000	1.000	1.000	1.000	1.000
84	1	199.000	0.000	199	199	199	782.500	242.500	782.500	242.500	2.828	782	242	1	1	1.128	1.128	0.000	1.000	1.414	199.000	199	NaN	NaN	0	199.000	782	242	135.000	1.000	1.000	1.000	1.000
85	6	196.833	1.722	195	195	199	973.000	243.833	972.999	243.839	10.485	972	242	2	4	3.995	1.912	99.462	0.686	4.472	1181.000	198	NaN	-4871.390	0	1181.000	972	242	116.565	2.000	2.089	0.479	0.800
86	3	189.000	5.196	186	186	195	1048.167	242.833	1048.172	242.844	5.657	1047	242	2	2	2.365	1.615	135.000	1.000	2.828	567.000	186	0.707	-1.500	0	567.000	1047	242	135.000	2.000	1.464	0.683	0.857
87	1	184.000	0.000	184	184	184	1066.500	242.500	1066.500	242.500	2.828	1066	242	1	1	1.128	1.128	0.000	1.000	1.414	184.000	184	NaN	NaN	0	184.000	1066	242	135.000	1.000	1.000	1.000	1.000
88	3	184.333	1.155	185	183	185	1083.500	243.500	1083.501	243.500	6.243	1082	243	3	1	3.385	1.128	0.000	0.967	3.162	553.000	185	NaN	-855.479	0	553.000	1082	243	161.565	1.000	3.000	0.333	1.000
89	2	206.500	0.707	206	206	207	733.000	245.000	733.002	245.002	5.657	732	244	2	2	2.596	0.981	135.000	0.785	2.828	413.000	207	NaN	-1259.196	0	413.000	732	244	135.000	1.414	2.646	0.378	0.667
90	1	189.000	0.000	189	189	189	1048.500	246.500	1048.500	246.500	2.828	1048	246	1	1	1.128	1.128	0.000	1.000	1.414	189.000	189	-25.223	563.010	0	189.000	1048	246	135.000	1.000	1.000	1.000	1.000
91	2	218.000	0.000	218	218	218	747.500	250.000	747.500	250.000	4.828	747	249	1	2	2.257	1.128	90.000	1.000	2.236	436.000	218	NaN	-658.011	0	436.000	747	249	116.565	1.000	2.000	0.500	1.000
92	8	183.875	10.288	195	169	196	1059.375	251.625	1059.332	251.558	14.728	1057	249	4	5	4.880	2.087	124.867	0.463	5.831	1471.000	182	6.337	-175.473	0	1471.000	1058	249	120.964	3.336	2.338	0.428	0.552
93	27	193.444	4.577	195	184	201	1074.130	254.426	1074.122	254.428	31.456	1068	249	10	11	12.659	2.716	129.389	0.343	14.213	5223.000	194	-21.349	938.042	0	5223.000	1068	249	129.289	4.091	4.662	0.215	0.568
94	3	221.667	3.215	218	218	224	668.500	250.833	668.491	250.828	7.071	667	250	3	2	3.213	1.189	151.845	0.754	3.606	665.000	223	-30.468	875.789	0	665.000	667	250	146.310	1.790	2.702	0.370	0.667
95	1	216.000	0.000	216	216	216	664.500	251.500	664.500	251.500	2.828	664	251	1	1	1.128	1.128	0.000	1.000	1.414	216.000	216	NaN	NaN	0	216.000	664	251	135.000	1.000	1.000	1.000	1.000
96	18	181.111	5.508	174	174	192	1085.278	254.500	1085.269	254.525	18.971	1083	251	5	7	6.721	3.410	62.329	0.629	7.810	3260.000	181	NaN	-8449.644	0	3260.000	1083	258	50.194	4.428	1.971	0.507	0.720
97	1	218.000	0.000	218	218	218	914.500	252.500	914.500	252.500	2.828	914	252	1	1	1.128	1.128	0.000	1.000	1.414	218.000	218	-27.094	650.011	0	218.000	914	252	135.000	1.000	1.000	1.000	1.000
98	1	206.000	0.000	206	206	206	744.500	253.500	744.500	253.500	2.828	744	253	1	1	1.128	1.128	0.000	1.000	1.414	206.000	206	NaN	-622.011	0	206.000	744	253	135.000	1.000	1.000	1.000	1.000
99	2	221.500	3.536	219	219	224	930.500	254.000	930.500	254.005	4.828	930	253	1	2	2.257	1.128	90.000	1.000	2.236	443.000	224	NaN	-1553.307	0	443.000	930	253	116.565	1.000	2.000	0.500	1.000
100	1	210.000	0.000	210	210	210	942.500	253.500	942.500	253.500	2.828	942	253	1	1	1.128	1.128	0.000	1.000	1.414	210.000	210	-26.591	626.011	0	210.000	942	253	135.000	1.000	1.000	1.000	1.000
101	7	218.857	4.180	214	214	226	934.929	256.214	934.918	256.222	12.485	933	254	3	4	3.830	2.327	65.457	0.564	5.000	1532.000	219	-30.886	1031.273	0	1532.000	933	258	53.130	3.000	1.646	0.608	0.737
102	2	212.000	2.828	210	210	214	944.500	255.000	944.500	255.004	4.828	944	254	1	2	2.257	1.128	90.000	1.000	2.236	424.000	214	0.000	-2.000	0	424.000	944	254	116.565	1.000	2.000	0.500	1.000
103	17	213.647	5.722	206	206	223	739.206	257.382	739.170	257.393	18.971	735	255	7	5	6.048	3.579	20.852	0.594	7.616	3632.000	214	NaN	-458812.878	0	3632.000	735	259	23.199	4.439	1.690	0.592	0.680
104	2	195.500	0.707	195	195	196	1020.000	255.500	1019.999	255.500	4.243	1019	255	2	1	2.257	1.128	0.000	1.000	2.236	391.000	196	NaN	-1181.034	0	391.000	1019	255	153.435	1.000	2.000	0.500	1.000
105	2	213.500	0.707	213	213	214	941.500	257.000	941.500	256.998	4.828	941	256	1	2	2.257	1.128	90.000	1.000	2.236	427.000	214	-37.587	1261.187	0	427.000	941	256	116.565	1.000	2.000	0.500	1.000
106	36	190.056	6.122	187	174	204	1098.750	261.222	1098.795	261.209	30.627	1094	257	10	7	9.705	4.723	163.801	0.482	10.817	6842.000	189	-16.705	497.188	0	6842.000	1095	258	146.310	6.550	2.055	0.487	0.686
107	10	203.800	3.615	203	199	210	838.100	260.100	838.108	260.096	13.314	836	258	4	5	5.017	2.538	57.222	0.709	5.831	2038.000	203	-29.376	894.330	0	2038.000	837	263	59.036	3.336	1.977	0.506	0.714
108	694	205.853	5.954	204	192	236	942.516	286.001	942.546	285.900	312.617	912	258	51	64	48.939	18.056	116.559	0.089	66.310	142862.000	205	0.512	27.812	0	142862.000	926	261	113.085	34.882	2.710	0.369	0.390
109	18	176.222	4.918	179	164	182	1065.111	260.389	1065.103	260.378	15.556	1062	258	6	5	6.169	3.715	152.010	0.935	6.708	3172.000	178	-11.678	482.245	0	3172.000	1062	259	153.435	4.428	1.661	0.602	0.783
110	4	220.750	5.123	215	215	226	541.000	260.000	541.010	260.002	5.657	540	259	2	2	2.257	2.257	0.000	1.000	2.828	883.000	224	-26.599	803.558	0	883.000	540	259	135.000	2.000	1.000	1.000	1.000
111	1	222.000	0.000	222	222	222	927.500	259.500	927.500	259.500	2.828	927	259	1	1	1.128	1.128	0.000	1.000	1.414	222.000	222	NaN	-670.011	0	222.000	927	259	135.000	1.000	1.000	1.000	1.000
112	1	220.000	0.000	220	220	220	515.500	260.500	515.500	260.500	2.828	515	260	1	1	1.128	1.128	0.000	1.000	1.414	220.000	220	NaN	-664.011	0	220.000	515	260	135.000	1.000	1.000	1.000	1.000
113	2	225.000	2.828	223	223	227	518.500	261.000	518.500	260.995	4.828	518	260	1	2	2.257	1.128	90.000	1.000	2.236	450.000	227	-35.557	1191.826	0	450.000	518	260	116.565	1.000	2.000	0.500	1.000
114	18	200.444	8.290	200	185	219	843.000	263.556	843.022	263.530	18.728	840	261	6	5	6.697	3.422	42.837	0.645	7.810	3608.000	199	14.546	-517.868	0	3608.000	840	266	39.806	4.721	1.957	0.511	0.750
115	1	221.000	0.000	221	221	221	733.500	262.500	733.500	262.500	2.828	733	262	1	1	1.128	1.128	0.000	1.000	1.414	221.000	221	-27.280	659.011	0	221.000	733	262	135.000	1.000	1.000	1.000	1.000
116	1	181.000	0.000	181	181	181	1071.500	262.500	1071.500	262.500	2.828	1071	262	1	1	1.128	1.128	0.000	1.000	1.414	181.000	181	NaN	NaN	0	181.000	1071	262	135.000	1.000	1.000	1.000	1.000
117	1	224.000	0.000	224	224	224	949.500	263.500	949.500	263.500	2.828	949	263	1	1	1.128	1.128	0.000	1.000	1.414	224.000	224	NaN	NaN	0	224.000	949	263	135.000	1.000	1.000	1.000	1.000
118	25	216.280	4.392	217	207	225	954.180	265.500	954.189	265.511	19.314	951	263	7	5	7.051	4.514	148.014	0.842	8.602	5407.000	217	5387.763	-1542502.432	0	5407.000	951	263	144.462	5.000	1.562	0.640	0.833
119	82	205.000	7.323	198	194	224	971.585	268.927	971.545	268.994	62.083	965	263	15	16	14.152	7.377	40.509	0.267	19.416	16810.000	203	-2.798	125.203	0	16810.000	969	279	55.491	11.627	1.918	0.521	0.560
120	1	186.000	0.000	186	186	186	1053.500	263.500	1053.500	263.500	2.828	1053	263	1	1	1.128	1.128	0.000	1.000	1.414	186.000	186	-25.021	554.010	0	186.000	1053	263	135.000	1.000	1.000	1.000	1.000
121	1	201.000	0.000	201	201	201	1076.500	263.500	1076.500	263.500	2.828	1076	263	1	1	1.128	1.128	0.000	1.000	1.414	201.000	201	NaN	-607.010	0	201.000	1076	263	135.000	1.000	1.000	1.000	1.000
122	1	211.000	0.000	211	211	211	512.500	264.500	512.500	264.500	2.828	512	264	1	1	1.128	1.128	0.000	1.000	1.414	211.000	211	NaN	NaN	0	211.000	512	264	135.000	1.000	1.000	1.000	1.000
123	2	222.500	0.707	222	222	223	514.500	265.000	514.500	265.001	4.828	514	264	1	2	2.257	1.128	90.000	1.000	2.236	445.000	223	-27.304	661.272	0	445.000	514	264	116.565	1.000	2.000	0.500	1.000
124	1	222.000	0.000	222	222	222	456.500	265.500	456.500	265.500	2.828	456	265	1	1	1.128	1.128	0.000	1.000	1.414	222.000	222	-27.342	662.011	0	222.000	456	265	135.000	1.000	1.000	1.000	1.000
125	1	208.000	0.000	208	208	208	730.500	265.500	730.500	265.500	2.828	730	265	1	1	1.128	1.128	0.000	1.000	1.414	208.000	208	NaN	-628.011	0	208.000	730	265	135.000	1.000	1.000	1.000	1.000
126	3	200.333	3.215	198	198	204	1010.167	266.500	1010.169	266.499	7.657	1009	265	2	3	3.213	1.189	118.155	0.643	3.606	601.000	199	NaN	-2571.893	0	601.000	1009	265	123.690	1.790	2.702	0.370	0.667
127	4	189.000	10.488	176	176	198	1105.000	266.250	1104.994	266.284	8.485	1104	265	2	3	2.887	1.764	104.872	0.698	3.606	756.000	197	-11.598	216.290	0	756.000	1104	265	123.690	2.000	1.637	0.611	0.727
128	6	218.167	6.969	208	208	228	736.167	267.333	736.169	267.345	8.485	735	266	3	3	2.930	2.607	26.565	1.000	3.606	1309.000	219	NaN	-2686.572	0	1309.000	735	266	146.310	3.000	1.124	0.890	0.800
129	4	193.000	2.309	191	191	195	1072.750	267.000	1072.753	267.005	8.485	1071	266	3	2	2.887	1.764	165.128	0.698	3.606	772.000	195	0.000	-1.967	0	772.000	1071	266	146.310	2.000	1.637	0.611	0.727
130	12	193.250	2.927	193	189	198	1050.417	269.083	1050.406	269.081	15.556	1048	267	5	4	4.729	3.231	162.186	0.623	5.385	2319.000	193	NaN	-8209.666	0	2319.000	1048	268	158.199	4.000	1.464	0.683	0.706
131	2	221.000	4.243	218	218	224	746.000	269.000	745.994	268.994	5.657	745	268	2	2	2.596	0.981	135.000	0.785	2.828	442.000	224	-33.050	1074.493	0	442.000	745	268	135.000	1.414	2.646	0.378	0.667
132	27	213.741	3.696	211	207	225	982.981	273.685	982.996	273.680	40.042	979	268	8	11	6.934	4.958	132.842	0.212	11.402	5771.000	214	-33.416	1348.912	0	5771.000	984	268	105.255	7.421	1.399	0.715	0.446
133	37	194.757	3.523	196	187	203	1043.284	271.284	1043.291	271.302	24.142	1040	268	7	7	7.351	6.408	28.377	0.798	9.220	7206.000	195	-32.377	1462.433	0	7206.000	1040	275	40.601	6.908	1.147	0.872	0.841
134	17	197.353	2.523	197	194	202	1093.324	270.147	1093.308	270.137	22.385	1088	268	9	5	8.347	2.593	158.487	0.426	9.849	3355.000	197	-44.013	3108.232	0	3355.000	1088	268	156.038	3.582	3.219	0.311	0.607
135	1	199.000	0.000	199	199	199	916.500	269.500	916.500	269.500	2.828	916	269	1	1	1.128	1.128	0.000	1.000	1.414	199.000	199	NaN	-601.010	0	199.000	916	269	135.000	1.000	1.000	1.000	1.000
136	1	190.000	0.000	190	190	190	1054.500	269.500	1054.500	269.500	2.828	1054	269	1	1	1.128	1.128	0.000	1.000	1.414	190.000	190	NaN	NaN	0	190.000	1054	269	135.000	1.000	1.000	1.000	1.000
137	1	193.000	0.000	193	193	193	1057.500	269.500	1057.500	269.500	2.828	1057	269	1	1	1.128	1.128	0.000	1.000	1.414	193.000	193	-25.489	575.010	0	193.000	1057	269	135.000	1.000	1.000	1.000	1.000
138	1	216.000	0.000	216	216	216	683.500	270.500	683.500	270.500	2.828	683	270	1	1	1.128	1.128	0.000	1.000	1.414	216.000	216	-26.969	644.011	0	216.000	683	270	135.000	1.000	1.000	1.000	1.000
139	9	211.333	4.610	217	205	217	841.944	271.500	841.930	271.500	12.485	839	270	5	3	4.634	2.473	10.685	0.726	5.385	1902.000	211	836.621	-130567.585	0	1902.000	839	272	21.801	3.000	1.874	0.534	0.750
140	2	218.000	1.414	217	217	219	957.500	271.000	957.500	271.003	4.828	957	270	1	2	2.257	1.128	90.000	1.000	2.236	436.000	219	-37.285	1256.417	0	436.000	957	270	116.565	1.000	2.000	0.500	1.000
141	70	191.086	4.925	194	170	199	1069.029	274.429	1069.006	274.418	57.012	1062	270	15	10	12.347	7.219	16.271	0.271	15.297	13376.000	192	59.060	-4471.847	0	13376.000	1062	272	168.690	9.417	1.710	0.585	0.625
142	33	211.182	6.116	205	200	226	950.288	276.955	950.276	276.939	38.627	947	271	6	13	10.790	3.894	95.927	0.278	13.153	6969.000	210	-11.442	473.408	0	6969.000	948	271	98.746	5.388	2.771	0.361	0.600
143	32	186.750	3.455	186	182	196	1054.531	275.312	1054.512	275.318	28.627	1050	271	8	8	6.749	6.037	38.312	0.491	9.220	5976.000	186	NaN	-7709.653	0	5976.000	1050	278	40.601	7.894	1.118	0.894	0.646
144	10	209.000	5.518	206	204	223	644.700	274.400	644.694	274.410	13.314	642	273	5	3	4.766	2.671	168.823	0.709	5.385	2090.000	208	-22.593	772.563	0	2090.000	642	274	158.199	3.000	1.784	0.560	0.769
145	4	221.000	1.826	219	219	223	677.250	275.000	677.248	275.009	9.657	676	273	2	4	3.969	1.283	72.391	0.539	4.472	884.000	222	-36.337	1219.504	0	884.000	676	277	63.435	1.900	3.093	0.323	0.667
146	31	200.032	5.535	197	192	211	1084.306	275.532	1084.285	275.540	25.556	1081	273	8	7	7.631	5.172	32.027	0.596	9.220	6201.000	198	854.940	-107067.085	0	6201.000	1082	280	49.399	6.723	1.475	0.678	0.721
147	2	222.000	4.243	219	219	225	638.000	274.500	637.993	274.500	4.243	637	274	2	1	2.257	1.128	0.000	1.000	2.236	444.000	225	NaN	-759.254	0	444.000	637	274	153.435	1.000	2.000	0.500	1.000
148	1	192.000	0.000	192	192	192	1090.500	274.500	1090.500	274.500	2.828	1090	274	1	1	1.128	1.128	0.000	1.000	1.414	192.000	192	NaN	NaN	0	192.000	1090	274	135.000	1.000	1.000	1.000	1.000
149	1	204.000	0.000	204	204	204	764.500	275.500	764.500	275.500	2.828	764	275	1	1	1.128	1.128	0.000	1.000	1.414	204.000	204	NaN	NaN	0	204.000	764	275	135.000	1.000	1.000	1.000	1.000
150	1	193.000	0.000	193	193	193	1090.500	276.500	1090.500	276.500	2.828	1090	276	1	1	1.128	1.128	0.000	1.000	1.414	193.000	193	NaN	-583.010	0	193.000	1090	276	135.000	1.000	1.000	1.000	1.000
151	32	199.594	6.380	195	194	218	1098.250	280.094	1098.307	280.087	32.042	1094	276	10	9	6.780	6.009	14.293	0.392	10.817	6387.000	197	-12.918	466.644	0	6387.000	1095	285	33.690	8.255	1.128	0.886	0.552
152	52	188.115	3.323	189	181	197	1069.308	283.769	1069.331	283.763	42.527	1064	277	11	12	11.433	5.791	31.389	0.361	15.000	9782.000	189	312.237	-42041.669	0	9782.000	1065	289	53.130	7.775	1.974	0.506	0.627
153	49	209.265	6.664	204	200	228	629.663	282.929	629.652	282.977	48.770	624	278	9	11	9.886	6.311	96.946	0.259	12.083	10254.000	207	4.583	-156.328	0	10254.000	628	289	65.556	9.000	1.566	0.638	0.616
154	4	208.500	5.802	204	204	217	943.000	279.000	943.009	279.005	5.657	942	278	2	2	2.257	2.257	0.000	1.000	2.828	834.000	207	-22.964	653.231	0	834.000	942	278	135.000	2.000	1.000	1.000	1.000
155	3	218.667	4.726	215	215	224	723.500	279.833	723.489	279.841	7.071	722	279	3	2	3.213	1.189	28.155	0.754	3.606	656.000	217	0.567	-1.500	0	656.000	722	281	33.690	1.790	2.702	0.370	0.667
156	1	221.000	0.000	221	221	221	688.500	280.500	688.500	280.500	2.828	688	280	1	1	1.128	1.128	0.000	1.000	1.414	221.000	221	NaN	-667.011	0	221.000	688	280	135.000	1.000	1.000	1.000	1.000
157	1	219.000	0.000	219	219	219	691.500	280.500	691.500	280.500	2.828	691	280	1	1	1.128	1.128	0.000	1.000	1.414	219.000	219	NaN	-661.011	0	219.000	691	280	135.000	1.000	1.000	1.000	1.000
158	1	215.000	0.000	215	215	215	710.500	280.500	710.500	280.500	2.828	710	280	1	1	1.128	1.128	0.000	1.000	1.414	215.000	215	NaN	-649.011	0	215.000	710	280	135.000	1.000	1.000	1.000	1.000
159	8	207.875	3.980	203	203	214	753.000	281.000	752.996	281.000	9.657	751	280	4	2	4.514	2.257	0.000	1.000	4.472	1663.000	209	NaN	-199713.181	0	1663.000	751	280	153.435	2.000	2.000	0.500	1.000
160	1	221.000	0.000	221	221	221	960.500	280.500	960.500	280.500	2.828	960	280	1	1	1.128	1.128	0.000	1.000	1.414	221.000	221	-27.280	659.011	0	221.000	960	280	135.000	1.000	1.000	1.000	1.000
161	5	185.800	1.643	185	184	188	1077.100	281.300	1077.096	281.297	7.657	1076	280	2	3	3.144	2.025	108.435	1.000	3.606	929.000	185	NaN	-1525.884	0	929.000	1076	280	123.690	2.000	1.553	0.644	0.909
162	11	184.182	3.920	184	177	191	1084.136	282.591	1084.137	282.590	13.314	1082	280	4	5	5.135	2.728	45.682	0.780	5.831	2026.000	184	NaN	-1614.197	0	2026.000	1083	285	59.036	3.536	1.883	0.531	0.759
163	2	219.500	4.950	216	216	223	680.000	283.000	679.992	283.008	5.657	679	282	2	2	2.596	0.981	45.000	0.785	2.828	439.000	223	NaN	-1981.530	0	439.000	679	284	45.000	1.414	2.646	0.378	0.667
164	3	211.667	2.887	210	210	215	945.167	283.167	945.169	283.169	5.657	944	282	2	2	2.365	1.615	45.000	1.000	2.828	635.000	210	-39.505	1540.328	0	635.000	944	284	45.000	2.000	1.464	0.683	0.857
165	1	171.000	0.000	171	171	171	1138.500	282.500	1138.500	282.500	2.828	1138	282	1	1	1.128	1.128	0.000	1.000	1.414	171.000	171	-23.989	509.009	0	171.000	1138	282	135.000	1.000	1.000	1.000	1.000
166	2	216.000	1.414	215	215	217	604.000	285.000	604.002	284.998	5.657	603	284	2	2	2.596	0.981	45.000	0.785	2.828	432.000	217	-26.690	635.124	0	432.000	603	286	45.000	1.414	2.646	0.378	0.667
167	1	219.000	0.000	219	219	219	675.500	284.500	675.500	284.500	2.828	675	284	1	1	1.128	1.128	0.000	1.000	1.414	219.000	219	NaN	NaN	0	219.000	675	284	135.000	1.000	1.000	1.000	1.000
168	9	222.333	2.784	224	216	225	687.944	287.167	687.946	287.177	14.728	686	284	4	5	4.253	2.694	97.628	0.521	5.385	2001.000	223	-47.363	2856.442	0	2001.000	688	284	111.801	3.881	1.579	0.633	0.600
169	1	216.000	0.000	216	216	216	981.500	284.500	981.500	284.500	2.828	981	284	1	1	1.128	1.128	0.000	1.000	1.414	216.000	216	-26.969	644.011	0	216.000	981	284	135.000	1.000	1.000	1.000	1.000
170	1	216.000	0.000	216	216	216	983.500	284.500	983.500	284.500	2.828	983	284	1	1	1.128	1.128	0.000	1.000	1.414	216.000	216	NaN	NaN	0	216.000	983	284	135.000	1.000	1.000	1.000	1.000
171	1	194.000	0.000	194	194	194	1049.500	284.500	1049.500	284.500	2.828	1049	284	1	1	1.128	1.128	0.000	1.000	1.414	194.000	194	NaN	-586.010	0	194.000	1049	284	135.000	1.000	1.000	1.000	1.000
172	67	205.179	4.348	204	195	214	1056.664	293.187	1056.675	293.231	41.456	1053	284	9	16	14.467	5.897	102.774	0.490	16.125	13747.000	205	-17.965	945.786	0	13747.000	1056	284	97.125	8.176	2.453	0.408	0.684
173	3	180.667	1.155	180	180	182	1139.500	284.500	1139.504	284.500	6.243	1138	284	3	1	3.385	1.128	0.000	0.967	3.162	542.000	180	NaN	-554.122	0	542.000	1138	284	161.565	1.000	3.000	0.333	1.000
174	102	196.225	4.903	195	182	218	1026.039	291.598	1026.012	291.632	74.569	1017	285	15	16	13.334	9.739	122.097	0.231	18.028	20015.000	195	8.910	-432.762	0	20015.000	1018	286	123.690	14.004	1.369	0.730	0.575
175	5	224.000	3.240	226	220	227	516.100	287.100	516.107	287.091	9.071	515	286	3	3	3.316	1.920	45.000	0.764	4.243	1120.000	226	NaN	-2293.651	0	1120.000	515	289	45.000	2.828	1.727	0.579	0.714
176	2	217.000	5.657	213	213	221	674.500	287.000	674.500	287.009	4.828	674	286	1	2	2.257	1.128	90.000	1.000	2.236	434.000	221	NaN	-827.396	0	434.000	674	286	116.565	1.000	2.000	0.500	1.000
177	6	217.500	2.074	219	214	219	963.500	287.833	963.510	287.839	11.899	961	286	4	4	4.361	1.752	142.466	0.532	5.657	1305.000	219	NaN	-1467.645	0	1305.000	961	286	135.000	2.828	2.489	0.402	0.600
178	2	194.500	2.121	193	193	196	1081.000	286.500	1080.997	286.500	4.243	1080	286	2	1	2.257	1.128	0.000	1.000	2.236	389.000	196	0.000	-2.000	0	389.000	1080	286	153.435	1.000	2.000	0.500	1.000
179	14	203.286	9.817	191	191	219	1095.357	289.429	1095.312	289.473	19.556	1093	286	5	7	6.099	2.923	57.616	0.460	7.616	2846.000	204	-2.718	79.727	0	2846.000	1094	293	66.801	4.005	2.087	0.479	0.622
180	2	212.000	2.828	210	210	214	1113.000	286.500	1112.995	286.500	4.243	1112	286	2	1	2.257	1.128	0.000	1.000	2.236	424.000	214	-25.621	597.564	0	424.000	1112	286	153.435	1.000	2.000	0.500	1.000
181	1	222.000	0.000	222	222	222	695.500	287.500	695.500	287.500	2.828	695	287	1	1	1.128	1.128	0.000	1.000	1.414	222.000	222	NaN	-670.011	0	222.000	695	287	135.000	1.000	1.000	1.000	1.000
182	1	194.000	0.000	194	194	194	1034.500	287.500	1034.500	287.500	2.828	1034	287	1	1	1.128	1.128	0.000	1.000	1.414	194.000	194	-25.555	578.010	0	194.000	1034	287	135.000	1.000	1.000	1.000	1.000
183	241	198.739	7.067	195	185	229	1074.604	301.529	1074.549	301.577	144.066	1059	287	33	29	21.234	14.451	3.136	0.146	33.061	47896.000	197	4.053	-97.033	0	47896.000	1059	305	3.468	24.611	1.469	0.681	0.446
184	8	197.375	2.066	195	195	201	1103.750	288.250	1103.757	288.246	13.899	1101	287	6	3	5.841	1.744	25.264	0.520	6.708	1579.000	198	NaN	-2989.885	0	1579.000	1101	290	26.565	2.685	3.349	0.299	0.667
185	1	224.000	0.000	224	224	224	676.500	288.500	676.500	288.500	2.828	676	288	1	1	1.128	1.128	0.000	1.000	1.414	224.000	224	NaN	-676.011	0	224.000	676	288	135.000	1.000	1.000	1.000	1.000
186	2	216.000	8.485	210	210	222	1036.500	289.000	1036.500	289.013	4.828	1036	288	1	2	2.257	1.128	90.000	1.000	2.236	432.000	222	0.000	-2.000	0	432.000	1036	288	116.565	1.000	2.000	0.500	1.000
187	1	215.000	0.000	215	215	215	1041.500	288.500	1041.500	288.500	2.828	1041	288	1	1	1.128	1.128	0.000	1.000	1.414	215.000	215	NaN	NaN	0	215.000	1041	288	135.000	1.000	1.000	1.000	1.000
188	1	215.000	0.000	215	215	215	1043.500	288.500	1043.500	288.500	2.828	1043	288	1	1	1.128	1.128	0.000	1.000	1.414	215.000	215	NaN	NaN	0	215.000	1043	288	135.000	1.000	1.000	1.000	1.000
189	2	187.000	2.828	185	185	189	1051.000	288.500	1050.994	288.500	4.243	1050	288	2	1	2.257	1.128	0.000	1.000	2.236	374.000	189	-31.838	966.554	0	374.000	1050	288	153.435	1.000	2.000	0.500	1.000
190	10	185.100	3.542	186	181	192	1145.100	289.900	1145.110	289.909	14.728	1143	288	4	5	4.401	2.893	69.818	0.579	5.385	1851.000	186	NaN	-3508.727	0	1851.000	1144	288	111.801	3.797	1.522	0.657	0.645
191	1	219.000	0.000	219	219	219	1155.500	288.500	1155.500	288.500	2.828	1155	288	1	1	1.128	1.128	0.000	1.000	1.414	219.000	219	NaN	NaN	0	219.000	1155	288	135.000	1.000	1.000	1.000	1.000
192	19	216.474	3.762	215	210	223	522.763	296.553	522.755	296.560	33.799	520	289	5	14	9.063	2.669	76.835	0.209	14.142	4113.000	217	NaN	-3109.666	0	4113.000	523	303	81.870	4.654	3.396	0.295	0.437
193	1	222.000	0.000	222	222	222	759.500	289.500	759.500	289.500	2.828	759	289	1	1	1.128	1.128	0.000	1.000	1.414	222.000	222	NaN	-670.011	0	222.000	759	289	135.000	1.000	1.000	1.000	1.000
194	3	221.000	1.732	222	219	222	970.833	290.167	970.835	290.165	5.657	970	289	2	2	2.365	1.615	135.000	1.000	2.828	663.000	222	-32.204	942.411	0	663.000	970	289	135.000	2.000	1.464	0.683	0.857
195	2	214.000	4.243	211	211	217	1040.000	290.000	1039.993	289.993	5.657	1039	289	2	2	2.596	0.981	135.000	0.785	2.828	428.000	217	NaN	-1634.743	0	428.000	1039	289	135.000	1.414	2.646	0.378	0.667
196	30	219.333	6.348	222	207	232	534.767	295.700	534.798	295.731	41.698	531	290	7	12	8.398	4.548	109.938	0.217	12.649	6580.000	220	-15.844	585.668	0	6580.000	531	290	108.435	6.793	1.846	0.542	0.462
197	6	220.000	3.633	222	214	223	511.333	292.500	511.333	292.507	9.899	510	291	3	3	2.979	2.564	90.000	0.769	3.606	1320.000	222	NaN	-1841.950	0	1320.000	510	291	123.690	3.000	1.162	0.861	0.750
198	6	220.833	3.061	222	215	223	683.000	292.000	682.997	291.996	9.071	681	291	4	2	3.988	1.916	18.435	0.916	4.472	1325.000	222	-1.206	0.030	0	1325.000	681	293	26.565	2.000	2.082	0.480	0.857
199	101	184.990	4.612	186	178	204	1151.262	297.827	1151.209	297.830	62.326	1143	291	17	13	14.328	8.975	10.613	0.327	18.385	18684.000	185	-9.147	483.597	0	18684.000	1143	304	22.380	12.335	1.596	0.626	0.639
200	1	218.000	0.000	218	218	218	749.500	292.500	749.500	292.500	2.828	749	292	1	1	1.128	1.128	0.000	1.000	1.414	218.000	218	NaN	-658.011	0	218.000	749	292	135.000	1.000	1.000	1.000	1.000
201	1	218.000	0.000	218	218	218	818.500	292.500	818.500	292.500	2.828	818	292	1	1	1.128	1.128	0.000	1.000	1.414	218.000	218	-27.094	650.011	0	218.000	818	292	135.000	1.000	1.000	1.000	1.000
202	1	220.000	0.000	220	220	220	969.500	292.500	969.500	292.500	2.828	969	292	1	1	1.128	1.128	0.000	1.000	1.414	220.000	220	NaN	NaN	0	220.000	969	292	135.000	1.000	1.000	1.000	1.000
203	2	197.000	0.000	197	197	197	1014.000	292.500	1014.000	292.500	4.243	1013	292	2	1	2.257	1.128	0.000	1.000	2.236	394.000	197	-25.753	587.010	0	394.000	1013	292	153.435	1.000	2.000	0.500	1.000
204	2	203.500	3.536	201	201	206	1046.500	293.000	1046.500	293.005	4.828	1046	292	1	2	2.257	1.128	90.000	1.000	2.236	407.000	206	0.000	-2.000	0	407.000	1046	292	116.565	1.000	2.000	0.500	1.000
205	1	201.000	0.000	201	201	201	545.500	293.500	545.500	293.500	2.828	545	293	1	1	1.128	1.128	0.000	1.000	1.414	201.000	201	NaN	NaN	0	201.000	545	293	135.000	1.000	1.000	1.000	1.000
206	1	224.000	0.000	224	224	224	761.500	293.500	761.500	293.500	2.828	761	293	1	1	1.128	1.128	0.000	1.000	1.414	224.000	224	NaN	-676.011	0	224.000	761	293	135.000	1.000	1.000	1.000	1.000
207	67	207.910	5.859	208	189	219	1116.381	298.246	1116.373	298.284	54.426	1109	293	17	13	14.348	5.946	149.390	0.284	20.000	13930.000	208	-5.837	249.923	0	13930.000	1110	294	143.130	9.786	2.413	0.414	0.500
208	495	204.438	4.583	203	191	226	580.755	306.199	580.836	306.223	218.149	561	294	38	29	31.067	20.287	153.112	0.131	43.829	101197.000	204	3.391	-170.336	0	101197.000	563	297	145.222	26.163	1.531	0.653	0.615
209	9	217.556	9.235	219	201	227	611.944	295.944	611.954	295.948	11.314	610	294	4	4	3.794	3.020	176.830	0.884	4.472	1958.000	219	-0.665	-0.887	0	1958.000	610	295	153.435	4.000	1.256	0.796	0.692
210	1	199.000	0.000	199	199	199	1012.500	294.500	1012.500	294.500	2.828	1012	294	1	1	1.128	1.128	0.000	1.000	1.414	199.000	199	NaN	-601.010	0	199.000	1012	294	135.000	1.000	1.000	1.000	1.000
211	5	224.000	2.345	222	222	227	548.700	295.900	548.693	295.897	9.899	547	295	4	2	3.713	1.715	173.953	0.641	4.472	1120.000	223	0.356	-1.630	0	1120.000	547	295	153.435	2.000	2.165	0.462	0.667
212	1	212.000	0.000	212	212	212	817.500	295.500	817.500	295.500	2.828	817	295	1	1	1.128	1.128	0.000	1.000	1.414	212.000	212	-26.718	632.011	0	212.000	817	295	135.000	1.000	1.000	1.000	1.000
213	20	187.700	3.181	188	181	196	1092.650	297.750	1092.670	297.760	17.556	1089	296	7	4	7.289	3.494	168.460	0.815	7.616	3754.000	188	299.376	-41447.840	0	3754.000	1089	296	156.801	4.000	2.086	0.479	0.833
214	1	228.000	0.000	228	228	228	510.500	297.500	510.500	297.500	2.828	510	297	1	1	1.128	1.128	0.000	1.000	1.414	228.000	228	-27.710	680.012	0	228.000	510	297	135.000	1.000	1.000	1.000	1.000
215	3	214.667	2.082	213	213	217	539.833	298.167	539.831	298.168	5.657	539	297	2	2	2.365	1.615	135.000	1.000	2.828	644.000	214	-31.411	902.968	0	644.000	539	297	135.000	2.000	1.464	0.683	0.857
216	5	202.000	3.464	199	199	207	560.500	298.500	560.496	298.491	8.485	559	297	3	3	2.523	2.523	0.000	0.873	3.162	1010.000	201	0.620	-1.051	0	1010.000	560	297	108.435	2.828	1.000	1.000	0.714
217	1	223.000	0.000	223	223	223	891.500	297.500	891.500	297.500	2.828	891	297	1	1	1.128	1.128	0.000	1.000	1.414	223.000	223	-27.403	665.011	0	223.000	891	297	135.000	1.000	1.000	1.000	1.000
218	3	208.000	6.083	204	204	215	546.833	298.833	546.844	298.829	5.657	546	298	2	2	2.365	1.615	45.000	1.000	2.828	624.000	205	NaN	-7513.969	0	624.000	546	300	45.000	2.000	1.464	0.683	0.857
219	2	194.000	0.000	194	194	194	1037.000	298.500	1037.000	298.500	4.243	1036	298	2	1	2.257	1.128	0.000	1.000	2.236	388.000	194	NaN	-1169.020	0	388.000	1036	298	153.435	1.000	2.000	0.500	1.000
220	2	217.500	0.707	217	217	218	364.500	300.000	364.500	299.999	4.828	364	299	1	2	2.257	1.128	90.000	1.000	2.236	435.000	218	-26.993	646.272	0	435.000	364	299	116.565	1.000	2.000	0.500	1.000
221	1	229.000	0.000	229	229	229	501.500	299.500	501.500	299.500	2.828	501	299	1	1	1.128	1.128	0.000	1.000	1.414	229.000	229	NaN	-691.012	0	229.000	501	299	135.000	1.000	1.000	1.000	1.000
222	10	221.900	3.381	225	218	227	505.800	300.600	505.799	300.602	13.899	503	299	5	4	3.836	3.319	5.310	0.650	5.385	2219.000	222	-36.533	1460.076	0	2219.000	503	301	21.801	4.000	1.156	0.865	0.690
223	65	222.092	5.246	220	211	233	514.438	308.238	514.437	308.240	62.083	509	299	12	18	15.178	5.453	116.575	0.212	20.125	14436.000	222	-14.000	687.952	0	14436.000	509	299	116.565	9.117	2.784	0.359	0.480
224	3	222.333	2.082	220	220	224	756.167	300.167	756.164	300.170	5.657	755	299	2	2	2.365	1.615	45.000	1.000	2.828	667.000	223	NaN	-1074.591	0	667.000	755	301	45.000	2.000	1.464	0.683	0.857
225	30	195.900	4.551	196	188	207	1044.467	302.067	1044.456	302.066	30.627	1040	299	8	6	7.844	4.869	169.713	0.402	9.434	5877.000	196	-25.417	836.973	0	5877.000	1040	300	147.995	6.000	1.611	0.621	0.690
226	93	216.538	6.537	222	195	229	534.618	308.124	534.587	308.141	102.468	522	300	25	15	17.686	6.695	16.067	0.111	25.710	20138.000	218	-13.014	471.713	0	20138.000	522	310	13.496	13.562	2.642	0.379	0.367
227	1	219.000	0.000	219	219	219	553.500	300.500	553.500	300.500	2.828	553	300	1	1	1.128	1.128	0.000	1.000	1.414	219.000	219	NaN	-661.011	0	219.000	553	300	135.000	1.000	1.000	1.000	1.000
228	7	197.143	1.069	197	196	199	1025.357	302.643	1025.354	302.645	11.899	1023	301	5	3	4.440	2.007	17.769	0.621	5.385	1380.000	197	NaN	-2184.870	0	1380.000	1023	304	21.801	2.849	2.212	0.452	0.667
229	47	195.213	3.148	194	189	206	1096.096	306.245	1096.095	306.244	30.627	1093	301	7	11	10.011	5.977	67.124	0.630	11.705	9175.000	195	-35.397	1914.193	0	9175.000	1093	312	70.017	7.000	1.675	0.597	0.803
230	2	223.000	1.414	222	222	224	720.000	303.000	720.002	302.998	5.657	719	302	2	2	2.596	0.981	45.000	0.785	2.828	446.000	224	NaN	-1367.405	0	446.000	719	304	45.000	1.414	2.646	0.378	0.667
231	1	220.000	0.000	220	220	220	753.500	302.500	753.500	302.500	2.828	753	302	1	1	1.128	1.128	0.000	1.000	1.414	220.000	220	-27.218	656.011	0	220.000	753	302	135.000	1.000	1.000	1.000	1.000
232	1	222.000	0.000	222	222	222	761.500	302.500	761.500	302.500	2.828	761	302	1	1	1.128	1.128	0.000	1.000	1.414	222.000	222	-27.342	662.011	0	222.000	761	302	135.000	1.000	1.000	1.000	1.000
233	4	214.500	5.508	208	208	220	993.750	303.500	993.754	303.495	7.657	993	302	2	3	2.734	1.863	90.000	0.857	3.162	858.000	218	NaN	-14952.391	0	858.000	993	302	108.435	2.000	1.468	0.681	0.800
234	24	212.458	6.331	209	202	226	1075.542	307.208	1075.544	307.219	28.627	1071	302	8	9	9.502	3.216	134.699	0.368	10.817	5099.000	210	10.359	-472.511	0	5099.000	1073	302	123.690	4.950	2.954	0.338	0.545
235	66	183.636	4.799	183	169	200	1166.530	306.439	1166.531	306.423	40.284	1157	302	16	9	13.578	6.189	165.325	0.511	16.492	12120.000	184	74.204	-5189.804	0	12120.000	1157	304	165.964	7.608	2.194	0.456	0.737
236	1	223.000	0.000	223	223	223	504.500	303.500	504.500	303.500	2.828	504	303	1	1	1.128	1.128	0.000	1.000	1.414	223.000	223	NaN	NaN	0	223.000	504	303	135.000	1.000	1.000	1.000	1.000
237	2	221.500	2.121	220	220	223	534.000	303.500	533.996	303.500	4.243	533	303	2	1	2.257	1.128	0.000	1.000	2.236	443.000	223	0.000	-2.000	0	443.000	533	303	153.435	1.000	2.000	0.500	1.000
238	1	216.000	0.000	216	216	216	550.500	303.500	550.500	303.500	2.828	550	303	1	1	1.128	1.128	0.000	1.000	1.414	216.000	216	-26.969	644.011	0	216.000	550	303	135.000	1.000	1.000	1.000	1.000
239	4	215.750	2.630	218	213	218	960.250	304.500	960.254	304.504	7.657	959	303	2	3	2.734	1.863	90.000	0.857	3.162	863.000	218	-0.154	-1.724	0	863.000	960	303	108.435	2.000	1.468	0.681	0.800
240	21	182.810	4.905	183	172	195	1138.167	305.262	1138.144	305.260	22.971	1134	303	8	5	6.844	3.907	21.927	0.500	8.246	3839.000	183	73.906	-5158.016	0	3839.000	1134	307	14.036	5.000	1.752	0.571	0.689
241	107	216.617	7.482	213	199	235	496.836	314.360	496.831	314.399	63.841	488	305	15	17	14.308	9.521	53.480	0.330	19.849	23178.000	216	2.425	-91.771	0	23178.000	490	322	49.086	13.899	1.503	0.665	0.571
242	1	216.000	0.000	216	216	216	519.500	305.500	519.500	305.500	2.828	519	305	1	1	1.128	1.128	0.000	1.000	1.414	216.000	216	NaN	NaN	0	216.000	519	305	135.000	1.000	1.000	1.000	1.000
243	1	219.000	0.000	219	219	219	521.500	305.500	521.500	305.500	2.828	521	305	1	1	1.128	1.128	0.000	1.000	1.414	219.000	219	-27.156	653.011	0	219.000	521	305	135.000	1.000	1.000	1.000	1.000
244	6	197.833	4.535	195	194	205	1055.500	306.000	1055.507	306.007	7.657	1054	305	3	2	3.385	2.257	0.000	1.000	3.606	1187.000	196	-27.668	940.493	0	1187.000	1054	305	146.310	2.000	1.500	0.667	1.000
245	3	196.667	0.577	197	196	197	1103.833	306.167	1103.834	306.168	5.657	1103	305	2	2	2.365	1.615	135.000	1.000	2.828	590.000	197	-31.434	877.531	0	590.000	1103	305	135.000	2.000	1.464	0.683	0.857
246	1	218.000	0.000	218	218	218	613.500	306.500	613.500	306.500	2.828	613	306	1	1	1.128	1.128	0.000	1.000	1.414	218.000	218	NaN	-658.011	0	218.000	613	306	135.000	1.000	1.000	1.000	1.000
247	1	219.000	0.000	219	219	219	545.500	308.500	545.500	308.500	2.828	545	308	1	1	1.128	1.128	0.000	1.000	1.414	219.000	219	-27.156	653.011	0	219.000	545	308	135.000	1.000	1.000	1.000	1.000
248	2	214.500	3.536	212	212	217	895.500	309.000	895.500	308.994	4.828	895	308	1	2	2.257	1.128	90.000	1.000	2.236	429.000	217	NaN	-707.819	0	429.000	895	308	116.565	1.000	2.000	0.500	1.000
249	2	222.500	0.707	222	222	223	905.000	309.000	904.999	308.999	5.657	904	308	2	2	2.596	0.981	135.000	0.785	2.828	445.000	223	-38.387	1315.181	0	445.000	904	308	135.000	1.414	2.646	0.378	0.667
250	1	217.000	0.000	217	217	217	1022.500	308.500	1022.500	308.500	2.828	1022	308	1	1	1.128	1.128	0.000	1.000	1.414	217.000	217	NaN	NaN	0	217.000	1022	308	135.000	1.000	1.000	1.000	1.000
251	1	213.000	0.000	213	213	213	1028.500	308.500	1028.500	308.500	2.828	1028	308	1	1	1.128	1.128	0.000	1.000	1.414	213.000	213	NaN	-643.011	0	213.000	1028	308	135.000	1.000	1.000	1.000	1.000
252	55	197.800	3.993	196	190	210	1146.264	314.464	1146.276	314.435	32.627	1141	308	9	11	10.321	6.785	75.990	0.649	11.705	10879.000	197	NaN	-131687.223	0	10879.000	1144	319	70.017	9.000	1.521	0.657	0.748
253	56	187.607	4.567	185	179	199	1181.839	315.786	1181.786	315.749	46.527	1174	308	15	12	15.805	4.511	144.332	0.325	19.209	10506.000	188	19.573	-1209.635	0	10506.000	1174	308	141.340	5.804	3.503	0.285	0.709
254	6	218.167	2.137	216	216	221	901.833	310.667	901.835	310.672	9.657	901	309	2	4	4.134	1.848	77.067	0.809	4.472	1309.000	219	NaN	-1460.577	0	1309.000	901	313	63.435	2.000	2.237	0.447	0.857
255	20	197.000	3.026	196	193	205	1123.050	311.300	1123.050	311.299	16.142	1120	309	6	5	6.057	4.204	22.378	0.965	6.708	3940.000	196	-37.768	2136.038	0	3940.000	1120	313	26.565	4.921	1.441	0.694	0.833
256	18	198.556	1.790	199	195	202	1112.833	312.389	1112.826	312.391	17.314	1109	310	7	4	6.597	3.474	174.570	0.755	7.280	3574.000	199	-51.052	2674.862	0	3574.000	1109	312	164.055	4.000	1.899	0.527	0.818
257	4	217.000	1.633	217	215	219	565.750	312.000	565.755	312.000	8.485	564	311	3	2	2.887	1.764	165.128	0.698	3.606	868.000	217	0.000	-1.000	0	868.000	564	311	146.310	2.000	1.637	0.611	0.727
258	54	200.556	4.847	199	187	212	1076.944	318.333	1076.964	318.342	42.527	1072	312	12	14	10.939	6.285	62.249	0.375	15.652	10830.000	201	-5.493	284.474	0	10830.000	1077	326	63.435	8.819	1.741	0.575	0.593
259	2	226.500	4.950	223	223	230	488.000	313.500	487.992	313.500	4.243	487	313	2	1	2.257	1.128	0.000	1.000	2.236	453.000	230	-30.557	975.632	0	453.000	487	313	153.435	1.000	2.000	0.500	1.000
260	36	197.806	2.447	197	191	203	1094.556	316.833	1094.538	316.843	30.284	1090	313	9	8	8.120	5.645	33.735	0.493	9.220	7121.000	198	-44.283	2209.060	0	7121.000	1090	317	12.529	7.071	1.438	0.695	0.686
261	1	200.000	0.000	200	200	200	588.500	315.500	588.500	315.500	2.828	588	315	1	1	1.128	1.128	0.000	1.000	1.414	200.000	200	NaN	NaN	0	200.000	588	315	135.000	1.000	1.000	1.000	1.000
262	1	203.000	0.000	203	203	203	595.500	315.500	595.500	315.500	2.828	595	315	1	1	1.128	1.128	0.000	1.000	1.414	203.000	203	NaN	NaN	0	203.000	595	315	135.000	1.000	1.000	1.000	1.000
263	4	198.750	1.258	199	197	200	1110.000	317.000	1110.002	317.002	5.657	1109	316	2	2	2.257	2.257	0.000	1.000	2.828	795.000	199	-29.360	772.704	0	795.000	1109	316	135.000	2.000	1.000	1.000	1.000
264	327	199.621	7.207	196	185	228	1134.026	326.971	1133.887	326.969	232.635	1108	316	55	27	36.683	11.350	13.480	0.076	57.280	65276.000	198	4.965	-140.412	0	65276.000	1108	339	16.220	24.359	3.232	0.309	0.335
265	69	221.638	4.973	222	211	234	528.587	321.688	528.618	321.686	49.941	521	317	16	9	13.360	6.576	171.784	0.348	16.125	15293.000	222	-25.642	920.179	0	15293.000	521	321	172.875	8.637	2.032	0.492	0.636
266	1	222.000	0.000	222	222	222	735.500	317.500	735.500	317.500	2.828	735	317	1	1	1.128	1.128	0.000	1.000	1.414	222.000	222	NaN	-670.011	0	222.000	735	317	135.000	1.000	1.000	1.000	1.000
267	1	225.000	0.000	225	225	225	536.500	318.500	536.500	318.500	2.828	536	318	1	1	1.128	1.128	0.000	1.000	1.414	225.000	225	NaN	NaN	0	225.000	536	318	135.000	1.000	1.000	1.000	1.000
268	2	205.000	2.828	203	203	207	583.000	318.500	582.995	318.500	4.243	582	318	2	1	2.257	1.128	0.000	1.000	2.236	410.000	207	0.000	-2.000	0	410.000	582	318	153.435	1.000	2.000	0.500	1.000
269	1	223.000	0.000	223	223	223	693.500	318.500	693.500	318.500	2.828	693	318	1	1	1.128	1.128	0.000	1.000	1.414	223.000	223	NaN	NaN	0	223.000	693	318	135.000	1.000	1.000	1.000	1.000
270	22	208.045	4.281	207	200	215	1105.409	321.818	1105.425	321.836	20.142	1103	319	6	7	5.611	4.992	98.317	0.681	7.616	4577.000	207	56.955	-4869.206	0	4577.000	1103	319	113.199	6.000	1.124	0.890	0.746
271	1	217.000	0.000	217	217	217	957.500	320.500	957.500	320.500	2.828	957	320	1	1	1.128	1.128	0.000	1.000	1.414	217.000	217	NaN	-655.011	0	217.000	957	320	135.000	1.000	1.000	1.000	1.000
272	1	220.000	0.000	220	220	220	505.500	321.500	505.500	321.500	2.828	505	321	1	1	1.128	1.128	0.000	1.000	1.414	220.000	220	NaN	-664.011	0	220.000	505	321	135.000	1.000	1.000	1.000	1.000
273	1	217.000	0.000	217	217	217	501.500	322.500	501.500	322.500	2.828	501	322	1	1	1.128	1.128	0.000	1.000	1.414	217.000	217	-27.031	647.011	0	217.000	501	322	135.000	1.000	1.000	1.000	1.000
274	1	219.000	0.000	219	219	219	987.500	323.500	987.500	323.500	2.828	987	323	1	1	1.128	1.128	0.000	1.000	1.414	219.000	219	NaN	-661.011	0	219.000	987	323	135.000	1.000	1.000	1.000	1.000
275	2	204.000	1.414	203	203	205	1100.500	324.000	1100.500	323.998	4.828	1100	323	1	2	2.257	1.128	90.000	1.000	2.236	408.000	205	-25.921	599.130	0	408.000	1100	323	116.565	1.000	2.000	0.500	1.000
276	8	197.125	3.563	194	194	204	1168.125	325.250	1168.123	325.257	12.485	1167	323	3	5	4.663	2.184	67.737	0.645	5.385	1577.000	196	NaN	-2555.137	0	1577.000	1167	328	68.199	3.000	2.135	0.468	0.727
277	3	185.000	1.732	184	184	187	1087.833	325.167	1087.831	325.168	5.657	1087	324	2	2	2.365	1.615	135.000	1.000	2.828	555.000	184	NaN	-1811.705	0	555.000	1087	324	135.000	2.000	1.464	0.683	0.857
278	3	214.333	1.528	213	213	216	499.500	325.833	499.505	325.836	7.071	498	325	3	2	3.213	1.189	151.845	0.754	3.606	643.000	214	0.595	-1.500	0	643.000	498	325	146.310	1.790	2.702	0.370	0.667
279	9	200.444	0.527	200	200	201	596.500	326.500	596.498	326.499	14.728	594	325	5	4	4.458	2.571	145.901	0.521	5.657	1804.000	200	0.210	-1.465	0	1804.000	594	325	135.000	3.536	1.734	0.577	0.667
280	29	207.828	2.941	207	203	216	914.052	329.052	914.051	329.064	22.142	910	325	7	7	8.230	4.487	38.524	0.743	9.220	6027.000	207	NaN	-14994.061	0	6027.000	910	332	40.601	5.657	1.834	0.545	0.853
281	19	203.000	6.481	197	196	215	1177.079	326.921	1177.086	326.924	18.971	1173	325	7	5	6.422	3.767	162.303	0.663	7.280	3857.000	201	36.633	-1894.585	0	3857.000	1173	326	164.055	4.805	1.705	0.587	0.745
282	2	205.000	2.828	203	203	207	600.500	327.000	600.500	327.005	4.828	600	326	1	2	2.257	1.128	90.000	1.000	2.236	410.000	207	-25.158	576.614	0	410.000	600	326	116.565	1.000	2.000	0.500	1.000
283	1	218.000	0.000	218	218	218	666.500	326.500	666.500	326.500	2.828	666	326	1	1	1.128	1.128	0.000	1.000	1.414	218.000	218	-27.094	650.011	0	218.000	666	326	135.000	1.000	1.000	1.000	1.000
284	1	217.000	0.000	217	217	217	901.500	326.500	901.500	326.500	2.828	901	326	1	1	1.128	1.128	0.000	1.000	1.414	217.000	217	NaN	-655.011	0	217.000	901	326	135.000	1.000	1.000	1.000	1.000
285	1	202.000	0.000	202	202	202	988.500	326.500	988.500	326.500	2.828	988	326	1	1	1.128	1.128	0.000	1.000	1.414	202.000	202	-26.078	602.010	0	202.000	988	326	135.000	1.000	1.000	1.000	1.000
286	1	213.000	0.000	213	213	213	486.500	327.500	486.500	327.500	2.828	486	327	1	1	1.128	1.128	0.000	1.000	1.414	213.000	213	-26.781	635.011	0	213.000	486	327	135.000	1.000	1.000	1.000	1.000
287	1	202.000	0.000	202	202	202	986.500	327.500	986.500	327.500	2.828	986	327	1	1	1.128	1.128	0.000	1.000	1.414	202.000	202	NaN	-610.010	0	202.000	986	327	135.000	1.000	1.000	1.000	1.000
288	2	220.000	1.414	219	219	221	1107.000	327.500	1107.002	327.500	4.243	1106	327	2	1	2.257	1.128	0.000	1.000	2.236	440.000	221	-26.942	647.122	0	440.000	1106	327	153.435	1.000	2.000	0.500	1.000
289	1	203.000	0.000	203	203	203	1182.500	327.500	1182.500	327.500	2.828	1182	327	1	1	1.128	1.128	0.000	1.000	1.414	203.000	203	NaN	-613.011	0	203.000	1182	327	135.000	1.000	1.000	1.000	1.000
290	6	202.167	4.070	203	197	208	1193.500	328.333	1193.497	328.341	8.485	1192	327	3	3	3.718	2.055	36.870	1.000	4.243	1213.000	203	NaN	-1241.455	0	1213.000	1192	330	45.000	2.685	1.809	0.553	0.800
291	1	220.000	0.000	220	220	220	515.500	328.500	515.500	328.500	2.828	515	328	1	1	1.128	1.128	0.000	1.000	1.414	220.000	220	-27.218	656.011	0	220.000	515	328	135.000	1.000	1.000	1.000	1.000
292	1	219.000	0.000	219	219	219	566.500	328.500	566.500	328.500	2.828	566	328	1	1	1.128	1.128	0.000	1.000	1.414	219.000	219	NaN	-661.011	0	219.000	566	328	135.000	1.000	1.000	1.000	1.000
293	1	221.000	0.000	221	221	221	588.500	328.500	588.500	328.500	2.828	588	328	1	1	1.128	1.128	0.000	1.000	1.414	221.000	221	NaN	NaN	0	221.000	588	328	135.000	1.000	1.000	1.000	1.000
294	2	214.500	2.121	213	213	216	898.000	328.500	898.003	328.500	4.243	897	328	2	1	2.257	1.128	0.000	1.000	2.236	429.000	216	-26.252	619.774	0	429.000	897	328	153.435	1.000	2.000	0.500	1.000
295	5	200.600	1.817	201	198	203	1111.100	329.300	1111.098	329.294	7.657	1110	328	2	3	3.144	2.025	108.435	1.000	3.606	1003.000	201	-37.410	1322.312	0	1003.000	1110	328	123.690	2.000	1.553	0.644	0.909
296	1	221.000	0.000	221	221	221	513.500	329.500	513.500	329.500	2.828	513	329	1	1	1.128	1.128	0.000	1.000	1.414	221.000	221	-27.280	659.011	0	221.000	513	329	135.000	1.000	1.000	1.000	1.000
297	59	208.203	4.506	206	202	220	609.517	333.737	609.490	333.764	45.698	604	329	12	9	10.853	6.922	8.259	0.355	13.892	12284.000	206	90.930	-7624.471	0	12284.000	604	338	30.256	9.000	1.568	0.638	0.656
298	2	214.500	3.536	212	212	217	980.000	329.500	979.994	329.500	4.243	979	329	2	1	2.257	1.128	0.000	1.000	2.236	429.000	217	NaN	-707.819	0	429.000	979	329	153.435	1.000	2.000	0.500	1.000
299	1	186.000	0.000	186	186	186	1150.500	329.500	1150.500	329.500	2.828	1150	329	1	1	1.128	1.128	0.000	1.000	1.414	186.000	186	-25.021	554.010	0	186.000	1150	329	135.000	1.000	1.000	1.000	1.000
300	2	197.500	2.121	196	196	199	462.000	330.500	461.997	330.500	4.243	461	330	2	1	2.257	1.128	0.000	1.000	2.236	395.000	199	-35.058	1119.596	0	395.000	461	330	153.435	1.000	2.000	0.500	1.000
301	1	195.000	0.000	195	195	195	466.500	330.500	466.500	330.500	2.828	466	330	1	1	1.128	1.128	0.000	1.000	1.414	195.000	195	-25.621	581.010	0	195.000	466	330	135.000	1.000	1.000	1.000	1.000
302	1	221.000	0.000	221	221	221	536.500	330.500	536.500	330.500	2.828	536	330	1	1	1.128	1.128	0.000	1.000	1.414	221.000	221	NaN	-667.011	0	221.000	536	330	135.000	1.000	1.000	1.000	1.000
303	1	209.000	0.000	209	209	209	869.500	330.500	869.500	330.500	2.828	869	330	1	1	1.128	1.128	0.000	1.000	1.414	209.000	209	NaN	NaN	0	209.000	869	330	135.000	1.000	1.000	1.000	1.000
304	21	205.905	9.121	197	192	228	1098.071	333.548	1098.034	333.543	28.385	1094	330	7	8	5.666	4.719	70.131	0.328	8.544	4324.000	204	3.935	-104.507	0	4324.000	1097	338	69.444	6.642	1.201	0.833	0.545
305	7	218.000	3.958	219	211	223	552.214	332.643	552.223	332.651	12.728	550	331	5	3	4.320	2.063	165.964	0.543	5.385	1526.000	219	-34.215	1347.449	0	1526.000	550	332	158.199	3.000	2.094	0.477	0.609
306	76	202.053	5.715	199	195	222	1074.618	339.355	1074.611	339.280	50.426	1070	331	9	17	14.735	6.567	101.810	0.376	17.464	15356.000	201	4.777	-153.518	0	15356.000	1073	331	103.241	8.004	2.244	0.446	0.688
307	8	209.125	5.693	209	201	218	1177.375	332.750	1177.351	332.752	11.071	1175	331	4	3	3.961	2.571	7.796	0.820	4.472	1673.000	209	-17.319	709.951	0	1673.000	1175	332	153.435	3.000	1.540	0.649	0.800
308	2	203.000	1.414	202	202	204	1184.500	332.000	1184.500	332.002	4.828	1184	331	1	2	2.257	1.128	90.000	1.000	2.236	406.000	204	0.000	-2.000	0	406.000	1184	331	116.565	1.000	2.000	0.500	1.000
309	1	196.000	0.000	196	196	196	465.500	332.500	465.500	332.500	2.828	465	332	1	1	1.128	1.128	0.000	1.000	1.414	196.000	196	NaN	-592.010	0	196.000	465	332	135.000	1.000	1.000	1.000	1.000
310	4	216.000	5.033	217	209	221	475.000	333.000	474.993	333.002	5.657	474	332	2	2	2.257	2.257	0.000	1.000	2.828	864.000	217	NaN	-864.457	0	864.000	474	332	135.000	2.000	1.000	1.000	1.000
311	1	207.000	0.000	207	207	207	500.500	332.500	500.500	332.500	2.828	500	332	1	1	1.128	1.128	0.000	1.000	1.414	207.000	207	NaN	-625.011	0	207.000	500	332	135.000	1.000	1.000	1.000	1.000
312	1	203.000	0.000	203	203	203	557.500	332.500	557.500	332.500	2.828	557	332	1	1	1.128	1.128	0.000	1.000	1.414	203.000	203	-26.143	605.011	0	203.000	557	332	135.000	1.000	1.000	1.000	1.000
313	2	210.500	2.121	209	209	212	656.000	332.500	655.996	332.500	4.243	655	332	2	1	2.257	1.128	0.000	1.000	2.236	421.000	212	-25.994	607.784	0	421.000	655	332	153.435	1.000	2.000	0.500	1.000
314	3	214.000	4.359	209	209	217	982.833	332.833	982.826	332.838	5.657	982	332	2	2	2.365	1.615	45.000	1.000	2.828	642.000	216	-0.665	-1.500	0	642.000	982	334	45.000	2.000	1.464	0.683	0.857
315	15	197.200	5.990	193	188	206	1149.567	334.100	1149.594	334.090	21.556	1146	332	7	5	6.213	3.074	162.566	0.406	7.810	2958.000	196	-14.256	523.673	0	2958.000	1147	332	140.194	4.605	2.021	0.495	0.536
316	2	225.000	1.414	224	224	226	1060.000	334.000	1059.998	333.998	5.657	1059	333	2	2	2.596	0.981	135.000	0.785	2.828	450.000	226	NaN	-688.123	0	450.000	1059	333	135.000	1.414	2.646	0.378	0.667
317	8	197.250	4.713	200	187	201	1104.500	334.500	1104.481	334.501	10.485	1103	333	4	3	3.726	2.734	0.000	0.914	4.472	1578.000	200	NaN	-14370.472	0	1578.000	1103	333	153.435	3.000	1.363	0.734	0.800
318	1	189.000	0.000	189	189	189	1108.500	333.500	1108.500	333.500	2.828	1108	333	1	1	1.128	1.128	0.000	1.000	1.414	189.000	189	NaN	-571.010	0	189.000	1108	333	135.000	1.000	1.000	1.000	1.000
319	1	201.000	0.000	201	201	201	464.500	334.500	464.500	334.500	2.828	464	334	1	1	1.128	1.128	0.000	1.000	1.414	201.000	201	NaN	NaN	0	201.000	464	334	135.000	1.000	1.000	1.000	1.000
320	1	222.000	0.000	222	222	222	625.500	334.500	625.500	334.500	2.828	625	334	1	1	1.128	1.128	0.000	1.000	1.414	222.000	222	NaN	NaN	0	222.000	625	334	135.000	1.000	1.000	1.000	1.000
321	1	223.000	0.000	223	223	223	628.500	334.500	628.500	334.500	2.828	628	334	1	1	1.128	1.128	0.000	1.000	1.414	223.000	223	-27.403	665.011	0	223.000	628	334	135.000	1.000	1.000	1.000	1.000
322	1	222.000	0.000	222	222	222	660.500	334.500	660.500	334.500	2.828	660	334	1	1	1.128	1.128	0.000	1.000	1.414	222.000	222	NaN	-670.011	0	222.000	660	334	135.000	1.000	1.000	1.000	1.000
323	5	193.800	2.490	192	192	197	1066.700	334.900	1066.702	334.896	7.657	1065	334	3	2	3.144	2.025	161.565	1.000	3.606	969.000	192	NaN	-1097.858	0	969.000	1065	334	146.310	2.000	1.553	0.644	0.909
324	3	217.000	1.732	216	216	219	1155.833	334.833	1155.832	334.831	5.657	1155	334	2	2	2.365	1.615	45.000	1.000	2.828	651.000	216	-31.991	928.624	0	651.000	1155	336	45.000	2.000	1.464	0.683	0.857
325	28	202.179	3.549	202	198	214	1182.321	336.857	1182.287	336.867	32.870	1177	334	10	6	8.750	4.074	0.076	0.326	10.770	5661.000	202	-32.268	1559.503	0	5661.000	1177	336	158.199	5.663	2.148	0.466	0.615
326	3	211.667	4.726	208	208	217	1203.167	335.167	1203.158	335.173	5.657	1202	334	2	2	2.365	1.615	45.000	1.000	2.828	635.000	210	NaN	-4791.570	0	635.000	1202	336	45.000	2.000	1.464	0.683	0.857
327	39	219.436	4.778	216	212	232	619.141	341.115	619.161	341.125	35.799	614	335	8	12	8.405	5.908	102.543	0.382	12.369	8558.000	219	1182.198	-196626.448	0	8558.000	619	335	104.036	7.894	1.423	0.703	0.634
328	2	207.500	0.707	207	207	208	645.000	335.500	645.001	335.500	4.243	644	335	2	1	2.257	1.128	0.000	1.000	2.236	415.000	208	NaN	-1253.034	0	415.000	644	335	153.435	1.000	2.000	0.500	1.000
329	1	221.000	0.000	221	221	221	652.500	335.500	652.500	335.500	2.828	652	335	1	1	1.128	1.128	0.000	1.000	1.414	221.000	221	NaN	-667.011	0	221.000	652	335	135.000	1.000	1.000	1.000	1.000
330	1	220.000	0.000	220	220	220	657.500	335.500	657.500	335.500	2.828	657	335	1	1	1.128	1.128	0.000	1.000	1.414	220.000	220	NaN	-664.011	0	220.000	657	335	135.000	1.000	1.000	1.000	1.000
331	33	216.485	5.197	212	206	225	914.106	339.803	914.119	339.790	43.456	905	335	16	8	12.989	3.235	14.939	0.220	17.088	7144.000	216	-20.228	884.339	0	7144.000	905	341	20.556	5.656	4.015	0.249	0.437
332	1	222.000	0.000	222	222	222	922.500	335.500	922.500	335.500	2.828	922	335	1	1	1.128	1.128	0.000	1.000	1.414	222.000	222	-27.342	662.011	0	222.000	922	335	135.000	1.000	1.000	1.000	1.000
333	15	205.333	7.988	197	197	217	1062.900	337.633	1062.928	337.601	13.899	1061	335	4	5	5.405	3.533	68.144	0.976	5.831	3080.000	203	20.856	-841.754	0	3080.000	1061	340	59.036	4.000	1.530	0.654	0.857
334	2	218.000	0.000	218	218	218	472.500	337.000	472.500	337.000	4.828	472	336	1	2	2.257	1.128	90.000	1.000	2.236	436.000	218	-38.316	1303.022	0	436.000	472	336	116.565	1.000	2.000	0.500	1.000
335	2	225.500	2.121	224	224	227	523.500	338.000	523.500	337.996	4.828	523	337	1	2	2.257	1.128	90.000	1.000	2.236	451.000	227	NaN	-1462.972	0	451.000	523	337	116.565	1.000	2.000	0.500	1.000
336	2	219.000	0.000	219	219	219	629.500	338.000	629.500	337.999	4.828	629	337	1	2	2.257	1.128	90.000	1.000	2.236	438.000	219	0.000	-2.000	0	438.000	629	337	116.565	1.000	2.000	0.500	1.000
337	1	200.000	0.000	200	200	200	463.500	338.500	463.500	338.500	2.828	463	338	1	1	1.128	1.128	0.000	1.000	1.414	200.000	200	NaN	-604.010	0	200.000	463	338	135.000	1.000	1.000	1.000	1.000
338	4	220.750	10.658	207	207	231	595.250	339.000	595.215	339.009	8.485	594	338	3	2	2.887	1.764	14.872	0.698	3.606	883.000	227	32.697	-1392.029	0	883.000	594	340	33.690	2.000	1.637	0.611	0.727
339	1	208.000	0.000	208	208	208	802.500	338.500	802.500	338.500	2.828	802	338	1	1	1.128	1.128	0.000	1.000	1.414	208.000	208	NaN	-628.011	0	208.000	802	338	135.000	1.000	1.000	1.000	1.000
340	1	186.000	0.000	186	186	186	1153.500	338.500	1153.500	338.500	2.828	1153	338	1	1	1.128	1.128	0.000	1.000	1.414	186.000	186	NaN	NaN	0	186.000	1153	338	135.000	1.000	1.000	1.000	1.000
341	4	189.500	4.509	183	183	193	1208.000	339.250	1207.980	339.233	9.899	1206	338	4	3	4.428	1.150	143.909	0.513	5.000	758.000	192	-23.379	559.438	0	758.000	1206	338	143.130	1.947	3.850	0.260	0.571
342	8	199.500	0.756	199	199	201	437.000	341.250	437.001	341.249	11.314	435	339	4	4	5.222	1.951	39.938	0.785	5.657	1596.000	199	-32.495	941.942	0	1596.000	435	343	45.000	2.776	2.677	0.374	0.727
343	1	200.000	0.000	200	200	200	460.500	339.500	460.500	339.500	2.828	460	339	1	1	1.128	1.128	0.000	1.000	1.414	200.000	200	-25.948	596.010	0	200.000	460	339	135.000	1.000	1.000	1.000	1.000
344	1	223.000	0.000	223	223	223	537.500	339.500	537.500	339.500	2.828	537	339	1	1	1.128	1.128	0.000	1.000	1.414	223.000	223	NaN	NaN	0	223.000	537	339	135.000	1.000	1.000	1.000	1.000
345	4	222.500	1.732	223	220	224	896.000	340.250	895.998	340.246	8.485	895	339	2	3	2.887	1.764	104.872	0.698	3.606	890.000	223	-0.687	-0.917	0	890.000	895	339	123.690	2.000	1.637	0.611	0.727
346	2	211.000	4.243	208	208	214	1028.000	340.000	1028.007	340.007	5.657	1027	339	2	2	2.596	0.981	135.000	0.785	2.828	422.000	214	-24.283	555.342	0	422.000	1027	339	135.000	1.414	2.646	0.378	0.667
347	1	222.000	0.000	222	222	222	1040.500	339.500	1040.500	339.500	2.828	1040	339	1	1	1.128	1.128	0.000	1.000	1.414	222.000	222	-27.342	662.011	0	222.000	1040	339	135.000	1.000	1.000	1.000	1.000
348	1	198.000	0.000	198	198	198	1059.500	339.500	1059.500	339.500	2.828	1059	339	1	1	1.128	1.128	0.000	1.000	1.414	198.000	198	NaN	NaN	0	198.000	1059	339	135.000	1.000	1.000	1.000	1.000
349	55	209.436	5.301	204	199	222	1097.245	343.991	1097.293	344.008	49.012	1091	339	12	10	10.613	6.599	156.337	0.288	14.213	11519.000	209	42.679	-2764.582	0	11519.000	1092	340	140.711	9.177	1.608	0.622	0.582
350	6	219.333	3.445	219	214	224	1175.000	340.167	1175.004	340.167	9.071	1173	339	4	2	3.718	2.055	0.000	0.916	4.123	1316.000	219	NaN	-3212.865	0	1316.000	1173	340	165.964	2.000	1.809	0.553	0.857
351	1	195.000	0.000	195	195	195	1193.500	339.500	1193.500	339.500	2.828	1193	339	1	1	1.128	1.128	0.000	1.000	1.414	195.000	195	-25.621	581.010	0	195.000	1193	339	135.000	1.000	1.000	1.000	1.000
352	2	221.000	1.414	220	220	222	535.000	340.500	535.002	340.500	4.243	534	340	2	1	2.257	1.128	0.000	1.000	2.236	442.000	222	-38.062	1297.397	0	442.000	534	340	153.435	1.000	2.000	0.500	1.000
353	3	187.333	5.508	181	181	191	1125.167	340.833	1125.160	340.822	5.657	1124	340	2	2	2.365	1.615	135.000	1.000	2.828	562.000	190	-21.807	527.485	0	562.000	1124	340	135.000	2.000	1.464	0.683	0.857
354	3	221.333	0.577	221	221	222	530.500	341.500	530.501	341.500	6.243	529	341	3	1	3.385	1.128	0.000	0.967	3.162	664.000	221	-47.286	1986.034	0	664.000	529	341	161.565	1.000	3.000	0.333	1.000
355	3	215.667	2.082	214	214	218	592.500	342.167	592.495	342.168	7.071	591	341	3	2	3.213	1.189	28.155	0.754	3.606	647.000	215	NaN	-677.879	0	647.000	591	343	33.690	1.790	2.702	0.370	0.667
356	3	220.000	4.000	216	216	224	1040.500	342.500	1040.489	342.511	8.485	1039	341	3	3	3.969	0.963	45.000	0.524	4.243	660.000	220	NaN	-2977.272	0	660.000	1039	344	45.000	1.414	4.123	0.243	0.600
357	2	199.500	2.121	198	198	201	1190.000	342.000	1190.004	342.004	5.657	1189	341	2	2	2.596	0.981	135.000	0.785	2.828	399.000	201	NaN	-1307.790	0	399.000	1189	341	135.000	1.414	2.646	0.378	0.667
358	1	193.000	0.000	193	193	193	1211.500	341.500	1211.500	341.500	2.828	1211	341	1	1	1.128	1.128	0.000	1.000	1.414	193.000	193	NaN	NaN	0	193.000	1211	341	135.000	1.000	1.000	1.000	1.000
359	1	223.000	0.000	223	223	223	534.500	342.500	534.500	342.500	2.828	534	342	1	1	1.128	1.128	0.000	1.000	1.414	223.000	223	NaN	-673.011	0	223.000	534	342	135.000	1.000	1.000	1.000	1.000
360	1	214.000	0.000	214	214	214	580.500	342.500	580.500	342.500	2.828	580	342	1	1	1.128	1.128	0.000	1.000	1.414	214.000	214	-26.844	638.011	0	214.000	580	342	135.000	1.000	1.000	1.000	1.000
361	1	223.000	0.000	223	223	223	626.500	342.500	626.500	342.500	2.828	626	342	1	1	1.128	1.128	0.000	1.000	1.414	223.000	223	-27.403	665.011	0	223.000	626	342	135.000	1.000	1.000	1.000	1.000
362	3	218.333	6.506	212	212	225	891.833	342.833	891.833	342.843	5.657	891	342	2	2	2.365	1.615	45.000	1.000	2.828	655.000	218	-23.037	600.195	0	655.000	891	344	45.000	2.000	1.464	0.683	0.857
363	1	224.000	0.000	224	224	224	899.500	342.500	899.500	342.500	2.828	899	342	1	1	1.128	1.128	0.000	1.000	1.414	224.000	224	NaN	NaN	0	224.000	899	342	135.000	1.000	1.000	1.000	1.000
364	1	218.000	0.000	218	218	218	1037.500	342.500	1037.500	342.500	2.828	1037	342	1	1	1.128	1.128	0.000	1.000	1.414	218.000	218	NaN	-658.011	0	218.000	1037	342	135.000	1.000	1.000	1.000	1.000
365	2	193.500	0.707	193	193	194	1121.500	343.000	1121.500	343.000	4.828	1121	342	1	2	2.257	1.128	90.000	1.000	2.236	387.000	194	0.000	-2.000	0	387.000	1121	342	116.565	1.000	2.000	0.500	1.000
366	15	222.133	6.875	218	210	232	913.233	346.033	913.237	346.018	18.728	910	343	7	5	6.408	2.980	30.336	0.537	7.616	3332.000	220	-0.062	-1.199	0	3332.000	910	348	23.199	4.165	2.150	0.465	0.625
367	3	201.667	1.528	200	200	203	1127.833	344.167	1127.836	344.170	5.657	1127	343	2	2	2.365	1.615	135.000	1.000	2.828	605.000	202	-30.912	865.330	0	605.000	1127	343	135.000	2.000	1.464	0.683	0.857
368	4	220.500	3.000	223	217	223	891.000	345.250	891.011	345.252	9.071	889	344	4	2	3.969	1.283	162.391	0.611	4.472	882.000	223	-41.732	1847.585	0	882.000	889	344	153.435	1.900	3.093	0.323	0.667
369	73	193.137	5.103	194	174	204	1115.555	350.938	1115.550	350.934	48.770	1111	344	9	16	14.025	6.627	88.562	0.386	16.492	14099.000	194	14.753	-904.023	0	14099.000	1115	360	75.964	8.811	2.116	0.473	0.692
370	16	211.750	3.958	214	206	220	1176.500	346.688	1176.505	346.687	14.728	1174	344	5	5	4.991	4.082	152.406	0.927	5.831	3388.000	211	-23.543	1381.449	0	3388.000	1174	345	149.036	4.921	1.223	0.818	0.780
371	1	224.000	0.000	224	224	224	365.500	345.500	365.500	345.500	2.828	365	345	1	1	1.128	1.128	0.000	1.000	1.414	224.000	224	-27.465	668.011	0	224.000	365	345	135.000	1.000	1.000	1.000	1.000
372	1	214.000	0.000	214	214	214	534.500	345.500	534.500	345.500	2.828	534	345	1	1	1.128	1.128	0.000	1.000	1.414	214.000	214	NaN	NaN	0	214.000	534	345	135.000	1.000	1.000	1.000	1.000
373	2	198.500	2.121	197	197	200	1083.500	347.000	1083.500	346.996	4.828	1083	346	1	2	2.257	1.128	90.000	1.000	2.236	397.000	200	NaN	-620.342	0	397.000	1083	346	116.565	1.000	2.000	0.500	1.000
374	1	220.000	0.000	220	220	220	1103.500	346.500	1103.500	346.500	2.828	1103	346	1	1	1.128	1.128	0.000	1.000	1.414	220.000	220	NaN	-664.011	0	220.000	1103	346	135.000	1.000	1.000	1.000	1.000
375	1	212.000	0.000	212	212	212	1180.500	346.500	1180.500	346.500	2.828	1180	346	1	1	1.128	1.128	0.000	1.000	1.414	212.000	212	NaN	-640.011	0	212.000	1180	346	135.000	1.000	1.000	1.000	1.000
376	1	203.000	0.000	203	203	203	818.500	348.500	818.500	348.500	2.828	818	348	1	1	1.128	1.128	0.000	1.000	1.414	203.000	203	-26.143	605.011	0	203.000	818	348	135.000	1.000	1.000	1.000	1.000
377	3	219.667	2.309	221	217	221	985.500	348.833	985.494	348.835	7.071	984	348	3	2	3.213	1.189	28.155	0.754	3.606	659.000	221	NaN	-2376.073	0	659.000	984	350	33.690	1.790	2.702	0.370	0.667
378	1	214.000	0.000	214	214	214	988.500	348.500	988.500	348.500	2.828	988	348	1	1	1.128	1.128	0.000	1.000	1.414	214.000	214	NaN	NaN	0	214.000	988	348	135.000	1.000	1.000	1.000	1.000
379	16	203.625	3.775	201	199	211	412.562	350.938	412.548	350.934	14.485	410	349	5	4	5.586	3.647	30.964	0.958	6.403	3258.000	202	-30.603	1514.446	0	3258.000	410	353	38.660	4.000	1.532	0.653	0.889
380	1	197.000	0.000	197	197	197	1074.500	349.500	1074.500	349.500	2.828	1074	349	1	1	1.128	1.128	0.000	1.000	1.414	197.000	197	NaN	-595.010	0	197.000	1074	349	135.000	1.000	1.000	1.000	1.000
381	1	217.000	0.000	217	217	217	990.500	350.500	990.500	350.500	2.828	990	350	1	1	1.128	1.128	0.000	1.000	1.414	217.000	217	NaN	NaN	0	217.000	990	350	135.000	1.000	1.000	1.000	1.000
382	3	198.000	1.000	197	197	199	1085.167	350.833	1085.167	350.832	5.657	1084	350	2	2	2.365	1.615	135.000	1.000	2.828	594.000	198	-43.611	1717.658	0	594.000	1084	350	135.000	2.000	1.464	0.683	0.857
383	1	219.000	0.000	219	219	219	565.500	351.500	565.500	351.500	2.828	565	351	1	1	1.128	1.128	0.000	1.000	1.414	219.000	219	NaN	NaN	0	219.000	565	351	135.000	1.000	1.000	1.000	1.000
384	1	215.000	0.000	215	215	215	1002.500	351.500	1002.500	351.500	2.828	1002	351	1	1	1.128	1.128	0.000	1.000	1.414	215.000	215	-26.906	641.011	0	215.000	1002	351	135.000	1.000	1.000	1.000	1.000
385	20	220.400	3.251	218	213	227	368.400	356.600	368.387	356.603	36.042	366	352	7	8	6.191	4.113	119.728	0.193	10.630	4408.000	221	-38.993	2290.411	0	4408.000	366	352	131.186	6.963	1.505	0.664	0.435
386	1	217.000	0.000	217	217	217	647.500	353.500	647.500	353.500	2.828	647	353	1	1	1.128	1.128	0.000	1.000	1.414	217.000	217	-27.031	647.011	0	217.000	647	353	135.000	1.000	1.000	1.000	1.000
387	1	195.000	0.000	195	195	195	411.500	354.500	411.500	354.500	2.828	411	354	1	1	1.128	1.128	0.000	1.000	1.414	195.000	195	NaN	NaN	0	195.000	411	354	135.000	1.000	1.000	1.000	1.000
388	2	209.000	1.414	208	208	210	1009.000	354.500	1009.002	354.500	4.243	1008	354	2	1	2.257	1.128	0.000	1.000	2.236	418.000	210	0.000	-2.000	0	418.000	1008	354	153.435	1.000	2.000	0.500	1.000
389	1	225.000	0.000	225	225	225	360.500	355.500	360.500	355.500	2.828	360	355	1	1	1.128	1.128	0.000	1.000	1.414	225.000	225	-27.526	671.011	0	225.000	360	355	135.000	1.000	1.000	1.000	1.000
390	4	211.500	1.000	211	211	213	618.750	356.500	618.750	356.500	7.657	618	355	2	3	2.734	1.863	90.000	0.857	3.162	846.000	211	NaN	-2669.738	0	846.000	618	355	108.435	2.000	1.468	0.681	0.800
391	1	196.000	0.000	196	196	196	1088.500	355.500	1088.500	355.500	2.828	1088	355	1	1	1.128	1.128	0.000	1.000	1.414	196.000	196	-25.687	584.010	0	196.000	1088	355	135.000	1.000	1.000	1.000	1.000
392	1	194.000	0.000	194	194	194	1148.500	355.500	1148.500	355.500	2.828	1148	355	1	1	1.128	1.128	0.000	1.000	1.414	194.000	194	-25.555	578.010	0	194.000	1148	355	135.000	1.000	1.000	1.000	1.000
393	1	197.000	0.000	197	197	197	1170.500	355.500	1170.500	355.500	2.828	1170	355	1	1	1.128	1.128	0.000	1.000	1.414	197.000	197	NaN	NaN	0	197.000	1170	355	135.000	1.000	1.000	1.000	1.000
394	2	218.000	4.243	215	215	221	363.000	357.000	362.993	357.007	5.657	362	356	2	2	2.596	0.981	45.000	0.785	2.828	436.000	221	-24.756	576.125	0	436.000	362	358	45.000	1.414	2.646	0.378	0.667
395	1	216.000	0.000	216	216	216	621.500	356.500	621.500	356.500	2.828	621	356	1	1	1.128	1.128	0.000	1.000	1.414	216.000	216	NaN	-652.011	0	216.000	621	356	135.000	1.000	1.000	1.000	1.000
396	1	220.000	0.000	220	220	220	1214.500	356.500	1214.500	356.500	2.828	1214	356	1	1	1.128	1.128	0.000	1.000	1.414	220.000	220	-27.218	656.011	0	220.000	1214	356	135.000	1.000	1.000	1.000	1.000
397	2	221.500	0.707	221	221	222	431.000	358.000	430.999	357.999	5.657	430	357	2	2	2.596	0.981	135.000	0.785	2.828	443.000	222	0.000	-2.000	0	443.000	430	357	135.000	1.414	2.646	0.378	0.667
398	1	192.000	0.000	192	192	192	1133.500	357.500	1133.500	357.500	2.828	1133	357	1	1	1.128	1.128	0.000	1.000	1.414	192.000	192	NaN	-580.010	0	192.000	1133	357	135.000	1.000	1.000	1.000	1.000
399	1	219.000	0.000	219	219	219	360.500	358.500	360.500	358.500	2.828	360	358	1	1	1.128	1.128	0.000	1.000	1.414	219.000	219	NaN	-661.011	0	219.000	360	358	135.000	1.000	1.000	1.000	1.000
400	2	209.000	0.000	209	209	209	611.500	359.000	611.500	359.000	4.828	611	358	1	2	2.257	1.128	90.000	1.000	2.236	418.000	209	NaN	-631.011	0	418.000	611	358	116.565	1.000	2.000	0.500	1.000
401	5	212.000	5.339	206	206	220	376.300	359.700	376.299	359.708	9.657	374	359	4	2	4.183	1.522	169.099	0.674	4.472	1060.000	211	0.507	-0.888	0	1060.000	374	359	153.435	2.000	2.749	0.364	0.769
402	1	216.000	0.000	216	216	216	1203.500	359.500	1203.500	359.500	2.828	1203	359	1	1	1.128	1.128	0.000	1.000	1.414	216.000	216	-26.969	644.011	0	216.000	1203	359	135.000	1.000	1.000	1.000	1.000
403	3	211.667	5.686	207	207	218	1214.500	359.500	1214.517	359.500	6.243	1213	359	3	1	3.385	1.128	0.000	0.967	3.162	635.000	210	-26.393	901.744	0	635.000	1213	359	161.565	1.000	3.000	0.333	1.000
404	38	187.053	4.690	187	174	196	1226.000	366.263	1225.983	366.316	34.284	1223	360	6	12	10.529	4.595	74.469	0.406	12.166	7108.000	187	-0.506	0.285	0	7108.000	1225	372	80.538	6.000	2.291	0.436	0.667
405	2	229.000	1.414	228	228	230	364.000	362.000	364.002	361.998	5.657	363	361	2	2	2.596	0.981	45.000	0.785	2.828	458.000	230	-38.764	1345.385	0	458.000	363	363	45.000	1.414	2.646	0.378	0.667
406	1	233.000	0.000	233	233	233	366.500	361.500	366.500	361.500	2.828	366	361	1	1	1.128	1.128	0.000	1.000	1.414	233.000	233	NaN	NaN	0	233.000	366	361	135.000	1.000	1.000	1.000	1.000
407	6	218.667	4.719	212	212	224	382.000	362.333	382.007	362.340	13.899	379	361	6	3	6.092	1.254	159.224	0.390	6.708	1312.000	221	-28.559	1006.482	0	1312.000	379	361	153.435	1.900	4.858	0.206	0.571
408	6	216.833	5.492	212	212	227	975.833	364.167	975.829	364.172	11.899	973	363	5	2	4.607	1.658	176.830	0.532	5.385	1301.000	217	-25.121	858.287	0	1301.000	973	363	158.199	2.000	2.779	0.360	0.632
409	2	215.000	8.485	209	209	221	740.000	365.000	740.014	365.014	5.657	739	364	2	2	2.596	0.981	135.000	0.785	2.828	430.000	221	-21.246	589.884	0	430.000	739	364	135.000	1.414	2.646	0.378	0.667
410	3	225.333	2.082	223	223	227	363.167	366.500	363.165	366.501	7.657	362	365	2	3	3.213	1.189	61.845	0.643	3.606	676.000	226	-0.595	-1.500	0	676.000	362	368	56.310	1.790	2.702	0.370	0.667
411	1	221.000	0.000	221	221	221	979.500	365.500	979.500	365.500	2.828	979	365	1	1	1.128	1.128	0.000	1.000	1.414	221.000	221	-27.280	659.011	0	221.000	979	365	135.000	1.000	1.000	1.000	1.000
412	6	213.333	5.502	207	207	222	1214.833	366.333	1214.826	366.331	9.071	1213	365	3	3	2.930	2.607	153.435	0.916	3.606	1280.000	214	-24.330	810.305	0	1280.000	1214	365	123.690	3.000	1.124	0.890	0.800
413	82	186.915	5.343	185	176	203	1237.317	372.793	1237.306	372.752	77.740	1229	365	18	14	14.560	7.171	150.754	0.171	20.616	15327.000	186	-4.523	213.470	0	15327.000	1231	365	140.906	10.288	2.031	0.492	0.534
414	7	227.286	8.635	214	214	238	368.357	367.643	368.358	367.654	11.899	366	366	5	3	4.440	2.007	17.769	0.621	5.385	1591.000	225	-13.539	394.156	0	1591.000	366	369	21.801	2.849	2.212	0.452	0.667
415	1	207.000	0.000	207	207	207	839.500	366.500	839.500	366.500	2.828	839	366	1	1	1.128	1.128	0.000	1.000	1.414	207.000	207	-26.400	617.011	0	207.000	839	366	135.000	1.000	1.000	1.000	1.000
416	1	212.000	0.000	212	212	212	1058.500	366.500	1058.500	366.500	2.828	1058	366	1	1	1.128	1.128	0.000	1.000	1.414	212.000	212	NaN	-640.011	0	212.000	1058	366	135.000	1.000	1.000	1.000	1.000
417	1	180.000	0.000	180	180	180	1208.500	367.500	1208.500	367.500	2.828	1208	367	1	1	1.128	1.128	0.000	1.000	1.414	180.000	180	-24.613	536.010	0	180.000	1208	367	135.000	1.000	1.000	1.000	1.000
418	10	226.100	4.332	225	217	232	356.900	370.200	356.904	370.202	14.728	354	368	6	4	5.918	2.152	147.347	0.579	6.708	2261.000	226	NaN	-16998.073	0	2261.000	354	369	153.435	3.054	2.750	0.364	0.645
419	2	223.500	2.121	222	222	225	372.500	370.000	372.500	370.003	4.828	372	369	1	2	2.257	1.128	90.000	1.000	2.236	447.000	225	NaN	-1411.464	0	447.000	372	369	116.565	1.000	2.000	0.500	1.000
420	1	224.000	0.000	224	224	224	1057.500	369.500	1057.500	369.500	2.828	1057	369	1	1	1.128	1.128	0.000	1.000	1.414	224.000	224	-27.465	668.011	0	224.000	1057	369	135.000	1.000	1.000	1.000	1.000
421	2	190.000	1.414	189	189	191	1230.000	369.500	1229.997	369.500	4.243	1229	369	2	1	2.257	1.128	0.000	1.000	2.236	380.000	191	NaN	-1194.712	0	380.000	1229	369	153.435	1.000	2.000	0.500	1.000
422	1	222.000	0.000	222	222	222	376.500	370.500	376.500	370.500	2.828	376	370	1	1	1.128	1.128	0.000	1.000	1.414	222.000	222	NaN	NaN	0	222.000	376	370	135.000	1.000	1.000	1.000	1.000
423	4	217.750	2.872	220	214	220	632.500	371.250	632.503	371.257	8.485	631	370	3	3	3.676	1.385	129.690	0.698	4.243	871.000	220	-34.371	1126.152	0	871.000	631	370	135.000	2.121	2.654	0.377	0.667
424	2	219.500	0.707	219	219	220	979.000	371.000	979.001	370.999	5.657	978	370	2	2	2.596	0.981	45.000	0.785	2.828	439.000	220	-27.117	652.272	0	439.000	978	372	45.000	1.414	2.646	0.378	0.667
425	12	196.333	1.875	194	194	200	1206.000	373.000	1205.995	372.996	11.314	1204	371	4	4	3.909	3.909	0.000	1.000	4.472	2356.000	197	0.033	-0.804	0	2356.000	1205	371	116.565	4.000	1.000	1.000	0.857
426	2	190.500	0.707	190	190	191	1215.500	372.000	1215.500	371.999	4.828	1215	371	1	2	2.257	1.128	90.000	1.000	2.236	381.000	191	-35.742	1135.034	0	381.000	1215	371	116.565	1.000	2.000	0.500	1.000
427	3	221.333	0.577	221	221	222	350.500	372.833	350.498	372.835	7.071	349	372	3	2	3.213	1.189	28.155	0.754	3.606	664.000	221	-46.652	1950.595	0	664.000	349	374	33.690	1.790	2.702	0.370	0.667
428	1	194.000	0.000	194	194	194	1212.500	372.500	1212.500	372.500	2.828	1212	372	1	1	1.128	1.128	0.000	1.000	1.414	194.000	194	-25.555	578.010	0	194.000	1212	372	135.000	1.000	1.000	1.000	1.000
429	1	222.000	0.000	222	222	222	417.500	373.500	417.500	373.500	2.828	417	373	1	1	1.128	1.128	0.000	1.000	1.414	222.000	222	NaN	-670.011	0	222.000	417	373	135.000	1.000	1.000	1.000	1.000
430	1	222.000	0.000	222	222	222	611.500	373.500	611.500	373.500	2.828	611	373	1	1	1.128	1.128	0.000	1.000	1.414	222.000	222	NaN	NaN	0	222.000	611	373	135.000	1.000	1.000	1.000	1.000
431	29	218.483	4.540	216	209	226	980.569	377.052	980.581	377.036	44.870	977	373	9	9	7.221	5.113	128.325	0.181	10.296	6336.000	219	NaN	-15283.706	0	6336.000	978	373	119.055	8.485	1.412	0.708	0.475
432	2	220.500	2.121	219	219	222	381.000	374.500	381.004	374.500	4.243	380	374	2	1	2.257	1.128	0.000	1.000	2.236	441.000	222	NaN	-1433.113	0	441.000	380	374	153.435	1.000	2.000	0.500	1.000
433	6	206.667	5.317	201	201	216	1054.167	375.667	1054.150	375.678	10.485	1052	374	4	3	4.606	1.658	29.233	0.686	5.000	1240.000	206	-24.132	694.394	0	1240.000	1052	377	36.870	2.239	2.778	0.360	0.706
434	1	195.000	0.000	195	195	195	1209.500	374.500	1209.500	374.500	2.828	1209	374	1	1	1.128	1.128	0.000	1.000	1.414	195.000	195	NaN	-589.010	0	195.000	1209	374	135.000	1.000	1.000	1.000	1.000
435	1	221.000	0.000	221	221	221	614.500	375.500	614.500	375.500	2.828	614	375	1	1	1.128	1.128	0.000	1.000	1.414	221.000	221	-27.280	659.011	0	221.000	614	375	135.000	1.000	1.000	1.000	1.000
436	2	220.500	0.707	220	220	221	848.000	376.000	847.999	375.999	5.657	847	375	2	2	2.596	0.981	135.000	0.785	2.828	441.000	221	NaN	-1331.035	0	441.000	847	375	135.000	1.414	2.646	0.378	0.667
437	2	218.000	1.414	217	217	219	1121.000	375.500	1121.002	375.500	4.243	1120	375	2	1	2.257	1.128	0.000	1.000	2.236	436.000	219	-26.816	641.123	0	436.000	1120	375	153.435	1.000	2.000	0.500	1.000
438	1	227.000	0.000	227	227	227	611.500	377.500	611.500	377.500	2.828	611	377	1	1	1.128	1.128	0.000	1.000	1.414	227.000	227	NaN	NaN	0	227.000	611	377	135.000	1.000	1.000	1.000	1.000
439	2	218.500	0.707	218	218	219	616.000	377.500	616.002	377.500	4.243	615	377	2	1	2.257	1.128	0.000	1.000	2.236	437.000	219	-38.034	1291.184	0	437.000	615	377	153.435	1.000	2.000	0.500	1.000
440	1	217.000	0.000	217	217	217	972.500	378.500	972.500	378.500	2.828	972	378	1	1	1.128	1.128	0.000	1.000	1.414	217.000	217	NaN	-655.011	0	217.000	972	378	135.000	1.000	1.000	1.000	1.000
441	4	186.250	2.986	183	183	190	1242.500	379.250	1242.490	379.259	8.485	1241	378	3	3	3.676	1.385	50.310	0.698	4.243	745.000	187	-35.901	1429.795	0	745.000	1241	381	45.000	2.121	2.654	0.377	0.667
442	1	218.000	0.000	218	218	218	688.500	379.500	688.500	379.500	2.828	688	379	1	1	1.128	1.128	0.000	1.000	1.414	218.000	218	-27.094	650.011	0	218.000	688	379	135.000	1.000	1.000	1.000	1.000
443	3	224.000	1.000	223	223	225	847.500	380.167	847.501	380.167	7.071	846	379	3	2	3.213	1.189	28.155	0.754	3.606	672.000	224	0.470	-1.500	0	672.000	846	381	33.690	1.790	2.702	0.370	0.667
444	13	211.692	1.032	212	210	213	343.192	382.962	343.189	382.967	15.314	341	380	4	6	5.099	3.246	65.182	0.697	6.325	2752.000	212	-41.721	1578.175	0	2752.000	343	386	71.565	4.000	1.571	0.637	0.743
445	16	224.125	4.978	223	216	237	614.750	382.750	614.762	382.746	28.870	612	380	6	6	4.772	4.269	76.717	0.241	7.211	3586.000	224	894.586	-137435.146	0	3586.000	613	380	123.690	5.822	1.118	0.895	0.516
446	8	217.500	6.547	216	210	230	974.500	382.500	974.492	382.498	11.071	973	380	3	4	3.726	2.734	90.000	0.820	4.472	1740.000	216	-18.030	611.485	0	1740.000	974	380	116.565	3.000	1.363	0.734	0.800
447	1	214.000	0.000	214	214	214	619.500	381.500	619.500	381.500	2.828	619	381	1	1	1.128	1.128	0.000	1.000	1.414	214.000	214	NaN	-646.011	0	214.000	619	381	135.000	1.000	1.000	1.000	1.000
448	1	222.000	0.000	222	222	222	840.500	381.500	840.500	381.500	2.828	840	381	1	1	1.128	1.128	0.000	1.000	1.414	222.000	222	NaN	NaN	0	222.000	840	381	135.000	1.000	1.000	1.000	1.000
449	1	229.000	0.000	229	229	229	984.500	381.500	984.500	381.500	2.828	984	381	1	1	1.128	1.128	0.000	1.000	1.414	229.000	229	NaN	NaN	0	229.000	984	381	135.000	1.000	1.000	1.000	1.000
450	1	231.000	0.000	231	231	231	658.500	382.500	658.500	382.500	2.828	658	382	1	1	1.128	1.128	0.000	1.000	1.414	231.000	231	NaN	NaN	0	231.000	658	382	135.000	1.000	1.000	1.000	1.000
451	1	225.000	0.000	225	225	225	846.500	382.500	846.500	382.500	2.828	846	382	1	1	1.128	1.128	0.000	1.000	1.414	225.000	225	-27.526	671.011	0	225.000	846	382	135.000	1.000	1.000	1.000	1.000
452	1	215.000	0.000	215	215	215	997.500	382.500	997.500	382.500	2.828	997	382	1	1	1.128	1.128	0.000	1.000	1.414	215.000	215	NaN	NaN	0	215.000	997	382	135.000	1.000	1.000	1.000	1.000
453	3	218.000	9.000	209	209	227	841.167	383.833	841.167	383.847	5.657	840	383	2	2	2.365	1.615	135.000	1.000	2.828	654.000	218	-14.807	419.234	0	654.000	840	383	135.000	2.000	1.464	0.683	0.857
454	1	230.000	0.000	230	230	230	421.500	384.500	421.500	384.500	2.828	421	384	1	1	1.128	1.128	0.000	1.000	1.414	230.000	230	NaN	-694.012	0	230.000	421	384	135.000	1.000	1.000	1.000	1.000
455	3	218.000	6.557	211	211	224	517.833	385.167	517.835	385.177	5.657	517	384	2	2	2.365	1.615	135.000	1.000	2.828	654.000	219	NaN	-8876.459	0	654.000	517	384	135.000	2.000	1.464	0.683	0.857
456	1	220.000	0.000	220	220	220	834.500	384.500	834.500	384.500	2.828	834	384	1	1	1.128	1.128	0.000	1.000	1.414	220.000	220	NaN	NaN	0	220.000	834	384	135.000	1.000	1.000	1.000	1.000
457	2	224.500	3.536	222	222	227	992.000	384.500	991.995	384.500	4.243	991	384	2	1	2.257	1.128	0.000	1.000	2.236	449.000	227	NaN	-1570.948	0	449.000	991	384	153.435	1.000	2.000	0.500	1.000
458	1	214.000	0.000	214	214	214	419.500	385.500	419.500	385.500	2.828	419	385	1	1	1.128	1.128	0.000	1.000	1.414	214.000	214	NaN	NaN	0	214.000	419	385	135.000	1.000	1.000	1.000	1.000
459	1	222.000	0.000	222	222	222	648.500	385.500	648.500	385.500	2.828	648	385	1	1	1.128	1.128	0.000	1.000	1.414	222.000	222	NaN	NaN	0	222.000	648	385	135.000	1.000	1.000	1.000	1.000
460	1	220.000	0.000	220	220	220	851.500	385.500	851.500	385.500	2.828	851	385	1	1	1.128	1.128	0.000	1.000	1.414	220.000	220	-27.218	656.011	0	220.000	851	385	135.000	1.000	1.000	1.000	1.000
461	1	210.000	0.000	210	210	210	1166.500	385.500	1166.500	385.500	2.828	1166	385	1	1	1.128	1.128	0.000	1.000	1.414	210.000	210	NaN	NaN	0	210.000	1166	385	135.000	1.000	1.000	1.000	1.000
462	14	212.071	5.284	206	206	223	455.500	388.286	455.476	388.288	18.385	453	386	5	5	4.444	4.011	90.000	0.521	5.831	2969.000	212	0.843	-0.350	0	2969.000	453	386	120.964	5.000	1.108	0.903	0.667
463	1	220.000	0.000	220	220	220	659.500	386.500	659.500	386.500	2.828	659	386	1	1	1.128	1.128	0.000	1.000	1.414	220.000	220	-27.218	656.011	0	220.000	659	386	135.000	1.000	1.000	1.000	1.000
464	11	201.364	5.005	196	194	209	1245.955	388.227	1245.945	388.223	16.142	1243	386	5	5	5.187	2.700	132.779	0.530	5.831	2215.000	202	-24.404	852.302	0	2215.000	1244	386	120.964	3.536	1.921	0.520	0.629
465	1	211.000	0.000	211	211	211	322.500	387.500	322.500	387.500	2.828	322	387	1	1	1.128	1.128	0.000	1.000	1.414	211.000	211	NaN	NaN	0	211.000	322	387	135.000	1.000	1.000	1.000	1.000
466	2	210.000	1.414	209	209	211	636.000	388.000	636.003	388.003	5.657	635	387	2	2	2.596	0.981	135.000	0.785	2.828	420.000	211	NaN	-1314.549	0	420.000	635	387	135.000	1.414	2.646	0.378	0.667
467	3	217.667	2.309	219	215	219	1233.500	388.500	1233.500	388.494	6.828	1233	387	1	3	3.385	1.128	90.000	0.809	3.162	653.000	219	NaN	-2259.034	0	653.000	1233	387	108.435	1.000	3.000	0.333	1.000
468	2	214.000	1.414	213	213	215	325.000	389.000	325.002	389.002	5.657	324	388	2	2	2.596	0.981	135.000	0.785	2.828	428.000	215	-26.563	629.125	0	428.000	324	388	135.000	1.414	2.646	0.378	0.667
469	1	223.000	0.000	223	223	223	425.500	388.500	425.500	388.500	2.828	425	388	1	1	1.128	1.128	0.000	1.000	1.414	223.000	223	-27.403	665.011	0	223.000	425	388	135.000	1.000	1.000	1.000	1.000
470	2	217.000	1.414	216	216	218	401.500	390.000	401.500	390.002	4.828	401	389	1	2	2.257	1.128	90.000	1.000	2.236	434.000	218	NaN	-664.127	0	434.000	401	389	116.565	1.000	2.000	0.500	1.000
471	14	215.357	3.775	218	210	224	1030.071	392.000	1030.069	392.006	15.314	1028	389	4	6	5.415	3.292	67.564	0.750	6.708	3015.000	216	NaN	-37526.651	0	3015.000	1029	395	63.435	4.000	1.645	0.608	0.718
472	1	220.000	0.000	220	220	220	451.500	390.500	451.500	390.500	2.828	451	390	1	1	1.128	1.128	0.000	1.000	1.414	220.000	220	-27.218	656.011	0	220.000	451	390	135.000	1.000	1.000	1.000	1.000
473	1	220.000	0.000	220	220	220	884.500	390.500	884.500	390.500	2.828	884	390	1	1	1.128	1.128	0.000	1.000	1.414	220.000	220	NaN	-664.011	0	220.000	884	390	135.000	1.000	1.000	1.000	1.000
474	57	215.702	4.629	213	205	226	1214.430	396.465	1214.425	396.485	63.012	1209	390	11	12	8.958	8.102	113.145	0.180	13.038	12295.000	216	1010.881	-162555.596	0	12295.000	1212	391	122.471	11.000	1.106	0.904	0.521
475	1	202.000	0.000	202	202	202	1252.500	390.500	1252.500	390.500	2.828	1252	390	1	1	1.128	1.128	0.000	1.000	1.414	202.000	202	-26.078	602.010	0	202.000	1252	390	135.000	1.000	1.000	1.000	1.000
476	3	213.000	2.646	211	211	216	1025.500	392.833	1025.501	392.831	7.071	1024	392	3	2	3.213	1.189	151.845	0.754	3.606	639.000	212	0.694	-1.500	0	639.000	1024	392	146.310	1.790	2.702	0.370	0.667
477	1	211.000	0.000	211	211	211	1238.500	392.500	1238.500	392.500	2.828	1238	392	1	1	1.128	1.128	0.000	1.000	1.414	211.000	211	NaN	-637.011	0	211.000	1238	392	135.000	1.000	1.000	1.000	1.000
478	1	223.000	0.000	223	223	223	523.500	393.500	523.500	393.500	2.828	523	393	1	1	1.128	1.128	0.000	1.000	1.414	223.000	223	-27.403	665.011	0	223.000	523	393	135.000	1.000	1.000	1.000	1.000
479	1	215.000	0.000	215	215	215	1221.500	393.500	1221.500	393.500	2.828	1221	393	1	1	1.128	1.128	0.000	1.000	1.414	215.000	215	NaN	NaN	0	215.000	1221	393	135.000	1.000	1.000	1.000	1.000
480	10	207.700	4.029	208	201	214	1232.900	396.100	1232.902	396.089	17.314	1231	393	5	6	5.861	2.172	127.809	0.419	7.071	2077.000	208	-28.464	1478.917	0	2077.000	1231	393	135.000	3.536	2.698	0.371	0.556
481	1	197.000	0.000	197	197	197	1256.500	393.500	1256.500	393.500	2.828	1256	393	1	1	1.128	1.128	0.000	1.000	1.414	197.000	197	-25.753	587.010	0	197.000	1256	393	135.000	1.000	1.000	1.000	1.000
482	1	212.000	0.000	212	212	212	1229.500	394.500	1229.500	394.500	2.828	1229	394	1	1	1.128	1.128	0.000	1.000	1.414	212.000	212	-26.718	632.011	0	212.000	1229	394	135.000	1.000	1.000	1.000	1.000
483	1	189.000	0.000	189	189	189	1255.500	395.500	1255.500	395.500	2.828	1255	395	1	1	1.128	1.128	0.000	1.000	1.414	189.000	189	NaN	-571.010	0	189.000	1255	395	135.000	1.000	1.000	1.000	1.000
484	1	208.000	0.000	208	208	208	1259.500	395.500	1259.500	395.500	2.828	1259	395	1	1	1.128	1.128	0.000	1.000	1.414	208.000	208	NaN	-628.011	0	208.000	1259	395	135.000	1.000	1.000	1.000	1.000
485	4	222.000	2.708	223	218	224	513.500	397.000	513.506	397.003	7.071	512	396	3	2	3.216	1.583	148.283	1.000	3.606	888.000	223	NaN	-3608.228	0	888.000	512	396	146.310	2.000	2.031	0.492	0.800
486	1	220.000	0.000	220	220	220	1007.500	397.500	1007.500	397.500	2.828	1007	397	1	1	1.128	1.128	0.000	1.000	1.414	220.000	220	NaN	NaN	0	220.000	1007	397	135.000	1.000	1.000	1.000	1.000
487	1	182.000	0.000	182	182	182	1257.500	398.500	1257.500	398.500	2.828	1257	398	1	1	1.128	1.128	0.000	1.000	1.414	182.000	182	NaN	NaN	0	182.000	1257	398	135.000	1.000	1.000	1.000	1.000
488	1	218.000	0.000	218	218	218	1003.500	399.500	1003.500	399.500	2.828	1003	399	1	1	1.128	1.128	0.000	1.000	1.414	218.000	218	-27.094	650.011	0	218.000	1003	399	135.000	1.000	1.000	1.000	1.000
489	1	223.000	0.000	223	223	223	1017.500	402.500	1017.500	402.500	2.828	1017	402	1	1	1.128	1.128	0.000	1.000	1.414	223.000	223	NaN	-673.011	0	223.000	1017	402	135.000	1.000	1.000	1.000	1.000
490	12	220.000	2.089	220	215	223	350.833	405.667	350.837	405.673	17.556	349	403	4	5	4.475	3.414	79.838	0.489	5.831	2640.000	220	-35.375	1174.403	0	2640.000	349	408	59.036	4.000	1.311	0.763	0.686
491	2	221.000	2.828	219	219	223	1001.000	404.000	1000.995	404.005	5.657	1000	403	2	2	2.596	0.981	45.000	0.785	2.828	442.000	223	0.000	-2.000	0	442.000	1000	405	45.000	1.414	2.646	0.378	0.667
492	1	189.000	0.000	189	189	189	1262.500	403.500	1262.500	403.500	2.828	1262	403	1	1	1.128	1.128	0.000	1.000	1.414	189.000	189	NaN	-571.010	0	189.000	1262	403	135.000	1.000	1.000	1.000	1.000
493	19	216.105	3.213	213	212	225	394.447	407.237	394.440	407.242	19.314	391	405	7	5	8.145	2.970	19.307	0.640	8.602	4106.000	215	-41.178	2114.535	0	4106.000	391	410	35.538	3.800	2.742	0.365	0.745
494	1	202.000	0.000	202	202	202	1228.500	405.500	1228.500	405.500	2.828	1228	405	1	1	1.128	1.128	0.000	1.000	1.414	202.000	202	-26.078	602.010	0	202.000	1228	405	135.000	1.000	1.000	1.000	1.000
495	1	186.000	0.000	186	186	186	1263.500	405.500	1263.500	405.500	2.828	1263	405	1	1	1.128	1.128	0.000	1.000	1.414	186.000	186	-25.021	554.010	0	186.000	1263	405	135.000	1.000	1.000	1.000	1.000
496	1	218.000	0.000	218	218	218	303.500	406.500	303.500	406.500	2.828	303	406	1	1	1.128	1.128	0.000	1.000	1.414	218.000	218	-27.094	650.011	0	218.000	303	406	135.000	1.000	1.000	1.000	1.000
497	2	218.500	2.121	217	217	220	659.000	406.500	659.003	406.500	4.243	658	406	2	1	2.257	1.128	0.000	1.000	2.236	437.000	220	-37.018	1245.358	0	437.000	658	406	153.435	1.000	2.000	0.500	1.000
498	1	233.000	0.000	233	233	233	866.500	406.500	866.500	406.500	2.828	866	406	1	1	1.128	1.128	0.000	1.000	1.414	233.000	233	NaN	NaN	0	233.000	866	406	135.000	1.000	1.000	1.000	1.000
499	8	205.750	7.246	207	194	218	1252.750	407.875	1252.732	407.863	10.485	1251	406	4	3	3.824	2.664	162.704	0.914	4.472	1646.000	207	-16.129	441.915	0	1646.000	1251	407	153.435	3.000	1.435	0.697	0.842
500	33	220.030	5.871	216	206	228	303.318	413.955	303.311	413.942	27.556	301	408	5	11	11.388	3.690	103.076	0.546	11.402	7261.000	221	-18.195	701.455	0	7261.000	302	408	105.255	4.605	3.086	0.324	0.776
501	2	218.000	0.000	218	218	218	264.500	410.000	264.500	410.001	4.828	264	409	1	2	2.257	1.128	90.000	1.000	2.236	436.000	218	0.000	-2.000	0	436.000	264	409	116.565	1.000	2.000	0.500	1.000
502	4	220.750	5.058	225	215	225	351.500	411.000	351.493	411.010	7.071	350	410	3	2	3.216	1.583	31.717	1.000	3.606	883.000	225	-0.235	-1.673	0	883.000	350	412	33.690	2.000	2.031	0.492	0.800
503	3	223.333	0.577	223	223	224	389.833	411.833	389.833	411.834	5.657	389	411	2	2	2.365	1.615	45.000	1.000	2.828	670.000	223	NaN	-2028.115	0	670.000	389	413	45.000	2.000	1.464	0.683	0.857
504	3	219.333	1.528	218	218	221	660.833	412.167	660.833	412.164	5.657	660	411	2	2	2.365	1.615	135.000	1.000	2.828	658.000	219	0.382	-1.500	0	658.000	660	411	135.000	2.000	1.464	0.683	0.857
505	31	212.161	4.641	212	204	222	1244.274	413.919	1244.273	413.924	23.799	1241	411	8	6	7.822	5.046	29.580	0.688	10.000	6577.000	212	-21.099	1015.352	0	6577.000	1241	417	36.870	6.000	1.550	0.645	0.795
506	15	203.000	7.474	205	190	213	1256.567	414.300	1256.616	414.345	18.971	1253	411	7	6	7.634	2.502	140.345	0.524	8.062	3045.000	205	-12.858	359.859	0	3045.000	1253	412	150.255	3.536	3.051	0.328	0.638
507	1	221.000	0.000	221	221	221	267.500	412.500	267.500	412.500	2.828	267	412	1	1	1.128	1.128	0.000	1.000	1.414	221.000	221	-27.280	659.011	0	221.000	267	412	135.000	1.000	1.000	1.000	1.000
508	4	214.000	3.464	215	209	217	190.000	414.000	190.004	413.996	5.657	189	413	2	2	2.257	2.257	0.000	1.000	2.828	856.000	215	NaN	-1603.660	0	856.000	189	413	135.000	2.000	1.000	1.000	1.000
509	1	221.000	0.000	221	221	221	1251.500	413.500	1251.500	413.500	2.828	1251	413	1	1	1.128	1.128	0.000	1.000	1.414	221.000	221	NaN	NaN	0	221.000	1251	413	135.000	1.000	1.000	1.000	1.000
510	1	212.000	0.000	212	212	212	259.500	414.500	259.500	414.500	2.828	259	414	1	1	1.128	1.128	0.000	1.000	1.414	212.000	212	-26.718	632.011	0	212.000	259	414	135.000	1.000	1.000	1.000	1.000
511	1	217.000	0.000	217	217	217	268.500	414.500	268.500	414.500	2.828	268	414	1	1	1.128	1.128	0.000	1.000	1.414	217.000	217	NaN	-655.011	0	217.000	268	414	135.000	1.000	1.000	1.000	1.000
512	2	220.000	2.828	218	218	222	383.500	415.000	383.500	414.995	4.828	383	414	1	2	2.257	1.128	90.000	1.000	2.236	440.000	222	0.000	-2.000	0	440.000	383	414	116.565	1.000	2.000	0.500	1.000
513	1	213.000	0.000	213	213	213	659.500	414.500	659.500	414.500	2.828	659	414	1	1	1.128	1.128	0.000	1.000	1.414	213.000	213	NaN	-643.011	0	213.000	659	414	135.000	1.000	1.000	1.000	1.000
514	2	225.500	2.121	224	224	227	922.000	414.500	921.997	414.500	4.243	921	414	2	1	2.257	1.128	0.000	1.000	2.236	451.000	227	0.000	-2.000	0	451.000	921	414	153.435	1.000	2.000	0.500	1.000
515	4	216.500	4.203	212	212	222	1091.000	415.000	1091.005	414.993	5.657	1090	414	2	2	2.257	2.257	0.000	1.000	2.828	866.000	217	NaN	-1151.446	0	866.000	1090	414	135.000	2.000	1.000	1.000	1.000
516	1	220.000	0.000	220	220	220	626.500	415.500	626.500	415.500	2.828	626	415	1	1	1.128	1.128	0.000	1.000	1.414	220.000	220	-27.218	656.011	0	220.000	626	415	135.000	1.000	1.000	1.000	1.000
517	1	200.000	0.000	200	200	200	1269.500	415.500	1269.500	415.500	2.828	1269	415	1	1	1.128	1.128	0.000	1.000	1.414	200.000	200	NaN	-604.010	0	200.000	1269	415	135.000	1.000	1.000	1.000	1.000
518	6	218.667	4.719	212	212	226	370.333	417.500	370.322	417.503	13.899	368	416	4	4	3.664	2.085	130.851	0.390	5.000	1312.000	219	0.267	-0.703	0	1312.000	368	416	126.870	3.336	1.757	0.569	0.500
519	1	233.000	0.000	233	233	233	851.500	416.500	851.500	416.500	2.828	851	416	1	1	1.128	1.128	0.000	1.000	1.414	233.000	233	NaN	-703.012	0	233.000	851	416	135.000	1.000	1.000	1.000	1.000
520	2	211.000	0.000	211	211	211	1253.000	417.000	1253.000	417.000	5.657	1252	416	2	2	2.596	0.981	45.000	0.785	2.828	422.000	211	NaN	-1271.022	0	422.000	1252	418	45.000	1.414	2.646	0.378	0.667
521	3	222.333	3.055	219	219	225	626.167	418.167	626.171	418.166	5.657	625	417	2	2	2.365	1.615	45.000	1.000	2.828	667.000	223	NaN	-2463.553	0	667.000	625	419	45.000	2.000	1.464	0.683	0.857
522	1	222.000	0.000	222	222	222	258.500	418.500	258.500	418.500	2.828	258	418	1	1	1.128	1.128	0.000	1.000	1.414	222.000	222	NaN	-670.011	0	222.000	258	418	135.000	1.000	1.000	1.000	1.000
523	3	225.667	2.082	224	224	228	262.500	418.833	262.505	418.833	8.485	261	418	3	2	2.446	1.561	0.000	0.524	3.162	677.000	225	-32.598	964.768	0	677.000	261	418	161.565	2.000	1.567	0.638	0.600
524	5	211.000	7.778	199	199	218	1257.500	419.300	1257.495	419.286	8.485	1256	418	3	3	3.086	2.063	55.901	0.873	3.606	1055.000	213	-13.244	408.856	0	1055.000	1256	420	33.690	2.685	1.496	0.668	0.714
525	1	227.000	0.000	227	227	227	876.500	419.500	876.500	419.500	2.828	876	419	1	1	1.128	1.128	0.000	1.000	1.414	227.000	227	NaN	-685.011	0	227.000	876	419	135.000	1.000	1.000	1.000	1.000
526	2	215.000	0.000	215	215	215	913.000	419.500	913.000	419.500	4.243	912	419	2	1	2.257	1.128	0.000	1.000	2.236	430.000	215	NaN	-1295.022	0	430.000	912	419	153.435	1.000	2.000	0.500	1.000
527	5	226.600	5.030	219	219	231	643.100	421.700	643.109	421.699	7.657	642	420	2	3	3.144	2.025	71.565	1.000	3.606	1133.000	229	-0.675	-1.060	0	1133.000	642	423	56.310	2.000	1.553	0.644	0.909
528	2	233.500	7.778	228	228	239	744.500	421.000	744.500	421.011	4.828	744	420	1	2	2.257	1.128	90.000	1.000	2.236	467.000	239	-24.859	748.107	0	467.000	744	420	116.565	1.000	2.000	0.500	1.000
529	2	214.000	1.414	213	213	215	1104.000	421.000	1103.998	421.002	5.657	1103	420	2	2	2.596	0.981	45.000	0.785	2.828	428.000	215	0.000	-2.000	0	428.000	1103	422	45.000	1.414	2.646	0.378	0.667
530	1	222.000	0.000	222	222	222	1098.500	421.500	1098.500	421.500	2.828	1098	421	1	1	1.128	1.128	0.000	1.000	1.414	222.000	222	NaN	-670.011	0	222.000	1098	421	135.000	1.000	1.000	1.000	1.000
531	41	194.878	5.658	194	181	209	1266.037	424.378	1265.995	424.383	31.456	1261	421	11	7	9.829	5.311	2.359	0.521	11.180	7990.000	195	6.233	-290.547	0	7990.000	1261	423	169.695	6.743	1.851	0.540	0.701
532	1	235.000	0.000	235	235	235	401.500	422.500	401.500	422.500	2.828	401	422	1	1	1.128	1.128	0.000	1.000	1.414	235.000	235	-28.133	701.012	0	235.000	401	422	135.000	1.000	1.000	1.000	1.000
533	1	222.000	0.000	222	222	222	679.500	422.500	679.500	422.500	2.828	679	422	1	1	1.128	1.128	0.000	1.000	1.414	222.000	222	-27.342	662.011	0	222.000	679	422	135.000	1.000	1.000	1.000	1.000
534	1	226.000	0.000	226	226	226	765.500	422.500	765.500	422.500	2.828	765	422	1	1	1.128	1.128	0.000	1.000	1.414	226.000	226	NaN	-682.011	0	226.000	765	422	135.000	1.000	1.000	1.000	1.000
535	1	221.000	0.000	221	221	221	244.500	423.500	244.500	423.500	2.828	244	423	1	1	1.128	1.128	0.000	1.000	1.414	221.000	221	NaN	-667.011	0	221.000	244	423	135.000	1.000	1.000	1.000	1.000
536	1	220.000	0.000	220	220	220	377.500	423.500	377.500	423.500	2.828	377	423	1	1	1.128	1.128	0.000	1.000	1.414	220.000	220	NaN	-664.011	0	220.000	377	423	135.000	1.000	1.000	1.000	1.000
537	1	203.000	0.000	203	203	203	941.500	423.500	941.500	423.500	2.828	941	423	1	1	1.128	1.128	0.000	1.000	1.414	203.000	203	NaN	NaN	0	203.000	941	423	135.000	1.000	1.000	1.000	1.000
538	1	197.000	0.000	197	197	197	1248.500	423.500	1248.500	423.500	2.828	1248	423	1	1	1.128	1.128	0.000	1.000	1.414	197.000	197	-25.753	587.010	0	197.000	1248	423	135.000	1.000	1.000	1.000	1.000
539	3	219.333	4.041	215	215	223	424.500	424.833	424.489	424.827	7.071	423	424	3	2	3.213	1.189	151.845	0.754	3.606	658.000	220	-36.219	1385.766	0	658.000	423	424	146.310	1.790	2.702	0.370	0.667
540	1	209.000	0.000	209	209	209	939.500	424.500	939.500	424.500	2.828	939	424	1	1	1.128	1.128	0.000	1.000	1.414	209.000	209	-26.527	623.011	0	209.000	939	424	135.000	1.000	1.000	1.000	1.000
541	2	207.500	2.121	206	206	209	948.500	425.000	948.500	425.004	4.828	948	424	1	2	2.257	1.128	90.000	1.000	2.236	415.000	209	NaN	-647.316	0	415.000	948	424	116.565	1.000	2.000	0.500	1.000
542	2	190.500	0.707	190	190	191	1222.500	425.000	1222.500	425.001	4.828	1222	424	1	2	2.257	1.128	90.000	1.000	2.236	381.000	191	-35.742	1135.034	0	381.000	1222	424	116.565	1.000	2.000	0.500	1.000
543	1	224.000	0.000	224	224	224	233.500	425.500	233.500	425.500	2.828	233	425	1	1	1.128	1.128	0.000	1.000	1.414	224.000	224	NaN	-676.011	0	224.000	233	425	135.000	1.000	1.000	1.000	1.000
544	236	196.025	4.051	195	186	212	1281.097	439.275	1281.082	439.308	144.894	1269	425	26	29	24.045	12.497	133.270	0.141	34.670	46262.000	195	-5.591	390.840	0	46262.000	1274	425	123.232	17.678	1.924	0.520	0.541
545	107	210.832	8.943	207	190	229	240.893	434.874	240.890	434.964	77.983	235	426	13	19	16.730	8.143	62.946	0.221	21.471	22559.000	210	-4.600	133.485	0	22559.000	235	445	62.241	12.352	2.055	0.487	0.574
546	12	198.667	2.839	197	195	205	1239.000	427.000	1238.995	427.004	17.071	1235	426	8	2	7.727	1.977	7.628	0.517	8.246	2384.000	198	0.967	-0.099	0	2384.000	1235	428	14.036	2.000	3.907	0.256	0.857
547	4	220.500	1.915	222	218	222	916.750	428.500	916.754	428.496	10.485	915	427	3	3	2.780	1.832	34.722	0.457	3.606	882.000	222	NaN	-924.990	0	882.000	915	429	33.690	2.685	1.517	0.659	0.571
548	1	202.000	0.000	202	202	202	1247.500	427.500	1247.500	427.500	2.828	1247	427	1	1	1.128	1.128	0.000	1.000	1.414	202.000	202	-26.078	602.010	0	202.000	1247	427	135.000	1.000	1.000	1.000	1.000
549	8	195.125	3.523	197	190	201	1261.000	430.000	1260.994	430.022	13.657	1260	427	2	6	5.863	1.737	76.717	0.539	6.325	1561.000	196	-34.701	1747.876	0	1561.000	1260	433	71.565	2.000	3.374	0.296	0.800
550	1	194.000	0.000	194	194	194	1270.500	428.500	1270.500	428.500	2.828	1270	428	1	1	1.128	1.128	0.000	1.000	1.414	194.000	194	-25.555	578.010	0	194.000	1270	428	135.000	1.000	1.000	1.000	1.000
551	1	225.000	0.000	225	225	225	235.500	429.500	235.500	429.500	2.828	235	429	1	1	1.128	1.128	0.000	1.000	1.414	225.000	225	NaN	NaN	0	225.000	235	429	135.000	1.000	1.000	1.000	1.000
552	3	218.000	3.000	215	215	221	315.167	429.833	315.166	429.828	5.657	314	429	2	2	2.365	1.615	135.000	1.000	2.828	654.000	218	-0.190	-1.500	0	654.000	314	429	135.000	2.000	1.464	0.683	0.857
553	2	215.500	0.707	215	215	216	978.500	430.000	978.500	429.999	4.828	978	429	1	2	2.257	1.128	90.000	1.000	2.236	431.000	216	NaN	-1301.034	0	431.000	978	429	116.565	1.000	2.000	0.500	1.000
554	4	218.000	4.243	214	214	223	312.000	432.000	311.992	432.002	5.657	311	431	2	2	2.257	2.257	0.000	1.000	2.828	872.000	220	-29.833	933.318	0	872.000	311	431	135.000	2.000	1.000	1.000	1.000
555	1	205.000	0.000	205	205	205	499.500	431.500	499.500	431.500	2.828	499	431	1	1	1.128	1.128	0.000	1.000	1.414	205.000	205	NaN	NaN	0	205.000	499	431	135.000	1.000	1.000	1.000	1.000
556	1	216.000	0.000	216	216	216	263.500	432.500	263.500	432.500	2.828	263	432	1	1	1.128	1.128	0.000	1.000	1.414	216.000	216	NaN	NaN	0	216.000	263	432	135.000	1.000	1.000	1.000	1.000
557	2	224.500	0.707	224	224	225	864.000	433.500	864.000	433.500	4.243	863	433	2	1	2.257	1.128	0.000	1.000	2.236	449.000	225	0.000	-2.000	0	449.000	863	433	153.435	1.000	2.000	0.500	1.000
558	5	210.600	4.336	207	207	217	1249.300	433.900	1249.300	433.893	10.485	1247	433	4	2	3.927	1.621	166.717	0.572	4.472	1053.000	209	0.673	-1.130	0	1053.000	1247	433	153.435	2.000	2.422	0.413	0.714
559	1	221.000	0.000	221	221	221	309.500	434.500	309.500	434.500	2.828	309	434	1	1	1.128	1.128	0.000	1.000	1.414	221.000	221	NaN	-667.011	0	221.000	309	434	135.000	1.000	1.000	1.000	1.000
560	16	206.875	6.732	205	198	225	977.562	436.500	977.571	436.483	17.556	974	434	6	5	4.937	4.126	173.693	0.652	6.403	3310.000	206	1.602	2.035	0	3310.000	974	435	141.340	4.950	1.196	0.836	0.727
561	3	186.333	1.528	185	185	188	1270.500	434.500	1270.506	434.500	6.243	1269	434	3	1	3.385	1.128	0.000	0.967	3.162	559.000	186	-40.514	1525.657	0	559.000	1269	434	161.565	1.000	3.000	0.333	1.000
562	1	222.000	0.000	222	222	222	532.500	435.500	532.500	435.500	2.828	532	435	1	1	1.128	1.128	0.000	1.000	1.414	222.000	222	NaN	-670.011	0	222.000	532	435	135.000	1.000	1.000	1.000	1.000
563	2	190.500	0.707	190	190	191	1287.000	437.000	1287.001	437.001	5.657	1286	436	2	2	2.596	0.981	135.000	0.785	2.828	381.000	191	-35.742	1135.034	0	381.000	1286	436	135.000	1.414	2.646	0.378	0.667
564	2	221.000	1.414	220	220	222	494.500	439.000	494.500	439.002	4.828	494	438	1	2	2.257	1.128	90.000	1.000	2.236	442.000	222	NaN	-1355.408	0	442.000	494	438	116.565	1.000	2.000	0.500	1.000
565	2	217.500	3.536	215	215	220	385.000	439.500	385.006	439.500	4.243	384	439	2	1	2.257	1.128	0.000	1.000	2.236	435.000	220	-33.277	1078.546	0	435.000	384	439	153.435	1.000	2.000	0.500	1.000
566	1	220.000	0.000	220	220	220	389.500	439.500	389.500	439.500	2.828	389	439	1	1	1.128	1.128	0.000	1.000	1.414	220.000	220	NaN	NaN	0	220.000	389	439	135.000	1.000	1.000	1.000	1.000
567	1	223.000	0.000	223	223	223	587.500	440.500	587.500	440.500	2.828	587	440	1	1	1.128	1.128	0.000	1.000	1.414	223.000	223	NaN	NaN	0	223.000	587	440	135.000	1.000	1.000	1.000	1.000
568	3	202.000	1.000	201	201	203	1190.500	440.500	1190.497	440.500	6.243	1189	440	3	1	3.385	1.128	0.000	0.967	3.162	606.000	202	0.595	-1.500	0	606.000	1189	440	161.565	1.000	3.000	0.333	1.000
569	1	216.000	0.000	216	216	216	243.500	441.500	243.500	441.500	2.828	243	441	1	1	1.128	1.128	0.000	1.000	1.414	216.000	216	-26.969	644.011	0	216.000	243	441	135.000	1.000	1.000	1.000	1.000
570	1	218.000	0.000	218	218	218	379.500	441.500	379.500	441.500	2.828	379	441	1	1	1.128	1.128	0.000	1.000	1.414	218.000	218	-27.094	650.011	0	218.000	379	441	135.000	1.000	1.000	1.000	1.000
571	1	216.000	0.000	216	216	216	388.500	441.500	388.500	441.500	2.828	388	441	1	1	1.128	1.128	0.000	1.000	1.414	216.000	216	NaN	NaN	0	216.000	388	441	135.000	1.000	1.000	1.000	1.000
572	1	221.000	0.000	221	221	221	495.500	441.500	495.500	441.500	2.828	495	441	1	1	1.128	1.128	0.000	1.000	1.414	221.000	221	NaN	-667.011	0	221.000	495	441	135.000	1.000	1.000	1.000	1.000
573	3	219.000	2.000	217	217	221	967.833	441.833	967.831	441.833	5.657	967	441	2	2	2.365	1.615	45.000	1.000	2.828	657.000	219	0.319	-1.500	0	657.000	967	443	45.000	2.000	1.464	0.683	0.857
574	1	213.000	0.000	213	213	213	1126.500	442.500	1126.500	442.500	2.828	1126	442	1	1	1.128	1.128	0.000	1.000	1.414	213.000	213	-26.781	635.011	0	213.000	1126	442	135.000	1.000	1.000	1.000	1.000
575	1	221.000	0.000	221	221	221	233.500	444.500	233.500	444.500	2.828	233	444	1	1	1.128	1.128	0.000	1.000	1.414	221.000	221	NaN	NaN	0	221.000	233	444	135.000	1.000	1.000	1.000	1.000
576	10	224.400	4.300	227	216	230	240.800	448.000	240.811	448.005	18.142	238	445	5	5	4.500	2.830	69.212	0.382	6.403	2244.000	226	-31.966	1397.165	0	2244.000	238	450	51.340	4.921	1.590	0.629	0.526
577	4	219.250	2.986	216	216	223	235.000	447.750	235.003	447.746	8.485	234	446	2	3	2.887	1.764	75.128	0.698	3.606	877.000	220	0.091	-1.219	0	877.000	234	449	56.310	2.000	1.637	0.611	0.727
578	4	222.250	5.123	215	215	227	249.500	448.000	249.500	447.980	8.828	249	446	1	4	4.514	1.128	90.000	0.645	4.123	889.000	224	-0.779	-0.862	0	889.000	249	446	104.036	1.000	4.000	0.250	1.000
579	1	221.000	0.000	221	221	221	995.500	446.500	995.500	446.500	2.828	995	446	1	1	1.128	1.128	0.000	1.000	1.414	221.000	221	NaN	-667.011	0	221.000	995	446	135.000	1.000	1.000	1.000	1.000
580	1	217.000	0.000	217	217	217	259.500	447.500	259.500	447.500	2.828	259	447	1	1	1.128	1.128	0.000	1.000	1.414	217.000	217	-27.031	647.011	0	217.000	259	447	135.000	1.000	1.000	1.000	1.000
581	2	219.500	4.950	216	216	223	245.000	449.000	244.991	449.009	5.657	244	448	2	2	2.596	0.981	45.000	0.785	2.828	439.000	223	0.000	-2.000	0	439.000	244	450	45.000	1.414	2.646	0.378	0.667
582	1	221.000	0.000	221	221	221	247.500	448.500	247.500	448.500	2.828	247	448	1	1	1.128	1.128	0.000	1.000	1.414	221.000	221	NaN	-667.011	0	221.000	247	448	135.000	1.000	1.000	1.000	1.000
583	29	211.931	1.602	212	209	214	322.224	451.672	322.226	451.667	20.385	319	448	7	7	8.748	4.221	140.031	0.877	9.220	6146.000	212	-60.160	3623.130	0	6146.000	319	448	130.601	4.950	2.072	0.483	0.841
584	4	209.750	1.258	210	208	211	364.000	449.000	363.999	449.002	5.657	363	448	2	2	2.257	2.257	0.000	1.000	2.828	839.000	210	-0.579	-1.069	0	839.000	363	448	135.000	2.000	1.000	1.000	1.000
585	1	226.000	0.000	226	226	226	779.500	449.500	779.500	449.500	2.828	779	449	1	1	1.128	1.128	0.000	1.000	1.414	226.000	226	NaN	-682.011	0	226.000	779	449	135.000	1.000	1.000	1.000	1.000
586	1	203.000	0.000	203	203	203	1212.500	449.500	1212.500	449.500	2.828	1212	449	1	1	1.128	1.128	0.000	1.000	1.414	203.000	203	NaN	NaN	0	203.000	1212	449	135.000	1.000	1.000	1.000	1.000
587	1	201.000	0.000	201	201	201	1281.500	449.500	1281.500	449.500	2.828	1281	449	1	1	1.128	1.128	0.000	1.000	1.414	201.000	201	NaN	-607.010	0	201.000	1281	449	135.000	1.000	1.000	1.000	1.000
588	1	221.000	0.000	221	221	221	232.500	450.500	232.500	450.500	2.828	232	450	1	1	1.128	1.128	0.000	1.000	1.414	221.000	221	NaN	NaN	0	221.000	232	450	135.000	1.000	1.000	1.000	1.000
589	21	218.667	5.453	213	210	231	246.833	454.262	246.824	454.282	34.284	243	450	9	8	7.202	3.713	42.342	0.225	10.630	4592.000	218	0.634	-0.172	0	4592.000	244	457	41.186	6.401	1.940	0.515	0.424
590	4	222.000	1.414	221	221	224	930.000	450.500	929.998	450.500	8.243	928	450	4	1	4.514	1.128	0.000	0.740	4.123	888.000	222	-37.980	1295.659	0	888.000	928	450	165.964	1.000	4.000	0.250	1.000
591	1	207.000	0.000	207	207	207	953.500	450.500	953.500	450.500	2.828	953	450	1	1	1.128	1.128	0.000	1.000	1.414	207.000	207	-26.400	617.011	0	207.000	953	450	135.000	1.000	1.000	1.000	1.000
592	1	225.000	0.000	225	225	225	235.500	451.500	235.500	451.500	2.828	235	451	1	1	1.128	1.128	0.000	1.000	1.414	225.000	225	NaN	NaN	0	225.000	235	451	135.000	1.000	1.000	1.000	1.000
593	6	224.167	6.676	220	215	231	403.500	452.667	403.508	452.662	10.485	402	451	3	4	3.718	2.055	78.760	0.686	4.472	1345.000	229	210.585	-18584.603	0	1345.000	403	455	63.435	2.849	1.809	0.553	0.667
594	1	221.000	0.000	221	221	221	961.500	451.500	961.500	451.500	2.828	961	451	1	1	1.128	1.128	0.000	1.000	1.414	221.000	221	-27.280	659.011	0	221.000	961	451	135.000	1.000	1.000	1.000	1.000
595	2	221.000	2.828	219	219	223	238.000	452.500	238.004	452.500	4.243	237	452	2	1	2.257	1.128	0.000	1.000	2.236	442.000	223	0.000	-2.000	0	442.000	237	452	153.435	1.000	2.000	0.500	1.000
596	1	220.000	0.000	220	220	220	958.500	452.500	958.500	452.500	2.828	958	452	1	1	1.128	1.128	0.000	1.000	1.414	220.000	220	NaN	-664.011	0	220.000	958	452	135.000	1.000	1.000	1.000	1.000
597	2	222.500	2.121	221	221	224	518.000	453.500	517.997	453.500	4.243	517	453	2	1	2.257	1.128	0.000	1.000	2.236	445.000	224	0.000	-2.000	0	445.000	517	453	153.435	1.000	2.000	0.500	1.000
598	13	222.000	3.109	222	218	228	963.192	456.115	963.186	456.110	16.142	961	453	4	6	5.470	3.026	91.185	0.627	6.325	2886.000	222	NaN	-5338.040	0	2886.000	963	453	108.435	4.000	1.808	0.553	0.684
599	1	207.000	0.000	207	207	207	594.500	454.500	594.500	454.500	2.828	594	454	1	1	1.128	1.128	0.000	1.000	1.414	207.000	207	NaN	-625.011	0	207.000	594	454	135.000	1.000	1.000	1.000	1.000
600	1	213.000	0.000	213	213	213	1098.500	454.500	1098.500	454.500	2.828	1098	454	1	1	1.128	1.128	0.000	1.000	1.414	213.000	213	NaN	NaN	0	213.000	1098	454	135.000	1.000	1.000	1.000	1.000
601	3	224.667	5.859	218	218	229	251.833	455.833	251.837	455.823	5.657	251	455	2	2	2.365	1.615	45.000	1.000	2.828	674.000	227	-26.626	922.167	0	674.000	251	457	45.000	2.000	1.464	0.683	0.857
602	2	219.000	0.000	219	219	219	746.000	455.500	746.001	455.500	4.243	745	455	2	1	2.257	1.128	0.000	1.000	2.236	438.000	219	0.000	-2.000	0	438.000	745	455	153.435	1.000	2.000	0.500	1.000
603	1	221.000	0.000	221	221	221	957.500	455.500	957.500	455.500	2.828	957	455	1	1	1.128	1.128	0.000	1.000	1.414	221.000	221	NaN	-667.011	0	221.000	957	455	135.000	1.000	1.000	1.000	1.000
604	1	224.000	0.000	224	224	224	401.500	457.500	401.500	457.500	2.828	401	457	1	1	1.128	1.128	0.000	1.000	1.414	224.000	224	-27.465	668.011	0	224.000	401	457	135.000	1.000	1.000	1.000	1.000
605	1	195.000	0.000	195	195	195	1273.500	457.500	1273.500	457.500	2.828	1273	457	1	1	1.128	1.128	0.000	1.000	1.414	195.000	195	-25.621	581.010	0	195.000	1273	457	135.000	1.000	1.000	1.000	1.000
606	1	214.000	0.000	214	214	214	482.500	458.500	482.500	458.500	2.828	482	458	1	1	1.128	1.128	0.000	1.000	1.414	214.000	214	NaN	-646.011	0	214.000	482	458	135.000	1.000	1.000	1.000	1.000
607	3	215.667	0.577	216	215	216	968.500	458.500	968.501	458.500	6.243	967	458	3	1	3.385	1.128	0.000	0.967	3.162	647.000	216	NaN	-1959.117	0	647.000	967	458	161.565	1.000	3.000	0.333	1.000
608	23	205.870	5.455	208	197	217	1031.196	460.587	1031.168	460.592	30.870	1026	458	10	6	7.660	3.823	4.859	0.303	10.440	4735.000	206	0.209	-0.676	0	4735.000	1026	464	16.699	5.758	2.004	0.499	0.495
609	4	230.250	2.986	227	227	234	499.000	460.250	498.991	460.250	9.071	497	459	4	2	3.969	1.283	162.391	0.611	4.472	921.000	231	0.253	-1.096	0	921.000	497	459	153.435	1.900	3.093	0.323	0.667
610	1	210.000	0.000	210	210	210	585.500	459.500	585.500	459.500	2.828	585	459	1	1	1.128	1.128	0.000	1.000	1.414	210.000	210	-26.591	626.011	0	210.000	585	459	135.000	1.000	1.000	1.000	1.000
611	1	207.000	0.000	207	207	207	588.500	459.500	588.500	459.500	2.828	588	459	1	1	1.128	1.128	0.000	1.000	1.414	207.000	207	NaN	NaN	0	207.000	588	459	135.000	1.000	1.000	1.000	1.000
612	28	221.929	4.320	220	213	232	743.929	463.571	743.924	463.594	28.042	741	459	7	10	9.463	3.767	61.510	0.447	10.440	6214.000	221	2376.801	-536561.862	0	6214.000	742	469	73.301	5.760	2.512	0.398	0.583
613	2	218.500	3.536	216	216	221	971.500	460.000	971.500	460.006	4.828	971	459	1	2	2.257	1.128	90.000	1.000	2.236	437.000	221	0.000	-2.000	0	437.000	971	459	116.565	1.000	2.000	0.500	1.000
614	2	195.500	3.536	193	193	198	1293.500	460.000	1293.500	459.994	4.828	1293	459	1	2	2.257	1.128	90.000	1.000	2.236	391.000	198	-23.911	530.194	0	391.000	1293	459	116.565	1.000	2.000	0.500	1.000
615	5	222.800	3.114	226	219	226	506.900	461.700	506.899	461.706	7.657	506	460	2	3	3.144	2.025	108.435	1.000	3.606	1114.000	222	-0.023	-1.485	0	1114.000	506	460	123.690	2.000	1.553	0.644	0.909
616	1	223.000	0.000	223	223	223	923.500	461.500	923.500	461.500	2.828	923	461	1	1	1.128	1.128	0.000	1.000	1.414	223.000	223	-27.403	665.011	0	223.000	923	461	135.000	1.000	1.000	1.000	1.000
617	14	193.857	0.663	194	193	195	1310.571	464.786	1310.572	464.782	19.314	1309	461	3	8	7.303	2.441	103.495	0.472	8.544	2714.000	194	NaN	-4352.589	0	2714.000	1309	461	110.556	3.000	2.992	0.334	0.737
618	1	228.000	0.000	228	228	228	503.500	462.500	503.500	462.500	2.828	503	462	1	1	1.128	1.128	0.000	1.000	1.414	228.000	228	NaN	NaN	0	228.000	503	462	135.000	1.000	1.000	1.000	1.000
619	1	219.000	0.000	219	219	219	921.500	462.500	921.500	462.500	2.828	921	462	1	1	1.128	1.128	0.000	1.000	1.414	219.000	219	NaN	-661.011	0	219.000	921	462	135.000	1.000	1.000	1.000	1.000
620	2	225.000	2.828	223	223	227	249.000	463.500	248.996	463.500	4.243	248	463	2	1	2.257	1.128	0.000	1.000	2.236	450.000	227	NaN	-716.589	0	450.000	248	463	153.435	1.000	2.000	0.500	1.000
621	13	221.462	2.259	223	218	225	500.577	466.038	500.572	466.036	21.799	497	463	7	6	7.194	2.301	145.222	0.344	8.602	2879.000	222	NaN	-2705.528	0	2879.000	497	464	144.462	3.887	3.127	0.320	0.510
622	3	206.333	1.528	205	205	208	1145.500	464.833	1145.495	464.833	8.485	1144	464	3	2	2.446	1.561	0.000	0.524	3.162	619.000	206	NaN	-2023.032	0	619.000	1144	464	161.565	2.000	1.567	0.638	0.600
623	13	221.231	2.488	223	217	226	256.192	467.423	256.187	467.420	15.314	253	465	6	4	5.220	3.171	18.738	0.697	6.325	2876.000	221	-35.585	1218.691	0	2876.000	253	468	18.435	4.000	1.646	0.608	0.703
624	2	218.000	4.243	215	215	221	276.500	468.000	276.500	468.006	4.828	276	467	1	2	2.257	1.128	90.000	1.000	2.236	436.000	221	-32.758	1056.989	0	436.000	276	467	116.565	1.000	2.000	0.500	1.000
625	13	219.692	3.816	214	214	226	296.654	469.808	296.638	469.803	14.728	294	468	5	4	5.763	2.872	150.945	0.753	6.403	2856.000	220	2608.210	-679955.245	0	2856.000	294	468	141.340	3.580	2.007	0.498	0.788
626	185	223.903	4.757	220	211	235	746.565	482.868	746.604	482.851	127.095	735	468	23	31	27.196	8.661	55.854	0.144	35.847	41422.000	224	12.751	-875.014	0	41422.000	738	499	59.859	17.106	3.140	0.318	0.440
627	1	231.000	0.000	231	231	231	851.500	468.500	851.500	468.500	2.828	851	468	1	1	1.128	1.128	0.000	1.000	1.414	231.000	231	NaN	NaN	0	231.000	851	468	135.000	1.000	1.000	1.000	1.000
628	1	234.000	0.000	234	234	234	746.500	469.500	746.500	469.500	2.828	746	469	1	1	1.128	1.128	0.000	1.000	1.414	234.000	234	NaN	NaN	0	234.000	746	469	135.000	1.000	1.000	1.000	1.000
629	1	222.000	0.000	222	222	222	902.500	470.500	902.500	470.500	2.828	902	470	1	1	1.128	1.128	0.000	1.000	1.414	222.000	222	-27.342	662.011	0	222.000	902	470	135.000	1.000	1.000	1.000	1.000
630	5	225.400	9.317	214	214	237	1058.700	471.100	1058.681	471.103	7.657	1057	470	3	2	3.144	2.025	18.435	1.000	3.606	1127.000	228	-15.050	354.984	0	1127.000	1057	472	33.690	2.000	1.553	0.644	0.909
631	3	215.000	6.000	209	209	221	1318.167	470.833	1318.166	470.824	5.657	1317	470	2	2	2.365	1.615	135.000	1.000	2.828	645.000	215	-0.099	-1.500	0	645.000	1317	470	135.000	2.000	1.464	0.683	0.857
632	1	225.000	0.000	225	225	225	748.500	471.500	748.500	471.500	2.828	748	471	1	1	1.128	1.128	0.000	1.000	1.414	225.000	225	NaN	-679.011	0	225.000	748	471	135.000	1.000	1.000	1.000	1.000
633	1	230.000	0.000	230	230	230	744.500	472.500	744.500	472.500	2.828	744	472	1	1	1.128	1.128	0.000	1.000	1.414	230.000	230	-27.831	686.012	0	230.000	744	472	135.000	1.000	1.000	1.000	1.000
634	1	222.000	0.000	222	222	222	873.500	472.500	873.500	472.500	2.828	873	472	1	1	1.128	1.128	0.000	1.000	1.414	222.000	222	-27.342	662.011	0	222.000	873	472	135.000	1.000	1.000	1.000	1.000
635	7	220.857	3.848	222	214	226	497.357	474.214	497.355	474.210	12.728	495	473	5	3	4.110	2.169	15.804	0.543	5.385	1546.000	222	-36.591	1864.168	0	1546.000	495	476	21.801	2.911	1.895	0.528	0.609
636	6	224.000	2.608	222	221	227	761.333	474.833	761.335	474.836	11.314	760	473	3	4	3.641	2.098	71.736	0.589	4.472	1344.000	226	NaN	-6497.300	0	1344.000	761	477	63.435	2.849	1.736	0.576	0.632
637	11	217.727	5.236	217	207	225	545.864	475.955	545.865	475.971	13.314	544	474	5	4	4.688	2.988	156.535	0.780	5.831	2395.000	217	-24.664	1003.512	0	2395.000	544	474	149.036	3.887	1.569	0.637	0.733
638	12	210.250	5.137	209	203	220	1322.583	476.333	1322.573	476.343	18.142	1320	474	5	5	4.725	3.233	141.388	0.458	6.403	2523.000	210	-16.954	805.173	0	2523.000	1320	474	141.340	4.243	1.461	0.684	0.615
639	1	213.000	0.000	213	213	213	490.500	475.500	490.500	475.500	2.828	490	475	1	1	1.128	1.128	0.000	1.000	1.414	213.000	213	NaN	NaN	0	213.000	490	475	135.000	1.000	1.000	1.000	1.000
640	1	223.000	0.000	223	223	223	743.500	475.500	743.500	475.500	2.828	743	475	1	1	1.128	1.128	0.000	1.000	1.414	223.000	223	-27.403	665.011	0	223.000	743	475	135.000	1.000	1.000	1.000	1.000
641	5	222.800	1.304	224	221	224	740.100	477.700	740.099	477.697	7.657	739	476	2	3	3.144	2.025	71.565	1.000	3.606	1114.000	223	-0.201	-1.255	0	1114.000	739	479	56.310	2.000	1.553	0.644	0.909
642	2	222.500	3.536	220	220	225	466.000	478.000	466.006	477.994	5.657	465	477	2	2	2.596	0.981	45.000	0.785	2.828	445.000	225	0.000	-2.000	0	445.000	465	479	45.000	1.414	2.646	0.378	0.667
643	20	218.150	6.243	212	207	229	469.500	480.500	469.479	480.485	27.213	464	478	9	5	7.076	3.599	178.877	0.339	9.487	4363.000	219	129.308	-9759.054	0	4363.000	464	482	18.435	5.000	1.966	0.509	0.563
644	1	234.000	0.000	234	234	234	805.500	478.500	805.500	478.500	2.828	805	478	1	1	1.128	1.128	0.000	1.000	1.414	234.000	234	-28.073	698.012	0	234.000	805	478	135.000	1.000	1.000	1.000	1.000
645	1	218.000	0.000	218	218	218	1099.500	478.500	1099.500	478.500	2.828	1099	478	1	1	1.128	1.128	0.000	1.000	1.414	218.000	218	NaN	NaN	0	218.000	1099	478	135.000	1.000	1.000	1.000	1.000
646	1	200.000	0.000	200	200	200	1277.500	478.500	1277.500	478.500	2.828	1277	478	1	1	1.128	1.128	0.000	1.000	1.414	200.000	200	NaN	-604.010	0	200.000	1277	478	135.000	1.000	1.000	1.000	1.000
647	36	207.417	6.212	202	195	220	1325.111	484.528	1325.081	484.568	40.527	1321	479	9	11	8.875	5.165	43.130	0.275	12.083	7467.000	208	-7.778	313.634	0	7467.000	1322	490	65.556	7.071	1.718	0.582	0.554
648	10	221.000	6.272	221	208	228	436.700	482.300	436.695	482.327	15.314	435	480	4	4	3.756	3.390	74.518	0.536	5.000	2210.000	223	-14.731	588.541	0	2210.000	435	484	53.130	4.000	1.108	0.903	0.714
649	1	222.000	0.000	222	222	222	928.500	480.500	928.500	480.500	2.828	928	480	1	1	1.128	1.128	0.000	1.000	1.414	222.000	222	NaN	NaN	0	222.000	928	480	135.000	1.000	1.000	1.000	1.000
650	2	218.500	0.707	218	218	219	475.000	482.000	474.998	482.002	5.657	474	481	2	2	2.596	0.981	45.000	0.785	2.828	437.000	219	0.000	-2.000	0	437.000	474	483	45.000	1.414	2.646	0.378	0.667
651	1	233.000	0.000	233	233	233	804.500	481.500	804.500	481.500	2.828	804	481	1	1	1.128	1.128	0.000	1.000	1.414	233.000	233	NaN	NaN	0	233.000	804	481	135.000	1.000	1.000	1.000	1.000
652	7	212.143	4.525	205	205	217	1101.357	482.214	1101.370	482.205	9.071	1100	481	3	3	3.507	2.542	30.473	1.000	4.243	1485.000	214	-26.533	754.542	0	1485.000	1100	484	45.000	3.000	1.380	0.725	0.875
653	1	229.000	0.000	229	229	229	808.500	482.500	808.500	482.500	2.828	808	482	1	1	1.128	1.128	0.000	1.000	1.414	229.000	229	NaN	-691.012	0	229.000	808	482	135.000	1.000	1.000	1.000	1.000
654	1	214.000	0.000	214	214	214	471.500	484.500	471.500	484.500	2.828	471	484	1	1	1.128	1.128	0.000	1.000	1.414	214.000	214	NaN	-646.011	0	214.000	471	484	135.000	1.000	1.000	1.000	1.000
655	2	230.500	0.707	230	230	231	808.000	484.500	808.001	484.500	4.243	807	484	2	1	2.257	1.128	0.000	1.000	2.236	461.000	231	NaN	-697.772	0	461.000	807	484	153.435	1.000	2.000	0.500	1.000
656	4	213.500	5.000	208	208	220	1106.000	485.250	1106.022	485.243	9.071	1104	484	4	2	3.969	1.283	17.609	0.611	4.472	854.000	214	0.217	-1.134	0	854.000	1104	486	26.565	1.900	3.093	0.323	0.667
657	1	209.000	0.000	209	209	209	1099.500	485.500	1099.500	485.500	2.828	1099	485	1	1	1.128	1.128	0.000	1.000	1.414	209.000	209	NaN	-631.011	0	209.000	1099	485	135.000	1.000	1.000	1.000	1.000
658	1	225.000	0.000	225	225	225	1131.500	485.500	1131.500	485.500	2.828	1131	485	1	1	1.128	1.128	0.000	1.000	1.414	225.000	225	NaN	-679.011	0	225.000	1131	485	135.000	1.000	1.000	1.000	1.000
659	531	214.891	6.312	210	200	231	464.404	501.432	464.313	501.431	114.024	451	486	29	30	27.158	24.894	83.068	0.513	33.541	114107.000	214	-5.072	224.991	0	114107.000	454	516	63.435	28.630	1.091	0.917	0.803
660	1	233.000	0.000	233	233	233	755.500	486.500	755.500	486.500	2.828	755	486	1	1	1.128	1.128	0.000	1.000	1.414	233.000	233	-28.013	695.012	0	233.000	755	486	135.000	1.000	1.000	1.000	1.000
661	4	217.000	3.916	212	212	221	1274.000	488.250	1273.994	488.252	8.485	1273	487	2	3	2.887	1.764	104.872	0.698	3.606	868.000	219	NaN	-4883.824	0	868.000	1273	487	123.690	2.000	1.637	0.611	0.727
662	1	227.000	0.000	227	227	227	229.500	488.500	229.500	488.500	2.828	229	488	1	1	1.128	1.128	0.000	1.000	1.414	227.000	227	NaN	NaN	0	227.000	229	488	135.000	1.000	1.000	1.000	1.000
663	1	222.000	0.000	222	222	222	435.500	488.500	435.500	488.500	2.828	435	488	1	1	1.128	1.128	0.000	1.000	1.414	222.000	222	NaN	NaN	0	222.000	435	488	135.000	1.000	1.000	1.000	1.000
664	3	222.333	1.155	223	221	223	564.833	488.833	564.834	488.832	5.657	564	488	2	2	2.365	1.615	45.000	1.000	2.828	667.000	223	NaN	-1017.153	0	667.000	564	490	45.000	2.000	1.464	0.683	0.857
665	30	226.600	4.797	225	213	233	799.967	491.333	799.977	491.333	29.799	794	489	11	5	9.933	3.845	178.803	0.425	11.402	6798.000	228	262.228	-30450.983	0	6798.000	794	492	15.255	5.000	2.583	0.387	0.682
666	28	228.071	3.231	229	222	233	808.250	492.714	808.253	492.717	31.456	804	489	7	7	7.242	4.923	59.606	0.356	9.220	6386.000	229	NaN	-9969.486	0	6386.000	804	495	40.601	7.000	1.471	0.680	0.644
667	2	198.000	5.657	194	194	202	1099.000	489.500	1098.990	489.500	4.243	1098	489	2	1	2.257	1.128	0.000	1.000	2.236	396.000	202	NaN	-1971.060	0	396.000	1098	489	153.435	1.000	2.000	0.500	1.000
668	1	216.000	0.000	216	216	216	1318.500	489.500	1318.500	489.500	2.828	1318	489	1	1	1.128	1.128	0.000	1.000	1.414	216.000	216	NaN	-652.011	0	216.000	1318	489	135.000	1.000	1.000	1.000	1.000
669	18	221.389	4.901	222	213	230	220.611	492.778	220.585	492.795	25.799	217	490	10	6	9.479	2.418	25.542	0.340	11.662	3985.000	222	-0.093	-0.914	0	3985.000	217	496	30.964	3.974	3.921	0.255	0.571
670	8	229.875	2.232	228	228	233	789.000	492.500	789.001	492.505	9.899	787	491	4	3	3.489	2.919	0.000	1.000	4.123	1839.000	230	NaN	-3377.338	0	1839.000	787	492	165.964	3.000	1.195	0.837	0.800
671	11	218.455	2.841	217	214	222	565.227	494.864	565.238	494.866	17.556	563	492	5	6	6.456	2.169	130.269	0.448	7.810	2403.000	219	NaN	-2509.834	0	2403.000	563	492	129.806	3.403	2.976	0.336	0.595
672	5	221.600	5.128	215	215	228	569.500	493.700	569.508	493.686	8.485	568	492	3	3	3.086	2.063	55.901	0.873	3.606	1108.000	223	NaN	-28483.100	0	1108.000	568	495	33.690	2.685	1.496	0.668	0.714
673	1	220.000	0.000	220	220	220	1315.500	492.500	1315.500	492.500	2.828	1315	492	1	1	1.128	1.128	0.000	1.000	1.414	220.000	220	NaN	NaN	0	220.000	1315	492	135.000	1.000	1.000	1.000	1.000
674	1	204.000	0.000	204	204	204	1317.500	492.500	1317.500	492.500	2.828	1317	492	1	1	1.128	1.128	0.000	1.000	1.414	204.000	204	-26.207	608.011	0	204.000	1317	492	135.000	1.000	1.000	1.000	1.000
675	331	210.559	5.830	208	194	229	330.298	507.536	330.274	507.502	127.338	312	493	31	34	29.363	14.353	126.462	0.257	42.638	69695.000	210	6.199	-278.618	0	69695.000	315	493	129.289	21.769	2.046	0.489	0.558
676	1	231.000	0.000	231	231	231	792.500	493.500	792.500	493.500	2.828	792	493	1	1	1.128	1.128	0.000	1.000	1.414	231.000	231	-27.892	689.012	0	231.000	792	493	135.000	1.000	1.000	1.000	1.000
677	1	223.000	0.000	223	223	223	893.500	493.500	893.500	493.500	2.828	893	493	1	1	1.128	1.128	0.000	1.000	1.414	223.000	223	NaN	NaN	0	223.000	893	493	135.000	1.000	1.000	1.000	1.000
678	23	214.913	6.022	210	205	228	344.500	497.543	344.471	497.567	29.213	342	494	7	7	6.426	4.557	36.744	0.339	8.062	4943.000	213	92.419	-6407.331	0	4943.000	342	501	29.745	6.177	1.410	0.709	0.648
679	111	227.937	5.119	232	208	237	827.410	502.248	827.409	502.252	77.397	818	494	20	14	15.468	9.137	7.499	0.233	20.881	25301.000	229	-1.488	2.514	0	25301.000	818	506	16.699	13.536	1.693	0.591	0.584
680	1	194.000	0.000	194	194	194	1330.500	494.500	1330.500	494.500	2.828	1330	494	1	1	1.128	1.128	0.000	1.000	1.414	194.000	194	NaN	-586.010	0	194.000	1330	494	135.000	1.000	1.000	1.000	1.000
681	4	200.750	6.238	194	194	207	1332.250	495.750	1332.259	495.729	7.657	1331	494	2	3	3.192	1.596	71.565	0.857	3.606	803.000	205	-0.075	-1.687	0	803.000	1331	497	56.310	2.000	2.000	0.500	0.800
682	1	212.000	0.000	212	212	212	581.500	495.500	581.500	495.500	2.828	581	495	1	1	1.128	1.128	0.000	1.000	1.414	212.000	212	NaN	-640.011	0	212.000	581	495	135.000	1.000	1.000	1.000	1.000
683	2	221.500	3.536	219	219	224	659.500	496.000	659.500	496.006	4.828	659	495	1	2	2.257	1.128	90.000	1.000	2.236	443.000	224	0.000	-2.000	0	443.000	659	495	116.565	1.000	2.000	0.500	1.000
684	1	234.000	0.000	234	234	234	792.500	495.500	792.500	495.500	2.828	792	495	1	1	1.128	1.128	0.000	1.000	1.414	234.000	234	NaN	NaN	0	234.000	792	495	135.000	1.000	1.000	1.000	1.000
685	1	232.000	0.000	232	232	232	905.500	495.500	905.500	495.500	2.828	905	495	1	1	1.128	1.128	0.000	1.000	1.414	232.000	232	NaN	-700.012	0	232.000	905	495	135.000	1.000	1.000	1.000	1.000
686	1	220.000	0.000	220	220	220	328.500	496.500	328.500	496.500	2.828	328	496	1	1	1.128	1.128	0.000	1.000	1.414	220.000	220	NaN	NaN	0	220.000	328	496	135.000	1.000	1.000	1.000	1.000
687	258	226.446	5.954	228	202	239	913.818	506.310	913.809	506.315	98.811	901	496	23	19	19.079	17.217	167.593	0.332	24.207	58423.000	228	-5.087	174.401	0	58423.000	904	498	141.710	18.980	1.108	0.902	0.719
688	21	222.952	5.518	227	209	232	208.548	499.262	208.552	499.275	20.971	205	497	7	5	7.216	3.705	29.903	0.600	8.062	4682.000	224	-24.218	772.286	0	4682.000	205	501	29.745	4.921	1.948	0.513	0.764
689	5	222.000	3.742	223	217	227	295.700	498.100	295.699	498.092	10.485	294	497	3	3	2.695	2.362	121.717	0.572	3.606	1110.000	223	NaN	-1489.534	0	1110.000	294	497	123.690	3.000	1.141	0.877	0.667
690	4	229.000	1.826	227	227	231	792.250	498.000	792.245	498.001	8.485	791	497	3	2	2.887	1.764	165.128	0.698	3.606	916.000	230	NaN	-3286.415	0	916.000	791	497	146.310	2.000	1.637	0.611	0.727
691	1	227.000	0.000	227	227	227	882.500	497.500	882.500	497.500	2.828	882	497	1	1	1.128	1.128	0.000	1.000	1.414	227.000	227	NaN	NaN	0	227.000	882	497	135.000	1.000	1.000	1.000	1.000
692	1	194.000	0.000	194	194	194	1326.500	497.500	1326.500	497.500	2.828	1326	497	1	1	1.128	1.128	0.000	1.000	1.414	194.000	194	-25.555	578.010	0	194.000	1326	497	135.000	1.000	1.000	1.000	1.000
693	2	197.500	2.121	196	196	199	1329.000	497.500	1328.996	497.500	4.243	1328	497	2	1	2.257	1.128	0.000	1.000	2.236	395.000	199	NaN	-1295.863	0	395.000	1328	497	153.435	1.000	2.000	0.500	1.000
694	4	218.500	1.000	218	218	220	304.750	499.250	304.752	499.250	7.657	303	498	3	2	3.192	1.596	18.435	0.857	3.606	874.000	218	NaN	-1337.327	0	874.000	303	500	33.690	2.000	2.000	0.500	0.800
695	2	216.500	2.121	215	215	218	308.000	498.500	307.997	498.500	4.243	307	498	2	1	2.257	1.128	0.000	1.000	2.236	433.000	218	0.000	-2.000	0	433.000	307	498	153.435	1.000	2.000	0.500	1.000
696	1	222.000	0.000	222	222	222	311.500	498.500	311.500	498.500	2.828	311	498	1	1	1.128	1.128	0.000	1.000	1.414	222.000	222	-27.342	662.011	0	222.000	311	498	135.000	1.000	1.000	1.000	1.000
697	1	221.000	0.000	221	221	221	660.500	498.500	660.500	498.500	2.828	660	498	1	1	1.128	1.128	0.000	1.000	1.414	221.000	221	NaN	-667.011	0	221.000	660	498	135.000	1.000	1.000	1.000	1.000
698	1	224.000	0.000	224	224	224	815.500	498.500	815.500	498.500	2.828	815	498	1	1	1.128	1.128	0.000	1.000	1.414	224.000	224	-27.465	668.011	0	224.000	815	498	135.000	1.000	1.000	1.000	1.000
699	8	223.125	1.808	224	220	226	840.625	500.625	840.623	500.627	14.142	839	498	3	5	4.438	2.295	97.498	0.503	5.385	1785.000	224	NaN	-7804.894	0	1785.000	840	498	111.801	3.000	1.933	0.517	0.593
700	1	219.000	0.000	219	219	219	313.500	499.500	313.500	499.500	2.828	313	499	1	1	1.128	1.128	0.000	1.000	1.414	219.000	219	NaN	-661.011	0	219.000	313	499	135.000	1.000	1.000	1.000	1.000
701	1	216.000	0.000	216	216	216	663.500	499.500	663.500	499.500	2.828	663	499	1	1	1.128	1.128	0.000	1.000	1.414	216.000	216	NaN	-652.011	0	216.000	663	499	135.000	1.000	1.000	1.000	1.000
702	1	200.000	0.000	200	200	200	1217.500	499.500	1217.500	499.500	2.828	1217	499	1	1	1.128	1.128	0.000	1.000	1.414	200.000	200	-25.948	596.010	0	200.000	1217	499	135.000	1.000	1.000	1.000	1.000
703	12	196.250	2.800	195	192	200	1330.667	500.500	1330.680	500.504	12.485	1328	499	5	3	4.992	3.061	160.195	0.967	5.831	2355.000	195	NaN	-3996.296	0	2355.000	1328	499	149.036	3.000	1.631	0.613	0.889
704	1	220.000	0.000	220	220	220	738.500	500.500	738.500	500.500	2.828	738	500	1	1	1.128	1.128	0.000	1.000	1.414	220.000	220	NaN	NaN	0	220.000	738	500	135.000	1.000	1.000	1.000	1.000
705	1	232.000	0.000	232	232	232	809.500	500.500	809.500	500.500	2.828	809	500	1	1	1.128	1.128	0.000	1.000	1.414	232.000	232	-27.952	692.012	0	232.000	809	500	135.000	1.000	1.000	1.000	1.000
706	1	185.000	0.000	185	185	185	1101.500	500.500	1101.500	500.500	2.828	1101	500	1	1	1.128	1.128	0.000	1.000	1.414	185.000	185	NaN	-559.010	0	185.000	1101	500	135.000	1.000	1.000	1.000	1.000
707	1	218.000	0.000	218	218	218	295.500	501.500	295.500	501.500	2.828	295	501	1	1	1.128	1.128	0.000	1.000	1.414	218.000	218	NaN	NaN	0	218.000	295	501	135.000	1.000	1.000	1.000	1.000
708	1	225.000	0.000	225	225	225	735.500	501.500	735.500	501.500	2.828	735	501	1	1	1.128	1.128	0.000	1.000	1.414	225.000	225	NaN	-679.011	0	225.000	735	501	135.000	1.000	1.000	1.000	1.000
709	3	230.333	1.155	231	229	231	765.167	502.500	765.168	502.503	7.657	764	501	2	3	3.213	1.189	118.155	0.643	3.606	691.000	231	NaN	-2140.499	0	691.000	764	501	123.690	1.790	2.702	0.370	0.667
710	2	215.000	0.000	215	215	215	1336.500	502.000	1336.500	502.000	4.828	1336	501	1	2	2.257	1.128	90.000	1.000	2.236	430.000	215	NaN	-1295.022	0	430.000	1336	501	116.565	1.000	2.000	0.500	1.000
711	9	224.889	2.028	224	222	228	203.278	504.611	203.282	504.605	16.728	201	502	5	5	3.989	2.873	42.479	0.404	5.831	2024.000	224	-49.606	2437.488	0	2024.000	201	507	30.964	4.028	1.388	0.720	0.562
712	156	214.449	7.404	211	198	234	443.641	510.526	443.631	510.487	105.439	435	502	18	22	16.913	11.744	114.383	0.176	22.847	33454.000	214	-5.528	209.258	0	33454.000	438	503	113.199	16.777	1.440	0.694	0.555
713	1	223.000	0.000	223	223	223	737.500	502.500	737.500	502.500	2.828	737	502	1	1	1.128	1.128	0.000	1.000	1.414	223.000	223	-27.403	665.011	0	223.000	737	502	135.000	1.000	1.000	1.000	1.000
714	6	221.000	6.099	211	211	228	1214.000	503.500	1214.008	503.511	7.657	1213	502	2	3	3.385	2.257	90.000	1.000	3.606	1326.000	223	-23.082	755.276	0	1326.000	1213	502	123.690	2.000	1.500	0.667	1.000
715	12	225.500	6.640	218	218	238	521.417	504.417	521.383	504.422	16.728	518	503	7	3	6.658	2.295	172.746	0.539	7.280	2706.000	225	0.480	-0.937	0	2706.000	518	504	164.055	3.000	2.902	0.345	0.667
716	22	207.273	3.135	205	200	213	671.409	505.682	671.393	505.692	19.556	668	503	7	5	6.283	4.458	14.957	0.723	7.211	4560.000	208	300.764	-44641.617	0	4560.000	668	507	33.690	5.000	1.409	0.710	0.759
717	18	210.833	2.706	210	206	215	422.222	507.056	422.208	507.058	16.971	420	504	5	6	5.429	4.221	68.024	0.785	6.708	3795.000	212	NaN	-1214231.841	0	3795.000	421	510	63.435	4.950	1.286	0.778	0.766
718	3	220.667	6.807	213	213	226	427.167	505.167	427.164	505.158	5.657	426	504	2	2	2.365	1.615	45.000	1.000	2.828	662.000	223	-0.488	-1.500	0	662.000	426	506	45.000	2.000	1.464	0.683	0.857
719	4	222.750	1.500	222	222	225	841.500	505.500	841.501	505.497	8.485	840	504	3	3	2.838	1.795	135.000	0.698	3.606	891.000	222	NaN	-1397.065	0	891.000	841	504	123.690	2.685	1.581	0.632	0.615
720	2	218.000	1.414	217	217	219	319.000	506.000	319.002	506.002	5.657	318	505	2	2	2.596	0.981	135.000	0.785	2.828	436.000	219	-37.795	1279.402	0	436.000	318	505	135.000	1.414	2.646	0.378	0.667
721	1	196.000	0.000	196	196	196	1329.500	506.500	1329.500	506.500	2.828	1329	506	1	1	1.128	1.128	0.000	1.000	1.414	196.000	196	NaN	-592.010	0	196.000	1329	506	135.000	1.000	1.000	1.000	1.000
722	3	221.000	6.928	225	213	225	354.833	508.500	354.821	508.482	7.657	354	507	2	3	3.213	1.189	118.155	0.643	3.606	663.000	225	NaN	-14866.865	0	663.000	354	507	123.690	1.790	2.702	0.370	0.667
723	1	233.000	0.000	233	233	233	516.500	507.500	516.500	507.500	2.828	516	507	1	1	1.128	1.128	0.000	1.000	1.414	233.000	233	NaN	NaN	0	233.000	516	507	135.000	1.000	1.000	1.000	1.000
724	1	216.000	0.000	216	216	216	1218.500	507.500	1218.500	507.500	2.828	1218	507	1	1	1.128	1.128	0.000	1.000	1.414	216.000	216	-26.969	644.011	0	216.000	1218	507	135.000	1.000	1.000	1.000	1.000
725	7	221.714	3.592	224	215	226	1296.214	508.071	1296.207	508.077	9.657	1294	507	4	2	4.154	2.146	8.350	0.943	4.472	1552.000	222	-0.765	0.047	0	1552.000	1294	509	26.565	2.000	1.936	0.517	0.933
726	4	224.000	4.690	220	220	229	518.750	509.750	518.762	509.738	9.071	517	508	3	3	3.589	1.419	45.000	0.611	4.243	896.000	227	NaN	-2127.405	0	896.000	517	511	45.000	2.121	2.530	0.395	0.615
727	2	219.500	2.121	218	218	221	841.500	509.000	841.500	509.004	4.828	841	508	1	2	2.257	1.128	90.000	1.000	2.236	439.000	221	-36.378	1218.545	0	439.000	841	508	116.565	1.000	2.000	0.500	1.000
728	1	221.000	0.000	221	221	221	1324.500	508.500	1324.500	508.500	2.828	1324	508	1	1	1.128	1.128	0.000	1.000	1.414	221.000	221	NaN	NaN	0	221.000	1324	508	135.000	1.000	1.000	1.000	1.000
729	1	223.000	0.000	223	223	223	506.500	509.500	506.500	509.500	2.828	506	509	1	1	1.128	1.128	0.000	1.000	1.414	223.000	223	-27.403	665.011	0	223.000	506	509	135.000	1.000	1.000	1.000	1.000
730	3	218.333	2.082	216	216	220	535.833	509.833	535.829	509.835	5.657	535	509	2	2	2.365	1.615	45.000	1.000	2.828	655.000	219	-0.643	-1.500	0	655.000	535	511	45.000	2.000	1.464	0.683	0.857
731	1	214.000	0.000	214	214	214	418.500	510.500	418.500	510.500	2.828	418	510	1	1	1.128	1.128	0.000	1.000	1.414	214.000	214	NaN	-646.011	0	214.000	418	510	135.000	1.000	1.000	1.000	1.000
732	1	221.000	0.000	221	221	221	423.500	510.500	423.500	510.500	2.828	423	510	1	1	1.128	1.128	0.000	1.000	1.414	221.000	221	NaN	-667.011	0	221.000	423	510	135.000	1.000	1.000	1.000	1.000
733	1	222.000	0.000	222	222	222	490.500	510.500	490.500	510.500	2.828	490	510	1	1	1.128	1.128	0.000	1.000	1.414	222.000	222	NaN	-670.011	0	222.000	490	510	135.000	1.000	1.000	1.000	1.000
734	6	197.333	3.502	195	194	203	1335.167	512.667	1335.178	512.667	9.071	1334	511	3	3	2.930	2.607	153.435	0.916	3.606	1184.000	197	-34.726	1602.894	0	1184.000	1334	511	123.690	3.000	1.124	0.890	0.800
735	1	223.000	0.000	223	223	223	359.500	512.500	359.500	512.500	2.828	359	512	1	1	1.128	1.128	0.000	1.000	1.414	223.000	223	-27.403	665.011	0	223.000	359	512	135.000	1.000	1.000	1.000	1.000
736	5	210.000	9.055	206	204	226	506.100	513.700	506.106	513.679	7.657	505	512	2	3	3.144	2.025	71.565	1.000	3.606	1050.000	206	-8.521	266.183	0	1050.000	505	515	56.310	2.000	1.553	0.644	0.909
737	6	221.000	0.894	220	220	222	687.167	514.500	687.166	514.502	14.142	685	512	5	5	6.011	1.271	40.692	0.377	7.071	1326.000	221	-63.212	3685.846	0	1326.000	685	517	45.000	2.121	4.730	0.211	0.522
738	3	222.667	0.577	223	222	223	871.833	513.500	871.834	513.502	7.657	871	512	2	3	3.213	1.189	118.155	0.643	3.606	668.000	223	NaN	-2040.443	0	668.000	871	512	123.690	1.790	2.702	0.370	0.667
739	1	223.000	0.000	223	223	223	1272.500	512.500	1272.500	512.500	2.828	1272	512	1	1	1.128	1.128	0.000	1.000	1.414	223.000	223	NaN	NaN	0	223.000	1272	512	135.000	1.000	1.000	1.000	1.000
740	1	213.000	0.000	213	213	213	757.500	513.500	757.500	513.500	2.828	757	513	1	1	1.128	1.128	0.000	1.000	1.414	213.000	213	NaN	NaN	0	213.000	757	513	135.000	1.000	1.000	1.000	1.000
741	1	222.000	0.000	222	222	222	538.500	514.500	538.500	514.500	2.828	538	514	1	1	1.128	1.128	0.000	1.000	1.414	222.000	222	NaN	-670.011	0	222.000	538	514	135.000	1.000	1.000	1.000	1.000
742	1	222.000	0.000	222	222	222	618.500	514.500	618.500	514.500	2.828	618	514	1	1	1.128	1.128	0.000	1.000	1.414	222.000	222	NaN	-670.011	0	222.000	618	514	135.000	1.000	1.000	1.000	1.000
743	2	231.500	0.707	231	231	232	921.000	515.500	920.999	515.500	4.243	920	515	2	1	2.257	1.128	0.000	1.000	2.236	463.000	232	0.000	-2.000	0	463.000	920	515	153.435	1.000	2.000	0.500	1.000
744	2	219.500	0.707	219	219	220	1268.500	517.000	1268.500	517.000	4.828	1268	516	1	2	2.257	1.128	90.000	1.000	2.236	439.000	220	0.000	-1.999	0	439.000	1268	516	116.565	1.000	2.000	0.500	1.000
745	1	220.000	0.000	220	220	220	327.500	517.500	327.500	517.500	2.828	327	517	1	1	1.128	1.128	0.000	1.000	1.414	220.000	220	-27.218	656.011	0	220.000	327	517	135.000	1.000	1.000	1.000	1.000
746	1	223.000	0.000	223	223	223	881.500	517.500	881.500	517.500	2.828	881	517	1	1	1.128	1.128	0.000	1.000	1.414	223.000	223	-27.403	665.011	0	223.000	881	517	135.000	1.000	1.000	1.000	1.000
747	9	215.889	3.822	212	211	223	1301.611	519.389	1301.616	519.393	13.314	1300	517	3	5	5.054	2.267	70.413	0.638	5.831	1943.000	216	NaN	-8228.723	0	1943.000	1300	522	59.036	3.000	2.229	0.449	0.720
748	2	218.500	2.121	217	217	220	1328.500	519.000	1328.500	518.997	4.828	1328	518	1	2	2.257	1.128	90.000	1.000	2.236	437.000	220	NaN	-1381.521	0	437.000	1328	518	116.565	1.000	2.000	0.500	1.000
749	2	224.000	1.414	223	223	225	504.500	521.000	504.500	520.997	4.828	504	520	1	2	2.257	1.128	90.000	1.000	2.236	448.000	225	-37.823	1292.381	0	448.000	504	520	116.565	1.000	2.000	0.500	1.000
750	24	218.292	5.043	221	205	225	920.042	525.417	920.023	525.402	24.971	918	520	5	9	8.354	3.658	97.954	0.484	9.487	5239.000	220	-25.256	762.871	0	5239.000	919	520	108.435	5.000	2.284	0.438	0.696
751	1	217.000	0.000	217	217	217	1295.500	520.500	1295.500	520.500	2.828	1295	520	1	1	1.128	1.128	0.000	1.000	1.414	217.000	217	NaN	NaN	0	217.000	1295	520	135.000	1.000	1.000	1.000	1.000
752	1	210.000	0.000	210	210	210	1331.500	521.500	1331.500	521.500	2.828	1331	521	1	1	1.128	1.128	0.000	1.000	1.414	210.000	210	NaN	NaN	0	210.000	1331	521	135.000	1.000	1.000	1.000	1.000
753	17	206.941	3.526	204	203	215	1335.676	523.500	1335.665	523.503	17.314	1332	521	6	5	5.440	3.979	3.090	0.713	6.708	3518.000	206	-29.114	1850.669	0	3518.000	1332	523	153.435	4.851	1.367	0.731	0.739
754	1	220.000	0.000	220	220	220	527.500	522.500	527.500	522.500	2.828	527	522	1	1	1.128	1.128	0.000	1.000	1.414	220.000	220	NaN	NaN	0	220.000	527	522	135.000	1.000	1.000	1.000	1.000
755	2	216.000	2.828	214	214	218	1295.500	523.000	1295.500	522.996	4.828	1295	522	1	2	2.257	1.128	90.000	1.000	2.236	432.000	218	-35.636	1179.121	0	432.000	1295	522	116.565	1.000	2.000	0.500	1.000
756	1	209.000	0.000	209	209	209	1013.500	523.500	1013.500	523.500	2.828	1013	523	1	1	1.128	1.128	0.000	1.000	1.414	209.000	209	-26.527	623.011	0	209.000	1013	523	135.000	1.000	1.000	1.000	1.000
757	1	220.000	0.000	220	220	220	412.500	524.500	412.500	524.500	2.828	412	524	1	1	1.128	1.128	0.000	1.000	1.414	220.000	220	NaN	-664.011	0	220.000	412	524	135.000	1.000	1.000	1.000	1.000
758	1	219.000	0.000	219	219	219	989.500	524.500	989.500	524.500	2.828	989	524	1	1	1.128	1.128	0.000	1.000	1.414	219.000	219	NaN	NaN	0	219.000	989	524	135.000	1.000	1.000	1.000	1.000
759	6	219.667	4.676	220	214	228	444.333	526.500	444.336	526.506	9.899	443	525	3	3	2.979	2.564	90.000	0.769	3.606	1318.000	220	-27.791	853.590	0	1318.000	443	525	123.690	3.000	1.162	0.861	0.750
760	60	216.833	5.837	222	207	233	533.533	529.683	533.508	529.678	37.941	528	525	12	10	9.447	8.086	171.395	0.524	12.166	13010.000	217	NaN	-19475.692	0	13010.000	528	529	170.538	8.949	1.168	0.856	0.736
761	1	222.000	0.000	222	222	222	844.500	525.500	844.500	525.500	2.828	844	525	1	1	1.128	1.128	0.000	1.000	1.414	222.000	222	NaN	NaN	0	222.000	844	525	135.000	1.000	1.000	1.000	1.000
762	104	211.942	4.353	211	201	222	993.654	532.577	993.660	532.529	58.083	989	525	12	17	15.391	8.604	70.885	0.387	18.385	22042.000	212	-19.748	1047.054	0	22042.000	990	542	67.620	11.944	1.789	0.559	0.738
763	7	214.714	2.059	216	212	217	1293.071	526.929	1293.069	526.931	12.485	1291	525	5	3	5.052	1.764	156.704	0.564	5.831	1503.000	216	NaN	-1691.746	0	1503.000	1291	525	149.036	2.685	2.863	0.349	0.667
764	2	217.000	4.243	214	214	220	1325.000	525.500	1324.993	525.500	4.243	1324	525	2	1	2.257	1.128	0.000	1.000	2.236	434.000	220	-31.477	1000.604	0	434.000	1324	525	153.435	1.000	2.000	0.500	1.000
765	2	208.500	0.707	208	208	209	1327.500	526.000	1327.500	526.001	4.828	1327	525	1	2	2.257	1.128	90.000	1.000	2.236	417.000	209	-26.424	619.272	0	417.000	1327	525	116.565	1.000	2.000	0.500	1.000
766	8	223.000	2.138	223	220	227	841.625	528.500	841.623	528.500	17.556	840	526	4	5	3.585	2.841	116.001	0.326	5.831	1784.000	223	-40.721	1568.376	0	1784.000	840	526	120.964	4.000	1.262	0.792	0.500
767	4	223.000	4.243	218	218	227	976.000	527.500	975.998	527.503	7.657	975	526	2	3	3.216	1.583	58.283	0.857	3.606	892.000	226	-35.083	1470.792	0	892.000	975	529	56.310	2.000	2.031	0.492	0.800
768	6	219.500	5.683	212	212	226	341.333	529.167	341.317	529.179	14.142	339	527	4	4	3.685	2.073	38.660	0.377	5.000	1317.000	222	-24.874	835.480	0	1317.000	339	530	36.870	3.054	1.777	0.563	0.522
769	2	221.000	2.828	219	219	223	1004.000	528.000	1003.996	527.996	5.657	1003	527	2	2	2.596	0.981	135.000	0.785	2.828	442.000	223	0.000	-2.000	0	442.000	1003	527	135.000	1.414	2.646	0.378	0.667
770	1	232.000	0.000	232	232	232	426.500	528.500	426.500	528.500	2.828	426	528	1	1	1.128	1.128	0.000	1.000	1.414	232.000	232	NaN	NaN	0	232.000	426	528	135.000	1.000	1.000	1.000	1.000
771	13	200.769	4.024	198	195	209	1338.346	530.423	1338.350	530.408	15.314	1336	528	4	6	5.390	3.071	104.679	0.697	6.325	2610.000	201	-29.609	1060.167	0	2610.000	1337	528	108.435	4.000	1.755	0.570	0.722
772	2	226.000	2.828	224	224	228	429.000	529.500	428.996	529.500	4.243	428	529	2	1	2.257	1.128	0.000	1.000	2.236	452.000	228	-36.561	1238.784	0	452.000	428	529	153.435	1.000	2.000	0.500	1.000
773	5	198.400	8.019	190	190	210	216.700	531.900	216.701	531.879	9.899	215	530	3	3	3.145	2.025	49.065	0.641	4.243	992.000	195	-11.525	354.166	0	992.000	215	533	45.000	2.828	1.553	0.644	0.714
774	4	218.500	2.517	218	216	222	396.750	530.750	396.752	530.754	7.657	395	530	3	2	3.192	1.596	161.565	0.857	3.606	874.000	218	-34.545	1136.039	0	874.000	395	530	146.310	2.000	2.000	0.500	0.800
775	3	218.333	2.082	216	216	220	597.167	530.833	597.166	530.836	5.657	596	530	2	2	2.365	1.615	135.000	1.000	2.828	655.000	219	NaN	-685.868	0	655.000	596	530	135.000	2.000	1.464	0.683	0.857
776	9	220.222	8.212	229	208	229	727.944	532.278	727.936	532.289	11.657	727	530	2	5	5.229	2.191	85.269	0.832	5.385	1982.000	223	17.874	-808.737	0	1982.000	727	535	68.199	2.000	2.386	0.419	0.947
777	19	221.632	7.081	223	210	232	871.342	535.342	871.346	535.377	29.213	869	530	5	9	7.379	3.278	85.070	0.280	9.220	4211.000	223	177.766	-13793.388	0	4211.000	870	539	77.471	5.000	2.251	0.444	0.567
778	15	218.200	3.144	216	212	223	1006.033	533.100	1006.046	533.102	19.799	1003	530	6	6	5.055	3.778	151.701	0.481	7.211	3273.000	217	-39.402	1838.344	0	3273.000	1005	530	123.690	5.273	1.338	0.747	0.526
779	1	213.000	0.000	213	213	213	391.500	531.500	391.500	531.500	2.828	391	531	1	1	1.128	1.128	0.000	1.000	1.414	213.000	213	NaN	NaN	0	213.000	391	531	135.000	1.000	1.000	1.000	1.000
780	6	216.333	4.412	210	210	221	1286.333	532.833	1286.349	532.847	12.485	1284	531	4	4	3.685	2.073	141.340	0.484	5.000	1298.000	218	-27.959	851.666	0	1298.000	1284	532	143.130	3.336	1.777	0.563	0.545
781	13	205.538	6.476	204	197	217	1326.962	532.577	1326.938	532.584	15.556	1324	531	6	3	6.244	2.651	172.154	0.675	6.708	2672.000	205	-18.249	523.333	0	2672.000	1324	531	153.435	3.000	2.355	0.425	0.765
782	4	221.250	3.304	218	218	225	842.500	533.250	842.495	533.254	7.071	841	532	3	2	2.734	1.863	0.000	1.000	3.162	885.000	223	NaN	-1754.744	0	885.000	841	533	161.565	2.000	1.468	0.681	0.800
783	4	217.250	4.573	212	212	223	1000.250	533.500	1000.243	533.506	7.657	999	532	2	3	2.734	1.863	90.000	0.857	3.162	869.000	218	0.306	-1.068	0	869.000	1000	532	108.435	2.000	1.468	0.681	0.800
784	1	193.000	0.000	193	193	193	1336.500	532.500	1336.500	532.500	2.828	1336	532	1	1	1.128	1.128	0.000	1.000	1.414	193.000	193	NaN	NaN	0	193.000	1336	532	135.000	1.000	1.000	1.000	1.000
785	1	223.000	0.000	223	223	223	356.500	533.500	356.500	533.500	2.828	356	533	1	1	1.128	1.128	0.000	1.000	1.414	223.000	223	NaN	-673.011	0	223.000	356	533	135.000	1.000	1.000	1.000	1.000
786	1	220.000	0.000	220	220	220	360.500	533.500	360.500	533.500	2.828	360	533	1	1	1.128	1.128	0.000	1.000	1.414	220.000	220	NaN	-664.011	0	220.000	360	533	135.000	1.000	1.000	1.000	1.000
787	3	216.333	3.512	213	213	220	356.833	536.167	356.829	536.167	5.657	356	535	2	2	2.365	1.615	135.000	1.000	2.828	649.000	216	-37.618	1453.019	0	649.000	356	535	135.000	2.000	1.464	0.683	0.857
788	1	222.000	0.000	222	222	222	584.500	535.500	584.500	535.500	2.828	584	535	1	1	1.128	1.128	0.000	1.000	1.414	222.000	222	NaN	NaN	0	222.000	584	535	135.000	1.000	1.000	1.000	1.000
789	8	220.500	4.036	224	214	225	837.500	537.375	837.489	537.372	16.971	835	535	4	5	3.614	2.818	117.147	0.349	5.657	1764.000	223	-31.619	1112.623	0	1764.000	835	536	135.000	4.000	1.282	0.780	0.571
790	2	218.000	4.243	215	215	221	1011.000	535.500	1010.993	535.500	4.243	1010	535	2	1	2.257	1.128	0.000	1.000	2.236	436.000	221	NaN	-1657.505	0	436.000	1010	535	153.435	1.000	2.000	0.500	1.000
791	5	216.600	3.507	215	213	222	1014.300	536.100	1014.306	536.103	7.071	1013	535	3	2	3.144	2.025	161.565	1.000	3.606	1083.000	215	-38.868	1805.871	0	1083.000	1013	535	146.310	2.000	1.553	0.644	0.909
792	2	222.000	1.414	221	221	223	1276.000	535.500	1275.998	535.500	4.243	1275	535	2	1	2.257	1.128	0.000	1.000	2.236	444.000	223	-27.067	653.121	0	444.000	1275	535	153.435	1.000	2.000	0.500	1.000
793	165	196.745	4.981	195	183	218	1328.561	543.652	1328.567	543.640	85.154	1318	535	21	16	20.184	10.408	24.232	0.286	22.825	32463.000	196	129.868	-10275.192	0	32463.000	1318	548	28.811	14.648	1.939	0.516	0.659
794	1	190.000	0.000	190	190	190	1106.500	536.500	1106.500	536.500	2.828	1106	536	1	1	1.128	1.128	0.000	1.000	1.414	190.000	190	-25.290	566.010	0	190.000	1106	536	135.000	1.000	1.000	1.000	1.000
795	14	199.214	3.423	195	195	206	209.786	540.500	209.783	540.489	20.142	207	537	6	6	4.833	3.688	132.667	0.434	6.708	2789.000	199	0.479	-0.698	0	2789.000	209	537	116.565	5.405	1.311	0.763	0.596
796	2	218.000	5.657	214	214	222	371.000	539.000	371.008	539.008	5.657	370	538	2	2	2.596	0.981	135.000	0.785	2.828	436.000	222	0.000	-2.000	0	436.000	370	538	135.000	1.414	2.646	0.378	0.667
797	2	219.500	2.121	218	218	221	374.000	539.000	374.004	538.996	5.657	373	538	2	2	2.596	0.981	45.000	0.785	2.828	439.000	221	-36.378	1218.545	0	439.000	373	540	45.000	1.414	2.646	0.378	0.667
798	1	219.000	0.000	219	219	219	1017.500	538.500	1017.500	538.500	2.828	1017	538	1	1	1.128	1.128	0.000	1.000	1.414	219.000	219	NaN	-661.011	0	219.000	1017	538	135.000	1.000	1.000	1.000	1.000
799	1	208.000	0.000	208	208	208	1107.500	538.500	1107.500	538.500	2.828	1107	538	1	1	1.128	1.128	0.000	1.000	1.414	208.000	208	NaN	NaN	0	208.000	1107	538	135.000	1.000	1.000	1.000	1.000
800	11	213.364	6.087	208	207	223	1292.864	539.955	1292.867	539.943	11.314	1291	538	4	4	3.994	3.507	71.565	1.000	4.472	2347.000	211	0.578	-1.252	0	2347.000	1292	538	116.565	4.000	1.139	0.878	0.815
801	3	213.667	5.508	210	210	220	1297.167	538.833	1297.173	538.829	5.657	1296	538	2	2	2.365	1.615	135.000	1.000	2.828	641.000	211	0.665	-1.500	0	641.000	1296	538	135.000	2.000	1.464	0.683	0.857
802	16	228.000	3.615	231	220	233	576.625	541.625	576.617	541.637	16.142	574	539	5	6	5.955	3.421	58.048	0.772	7.211	3648.000	229	NaN	-11769.219	0	3648.000	574	545	56.310	4.243	1.741	0.575	0.762
803	3	231.333	3.786	227	227	234	675.833	539.833	675.827	539.836	5.657	675	539	2	2	2.365	1.615	45.000	1.000	2.828	694.000	233	-37.142	1457.933	0	694.000	675	541	45.000	2.000	1.464	0.683	0.857
804	10	220.100	6.822	215	210	229	914.500	541.000	914.501	541.015	16.728	912	539	5	5	5.155	2.470	131.437	0.449	6.403	2201.000	223	-0.145	-1.470	0	2201.000	912	539	128.660	3.536	2.087	0.479	0.588
805	10	227.600	4.624	228	218	233	458.000	541.500	458.008	541.507	10.485	456	540	4	3	4.444	2.865	153.435	1.000	5.000	2276.000	228	-27.390	1419.670	0	2276.000	456	540	143.130	3.000	1.551	0.645	0.909
806	13	221.385	6.279	225	209	231	870.038	542.962	870.058	542.958	21.799	868	540	4	6	4.826	3.430	105.401	0.344	6.708	2878.000	221	28.050	-1709.199	0	2878.000	868	540	116.565	4.000	1.407	0.711	0.605
807	2	227.000	4.243	224	224	230	934.500	541.000	934.500	541.007	4.828	934	540	1	2	2.257	1.128	90.000	1.000	2.236	454.000	230	-25.351	602.864	0	454.000	934	540	116.565	1.000	2.000	0.500	1.000
808	27	220.630	6.147	225	200	227	357.315	544.056	357.326	544.066	24.971	353	541	10	5	8.822	3.897	171.788	0.544	10.198	5957.000	223	-17.363	641.385	0	5957.000	353	544	168.690	5.000	2.264	0.442	0.750
809	9472	206.421	8.024	201	176	238	302.967	636.205	303.638	636.357	1998.130	202	542	188	191	132.349	91.124	134.197	0.030	217.279	1955220.000	205	-0.987	50.680	0	1955220.000	205	566	129.772	139.246	1.452	0.689	0.411
810	98	212.612	4.227	213	205	232	375.673	547.857	375.641	547.850	73.397	366	542	19	11	15.987	7.805	176.009	0.229	19.647	20836.000	212	-27.495	1292.273	0	20836.000	366	546	165.256	11.000	2.048	0.488	0.585
811	1	228.000	0.000	228	228	228	751.500	542.500	751.500	542.500	2.828	751	542	1	1	1.128	1.128	0.000	1.000	1.414	228.000	228	NaN	NaN	0	228.000	751	542	135.000	1.000	1.000	1.000	1.000
812	1	192.000	0.000	192	192	192	1318.500	542.500	1318.500	542.500	2.828	1318	542	1	1	1.128	1.128	0.000	1.000	1.414	192.000	192	NaN	NaN	0	192.000	1318	542	135.000	1.000	1.000	1.000	1.000
813	6	221.333	1.751	220	220	224	561.667	544.167	561.671	544.168	9.071	560	543	4	2	4.134	1.848	167.067	0.916	4.472	1328.000	221	-44.006	1804.870	0	1328.000	560	543	153.435	2.000	2.237	0.447	0.857
814	27	220.556	3.704	221	212	226	448.167	546.981	448.172	546.980	28.870	444	544	8	7	7.235	4.751	156.461	0.407	8.246	5955.000	221	-34.667	1590.426	0	5955.000	444	546	165.964	5.818	1.523	0.657	0.692
815	3	229.000	2.646	226	226	231	750.833	544.833	750.835	544.836	5.657	750	544	2	2	2.365	1.615	45.000	1.000	2.828	687.000	230	NaN	-2457.740	0	687.000	750	546	45.000	2.000	1.464	0.683	0.857
816	16	226.812	4.037	222	218	233	927.000	548.875	926.990	548.886	30.627	923	544	7	9	7.207	2.827	67.070	0.214	10.296	3629.000	228	-31.769	1626.129	0	3629.000	923	553	60.945	4.603	2.549	0.392	0.410
817	3	226.000	2.646	223	223	228	559.500	546.500	559.507	546.507	8.485	558	545	3	3	3.969	0.963	135.000	0.524	4.243	678.000	227	-42.606	1739.619	0	678.000	558	545	135.000	1.414	4.123	0.243	0.600
818	1	214.000	0.000	214	214	214	1133.500	545.500	1133.500	545.500	2.828	1133	545	1	1	1.128	1.128	0.000	1.000	1.414	214.000	214	-26.844	638.011	0	214.000	1133	545	135.000	1.000	1.000	1.000	1.000
819	7	197.429	1.397	197	195	199	1310.643	546.071	1310.642	546.072	11.071	1308	545	5	2	4.934	1.806	14.679	0.718	5.385	1382.000	197	-45.270	1898.910	0	1382.000	1308	547	21.801	2.000	2.731	0.366	0.824
820	1	192.000	0.000	192	192	192	1339.500	545.500	1339.500	545.500	2.828	1339	545	1	1	1.128	1.128	0.000	1.000	1.414	192.000	192	NaN	NaN	0	192.000	1339	545	135.000	1.000	1.000	1.000	1.000
821	1	222.000	0.000	222	222	222	591.500	546.500	591.500	546.500	2.828	591	546	1	1	1.128	1.128	0.000	1.000	1.414	222.000	222	NaN	-670.011	0	222.000	591	546	135.000	1.000	1.000	1.000	1.000
822	5	223.800	2.168	222	222	227	915.100	547.500	915.094	547.498	9.899	913	546	4	3	4.409	1.444	139.265	0.641	5.000	1119.000	223	0.322	-1.489	0	1119.000	913	546	143.130	2.121	3.053	0.328	0.625
823	2	220.500	0.707	220	220	221	966.500	548.000	966.500	548.002	4.828	966	547	1	2	2.257	1.128	90.000	1.000	2.236	441.000	221	-38.211	1303.182	0	441.000	966	547	116.565	1.000	2.000	0.500	1.000
824	2	200.500	0.707	200	200	201	1241.000	547.500	1240.999	547.500	4.243	1240	547	2	1	2.257	1.128	0.000	1.000	2.236	401.000	201	-36.674	1195.034	0	401.000	1240	547	153.435	1.000	2.000	0.500	1.000
825	6	213.167	7.627	203	203	226	1338.833	548.500	1338.849	548.520	11.314	1337	547	4	3	4.276	1.787	146.310	0.589	5.000	1279.000	214	0.485	-0.345	0	1279.000	1337	547	143.130	2.685	2.393	0.418	0.667
826	1	214.000	0.000	214	214	214	589.500	548.500	589.500	548.500	2.828	589	548	1	1	1.128	1.128	0.000	1.000	1.414	214.000	214	NaN	-646.011	0	214.000	589	548	135.000	1.000	1.000	1.000	1.000
827	50	217.000	6.562	220	204	233	493.180	555.400	493.182	555.385	41.941	487	549	12	13	15.571	4.089	131.576	0.357	17.029	10850.000	217	15.150	-737.833	0	10850.000	488	549	130.236	6.078	3.808	0.263	0.676
828	1	223.000	0.000	223	223	223	591.500	549.500	591.500	549.500	2.828	591	549	1	1	1.128	1.128	0.000	1.000	1.414	223.000	223	-27.403	665.011	0	223.000	591	549	135.000	1.000	1.000	1.000	1.000
829	3	229.667	2.082	228	228	232	760.167	550.500	760.164	550.495	7.657	759	549	2	3	3.213	1.189	118.155	0.643	3.606	689.000	229	-45.564	1913.753	0	689.000	759	549	123.690	1.790	2.702	0.370	0.667
830	23	224.913	3.476	225	218	231	870.283	551.370	870.270	551.378	19.556	867	549	7	5	7.141	4.101	30.003	0.756	8.062	5173.000	225	198.122	-26759.456	0	5173.000	867	554	29.745	5.000	1.742	0.574	0.807
831	2	218.000	4.243	215	215	221	221.500	551.000	221.500	551.007	4.828	221	550	1	2	2.257	1.128	90.000	1.000	2.236	436.000	221	0.000	-2.000	0	436.000	221	550	116.565	1.000	2.000	0.500	1.000
832	7	219.857	2.268	221	216	222	563.500	551.643	563.497	551.648	13.899	561	550	4	4	4.468	1.995	132.957	0.455	5.657	1539.000	221	-32.984	1022.629	0	1539.000	561	550	135.000	2.828	2.239	0.447	0.636
833	1	225.000	0.000	225	225	225	742.500	550.500	742.500	550.500	2.828	742	550	1	1	1.128	1.128	0.000	1.000	1.414	225.000	225	NaN	NaN	0	225.000	742	550	135.000	1.000	1.000	1.000	1.000
834	7	215.714	5.251	208	208	222	584.500	552.786	584.507	552.782	12.485	582	551	5	3	4.254	2.095	21.199	0.564	5.385	1510.000	217	-25.617	796.131	0	1510.000	582	554	21.801	3.000	2.031	0.492	0.636
835	2	218.000	2.828	216	216	220	615.500	553.000	615.500	552.996	4.828	615	552	1	2	2.257	1.128	90.000	1.000	2.236	436.000	220	-35.823	1191.051	0	436.000	615	552	116.565	1.000	2.000	0.500	1.000
836	1	222.000	0.000	222	222	222	624.500	552.500	624.500	552.500	2.828	624	552	1	1	1.128	1.128	0.000	1.000	1.414	222.000	222	NaN	NaN	0	222.000	624	552	135.000	1.000	1.000	1.000	1.000
837	2	220.000	0.000	220	220	220	857.500	553.000	857.500	553.000	4.828	857	552	1	2	2.257	1.128	90.000	1.000	2.236	440.000	220	NaN	-1325.022	0	440.000	857	552	116.565	1.000	2.000	0.500	1.000
838	2	226.500	0.707	226	226	227	997.000	552.500	997.001	552.500	4.243	996	552	2	1	2.257	1.128	0.000	1.000	2.236	453.000	227	NaN	-1367.035	0	453.000	996	552	153.435	1.000	2.000	0.500	1.000
839	12	213.083	4.562	214	204	218	1341.083	554.167	1341.073	554.182	13.314	1339	552	5	4	4.531	3.372	24.780	0.851	5.831	2557.000	215	170.522	-17704.044	0	2557.000	1339	556	30.964	4.000	1.343	0.744	0.727
840	73	223.849	6.348	223	200	235	606.048	558.418	606.041	558.458	83.397	599	553	14	13	10.363	8.969	7.145	0.132	15.652	16341.000	223	-5.456	219.586	0	16341.000	599	560	26.565	13.000	1.155	0.865	0.510
841	2	232.000	0.000	232	232	232	759.500	554.000	759.500	554.001	4.828	759	553	1	2	2.257	1.128	90.000	1.000	2.236	464.000	232	0.000	-2.000	0	464.000	759	553	116.565	1.000	2.000	0.500	1.000
842	6	218.000	3.688	218	211	221	222.833	555.333	222.823	555.338	11.657	220	554	5	2	5.208	1.467	7.466	0.555	5.385	1308.000	219	NaN	-3148.511	0	1308.000	220	556	21.801	2.000	3.550	0.282	0.750
843	1	224.000	0.000	224	224	224	300.500	554.500	300.500	554.500	2.828	300	554	1	1	1.128	1.128	0.000	1.000	1.414	224.000	224	-27.465	668.011	0	224.000	300	554	135.000	1.000	1.000	1.000	1.000
844	3	224.667	4.041	227	220	227	466.833	554.833	466.826	554.837	5.657	466	554	2	2	2.365	1.615	45.000	1.000	2.828	674.000	227	-24.767	581.942	0	674.000	466	556	45.000	2.000	1.464	0.683	0.857
845	3	220.333	3.512	217	217	224	625.500	555.500	625.500	555.510	6.828	625	554	1	3	3.385	1.128	90.000	0.809	3.162	661.000	220	-38.955	1531.188	0	661.000	625	554	108.435	1.000	3.000	0.333	1.000
846	11	228.455	3.984	231	221	232	924.318	556.591	924.310	556.589	12.485	923	554	3	5	4.982	2.811	76.717	0.887	5.385	2513.000	230	NaN	-6257.494	0	2513.000	923	559	68.199	3.000	1.772	0.564	0.846
847	1	196.000	0.000	196	196	196	203.500	555.500	203.500	555.500	2.828	203	555	1	1	1.128	1.128	0.000	1.000	1.414	196.000	196	NaN	-592.010	0	196.000	203	555	135.000	1.000	1.000	1.000	1.000
848	19	220.895	4.988	219	209	228	461.974	558.974	461.980	558.973	22.971	459	555	5	7	5.812	4.163	95.531	0.453	8.062	4197.000	221	-22.074	1033.498	0	4197.000	460	555	119.745	5.000	1.396	0.716	0.644
849	2	218.000	2.828	216	216	220	735.500	556.000	735.500	556.004	4.828	735	555	1	2	2.257	1.128	90.000	1.000	2.236	436.000	220	0.000	-2.000	0	436.000	735	555	116.565	1.000	2.000	0.500	1.000
850	4	217.000	2.160	214	214	219	1350.250	557.000	1350.254	557.006	9.657	1349	555	2	4	3.969	1.283	107.609	0.539	4.472	868.000	218	NaN	-3244.343	0	868.000	1349	555	116.565	1.900	3.093	0.323	0.667
851	1	218.000	0.000	218	218	218	241.500	556.500	241.500	556.500	2.828	241	556	1	1	1.128	1.128	0.000	1.000	1.414	218.000	218	NaN	-658.011	0	218.000	241	556	135.000	1.000	1.000	1.000	1.000
852	17	204.588	8.574	195	195	222	201.382	559.971	201.392	560.016	18.971	199	557	5	7	6.022	3.594	106.066	0.594	7.616	3478.000	206	-12.415	294.625	0	3478.000	199	557	113.199	4.745	1.675	0.597	0.708
853	2	219.500	4.950	216	216	223	225.500	558.000	225.500	557.992	4.828	225	557	1	2	2.257	1.128	90.000	1.000	2.236	439.000	223	-29.864	936.296	0	439.000	225	557	116.565	1.000	2.000	0.500	1.000
854	3	214.667	4.163	210	210	218	228.167	558.167	228.161	558.165	5.657	227	557	2	2	2.365	1.615	45.000	1.000	2.828	644.000	216	-0.408	-1.500	0	644.000	227	559	45.000	2.000	1.464	0.683	0.857
855	7	212.000	3.055	212	207	217	409.214	558.071	409.210	558.076	9.657	407	557	4	2	4.154	2.146	8.350	0.943	4.472	1484.000	212	-33.969	1157.670	0	1484.000	407	559	26.565	2.000	1.936	0.517	0.933
856	25	219.360	3.414	218	212	226	585.900	561.780	585.885	561.772	30.042	582	557	7	9	8.304	3.833	107.346	0.348	9.849	5484.000	219	NaN	-1952.062	0	5484.000	585	557	113.962	6.184	2.166	0.462	0.588
857	1	223.000	0.000	223	223	223	627.500	557.500	627.500	557.500	2.828	627	557	1	1	1.128	1.128	0.000	1.000	1.414	223.000	223	NaN	-673.011	0	223.000	627	557	135.000	1.000	1.000	1.000	1.000
858	2	224.000	4.243	221	221	227	874.000	558.000	874.006	558.006	5.657	873	557	2	2	2.596	0.981	135.000	0.785	2.828	448.000	227	0.000	-2.000	0	448.000	873	557	135.000	1.414	2.646	0.378	0.667
859	1	212.000	0.000	212	212	212	243.500	558.500	243.500	558.500	2.828	243	558	1	1	1.128	1.128	0.000	1.000	1.414	212.000	212	NaN	NaN	0	212.000	243	558	135.000	1.000	1.000	1.000	1.000
860	1	225.000	0.000	225	225	225	633.500	558.500	633.500	558.500	2.828	633	558	1	1	1.128	1.128	0.000	1.000	1.414	225.000	225	NaN	NaN	0	225.000	633	558	135.000	1.000	1.000	1.000	1.000
861	15	227.600	5.356	224	217	234	737.033	560.833	737.030	560.842	13.899	735	558	4	5	5.157	3.703	58.147	0.976	5.831	3414.000	230	-25.090	917.442	0	3414.000	735	563	59.036	4.000	1.392	0.718	0.882
862	1	199.000	0.000	199	199	199	1308.500	558.500	1308.500	558.500	2.828	1308	558	1	1	1.128	1.128	0.000	1.000	1.414	199.000	199	NaN	NaN	0	199.000	1308	558	135.000	1.000	1.000	1.000	1.000
863	1	222.000	0.000	222	222	222	865.500	559.500	865.500	559.500	2.828	865	559	1	1	1.128	1.128	0.000	1.000	1.414	222.000	222	NaN	NaN	0	222.000	865	559	135.000	1.000	1.000	1.000	1.000
864	5	206.800	3.421	204	204	211	226.500	561.700	226.498	561.690	8.485	225	560	3	3	3.086	2.063	124.099	0.873	3.606	1034.000	205	0.320	-1.767	0	1034.000	226	560	123.690	2.685	1.496	0.668	0.714
865	2	214.500	2.121	213	213	216	314.000	561.000	313.997	561.003	5.657	313	560	2	2	2.596	0.981	45.000	0.785	2.828	429.000	216	NaN	-1357.569	0	429.000	313	562	45.000	1.414	2.646	0.378	0.667
866	3	228.333	5.774	225	225	235	883.500	560.500	883.485	560.500	6.243	882	560	3	1	3.385	1.128	0.000	0.967	3.162	685.000	225	NaN	-6877.548	0	685.000	882	560	161.565	1.000	3.000	0.333	1.000
867	1	223.000	0.000	223	223	223	1001.500	560.500	1001.500	560.500	2.828	1001	560	1	1	1.128	1.128	0.000	1.000	1.414	223.000	223	NaN	-673.011	0	223.000	1001	560	135.000	1.000	1.000	1.000	1.000
868	57	201.596	8.013	196	184	219	195.149	570.991	195.179	570.807	49.113	192	561	7	20	20.192	3.594	80.675	0.297	20.224	11491.000	201	1.683	-52.008	0	11491.000	193	581	81.469	5.479	5.618	0.178	0.603
869	1	220.000	0.000	220	220	220	475.500	561.500	475.500	561.500	2.828	475	561	1	1	1.128	1.128	0.000	1.000	1.414	220.000	220	NaN	NaN	0	220.000	475	561	135.000	1.000	1.000	1.000	1.000
870	3	199.333	1.528	198	198	201	1251.167	561.833	1251.169	561.836	5.657	1250	561	2	2	2.365	1.615	135.000	1.000	2.828	598.000	199	NaN	-1900.283	0	598.000	1250	561	135.000	2.000	1.464	0.683	0.857
871	2	217.000	2.828	215	215	219	1350.500	562.000	1350.500	562.005	4.828	1350	561	1	2	2.257	1.128	90.000	1.000	2.236	434.000	219	0.000	-2.000	0	434.000	1350	561	116.565	1.000	2.000	0.500	1.000
872	24	220.542	4.690	220	207	228	471.750	564.958	471.769	564.971	27.799	467	562	10	6	8.455	3.614	154.422	0.390	10.770	5293.000	221	164.767	-17145.609	0	5293.000	467	563	158.199	5.592	2.339	0.427	0.565
873	52	223.269	4.802	222	205	231	625.135	567.423	625.150	567.453	27.556	622	562	7	10	9.326	7.099	105.579	0.861	10.770	11610.000	224	NaN	-89465.264	0	11610.000	623	562	111.801	7.000	1.314	0.761	0.889
874	1	223.000	0.000	223	223	223	626.500	562.500	626.500	562.500	2.828	626	562	1	1	1.128	1.128	0.000	1.000	1.414	223.000	223	-27.403	665.011	0	223.000	626	562	135.000	1.000	1.000	1.000	1.000
875	1	192.000	0.000	192	192	192	209.500	563.500	209.500	563.500	2.828	209	563	1	1	1.128	1.128	0.000	1.000	1.414	192.000	192	NaN	NaN	0	192.000	209	563	135.000	1.000	1.000	1.000	1.000
876	3	222.000	1.000	221	221	223	475.833	563.833	475.834	563.832	5.657	475	563	2	2	2.365	1.615	45.000	1.000	2.828	666.000	222	0.000	-1.500	0	666.000	475	565	45.000	2.000	1.464	0.683	0.857
877	3	224.667	3.512	221	221	228	796.500	564.833	796.506	564.838	8.485	795	564	3	2	2.446	1.561	0.000	0.524	3.162	674.000	225	-30.230	870.784	0	674.000	795	564	161.565	2.000	1.567	0.638	0.600
878	3	222.000	0.000	222	222	222	1358.500	565.500	1358.500	565.501	6.828	1358	564	1	3	3.385	1.128	90.000	0.809	3.162	666.000	222	NaN	-2004.034	0	666.000	1358	564	108.435	1.000	3.000	0.333	1.000
879	3	200.000	1.000	199	199	201	235.500	565.500	235.501	565.500	6.243	234	565	3	1	3.385	1.128	0.000	0.967	3.162	600.000	200	NaN	-913.607	0	600.000	234	565	161.565	1.000	3.000	0.333	1.000
880	1	198.000	0.000	198	198	198	239.500	566.500	239.500	566.500	2.828	239	566	1	1	1.128	1.128	0.000	1.000	1.414	198.000	198	NaN	NaN	0	198.000	239	566	135.000	1.000	1.000	1.000	1.000
881	1	223.000	0.000	223	223	223	292.500	566.500	292.500	566.500	2.828	292	566	1	1	1.128	1.128	0.000	1.000	1.414	223.000	223	NaN	NaN	0	223.000	292	566	135.000	1.000	1.000	1.000	1.000
882	123	213.569	7.489	206	197	233	509.939	579.573	509.947	579.710	91.397	504	567	11	27	22.478	6.967	103.193	0.185	28.460	26269.000	214	-10.142	333.143	0	26269.000	504	567	108.435	9.706	3.226	0.310	0.600
883	1	222.000	0.000	222	222	222	692.500	567.500	692.500	567.500	2.828	692	567	1	1	1.128	1.128	0.000	1.000	1.414	222.000	222	NaN	NaN	0	222.000	692	567	135.000	1.000	1.000	1.000	1.000
884	2	219.500	3.536	217	217	222	922.000	567.500	922.005	567.500	4.243	921	567	2	1	2.257	1.128	0.000	1.000	2.236	439.000	222	-34.541	1137.106	0	439.000	921	567	153.435	1.000	2.000	0.500	1.000
885	1	220.000	0.000	220	220	220	999.500	567.500	999.500	567.500	2.828	999	567	1	1	1.128	1.128	0.000	1.000	1.414	220.000	220	NaN	-664.011	0	220.000	999	567	135.000	1.000	1.000	1.000	1.000
886	1	200.000	0.000	200	200	200	192.500	568.500	192.500	568.500	2.828	192	568	1	1	1.128	1.128	0.000	1.000	1.414	200.000	200	-25.948	596.010	0	200.000	192	568	135.000	1.000	1.000	1.000	1.000
887	9	219.889	3.655	220	214	226	484.056	570.167	484.046	570.165	17.556	482	568	4	5	4.709	2.433	121.552	0.367	5.831	1979.000	220	-33.890	1270.095	0	1979.000	482	568	120.964	3.580	1.935	0.517	0.581
888	1	227.000	0.000	227	227	227	950.500	569.500	950.500	569.500	2.828	950	569	1	1	1.128	1.128	0.000	1.000	1.414	227.000	227	NaN	-685.011	0	227.000	950	569	135.000	1.000	1.000	1.000	1.000
889	1	218.000	0.000	218	218	218	1223.500	569.500	1223.500	569.500	2.828	1223	569	1	1	1.128	1.128	0.000	1.000	1.414	218.000	218	NaN	NaN	0	218.000	1223	569	135.000	1.000	1.000	1.000	1.000
890	1	218.000	0.000	218	218	218	1359.500	569.500	1359.500	569.500	2.828	1359	569	1	1	1.128	1.128	0.000	1.000	1.414	218.000	218	-27.094	650.011	0	218.000	1359	569	135.000	1.000	1.000	1.000	1.000
891	2	225.000	1.414	224	224	226	737.000	571.000	737.002	571.002	5.657	736	570	2	2	2.596	0.981	135.000	0.785	2.828	450.000	226	NaN	-688.123	0	450.000	736	570	135.000	1.414	2.646	0.378	0.667
892	1	219.000	0.000	219	219	219	1232.500	570.500	1232.500	570.500	2.828	1232	570	1	1	1.128	1.128	0.000	1.000	1.414	219.000	219	-27.156	653.011	0	219.000	1232	570	135.000	1.000	1.000	1.000	1.000
893	219	215.945	6.130	212	201	230	660.989	584.066	660.930	584.023	97.539	647	571	28	24	31.336	8.898	138.138	0.289	35.000	47292.000	216	-6.078	267.543	0	47292.000	647	571	143.130	12.604	3.521	0.284	0.691
894	3	215.667	1.528	214	214	217	688.500	572.500	688.500	572.505	6.828	688	571	1	3	3.385	1.128	90.000	0.809	3.162	647.000	216	-0.382	-1.500	0	647.000	688	571	108.435	1.000	3.000	0.333	1.000
895	1	226.000	0.000	226	226	226	692.500	571.500	692.500	571.500	2.828	692	571	1	1	1.128	1.128	0.000	1.000	1.414	226.000	226	-27.588	674.011	0	226.000	692	571	135.000	1.000	1.000	1.000	1.000
896	2	206.000	1.414	205	205	207	1330.500	573.000	1330.500	573.002	4.828	1330	572	1	2	2.257	1.128	90.000	1.000	2.236	412.000	207	NaN	-631.132	0	412.000	1330	572	116.565	1.000	2.000	0.500	1.000
897	106	219.292	6.517	219	203	234	687.009	583.660	687.011	583.673	105.196	677	573	18	20	16.463	8.198	51.562	0.120	23.022	23245.000	219	35.058	-1949.934	0	23245.000	682	593	55.620	14.840	2.008	0.498	0.418
898	216	219.222	6.261	222	194	230	1239.329	585.625	1239.321	585.649	106.125	1223	573	36	24	36.352	7.566	150.883	0.241	39.000	47352.000	221	8.453	-510.371	0	47352.000	1223	576	157.380	12.320	4.805	0.208	0.555
899	1	220.000	0.000	220	220	220	337.500	574.500	337.500	574.500	2.828	337	574	1	1	1.128	1.128	0.000	1.000	1.414	220.000	220	NaN	-664.011	0	220.000	337	574	135.000	1.000	1.000	1.000	1.000
900	4	215.250	6.551	211	211	225	335.000	576.750	335.009	576.760	8.485	334	575	2	3	2.887	1.764	75.128	0.698	3.606	861.000	213	-20.424	722.513	0	861.000	334	578	56.310	2.000	1.637	0.611	0.727
901	2	221.500	4.950	218	218	225	223.000	577.000	223.008	576.992	5.657	222	576	2	2	2.596	0.981	45.000	0.785	2.828	443.000	225	0.000	-2.000	0	443.000	222	578	45.000	1.414	2.646	0.378	0.667
902	1	221.000	0.000	221	221	221	726.500	576.500	726.500	576.500	2.828	726	576	1	1	1.128	1.128	0.000	1.000	1.414	221.000	221	NaN	-667.011	0	221.000	726	576	135.000	1.000	1.000	1.000	1.000
903	9	215.222	3.801	211	211	222	1259.611	577.722	1259.614	577.732	13.314	1257	576	5	4	4.547	2.520	138.291	0.638	5.831	1937.000	215	NaN	-3624.888	0	1937.000	1257	576	149.036	3.536	1.804	0.554	0.643
904	1	221.000	0.000	221	221	221	1267.500	576.500	1267.500	576.500	2.828	1267	576	1	1	1.128	1.128	0.000	1.000	1.414	221.000	221	NaN	NaN	0	221.000	1267	576	135.000	1.000	1.000	1.000	1.000
905	93	220.677	5.022	224	207	232	610.909	583.435	610.918	583.432	69.497	604	577	16	14	11.061	10.705	120.577	0.242	17.464	20523.000	222	-4.174	215.794	0	20523.000	604	579	156.371	12.433	1.033	0.968	0.612
906	1	220.000	0.000	220	220	220	1269.500	577.500	1269.500	577.500	2.828	1269	577	1	1	1.128	1.128	0.000	1.000	1.414	220.000	220	NaN	-664.011	0	220.000	1269	577	135.000	1.000	1.000	1.000	1.000
907	2	213.000	11.314	205	205	221	156.500	579.000	156.500	579.019	4.828	156	578	1	2	2.257	1.128	90.000	1.000	2.236	426.000	221	NaN	-2126.266	0	426.000	156	578	116.565	1.000	2.000	0.500	1.000
908	2	219.000	4.243	216	216	222	529.500	579.000	529.500	578.994	4.828	529	578	1	2	2.257	1.128	90.000	1.000	2.236	438.000	222	-32.856	1062.822	0	438.000	529	578	116.565	1.000	2.000	0.500	1.000
909	3	219.667	4.509	215	215	224	727.500	578.500	727.514	578.500	6.243	726	578	3	1	3.385	1.128	0.000	0.967	3.162	659.000	220	-32.581	1203.803	0	659.000	726	578	161.565	1.000	3.000	0.333	1.000
910	4	221.250	4.193	223	215	224	1268.000	579.250	1267.986	579.248	9.071	1266	578	4	2	3.969	1.283	162.391	0.611	4.472	885.000	223	-26.746	705.928	0	885.000	1266	578	153.435	1.900	3.093	0.323	0.667
911	1	221.000	0.000	221	221	221	1263.500	579.500	1263.500	579.500	2.828	1263	579	1	1	1.128	1.128	0.000	1.000	1.414	221.000	221	-27.280	659.011	0	221.000	1263	579	135.000	1.000	1.000	1.000	1.000
912	41	212.756	5.949	213	203	227	1286.110	585.110	1286.173	585.146	53.598	1278	579	15	12	11.779	4.432	141.611	0.179	17.000	8723.000	213	2962.609	-557598.506	0	8723.000	1278	579	151.928	8.812	2.658	0.376	0.434
913	133	197.346	6.971	195	172	216	1354.222	596.786	1354.193	596.750	89.497	1347	579	13	29	22.399	7.560	66.094	0.209	31.780	26247.000	197	7.755	-325.366	0	26247.000	1347	608	65.854	12.179	2.963	0.338	0.582
914	3	199.667	0.577	200	199	200	315.833	581.167	315.834	581.168	5.657	315	580	2	2	2.365	1.615	135.000	1.000	2.828	599.000	200	-25.862	593.020	0	599.000	315	580	135.000	2.000	1.464	0.683	0.857
915	3	230.667	2.082	229	229	233	483.500	580.500	483.495	580.500	6.243	482	580	3	1	3.385	1.128	0.000	0.967	3.162	692.000	230	-45.674	1922.717	0	692.000	482	580	161.565	1.000	3.000	0.333	1.000
916	1	226.000	0.000	226	226	226	581.500	580.500	581.500	580.500	2.828	581	580	1	1	1.128	1.128	0.000	1.000	1.414	226.000	226	NaN	NaN	0	226.000	581	580	135.000	1.000	1.000	1.000	1.000
917	40	229.675	3.640	231	219	236	728.725	584.450	728.738	584.468	29.213	724	580	9	9	9.789	5.202	129.741	0.589	11.314	9187.000	230	-35.946	1527.725	0	9187.000	724	581	135.000	7.276	1.882	0.531	0.696
918	1	196.000	0.000	196	196	196	1324.500	580.500	1324.500	580.500	2.828	1324	580	1	1	1.128	1.128	0.000	1.000	1.414	196.000	196	NaN	NaN	0	196.000	1324	580	135.000	1.000	1.000	1.000	1.000
919	1	226.000	0.000	226	226	226	802.500	581.500	802.500	581.500	2.828	802	581	1	1	1.128	1.128	0.000	1.000	1.414	226.000	226	NaN	NaN	0	226.000	802	581	135.000	1.000	1.000	1.000	1.000
920	2	224.500	2.121	223	223	226	1272.000	582.000	1272.004	581.996	5.657	1271	581	2	2	2.596	0.981	45.000	0.785	2.828	449.000	226	-6.046E-10	-2.000	0	449.000	1271	583	45.000	1.414	2.646	0.378	0.667
921	2	221.500	0.707	221	221	222	1288.500	582.000	1288.500	582.002	4.828	1288	581	1	2	2.257	1.128	90.000	1.000	2.236	443.000	222	NaN	-1349.185	0	443.000	1288	581	116.565	1.000	2.000	0.500	1.000
922	8	197.750	2.765	196	196	204	198.125	584.500	198.125	584.495	14.142	196	582	4	5	4.271	2.385	63.719	0.503	5.099	1582.000	197	-34.572	1213.985	0	1582.000	198	582	101.310	3.480	1.791	0.558	0.571
923	1	225.000	0.000	225	225	225	805.500	582.500	805.500	582.500	2.828	805	582	1	1	1.128	1.128	0.000	1.000	1.414	225.000	225	NaN	NaN	0	225.000	805	582	135.000	1.000	1.000	1.000	1.000
924	4	201.250	6.292	192	192	206	1180.000	583.250	1179.980	583.246	9.071	1178	582	4	2	3.969	1.283	162.391	0.611	4.472	805.000	204	-21.064	705.690	0	805.000	1178	582	153.435	1.900	3.093	0.323	0.667
925	16	215.938	4.234	211	209	222	1267.125	584.250	1267.108	584.254	26.385	1262	582	10	4	7.084	2.876	0.926	0.289	10.198	3455.000	217	0.042	-1.311	0	3455.000	1262	586	11.310	4.000	2.463	0.406	0.525
926	2	197.000	1.414	196	196	198	192.500	584.000	192.500	583.997	4.828	192	583	1	2	2.257	1.128	90.000	1.000	2.236	394.000	198	0.000	-2.000	0	394.000	192	583	116.565	1.000	2.000	0.500	1.000
927	5	224.400	4.450	225	219	231	809.700	584.500	809.688	584.502	8.485	808	583	3	3	3.086	2.063	34.099	0.873	3.606	1122.000	225	-31.653	1099.744	0	1122.000	808	585	33.690	2.685	1.496	0.668	0.714
928	12	199.250	6.398	191	186	206	1354.833	586.083	1354.808	586.107	17.314	1353	583	4	6	6.215	2.458	58.959	0.503	7.211	2391.000	202	NaN	-11096.964	0	2391.000	1353	589	56.310	3.580	2.528	0.396	0.667
929	15	224.267	7.343	225	206	233	555.033	586.967	555.018	586.979	18.728	553	584	5	6	4.574	4.176	135.000	0.537	6.083	3364.000	225	-8.291	277.925	0	3364.000	554	584	99.462	5.000	1.095	0.913	0.667
930	4	217.500	4.509	214	214	224	637.250	585.500	637.244	585.498	8.485	636	584	3	3	3.676	1.385	39.690	0.698	4.243	870.000	217	0.954	-0.817	0	870.000	636	587	45.000	2.121	2.654	0.377	0.667
931	5	196.600	0.894	196	196	198	1321.900	585.700	1321.901	585.700	7.657	1321	584	2	3	3.144	2.025	108.435	1.000	3.606	983.000	196	-32.877	965.185	0	983.000	1321	584	123.690	2.000	1.553	0.644	0.909
932	4	208.500	3.317	211	204	211	412.000	586.000	412.006	586.003	5.657	411	585	2	2	2.257	2.257	0.000	1.000	2.828	834.000	211	NaN	-4181.736	0	834.000	411	585	135.000	2.000	1.000	1.000	1.000
933	20	223.400	6.443	229	210	230	421.250	587.250	421.268	587.232	15.314	419	585	5	5	5.142	4.953	45.003	1.000	5.831	4468.000	225	-15.934	581.360	0	4468.000	419	585	120.964	5.000	1.038	0.963	0.909
934	1	222.000	0.000	222	222	222	484.500	585.500	484.500	585.500	2.828	484	585	1	1	1.128	1.128	0.000	1.000	1.414	222.000	222	-27.342	662.011	0	222.000	484	585	135.000	1.000	1.000	1.000	1.000
935	3	211.667	6.028	206	206	218	1280.833	586.167	1280.825	586.168	5.657	1280	585	2	2	2.365	1.615	135.000	1.000	2.828	635.000	211	-24.537	817.802	0	635.000	1280	585	135.000	2.000	1.464	0.683	0.857
936	1	196.000	0.000	196	196	196	201.500	586.500	201.500	586.500	2.828	201	586	1	1	1.128	1.128	0.000	1.000	1.414	196.000	196	NaN	NaN	0	196.000	201	586	135.000	1.000	1.000	1.000	1.000
937	1	198.000	0.000	198	198	198	203.500	586.500	203.500	586.500	2.828	203	586	1	1	1.128	1.128	0.000	1.000	1.414	198.000	198	NaN	NaN	0	198.000	203	586	135.000	1.000	1.000	1.000	1.000
938	1	202.000	0.000	202	202	202	295.500	586.500	295.500	586.500	2.828	295	586	1	1	1.128	1.128	0.000	1.000	1.414	202.000	202	NaN	NaN	0	202.000	295	586	135.000	1.000	1.000	1.000	1.000
939	1	224.000	0.000	224	224	224	569.500	586.500	569.500	586.500	2.828	569	586	1	1	1.128	1.128	0.000	1.000	1.414	224.000	224	NaN	-676.011	0	224.000	569	586	135.000	1.000	1.000	1.000	1.000
940	1	226.000	0.000	226	226	226	714.500	586.500	714.500	586.500	2.828	714	586	1	1	1.128	1.128	0.000	1.000	1.414	226.000	226	-27.588	674.011	0	226.000	714	586	135.000	1.000	1.000	1.000	1.000
941	1	211.000	0.000	211	211	211	902.500	586.500	902.500	586.500	2.828	902	586	1	1	1.128	1.128	0.000	1.000	1.414	211.000	211	NaN	NaN	0	211.000	902	586	135.000	1.000	1.000	1.000	1.000
942	1	218.000	0.000	218	218	218	904.500	586.500	904.500	586.500	2.828	904	586	1	1	1.128	1.128	0.000	1.000	1.414	218.000	218	NaN	NaN	0	218.000	904	586	135.000	1.000	1.000	1.000	1.000
943	4	217.000	6.164	209	209	224	1098.000	587.000	1097.990	586.992	5.657	1097	586	2	2	2.257	2.257	0.000	1.000	2.828	868.000	218	-21.968	777.365	0	868.000	1097	586	135.000	2.000	1.000	1.000	1.000
944	5	200.600	5.459	196	196	210	193.500	588.500	193.513	588.499	8.485	192	587	3	3	2.523	2.523	0.000	0.873	3.162	1003.000	199	NaN	-113185.174	0	1003.000	193	587	108.435	2.828	1.000	1.000	0.714
945	37	216.108	5.027	214	206	226	488.554	596.203	488.566	596.198	39.456	484	587	9	15	14.194	3.319	120.809	0.299	16.553	7996.000	216	523.184	-65706.903	0	7996.000	486	587	115.017	5.372	4.276	0.234	0.510
946	2	223.500	6.364	219	219	228	587.000	588.000	586.990	587.990	5.657	586	587	2	2	2.596	0.981	135.000	0.785	2.828	447.000	228	NaN	-902.545	0	447.000	586	587	135.000	1.414	2.646	0.378	0.667
947	1	221.000	0.000	221	221	221	1054.500	587.500	1054.500	587.500	2.828	1054	587	1	1	1.128	1.128	0.000	1.000	1.414	221.000	221	NaN	NaN	0	221.000	1054	587	135.000	1.000	1.000	1.000	1.000
948	1	217.000	0.000	217	217	217	1257.500	587.500	1257.500	587.500	2.828	1257	587	1	1	1.128	1.128	0.000	1.000	1.414	217.000	217	NaN	-655.011	0	217.000	1257	587	135.000	1.000	1.000	1.000	1.000
949	2	214.000	1.414	213	213	215	1262.000	587.500	1262.002	587.500	4.243	1261	587	2	1	2.257	1.128	0.000	1.000	2.236	428.000	215	0.000	-2.000	0	428.000	1261	587	153.435	1.000	2.000	0.500	1.000
950	1	219.000	0.000	219	219	219	1266.500	587.500	1266.500	587.500	2.828	1266	587	1	1	1.128	1.128	0.000	1.000	1.414	219.000	219	-27.156	653.011	0	219.000	1266	587	135.000	1.000	1.000	1.000	1.000
951	6	218.667	5.354	210	210	225	533.333	589.500	533.346	589.502	11.899	531	588	5	3	4.615	1.656	17.093	0.532	5.385	1312.000	220	NaN	-2739.836	0	1312.000	531	590	21.801	2.427	2.787	0.359	0.600
952	20	220.750	6.766	222	208	233	726.600	593.550	726.584	593.512	30.627	724	588	6	10	8.017	3.176	112.960	0.268	10.817	4415.000	222	11.656	-592.301	0	4415.000	724	588	123.690	5.019	2.524	0.396	0.506
953	1	224.000	0.000	224	224	224	747.500	588.500	747.500	588.500	2.828	747	588	1	1	1.128	1.128	0.000	1.000	1.414	224.000	224	NaN	NaN	0	224.000	747	588	135.000	1.000	1.000	1.000	1.000
954	1226	215.336	6.605	214	195	234	432.652	619.117	432.405	619.108	438.257	391	589	80	52	58.796	26.549	7.218	0.080	86.539	264002.000	215	-0.940	38.108	0	264002.000	391	640	22.416	51.885	2.215	0.452	0.398
955	1	223.000	0.000	223	223	223	799.500	589.500	799.500	589.500	2.828	799	589	1	1	1.128	1.128	0.000	1.000	1.414	223.000	223	NaN	NaN	0	223.000	799	589	135.000	1.000	1.000	1.000	1.000
956	2	221.000	0.000	221	221	221	1087.500	590.000	1087.500	590.000	4.828	1087	589	1	2	2.257	1.128	90.000	1.000	2.236	442.000	221	NaN	-1331.022	0	442.000	1087	589	116.565	1.000	2.000	0.500	1.000
957	1	203.000	0.000	203	203	203	252.500	590.500	252.500	590.500	2.828	252	590	1	1	1.128	1.128	0.000	1.000	1.414	203.000	203	-26.143	605.011	0	203.000	252	590	135.000	1.000	1.000	1.000	1.000
958	1	223.000	0.000	223	223	223	727.500	590.500	727.500	590.500	2.828	727	590	1	1	1.128	1.128	0.000	1.000	1.414	223.000	223	NaN	NaN	0	223.000	727	590	135.000	1.000	1.000	1.000	1.000
959	1	218.000	0.000	218	218	218	1263.500	590.500	1263.500	590.500	2.828	1263	590	1	1	1.128	1.128	0.000	1.000	1.414	218.000	218	NaN	-658.011	0	218.000	1263	590	135.000	1.000	1.000	1.000	1.000
960	2	215.000	1.414	214	214	216	1266.000	590.500	1265.998	590.500	4.243	1265	590	2	1	2.257	1.128	0.000	1.000	2.236	430.000	216	0.000	-2.000	0	430.000	1265	590	153.435	1.000	2.000	0.500	1.000
961	2	195.000	0.000	195	195	195	192.500	592.000	192.500	592.000	4.828	192	591	1	2	2.257	1.128	90.000	1.000	2.236	390.000	195	NaN	-1175.020	0	390.000	192	591	116.565	1.000	2.000	0.500	1.000
962	2	215.000	1.414	214	214	216	264.000	591.500	263.997	591.500	4.243	263	591	2	1	2.257	1.128	0.000	1.000	2.236	430.000	216	-37.013	1238.436	0	430.000	263	591	153.435	1.000	2.000	0.500	1.000
963	3	223.333	1.528	222	222	225	557.833	592.167	557.832	592.168	5.657	557	591	2	2	2.365	1.615	135.000	1.000	2.828	670.000	223	0.665	-1.500	0	670.000	557	591	135.000	2.000	1.464	0.683	0.857
964	2	223.000	2.828	221	221	225	900.500	592.000	900.500	591.996	4.828	900	591	1	2	2.257	1.128	90.000	1.000	2.236	446.000	225	0.000	-2.000	0	446.000	900	591	116.565	1.000	2.000	0.500	1.000
965	1	220.000	0.000	220	220	220	928.500	591.500	928.500	591.500	2.828	928	591	1	1	1.128	1.128	0.000	1.000	1.414	220.000	220	-27.218	656.011	0	220.000	928	591	135.000	1.000	1.000	1.000	1.000
966	1	224.000	0.000	224	224	224	563.500	592.500	563.500	592.500	2.828	563	592	1	1	1.128	1.128	0.000	1.000	1.414	224.000	224	-27.465	668.011	0	224.000	563	592	135.000	1.000	1.000	1.000	1.000
967	5	220.800	2.049	219	219	224	651.300	593.900	651.302	593.897	11.314	649	592	4	4	5.038	1.264	40.935	0.491	5.657	1104.000	221	0.865	-0.573	0	1104.000	649	596	45.000	2.121	3.986	0.251	0.588
968	1	223.000	0.000	223	223	223	1074.500	592.500	1074.500	592.500	2.828	1074	592	1	1	1.128	1.128	0.000	1.000	1.414	223.000	223	-27.403	665.011	0	223.000	1074	592	135.000	1.000	1.000	1.000	1.000
969	2	218.000	1.414	217	217	219	387.000	593.500	387.002	593.500	4.243	386	593	2	1	2.257	1.128	0.000	1.000	2.236	436.000	219	-26.816	641.123	0	436.000	386	593	153.435	1.000	2.000	0.500	1.000
970	19	219.632	2.985	220	211	223	419.921	596.342	419.930	596.339	26.627	416	593	8	6	7.007	3.452	18.106	0.337	8.602	4173.000	220	NaN	-2131.014	0	4173.000	416	598	35.538	5.298	2.030	0.493	0.521
971	1775	203.775	7.448	200	179	228	1302.025	636.283	1301.989	636.189	623.519	1273	593	69	88	63.772	35.439	81.837	0.057	88.204	361700.000	202	-1.319	67.693	0	361700.000	1300	681	86.100	60.539	1.799	0.556	0.485
972	40	201.950	5.368	199	194	217	195.100	598.950	195.095	598.942	31.213	191	594	8	11	10.848	4.695	61.007	0.516	12.083	8078.000	201	-16.327	675.665	0	8078.000	193	605	65.556	5.372	2.310	0.433	0.741
973	4	223.500	3.416	219	219	227	597.750	595.250	597.752	595.250	7.657	596	594	3	2	3.192	1.596	18.435	0.857	3.606	894.000	225	-41.864	1862.349	0	894.000	596	596	33.690	2.000	2.000	0.500	0.800
974	19	221.421	4.018	221	212	227	644.132	595.921	644.150	595.929	26.971	639	594	9	5	6.888	3.512	177.887	0.328	9.220	4207.000	221	-29.873	993.493	0	4207.000	639	598	12.529	5.000	1.961	0.510	0.535
975	1	223.000	0.000	223	223	223	386.500	595.500	386.500	595.500	2.828	386	595	1	1	1.128	1.128	0.000	1.000	1.414	223.000	223	NaN	NaN	0	223.000	386	595	135.000	1.000	1.000	1.000	1.000
976	1	220.000	0.000	220	220	220	484.500	595.500	484.500	595.500	2.828	484	595	1	1	1.128	1.128	0.000	1.000	1.414	220.000	220	-27.218	656.011	0	220.000	484	595	135.000	1.000	1.000	1.000	1.000
977	1	219.000	0.000	219	219	219	491.500	595.500	491.500	595.500	2.828	491	595	1	1	1.128	1.128	0.000	1.000	1.414	219.000	219	-27.156	653.011	0	219.000	491	595	135.000	1.000	1.000	1.000	1.000
978	1	222.000	0.000	222	222	222	553.500	595.500	553.500	595.500	2.828	553	595	1	1	1.128	1.128	0.000	1.000	1.414	222.000	222	NaN	NaN	0	222.000	553	595	135.000	1.000	1.000	1.000	1.000
979	2	213.000	1.414	212	212	214	613.000	595.500	613.003	595.500	4.243	612	595	2	1	2.257	1.128	0.000	1.000	2.236	426.000	214	-36.831	1226.448	0	426.000	612	595	153.435	1.000	2.000	0.500	1.000
980	1	208.000	0.000	208	208	208	1065.500	595.500	1065.500	595.500	2.828	1065	595	1	1	1.128	1.128	0.000	1.000	1.414	208.000	208	-26.464	620.011	0	208.000	1065	595	135.000	1.000	1.000	1.000	1.000
981	1	192.000	0.000	192	192	192	233.500	596.500	233.500	596.500	2.828	233	596	1	1	1.128	1.128	0.000	1.000	1.414	192.000	192	NaN	-580.010	0	192.000	233	596	135.000	1.000	1.000	1.000	1.000
982	2	224.000	2.828	222	222	226	558.000	596.500	558.005	596.500	4.243	557	596	2	1	2.257	1.128	0.000	1.000	2.236	448.000	226	NaN	-1534.625	0	448.000	557	596	153.435	1.000	2.000	0.500	1.000
983	2	223.500	0.707	223	223	224	387.000	598.000	386.998	597.998	5.657	386	597	2	2	2.596	0.981	135.000	0.785	2.828	447.000	224	0.000	-2.000	0	447.000	386	597	135.000	1.414	2.646	0.378	0.667
984	1	233.000	0.000	233	233	233	644.500	597.500	644.500	597.500	2.828	644	597	1	1	1.128	1.128	0.000	1.000	1.414	233.000	233	NaN	NaN	0	233.000	644	597	135.000	1.000	1.000	1.000	1.000
985	2	221.000	1.414	220	220	222	1287.500	598.000	1287.500	598.003	4.828	1287	597	1	2	2.257	1.128	90.000	1.000	2.236	442.000	222	-37.555	1274.399	0	442.000	1287	597	116.565	1.000	2.000	0.500	1.000
986	1	227.000	0.000	227	227	227	600.500	598.500	600.500	598.500	2.828	600	598	1	1	1.128	1.128	0.000	1.000	1.414	227.000	227	NaN	-685.011	0	227.000	600	598	135.000	1.000	1.000	1.000	1.000
987	2	220.500	3.536	218	218	223	729.000	599.000	729.005	598.995	5.657	728	598	2	2	2.596	0.981	45.000	0.785	2.828	441.000	223	-34.636	1143.023	0	441.000	728	600	45.000	1.414	2.646	0.378	0.667
988	6	219.000	2.608	215	215	222	323.000	600.000	322.997	600.002	13.899	320	599	6	3	5.365	1.424	158.561	0.390	6.708	1314.000	220	NaN	-1562.030	0	1314.000	320	599	153.435	2.425	3.768	0.265	0.545
989	27	220.370	2.633	222	215	225	396.981	601.833	397.001	601.840	34.042	392	599	10	6	8.409	4.088	5.454	0.293	10.440	5950.000	221	NaN	-3093.807	0	5950.000	392	603	16.699	5.524	2.057	0.486	0.600
990	3	203.000	1.000	202	202	204	1067.500	600.167	1067.497	600.165	7.071	1066	599	3	2	3.213	1.189	151.845	0.754	3.606	609.000	203	-25.951	599.069	0	609.000	1066	599	146.310	1.790	2.702	0.370	0.667
991	1	221.000	0.000	221	221	221	426.500	600.500	426.500	600.500	2.828	426	600	1	1	1.128	1.128	0.000	1.000	1.414	221.000	221	NaN	NaN	0	221.000	426	600	135.000	1.000	1.000	1.000	1.000
992	1	219.000	0.000	219	219	219	440.500	600.500	440.500	600.500	2.828	440	600	1	1	1.128	1.128	0.000	1.000	1.414	219.000	219	-27.156	653.011	0	219.000	440	600	135.000	1.000	1.000	1.000	1.000
993	3	221.000	8.718	215	215	231	617.500	600.500	617.521	600.500	6.243	616	600	3	1	3.385	1.128	0.000	0.967	3.162	663.000	217	0.676	-1.500	0	663.000	616	600	161.565	1.000	3.000	0.333	1.000
994	3	194.667	4.933	189	189	198	201.833	602.500	201.824	602.514	7.657	201	601	2	3	3.213	1.189	61.845	0.643	3.606	584.000	197	NaN	-4263.103	0	584.000	201	604	56.310	1.790	2.702	0.370	0.667
995	1	202.000	0.000	202	202	202	204.500	601.500	204.500	601.500	2.828	204	601	1	1	1.128	1.128	0.000	1.000	1.414	202.000	202	NaN	NaN	0	202.000	204	601	135.000	1.000	1.000	1.000	1.000
996	11	222.182	5.288	214	214	231	406.318	602.318	406.328	602.333	14.485	403	601	6	3	5.593	2.504	156.255	0.659	6.708	2444.000	222	-19.241	931.623	0	2444.000	403	601	153.435	3.000	2.234	0.448	0.786
997	11	221.909	4.323	223	211	226	724.682	604.409	724.706	604.394	20.385	721	601	7	6	7.737	1.810	37.833	0.333	9.220	2441.000	223	NaN	-1577.398	0	2441.000	721	607	40.601	2.828	4.274	0.234	0.550
998	1	222.000	0.000	222	222	222	390.500	602.500	390.500	602.500	2.828	390	602	1	1	1.128	1.128	0.000	1.000	1.414	222.000	222	-27.342	662.011	0	222.000	390	602	135.000	1.000	1.000	1.000	1.000
999	1	230.000	0.000	230	230	230	736.500	602.500	736.500	602.500	2.828	736	602	1	1	1.128	1.128	0.000	1.000	1.414	230.000	230	NaN	-694.012	0	230.000	736	602	135.000	1.000	1.000	1.000	1.000
1000	35	210.171	7.540	202	196	225	197.843	609.729	197.847	609.802	37.698	193	603	9	11	7.748	5.752	87.401	0.309	11.402	7356.000	211	-13.236	389.075	0	7356.000	196	614	74.745	8.289	1.347	0.742	0.534
1001	11	204.000	8.672	198	197	223	204.318	605.409	204.282	605.445	18.142	201	603	7	5	6.733	2.080	39.180	0.420	8.602	2244.000	200	1079.955	-107116.177	0	2244.000	201	608	35.538	3.536	3.237	0.309	0.550
1002	1	223.000	0.000	223	223	223	323.500	603.500	323.500	603.500	2.828	323	603	1	1	1.128	1.128	0.000	1.000	1.414	223.000	223	-27.403	665.011	0	223.000	323	603	135.000	1.000	1.000	1.000	1.000
1003	1	230.000	0.000	230	230	230	326.500	603.500	326.500	603.500	2.828	326	603	1	1	1.128	1.128	0.000	1.000	1.414	230.000	230	NaN	-694.012	0	230.000	326	603	135.000	1.000	1.000	1.000	1.000
1004	1	198.000	0.000	198	198	198	1325.500	603.500	1325.500	603.500	2.828	1325	603	1	1	1.128	1.128	0.000	1.000	1.414	198.000	198	NaN	NaN	0	198.000	1325	603	135.000	1.000	1.000	1.000	1.000
1005	3	223.333	6.351	227	216	227	610.833	604.833	610.839	604.838	5.657	610	604	2	2	2.365	1.615	45.000	1.000	2.828	670.000	227	-25.721	877.316	0	670.000	610	606	45.000	2.000	1.464	0.683	0.857
1006	1	223.000	0.000	223	223	223	716.500	605.500	716.500	605.500	2.828	716	605	1	1	1.128	1.128	0.000	1.000	1.414	223.000	223	-27.403	665.011	0	223.000	716	605	135.000	1.000	1.000	1.000	1.000
1007	2	223.000	1.414	222	222	224	719.500	606.000	719.500	606.002	4.828	719	605	1	2	2.257	1.128	90.000	1.000	2.236	446.000	224	NaN	-682.124	0	446.000	719	605	116.565	1.000	2.000	0.500	1.000
1008	6	225.500	6.504	233	217	233	492.333	607.333	492.324	607.353	10.485	491	606	3	3	3.327	2.296	65.301	0.686	4.243	1353.000	226	-21.602	702.805	0	1353.000	491	609	45.000	3.000	1.449	0.690	0.750
1009	1	222.000	0.000	222	222	222	999.500	606.500	999.500	606.500	2.828	999	606	1	1	1.128	1.128	0.000	1.000	1.414	222.000	222	NaN	NaN	0	222.000	999	606	135.000	1.000	1.000	1.000	1.000
1010	5	198.400	1.673	197	197	201	1325.700	607.700	1325.698	607.697	8.485	1324	606	3	3	3.461	1.839	135.000	0.873	4.243	992.000	198	NaN	-1595.746	0	992.000	1324	606	135.000	2.685	1.882	0.531	0.714
1011	1	201.000	0.000	201	201	201	258.500	607.500	258.500	607.500	2.828	258	607	1	1	1.128	1.128	0.000	1.000	1.414	201.000	201	-26.013	599.010	0	201.000	258	607	135.000	1.000	1.000	1.000	1.000
1012	4	222.250	2.872	224	218	224	474.000	608.000	474.003	608.004	5.657	473	607	2	2	2.257	2.257	0.000	1.000	2.828	889.000	224	-41.519	1836.383	0	889.000	473	607	135.000	2.000	1.000	1.000	1.000
1013	1	219.000	0.000	219	219	219	1222.500	607.500	1222.500	607.500	2.828	1222	607	1	1	1.128	1.128	0.000	1.000	1.414	219.000	219	NaN	-661.011	0	219.000	1222	607	135.000	1.000	1.000	1.000	1.000
1014	1	223.000	0.000	223	223	223	382.500	608.500	382.500	608.500	2.828	382	608	1	1	1.128	1.128	0.000	1.000	1.414	223.000	223	NaN	NaN	0	223.000	382	608	135.000	1.000	1.000	1.000	1.000
1015	1	218.000	0.000	218	218	218	740.500	608.500	740.500	608.500	2.828	740	608	1	1	1.128	1.128	0.000	1.000	1.414	218.000	218	NaN	-658.011	0	218.000	740	608	135.000	1.000	1.000	1.000	1.000
1016	50	223.460	7.385	225	189	231	996.760	612.520	996.735	612.524	33.698	992	608	10	11	9.877	6.446	136.633	0.553	12.530	11173.000	226	-4.864	100.084	0	11173.000	992	608	118.610	8.141	1.532	0.653	0.709
1017	10	217.700	3.773	216	209	222	1225.200	610.500	1225.209	610.511	12.485	1224	608	3	5	5.456	2.333	103.355	0.806	5.831	2177.000	219	-31.607	1698.337	0	2177.000	1224	608	120.964	2.911	2.338	0.428	0.800
1018	1	220.000	0.000	220	220	220	713.500	609.500	713.500	609.500	2.828	713	609	1	1	1.128	1.128	0.000	1.000	1.414	220.000	220	-27.218	656.011	0	220.000	713	609	135.000	1.000	1.000	1.000	1.000
1019	2	226.000	0.000	226	226	226	730.500	610.000	730.500	610.000	4.828	730	609	1	2	2.257	1.128	90.000	1.000	2.236	452.000	226	-27.588	674.011	0	452.000	730	609	116.565	1.000	2.000	0.500	1.000
1020	3	207.000	0.000	207	207	207	1248.833	609.833	1248.833	609.833	5.657	1248	609	2	2	2.365	1.615	45.000	1.000	2.828	621.000	207	-45.726	1857.032	0	621.000	1248	611	45.000	2.000	1.464	0.683	0.857
1021	2	222.500	0.707	222	222	223	474.000	611.000	473.999	611.001	5.657	473	610	2	2	2.596	0.981	45.000	0.785	2.828	445.000	223	-38.646	1327.034	0	445.000	473	612	45.000	1.414	2.646	0.378	0.667
1022	1	222.000	0.000	222	222	222	737.500	610.500	737.500	610.500	2.828	737	610	1	1	1.128	1.128	0.000	1.000	1.414	222.000	222	NaN	NaN	0	222.000	737	610	135.000	1.000	1.000	1.000	1.000
1023	1	215.000	0.000	215	215	215	1344.500	611.500	1344.500	611.500	2.828	1344	611	1	1	1.128	1.128	0.000	1.000	1.414	215.000	215	NaN	-649.011	0	215.000	1344	611	135.000	1.000	1.000	1.000	1.000
1024	11	224.182	7.574	227	213	236	337.591	613.591	337.535	613.585	17.899	333	612	8	3	7.256	1.930	178.959	0.431	8.062	2466.000	227	-8.691	313.683	0	2466.000	333	613	172.875	3.000	3.760	0.266	0.629
1025	20	223.200	5.550	224	207	232	380.400	615.950	380.405	615.952	18.142	378	612	5	7	6.541	3.893	66.957	0.764	7.616	4464.000	224	NaN	-13240320.837	0	4464.000	379	619	66.801	4.921	1.680	0.595	0.769
1026	1	220.000	0.000	220	220	220	467.500	614.500	467.500	614.500	2.828	467	614	1	1	1.128	1.128	0.000	1.000	1.414	220.000	220	-27.218	656.011	0	220.000	467	614	135.000	1.000	1.000	1.000	1.000
1027	238	203.483	8.492	197	176	225	212.324	630.412	212.484	630.617	156.652	201	615	24	31	25.190	12.030	136.177	0.122	35.847	48429.000	202	1.446	-39.588	0	48429.000	207	615	120.141	21.616	2.094	0.478	0.469
1028	1	219.000	0.000	219	219	219	333.500	615.500	333.500	615.500	2.828	333	615	1	1	1.128	1.128	0.000	1.000	1.414	219.000	219	NaN	NaN	0	219.000	333	615	135.000	1.000	1.000	1.000	1.000
1029	1	225.000	0.000	225	225	225	453.500	615.500	453.500	615.500	2.828	453	615	1	1	1.128	1.128	0.000	1.000	1.414	225.000	225	NaN	NaN	0	225.000	453	615	135.000	1.000	1.000	1.000	1.000
1030	1	213.000	0.000	213	213	213	196.500	616.500	196.500	616.500	2.828	196	616	1	1	1.128	1.128	0.000	1.000	1.414	213.000	213	-26.781	635.011	0	213.000	196	616	135.000	1.000	1.000	1.000	1.000
1031	1	198.000	0.000	198	198	198	249.500	616.500	249.500	616.500	2.828	249	616	1	1	1.128	1.128	0.000	1.000	1.414	198.000	198	-25.818	590.010	0	198.000	249	616	135.000	1.000	1.000	1.000	1.000
1032	1	219.000	0.000	219	219	219	1015.500	616.500	1015.500	616.500	2.828	1015	616	1	1	1.128	1.128	0.000	1.000	1.414	219.000	219	NaN	NaN	0	219.000	1015	616	135.000	1.000	1.000	1.000	1.000
1033	5	213.800	3.421	211	211	218	1347.900	617.500	1347.912	617.506	9.899	1346	616	4	3	3.679	1.730	154.330	0.641	4.472	1069.000	212	NaN	-6851.923	0	1069.000	1346	617	153.435	2.531	2.126	0.470	0.625
1034	1	225.000	0.000	225	225	225	343.500	617.500	343.500	617.500	2.828	343	617	1	1	1.128	1.128	0.000	1.000	1.414	225.000	225	-27.526	671.011	0	225.000	343	617	135.000	1.000	1.000	1.000	1.000
1035	1	223.000	0.000	223	223	223	455.500	617.500	455.500	617.500	2.828	455	617	1	1	1.128	1.128	0.000	1.000	1.414	223.000	223	NaN	NaN	0	223.000	455	617	135.000	1.000	1.000	1.000	1.000
1036	30	205.933	1.721	204	203	209	1242.600	624.000	1242.610	624.015	32.971	1240	617	5	14	11.554	3.306	108.696	0.347	14.560	6178.000	206	-58.619	3506.785	0	6178.000	1240	617	105.945	4.610	3.495	0.286	0.667
1037	1	219.000	0.000	219	219	219	1344.500	617.500	1344.500	617.500	2.828	1344	617	1	1	1.128	1.128	0.000	1.000	1.414	219.000	219	-27.156	653.011	0	219.000	1344	617	135.000	1.000	1.000	1.000	1.000
1038	4	216.250	2.630	214	214	220	1283.000	620.000	1282.997	620.009	10.485	1282	618	2	4	3.192	1.596	90.000	0.457	4.123	865.000	216	0.678	-1.038	0	865.000	1282	618	104.036	2.000	2.000	0.500	0.571
1039	21	218.762	6.928	218	207	232	1320.262	622.119	1320.225	622.091	39.941	1315	618	9	8	7.221	3.703	153.471	0.165	10.630	4594.000	218	1186.864	-151721.670	0	4594.000	1316	618	131.186	6.959	1.950	0.513	0.404
1040	1	192.000	0.000	192	192	192	196.500	619.500	196.500	619.500	2.828	196	619	1	1	1.128	1.128	0.000	1.000	1.414	192.000	192	-25.423	572.010	0	192.000	196	619	135.000	1.000	1.000	1.000	1.000
1041	1	220.000	0.000	220	220	220	1345.500	619.500	1345.500	619.500	2.828	1345	619	1	1	1.128	1.128	0.000	1.000	1.414	220.000	220	-27.218	656.011	0	220.000	1345	619	135.000	1.000	1.000	1.000	1.000
1042	2	223.000	4.243	220	220	226	383.000	621.500	383.007	621.500	4.243	382	621	2	1	2.257	1.128	0.000	1.000	2.236	446.000	226	NaN	-762.214	0	446.000	382	621	153.435	1.000	2.000	0.500	1.000
1043	60	205.300	7.402	203	194	223	1338.433	626.467	1338.461	626.512	32.627	1334	621	9	10	9.370	8.153	60.380	0.708	11.662	12318.000	205	-2.561	109.844	0	12318.000	1334	631	59.036	8.947	1.149	0.870	0.828
1044	4	217.250	4.992	213	213	224	195.000	623.000	195.004	623.008	5.657	194	622	2	2	2.257	2.257	0.000	1.000	2.828	869.000	218	-29.923	1186.704	0	869.000	194	622	135.000	2.000	1.000	1.000	1.000
1045	1	195.000	0.000	195	195	195	197.500	622.500	197.500	622.500	2.828	197	622	1	1	1.128	1.128	0.000	1.000	1.414	195.000	195	NaN	NaN	0	195.000	197	622	135.000	1.000	1.000	1.000	1.000
1046	2	198.000	0.000	198	198	198	1305.500	624.000	1305.500	624.000	4.828	1305	623	1	2	2.257	1.128	90.000	1.000	2.236	396.000	198	NaN	-1193.021	0	396.000	1305	623	116.565	1.000	2.000	0.500	1.000
1047	1	234.000	0.000	234	234	234	1001.500	624.500	1001.500	624.500	2.828	1001	624	1	1	1.128	1.128	0.000	1.000	1.414	234.000	234	-28.073	698.012	0	234.000	1001	624	135.000	1.000	1.000	1.000	1.000
1048	1	197.000	0.000	197	197	197	223.500	625.500	223.500	625.500	2.828	223	625	1	1	1.128	1.128	0.000	1.000	1.414	197.000	197	NaN	NaN	0	197.000	223	625	135.000	1.000	1.000	1.000	1.000
1049	5	218.400	4.037	214	214	224	270.700	627.300	270.702	627.295	9.657	269	626	4	2	4.183	1.522	169.099	0.674	4.472	1092.000	219	-32.258	1409.477	0	1092.000	269	626	153.435	2.000	2.749	0.364	0.769
1050	1	218.000	0.000	218	218	218	999.500	626.500	999.500	626.500	2.828	999	626	1	1	1.128	1.128	0.000	1.000	1.414	218.000	218	NaN	-658.011	0	218.000	999	626	135.000	1.000	1.000	1.000	1.000
1051	6	197.833	0.753	198	197	199	230.667	628.833	230.668	628.831	11.071	229	627	3	3	3.288	2.324	30.321	0.615	4.243	1187.000	198	-43.878	1731.201	0	1187.000	229	630	45.000	3.000	1.415	0.707	0.750
1052	1	218.000	0.000	218	218	218	999.500	628.500	999.500	628.500	2.828	999	628	1	1	1.128	1.128	0.000	1.000	1.414	218.000	218	-27.094	650.011	0	218.000	999	628	135.000	1.000	1.000	1.000	1.000
1053	1	217.000	0.000	217	217	217	1138.500	628.500	1138.500	628.500	2.828	1138	628	1	1	1.128	1.128	0.000	1.000	1.414	217.000	217	NaN	NaN	0	217.000	1138	628	135.000	1.000	1.000	1.000	1.000
1054	1	216.000	0.000	216	216	216	1224.500	629.500	1224.500	629.500	2.828	1224	629	1	1	1.128	1.128	0.000	1.000	1.414	216.000	216	NaN	-652.011	0	216.000	1224	629	135.000	1.000	1.000	1.000	1.000
1055	3	205.667	6.351	202	202	213	229.167	632.167	229.173	632.173	5.657	228	631	2	2	2.365	1.615	45.000	1.000	2.828	617.000	202	NaN	-1962.583	0	617.000	228	633	45.000	2.000	1.464	0.683	0.857
1056	1	222.000	0.000	222	222	222	285.500	631.500	285.500	631.500	2.828	285	631	1	1	1.128	1.128	0.000	1.000	1.414	222.000	222	-27.342	662.011	0	222.000	285	631	135.000	1.000	1.000	1.000	1.000
1057	1	216.000	0.000	216	216	216	1223.500	632.500	1223.500	632.500	2.828	1223	632	1	1	1.128	1.128	0.000	1.000	1.414	216.000	216	-26.969	644.011	0	216.000	1223	632	135.000	1.000	1.000	1.000	1.000
1058	5	209.600	0.548	210	209	210	1244.900	633.300	1244.899	633.300	7.657	1244	632	2	3	3.144	2.025	71.565	1.000	3.606	1048.000	210	-41.764	1554.623	0	1048.000	1244	635	56.310	2.000	1.553	0.644	0.909
1059	1	220.000	0.000	220	220	220	196.500	633.500	196.500	633.500	2.828	196	633	1	1	1.128	1.128	0.000	1.000	1.414	220.000	220	NaN	-664.011	0	220.000	196	633	135.000	1.000	1.000	1.000	1.000
1060	1	227.000	0.000	227	227	227	200.500	633.500	200.500	633.500	2.828	200	633	1	1	1.128	1.128	0.000	1.000	1.414	227.000	227	-27.649	677.011	0	227.000	200	633	135.000	1.000	1.000	1.000	1.000
1061	12	214.167	4.174	211	208	221	1170.500	635.667	1170.500	635.670	12.485	1169	633	3	5	4.992	3.061	70.195	0.967	5.831	2570.000	215	545.627	-81145.495	0	2570.000	1169	638	59.036	3.000	1.631	0.613	0.889
1062	1	218.000	0.000	218	218	218	1225.500	633.500	1225.500	633.500	2.828	1225	633	1	1	1.128	1.128	0.000	1.000	1.414	218.000	218	NaN	-658.011	0	218.000	1225	633	135.000	1.000	1.000	1.000	1.000
1063	3	206.667	1.155	206	206	208	413.833	634.833	413.835	634.832	5.657	413	634	2	2	2.365	1.615	45.000	1.000	2.828	620.000	206	0.595	-1.500	0	620.000	413	636	45.000	2.000	1.464	0.683	0.857
1064	4	218.750	2.630	215	215	221	1173.750	636.000	1173.753	635.999	9.657	1173	634	2	4	3.969	1.283	72.391	0.539	4.472	875.000	220	NaN	-3779.539	0	875.000	1173	638	63.435	1.900	3.093	0.323	0.667
1065	1	197.000	0.000	197	197	197	1311.500	634.500	1311.500	634.500	2.828	1311	634	1	1	1.128	1.128	0.000	1.000	1.414	197.000	197	NaN	NaN	0	197.000	1311	634	135.000	1.000	1.000	1.000	1.000
1066	9	220.778	0.972	221	219	222	957.278	636.722	957.278	636.725	12.485	955	635	4	3	4.243	2.700	20.213	0.726	5.000	1987.000	221	-76.435	5434.331	0	1987.000	955	638	36.870	3.000	1.571	0.636	0.818
1067	8	223.875	1.458	224	222	227	1074.625	636.500	1074.630	636.499	13.899	1072	635	5	3	4.779	2.132	18.170	0.520	5.385	1791.000	224	0.699	0.104	0	1791.000	1072	637	21.801	2.849	2.242	0.446	0.667
1068	121	214.215	6.546	212	198	230	272.525	641.996	272.511	641.981	98.953	260	636	24	13	18.819	8.186	174.096	0.155	24.739	25920.000	214	1.670	-63.512	0	25920.000	260	638	165.964	12.302	2.299	0.435	0.505
1069	1	196.000	0.000	196	196	196	314.500	636.500	314.500	636.500	2.828	314	636	1	1	1.128	1.128	0.000	1.000	1.414	196.000	196	-25.687	584.010	0	196.000	314	636	135.000	1.000	1.000	1.000	1.000
1070	29	219.517	5.089	224	207	226	1257.914	639.741	1257.939	639.719	22.971	1254	636	8	7	8.647	4.270	35.219	0.691	9.899	6366.000	221	-21.573	906.396	0	6366.000	1255	643	45.000	5.657	2.025	0.494	0.763
1071	3	216.333	0.577	216	216	217	199.833	637.833	199.835	637.832	5.657	199	637	2	2	2.365	1.615	45.000	1.000	2.828	649.000	216	-32.903	963.058	0	649.000	199	639	45.000	2.000	1.464	0.683	0.857
1072	56	218.000	3.552	220	210	225	236.839	641.446	236.847	641.448	50.184	229	637	16	8	12.542	5.685	174.725	0.279	16.492	12208.000	218	-23.896	1655.570	0	12208.000	229	644	14.036	7.922	2.206	0.453	0.569
1073	1	222.000	0.000	222	222	222	240.500	637.500	240.500	637.500	2.828	240	637	1	1	1.128	1.128	0.000	1.000	1.414	222.000	222	NaN	NaN	0	222.000	240	637	135.000	1.000	1.000	1.000	1.000
1074	1	214.000	0.000	214	214	214	1217.500	637.500	1217.500	637.500	2.828	1217	637	1	1	1.128	1.128	0.000	1.000	1.414	214.000	214	NaN	-646.011	0	214.000	1217	637	135.000	1.000	1.000	1.000	1.000
1075	1	206.000	0.000	206	206	206	794.500	638.500	794.500	638.500	2.828	794	638	1	1	1.128	1.128	0.000	1.000	1.414	206.000	206	-26.336	614.011	0	206.000	794	638	135.000	1.000	1.000	1.000	1.000
1076	2	220.000	2.828	218	218	222	901.000	638.500	901.004	638.500	4.243	900	638	2	1	2.257	1.128	0.000	1.000	2.236	440.000	222	NaN	-1454.032	0	440.000	900	638	153.435	1.000	2.000	0.500	1.000
1077	14	217.357	4.290	218	207	222	1181.857	639.500	1181.859	639.507	15.899	1179	638	6	3	6.421	2.776	9.932	0.696	6.708	3043.000	219	-23.840	1283.356	0	3043.000	1179	641	26.565	3.000	2.313	0.432	0.824
1078	6196	207.410	7.809	205	177	234	419.998	713.081	420.463	712.623	1047.492	326	639	168	132	149.584	52.739	29.837	0.071	192.520	1285115.000	207	-1.268	53.258	0	1285115.000	333	766	34.846	79.497	2.836	0.353	0.500
1079	5	211.600	6.580	205	205	219	949.100	641.300	949.099	641.269	10.485	948	639	2	4	3.713	1.715	96.047	0.572	4.472	1058.000	210	NaN	-10249.254	0	1058.000	948	639	116.565	2.000	2.165	0.462	0.667
1080	1	219.000	0.000	219	219	219	1004.500	639.500	1004.500	639.500	2.828	1004	639	1	1	1.128	1.128	0.000	1.000	1.414	219.000	219	NaN	NaN	0	219.000	1004	639	135.000	1.000	1.000	1.000	1.000
1081	1	212.000	0.000	212	212	212	1078.500	639.500	1078.500	639.500	2.828	1078	639	1	1	1.128	1.128	0.000	1.000	1.414	212.000	212	-26.718	632.011	0	212.000	1078	639	135.000	1.000	1.000	1.000	1.000
1082	2	205.000	2.828	203	203	207	1298.000	640.000	1298.005	639.995	5.657	1297	639	2	2	2.596	0.981	45.000	0.785	2.828	410.000	207	-25.158	576.614	0	410.000	1297	641	45.000	1.414	2.646	0.378	0.667
1083	1	198.000	0.000	198	198	198	513.500	640.500	513.500	640.500	2.828	513	640	1	1	1.128	1.128	0.000	1.000	1.414	198.000	198	-25.818	590.010	0	198.000	513	640	135.000	1.000	1.000	1.000	1.000
1084	14	218.000	3.658	214	214	225	1185.571	644.643	1185.580	644.634	22.385	1183	641	5	7	5.808	3.069	76.792	0.351	7.280	3052.000	218	NaN	-8606.806	0	3052.000	1185	641	105.945	4.518	1.892	0.528	0.549
1085	2	221.500	0.707	221	221	222	287.000	642.500	286.999	642.500	4.243	286	642	2	1	2.257	1.128	0.000	1.000	2.236	443.000	222	NaN	-670.772	0	443.000	286	642	153.435	1.000	2.000	0.500	1.000
1086	2	218.000	0.000	218	218	218	1179.500	643.000	1179.500	643.000	4.828	1179	642	1	2	2.257	1.128	90.000	1.000	2.236	436.000	218	-38.316	1303.022	0	436.000	1179	642	116.565	1.000	2.000	0.500	1.000
1087	1	223.000	0.000	223	223	223	655.500	643.500	655.500	643.500	2.828	655	643	1	1	1.128	1.128	0.000	1.000	1.414	223.000	223	NaN	-673.011	0	223.000	655	643	135.000	1.000	1.000	1.000	1.000
1088	1	222.000	0.000	222	222	222	383.500	644.500	383.500	644.500	2.828	383	644	1	1	1.128	1.128	0.000	1.000	1.414	222.000	222	NaN	NaN	0	222.000	383	644	135.000	1.000	1.000	1.000	1.000
1089	4	219.000	2.160	216	216	221	1189.750	645.250	1189.752	645.244	7.657	1189	644	2	3	3.192	1.596	71.565	0.857	3.606	876.000	220	-48.463	2250.507	0	876.000	1189	647	56.310	2.000	2.000	0.500	0.800
1090	1	218.000	0.000	218	218	218	1255.500	644.500	1255.500	644.500	2.828	1255	644	1	1	1.128	1.128	0.000	1.000	1.414	218.000	218	NaN	-658.011	0	218.000	1255	644	135.000	1.000	1.000	1.000	1.000
1091	18	199.611	8.283	195	192	221	1330.111	647.500	1330.109	647.552	22.971	1328	644	5	8	7.599	3.016	106.128	0.429	8.544	3593.000	196	26.113	-961.363	0	3593.000	1328	644	110.556	4.368	2.520	0.397	0.610
1092	2	219.000	0.000	219	219	219	866.000	646.000	866.000	646.000	5.657	865	645	2	2	2.596	0.981	45.000	0.785	2.828	438.000	219	-38.404	1309.022	0	438.000	865	647	45.000	1.414	2.646	0.378	0.667
1093	1	215.000	0.000	215	215	215	863.500	647.500	863.500	647.500	2.828	863	647	1	1	1.128	1.128	0.000	1.000	1.414	215.000	215	NaN	-649.011	0	215.000	863	647	135.000	1.000	1.000	1.000	1.000
1094	2	216.000	0.000	216	216	216	226.000	648.500	226.000	648.500	4.243	225	648	2	1	2.257	1.128	0.000	1.000	2.236	432.000	216	NaN	-652.011	0	432.000	225	648	153.435	1.000	2.000	0.500	1.000
1095	1	226.000	0.000	226	226	226	655.500	648.500	655.500	648.500	2.828	655	648	1	1	1.128	1.128	0.000	1.000	1.414	226.000	226	NaN	-682.011	0	226.000	655	648	135.000	1.000	1.000	1.000	1.000
1096	1	207.000	0.000	207	207	207	962.500	648.500	962.500	648.500	2.828	962	648	1	1	1.128	1.128	0.000	1.000	1.414	207.000	207	NaN	NaN	0	207.000	962	648	135.000	1.000	1.000	1.000	1.000
1097	2	218.000	0.000	218	218	218	1178.000	648.500	1178.000	648.500	4.243	1177	648	2	1	2.257	1.128	0.000	1.000	2.236	436.000	218	-27.094	650.011	0	436.000	1177	648	153.435	1.000	2.000	0.500	1.000
1098	101	220.782	4.098	217	208	228	1182.728	656.124	1182.737	656.103	60.426	1176	648	14	15	12.172	10.565	48.644	0.348	16.279	22299.000	221	-18.977	1150.891	0	22299.000	1178	662	42.510	13.660	1.152	0.868	0.645
1099	1	214.000	0.000	214	214	214	661.500	650.500	661.500	650.500	2.828	661	650	1	1	1.128	1.128	0.000	1.000	1.414	214.000	214	NaN	NaN	0	214.000	661	650	135.000	1.000	1.000	1.000	1.000
1100	3	222.667	3.786	220	220	227	864.500	650.500	864.501	650.500	6.243	863	650	3	1	3.385	1.128	0.000	0.967	3.162	668.000	221	0.686	-1.500	0	668.000	863	650	161.565	1.000	3.000	0.333	1.000
1101	2	221.000	0.000	221	221	221	868.000	650.500	868.000	650.500	4.243	867	650	2	1	2.257	1.128	0.000	1.000	2.236	442.000	221	-38.580	1321.022	0	442.000	867	650	153.435	1.000	2.000	0.500	1.000
1102	2	218.500	2.121	217	217	220	1165.500	651.000	1165.500	651.003	4.828	1165	650	1	2	2.257	1.128	90.000	1.000	2.236	437.000	220	0.000	-2.000	0	437.000	1165	650	116.565	1.000	2.000	0.500	1.000
1103	1	208.000	0.000	208	208	208	660.500	652.500	660.500	652.500	2.828	660	652	1	1	1.128	1.128	0.000	1.000	1.414	208.000	208	-26.464	620.011	0	208.000	660	652	135.000	1.000	1.000	1.000	1.000
1104	1	220.000	0.000	220	220	220	1140.500	652.500	1140.500	652.500	2.828	1140	652	1	1	1.128	1.128	0.000	1.000	1.414	220.000	220	NaN	-664.011	0	220.000	1140	652	135.000	1.000	1.000	1.000	1.000
1105	1	188.000	0.000	188	188	188	1339.500	652.500	1339.500	652.500	2.828	1339	652	1	1	1.128	1.128	0.000	1.000	1.414	188.000	188	-25.156	560.010	0	188.000	1339	652	135.000	1.000	1.000	1.000	1.000
1106	4	196.750	0.500	197	196	197	249.500	653.750	249.500	653.749	7.071	248	653	3	2	2.734	1.863	0.000	1.000	3.162	787.000	197	NaN	-1189.289	0	787.000	248	653	161.565	2.000	1.468	0.681	0.800
1107	1	208.000	0.000	208	208	208	951.500	653.500	951.500	653.500	2.828	951	653	1	1	1.128	1.128	0.000	1.000	1.414	208.000	208	-26.464	620.011	0	208.000	951	653	135.000	1.000	1.000	1.000	1.000
1108	1	218.000	0.000	218	218	218	1326.500	653.500	1326.500	653.500	2.828	1326	653	1	1	1.128	1.128	0.000	1.000	1.414	218.000	218	NaN	NaN	0	218.000	1326	653	135.000	1.000	1.000	1.000	1.000
1109	1	179.000	0.000	179	179	179	1335.500	653.500	1335.500	653.500	2.828	1335	653	1	1	1.128	1.128	0.000	1.000	1.414	179.000	179	-24.545	533.010	0	179.000	1335	653	135.000	1.000	1.000	1.000	1.000
1110	2	197.000	0.000	197	197	197	228.000	654.500	228.000	654.500	4.243	227	654	2	1	2.257	1.128	0.000	1.000	2.236	394.000	197	-25.753	587.010	0	394.000	227	654	153.435	1.000	2.000	0.500	1.000
1111	1	190.000	0.000	190	190	190	278.500	654.500	278.500	654.500	2.828	278	654	1	1	1.128	1.128	0.000	1.000	1.414	190.000	190	NaN	-574.010	0	190.000	278	654	135.000	1.000	1.000	1.000	1.000
1112	1	210.000	0.000	210	210	210	1037.500	654.500	1037.500	654.500	2.828	1037	654	1	1	1.128	1.128	0.000	1.000	1.414	210.000	210	NaN	NaN	0	210.000	1037	654	135.000	1.000	1.000	1.000	1.000
1113	1	212.000	0.000	212	212	212	1059.500	654.500	1059.500	654.500	2.828	1059	654	1	1	1.128	1.128	0.000	1.000	1.414	212.000	212	NaN	NaN	0	212.000	1059	654	135.000	1.000	1.000	1.000	1.000
1114	2	196.000	0.000	196	196	196	247.000	656.000	247.001	656.001	5.657	246	655	2	2	2.596	0.981	135.000	0.785	2.828	392.000	196	0.000	-2.000	0	392.000	246	655	135.000	1.414	2.646	0.378	0.667
1115	4	220.750	5.909	215	215	229	494.000	655.500	493.997	655.500	8.243	492	655	4	1	4.514	1.128	0.000	0.740	4.123	883.000	220	NaN	-24640.084	0	883.000	492	655	165.964	1.000	4.000	0.250	1.000
1116	1	195.000	0.000	195	195	195	1337.500	655.500	1337.500	655.500	2.828	1337	655	1	1	1.128	1.128	0.000	1.000	1.414	195.000	195	-25.621	581.010	0	195.000	1337	655	135.000	1.000	1.000	1.000	1.000
1117	1	195.000	0.000	195	195	195	233.500	656.500	233.500	656.500	2.828	233	656	1	1	1.128	1.128	0.000	1.000	1.414	195.000	195	-25.621	581.010	0	195.000	233	656	135.000	1.000	1.000	1.000	1.000
1118	29	208.724	8.084	211	194	222	1328.741	660.224	1328.690	660.135	38.870	1323	656	10	11	10.134	3.644	125.052	0.241	14.213	6053.000	209	-8.230	248.710	0	6053.000	1324	656	129.289	6.798	2.781	0.360	0.472
1119	10	194.900	2.644	195	191	199	224.700	659.000	224.695	659.009	10.485	223	657	3	4	4.111	3.097	90.000	1.000	4.472	1949.000	195	0.334	-0.765	0	1949.000	224	657	116.565	3.000	1.327	0.753	0.909
1120	1	185.000	0.000	185	185	185	1336.500	657.500	1336.500	657.500	2.828	1336	657	1	1	1.128	1.128	0.000	1.000	1.414	185.000	185	NaN	-559.010	0	185.000	1336	657	135.000	1.000	1.000	1.000	1.000
1121	1	197.000	0.000	197	197	197	239.500	658.500	239.500	658.500	2.828	239	658	1	1	1.128	1.128	0.000	1.000	1.414	197.000	197	-25.753	587.010	0	197.000	239	658	135.000	1.000	1.000	1.000	1.000
1122	13	208.000	6.506	210	196	216	231.192	661.654	231.215	661.685	14.728	229	659	5	5	6.454	2.565	137.496	0.753	7.071	2704.000	210	19.248	-1024.020	0	2704.000	229	659	135.000	3.536	2.516	0.397	0.722
1123	36	217.389	5.266	221	208	231	1233.028	663.500	1233.055	663.464	46.770	1229	659	10	11	10.372	4.419	55.465	0.207	13.601	7826.000	219	-20.692	874.004	0	7826.000	1229	670	53.973	6.622	2.347	0.426	0.514
1124	1	205.000	0.000	205	205	205	712.500	660.500	712.500	660.500	2.828	712	660	1	1	1.128	1.128	0.000	1.000	1.414	205.000	205	-26.272	611.011	0	205.000	712	660	135.000	1.000	1.000	1.000	1.000
1125	3	221.333	3.786	217	217	224	1018.167	661.167	1018.173	661.164	5.657	1017	660	2	2	2.365	1.615	45.000	1.000	2.828	664.000	223	NaN	-2987.173	0	664.000	1017	662	45.000	2.000	1.464	0.683	0.857
1126	1	207.000	0.000	207	207	207	1303.500	661.500	1303.500	661.500	2.828	1303	661	1	1	1.128	1.128	0.000	1.000	1.414	207.000	207	NaN	-625.011	0	207.000	1303	661	135.000	1.000	1.000	1.000	1.000
1127	1	222.000	0.000	222	222	222	1193.500	662.500	1193.500	662.500	2.828	1193	662	1	1	1.128	1.128	0.000	1.000	1.414	222.000	222	NaN	-670.011	0	222.000	1193	662	135.000	1.000	1.000	1.000	1.000
1128	1	222.000	0.000	222	222	222	1279.500	662.500	1279.500	662.500	2.828	1279	662	1	1	1.128	1.128	0.000	1.000	1.414	222.000	222	NaN	NaN	0	222.000	1279	662	135.000	1.000	1.000	1.000	1.000
1129	1	212.000	0.000	212	212	212	533.500	663.500	533.500	663.500	2.828	533	663	1	1	1.128	1.128	0.000	1.000	1.414	212.000	212	NaN	NaN	0	212.000	533	663	135.000	1.000	1.000	1.000	1.000
1130	2	222.500	3.536	220	220	225	374.500	665.000	374.500	664.994	4.828	374	664	1	2	2.257	1.128	90.000	1.000	2.236	445.000	225	-25.727	610.743	0	445.000	374	664	116.565	1.000	2.000	0.500	1.000
1131	5	213.600	5.030	205	205	218	1188.900	666.500	1188.910	666.497	9.899	1187	665	4	3	3.679	1.730	154.330	0.641	4.472	1068.000	215	-27.795	1129.797	0	1068.000	1187	666	153.435	2.531	2.126	0.470	0.625
1132	1	227.000	0.000	227	227	227	1021.500	667.500	1021.500	667.500	2.828	1021	667	1	1	1.128	1.128	0.000	1.000	1.414	227.000	227	NaN	NaN	0	227.000	1021	667	135.000	1.000	1.000	1.000	1.000
1133	1	220.000	0.000	220	220	220	1181.500	667.500	1181.500	667.500	2.828	1181	667	1	1	1.128	1.128	0.000	1.000	1.414	220.000	220	NaN	-664.011	0	220.000	1181	667	135.000	1.000	1.000	1.000	1.000
1134	76	214.553	6.238	213	202	227	277.934	679.842	277.955	679.811	61.355	271	668	12	19	14.457	6.693	72.114	0.254	20.125	16306.000	215	25.598	-1427.555	0	16306.000	271	686	63.435	9.754	2.160	0.463	0.519
1135	5	214.800	3.493	215	209	218	1272.700	670.100	1272.695	670.099	9.657	1272	668	2	4	3.732	1.706	95.152	0.674	4.123	1074.000	215	NaN	-967.635	0	1074.000	1272	668	104.036	2.000	2.188	0.457	0.769
1136	6	200.000	3.464	195	195	205	1313.667	669.167	1313.667	669.158	9.071	1312	668	3	3	2.930	2.607	116.565	0.916	3.606	1200.000	201	-38.243	1823.031	0	1200.000	1312	668	123.690	3.000	1.124	0.890	0.800
1137	2	202.500	0.707	202	202	203	1327.000	669.000	1327.000	669.000	5.657	1326	668	2	2	2.596	0.981	45.000	0.785	2.828	405.000	203	0.000	-2.000	0	405.000	1326	670	45.000	1.414	2.646	0.378	0.667
1138	3	216.667	3.055	214	214	220	1178.167	670.500	1178.162	670.506	7.657	1177	669	2	3	3.213	1.189	61.845	0.643	3.606	650.000	216	NaN	-1104.650	0	650.000	1177	672	56.310	1.790	2.702	0.370	0.667
1139	5	215.200	6.907	220	204	220	1189.500	669.500	1189.524	669.500	10.243	1187	669	5	1	5.642	1.128	0.000	0.599	5.099	1076.000	219	-19.799	454.949	0	1076.000	1187	669	168.690	1.000	5.000	0.200	1.000
1140	1	208.000	0.000	208	208	208	1216.500	669.500	1216.500	669.500	2.828	1216	669	1	1	1.128	1.128	0.000	1.000	1.414	208.000	208	NaN	-628.011	0	208.000	1216	669	135.000	1.000	1.000	1.000	1.000
1141	1	221.000	0.000	221	221	221	1323.500	670.500	1323.500	670.500	2.828	1323	670	1	1	1.128	1.128	0.000	1.000	1.414	221.000	221	NaN	NaN	0	221.000	1323	670	135.000	1.000	1.000	1.000	1.000
1142	1	218.000	0.000	218	218	218	889.500	671.500	889.500	671.500	2.828	889	671	1	1	1.128	1.128	0.000	1.000	1.414	218.000	218	NaN	NaN	0	218.000	889	671	135.000	1.000	1.000	1.000	1.000
1143	1	207.000	0.000	207	207	207	1124.500	671.500	1124.500	671.500	2.828	1124	671	1	1	1.128	1.128	0.000	1.000	1.414	207.000	207	NaN	-625.011	0	207.000	1124	671	135.000	1.000	1.000	1.000	1.000
1144	2	222.500	0.707	222	222	223	1318.500	672.000	1318.500	672.001	4.828	1318	671	1	2	2.257	1.128	90.000	1.000	2.236	445.000	223	NaN	-1343.035	0	445.000	1318	671	116.565	1.000	2.000	0.500	1.000
1145	1	218.000	0.000	218	218	218	892.500	672.500	892.500	672.500	2.828	892	672	1	1	1.128	1.128	0.000	1.000	1.414	218.000	218	NaN	-658.011	0	218.000	892	672	135.000	1.000	1.000	1.000	1.000
1146	1	206.000	0.000	206	206	206	1307.500	672.500	1307.500	672.500	2.828	1307	672	1	1	1.128	1.128	0.000	1.000	1.414	206.000	206	-26.336	614.011	0	206.000	1307	672	135.000	1.000	1.000	1.000	1.000
1147	1	217.000	0.000	217	217	217	1320.500	672.500	1320.500	672.500	2.828	1320	672	1	1	1.128	1.128	0.000	1.000	1.414	217.000	217	-27.031	647.011	0	217.000	1320	672	135.000	1.000	1.000	1.000	1.000
1148	1	223.000	0.000	223	223	223	374.500	673.500	374.500	673.500	2.828	374	673	1	1	1.128	1.128	0.000	1.000	1.414	223.000	223	NaN	NaN	0	223.000	374	673	135.000	1.000	1.000	1.000	1.000
1149	2	222.000	0.000	222	222	222	243.500	675.000	243.500	675.000	4.828	243	674	1	2	2.257	1.128	90.000	1.000	2.236	444.000	222	-38.667	1327.023	0	444.000	243	674	116.565	1.000	2.000	0.500	1.000
1150	5	217.000	5.612	215	211	226	894.700	674.900	894.706	674.907	7.657	893	674	3	2	3.144	2.025	161.565	1.000	3.606	1085.000	215	NaN	-180120.754	0	1085.000	893	674	146.310	2.000	1.553	0.644	0.909
1151	2	214.500	3.536	212	212	217	247.500	676.000	247.500	675.993	4.828	247	675	1	2	2.257	1.128	90.000	1.000	2.236	429.000	217	0.000	-2.000	0	429.000	247	675	116.565	1.000	2.000	0.500	1.000
1152	1	222.000	0.000	222	222	222	371.500	675.500	371.500	675.500	2.828	371	675	1	1	1.128	1.128	0.000	1.000	1.414	222.000	222	-27.342	662.011	0	222.000	371	675	135.000	1.000	1.000	1.000	1.000
1153	2	214.000	4.243	211	211	217	376.500	676.000	376.500	675.993	4.828	376	675	1	2	2.257	1.128	90.000	1.000	2.236	428.000	217	NaN	-1634.743	0	428.000	376	675	116.565	1.000	2.000	0.500	1.000
1154	2	219.000	4.243	216	216	222	1184.000	676.000	1183.993	675.993	5.657	1183	675	2	2	2.596	0.981	135.000	0.785	2.828	438.000	222	-24.822	579.095	0	438.000	1183	675	135.000	1.414	2.646	0.378	0.667
1155	1	214.000	0.000	214	214	214	1286.500	675.500	1286.500	675.500	2.828	1286	675	1	1	1.128	1.128	0.000	1.000	1.414	214.000	214	NaN	NaN	0	214.000	1286	675	135.000	1.000	1.000	1.000	1.000
1156	1	226.000	0.000	226	226	226	1320.500	675.500	1320.500	675.500	2.828	1320	675	1	1	1.128	1.128	0.000	1.000	1.414	226.000	226	NaN	NaN	0	226.000	1320	675	135.000	1.000	1.000	1.000	1.000
1157	1	207.000	0.000	207	207	207	283.500	676.500	283.500	676.500	2.828	283	676	1	1	1.128	1.128	0.000	1.000	1.414	207.000	207	NaN	NaN	0	207.000	283	676	135.000	1.000	1.000	1.000	1.000
1158	2	229.500	3.536	227	227	232	855.500	677.000	855.500	676.994	4.828	855	676	1	2	2.257	1.128	90.000	1.000	2.236	459.000	232	-34.424	1148.990	0	459.000	855	676	116.565	1.000	2.000	0.500	1.000
1159	16	223.438	4.163	219	216	231	859.438	679.000	859.440	679.012	20.142	857	676	5	6	5.487	3.713	101.569	0.496	7.211	3575.000	224	-24.432	1442.788	0	3575.000	857	676	123.690	4.908	1.478	0.677	0.667
1160	1	203.000	0.000	203	203	203	918.500	676.500	918.500	676.500	2.828	918	676	1	1	1.128	1.128	0.000	1.000	1.414	203.000	203	NaN	NaN	0	203.000	918	676	135.000	1.000	1.000	1.000	1.000
1161	8	213.250	7.186	202	202	222	1315.375	679.000	1315.386	679.039	15.314	1314	676	3	6	6.041	1.686	112.395	0.429	6.708	1706.000	215	NaN	-94526.218	0	1706.000	1314	676	116.565	2.531	3.582	0.279	0.640
1162	1	223.000	0.000	223	223	223	1146.500	677.500	1146.500	677.500	2.828	1146	677	1	1	1.128	1.128	0.000	1.000	1.414	223.000	223	NaN	NaN	0	223.000	1146	677	135.000	1.000	1.000	1.000	1.000
1163	1	223.000	0.000	223	223	223	375.500	678.500	375.500	678.500	2.828	375	678	1	1	1.128	1.128	0.000	1.000	1.414	223.000	223	-27.403	665.011	0	223.000	375	678	135.000	1.000	1.000	1.000	1.000
1164	5	216.600	1.673	218	214	218	1289.300	678.900	1289.302	678.901	7.071	1288	678	3	2	3.144	2.025	18.435	1.000	3.606	1083.000	217	NaN	-1141.746	0	1083.000	1288	680	33.690	2.000	1.553	0.644	0.909
1165	2	216.000	7.071	211	211	221	352.000	680.000	352.011	680.011	5.657	351	679	2	2	2.596	0.981	135.000	0.785	2.828	432.000	221	0.000	-2.000	0	432.000	351	679	135.000	1.414	2.646	0.378	0.667
1166	1	218.000	0.000	218	218	218	1283.500	679.500	1283.500	679.500	2.828	1283	679	1	1	1.128	1.128	0.000	1.000	1.414	218.000	218	-27.094	650.011	0	218.000	1283	679	135.000	1.000	1.000	1.000	1.000
1167	2	218.500	2.121	217	217	220	1310.000	679.500	1309.997	679.500	4.243	1309	679	2	1	2.257	1.128	0.000	1.000	2.236	437.000	220	-26.508	631.765	0	437.000	1309	679	153.435	1.000	2.000	0.500	1.000
1168	3	217.333	5.132	213	213	223	271.833	681.167	271.832	681.158	5.657	271	680	2	2	2.365	1.615	135.000	1.000	2.828	652.000	216	-29.576	1057.557	0	652.000	271	680	135.000	2.000	1.464	0.683	0.857
1169	1	203.000	0.000	203	203	203	1081.500	680.500	1081.500	680.500	2.828	1081	680	1	1	1.128	1.128	0.000	1.000	1.414	203.000	203	-26.143	605.011	0	203.000	1081	680	135.000	1.000	1.000	1.000	1.000
1170	1	216.000	0.000	216	216	216	1113.500	680.500	1113.500	680.500	2.828	1113	680	1	1	1.128	1.128	0.000	1.000	1.414	216.000	216	NaN	-652.011	0	216.000	1113	680	135.000	1.000	1.000	1.000	1.000
1171	4	209.250	3.686	209	205	214	1129.500	682.000	1129.500	682.016	8.828	1129	680	1	4	4.514	1.128	90.000	0.645	4.123	837.000	209	0.081	-1.004	0	837.000	1129	680	104.036	1.000	4.000	0.250	1.000
1172	1	219.000	0.000	219	219	219	1121.500	681.500	1121.500	681.500	2.828	1121	681	1	1	1.128	1.128	0.000	1.000	1.414	219.000	219	NaN	NaN	0	219.000	1121	681	135.000	1.000	1.000	1.000	1.000
1173	50	220.360	6.144	224	203	229	1241.400	685.560	1241.400	685.585	32.042	1236	681	11	8	10.357	6.147	176.344	0.612	11.402	11018.000	223	-12.302	480.521	0	11018.000	1236	688	15.255	8.000	1.685	0.594	0.735
1174	1	219.000	0.000	219	219	219	1283.500	681.500	1283.500	681.500	2.828	1283	681	1	1	1.128	1.128	0.000	1.000	1.414	219.000	219	NaN	NaN	0	219.000	1283	681	135.000	1.000	1.000	1.000	1.000
1175	1	216.000	0.000	216	216	216	1298.500	681.500	1298.500	681.500	2.828	1298	681	1	1	1.128	1.128	0.000	1.000	1.414	216.000	216	NaN	NaN	0	216.000	1298	681	135.000	1.000	1.000	1.000	1.000
1176	18	215.333	3.970	213	207	223	1303.667	684.500	1303.661	684.495	27.799	1300	681	6	7	5.825	3.934	112.778	0.293	7.616	3876.000	216	NaN	-10572.991	0	3876.000	1303	688	66.801	6.000	1.481	0.675	0.562
1177	1	220.000	0.000	220	220	220	484.500	682.500	484.500	682.500	2.828	484	682	1	1	1.128	1.128	0.000	1.000	1.414	220.000	220	NaN	NaN	0	220.000	484	682	135.000	1.000	1.000	1.000	1.000
1178	1	214.000	0.000	214	214	214	1310.500	682.500	1310.500	682.500	2.828	1310	682	1	1	1.128	1.128	0.000	1.000	1.414	214.000	214	-26.844	638.011	0	214.000	1310	682	135.000	1.000	1.000	1.000	1.000
1179	1	223.000	0.000	223	223	223	1133.500	683.500	1133.500	683.500	2.828	1133	683	1	1	1.128	1.128	0.000	1.000	1.414	223.000	223	NaN	NaN	0	223.000	1133	683	135.000	1.000	1.000	1.000	1.000
1180	4	197.500	3.512	194	194	201	1321.000	684.000	1320.992	683.999	5.657	1320	683	2	2	2.257	2.257	0.000	1.000	2.828	790.000	200	NaN	-4764.758	0	790.000	1320	683	135.000	2.000	1.000	1.000	1.000
1181	2	223.000	2.828	221	221	225	364.000	684.500	363.995	684.500	4.243	363	684	2	1	2.257	1.128	0.000	1.000	2.236	446.000	225	NaN	-1528.711	0	446.000	363	684	153.435	1.000	2.000	0.500	1.000
1182	6	220.167	4.119	223	215	225	530.333	685.667	530.332	685.674	10.485	529	684	3	4	4.274	1.787	118.862	0.686	5.000	1321.000	223	-35.184	1681.158	0	1321.000	529	684	126.870	2.531	2.391	0.418	0.706
1183	1	209.000	0.000	209	209	209	671.500	684.500	671.500	684.500	2.828	671	684	1	1	1.128	1.128	0.000	1.000	1.414	209.000	209	NaN	-631.011	0	209.000	671	684	135.000	1.000	1.000	1.000	1.000
1184	1	221.000	0.000	221	221	221	1311.500	684.500	1311.500	684.500	2.828	1311	684	1	1	1.128	1.128	0.000	1.000	1.414	221.000	221	NaN	-667.011	0	221.000	1311	684	135.000	1.000	1.000	1.000	1.000
1185	23	195.696	3.225	194	188	201	1324.022	688.674	1324.030	688.678	20.728	1322	684	4	8	7.425	3.944	94.394	0.673	8.544	4501.000	196	-0.182	0.067	0	4501.000	1323	684	110.556	4.000	1.883	0.531	0.821
1186	1	217.000	0.000	217	217	217	268.500	685.500	268.500	685.500	2.828	268	685	1	1	1.128	1.128	0.000	1.000	1.414	217.000	217	NaN	-655.011	0	217.000	268	685	135.000	1.000	1.000	1.000	1.000
1187	2	203.000	1.414	202	202	204	904.000	686.000	903.997	685.997	5.657	903	685	2	2	2.596	0.981	135.000	0.785	2.828	406.000	204	-35.905	1166.516	0	406.000	903	685	135.000	1.414	2.646	0.378	0.667
1188	19	218.158	3.819	221	206	222	1288.447	688.132	1288.456	688.135	18.142	1286	685	6	6	5.022	4.817	99.992	0.725	6.708	4145.000	219	-34.669	1652.195	0	4145.000	1287	685	116.565	5.816	1.043	0.959	0.655
1189	4	218.750	1.500	220	217	220	1298.500	686.000	1298.504	686.003	7.071	1297	685	3	2	3.216	1.583	148.283	1.000	3.606	875.000	220	NaN	-910.561	0	875.000	1297	685	146.310	2.000	2.031	0.492	0.800
1190	16	219.625	5.018	224	210	225	361.688	688.312	361.680	688.322	13.899	359	686	5	4	5.174	3.938	17.254	1.000	5.831	3514.000	221	52.979	-4176.976	0	3514.000	359	690	30.964	4.000	1.314	0.761	0.914
1191	1	221.000	0.000	221	221	221	1050.500	686.500	1050.500	686.500	2.828	1050	686	1	1	1.128	1.128	0.000	1.000	1.414	221.000	221	NaN	NaN	0	221.000	1050	686	135.000	1.000	1.000	1.000	1.000
1192	3	216.667	2.517	214	214	219	1053.500	688.500	1053.505	688.505	8.485	1052	687	3	3	3.969	0.963	135.000	0.524	4.243	650.000	217	NaN	-2295.391	0	650.000	1052	687	135.000	1.414	4.123	0.243	0.600
1193	3	207.333	4.163	204	204	212	315.167	688.833	315.169	688.841	5.657	314	688	2	2	2.365	1.615	135.000	1.000	2.828	622.000	206	0.595	-1.500	0	622.000	314	688	135.000	2.000	1.464	0.683	0.857
1194	3	224.333	2.082	222	222	226	1153.500	688.833	1153.500	688.835	7.071	1152	688	3	2	3.213	1.189	28.155	0.754	3.606	673.000	225	-44.598	1844.757	0	673.000	1152	690	33.690	1.790	2.702	0.370	0.667
1195	1	221.000	0.000	221	221	221	857.500	689.500	857.500	689.500	2.828	857	689	1	1	1.128	1.128	0.000	1.000	1.414	221.000	221	NaN	-667.011	0	221.000	857	689	135.000	1.000	1.000	1.000	1.000
1196	2	225.000	1.414	224	224	226	918.000	690.000	918.003	690.003	5.657	917	689	2	2	2.596	0.981	135.000	0.785	2.828	450.000	226	-37.912	1298.375	0	450.000	917	689	135.000	1.414	2.646	0.378	0.667
1197	1	209.000	0.000	209	209	209	1178.500	689.500	1178.500	689.500	2.828	1178	689	1	1	1.128	1.128	0.000	1.000	1.414	209.000	209	NaN	NaN	0	209.000	1178	689	135.000	1.000	1.000	1.000	1.000
1198	1	208.000	0.000	208	208	208	1309.500	689.500	1309.500	689.500	2.828	1309	689	1	1	1.128	1.128	0.000	1.000	1.414	208.000	208	-26.464	620.011	0	208.000	1309	689	135.000	1.000	1.000	1.000	1.000
1199	1	223.000	0.000	223	223	223	379.500	690.500	379.500	690.500	2.828	379	690	1	1	1.128	1.128	0.000	1.000	1.414	223.000	223	-27.403	665.011	0	223.000	379	690	135.000	1.000	1.000	1.000	1.000
1200	5	213.600	7.403	206	206	223	487.100	690.700	487.106	690.693	9.071	485	690	4	2	3.732	1.706	174.848	0.764	4.123	1068.000	213	-14.295	475.062	0	1068.000	485	690	165.964	2.000	2.188	0.457	0.769
1201	3	216.000	3.000	213	213	219	1257.500	691.500	1257.500	691.490	6.828	1257	690	1	3	3.385	1.128	90.000	0.809	3.162	648.000	216	NaN	-2726.194	0	648.000	1257	690	108.435	1.000	3.000	0.333	1.000
1202	5	218.800	8.349	207	207	229	1300.700	691.100	1300.703	691.113	7.657	1299	690	3	2	3.144	2.025	18.435	1.000	3.606	1094.000	218	79.313	-4751.783	0	1094.000	1299	692	33.690	2.000	1.553	0.644	0.909
1203	2	219.500	2.121	218	218	221	1304.000	690.500	1303.996	690.500	4.243	1303	690	2	1	2.257	1.128	0.000	1.000	2.236	439.000	221	0.000	-2.000	0	439.000	1303	690	153.435	1.000	2.000	0.500	1.000
1204	2	219.000	4.243	216	216	222	491.500	692.000	491.500	692.007	4.828	491	691	1	2	2.257	1.128	90.000	1.000	2.236	438.000	222	NaN	-1770.374	0	438.000	491	691	116.565	1.000	2.000	0.500	1.000
1205	2	214.000	2.828	212	212	216	1311.000	692.000	1311.005	692.005	5.657	1310	691	2	2	2.596	0.981	135.000	0.785	2.828	428.000	216	NaN	-1475.525	0	428.000	1310	691	135.000	1.414	2.646	0.378	0.667
1206	3	221.000	2.646	218	218	223	674.833	692.833	674.829	692.836	5.657	674	692	2	2	2.365	1.615	45.000	1.000	2.828	663.000	222	-31.371	909.907	0	663.000	674	694	45.000	2.000	1.464	0.683	0.857
1207	1	217.000	0.000	217	217	217	677.500	692.500	677.500	692.500	2.828	677	692	1	1	1.128	1.128	0.000	1.000	1.414	217.000	217	-27.031	647.011	0	217.000	677	692	135.000	1.000	1.000	1.000	1.000
1208	1	218.000	0.000	218	218	218	876.500	693.500	876.500	693.500	2.828	876	693	1	1	1.128	1.128	0.000	1.000	1.414	218.000	218	-27.094	650.011	0	218.000	876	693	135.000	1.000	1.000	1.000	1.000
1209	2	225.000	1.414	224	224	226	1247.000	693.500	1246.997	693.500	4.243	1246	693	2	1	2.257	1.128	0.000	1.000	2.236	450.000	226	0.000	-2.000	0	450.000	1246	693	153.435	1.000	2.000	0.500	1.000
1210	1	223.000	0.000	223	223	223	1249.500	693.500	1249.500	693.500	2.828	1249	693	1	1	1.128	1.128	0.000	1.000	1.414	223.000	223	NaN	NaN	0	223.000	1249	693	135.000	1.000	1.000	1.000	1.000
1211	1	220.000	0.000	220	220	220	1301.500	694.500	1301.500	694.500	2.828	1301	694	1	1	1.128	1.128	0.000	1.000	1.414	220.000	220	NaN	NaN	0	220.000	1301	694	135.000	1.000	1.000	1.000	1.000
1212	1	207.000	0.000	207	207	207	906.500	695.500	906.500	695.500	2.828	906	695	1	1	1.128	1.128	0.000	1.000	1.414	207.000	207	NaN	NaN	0	207.000	906	695	135.000	1.000	1.000	1.000	1.000
1213	2	220.000	2.828	218	218	222	1258.500	696.000	1258.500	696.005	4.828	1258	695	1	2	2.257	1.128	90.000	1.000	2.236	440.000	222	NaN	-701.626	0	440.000	1258	695	116.565	1.000	2.000	0.500	1.000
1214	10	194.900	2.514	193	192	201	1322.100	698.500	1322.099	698.500	18.142	1320	695	4	7	6.016	2.116	71.333	0.382	7.280	1949.000	195	1.538	1.877	0	1949.000	1321	702	74.055	2.978	2.842	0.352	0.571
1215	1	217.000	0.000	217	217	217	863.500	697.500	863.500	697.500	2.828	863	697	1	1	1.128	1.128	0.000	1.000	1.414	217.000	217	NaN	NaN	0	217.000	863	697	135.000	1.000	1.000	1.000	1.000
1216	1	224.000	0.000	224	224	224	900.500	697.500	900.500	697.500	2.828	900	697	1	1	1.128	1.128	0.000	1.000	1.414	224.000	224	NaN	-676.011	0	224.000	900	697	135.000	1.000	1.000	1.000	1.000
1217	2	207.500	0.707	207	207	208	1001.000	697.500	1001.000	697.500	4.243	1000	697	2	1	2.257	1.128	0.000	1.000	2.236	415.000	208	0.000	-1.999	0	415.000	1000	697	153.435	1.000	2.000	0.500	1.000
1218	3	199.667	0.577	200	199	200	333.167	698.833	333.168	698.834	5.657	332	698	2	2	2.365	1.615	135.000	1.000	2.828	599.000	200	NaN	-605.020	0	599.000	332	698	135.000	2.000	1.464	0.683	0.857
1219	5	220.000	3.240	222	216	223	865.700	699.100	865.698	699.106	7.657	864	698	3	2	3.144	2.025	18.435	1.000	3.606	1100.000	222	NaN	-954.704	0	1100.000	864	700	33.690	2.000	1.553	0.644	0.909
1220	1	221.000	0.000	221	221	221	904.500	698.500	904.500	698.500	2.828	904	698	1	1	1.128	1.128	0.000	1.000	1.414	221.000	221	NaN	NaN	0	221.000	904	698	135.000	1.000	1.000	1.000	1.000
1221	3	218.667	1.155	218	218	220	1171.500	700.833	1171.500	700.832	7.071	1170	700	3	2	3.213	1.189	151.845	0.754	3.606	656.000	218	NaN	-2106.662	0	656.000	1170	700	146.310	1.790	2.702	0.370	0.667
1222	4	214.750	4.924	219	210	219	1207.500	701.500	1207.510	701.510	8.485	1206	700	3	3	2.838	1.795	135.000	0.698	3.606	859.000	219	-0.037	-1.945	0	859.000	1206	700	123.690	2.685	1.581	0.632	0.615
1223	2	204.000	0.000	204	204	204	1001.500	702.000	1001.500	702.000	4.828	1001	701	1	2	2.257	1.128	90.000	1.000	2.236	408.000	204	NaN	-1229.021	0	408.000	1001	701	116.565	1.000	2.000	0.500	1.000
1224	1	221.000	0.000	221	221	221	895.500	702.500	895.500	702.500	2.828	895	702	1	1	1.128	1.128	0.000	1.000	1.414	221.000	221	NaN	-667.011	0	221.000	895	702	135.000	1.000	1.000	1.000	1.000
1225	5	220.400	1.140	220	219	222	1249.500	704.500	1249.500	704.506	10.828	1249	702	1	5	5.642	1.128	90.000	0.536	5.099	1102.000	220	0.221	-1.258	0	1102.000	1249	702	101.310	1.000	5.000	0.200	1.000
1226	3	220.333	6.807	215	215	228	704.833	704.500	704.845	704.504	8.485	704	703	2	3	2.446	1.561	90.000	0.524	3.162	661.000	218	0.595	-1.500	0	661.000	704	703	108.435	2.000	1.567	0.638	0.600
1227	22	217.000	2.563	216	213	222	1201.045	709.727	1201.057	709.725	20.971	1199	705	5	8	6.849	4.090	93.850	0.629	8.246	4774.000	216	NaN	-10818.886	0	4774.000	1200	713	75.964	5.000	1.675	0.597	0.733
1228	4	218.000	3.367	220	213	220	1252.750	706.250	1252.744	706.258	7.657	1252	705	2	3	3.192	1.596	71.565	0.857	3.606	872.000	220	NaN	-1721.886	0	872.000	1252	708	56.310	2.000	2.000	0.500	0.800
1229	2	196.500	0.707	196	196	197	1318.500	706.000	1318.500	705.999	4.828	1318	705	1	2	2.257	1.128	90.000	1.000	2.236	393.000	197	-36.304	1171.034	0	393.000	1318	705	116.565	1.000	2.000	0.500	1.000
1230	2	195.500	2.121	194	194	197	1321.000	705.500	1320.997	705.500	4.243	1320	705	2	1	2.257	1.128	0.000	1.000	2.236	391.000	197	NaN	-1243.824	0	391.000	1320	705	153.435	1.000	2.000	0.500	1.000
1231	2	210.000	1.414	209	209	211	340.500	707.000	340.500	706.998	4.828	340	706	1	2	2.257	1.128	90.000	1.000	2.236	420.000	211	0.000	-2.000	0	420.000	340	706	116.565	1.000	2.000	0.500	1.000
1232	7	223.143	6.986	215	215	235	777.357	708.929	777.382	708.902	15.314	775	706	4	6	6.128	1.454	55.471	0.375	7.211	1562.000	221	0.551	-0.916	0	1562.000	775	712	56.310	2.502	4.213	0.237	0.560
1233	1	209.000	0.000	209	209	209	1192.500	707.500	1192.500	707.500	2.828	1192	707	1	1	1.128	1.128	0.000	1.000	1.414	209.000	209	-26.527	623.011	0	209.000	1192	707	135.000	1.000	1.000	1.000	1.000
1234	15	210.667	4.320	208	204	220	1275.300	709.633	1275.282	709.637	16.728	1272	707	6	5	5.819	3.282	46.403	0.674	7.071	3160.000	210	-28.689	1195.241	0	3160.000	1272	712	45.000	4.243	1.773	0.564	0.714
1235	3	208.333	4.509	204	204	213	1316.167	708.167	1316.167	708.159	5.657	1315	707	2	2	2.365	1.615	45.000	1.000	2.828	625.000	208	NaN	-1261.185	0	625.000	1315	709	45.000	2.000	1.464	0.683	0.857
1236	2	204.000	1.414	203	203	205	477.000	708.500	476.998	708.500	4.243	476	708	2	1	2.257	1.128	0.000	1.000	2.236	408.000	205	0.000	-2.000	0	408.000	476	708	153.435	1.000	2.000	0.500	1.000
1237	1	221.000	0.000	221	221	221	1249.500	708.500	1249.500	708.500	2.828	1249	708	1	1	1.128	1.128	0.000	1.000	1.414	221.000	221	-27.280	659.011	0	221.000	1249	708	135.000	1.000	1.000	1.000	1.000
1238	2	221.000	5.657	217	217	225	346.000	709.500	345.991	709.500	4.243	345	709	2	1	2.257	1.128	0.000	1.000	2.236	442.000	225	-29.378	918.102	0	442.000	345	709	153.435	1.000	2.000	0.500	1.000
1239	1	216.000	0.000	216	216	216	876.500	710.500	876.500	710.500	2.828	876	710	1	1	1.128	1.128	0.000	1.000	1.414	216.000	216	NaN	NaN	0	216.000	876	710	135.000	1.000	1.000	1.000	1.000
1240	4	221.000	2.449	223	218	223	1163.000	711.000	1162.991	710.995	9.071	1161	710	4	2	4.218	1.207	157.500	0.611	4.472	884.000	223	-34.853	1153.277	0	884.000	1161	710	153.435	1.790	3.493	0.286	0.667
1241	1	210.000	0.000	210	210	210	1193.500	710.500	1193.500	710.500	2.828	1193	710	1	1	1.128	1.128	0.000	1.000	1.414	210.000	210	NaN	-634.011	0	210.000	1193	710	135.000	1.000	1.000	1.000	1.000
1242	1	207.000	0.000	207	207	207	1314.500	710.500	1314.500	710.500	2.828	1314	710	1	1	1.128	1.128	0.000	1.000	1.414	207.000	207	NaN	-625.011	0	207.000	1314	710	135.000	1.000	1.000	1.000	1.000
1243	26	197.885	8.277	192	186	219	1319.385	713.808	1319.416	713.825	20.142	1317	710	5	8	6.959	4.757	96.186	0.805	8.246	5145.000	196	-1.603	78.054	0	5145.000	1318	710	104.036	5.000	1.463	0.683	0.800
1244	1	219.000	0.000	219	219	219	403.500	711.500	403.500	711.500	2.828	403	711	1	1	1.128	1.128	0.000	1.000	1.414	219.000	219	-27.156	653.011	0	219.000	403	711	135.000	1.000	1.000	1.000	1.000
1245	7	210.857	4.298	208	205	217	1278.786	712.929	1278.788	712.937	11.314	1277	711	4	4	4.559	1.955	39.996	0.687	5.000	1476.000	210	NaN	-5780.518	0	1476.000	1277	715	36.870	2.776	2.332	0.429	0.667
1246	11	202.455	7.475	197	194	217	284.500	713.227	284.492	713.245	13.899	282	712	6	3	5.688	2.462	177.381	0.715	6.325	2227.000	202	-11.670	383.304	0	2227.000	282	712	161.565	3.000	2.310	0.433	0.759
1247	1	219.000	0.000	219	219	219	1267.500	712.500	1267.500	712.500	2.828	1267	712	1	1	1.128	1.128	0.000	1.000	1.414	219.000	219	NaN	-661.011	0	219.000	1267	712	135.000	1.000	1.000	1.000	1.000
1248	3	205.000	8.000	197	197	213	1315.167	712.833	1315.154	712.821	5.657	1314	712	2	2	2.365	1.615	135.000	1.000	2.828	615.000	205	-17.946	530.060	0	615.000	1314	712	135.000	2.000	1.464	0.683	0.857
1249	2	214.000	2.828	212	212	216	344.500	715.000	344.500	715.005	4.828	344	714	1	2	2.257	1.128	90.000	1.000	2.236	428.000	216	-25.751	603.550	0	428.000	344	714	116.565	1.000	2.000	0.500	1.000
1250	3	200.333	4.726	195	195	204	422.500	715.500	422.500	715.484	6.828	422	714	1	3	3.385	1.128	90.000	0.809	3.162	601.000	202	NaN	-4596.842	0	601.000	422	714	108.435	1.000	3.000	0.333	1.000
1251	5	216.600	1.949	216	214	219	1123.700	715.500	1123.696	715.501	10.485	1122	714	3	3	3.430	1.856	53.350	0.572	4.243	1083.000	216	-52.056	2658.882	0	1083.000	1122	717	45.000	2.685	1.848	0.541	0.667
1252	171	219.912	4.645	220	202	228	1132.950	725.576	1132.946	725.584	97.054	1121	714	22	26	23.040	9.450	130.501	0.228	28.425	37605.000	220	-14.841	785.911	0	37605.000	1125	717	129.289	17.004	2.438	0.410	0.501
1253	6	218.833	4.491	223	211	223	1111.667	716.500	1111.679	716.508	8.485	1110	715	3	3	3.718	2.055	126.870	1.000	4.243	1313.000	220	NaN	-43404.505	0	1313.000	1110	715	135.000	2.685	1.809	0.553	0.800
1254	30	217.300	5.032	219	203	224	1160.200	719.933	1160.218	719.933	22.385	1156	716	8	7	6.778	5.635	24.402	0.752	8.602	6519.000	219	53.406	-4209.099	0	6519.000	1156	722	35.538	6.941	1.203	0.831	0.706
1255	1	221.000	0.000	221	221	221	1166.500	716.500	1166.500	716.500	2.828	1166	716	1	1	1.128	1.128	0.000	1.000	1.414	221.000	221	-27.280	659.011	0	221.000	1166	716	135.000	1.000	1.000	1.000	1.000
1256	7	218.286	3.302	216	214	224	954.214	718.643	954.208	718.640	9.071	953	717	3	3	3.507	2.542	120.473	1.000	4.243	1528.000	219	NaN	-16227.235	0	1528.000	953	717	135.000	3.000	1.380	0.725	0.875
1257	1	221.000	0.000	221	221	221	1114.500	717.500	1114.500	717.500	2.828	1114	717	1	1	1.128	1.128	0.000	1.000	1.414	221.000	221	-27.280	659.011	0	221.000	1114	717	135.000	1.000	1.000	1.000	1.000
1258	2	220.500	3.536	218	218	223	1308.500	718.000	1308.500	718.006	4.828	1308	717	1	2	2.257	1.128	90.000	1.000	2.236	441.000	223	-33.567	1096.143	0	441.000	1308	717	116.565	1.000	2.000	0.500	1.000
1259	1	223.000	0.000	223	223	223	553.500	718.500	553.500	718.500	2.828	553	718	1	1	1.128	1.128	0.000	1.000	1.414	223.000	223	-27.403	665.011	0	223.000	553	718	135.000	1.000	1.000	1.000	1.000
1260	1	218.000	0.000	218	218	218	1121.500	718.500	1121.500	718.500	2.828	1121	718	1	1	1.128	1.128	0.000	1.000	1.414	218.000	218	NaN	NaN	0	218.000	1121	718	135.000	1.000	1.000	1.000	1.000
1261	1	217.000	0.000	217	217	217	291.500	719.500	291.500	719.500	2.828	291	719	1	1	1.128	1.128	0.000	1.000	1.414	217.000	217	-27.031	647.011	0	217.000	291	719	135.000	1.000	1.000	1.000	1.000
1262	3	218.667	4.163	214	214	222	478.167	719.833	478.173	719.835	5.657	477	719	2	2	2.365	1.615	135.000	1.000	2.828	656.000	220	-35.068	1325.318	0	656.000	477	719	135.000	2.000	1.464	0.683	0.857
1263	1	221.000	0.000	221	221	221	1287.500	719.500	1287.500	719.500	2.828	1287	719	1	1	1.128	1.128	0.000	1.000	1.414	221.000	221	NaN	NaN	0	221.000	1287	719	135.000	1.000	1.000	1.000	1.000
1264	1	219.000	0.000	219	219	219	625.500	720.500	625.500	720.500	2.828	625	720	1	1	1.128	1.128	0.000	1.000	1.414	219.000	219	NaN	-661.011	0	219.000	625	720	135.000	1.000	1.000	1.000	1.000
1265	2	228.000	0.000	228	228	228	1033.000	720.500	1033.000	720.500	4.243	1032	720	2	1	2.257	1.128	0.000	1.000	2.236	456.000	228	NaN	-1373.023	0	456.000	1032	720	153.435	1.000	2.000	0.500	1.000
1266	4	212.250	4.272	207	207	217	1267.000	721.500	1266.992	721.509	7.657	1266	720	2	3	3.216	1.583	58.283	0.857	3.606	849.000	214	-31.797	1266.779	0	849.000	1266	723	56.310	2.000	2.031	0.492	0.800
1267	14	196.143	2.656	195	192	202	1312.071	724.643	1312.075	724.636	17.314	1310	721	4	7	7.690	2.318	65.200	0.587	8.062	2746.000	196	-37.782	1490.855	0	2746.000	1310	728	60.255	3.131	3.317	0.301	0.757
1268	2	216.500	0.707	216	216	217	291.500	723.000	291.500	722.999	4.828	291	722	1	2	2.257	1.128	90.000	1.000	2.236	433.000	217	NaN	-1307.034	0	433.000	291	722	116.565	1.000	2.000	0.500	1.000
1269	1	202.000	0.000	202	202	202	430.500	722.500	430.500	722.500	2.828	430	722	1	1	1.128	1.128	0.000	1.000	1.414	202.000	202	NaN	-610.010	0	202.000	430	722	135.000	1.000	1.000	1.000	1.000
1270	7	213.571	6.554	207	207	226	720.500	724.214	720.503	724.223	9.071	719	723	3	3	3.086	2.888	0.000	1.000	3.606	1495.000	214	-18.454	601.405	0	1495.000	719	723	123.690	3.000	1.069	0.936	0.875
1271	1	212.000	0.000	212	212	212	1283.500	723.500	1283.500	723.500	2.828	1283	723	1	1	1.128	1.128	0.000	1.000	1.414	212.000	212	-26.718	632.011	0	212.000	1283	723	135.000	1.000	1.000	1.000	1.000
1272	2	219.000	1.414	218	218	220	293.500	725.000	293.500	725.003	4.828	293	724	1	2	2.257	1.128	90.000	1.000	2.236	438.000	220	0.000	-2.000	0	438.000	293	724	116.565	1.000	2.000	0.500	1.000
1273	11	221.182	5.654	220	214	231	422.409	727.682	422.409	727.696	16.142	420	725	5	5	4.522	3.097	137.939	0.530	5.831	2433.000	220	-20.499	809.685	0	2433.000	422	725	120.964	4.475	1.460	0.685	0.629
1274	1	227.000	0.000	227	227	227	425.500	725.500	425.500	725.500	2.828	425	725	1	1	1.128	1.128	0.000	1.000	1.414	227.000	227	NaN	-685.011	0	227.000	425	725	135.000	1.000	1.000	1.000	1.000
1275	1	213.000	0.000	213	213	213	610.500	725.500	610.500	725.500	2.828	610	725	1	1	1.128	1.128	0.000	1.000	1.414	213.000	213	-26.781	635.011	0	213.000	610	725	135.000	1.000	1.000	1.000	1.000
1276	1	221.000	0.000	221	221	221	1147.500	725.500	1147.500	725.500	2.828	1147	725	1	1	1.128	1.128	0.000	1.000	1.414	221.000	221	NaN	NaN	0	221.000	1147	725	135.000	1.000	1.000	1.000	1.000
1277	3	219.333	3.786	215	215	222	1149.833	726.500	1149.838	726.492	8.485	1149	725	2	3	2.446	1.561	90.000	0.524	3.162	658.000	221	-36.645	1407.252	0	658.000	1149	725	108.435	2.000	1.567	0.638	0.600
1278	5	212.000	7.649	206	206	225	1265.700	726.700	1265.697	726.698	8.485	1264	725	3	3	3.833	1.661	45.000	0.873	4.243	1060.000	210	125.476	-8125.331	0	1060.000	1264	728	45.000	2.121	2.308	0.433	0.769
1279	2	220.000	1.414	219	219	221	556.500	727.000	556.500	726.998	4.828	556	726	1	2	2.257	1.128	90.000	1.000	2.236	440.000	221	NaN	-673.125	0	440.000	556	726	116.565	1.000	2.000	0.500	1.000
1280	1	220.000	0.000	220	220	220	1158.500	728.500	1158.500	728.500	2.828	1158	728	1	1	1.128	1.128	0.000	1.000	1.414	220.000	220	-27.218	656.011	0	220.000	1158	728	135.000	1.000	1.000	1.000	1.000
1281	8	218.000	6.414	210	210	231	298.500	730.625	298.509	730.616	11.899	296	729	4	3	3.847	2.648	26.001	0.710	5.000	1744.000	218	-15.543	646.987	0	1744.000	296	732	36.870	3.000	1.453	0.688	0.800
1282	1	201.000	0.000	201	201	201	651.500	729.500	651.500	729.500	2.828	651	729	1	1	1.128	1.128	0.000	1.000	1.414	201.000	201	-26.013	599.010	0	201.000	651	729	135.000	1.000	1.000	1.000	1.000
1283	49	211.816	6.337	214	201	224	1152.051	733.867	1152.075	733.866	53.598	1147	729	11	11	9.985	6.248	148.796	0.214	12.806	10379.000	212	-3.045	141.913	0	10379.000	1147	730	141.340	9.899	1.598	0.626	0.554
1284	19	217.421	3.702	214	211	223	307.447	733.132	307.450	733.136	30.870	303	730	11	6	9.258	2.613	164.717	0.251	11.705	4131.000	216	NaN	-24861.236	0	4131.000	303	730	160.017	4.226	3.543	0.282	0.463
1285	1	198.000	0.000	198	198	198	321.500	730.500	321.500	730.500	2.828	321	730	1	1	1.128	1.128	0.000	1.000	1.414	198.000	198	NaN	-598.010	0	198.000	321	730	135.000	1.000	1.000	1.000	1.000
1286	2	213.000	0.000	213	213	213	1164.500	731.000	1164.500	731.000	4.828	1164	730	1	2	2.257	1.128	90.000	1.000	2.236	426.000	213	-37.873	1273.022	0	426.000	1164	730	116.565	1.000	2.000	0.500	1.000
1287	1	224.000	0.000	224	224	224	1077.500	731.500	1077.500	731.500	2.828	1077	731	1	1	1.128	1.128	0.000	1.000	1.414	224.000	224	NaN	NaN	0	224.000	1077	731	135.000	1.000	1.000	1.000	1.000
1288	1	220.000	0.000	220	220	220	1187.500	731.500	1187.500	731.500	2.828	1187	731	1	1	1.128	1.128	0.000	1.000	1.414	220.000	220	NaN	NaN	0	220.000	1187	731	135.000	1.000	1.000	1.000	1.000
1289	7	212.571	5.318	209	206	221	351.643	733.214	351.638	733.212	9.071	350	732	3	3	3.507	2.542	149.527	1.000	4.243	1488.000	212	-24.206	849.001	0	1488.000	350	732	135.000	3.000	1.380	0.725	0.875
1290	64	219.141	5.723	219	206	234	428.469	739.172	428.461	739.179	70.083	423	732	11	15	10.323	7.894	87.267	0.164	17.493	14025.000	219	17.314	-983.231	0	14025.000	423	732	120.964	11.000	1.308	0.765	0.479
1291	1	221.000	0.000	221	221	221	684.500	732.500	684.500	732.500	2.828	684	732	1	1	1.128	1.128	0.000	1.000	1.414	221.000	221	NaN	NaN	0	221.000	684	732	135.000	1.000	1.000	1.000	1.000
1292	13	212.769	4.850	215	206	221	316.192	737.346	316.196	737.337	19.314	315	733	3	8	6.997	2.366	91.764	0.438	8.246	2766.000	213	NaN	-4474.896	0	2766.000	315	733	104.036	3.000	2.957	0.338	0.684
1293	1	199.000	0.000	199	199	199	333.500	733.500	333.500	733.500	2.828	333	733	1	1	1.128	1.128	0.000	1.000	1.414	199.000	199	NaN	NaN	0	199.000	333	733	135.000	1.000	1.000	1.000	1.000
1294	14	206.286	2.998	205	201	212	1160.000	735.857	1159.998	735.856	15.314	1158	733	4	6	5.075	3.513	92.085	0.750	6.325	2888.000	206	-39.408	1765.867	0	2888.000	1159	739	71.565	4.000	1.445	0.692	0.757
1295	2	211.500	0.707	211	211	212	1164.000	733.500	1164.000	733.500	4.243	1163	733	2	1	2.257	1.128	0.000	1.000	2.236	423.000	212	0.000	-1.999	0	423.000	1163	733	153.435	1.000	2.000	0.500	1.000
1296	1	210.000	0.000	210	210	210	1190.500	733.500	1190.500	733.500	2.828	1190	733	1	1	1.128	1.128	0.000	1.000	1.414	210.000	210	NaN	-634.011	0	210.000	1190	733	135.000	1.000	1.000	1.000	1.000
1297	26	187.654	7.782	187	172	203	1302.923	735.923	1302.913	735.907	29.213	1300	733	8	7	7.002	4.728	36.819	0.383	8.944	4879.000	188	-2.815	88.837	0	4879.000	1300	739	26.565	6.389	1.481	0.675	0.650
1298	1	220.000	0.000	220	220	220	679.500	734.500	679.500	734.500	2.828	679	734	1	1	1.128	1.128	0.000	1.000	1.414	220.000	220	NaN	-664.011	0	220.000	679	734	135.000	1.000	1.000	1.000	1.000
1299	3	222.000	1.000	221	221	223	686.500	735.500	686.503	735.500	6.243	685	735	3	1	3.385	1.128	0.000	0.967	3.162	666.000	222	NaN	-2065.554	0	666.000	685	735	161.565	1.000	3.000	0.333	1.000
1300	4	217.500	5.323	212	212	223	1186.000	736.000	1186.010	736.002	9.899	1184	735	4	2	3.192	1.596	0.000	0.513	4.123	870.000	221	NaN	-2586.356	0	870.000	1184	736	165.964	2.000	2.000	0.500	0.571
1301	1	219.000	0.000	219	219	219	1191.500	735.500	1191.500	735.500	2.828	1191	735	1	1	1.128	1.128	0.000	1.000	1.414	219.000	219	-27.156	653.011	0	219.000	1191	735	135.000	1.000	1.000	1.000	1.000
1302	1	198.000	0.000	198	198	198	280.500	736.500	280.500	736.500	2.828	280	736	1	1	1.128	1.128	0.000	1.000	1.414	198.000	198	NaN	-598.010	0	198.000	280	736	135.000	1.000	1.000	1.000	1.000
1303	65	223.723	5.441	225	200	231	685.577	741.638	685.600	741.636	41.113	679	736	15	11	14.514	5.702	32.468	0.483	16.643	14542.000	225	106.590	-9455.918	0	14542.000	680	746	32.735	6.716	2.545	0.393	0.756
1304	1	222.000	0.000	222	222	222	695.500	736.500	695.500	736.500	2.828	695	736	1	1	1.128	1.128	0.000	1.000	1.414	222.000	222	NaN	-670.011	0	222.000	695	736	135.000	1.000	1.000	1.000	1.000
1305	2	219.500	0.707	219	219	220	1076.500	738.000	1076.500	737.998	4.828	1076	737	1	2	2.257	1.128	90.000	1.000	2.236	439.000	220	0.000	-2.000	0	439.000	1076	737	116.565	1.000	2.000	0.500	1.000
1306	8	216.750	3.284	215	214	222	1147.125	739.250	1147.116	739.256	13.899	1145	737	5	4	3.867	2.634	169.294	0.520	5.099	1734.000	215	NaN	-25147.844	0	1734.000	1145	739	168.690	3.887	1.468	0.681	0.571
1307	6	196.667	4.633	191	191	203	1307.333	738.333	1307.345	738.336	8.485	1306	737	3	3	3.140	2.433	135.000	1.000	3.606	1180.000	197	-24.659	1014.838	0	1180.000	1306	737	123.690	2.828	1.291	0.775	0.800
1308	1	196.000	0.000	196	196	196	281.500	738.500	281.500	738.500	2.828	281	738	1	1	1.128	1.128	0.000	1.000	1.414	196.000	196	-25.687	584.010	0	196.000	281	738	135.000	1.000	1.000	1.000	1.000
1309	9	209.222	3.768	209	204	215	309.833	739.722	309.820	739.729	10.485	308	738	4	3	3.685	3.109	172.372	1.000	4.472	1883.000	209	NaN	-7688.363	0	1883.000	308	739	153.435	3.000	1.185	0.844	0.857
1310	220	196.677	10.891	198	173	238	471.164	751.673	471.086	751.699	128.510	454	738	31	24	24.184	11.583	154.558	0.167	32.016	43269.000	195	1.735	-19.339	0	43269.000	454	749	165.530	20.313	2.088	0.479	0.465
1311	3	211.667	2.517	209	209	214	600.167	738.833	600.163	738.834	5.657	599	738	2	2	2.365	1.615	135.000	1.000	2.828	635.000	212	-40.567	1594.195	0	635.000	599	738	135.000	2.000	1.464	0.683	0.857
1312	5	219.200	5.167	220	214	227	950.300	739.100	950.300	739.092	7.071	949	738	3	2	3.144	2.025	161.565	1.000	3.606	1096.000	220	0.407	-0.996	0	1096.000	949	738	146.310	2.000	1.553	0.644	0.909
1313	2	217.000	0.000	217	217	217	1078.500	739.000	1078.500	739.000	4.828	1078	738	1	2	2.257	1.128	90.000	1.000	2.236	434.000	217	NaN	NaN	0	434.000	1078	738	116.565	1.000	2.000	0.500	1.000
1314	1	215.000	0.000	215	215	215	1163.500	738.500	1163.500	738.500	2.828	1163	738	1	1	1.128	1.128	0.000	1.000	1.414	215.000	215	NaN	-649.011	0	215.000	1163	738	135.000	1.000	1.000	1.000	1.000
1315	1	218.000	0.000	218	218	218	1168.500	738.500	1168.500	738.500	2.828	1168	738	1	1	1.128	1.128	0.000	1.000	1.414	218.000	218	NaN	NaN	0	218.000	1168	738	135.000	1.000	1.000	1.000	1.000
1316	716	208.758	6.992	208	188	228	1140.617	760.799	1140.616	760.623	286.718	1117	739	49	57	34.281	26.594	64.025	0.109	65.605	149471.000	208	-3.642	145.878	0	149471.000	1124	796	52.431	45.452	1.289	0.776	0.421
1317	1	221.000	0.000	221	221	221	1156.500	740.500	1156.500	740.500	2.828	1156	740	1	1	1.128	1.128	0.000	1.000	1.414	221.000	221	NaN	NaN	0	221.000	1156	740	135.000	1.000	1.000	1.000	1.000
1318	1	233.000	0.000	233	233	233	1000.500	741.500	1000.500	741.500	2.828	1000	741	1	1	1.128	1.128	0.000	1.000	1.414	233.000	233	-28.013	695.012	0	233.000	1000	741	135.000	1.000	1.000	1.000	1.000
1319	12	225.250	4.093	226	215	229	674.167	743.250	674.166	743.257	13.899	671	742	6	3	5.694	2.683	165.749	0.781	6.325	2703.000	227	-33.174	1544.428	0	2703.000	671	742	161.565	3.000	2.122	0.471	0.828
1320	4	219.500	4.041	216	216	225	944.500	744.000	944.500	744.017	8.828	944	742	1	4	4.514	1.128	90.000	0.645	4.123	878.000	220	NaN	-7070.157	0	878.000	944	742	104.036	1.000	4.000	0.250	1.000
1321	3	212.667	2.082	211	211	215	454.167	743.833	454.163	743.831	5.657	453	743	2	2	2.365	1.615	135.000	1.000	2.828	638.000	212	-42.869	1719.684	0	638.000	453	743	135.000	2.000	1.464	0.683	0.857
1322	20	224.900	3.553	225	217	229	668.850	746.350	668.866	746.347	18.971	666	743	5	6	5.888	4.325	58.340	0.698	7.211	4498.000	226	-28.912	1903.444	0	4498.000	666	749	56.310	4.950	1.362	0.734	0.816
1323	45	213.489	6.033	209	199	228	1296.944	751.078	1296.926	751.121	50.184	1292	744	11	14	11.540	4.965	52.903	0.225	16.643	9607.000	215	1260.708	-179655.690	0	9607.000	1292	758	57.265	8.949	2.324	0.430	0.446
1324	1	221.000	0.000	221	221	221	663.500	745.500	663.500	745.500	2.828	663	745	1	1	1.128	1.128	0.000	1.000	1.414	221.000	221	NaN	-667.011	0	221.000	663	745	135.000	1.000	1.000	1.000	1.000
1325	1	210.000	0.000	210	210	210	1168.500	745.500	1168.500	745.500	2.828	1168	745	1	1	1.128	1.128	0.000	1.000	1.414	210.000	210	NaN	-634.011	0	210.000	1168	745	135.000	1.000	1.000	1.000	1.000
1326	2	218.500	0.707	218	218	219	1271.000	746.000	1270.999	745.999	5.657	1270	745	2	2	2.596	0.981	135.000	0.785	2.828	437.000	219	NaN	-661.772	0	437.000	1270	745	135.000	1.414	2.646	0.378	0.667
1327	4	208.000	7.528	200	200	217	486.500	747.000	486.505	747.001	7.071	485	746	3	2	3.216	1.583	31.717	1.000	3.606	832.000	211	-18.723	494.025	0	832.000	485	748	33.690	2.000	2.031	0.492	0.800
1328	2	229.000	1.414	228	228	230	677.500	747.000	677.500	747.002	4.828	677	746	1	2	2.257	1.128	90.000	1.000	2.236	458.000	230	NaN	-1403.396	0	458.000	677	746	116.565	1.000	2.000	0.500	1.000
1329	1	206.000	0.000	206	206	206	1026.500	746.500	1026.500	746.500	2.828	1026	746	1	1	1.128	1.128	0.000	1.000	1.414	206.000	206	-26.336	614.011	0	206.000	1026	746	135.000	1.000	1.000	1.000	1.000
1330	9	220.556	2.068	219	218	225	424.722	749.500	424.717	749.505	19.314	422	747	6	4	4.726	2.425	169.315	0.303	6.708	1985.000	220	NaN	-2373.351	0	1985.000	422	747	153.435	3.927	1.949	0.513	0.439
1331	1	225.000	0.000	225	225	225	675.500	747.500	675.500	747.500	2.828	675	747	1	1	1.128	1.128	0.000	1.000	1.414	225.000	225	NaN	-679.011	0	225.000	675	747	135.000	1.000	1.000	1.000	1.000
1332	2	214.000	2.828	212	212	216	495.500	749.000	495.500	749.005	4.828	495	748	1	2	2.257	1.128	90.000	1.000	2.236	428.000	216	-34.519	1126.524	0	428.000	495	748	116.565	1.000	2.000	0.500	1.000
1333	2	208.000	4.243	205	205	211	753.500	750.000	753.500	750.007	4.828	753	749	1	2	2.257	1.128	90.000	1.000	2.236	416.000	211	NaN	-717.860	0	416.000	753	749	116.565	1.000	2.000	0.500	1.000
1334	1	203.000	0.000	203	203	203	1049.500	749.500	1049.500	749.500	2.828	1049	749	1	1	1.128	1.128	0.000	1.000	1.414	203.000	203	NaN	NaN	0	203.000	1049	749	135.000	1.000	1.000	1.000	1.000
1335	31	206.226	3.413	203	201	213	1287.823	752.726	1287.813	752.715	25.556	1285	749	6	9	8.575	4.603	83.557	0.596	9.487	6393.000	206	0.192	-0.905	0	6393.000	1286	749	108.435	5.697	1.863	0.537	0.738
1336	6	220.000	5.514	213	213	227	500.000	752.000	500.003	752.001	9.657	499	750	2	4	3.988	1.916	108.435	0.809	4.472	1320.000	222	-25.510	870.100	0	1320.000	499	750	116.565	2.000	2.082	0.480	0.857
1337	40	217.800	6.653	222	203	228	596.650	757.600	596.632	757.594	42.770	593	750	7	14	11.611	4.386	76.720	0.275	14.142	8712.000	219	-12.326	443.812	0	8712.000	596	750	98.130	6.339	2.647	0.378	0.556
1338	1	204.000	0.000	204	204	204	643.500	750.500	643.500	750.500	2.828	643	750	1	1	1.128	1.128	0.000	1.000	1.414	204.000	204	NaN	NaN	0	204.000	643	750	135.000	1.000	1.000	1.000	1.000
1339	2	221.500	2.121	220	220	223	428.000	752.000	428.003	751.997	5.657	427	751	2	2	2.596	0.981	45.000	0.785	2.828	443.000	223	0.000	-2.000	0	443.000	427	753	45.000	1.414	2.646	0.378	0.667
1340	2	218.500	2.121	217	217	220	494.000	752.000	493.997	752.003	5.657	493	751	2	2	2.596	0.981	45.000	0.785	2.828	437.000	220	0.000	-2.000	0	437.000	493	753	45.000	1.414	2.646	0.378	0.667
1341	1	220.000	0.000	220	220	220	1265.500	751.500	1265.500	751.500	2.828	1265	751	1	1	1.128	1.128	0.000	1.000	1.414	220.000	220	NaN	-664.011	0	220.000	1265	751	135.000	1.000	1.000	1.000	1.000
1342	4	220.000	2.449	218	218	223	422.750	752.750	422.756	752.751	7.657	421	752	3	2	3.192	1.596	161.565	0.857	3.606	880.000	221	NaN	-1477.358	0	880.000	421	752	146.310	2.000	2.000	0.500	0.800
1343	1	224.000	0.000	224	224	224	330.500	753.500	330.500	753.500	2.828	330	753	1	1	1.128	1.128	0.000	1.000	1.414	224.000	224	NaN	NaN	0	224.000	330	753	135.000	1.000	1.000	1.000	1.000
1344	5	218.000	2.449	217	215	221	529.700	754.900	529.698	754.894	9.657	529	753	2	4	3.732	1.706	84.848	0.674	4.123	1090.000	217	NaN	-4635.044	0	1090.000	529	753	104.036	2.000	2.188	0.457	0.769
1345	4	217.500	3.697	213	213	221	495.500	755.250	495.508	755.259	8.485	494	754	3	3	3.676	1.385	129.690	0.698	4.243	870.000	220	-0.207	-1.511	0	870.000	494	754	135.000	2.121	2.654	0.377	0.667
1346	5	222.400	2.302	222	219	225	526.300	755.700	526.305	755.705	11.314	525	754	3	4	3.986	1.597	118.997	0.491	5.000	1112.000	222	-50.422	2568.789	0	1112.000	525	754	126.870	2.531	2.496	0.401	0.588
1347	1	222.000	0.000	222	222	222	693.500	754.500	693.500	754.500	2.828	693	754	1	1	1.128	1.128	0.000	1.000	1.414	222.000	222	-27.342	662.011	0	222.000	693	754	135.000	1.000	1.000	1.000	1.000
1348	5	220.000	4.743	212	212	224	1092.300	755.500	1092.296	755.489	8.485	1091	754	3	3	3.086	2.063	145.901	0.873	3.606	1100.000	221	NaN	-17151.048	0	1100.000	1091	754	123.690	2.685	1.496	0.668	0.714
1349	31	186.710	8.133	183	167	202	463.726	758.726	463.669	758.689	39.355	458	755	11	8	9.732	4.056	150.028	0.252	12.083	5788.000	188	-6.683	178.444	0	5788.000	458	756	155.556	6.553	2.399	0.417	0.564
1350	152	216.836	6.557	211	204	235	504.026	767.632	504.094	767.639	106.953	493	755	25	22	16.860	11.479	148.545	0.167	28.425	32959.000	217	-11.608	442.619	0	32959.000	500	755	129.289	19.598	1.469	0.681	0.462
1351	6	217.833	7.834	208	208	226	505.333	756.667	505.347	756.673	10.485	504	755	3	4	4.274	1.787	118.862	0.686	5.000	1307.000	223	55.060	-3129.239	0	1307.000	504	755	126.870	2.531	2.391	0.418	0.706
1352	4	217.750	2.500	215	215	221	408.000	757.000	408.004	756.997	5.657	407	756	2	2	2.257	2.257	0.000	1.000	2.828	871.000	218	NaN	-3457.728	0	871.000	407	756	135.000	2.000	1.000	1.000	1.000
1353	34	212.500	7.613	208	203	232	520.147	759.765	520.145	759.748	28.627	515	756	9	8	9.548	4.534	39.696	0.521	10.817	7225.000	210	0.928	0.157	0	7225.000	515	763	33.690	5.657	2.106	0.475	0.694
1354	1	220.000	0.000	220	220	220	1205.500	756.500	1205.500	756.500	2.828	1205	756	1	1	1.128	1.128	0.000	1.000	1.414	220.000	220	-27.218	656.011	0	220.000	1205	756	135.000	1.000	1.000	1.000	1.000
1355	1	210.000	0.000	210	210	210	1300.500	756.500	1300.500	756.500	2.828	1300	756	1	1	1.128	1.128	0.000	1.000	1.414	210.000	210	NaN	-634.011	0	210.000	1300	756	135.000	1.000	1.000	1.000	1.000
1356	73	216.205	5.424	216	200	226	1189.829	763.911	1189.846	763.878	40.284	1184	757	9	15	13.364	6.955	93.800	0.565	15.297	15783.000	216	15.968	-1021.252	0	15783.000	1189	757	101.310	9.000	1.922	0.520	0.764
1357	3	217.000	2.646	214	214	219	1222.167	758.500	1222.171	758.494	7.657	1221	757	2	3	3.213	1.189	61.845	0.643	3.606	651.000	218	-40.269	1591.429	0	651.000	1221	760	56.310	1.790	2.702	0.370	0.667
1358	7	212.714	5.251	219	206	219	1283.500	758.500	1283.489	758.514	8.485	1282	757	3	3	3.772	2.363	45.000	1.000	4.243	1489.000	213	-24.059	731.020	0	1489.000	1282	760	45.000	2.828	1.596	0.626	0.875
1359	2	215.500	9.192	209	209	222	326.500	759.000	326.500	759.016	4.828	326	758	1	2	2.257	1.128	90.000	1.000	2.236	431.000	222	0.000	-2.000	0	431.000	326	758	116.565	1.000	2.000	0.500	1.000
1360	9	214.222	2.819	215	210	220	1083.611	762.500	1083.604	762.521	22.142	1082	758	5	9	7.159	1.601	62.209	0.231	10.296	1928.000	215	-48.029	2904.451	0	1928.000	1082	767	60.945	3.136	4.472	0.224	0.429
1361	14	221.857	2.214	222	217	225	1207.857	761.357	1207.851	761.359	21.799	1205	758	6	6	6.544	2.724	132.500	0.370	7.810	3106.000	222	-54.548	3187.062	0	3106.000	1206	758	129.806	4.243	2.402	0.416	0.571
1362	1	197.000	0.000	197	197	197	365.500	759.500	365.500	759.500	2.828	365	759	1	1	1.128	1.128	0.000	1.000	1.414	197.000	197	-25.753	587.010	0	197.000	365	759	135.000	1.000	1.000	1.000	1.000
1363	7	196.857	1.345	196	195	199	369.500	760.786	369.498	760.781	10.485	368	759	3	4	4.566	1.952	123.401	0.800	5.000	1378.000	197	-60.541	3524.242	0	1378.000	368	759	126.870	2.685	2.339	0.427	0.778
1364	2	176.500	2.121	175	175	178	471.000	759.500	470.996	759.500	4.243	470	759	2	1	2.257	1.128	0.000	1.000	2.236	353.000	178	-23.689	505.881	0	353.000	470	759	153.435	1.000	2.000	0.500	1.000
1365	1	204.000	0.000	204	204	204	1288.500	759.500	1288.500	759.500	2.828	1288	759	1	1	1.128	1.128	0.000	1.000	1.414	204.000	204	NaN	-616.011	0	204.000	1288	759	135.000	1.000	1.000	1.000	1.000
1366	1	217.000	0.000	217	217	217	1293.500	759.500	1293.500	759.500	2.828	1293	759	1	1	1.128	1.128	0.000	1.000	1.414	217.000	217	NaN	-655.011	0	217.000	1293	759	135.000	1.000	1.000	1.000	1.000
1367	125	216.784	5.554	216	198	230	1091.044	773.756	1091.065	773.744	107.681	1083	760	19	27	15.548	10.236	106.629	0.135	27.166	27098.000	217	-6.306	283.470	0	27098.000	1087	760	96.340	17.226	1.519	0.658	0.407
1368	2	221.000	1.414	220	220	222	1121.500	761.000	1121.500	760.997	4.828	1121	760	1	2	2.257	1.128	90.000	1.000	2.236	442.000	222	NaN	-1380.472	0	442.000	1121	760	116.565	1.000	2.000	0.500	1.000
1369	5	206.400	9.762	195	195	222	237.700	762.100	237.683	762.103	7.657	236	761	3	2	3.144	2.025	18.435	1.000	3.606	1032.000	205	-13.161	266.831	0	1032.000	236	763	33.690	2.000	1.553	0.644	0.909
1370	1	206.000	0.000	206	206	206	460.500	761.500	460.500	761.500	2.828	460	761	1	1	1.128	1.128	0.000	1.000	1.414	206.000	206	NaN	NaN	0	206.000	460	761	135.000	1.000	1.000	1.000	1.000
1371	1	221.000	0.000	221	221	221	1220.500	761.500	1220.500	761.500	2.828	1220	761	1	1	1.128	1.128	0.000	1.000	1.414	221.000	221	-27.280	659.011	0	221.000	1220	761	135.000	1.000	1.000	1.000	1.000
1372	80	200.525	5.921	200	191	218	399.700	769.975	399.759	770.017	72.912	391	762	17	12	12.903	7.894	172.559	0.189	17.464	16042.000	200	10.574	-458.993	0	16042.000	391	770	166.759	12.000	1.635	0.612	0.615
1373	3	208.000	1.000	207	207	209	469.167	762.833	469.165	762.834	5.657	468	762	2	2	2.365	1.615	135.000	1.000	2.828	624.000	208	-0.470	-1.500	0	624.000	468	762	135.000	2.000	1.464	0.683	0.857
1374	1	204.000	0.000	204	204	204	577.500	763.500	577.500	763.500	2.828	577	763	1	1	1.128	1.128	0.000	1.000	1.414	204.000	204	NaN	-616.011	0	204.000	577	763	135.000	1.000	1.000	1.000	1.000
1375	1	215.000	0.000	215	215	215	985.500	763.500	985.500	763.500	2.828	985	763	1	1	1.128	1.128	0.000	1.000	1.414	215.000	215	-26.906	641.011	0	215.000	985	763	135.000	1.000	1.000	1.000	1.000
1376	1	215.000	0.000	215	215	215	1213.500	763.500	1213.500	763.500	2.828	1213	763	1	1	1.128	1.128	0.000	1.000	1.414	215.000	215	NaN	-649.011	0	215.000	1213	763	135.000	1.000	1.000	1.000	1.000
1377	2	208.000	5.657	204	204	212	530.000	764.500	529.990	764.500	4.243	529	764	2	1	2.257	1.128	0.000	1.000	2.236	416.000	212	-26.775	794.745	0	416.000	529	764	153.435	1.000	2.000	0.500	1.000
1378	2	219.000	1.414	218	218	220	1219.000	765.000	1219.002	765.002	5.657	1218	764	2	2	2.596	0.981	135.000	0.785	2.828	438.000	220	0.000	-2.000	0	438.000	1218	764	135.000	1.414	2.646	0.378	0.667
1379	1	213.000	0.000	213	213	213	1222.500	764.500	1222.500	764.500	2.828	1222	764	1	1	1.128	1.128	0.000	1.000	1.414	213.000	213	-26.781	635.011	0	213.000	1222	764	135.000	1.000	1.000	1.000	1.000
1380	3	214.667	6.028	209	209	221	342.167	765.833	342.175	765.833	5.657	341	765	2	2	2.365	1.615	135.000	1.000	2.828	644.000	214	0.105	-1.500	0	644.000	341	765	135.000	2.000	1.464	0.683	0.857
1381	15	208.467	6.435	202	200	220	471.167	767.233	471.176	767.213	15.314	469	765	4	5	4.960	3.850	69.371	0.804	5.831	3127.000	207	18.399	-907.629	0	3127.000	470	770	59.036	4.000	1.288	0.776	0.833
1382	100	214.240	6.730	213	201	233	526.030	773.440	526.005	773.505	83.397	516	765	17	17	14.895	8.548	120.113	0.181	21.401	21424.000	214	72.392	-4362.787	0	21424.000	516	768	142.595	13.870	1.742	0.574	0.475
1383	2	218.000	7.071	213	213	223	1176.000	765.500	1176.011	765.500	4.243	1175	765	2	1	2.257	1.128	0.000	1.000	2.236	436.000	223	-25.228	745.636	0	436.000	1175	765	153.435	1.000	2.000	0.500	1.000
1384	9	214.000	3.808	216	208	220	1224.056	766.722	1224.054	766.729	15.314	1221	765	5	4	4.064	2.820	174.204	0.482	5.831	1926.000	215	-31.708	1660.939	0	1926.000	1221	766	149.036	4.000	1.441	0.694	0.621
1385	1	217.000	0.000	217	217	217	1077.500	766.500	1077.500	766.500	2.828	1077	766	1	1	1.128	1.128	0.000	1.000	1.414	217.000	217	NaN	NaN	0	217.000	1077	766	135.000	1.000	1.000	1.000	1.000
1386	1	216.000	0.000	216	216	216	1228.500	766.500	1228.500	766.500	2.828	1228	766	1	1	1.128	1.128	0.000	1.000	1.414	216.000	216	NaN	-652.011	0	216.000	1228	766	135.000	1.000	1.000	1.000	1.000
1387	11	196.364	2.501	195	194	202	1283.864	768.591	1283.862	768.596	13.314	1282	766	4	5	4.131	3.390	98.130	0.780	5.385	2160.000	196	1.210	0.133	0	2160.000	1283	766	111.801	4.000	1.219	0.821	0.733
1388	5	216.600	1.817	217	214	219	334.100	768.100	334.105	768.095	9.071	333	767	3	3	3.316	1.920	45.000	0.764	4.243	1083.000	217	-39.653	1466.573	0	1083.000	333	770	45.000	2.828	1.727	0.579	0.714
1389	26	220.462	2.502	220	215	225	1114.962	771.192	1114.958	771.180	23.799	1111	767	7	8	7.755	4.269	52.803	0.577	8.602	5732.000	221	-51.452	3163.624	0	5732.000	1111	773	35.538	5.657	1.817	0.550	0.712
1390	5	217.000	3.391	213	213	221	1129.300	767.900	1129.301	767.905	7.071	1128	767	3	2	3.144	2.025	18.435	1.000	3.606	1085.000	218	NaN	-7658.028	0	1085.000	1128	769	33.690	2.000	1.553	0.644	0.909
1391	12	222.083	3.476	225	214	225	338.083	770.833	338.091	770.827	20.728	336	768	5	5	4.492	3.401	93.237	0.351	5.831	2665.000	223	-33.523	1162.744	0	2665.000	337	768	120.964	5.000	1.321	0.757	0.600
1392	16	214.875	4.603	217	207	224	343.375	771.125	343.366	771.158	18.971	341	768	5	7	7.225	2.819	66.355	0.559	8.062	3438.000	216	-20.011	1083.318	0	3438.000	341	775	60.255	4.026	2.563	0.390	0.667
1393	3	223.000	1.000	222	222	224	748.500	769.500	748.500	769.499	6.828	748	768	1	3	3.385	1.128	90.000	0.809	3.162	669.000	223	NaN	-2087.188	0	669.000	748	768	108.435	1.000	3.000	0.333	1.000
1394	1	202.000	0.000	202	202	202	774.500	768.500	774.500	768.500	2.828	774	768	1	1	1.128	1.128	0.000	1.000	1.414	202.000	202	NaN	NaN	0	202.000	774	768	135.000	1.000	1.000	1.000	1.000
1395	1	199.000	0.000	199	199	199	1287.500	768.500	1287.500	768.500	2.828	1287	768	1	1	1.128	1.128	0.000	1.000	1.414	199.000	199	-25.883	593.010	0	199.000	1287	768	135.000	1.000	1.000	1.000	1.000
1396	1	213.000	0.000	213	213	213	1072.500	769.500	1072.500	769.500	2.828	1072	769	1	1	1.128	1.128	0.000	1.000	1.414	213.000	213	NaN	-643.011	0	213.000	1072	769	135.000	1.000	1.000	1.000	1.000
1397	1	210.000	0.000	210	210	210	467.500	770.500	467.500	770.500	2.828	467	770	1	1	1.128	1.128	0.000	1.000	1.414	210.000	210	NaN	NaN	0	210.000	467	770	135.000	1.000	1.000	1.000	1.000
1398	2	216.000	0.000	216	216	216	1228.000	770.500	1228.000	770.500	4.243	1227	770	2	1	2.257	1.128	0.000	1.000	2.236	432.000	216	NaN	-652.011	0	432.000	1227	770	153.435	1.000	2.000	0.500	1.000
1399	1	215.000	0.000	215	215	215	1129.500	771.500	1129.500	771.500	2.828	1129	771	1	1	1.128	1.128	0.000	1.000	1.414	215.000	215	NaN	NaN	0	215.000	1129	771	135.000	1.000	1.000	1.000	1.000
1400	9	216.889	5.061	217	209	223	1177.833	773.056	1177.841	773.066	10.485	1176	771	3	4	4.196	2.731	83.953	1.000	4.472	1952.000	217	331.504	-38857.533	0	1952.000	1177	771	116.565	3.000	1.536	0.651	0.857
1401	2	199.500	2.121	198	198	201	1286.500	772.000	1286.500	772.004	4.828	1286	771	1	2	2.257	1.128	90.000	1.000	2.236	399.000	201	NaN	-1307.790	0	399.000	1286	771	116.565	1.000	2.000	0.500	1.000
1402	1	212.000	0.000	212	212	212	1291.500	771.500	1291.500	771.500	2.828	1291	771	1	1	1.128	1.128	0.000	1.000	1.414	212.000	212	NaN	-640.011	0	212.000	1291	771	135.000	1.000	1.000	1.000	1.000
1403	9	221.222	5.585	219	211	228	596.722	773.944	596.701	773.964	15.314	594	772	6	4	4.998	2.293	20.728	0.482	6.325	1991.000	220	122.277	-10326.450	0	1991.000	594	775	18.435	3.580	2.180	0.459	0.562
1404	1	226.000	0.000	226	226	226	1082.500	772.500	1082.500	772.500	2.828	1082	772	1	1	1.128	1.128	0.000	1.000	1.414	226.000	226	NaN	NaN	0	226.000	1082	772	135.000	1.000	1.000	1.000	1.000
1405	12	217.583	2.968	214	214	223	1227.083	773.917	1227.091	773.905	14.485	1225	772	4	5	4.819	3.171	81.142	0.719	5.831	2611.000	218	NaN	-8803.910	0	2611.000	1226	777	59.036	4.000	1.520	0.658	0.774
1406	12	208.750	5.029	205	204	218	410.750	775.583	410.753	775.576	13.899	409	773	4	5	5.137	2.974	133.769	0.781	6.403	2505.000	207	-24.752	767.587	0	2505.000	409	773	128.660	4.000	1.727	0.579	0.774
1407	3	203.000	4.583	198	198	207	765.167	774.167	765.165	774.175	5.657	764	773	2	2	2.365	1.615	45.000	1.000	2.828	609.000	204	-0.359	-1.500	0	609.000	764	775	45.000	2.000	1.464	0.683	0.857
1408	3	215.667	5.033	211	211	221	1190.500	774.167	1190.515	774.158	7.071	1189	773	3	2	3.213	1.189	28.155	0.754	3.606	647.000	215	0.239	-1.500	0	647.000	1189	775	33.690	1.790	2.702	0.370	0.667
1409	17	217.824	2.243	217	214	222	490.618	776.618	490.617	776.621	14.728	488	774	5	5	4.674	4.631	45.009	0.985	5.657	3703.000	217	-46.172	2150.954	0	3703.000	488	778	45.000	4.950	1.009	0.991	0.829
1410	1	222.000	0.000	222	222	222	644.500	774.500	644.500	774.500	2.828	644	774	1	1	1.128	1.128	0.000	1.000	1.414	222.000	222	NaN	-670.011	0	222.000	644	774	135.000	1.000	1.000	1.000	1.000
1411	1	216.000	0.000	216	216	216	336.500	775.500	336.500	775.500	2.828	336	775	1	1	1.128	1.128	0.000	1.000	1.414	216.000	216	NaN	NaN	0	216.000	336	775	135.000	1.000	1.000	1.000	1.000
1412	1	222.000	0.000	222	222	222	784.500	775.500	784.500	775.500	2.828	784	775	1	1	1.128	1.128	0.000	1.000	1.414	222.000	222	NaN	-670.011	0	222.000	784	775	135.000	1.000	1.000	1.000	1.000
1413	7	220.143	3.024	216	216	224	1157.786	776.500	1157.797	776.509	9.899	1156	775	4	3	4.566	1.952	146.599	0.898	5.000	1541.000	220	NaN	-1418.406	0	1541.000	1156	775	143.130	2.685	2.339	0.427	0.778
1414	221	218.222	5.104	222	199	227	1207.989	786.378	1207.978	786.395	93.539	1197	775	21	23	23.459	11.995	123.199	0.317	27.586	48227.000	219	-9.957	476.744	0	48227.000	1197	777	136.469	14.711	1.956	0.511	0.703
1415	66	197.833	5.538	196	186	218	1276.136	781.258	1276.141	781.239	37.941	1269	775	13	11	12.513	6.716	39.365	0.576	14.318	13057.000	197	0.995	2.478	0	13057.000	1269	784	24.775	8.297	1.863	0.537	0.750
1416	5	212.200	11.987	197	197	226	403.900	777.300	403.899	777.335	7.657	403	776	2	3	3.144	2.025	71.565	1.000	3.606	1061.000	215	-8.325	177.504	0	1061.000	403	779	56.310	2.000	1.553	0.644	0.909
1417	2	216.500	4.950	213	213	220	643.000	776.500	643.008	776.500	4.243	642	776	2	1	2.257	1.128	0.000	1.000	2.236	433.000	220	NaN	-779.873	0	433.000	642	776	153.435	1.000	2.000	0.500	1.000
1418	6	220.833	2.483	218	218	225	1231.833	778.167	1231.830	778.170	11.899	1230	776	4	4	4.258	1.794	141.047	0.532	5.000	1325.000	221	NaN	-6126.983	0	1325.000	1230	776	126.870	2.776	2.373	0.421	0.571
1419	1	211.000	0.000	211	211	211	415.500	777.500	415.500	777.500	2.828	415	777	1	1	1.128	1.128	0.000	1.000	1.414	211.000	211	NaN	NaN	0	211.000	415	777	135.000	1.000	1.000	1.000	1.000
1420	32	222.094	6.034	224	204	228	599.062	782.312	599.067	782.348	32.870	596	777	6	10	9.423	4.324	102.443	0.372	10.296	7107.000	224	-11.642	461.490	0	7107.000	596	778	119.055	5.427	2.179	0.459	0.646
1421	1	224.000	0.000	224	224	224	484.500	778.500	484.500	778.500	2.828	484	778	1	1	1.128	1.128	0.000	1.000	1.414	224.000	224	NaN	-676.011	0	224.000	484	778	135.000	1.000	1.000	1.000	1.000
1422	1	226.000	0.000	226	226	226	508.500	778.500	508.500	778.500	2.828	508	778	1	1	1.128	1.128	0.000	1.000	1.414	226.000	226	NaN	NaN	0	226.000	508	778	135.000	1.000	1.000	1.000	1.000
1423	59	218.102	4.007	216	204	226	512.771	782.568	512.767	782.572	42.284	505	778	14	9	11.157	6.733	170.379	0.415	14.318	12868.000	218	103.634	-10694.946	0	12868.000	505	783	167.905	8.354	1.657	0.603	0.667
1424	1	217.000	0.000	217	217	217	516.500	778.500	516.500	778.500	2.828	516	778	1	1	1.128	1.128	0.000	1.000	1.414	217.000	217	NaN	NaN	0	217.000	516	778	135.000	1.000	1.000	1.000	1.000
1425	4	216.250	3.500	212	212	220	1070.000	779.000	1070.006	779.003	5.657	1069	778	2	2	2.257	2.257	0.000	1.000	2.828	865.000	218	-0.068	-1.383	0	865.000	1069	778	135.000	2.000	1.000	1.000	1.000
1426	2	216.000	1.414	215	215	217	1111.500	779.000	1111.500	778.998	4.828	1111	778	1	2	2.257	1.128	90.000	1.000	2.236	432.000	217	NaN	-1325.417	0	432.000	1111	778	116.565	1.000	2.000	0.500	1.000
1427	36	215.833	4.456	218	201	223	1147.917	783.194	1147.932	783.191	28.385	1143	779	10	7	10.170	4.507	30.451	0.561	12.207	7770.000	217	17.882	-1391.415	0	7770.000	1143	786	34.992	6.092	2.257	0.443	0.742
1428	2	222.500	0.707	222	222	223	1158.500	780.000	1158.500	779.999	4.828	1158	779	1	2	2.257	1.128	90.000	1.000	2.236	445.000	223	-38.646	1327.034	0	445.000	1158	779	116.565	1.000	2.000	0.500	1.000
1429	5	220.200	2.683	220	216	223	468.300	781.100	468.305	781.104	7.071	467	780	3	2	3.144	2.025	161.565	1.000	3.606	1101.000	220	-37.788	1382.269	0	1101.000	467	780	146.310	2.000	1.553	0.644	0.909
1430	4	220.500	1.000	220	220	222	480.000	781.250	480.002	781.250	9.071	478	780	4	2	3.969	1.283	17.609	0.611	4.472	882.000	220	-52.928	2538.257	0	882.000	478	782	26.565	1.900	3.093	0.323	0.667
1431	10	220.400	3.596	217	217	229	498.900	781.800	498.916	781.802	14.728	496	780	6	3	5.398	2.359	171.493	0.579	6.325	2204.000	221	NaN	-1870.781	0	2204.000	496	781	161.565	3.000	2.289	0.437	0.714
1432	34	206.382	5.630	202	199	223	544.971	785.265	544.961	785.268	35.456	538	780	13	10	13.705	3.159	139.134	0.340	15.811	7017.000	206	0.952	0.624	0	7017.000	538	780	145.305	5.208	4.339	0.230	0.523
1433	1	206.000	0.000	206	206	206	1195.500	780.500	1195.500	780.500	2.828	1195	780	1	1	1.128	1.128	0.000	1.000	1.414	206.000	206	-26.336	614.011	0	206.000	1195	780	135.000	1.000	1.000	1.000	1.000
1434	1	200.000	0.000	200	200	200	853.500	781.500	853.500	781.500	2.828	853	781	1	1	1.128	1.128	0.000	1.000	1.414	200.000	200	-25.948	596.010	0	200.000	853	781	135.000	1.000	1.000	1.000	1.000
1435	28	218.607	5.050	216	210	229	469.964	786.214	469.984	786.232	35.456	465	782	10	7	8.175	4.361	173.350	0.280	10.770	6121.000	218	65.935	-5095.253	0	6121.000	465	784	158.199	6.908	1.875	0.533	0.496
1436	13	219.615	1.660	220	216	222	478.577	784.192	478.579	784.194	16.728	476	782	6	4	5.215	3.174	165.964	0.584	6.708	2855.000	220	-41.280	1574.940	0	2855.000	476	782	153.435	3.881	1.643	0.609	0.703
1437	4	212.500	7.506	203	203	219	532.000	784.250	531.969	784.226	9.899	530	783	4	3	4.428	1.150	143.909	0.513	5.000	850.000	218	NaN	-6391.660	0	850.000	530	783	143.130	1.947	3.850	0.260	0.571
1438	9	206.889	8.695	197	197	220	537.389	784.833	537.412	784.856	10.485	536	783	3	4	3.919	2.924	110.301	1.000	4.472	1862.000	208	NaN	-11167.209	0	1862.000	536	783	116.565	3.000	1.340	0.746	0.857
1439	1	218.000	0.000	218	218	218	1225.500	783.500	1225.500	783.500	2.828	1225	783	1	1	1.128	1.128	0.000	1.000	1.414	218.000	218	NaN	NaN	0	218.000	1225	783	135.000	1.000	1.000	1.000	1.000
1440	4	225.750	5.188	222	222	233	417.250	785.500	417.258	785.504	8.485	416	784	3	3	3.676	1.385	140.310	0.698	4.243	903.000	226	NaN	-11131.421	0	903.000	416	784	135.000	2.121	2.654	0.377	0.667
1441	1	223.000	0.000	223	223	223	419.500	784.500	419.500	784.500	2.828	419	784	1	1	1.128	1.128	0.000	1.000	1.414	223.000	223	-27.403	665.011	0	223.000	419	784	135.000	1.000	1.000	1.000	1.000
1442	1	217.000	0.000	217	217	217	521.500	784.500	521.500	784.500	2.828	521	784	1	1	1.128	1.128	0.000	1.000	1.414	217.000	217	NaN	NaN	0	217.000	521	784	135.000	1.000	1.000	1.000	1.000
1443	2	220.500	2.121	219	219	222	608.000	785.000	608.003	785.003	5.657	607	784	2	2	2.596	0.981	135.000	0.785	2.828	441.000	222	-37.199	1257.338	0	441.000	607	784	135.000	1.414	2.646	0.378	0.667
1444	1	223.000	0.000	223	223	223	986.500	784.500	986.500	784.500	2.828	986	784	1	1	1.128	1.128	0.000	1.000	1.414	223.000	223	NaN	NaN	0	223.000	986	784	135.000	1.000	1.000	1.000	1.000
1445	1	216.000	0.000	216	216	216	1164.500	784.500	1164.500	784.500	2.828	1164	784	1	1	1.128	1.128	0.000	1.000	1.414	216.000	216	NaN	NaN	0	216.000	1164	784	135.000	1.000	1.000	1.000	1.000
1446	2	212.500	0.707	212	212	213	992.000	785.500	991.998	785.500	4.243	991	785	2	1	2.257	1.128	0.000	1.000	2.236	425.000	213	NaN	-1295.191	0	425.000	991	785	153.435	1.000	2.000	0.500	1.000
1447	1	221.000	0.000	221	221	221	1218.500	785.500	1218.500	785.500	2.828	1218	785	1	1	1.128	1.128	0.000	1.000	1.414	221.000	221	-27.280	659.011	0	221.000	1218	785	135.000	1.000	1.000	1.000	1.000
1448	2	213.000	9.899	206	206	220	769.500	787.000	769.500	786.984	4.828	769	786	1	2	2.257	1.128	90.000	1.000	2.236	426.000	220	-17.742	462.028	0	426.000	769	786	116.565	1.000	2.000	0.500	1.000
1449	487	210.881	6.683	212	187	228	1151.847	801.863	1151.883	801.921	203.078	1132	786	41	37	36.054	17.198	35.124	0.148	48.918	102699.000	211	-4.107	162.198	0	102699.000	1134	823	40.855	22.812	2.096	0.477	0.531
1450	1	206.000	0.000	206	206	206	878.500	787.500	878.500	787.500	2.828	878	787	1	1	1.128	1.128	0.000	1.000	1.414	206.000	206	-26.336	614.011	0	206.000	878	787	135.000	1.000	1.000	1.000	1.000
1451	6	186.500	3.450	181	181	191	1263.667	788.500	1263.666	788.487	13.899	1262	787	4	3	3.123	2.446	0.000	0.390	4.472	1119.000	187	-0.373	-0.429	0	1119.000	1262	787	153.435	3.000	1.277	0.783	0.600
1452	1	222.000	0.000	222	222	222	476.500	788.500	476.500	788.500	2.828	476	788	1	1	1.128	1.128	0.000	1.000	1.414	222.000	222	-27.342	662.011	0	222.000	476	788	135.000	1.000	1.000	1.000	1.000
1453	2	215.500	3.536	213	213	218	516.500	789.000	516.500	789.005	4.828	516	788	1	2	2.257	1.128	90.000	1.000	2.236	431.000	218	0.000	-2.000	0	431.000	516	788	116.565	1.000	2.000	0.500	1.000
1454	2	198.000	0.000	198	198	198	1123.000	789.000	1123.000	789.000	5.657	1122	788	2	2	2.596	0.981	45.000	0.785	2.828	396.000	198	-25.818	590.010	0	396.000	1122	790	45.000	1.414	2.646	0.378	0.667
1455	10	214.500	6.948	221	206	226	1180.300	789.800	1180.314	789.770	11.071	1179	788	3	4	4.456	2.857	71.778	1.000	5.000	2145.000	216	158.626	-11607.308	0	2145.000	1179	792	53.130	3.000	1.559	0.641	0.909
1456	1	206.000	0.000	206	206	206	494.500	789.500	494.500	789.500	2.828	494	789	1	1	1.128	1.128	0.000	1.000	1.414	206.000	206	NaN	NaN	0	206.000	494	789	135.000	1.000	1.000	1.000	1.000
1457	2	220.500	6.364	216	216	225	583.000	789.500	582.990	789.500	4.243	582	789	2	1	2.257	1.128	0.000	1.000	2.236	441.000	225	-22.447	507.356	0	441.000	582	789	153.435	1.000	2.000	0.500	1.000
1458	2	226.000	4.243	223	223	229	917.000	789.500	916.994	789.500	4.243	916	789	2	1	2.257	1.128	0.000	1.000	2.236	452.000	229	NaN	-1703.182	0	452.000	916	789	153.435	1.000	2.000	0.500	1.000
1459	1	215.000	0.000	215	215	215	1088.500	789.500	1088.500	789.500	2.828	1088	789	1	1	1.128	1.128	0.000	1.000	1.414	215.000	215	-26.906	641.011	0	215.000	1088	789	135.000	1.000	1.000	1.000	1.000
1460	33	212.424	6.610	207	204	227	423.833	796.106	423.848	796.124	36.042	420	790	8	11	9.219	4.558	99.458	0.319	12.083	7010.000	211	NaN	-24544.775	0	7010.000	423	790	114.444	6.311	2.023	0.494	0.541
1461	3	214.000	4.000	210	210	218	1134.500	790.500	1134.512	790.500	6.243	1133	790	3	1	3.385	1.128	0.000	0.967	3.162	642.000	214	NaN	-1226.794	0	642.000	1133	790	161.565	1.000	3.000	0.333	1.000
1462	1	198.000	0.000	198	198	198	1260.500	790.500	1260.500	790.500	2.828	1260	790	1	1	1.128	1.128	0.000	1.000	1.414	198.000	198	-25.818	590.010	0	198.000	1260	790	135.000	1.000	1.000	1.000	1.000
1463	8	219.750	3.576	221	212	223	915.000	792.500	915.008	792.500	11.314	913	791	4	3	3.924	2.596	0.000	0.785	4.472	1758.000	221	-30.767	971.942	0	1758.000	913	791	153.435	3.000	1.512	0.661	0.727
1464	2	213.500	0.707	213	213	214	509.000	792.500	509.001	792.500	4.243	508	792	2	1	2.257	1.128	0.000	1.000	2.236	427.000	214	0.000	-2.000	0	427.000	508	792	153.435	1.000	2.000	0.500	1.000
1465	7	204.000	2.582	204	201	209	982.214	793.071	982.217	793.074	9.657	980	792	4	2	4.154	2.146	8.350	0.943	4.472	1428.000	204	1.063	0.503	0	1428.000	980	794	26.565	2.000	1.936	0.517	0.933
1466	1	197.000	0.000	197	197	197	1120.500	792.500	1120.500	792.500	2.828	1120	792	1	1	1.128	1.128	0.000	1.000	1.414	197.000	197	NaN	NaN	0	197.000	1120	792	135.000	1.000	1.000	1.000	1.000
1467	1	213.000	0.000	213	213	213	1141.500	792.500	1141.500	792.500	2.828	1141	792	1	1	1.128	1.128	0.000	1.000	1.414	213.000	213	NaN	-643.011	0	213.000	1141	792	135.000	1.000	1.000	1.000	1.000
1468	18	222.722	7.521	227	207	232	493.444	795.000	493.413	795.004	26.385	488	793	11	4	9.501	2.412	176.449	0.325	11.402	4009.000	226	-9.769	331.135	0	4009.000	488	794	164.745	3.660	3.939	0.254	0.600
1469	251	211.645	6.588	205	192	228	551.942	808.600	551.891	808.703	133.095	539	793	28	28	19.461	16.421	108.026	0.178	29.120	53123.000	210	0.929	-28.705	0	53123.000	553	793	105.945	24.606	1.185	0.844	0.491
1470	1	219.000	0.000	219	219	219	567.500	793.500	567.500	793.500	2.828	567	793	1	1	1.128	1.128	0.000	1.000	1.414	219.000	219	NaN	-661.011	0	219.000	567	793	135.000	1.000	1.000	1.000	1.000
1471	1	205.000	0.000	205	205	205	677.500	793.500	677.500	793.500	2.828	677	793	1	1	1.128	1.128	0.000	1.000	1.414	205.000	205	-26.272	611.011	0	205.000	677	793	135.000	1.000	1.000	1.000	1.000
1472	6	222.667	6.470	223	214	233	455.000	795.000	454.999	795.004	9.071	453	794	4	2	3.988	1.916	18.435	0.916	4.472	1336.000	223	272.161	-25729.338	0	1336.000	453	796	26.565	2.000	2.082	0.480	0.857
1473	1	225.000	0.000	225	225	225	462.500	794.500	462.500	794.500	2.828	462	794	1	1	1.128	1.128	0.000	1.000	1.414	225.000	225	-27.526	671.011	0	225.000	462	794	135.000	1.000	1.000	1.000	1.000
1474	1	216.000	0.000	216	216	216	1084.500	794.500	1084.500	794.500	2.828	1084	794	1	1	1.128	1.128	0.000	1.000	1.414	216.000	216	NaN	-652.011	0	216.000	1084	794	135.000	1.000	1.000	1.000	1.000
1475	1	204.000	0.000	204	204	204	1115.500	794.500	1115.500	794.500	2.828	1115	794	1	1	1.128	1.128	0.000	1.000	1.414	204.000	204	NaN	NaN	0	204.000	1115	794	135.000	1.000	1.000	1.000	1.000
1476	65	207.231	6.997	209	195	222	1246.792	800.208	1246.862	800.210	73.154	1238	794	19	12	14.795	5.594	23.201	0.153	21.024	13470.000	208	-10.199	348.065	0	13470.000	1238	803	25.346	9.808	2.645	0.378	0.491
1477	30	212.500	9.362	205	197	229	434.333	798.633	434.304	798.637	31.456	431	795	8	7	7.068	5.404	49.504	0.381	8.944	6375.000	212	21.822	-829.249	0	6375.000	431	802	26.565	7.000	1.308	0.765	0.652
1478	3	222.000	5.292	218	218	228	465.167	795.833	465.172	795.842	5.657	464	795	2	2	2.365	1.615	135.000	1.000	2.828	666.000	220	NaN	-4654.068	0	666.000	464	795	135.000	2.000	1.464	0.683	0.857
1479	1	224.000	0.000	224	224	224	501.500	795.500	501.500	795.500	2.828	501	795	1	1	1.128	1.128	0.000	1.000	1.414	224.000	224	NaN	-676.011	0	224.000	501	795	135.000	1.000	1.000	1.000	1.000
1480	1	219.000	0.000	219	219	219	994.500	795.500	994.500	795.500	2.828	994	795	1	1	1.128	1.128	0.000	1.000	1.414	219.000	219	NaN	NaN	0	219.000	994	795	135.000	1.000	1.000	1.000	1.000
1481	11	204.455	4.569	201	199	213	1111.318	796.955	1111.315	796.952	11.899	1109	795	4	4	4.130	3.391	52.310	0.976	5.000	2249.000	202	0.738	-0.728	0	2249.000	1110	799	53.130	4.000	1.218	0.821	0.815
1482	7	214.429	6.106	207	207	224	1219.786	796.643	1219.797	796.655	9.071	1218	795	3	3	3.507	2.542	59.527	1.000	4.243	1501.000	213	0.285	-1.196	0	1501.000	1218	798	45.000	3.000	1.380	0.725	0.875
1483	2	221.000	8.485	215	215	227	471.000	796.500	470.986	796.500	4.243	470	796	2	1	2.257	1.128	0.000	1.000	2.236	442.000	227	NaN	-1166.332	0	442.000	470	796	153.435	1.000	2.000	0.500	1.000
1484	1	223.000	0.000	223	223	223	578.500	796.500	578.500	796.500	2.828	578	796	1	1	1.128	1.128	0.000	1.000	1.414	223.000	223	NaN	-673.011	0	223.000	578	796	135.000	1.000	1.000	1.000	1.000
1485	1	215.000	0.000	215	215	215	1180.500	796.500	1180.500	796.500	2.828	1180	796	1	1	1.128	1.128	0.000	1.000	1.414	215.000	215	NaN	-649.011	0	215.000	1180	796	135.000	1.000	1.000	1.000	1.000
1486	3	212.667	5.508	207	207	218	1184.167	797.167	1184.158	797.176	5.657	1183	796	2	2	2.365	1.615	45.000	1.000	2.828	638.000	213	NaN	-872.499	0	638.000	1183	798	45.000	2.000	1.464	0.683	0.857
1487	2	221.000	2.828	219	219	223	460.500	798.000	460.500	797.995	4.828	460	797	1	2	2.257	1.128	90.000	1.000	2.236	442.000	223	NaN	-1516.885	0	442.000	460	797	116.565	1.000	2.000	0.500	1.000
1488	1	220.000	0.000	220	220	220	474.500	797.500	474.500	797.500	2.828	474	797	1	1	1.128	1.128	0.000	1.000	1.414	220.000	220	NaN	NaN	0	220.000	474	797	135.000	1.000	1.000	1.000	1.000
1489	1	205.000	0.000	205	205	205	749.500	797.500	749.500	797.500	2.828	749	797	1	1	1.128	1.128	0.000	1.000	1.414	205.000	205	-26.272	611.011	0	205.000	749	797	135.000	1.000	1.000	1.000	1.000
1490	69	218.797	4.555	220	205	230	446.862	803.384	446.841	803.388	77.154	439	798	19	11	12.319	7.132	7.077	0.146	19.105	15097.000	220	-12.015	683.272	0	15097.000	439	802	173.991	11.000	1.727	0.579	0.465
1491	1	217.000	0.000	217	217	217	928.500	798.500	928.500	798.500	2.828	928	798	1	1	1.128	1.128	0.000	1.000	1.414	217.000	217	NaN	NaN	0	217.000	928	798	135.000	1.000	1.000	1.000	1.000
1492	2	218.000	7.071	213	213	223	933.000	798.500	932.989	798.500	4.243	932	798	2	1	2.257	1.128	0.000	1.000	2.236	436.000	223	-25.228	745.636	0	436.000	932	798	153.435	1.000	2.000	0.500	1.000
1493	7	222.714	5.559	219	214	230	936.071	800.357	936.066	800.337	15.314	934	798	4	4	3.620	2.462	61.453	0.375	5.000	1559.000	225	-24.453	687.746	0	1559.000	934	802	53.130	3.536	1.471	0.680	0.583
1494	7	223.000	3.651	226	216	226	470.786	799.929	470.800	799.923	14.728	468	799	6	2	5.255	1.696	5.921	0.406	6.325	1561.000	223	-37.789	1944.516	0	1561.000	468	801	18.435	2.000	3.098	0.323	0.636
1495	16	220.188	3.103	220	216	227	505.438	801.625	505.441	801.623	15.899	503	799	5	5	5.914	3.445	115.149	0.795	7.071	3523.000	220	-42.457	2395.963	0	3523.000	503	799	135.000	4.113	1.717	0.583	0.800
1496	2	220.500	9.192	214	214	227	711.000	800.000	711.015	799.985	5.657	710	799	2	2	2.596	0.981	45.000	0.785	2.828	441.000	227	0.000	-2.000	0	441.000	710	801	45.000	1.414	2.646	0.378	0.667
1497	5	217.600	3.782	220	211	220	581.900	800.700	581.894	800.702	9.071	580	800	4	2	3.732	1.706	5.152	0.764	4.123	1088.000	219	-1.292	-0.033	0	1088.000	580	800	165.964	2.000	2.188	0.457	0.769
1498	172	205.826	8.958	198	187	229	1102.965	806.023	1103.159	805.976	90.811	1090	800	29	14	25.488	8.592	12.929	0.262	30.364	35402.000	205	1.487	-34.420	0	35402.000	1090	814	17.241	10.644	2.966	0.337	0.688
1499	2	211.500	9.192	205	205	218	1115.000	801.000	1115.015	801.015	5.657	1114	800	2	2	2.596	0.981	135.000	0.785	2.828	423.000	218	-17.999	372.251	0	423.000	1114	800	135.000	1.414	2.646	0.378	0.667
1500	36	215.889	5.344	215	204	225	1123.056	803.472	1123.036	803.486	33.456	1118	800	9	9	7.539	6.080	104.659	0.404	11.314	7772.000	216	328.774	-35358.077	0	7772.000	1118	801	135.000	8.485	1.240	0.807	0.626
1501	2	221.000	0.000	221	221	221	464.000	801.500	464.000	801.500	4.243	463	801	2	1	2.257	1.128	0.000	1.000	2.236	442.000	221	NaN	-667.011	0	442.000	463	801	153.435	1.000	2.000	0.500	1.000
1502	1	219.000	0.000	219	219	219	921.500	801.500	921.500	801.500	2.828	921	801	1	1	1.128	1.128	0.000	1.000	1.414	219.000	219	NaN	NaN	0	219.000	921	801	135.000	1.000	1.000	1.000	1.000
1503	3	220.333	3.512	217	217	224	467.500	802.500	467.510	802.500	6.243	466	802	3	1	3.385	1.128	0.000	0.967	3.162	661.000	220	NaN	-1167.233	0	661.000	466	802	161.565	1.000	3.000	0.333	1.000
1504	29	216.655	6.154	224	206	225	480.052	806.397	480.017	806.381	32.870	474	802	11	9	10.344	3.570	132.699	0.337	13.601	6283.000	217	-18.760	636.509	0	6283.000	474	802	143.973	5.389	2.898	0.345	0.552
1505	3	194.000	0.000	194	194	194	497.833	803.167	497.833	803.167	5.657	497	802	2	2	2.365	1.615	135.000	1.000	2.828	582.000	194	NaN	-586.010	0	582.000	497	802	135.000	2.000	1.464	0.683	0.857
1506	2	221.500	2.121	220	220	223	533.000	802.500	533.003	802.500	4.243	532	802	2	1	2.257	1.128	0.000	1.000	2.236	443.000	223	-37.290	1263.328	0	443.000	532	802	153.435	1.000	2.000	0.500	1.000
1507	4	227.750	9.639	218	218	237	919.750	804.000	919.743	803.965	9.657	919	802	2	4	3.969	1.283	107.609	0.539	4.472	911.000	235	-11.847	346.128	0	911.000	919	802	116.565	1.900	3.093	0.323	0.667
1508	8	214.875	4.549	214	209	222	1167.125	804.750	1167.106	804.739	17.556	1165	802	4	5	4.680	2.177	128.418	0.326	6.403	1719.000	214	0.325	-1.108	0	1719.000	1165	802	128.660	3.536	2.150	0.465	0.533
1509	18	215.778	3.687	213	209	223	1205.667	804.667	1205.675	804.672	20.385	1202	802	7	6	6.331	3.620	37.204	0.544	8.062	3884.000	216	NaN	-2264.417	0	3884.000	1202	806	29.745	4.950	1.749	0.572	0.632
1510	9	215.444	3.972	211	211	224	1211.833	805.611	1211.838	805.613	16.485	1211	802	2	7	6.136	1.868	89.290	0.416	7.071	1939.000	215	NaN	-8997.631	0	1939.000	1211	802	98.130	2.000	3.286	0.304	0.750
1511	2	224.500	2.121	223	223	226	472.500	804.000	472.500	803.997	4.828	472	803	1	2	2.257	1.128	90.000	1.000	2.236	449.000	226	0.000	-2.000	0	449.000	472	803	116.565	1.000	2.000	0.500	1.000
1512	23	215.565	6.795	215	205	227	491.804	805.413	491.759	805.375	26.385	487	803	8	6	6.978	4.197	145.397	0.415	10.000	4958.000	215	0.078	-1.128	0	4958.000	487	803	143.130	6.000	1.663	0.601	0.648
1513	2	222.500	2.121	221	221	224	536.000	804.000	536.003	804.003	5.657	535	803	2	2	2.596	0.981	135.000	0.785	2.828	445.000	224	0.000	-2.000	0	445.000	535	803	135.000	1.414	2.646	0.378	0.667
1514	1	213.000	0.000	213	213	213	1222.500	803.500	1222.500	803.500	2.828	1222	803	1	1	1.128	1.128	0.000	1.000	1.414	213.000	213	-26.781	635.011	0	213.000	1222	803	135.000	1.000	1.000	1.000	1.000
1515	7	219.000	9.798	210	209	234	460.500	806.214	460.506	806.248	10.485	459	804	3	4	4.566	1.952	123.401	0.800	5.000	1533.000	219	14.476	-517.479	0	1533.000	459	804	126.870	2.685	2.339	0.427	0.778
1516	4	211.750	2.754	209	209	215	1075.000	806.500	1075.006	806.508	7.657	1074	805	2	3	3.216	1.583	121.717	0.857	3.606	847.000	213	-32.982	1056.366	0	847.000	1074	805	123.690	2.000	2.031	0.492	0.800
1517	1	220.000	0.000	220	220	220	1221.500	805.500	1221.500	805.500	2.828	1221	805	1	1	1.128	1.128	0.000	1.000	1.414	220.000	220	NaN	-664.011	0	220.000	1221	805	135.000	1.000	1.000	1.000	1.000
1518	1	219.000	0.000	219	219	219	1232.500	805.500	1232.500	805.500	2.828	1232	805	1	1	1.128	1.128	0.000	1.000	1.414	219.000	219	-27.156	653.011	0	219.000	1232	805	135.000	1.000	1.000	1.000	1.000
1519	312	212.888	8.833	213	189	234	508.577	818.080	508.788	818.084	210.593	486	806	44	25	29.995	13.244	165.889	0.088	46.487	66421.000	213	0.202	-14.517	0	66421.000	486	810	161.175	23.879	2.265	0.442	0.436
1520	4	220.000	9.055	207	207	228	465.000	808.500	465.012	808.524	7.657	464	807	2	3	3.216	1.583	121.717	0.857	3.606	880.000	223	-15.820	392.436	0	880.000	464	807	123.690	2.000	2.031	0.492	0.800
1521	3	221.333	4.619	224	216	224	500.167	807.833	500.163	807.826	5.657	499	807	2	2	2.365	1.615	135.000	1.000	2.828	664.000	224	-33.300	1240.299	0	664.000	499	807	135.000	2.000	1.464	0.683	0.857
1522	3	220.000	7.000	215	215	228	455.833	809.167	455.826	809.155	5.657	455	808	2	2	2.365	1.615	135.000	1.000	2.828	660.000	217	-22.000	568.160	0	660.000	455	808	135.000	2.000	1.464	0.683	0.857
1523	82	217.463	7.966	210	202	234	476.634	814.671	476.727	814.738	62.184	467	808	20	15	21.032	4.964	149.147	0.266	24.413	17832.000	218	16.492	-696.692	0	17832.000	467	808	145.008	7.532	4.237	0.236	0.547
1524	1	216.000	0.000	216	216	216	1078.500	808.500	1078.500	808.500	2.828	1078	808	1	1	1.128	1.128	0.000	1.000	1.414	216.000	216	NaN	-652.011	0	216.000	1078	808	135.000	1.000	1.000	1.000	1.000
1525	3	216.333	2.082	214	214	218	1208.500	808.500	1208.496	808.500	6.243	1207	808	3	1	3.385	1.128	0.000	0.967	3.162	649.000	217	NaN	-2196.152	0	649.000	1207	808	161.565	1.000	3.000	0.333	1.000
1526	1	219.000	0.000	219	219	219	1229.500	808.500	1229.500	808.500	2.828	1229	808	1	1	1.128	1.128	0.000	1.000	1.414	219.000	219	NaN	NaN	0	219.000	1229	808	135.000	1.000	1.000	1.000	1.000
1527	1	219.000	0.000	219	219	219	535.500	809.500	535.500	809.500	2.828	535	809	1	1	1.128	1.128	0.000	1.000	1.414	219.000	219	-27.156	653.011	0	219.000	535	809	135.000	1.000	1.000	1.000	1.000
1528	17	213.647	6.490	214	204	231	1073.618	812.676	1073.629	812.660	23.799	1070	809	7	8	7.843	2.760	53.046	0.377	9.899	3632.000	214	921.151	-112502.664	0	3632.000	1070	817	45.000	4.034	2.842	0.352	0.596
1529	1	218.000	0.000	218	218	218	1201.500	809.500	1201.500	809.500	2.828	1201	809	1	1	1.128	1.128	0.000	1.000	1.414	218.000	218	NaN	NaN	0	218.000	1201	809	135.000	1.000	1.000	1.000	1.000
1530	10	214.900	3.213	214	209	219	1204.900	811.900	1204.905	811.887	15.556	1203	809	4	5	4.290	2.968	92.287	0.519	5.831	2149.000	215	-0.292	-0.612	0	2149.000	1203	809	120.964	4.000	1.445	0.692	0.606
1531	8	217.375	4.274	214	212	223	1198.875	812.125	1198.873	812.109	11.657	1198	810	2	5	5.110	1.993	81.323	0.740	5.385	1739.000	218	NaN	-3507.644	0	1739.000	1198	815	68.199	2.000	2.564	0.390	0.889
1532	8	218.750	5.392	217	208	225	452.125	812.875	452.104	812.883	11.071	450	812	5	2	5.110	1.993	8.677	0.820	5.385	1750.000	220	-0.725	-0.031	0	1750.000	450	814	21.801	2.000	2.564	0.390	0.889
1533	1	223.000	0.000	223	223	223	541.500	813.500	541.500	813.500	2.828	541	813	1	1	1.128	1.128	0.000	1.000	1.414	223.000	223	NaN	NaN	0	223.000	541	813	135.000	1.000	1.000	1.000	1.000
1534	2	198.500	0.707	198	198	199	1038.000	814.000	1038.000	814.000	5.657	1037	813	2	2	2.596	0.981	135.000	0.785	2.828	397.000	199	4.023E-7	-2.000	0	397.000	1037	813	135.000	1.414	2.646	0.378	0.667
1535	1	214.000	0.000	214	214	214	1163.500	814.500	1163.500	814.500	2.828	1163	814	1	1	1.128	1.128	0.000	1.000	1.414	214.000	214	NaN	NaN	0	214.000	1163	814	135.000	1.000	1.000	1.000	1.000
1536	2	217.500	7.778	212	212	223	1201.000	814.500	1201.012	814.500	4.243	1200	814	2	1	2.257	1.128	0.000	1.000	2.236	435.000	223	-23.298	669.879	0	435.000	1200	814	153.435	1.000	2.000	0.500	1.000
1537	2	226.500	3.536	224	224	229	440.000	815.500	439.995	815.500	4.243	439	815	2	1	2.257	1.128	0.000	1.000	2.236	453.000	229	-35.201	1178.540	0	453.000	439	815	153.435	1.000	2.000	0.500	1.000
1538	11	210.636	6.860	217	200	221	1081.500	816.227	1081.505	816.223	16.728	1079	815	6	3	5.414	2.587	10.991	0.494	6.708	2317.000	208	-0.029	-1.299	0	2317.000	1079	818	26.565	3.000	2.093	0.478	0.733
1539	5	201.000	4.637	203	194	206	531.300	816.900	531.286	816.900	7.071	530	816	3	2	3.144	2.025	18.435	1.000	3.606	1005.000	203	-26.315	824.395	0	1005.000	530	818	33.690	2.000	1.553	0.644	0.909
1540	8	199.625	10.113	193	191	220	1090.750	817.000	1090.807	817.026	14.485	1088	816	5	3	4.874	2.090	170.538	0.479	5.831	1597.000	197	1.206	-0.005	0	1597.000	1088	816	149.036	3.000	2.332	0.429	0.615
1541	122	196.098	3.886	196	187	205	1170.057	827.148	1170.085	827.109	74.569	1159	816	21	21	25.652	6.055	42.690	0.276	29.698	23924.000	196	23.330	-1745.119	0	23924.000	1159	837	45.000	8.449	4.236	0.236	0.635
1542	3	192.333	2.517	190	190	195	1182.500	816.500	1182.509	816.500	6.243	1181	816	3	1	3.385	1.128	0.000	0.967	3.162	577.000	192	NaN	-976.702	0	577.000	1181	816	161.565	1.000	3.000	0.333	1.000
1543	1	211.000	0.000	211	211	211	619.500	817.500	619.500	817.500	2.828	619	817	1	1	1.128	1.128	0.000	1.000	1.414	211.000	211	-26.654	629.011	0	211.000	619	817	135.000	1.000	1.000	1.000	1.000
1544	1	217.000	0.000	217	217	217	634.500	817.500	634.500	817.500	2.828	634	817	1	1	1.128	1.128	0.000	1.000	1.414	217.000	217	NaN	NaN	0	217.000	634	817	135.000	1.000	1.000	1.000	1.000
1545	4	218.750	6.652	213	213	228	778.500	819.750	778.494	819.753	8.485	777	818	3	3	3.676	1.385	50.310	0.698	4.243	875.000	219	0.755	-0.986	0	875.000	777	821	45.000	2.121	2.654	0.377	0.667
1546	26	204.769	6.635	208	191	220	1082.731	821.769	1082.691	821.795	23.799	1078	818	8	7	6.527	5.072	19.110	0.577	8.602	5324.000	206	126.278	-8551.546	0	5324.000	1078	824	35.538	6.364	1.287	0.777	0.703
1547	4	190.750	0.957	190	190	192	1183.000	819.500	1183.001	819.502	7.657	1182	818	2	3	3.216	1.583	121.717	0.857	3.606	763.000	191	-49.618	2218.562	0	763.000	1182	818	123.690	2.000	2.031	0.492	0.800
1548	1	223.000	0.000	223	223	223	439.500	819.500	439.500	819.500	2.828	439	819	1	1	1.128	1.128	0.000	1.000	1.414	223.000	223	NaN	-673.011	0	223.000	439	819	135.000	1.000	1.000	1.000	1.000
1549	14	216.571	6.309	210	208	228	596.286	821.571	596.293	821.573	26.971	593	819	7	5	5.788	3.080	152.923	0.242	7.810	3032.000	217	0.248	-1.063	0	3032.000	593	819	140.194	4.368	1.879	0.532	0.571
1550	2	205.500	2.121	204	204	207	631.000	819.500	630.997	819.500	4.243	630	819	2	1	2.257	1.128	0.000	1.000	2.236	411.000	207	-35.817	1167.500	0	411.000	630	819	153.435	1.000	2.000	0.500	1.000
1551	5	220.800	2.280	221	217	223	461.700	820.900	461.695	820.901	7.657	460	820	3	2	3.144	2.025	161.565	1.000	3.606	1104.000	221	NaN	-4399.918	0	1104.000	460	820	146.310	2.000	1.553	0.644	0.909
1552	1	204.000	0.000	204	204	204	986.500	820.500	986.500	820.500	2.828	986	820	1	1	1.128	1.128	0.000	1.000	1.414	204.000	204	-26.207	608.011	0	204.000	986	820	135.000	1.000	1.000	1.000	1.000
1553	1	220.000	0.000	220	220	220	1076.500	820.500	1076.500	820.500	2.828	1076	820	1	1	1.128	1.128	0.000	1.000	1.414	220.000	220	NaN	-664.011	0	220.000	1076	820	135.000	1.000	1.000	1.000	1.000
1554	1	222.000	0.000	222	222	222	465.500	821.500	465.500	821.500	2.828	465	821	1	1	1.128	1.128	0.000	1.000	1.414	222.000	222	NaN	-670.011	0	222.000	465	821	135.000	1.000	1.000	1.000	1.000
1555	2	219.000	7.071	214	214	224	533.500	822.000	533.500	822.011	4.828	533	821	1	2	2.257	1.128	90.000	1.000	2.236	438.000	224	-21.416	475.343	0	438.000	533	821	116.565	1.000	2.000	0.500	1.000
1556	2	216.500	2.121	215	215	218	1075.000	822.000	1075.004	822.004	5.657	1074	821	2	2	2.596	0.981	135.000	0.785	2.828	433.000	218	NaN	-1409.232	0	433.000	1074	821	135.000	1.414	2.646	0.378	0.667
1557	49	217.735	4.462	222	202	225	1125.194	826.582	1125.209	826.570	38.042	1118	821	15	9	14.396	4.334	31.332	0.425	17.493	10669.000	218	NaN	-773220.238	0	10669.000	1118	830	30.964	5.932	3.322	0.301	0.715
1558	2	216.500	0.707	216	216	217	1160.000	821.500	1160.001	821.500	4.243	1159	821	2	1	2.257	1.128	0.000	1.000	2.236	433.000	217	NaN	-655.772	0	433.000	1159	821	153.435	1.000	2.000	0.500	1.000
1559	11	217.000	5.710	212	207	229	477.500	825.045	477.495	825.055	18.142	476	822	3	6	5.798	2.416	88.251	0.420	6.708	2387.000	217	67.605	-4848.154	0	2387.000	476	822	116.565	3.000	2.400	0.417	0.629
1560	8	220.125	4.883	214	214	227	492.875	823.250	492.879	823.255	16.728	490	822	5	3	4.156	2.451	163.353	0.359	5.831	1761.000	222	-25.193	1187.419	0	1761.000	490	822	149.036	3.000	1.696	0.590	0.640
1561	2	214.000	2.828	212	212	216	778.000	822.500	777.995	822.500	4.243	777	822	2	1	2.257	1.128	0.000	1.000	2.236	428.000	216	NaN	-1475.525	0	428.000	777	822	153.435	1.000	2.000	0.500	1.000
1562	1	222.000	0.000	222	222	222	1031.500	822.500	1031.500	822.500	2.828	1031	822	1	1	1.128	1.128	0.000	1.000	1.414	222.000	222	-27.342	662.011	0	222.000	1031	822	135.000	1.000	1.000	1.000	1.000
1563	1	205.000	0.000	205	205	205	1087.500	822.500	1087.500	822.500	2.828	1087	822	1	1	1.128	1.128	0.000	1.000	1.414	205.000	205	NaN	NaN	0	205.000	1087	822	135.000	1.000	1.000	1.000	1.000
1564	1	191.000	0.000	191	191	191	1184.500	822.500	1184.500	822.500	2.828	1184	822	1	1	1.128	1.128	0.000	1.000	1.414	191.000	191	NaN	-577.010	0	191.000	1184	822	135.000	1.000	1.000	1.000	1.000
1565	1	209.000	0.000	209	209	209	1157.500	823.500	1157.500	823.500	2.828	1157	823	1	1	1.128	1.128	0.000	1.000	1.414	209.000	209	NaN	NaN	0	209.000	1157	823	135.000	1.000	1.000	1.000	1.000
1566	3	213.333	8.083	218	204	218	820.167	825.167	820.160	825.181	5.657	819	824	2	2	2.365	1.615	45.000	1.000	2.828	640.000	218	NaN	-183243.589	0	640.000	819	826	45.000	2.000	1.464	0.683	0.857
1567	1	212.000	0.000	212	212	212	1159.500	824.500	1159.500	824.500	2.828	1159	824	1	1	1.128	1.128	0.000	1.000	1.414	212.000	212	NaN	NaN	0	212.000	1159	824	135.000	1.000	1.000	1.000	1.000
1568	2	213.500	0.707	213	213	214	1162.500	825.000	1162.500	824.999	4.828	1162	824	1	2	2.257	1.128	90.000	1.000	2.236	427.000	214	NaN	-646.772	0	427.000	1162	824	116.565	1.000	2.000	0.500	1.000
1569	5	213.000	4.000	208	208	218	588.300	826.900	588.299	826.912	9.657	587	825	2	4	3.732	1.706	95.152	0.674	4.123	1065.000	214	-0.177	-1.301	0	1065.000	588	825	104.036	2.000	2.188	0.457	0.769
1570	203	212.458	6.386	209	188	229	1079.150	839.815	1079.149	839.822	123.095	1066	825	24	27	21.117	12.240	83.145	0.168	29.411	43129.000	213	-2.897	105.196	0	43129.000	1067	850	54.689	20.484	1.725	0.580	0.449
1571	3	217.667	2.887	216	216	221	1155.833	826.167	1155.838	826.169	5.657	1155	825	2	2	2.365	1.615	135.000	1.000	2.828	653.000	216	-30.819	884.545	0	653.000	1155	825	135.000	2.000	1.464	0.683	0.857
1572	6	222.167	3.869	219	219	228	484.000	827.167	484.004	827.164	9.071	482	826	4	2	3.718	2.055	0.000	0.916	4.123	1333.000	221	-36.673	1794.252	0	1333.000	482	827	165.964	2.000	1.809	0.553	0.857
1573	1	214.000	0.000	214	214	214	1118.500	826.500	1118.500	826.500	2.828	1118	826	1	1	1.128	1.128	0.000	1.000	1.414	214.000	214	NaN	NaN	0	214.000	1118	826	135.000	1.000	1.000	1.000	1.000
1574	1	217.000	0.000	217	217	217	1015.500	827.500	1015.500	827.500	2.828	1015	827	1	1	1.128	1.128	0.000	1.000	1.414	217.000	217	NaN	-655.011	0	217.000	1015	827	135.000	1.000	1.000	1.000	1.000
1575	2	215.000	1.414	214	214	216	1110.500	828.000	1110.500	827.997	4.828	1110	827	1	2	2.257	1.128	90.000	1.000	2.236	430.000	216	NaN	-1344.513	0	430.000	1110	827	116.565	1.000	2.000	0.500	1.000
1576	12	217.417	6.626	221	204	226	507.500	829.667	507.522	829.669	19.556	504	828	6	4	4.952	3.086	162.549	0.394	6.708	2609.000	221	25.641	-1500.101	0	2609.000	504	829	153.435	4.000	1.605	0.623	0.615
1577	1	204.000	0.000	204	204	204	512.500	828.500	512.500	828.500	2.828	512	828	1	1	1.128	1.128	0.000	1.000	1.414	204.000	204	NaN	NaN	0	204.000	512	828	135.000	1.000	1.000	1.000	1.000
1578	61	218.311	5.569	219	205	230	595.697	834.172	595.704	834.170	51.841	587	828	14	13	11.943	6.503	56.022	0.285	17.029	13317.000	218	NaN	-29422.030	0	13317.000	587	841	40.236	10.092	1.836	0.545	0.540
1579	7	216.429	5.503	210	210	224	707.500	828.786	707.462	828.785	16.728	704	828	7	2	6.083	1.465	6.362	0.314	7.280	1515.000	215	-20.916	887.586	0	1515.000	704	830	15.945	2.000	4.152	0.241	0.583
1580	2	219.000	2.828	217	217	221	823.500	829.000	823.500	829.004	4.828	823	828	1	2	2.257	1.128	90.000	1.000	2.236	438.000	221	NaN	-1448.076	0	438.000	823	828	116.565	1.000	2.000	0.500	1.000
1581	1	215.000	0.000	215	215	215	1020.500	828.500	1020.500	828.500	2.828	1020	828	1	1	1.128	1.128	0.000	1.000	1.414	215.000	215	NaN	-649.011	0	215.000	1020	828	135.000	1.000	1.000	1.000	1.000
1582	13	214.615	3.595	215	209	221	1105.731	829.962	1105.741	829.965	23.556	1102	828	7	4	5.753	2.877	174.176	0.294	7.616	2790.000	215	-33.467	2024.461	0	2790.000	1102	829	156.801	4.000	2.000	0.500	0.591
1583	1	223.000	0.000	223	223	223	831.500	829.500	831.500	829.500	2.828	831	829	1	1	1.128	1.128	0.000	1.000	1.414	223.000	223	-27.403	665.011	0	223.000	831	829	135.000	1.000	1.000	1.000	1.000
1584	2	211.500	2.121	210	210	213	1154.000	830.000	1153.996	830.004	5.657	1153	829	2	2	2.596	0.981	45.000	0.785	2.828	423.000	213	NaN	-1379.386	0	423.000	1153	831	45.000	1.414	2.646	0.378	0.667
1585	2	222.000	5.657	218	218	226	590.000	830.500	589.991	830.500	4.243	589	830	2	1	2.257	1.128	0.000	1.000	2.236	444.000	226	NaN	-841.651	0	444.000	589	830	153.435	1.000	2.000	0.500	1.000
1586	15	208.000	7.270	203	198	219	605.100	832.300	605.087	832.278	13.899	603	830	4	5	5.327	3.585	108.435	0.976	5.831	3120.000	206	-6.130	228.629	0	3120.000	603	830	120.964	4.000	1.486	0.673	0.857
1587	1	223.000	0.000	223	223	223	814.500	830.500	814.500	830.500	2.828	814	830	1	1	1.128	1.128	0.000	1.000	1.414	223.000	223	NaN	NaN	0	223.000	814	830	135.000	1.000	1.000	1.000	1.000
1588	5	218.200	6.611	211	211	224	1021.300	831.700	1021.318	831.714	8.485	1020	830	3	3	3.833	1.661	135.000	0.873	4.243	1091.000	222	-21.043	548.593	0	1091.000	1020	830	135.000	2.121	2.308	0.433	0.769
1589	1	208.000	0.000	208	208	208	1086.500	830.500	1086.500	830.500	2.828	1086	830	1	1	1.128	1.128	0.000	1.000	1.414	208.000	208	NaN	NaN	0	208.000	1086	830	135.000	1.000	1.000	1.000	1.000
1590	1	219.000	0.000	219	219	219	583.500	831.500	583.500	831.500	2.828	583	831	1	1	1.128	1.128	0.000	1.000	1.414	219.000	219	-27.156	653.011	0	219.000	583	831	135.000	1.000	1.000	1.000	1.000
1591	1	222.000	0.000	222	222	222	587.500	831.500	587.500	831.500	2.828	587	831	1	1	1.128	1.128	0.000	1.000	1.414	222.000	222	NaN	NaN	0	222.000	587	831	135.000	1.000	1.000	1.000	1.000
1592	1	218.000	0.000	218	218	218	1085.500	832.500	1085.500	832.500	2.828	1085	832	1	1	1.128	1.128	0.000	1.000	1.414	218.000	218	NaN	-658.011	0	218.000	1085	832	135.000	1.000	1.000	1.000	1.000
1593	2	208.000	4.243	205	205	211	696.000	833.500	696.007	833.500	4.243	695	833	2	1	2.257	1.128	0.000	1.000	2.236	416.000	211	NaN	-717.860	0	416.000	695	833	153.435	1.000	2.000	0.500	1.000
1594	1	213.000	0.000	213	213	213	700.500	833.500	700.500	833.500	2.828	700	833	1	1	1.128	1.128	0.000	1.000	1.414	213.000	213	-26.781	635.011	0	213.000	700	833	135.000	1.000	1.000	1.000	1.000
1595	1	229.000	0.000	229	229	229	812.500	833.500	812.500	833.500	2.828	812	833	1	1	1.128	1.128	0.000	1.000	1.414	229.000	229	-27.770	683.012	0	229.000	812	833	135.000	1.000	1.000	1.000	1.000
1596	1	195.000	0.000	195	195	195	1155.500	833.500	1155.500	833.500	2.828	1155	833	1	1	1.128	1.128	0.000	1.000	1.414	195.000	195	-25.621	581.010	0	195.000	1155	833	135.000	1.000	1.000	1.000	1.000
1597	1	227.000	0.000	227	227	227	525.500	834.500	525.500	834.500	2.828	525	834	1	1	1.128	1.128	0.000	1.000	1.414	227.000	227	-27.649	677.011	0	227.000	525	834	135.000	1.000	1.000	1.000	1.000
1598	3	223.333	1.155	224	222	224	535.500	835.167	535.502	835.168	7.071	534	834	3	2	3.213	1.189	151.845	0.754	3.606	670.000	224	NaN	-1021.653	0	670.000	534	834	146.310	1.790	2.702	0.370	0.667
1599	186	200.892	3.847	198	195	221	1012.753	845.312	1012.742	845.302	73.397	1004	834	20	23	24.643	9.610	133.682	0.434	26.926	37366.000	200	148.419	-14821.008	0	37366.000	1006	834	121.329	12.285	2.564	0.390	0.698
1600	1	205.000	0.000	205	205	205	937.500	836.500	937.500	836.500	2.828	937	836	1	1	1.128	1.128	0.000	1.000	1.414	205.000	205	NaN	-619.011	0	205.000	937	836	135.000	1.000	1.000	1.000	1.000
1601	6	215.833	4.021	216	208	219	1074.833	838.167	1074.844	838.164	11.314	1073	836	4	4	4.749	1.609	39.690	0.589	5.657	1295.000	218	-35.232	1658.461	0	1295.000	1073	840	45.000	2.502	2.952	0.339	0.600
1602	2	221.500	0.707	221	221	222	516.000	837.500	516.002	837.500	4.243	515	837	2	1	2.257	1.128	0.000	1.000	2.236	443.000	222	-38.299	1309.182	0	443.000	515	837	153.435	1.000	2.000	0.500	1.000
1603	1	225.000	0.000	225	225	225	730.500	837.500	730.500	837.500	2.828	730	837	1	1	1.128	1.128	0.000	1.000	1.414	225.000	225	NaN	NaN	0	225.000	730	837	135.000	1.000	1.000	1.000	1.000
1604	3	186.667	2.082	185	185	189	1156.500	837.500	1156.508	837.500	6.243	1155	837	3	1	3.385	1.128	0.000	0.967	3.162	560.000	186	-28.971	773.374	0	560.000	1155	837	161.565	1.000	3.000	0.333	1.000
1605	1	222.000	0.000	222	222	222	584.500	838.500	584.500	838.500	2.828	584	838	1	1	1.128	1.128	0.000	1.000	1.414	222.000	222	NaN	-670.011	0	222.000	584	838	135.000	1.000	1.000	1.000	1.000
1606	13	202.308	4.644	200	197	213	709.808	840.577	709.809	840.568	13.899	707	839	6	3	5.952	2.781	12.958	0.846	6.325	2630.000	201	-18.672	946.331	0	2630.000	707	842	18.435	3.000	2.140	0.467	0.839
1607	1	222.000	0.000	222	222	222	942.500	840.500	942.500	840.500	2.828	942	840	1	1	1.128	1.128	0.000	1.000	1.414	222.000	222	-27.342	662.011	0	222.000	942	840	135.000	1.000	1.000	1.000	1.000
1608	2	220.500	3.536	218	218	223	1000.000	841.500	999.994	841.500	4.243	999	841	2	1	2.257	1.128	0.000	1.000	2.236	441.000	223	-33.567	1096.143	0	441.000	999	841	153.435	1.000	2.000	0.500	1.000
1609	1	222.000	0.000	222	222	222	733.500	842.500	733.500	842.500	2.828	733	842	1	1	1.128	1.128	0.000	1.000	1.414	222.000	222	NaN	-670.011	0	222.000	733	842	135.000	1.000	1.000	1.000	1.000
1610	2	220.500	2.121	219	219	222	943.500	843.000	943.500	843.003	4.828	943	842	1	2	2.257	1.128	90.000	1.000	2.236	441.000	222	NaN	-1393.498	0	441.000	943	842	116.565	1.000	2.000	0.500	1.000
1611	72	203.014	6.704	201	192	227	696.264	848.389	696.218	848.427	46.527	690	843	12	12	12.981	7.062	40.286	0.418	15.556	14617.000	201	1.212	1.606	0	14617.000	690	854	45.000	9.398	1.838	0.544	0.673
1612	3	209.333	2.517	207	207	212	954.167	843.833	954.171	843.838	5.657	953	843	2	2	2.365	1.615	135.000	1.000	2.828	628.000	209	NaN	-2343.005	0	628.000	953	843	135.000	2.000	1.464	0.683	0.857
1613	1	218.000	0.000	218	218	218	997.500	843.500	997.500	843.500	2.828	997	843	1	1	1.128	1.128	0.000	1.000	1.414	218.000	218	-27.094	650.011	0	218.000	997	843	135.000	1.000	1.000	1.000	1.000
1614	37	215.459	5.762	215	206	234	1060.770	849.986	1060.793	849.986	41.113	1054	843	12	12	12.336	3.819	46.247	0.275	16.279	7972.000	215	-9.479	463.596	0	7972.000	1054	855	47.490	6.164	3.230	0.310	0.521
1615	2	222.000	1.414	221	221	223	1074.000	843.500	1073.998	843.500	4.243	1073	843	2	1	2.257	1.128	0.000	1.000	2.236	444.000	223	NaN	-679.124	0	444.000	1073	843	153.435	1.000	2.000	0.500	1.000
1616	1	220.000	0.000	220	220	220	644.500	845.500	644.500	845.500	2.828	644	845	1	1	1.128	1.128	0.000	1.000	1.414	220.000	220	-27.218	656.011	0	220.000	644	845	135.000	1.000	1.000	1.000	1.000
1617	2	213.000	0.000	213	213	213	680.000	847.000	680.000	847.000	5.657	679	846	2	2	2.596	0.981	135.000	0.785	2.828	426.000	213	NaN	-643.011	0	426.000	679	846	135.000	1.414	2.646	0.378	0.667
1618	3	207.333	12.423	193	193	215	708.167	847.500	708.190	847.535	7.657	707	846	2	3	3.213	1.189	118.155	0.643	3.606	622.000	214	NaN	-9569.189	0	622.000	707	846	123.690	1.790	2.702	0.370	0.667
1619	67	213.776	4.482	212	206	227	720.813	851.500	720.770	851.496	55.355	711	847	21	9	19.142	4.456	158.870	0.275	22.472	14323.000	213	217.531	-22888.316	0	14323.000	711	848	159.146	6.642	4.295	0.233	0.650
1620	9	203.778	5.995	200	196	215	916.833	848.389	916.816	848.384	9.899	915	847	4	3	3.919	2.924	159.699	1.000	4.472	1834.000	204	-15.118	623.982	0	1834.000	915	847	153.435	3.000	1.340	0.746	0.857
1621	1	200.000	0.000	200	200	200	703.500	848.500	703.500	848.500	2.828	703	848	1	1	1.128	1.128	0.000	1.000	1.414	200.000	200	-25.948	596.010	0	200.000	703	848	135.000	1.000	1.000	1.000	1.000
1622	1	212.000	0.000	212	212	212	1069.500	850.500	1069.500	850.500	2.828	1069	850	1	1	1.128	1.128	0.000	1.000	1.414	212.000	212	-26.718	632.011	0	212.000	1069	850	135.000	1.000	1.000	1.000	1.000
1623	3	224.667	5.132	219	219	229	685.500	851.500	685.490	851.500	6.243	684	851	3	1	3.385	1.128	0.000	0.967	3.162	674.000	226	NaN	-869.302	0	674.000	684	851	161.565	1.000	3.000	0.333	1.000
1624	3	220.000	8.660	225	210	225	708.167	851.833	708.159	851.840	5.657	707	851	2	2	2.365	1.615	135.000	1.000	2.828	660.000	225	-17.173	502.639	0	660.000	707	851	135.000	2.000	1.464	0.683	0.857
1625	13	216.462	4.502	212	208	223	822.346	853.808	822.347	853.795	21.556	818	851	8	5	6.704	2.469	23.238	0.352	8.944	2814.000	218	185.539	-20166.678	0	2814.000	818	855	26.565	3.580	2.715	0.368	0.553
1626	1	223.000	0.000	223	223	223	879.500	851.500	879.500	851.500	2.828	879	851	1	1	1.128	1.128	0.000	1.000	1.414	223.000	223	NaN	NaN	0	223.000	879	851	135.000	1.000	1.000	1.000	1.000
1627	340	203.279	8.227	196	187	227	994.150	865.315	993.918	865.135	178.936	974	851	38	32	29.072	14.891	139.423	0.133	40.497	69115.000	201	0.609	-0.558	0	69115.000	974	853	159.775	27.168	1.952	0.512	0.466
1628	27	212.778	5.102	210	205	221	1004.759	854.463	1004.740	854.464	39.456	1000	851	10	8	7.958	4.320	151.712	0.218	10.440	5745.000	212	161.713	-14585.208	0	5745.000	1000	853	163.301	5.835	1.842	0.543	0.519
1629	3	210.667	1.155	210	210	212	816.167	853.167	816.168	853.167	5.657	815	852	2	2	2.365	1.615	45.000	1.000	2.828	632.000	210	-44.327	1792.233	0	632.000	815	854	45.000	2.000	1.464	0.683	0.857
1630	1	222.000	0.000	222	222	222	879.500	853.500	879.500	853.500	2.828	879	853	1	1	1.128	1.128	0.000	1.000	1.414	222.000	222	NaN	NaN	0	222.000	879	853	135.000	1.000	1.000	1.000	1.000
1631	1	214.000	0.000	214	214	214	1066.500	853.500	1066.500	853.500	2.828	1066	853	1	1	1.128	1.128	0.000	1.000	1.414	214.000	214	NaN	NaN	0	214.000	1066	853	135.000	1.000	1.000	1.000	1.000
1632	2	220.500	0.707	220	220	221	686.000	855.500	685.998	855.500	4.243	685	855	2	1	2.257	1.128	0.000	1.000	2.236	441.000	221	NaN	-1343.186	0	441.000	685	855	153.435	1.000	2.000	0.500	1.000
1633	3	207.000	2.646	205	205	210	807.833	855.833	807.829	855.839	5.657	807	855	2	2	2.365	1.615	45.000	1.000	2.828	621.000	206	-38.438	1473.790	0	621.000	807	857	45.000	2.000	1.464	0.683	0.857
1634	13	201.385	4.629	204	196	213	909.885	856.885	909.895	856.879	11.899	908	855	4	4	4.380	3.779	135.000	1.000	5.000	2618.000	200	-23.156	983.659	0	2618.000	908	855	126.870	4.000	1.159	0.863	0.897
1635	1	185.000	0.000	185	185	185	913.500	855.500	913.500	855.500	2.828	913	855	1	1	1.128	1.128	0.000	1.000	1.414	185.000	185	NaN	NaN	0	185.000	913	855	135.000	1.000	1.000	1.000	1.000
1636	1	221.000	0.000	221	221	221	999.500	855.500	999.500	855.500	2.828	999	855	1	1	1.128	1.128	0.000	1.000	1.414	221.000	221	NaN	-667.011	0	221.000	999	855	135.000	1.000	1.000	1.000	1.000
1637	1	211.000	0.000	211	211	211	578.500	856.500	578.500	856.500	2.828	578	856	1	1	1.128	1.128	0.000	1.000	1.414	211.000	211	-26.654	629.011	0	211.000	578	856	135.000	1.000	1.000	1.000	1.000
1638	1	218.000	0.000	218	218	218	680.500	856.500	680.500	856.500	2.828	680	856	1	1	1.128	1.128	0.000	1.000	1.414	218.000	218	NaN	-658.011	0	218.000	680	856	135.000	1.000	1.000	1.000	1.000
1639	23	214.696	5.740	209	208	226	1059.674	859.630	1059.656	859.628	29.799	1055	856	9	6	7.645	3.831	162.099	0.325	10.296	4938.000	213	0.707	-0.753	0	4938.000	1055	856	150.945	5.775	1.996	0.501	0.548
1640	2	216.000	2.828	214	214	218	1063.000	856.500	1063.005	856.500	4.243	1062	856	2	1	2.257	1.128	0.000	1.000	2.236	432.000	218	NaN	-689.657	0	432.000	1062	856	153.435	1.000	2.000	0.500	1.000
1641	1	203.000	0.000	203	203	203	804.500	857.500	804.500	857.500	2.828	804	857	1	1	1.128	1.128	0.000	1.000	1.414	203.000	203	NaN	-613.011	0	203.000	804	857	135.000	1.000	1.000	1.000	1.000
1642	1	206.000	0.000	206	206	206	1000.500	857.500	1000.500	857.500	2.828	1000	857	1	1	1.128	1.128	0.000	1.000	1.414	206.000	206	NaN	NaN	0	206.000	1000	857	135.000	1.000	1.000	1.000	1.000
1643	1	204.000	0.000	204	204	204	1128.500	858.500	1128.500	858.500	2.828	1128	858	1	1	1.128	1.128	0.000	1.000	1.414	204.000	204	NaN	NaN	0	204.000	1128	858	135.000	1.000	1.000	1.000	1.000
1644	2	209.000	5.657	205	205	213	808.000	859.500	807.990	859.500	4.243	807	859	2	1	2.257	1.128	0.000	1.000	2.236	418.000	213	-26.878	800.120	0	418.000	807	859	153.435	1.000	2.000	0.500	1.000
1645	177	203.825	7.039	198	189	232	959.573	871.003	959.628	870.946	127.581	942	859	33	20	22.017	10.236	29.107	0.137	36.249	36077.000	202	15.636	-605.587	0	36077.000	942	875	24.444	16.999	2.151	0.465	0.435
1646	2	203.500	4.950	200	200	207	1008.500	860.000	1008.500	859.991	4.828	1008	859	1	2	2.257	1.128	90.000	1.000	2.236	407.000	207	0.000	-2.000	0	407.000	1008	859	116.565	1.000	2.000	0.500	1.000
1647	2	220.500	12.021	212	212	229	770.000	860.500	770.020	860.500	4.243	769	860	2	1	2.257	1.128	0.000	1.000	2.236	441.000	229	-13.394	320.753	0	441.000	769	860	153.435	1.000	2.000	0.500	1.000
1648	2	204.000	0.000	204	204	204	900.000	860.500	900.000	860.500	4.243	899	860	2	1	2.257	1.128	0.000	1.000	2.236	408.000	204	-37.063	1219.021	0	408.000	899	860	153.435	1.000	2.000	0.500	1.000
1649	9	207.111	5.840	198	198	215	1120.278	861.944	1120.286	861.954	11.071	1118	861	5	2	5.229	2.191	4.731	0.923	5.385	1864.000	208	65.893	-4408.548	0	1864.000	1118	863	21.801	2.000	2.386	0.419	0.947
1650	1	212.000	0.000	212	212	212	808.500	862.500	808.500	862.500	2.828	808	862	1	1	1.128	1.128	0.000	1.000	1.414	212.000	212	NaN	-640.011	0	212.000	808	862	135.000	1.000	1.000	1.000	1.000
1651	2	213.000	5.657	209	209	217	1064.500	863.000	1064.500	862.990	4.828	1064	862	1	2	2.257	1.128	90.000	1.000	2.236	426.000	217	0.000	-2.000	0	426.000	1064	862	116.565	1.000	2.000	0.500	1.000
1652	1	211.000	0.000	211	211	211	879.500	863.500	879.500	863.500	2.828	879	863	1	1	1.128	1.128	0.000	1.000	1.414	211.000	211	NaN	-637.011	0	211.000	879	863	135.000	1.000	1.000	1.000	1.000
1653	17	197.529	3.538	195	194	206	1015.971	865.971	1015.964	865.989	18.142	1013	863	6	6	7.914	2.735	49.092	0.649	8.485	3358.000	196	-27.628	1712.431	0	3358.000	1013	869	45.000	3.808	2.893	0.346	0.708
1654	1	198.000	0.000	198	198	198	1051.500	863.500	1051.500	863.500	2.828	1051	863	1	1	1.128	1.128	0.000	1.000	1.414	198.000	198	NaN	-598.010	0	198.000	1051	863	135.000	1.000	1.000	1.000	1.000
1655	18	215.500	6.280	210	205	225	1066.500	868.500	1066.517	868.525	20.971	1064	865	5	8	8.253	2.777	120.537	0.514	8.944	3879.000	218	NaN	-5300.214	0	3879.000	1064	865	116.565	3.774	2.972	0.336	0.679
1656	1	207.000	0.000	207	207	207	985.500	866.500	985.500	866.500	2.828	985	866	1	1	1.128	1.128	0.000	1.000	1.414	207.000	207	NaN	-625.011	0	207.000	985	866	135.000	1.000	1.000	1.000	1.000
1657	3	202.333	1.155	203	201	203	1020.500	867.167	1020.496	867.170	7.071	1019	866	3	2	3.213	1.189	28.155	0.754	3.606	607.000	203	-42.962	1695.570	0	607.000	1019	868	33.690	1.790	2.702	0.370	0.667
1658	5	197.000	1.581	195	195	199	1052.900	868.500	1052.899	868.499	11.657	1052	866	2	5	5.078	1.254	107.143	0.462	5.385	985.000	197	-52.572	2609.935	0	985.000	1052	866	111.801	1.900	4.051	0.247	0.667
1659	78	196.308	4.277	196	186	208	976.923	872.923	976.915	872.912	43.113	971	867	12	11	11.182	8.882	144.717	0.527	13.892	15312.000	196	32.761	-2369.934	0	15312.000	971	871	149.744	10.853	1.259	0.794	0.757
1660	20	213.450	3.546	216	208	220	1074.050	870.750	1074.045	870.752	24.385	1070	868	8	5	7.140	3.566	10.826	0.423	8.602	4269.000	214	-35.143	1455.087	0	4269.000	1070	873	35.538	4.335	2.002	0.499	0.645
1661	1	211.000	0.000	211	211	211	830.500	869.500	830.500	869.500	2.828	830	869	1	1	1.128	1.128	0.000	1.000	1.414	211.000	211	-26.654	629.011	0	211.000	830	869	135.000	1.000	1.000	1.000	1.000
1662	1	204.000	0.000	204	204	204	873.500	869.500	873.500	869.500	2.828	873	869	1	1	1.128	1.128	0.000	1.000	1.414	204.000	204	NaN	NaN	0	204.000	873	869	135.000	1.000	1.000	1.000	1.000
1663	1	195.000	0.000	195	195	195	945.500	869.500	945.500	869.500	2.828	945	869	1	1	1.128	1.128	0.000	1.000	1.414	195.000	195	NaN	NaN	0	195.000	945	869	135.000	1.000	1.000	1.000	1.000
1664	8	214.625	4.955	216	209	222	1062.625	871.000	1062.620	871.013	13.314	1061	869	3	4	3.868	2.634	105.172	0.567	5.000	1717.000	216	-23.085	1059.668	0	1717.000	1061	869	126.870	3.000	1.468	0.681	0.696
1665	20	207.850	2.519	207	204	212	870.150	872.850	870.150	872.856	16.728	867	870	6	5	6.137	4.149	24.767	0.898	6.708	4157.000	207	0.175	-1.047	0	4157.000	867	874	26.565	4.921	1.479	0.676	0.833
1666	2	204.500	0.707	204	204	205	934.000	871.000	933.999	871.001	5.657	933	870	2	2	2.596	0.981	45.000	0.785	2.828	409.000	205	0.000	-2.000	0	409.000	933	872	45.000	1.414	2.646	0.378	0.667
1667	1	204.000	0.000	204	204	204	883.500	871.500	883.500	871.500	2.828	883	871	1	1	1.128	1.128	0.000	1.000	1.414	204.000	204	NaN	NaN	0	204.000	883	871	135.000	1.000	1.000	1.000	1.000
1668	81	209.556	5.899	208	195	225	1018.216	877.500	1018.179	877.534	76.912	1004	872	24	10	18.589	5.548	11.887	0.172	26.000	16974.000	209	0.041	0.100	0	16974.000	1004	882	22.620	9.472	3.351	0.298	0.475
1669	1	188.000	0.000	188	188	188	1046.500	872.500	1046.500	872.500	2.828	1046	872	1	1	1.128	1.128	0.000	1.000	1.414	188.000	188	NaN	NaN	0	188.000	1046	872	135.000	1.000	1.000	1.000	1.000
1670	8	215.375	3.739	211	211	221	918.375	874.625	918.379	874.624	11.899	916	873	4	4	4.670	2.181	135.000	0.710	5.657	1723.000	216	0.038	-1.340	0	1723.000	916	873	135.000	2.828	2.141	0.467	0.727
1671	1	217.000	0.000	217	217	217	931.500	873.500	931.500	873.500	2.828	931	873	1	1	1.128	1.128	0.000	1.000	1.414	217.000	217	-27.031	647.011	0	217.000	931	873	135.000	1.000	1.000	1.000	1.000
1672	2	221.500	0.707	221	221	222	934.000	875.000	934.000	875.000	5.657	933	874	2	2	2.596	0.981	45.000	0.785	2.828	443.000	222	0.000	-2.001	0	443.000	933	876	45.000	1.414	2.646	0.378	0.667
1673	5	208.400	5.367	203	203	215	1010.100	876.100	1010.101	876.092	9.657	1009	874	2	4	4.076	1.562	69.006	0.674	4.472	1042.000	207	-24.632	971.512	0	1042.000	1009	878	63.435	2.000	2.610	0.383	0.769
1674	1	220.000	0.000	220	220	220	931.500	875.500	931.500	875.500	2.828	931	875	1	1	1.128	1.128	0.000	1.000	1.414	220.000	220	-27.218	656.011	0	220.000	931	875	135.000	1.000	1.000	1.000	1.000
1675	1	220.000	0.000	220	220	220	936.500	875.500	936.500	875.500	2.828	936	875	1	1	1.128	1.128	0.000	1.000	1.414	220.000	220	NaN	-664.011	0	220.000	936	875	135.000	1.000	1.000	1.000	1.000
1676	5	196.800	2.049	195	195	199	986.500	876.500	986.497	876.496	8.485	985	875	3	3	3.732	1.706	148.283	0.873	4.243	984.000	196	NaN	-1699.504	0	984.000	985	875	135.000	2.239	2.188	0.457	0.714
1677	2	195.000	1.414	194	194	196	992.500	876.000	992.500	875.998	4.828	992	875	1	2	2.257	1.128	90.000	1.000	2.236	390.000	196	-35.683	1141.444	0	390.000	992	875	116.565	1.000	2.000	0.500	1.000
1678	1	222.000	0.000	222	222	222	941.500	876.500	941.500	876.500	2.828	941	876	1	1	1.128	1.128	0.000	1.000	1.414	222.000	222	NaN	NaN	0	222.000	941	876	135.000	1.000	1.000	1.000	1.000
1679	1	224.000	0.000	224	224	224	908.500	877.500	908.500	877.500	2.828	908	877	1	1	1.128	1.128	0.000	1.000	1.414	224.000	224	-27.465	668.011	0	224.000	908	877	135.000	1.000	1.000	1.000	1.000
1680	1	221.000	0.000	221	221	221	939.500	877.500	939.500	877.500	2.828	939	877	1	1	1.128	1.128	0.000	1.000	1.414	221.000	221	NaN	-667.011	0	221.000	939	877	135.000	1.000	1.000	1.000	1.000
1681	2	219.500	0.707	219	219	220	914.000	878.500	914.002	878.500	4.243	913	878	2	1	2.257	1.128	0.000	1.000	2.236	439.000	220	0.000	-2.000	0	439.000	913	878	153.435	1.000	2.000	0.500	1.000
1682	1	219.000	0.000	219	219	219	917.500	878.500	917.500	878.500	2.828	917	878	1	1	1.128	1.128	0.000	1.000	1.414	219.000	219	-27.156	653.011	0	219.000	917	878	135.000	1.000	1.000	1.000	1.000
1683	1	196.000	0.000	196	196	196	989.500	878.500	989.500	878.500	2.828	989	878	1	1	1.128	1.128	0.000	1.000	1.414	196.000	196	NaN	-592.010	0	196.000	989	878	135.000	1.000	1.000	1.000	1.000
1684	1	206.000	0.000	206	206	206	954.500	879.500	954.500	879.500	2.828	954	879	1	1	1.128	1.128	0.000	1.000	1.414	206.000	206	-26.336	614.011	0	206.000	954	879	135.000	1.000	1.000	1.000	1.000
1685	4	212.500	4.655	208	208	219	912.500	880.750	912.505	880.758	7.071	911	880	3	2	2.734	1.863	0.000	1.000	3.162	850.000	212	NaN	-2341.052	0	850.000	911	880	161.565	2.000	1.468	0.681	0.800
1686	1	207.000	0.000	207	207	207	1002.500	881.500	1002.500	881.500	2.828	1002	881	1	1	1.128	1.128	0.000	1.000	1.414	207.000	207	-26.400	617.011	0	207.000	1002	881	135.000	1.000	1.000	1.000	1.000
