# Supplementary material for: An artificial-vision- and statistical-learning-based method for studying the biodegradation of type I collagen scaffolds in bone regeneration systems
Source: PeerJ. 2019 Jul 5;7:e7233. doi: 10.7717/peerj.7233 (PMC6613533; doi:10.7717/peerj.7233)
Supplement: Dataset S1 — 1. Description of the folder that has been sent with all the details of the files.2. Comparison between random forest and thresholding. 3. Hyperparameters of the experiment.4. Random Forest validation measurements: Precision, Recall, Confusion Matrix.5. Files to reproduce the experiment (classif and comp folders), including raw data. [file peerj-07-7233-s001.zip › random_forest/comp/CCO500_thresh-manual_size10-inf.csv]

	Label	Area	Mean	StdDev	Mode	Min	Max	X	Y	XM	YM	Perim.	BX	BY	Width	Height	Major	Minor	Angle	Circ.	Feret	IntDen	Median	%Area	RawIntDen	Slice	FeretX	FeretY	FeretAngle	MinFeret	AR	Round	Solidity
1	DUP_CCO500.tif	73	211.301	2.408	213	201	213	1353.240	50.130	1353.248	50.124	40.284	1347	44	13	11	15.357	6.052	33.890	0.565	16.401	15425.000	212	0	15425.000	1	1347	55	37.569	8.429	2.537	0.394	0.745
2	DUP_CCO500.tif	13	209.538	5.285	213	196	213	1336.423	55.115	1336.429	55.106	12.728	1334	53	5	4	4.964	3.334	6.579	1.000	5.385	2724.000	212	0	2724.000	1	1334	54	158.199	4.000	1.489	0.672	0.788
3	DUP_CCO500.tif	25	192.400	16.240	209	166	212	342.460	110.100	342.477	110.097	19.314	339	107	6	6	6.084	5.232	40.526	0.842	7.810	4810.000	193	0	4810.000	1	340	113	50.194	6.000	1.163	0.860	0.794
4	DUP_CCO500.tif	363252	201.105	8.591	205	165	213	856.082	552.031	854.571	552.956	17719.664	174	166	1186	733	846.016	546.688	6.555	0.015	1188.064	73051912.000	203	0	73051912.000	1	174	580	176.622	728.559	1.548	0.646	0.565
5	DUP_CCO500.tif	18	196.389	14.143	203	169	213	513.556	271.111	513.558	271.086	19.556	510	268	7	6	5.352	4.282	156.109	0.591	8.062	3535.000	203	0	3535.000	1	510	269	150.255	6.000	1.250	0.800	0.493
6	DUP_CCO500.tif	21	191.762	15.284	208	170	213	550.548	281.690	550.575	281.690	16.728	548	279	6	5	6.265	4.268	157.563	0.943	7.211	4027.000	191	0	4027.000	1	548	279	146.310	4.921	1.468	0.681	0.857
7	DUP_CCO500.tif	48	200.167	9.150	212	180	213	504.604	294.375	504.587	294.358	28.385	500	290	8	10	9.345	6.540	69.686	0.749	11.180	9608.000	202	0	9608.000	1	503	300	63.435	8.000	1.429	0.700	0.821
8	DUP_CCO500.tif	32	199.094	10.840	200	175	213	485.344	296.812	485.347	296.817	23.556	482	293	7	7	8.528	4.778	137.170	0.725	9.899	6371.000	200	0	6371.000	1	482	293	135.000	6.007	1.785	0.560	0.790
9	DUP_CCO500.tif	32	195.000	14.051	211	166	213	379.625	300.062	379.630	300.123	33.799	375	295	8	12	8.450	4.822	101.353	0.352	13.000	6240.000	196	0	6240.000	1	376	295	112.620	8.000	1.753	0.571	0.427
10	DUP_CCO500.tif	11	201.091	8.264	197	188	213	421.955	331.864	421.942	331.846	13.314	419	330	5	4	5.244	2.671	148.283	0.780	5.831	2212.000	198	0	2212.000	1	419	331	149.036	3.580	1.964	0.509	0.710
11	DUP_CCO500.tif	36	198.250	12.450	207	169	213	369.028	342.694	369.024	342.614	39.456	366	336	7	12	9.590	4.779	93.698	0.291	12.369	7137.000	202	0	7137.000	1	367	348	75.964	6.871	2.007	0.498	0.562
12	DUP_CCO500.tif	39	200.308	10.892	212	177	213	362.167	353.269	362.163	353.262	34.284	358	347	8	12	9.604	5.171	77.683	0.417	12.649	7812.000	205	0	7812.000	1	359	359	71.565	7.520	1.857	0.538	0.591
13	DUP_CCO500.tif	14	205.571	5.585	199	193	213	629.929	356.571	629.935	356.545	17.657	629	353	2	8	8.255	2.159	86.713	0.564	8.246	2878.000	206	0	2878.000	1	629	361	75.964	2.000	3.823	0.262	0.933
14	DUP_CCO500.tif	46	196.130	12.539	184	170	213	356.239	364.630	356.256	364.632	32.042	351	359	11	10	13.036	4.493	139.386	0.563	13.038	9022.000	198	0	9022.000	1	351	361	147.529	5.750	2.901	0.345	0.708
15	DUP_CCO500.tif	37	192.865	12.286	180	171	213	368.122	364.851	368.147	364.854	25.556	364	362	9	6	9.802	4.806	179.434	0.712	9.849	7136.000	193	0	7136.000	1	364	362	156.038	6.000	2.040	0.490	0.813
16	DUP_CCO500.tif	1428	201.674	9.066	213	166	213	353.754	402.163	353.459	401.858	597.352	312	366	83	80	60.952	29.830	132.448	0.050	105.551	287991.000	202	0	287991.000	1	316	366	138.457	60.501	2.043	0.489	0.329
17	DUP_CCO500.tif	14	193.714	15.117	213	168	213	984.857	374.643	984.872	374.653	13.899	982	373	5	4	4.873	3.658	172.427	0.911	5.385	2712.000	194	0	2712.000	1	982	374	158.199	4.000	1.332	0.751	0.848
18	DUP_CCO500.tif	54	202.056	9.490	208	172	213	660.037	380.870	660.015	380.811	33.799	655	376	9	11	12.129	5.669	122.096	0.594	13.038	10911.000	206	0	10911.000	1	656	376	122.471	7.908	2.140	0.467	0.715
19	DUP_CCO500.tif	22	198.864	10.011	200	182	213	542.091	380.500	542.127	380.506	22.142	540	378	6	6	6.511	4.302	53.795	0.564	8.485	4375.000	200	0	4375.000	1	540	384	45.000	5.657	1.514	0.661	0.800
20	DUP_CCO500.tif	24	192.750	14.223	189	167	213	989.250	382.208	989.224	382.217	19.556	985	380	8	4	7.890	3.873	5.066	0.789	8.246	4626.000	197	0	4626.000	1	985	383	14.036	4.000	2.037	0.491	0.842
21	DUP_CCO500.tif	28	204.571	7.862	211	190	213	683.464	389.536	683.438	389.545	26.142	678	387	11	5	11.367	3.136	20.241	0.515	12.083	5728.000	208	0	5728.000	1	678	392	24.444	4.318	3.624	0.276	0.778
22	DUP_CCO500.tif	34	203.382	8.609	203	176	213	877.824	390.706	877.810	390.727	30.627	873	387	9	8	7.968	5.433	145.829	0.455	9.487	6915.000	205	0	6915.000	1	873	390	161.565	7.034	1.467	0.682	0.636
23	DUP_CCO500.tif	99	205.475	9.584	213	171	213	818.136	403.146	818.175	403.139	85.983	811	393	15	17	13.141	9.592	117.936	0.168	19.416	20342.000	209	0	20342.000	1	814	393	124.509	14.702	1.370	0.730	0.520
24	DUP_CCO500.tif	16	206.500	6.723	209	192	213	809.188	398.750	809.178	398.754	18.971	807	395	4	7	5.800	3.512	96.635	0.559	7.280	3304.000	209	0	3304.000	1	807	395	105.945	4.000	1.652	0.606	0.681
25	DUP_CCO500.tif	25	203.080	8.544	210	181	213	307.460	400.660	307.474	400.674	29.456	303	396	9	9	10.260	3.102	46.085	0.362	12.728	5077.000	206	0	5077.000	1	303	405	45.000	5.283	3.307	0.302	0.556
26	DUP_CCO500.tif	44	209.477	3.825	213	196	213	774.455	402.682	774.449	402.698	39.698	770	398	8	10	8.717	6.427	76.899	0.351	11.662	9217.000	211	0	9217.000	1	770	408	59.036	8.000	1.356	0.737	0.615
27	DUP_CCO500.tif	11	196.364	13.691	193	176	213	837.591	399.318	837.604	399.330	12.485	835	398	5	3	4.982	2.811	13.283	0.887	5.385	2160.000	193	0	2160.000	1	835	400	21.801	3.000	1.772	0.564	0.846
28	DUP_CCO500.tif	10	200.800	11.574	178	178	213	644.300	403.000	644.301	403.013	10.485	643	401	3	4	4.111	3.097	90.000	1.000	4.472	2008.000	203	0	2008.000	1	643	401	116.565	3.000	1.327	0.753	0.909
29	DUP_CCO500.tif	107	202.935	7.350	212	185	213	260.687	409.547	260.690	409.561	55.941	255	402	14	16	15.036	9.061	70.294	0.430	19.416	21714.000	204	0	21714.000	1	257	418	55.491	11.634	1.660	0.603	0.684
30	DUP_CCO500.tif	12	207.417	4.699	202	198	213	879.083	404.167	879.074	404.163	17.556	876	402	6	4	6.205	2.462	165.705	0.489	6.708	2489.000	209	0	2489.000	1	876	403	153.435	3.397	2.520	0.397	0.615
31	DUP_CCO500.tif	12	197.833	9.428	186	186	211	868.750	405.333	868.764	405.321	13.314	867	403	4	5	5.361	2.850	121.845	0.851	5.831	2374.000	197	0	2374.000	1	867	403	120.964	3.536	1.881	0.532	0.800
32	DUP_CCO500.tif	15	194.533	15.661	206	170	213	835.500	406.633	835.486	406.633	14.142	833	404	5	5	5.271	3.623	142.466	0.942	5.831	2918.000	203	0	2918.000	1	834	404	120.964	4.243	1.455	0.687	0.769
33	DUP_CCO500.tif	94	197.702	10.929	212	176	213	274.383	410.681	274.374	410.691	45.698	268	405	12	11	11.685	10.242	171.301	0.566	13.454	18584.000	200	0	18584.000	1	268	414	41.987	11.000	1.141	0.876	0.825
34	DUP_CCO500.tif	34	197.676	13.548	208	168	213	427.588	409.971	427.603	409.984	23.556	425	406	6	8	8.087	5.353	90.367	0.770	8.944	6721.000	203	0	6721.000	1	426	406	116.565	6.000	1.511	0.662	0.800
35	DUP_CCO500.tif	12	191.250	16.674	171	169	211	791.000	408.000	790.996	407.995	11.314	789	406	4	4	3.909	3.909	0.000	1.000	4.472	2295.000	198	0	2295.000	1	790	406	116.565	4.000	1.000	1.000	0.857
36	DUP_CCO500.tif	1958	208.250	5.169	213	185	213	344.587	461.696	344.693	461.736	551.553	305	407	87	105	59.206	42.107	145.521	0.081	112.361	407754.000	210	0	407754.000	1	328	407	110.854	74.265	1.406	0.711	0.341
37	DUP_CCO500.tif	45	204.578	7.806	205	176	213	656.744	415.211	656.755	415.243	26.142	653	410	7	9	9.314	6.152	69.869	0.827	10.296	9206.000	206	0	9206.000	1	653	419	60.945	6.711	1.514	0.661	0.891
38	DUP_CCO500.tif	35	207.086	6.251	213	186	213	804.329	413.100	804.305	413.107	40.870	799	410	11	10	7.811	5.705	23.771	0.263	11.705	7248.000	208	0	7248.000	1	799	414	19.983	9.329	1.369	0.730	0.493
39	DUP_CCO500.tif	36	196.861	11.038	186	172	213	385.472	417.194	385.469	417.207	30.627	382	411	6	12	11.862	3.864	77.360	0.482	12.649	7087.000	198	0	7087.000	1	383	423	71.565	5.338	3.070	0.326	0.699
40	DUP_CCO500.tif	141	208.723	4.741	213	191	213	791.599	420.968	791.589	420.948	93.054	782	412	18	22	15.586	11.518	103.872	0.205	23.259	29430.000	210	0	29430.000	1	784	413	115.463	15.900	1.353	0.739	0.545
41	DUP_CCO500.tif	815	197.944	10.219	204	166	213	249.287	436.337	249.255	436.385	291.505	225	414	51	49	33.816	30.686	5.184	0.121	51.245	161324.000	199	0	161324.000	1	225	435	174.401	42.316	1.102	0.907	0.503
42	DUP_CCO500.tif	16	191.125	15.735	170	169	213	854.625	416.500	854.602	416.528	14.142	852	414	5	5	5.439	3.745	52.438	1.000	5.831	3058.000	195	0	3058.000	1	852	418	30.964	4.243	1.452	0.689	0.821
43	DUP_CCO500.tif	22	195.636	15.277	212	165	213	836.545	420.409	836.518	420.444	19.556	834	417	5	7	6.697	4.183	58.827	0.723	8.062	4304.000	200	0	4304.000	1	834	424	60.255	5.000	1.601	0.625	0.759
44	DUP_CCO500.tif	25	203.160	11.611	212	171	213	631.940	420.980	631.868	420.948	23.556	628	418	8	6	7.952	4.003	157.200	0.566	9.434	5079.000	208	0	5079.000	1	628	418	147.995	5.949	1.987	0.503	0.685
45	DUP_CCO500.tif	206	205.330	6.129	210	185	213	420.626	454.117	420.607	454.212	193.238	414	420	15	76	39.528	6.636	91.631	0.069	76.164	42298.000	207	0	42298.000	1	417	496	86.236	13.865	5.957	0.168	0.244
46	DUP_CCO500.tif	16	203.500	7.294	210	189	211	824.688	422.875	824.679	422.892	16.728	823	420	4	6	6.143	3.316	88.068	0.719	6.708	3256.000	205	0	3256.000	1	823	426	63.435	4.000	1.852	0.540	0.780
47	DUP_CCO500.tif	21	209.476	5.095	213	194	213	759.071	426.881	759.068	426.873	21.799	756	423	6	7	7.108	3.762	124.834	0.555	8.602	4399.000	212	0	4399.000	1	756	423	125.538	4.950	1.890	0.529	0.689
48	DUP_CCO500.tif	12	209.167	2.791	209	204	213	596.833	427.083	596.819	427.083	17.556	593	425	7	4	6.089	2.509	12.497	0.489	7.616	2510.000	210	0	2510.000	1	593	429	23.199	3.736	2.427	0.412	0.615
49	DUP_CCO500.tif	17	198.059	10.274	191	183	213	809.971	428.559	809.986	428.549	17.314	808	425	4	7	7.205	3.004	68.205	0.713	7.616	3367.000	195	0	3367.000	1	808	432	66.801	3.797	2.398	0.417	0.791
50	DUP_CCO500.tif	12	201.750	7.829	192	190	211	803.583	430.333	803.555	430.348	16.142	801	427	5	6	7.281	2.099	47.845	0.579	7.810	2421.000	204	0	2421.000	1	801	433	50.194	2.828	3.469	0.288	0.686
51	DUP_CCO500.tif	101	207.396	6.944	213	182	213	736.213	433.579	736.199	433.547	76.326	727	428	19	13	14.734	8.728	2.424	0.218	19.416	20947.000	210	0	20947.000	1	727	437	11.889	13.000	1.688	0.592	0.519
52	DUP_CCO500.tif	16	199.625	12.049	212	175	212	857.125	431.375	857.118	431.372	15.899	855	428	4	6	5.908	3.448	61.535	0.795	6.708	3194.000	204	0	3194.000	1	855	434	63.435	4.000	1.713	0.584	0.821
53	DUP_CCO500.tif	17	204.941	8.081	209	188	213	821.382	431.265	821.373	431.264	14.728	819	429	5	5	5.005	4.324	122.492	0.985	5.831	3484.000	209	0	3484.000	1	819	429	120.964	5.000	1.157	0.864	0.829
54	DUP_CCO500.tif	10	204.700	7.861	212	193	213	882.000	430.500	882.000	430.504	10.485	880	429	4	3	4.444	2.865	26.565	1.000	5.000	2047.000	208	0	2047.000	1	880	432	36.870	3.000	1.551	0.645	0.909
55	DUP_CCO500.tif	13	192.538	12.765	174	174	211	325.192	431.269	325.178	431.282	14.485	322	430	6	3	5.808	2.850	4.858	0.779	6.325	2503.000	197	0	2503.000	1	322	432	18.435	3.000	2.038	0.491	0.839
56	DUP_CCO500.tif	29	204.690	7.815	201	177	213	769.259	433.879	769.231	433.914	28.042	765	430	8	8	7.293	5.063	51.433	0.463	8.944	5936.000	205	0	5936.000	1	768	438	63.435	7.810	1.441	0.694	0.617
57	DUP_CCO500.tif	30	202.933	8.566	208	184	213	761.700	437.000	761.727	437.002	34.385	758	431	6	13	8.883	4.300	96.835	0.319	13.153	6088.000	206	0	6088.000	1	762	431	98.746	6.000	2.066	0.484	0.517
58	DUP_CCO500.tif	27	208.370	4.482	211	198	213	785.130	437.463	785.134	437.471	30.042	780	434	10	6	7.280	4.722	2.566	0.376	10.198	5626.000	210	0	5626.000	1	780	440	11.310	6.000	1.541	0.649	0.621
59	DUP_CCO500.tif	13	203.923	6.751	194	194	213	862.885	435.269	862.899	435.260	14.485	860	434	6	3	6.539	2.531	11.995	0.779	6.708	2651.000	205	0	2651.000	1	860	437	26.565	3.000	2.583	0.387	0.839
60	DUP_CCO500.tif	59	205.864	6.852	213	183	213	876.517	443.415	876.523	443.438	57.598	872	435	8	16	12.840	5.850	71.489	0.223	16.763	12146.000	208	0	12146.000	1	874	451	72.646	7.894	2.195	0.456	0.578
61	DUP_CCO500.tif	10	208.200	3.910	208	199	213	596.400	437.700	596.407	437.698	14.485	593	436	6	3	6.287	2.025	21.181	0.599	6.708	2082.000	209	0	2082.000	1	593	439	26.565	2.685	3.105	0.322	0.769
62	DUP_CCO500.tif	58	205.500	7.054	210	180	213	744.293	442.172	744.306	442.180	37.113	741	436	9	13	10.646	6.937	80.668	0.529	13.153	11919.000	209	0	11919.000	1	742	436	98.746	9.000	1.535	0.652	0.699
63	DUP_CCO500.tif	10	199.500	12.651	198	175	213	825.700	438.500	825.706	438.510	10.485	824	437	4	3	3.966	3.210	0.000	1.000	4.472	1995.000	203	0	1995.000	1	824	437	153.435	3.000	1.236	0.809	0.909
64	DUP_CCO500.tif	56	198.750	11.512	211	170	213	729.536	447.464	729.559	447.480	42.284	725	439	10	14	13.129	5.431	117.501	0.394	15.652	11130.000	200	0	11130.000	1	727	439	116.565	7.357	2.418	0.414	0.629
65	DUP_CCO500.tif	34	205.412	6.854	212	186	213	794.500	444.382	794.486	444.412	34.627	790	439	8	12	9.969	4.343	67.140	0.356	13.416	6984.000	207	0	6984.000	1	792	451	63.435	6.579	2.295	0.436	0.596
66	DUP_CCO500.tif	12	211.667	1.557	213	208	213	716.583	442.750	716.582	442.748	17.556	714	440	6	6	6.684	2.286	139.563	0.489	7.810	2540.000	212	0	2540.000	1	715	440	129.806	3.536	2.924	0.342	0.615
67	DUP_CCO500.tif	11	202.818	11.712	212	181	213	844.318	442.136	844.349	442.136	15.314	842	440	6	4	5.265	2.660	170.538	0.589	6.325	2231.000	207	0	2231.000	1	842	441	161.565	4.000	1.979	0.505	0.647
68	DUP_CCO500.tif	17	197.294	13.284	192	172	213	238.088	446.147	238.078	446.132	15.071	236	444	4	5	5.037	4.298	120.964	0.941	6.403	3354.000	197	0	3354.000	1	236	444	128.660	4.000	1.172	0.853	0.919
69	DUP_CCO500.tif	10	193.300	7.973	180	180	204	829.500	447.000	829.496	446.988	10.485	828	445	3	4	4.444	2.865	63.435	1.000	5.000	1933.000	196	0	1933.000	1	828	449	53.130	3.000	1.551	0.645	0.909
70	DUP_CCO500.tif	13	201.231	12.630	213	182	213	847.038	449.038	847.037	449.022	13.899	845	447	4	5	4.903	3.376	113.303	0.846	5.831	2616.000	209	0	2616.000	1	845	447	120.964	4.000	1.453	0.688	0.812
71	DUP_CCO500.tif	29	198.483	11.605	208	177	213	262.362	450.259	262.384	450.223	22.142	258	448	9	5	7.369	5.011	171.368	0.743	9.220	5756.000	200	0	5756.000	1	258	448	167.471	5.000	1.471	0.680	0.829
72	DUP_CCO500.tif	75	205.853	7.160	209	180	213	743.313	454.167	743.281	454.136	64.083	736	448	14	13	13.278	7.192	142.334	0.229	17.804	15439.000	208	0	15439.000	1	736	449	141.843	11.377	1.846	0.542	0.542
73	DUP_CCO500.tif	28	202.643	6.967	205	189	212	232.857	453.429	232.821	453.409	32.385	228	449	10	8	10.137	3.517	159.298	0.335	12.042	5674.000	205	0	5674.000	1	229	449	138.366	5.816	2.882	0.347	0.528
74	DUP_CCO500.tif	20	191.550	16.272	209	165	213	840.200	454.400	840.172	454.405	16.728	837	452	6	5	5.492	4.637	148.283	0.898	6.708	3831.000	198	0	3831.000	1	837	453	153.435	5.000	1.184	0.844	0.769
75	DUP_CCO500.tif	14	199.143	9.248	194	181	211	855.143	453.714	855.123	453.716	15.899	852	452	7	3	7.026	2.537	172.090	0.696	7.280	2788.000	201	0	2788.000	1	852	452	164.055	3.000	2.769	0.361	0.800
76	DUP_CCO500.tif	33	202.576	8.714	199	180	213	771.288	456.773	771.299	456.785	30.627	766	453	10	8	9.142	4.596	147.241	0.442	10.440	6685.000	204	0	6685.000	1	766	455	163.301	6.346	1.989	0.503	0.629
77	DUP_CCO500.tif	262	200.748	7.268	201	175	213	277.557	466.695	277.549	466.717	90.326	267	454	22	23	20.995	15.889	60.506	0.404	29.206	52596.000	201	0	52596.000	1	267	477	51.953	19.917	1.321	0.757	0.681
78	DUP_CCO500.tif	19	202.684	8.466	205	183	213	502.132	458.868	502.147	458.896	22.971	499	455	7	7	8.391	2.883	135.497	0.453	9.220	3851.000	205	0	3851.000	1	500	455	130.601	4.243	2.910	0.344	0.603
79	DUP_CCO500.tif	148	205.635	8.231	209	179	213	883.797	466.331	883.854	466.254	108.368	874	455	22	24	19.911	9.464	53.015	0.158	27.295	30434.000	209	0	30434.000	1	881	479	61.557	15.650	2.104	0.475	0.463
80	DUP_CCO500.tif	383	206.243	7.519	212	165	213	933.886	475.080	933.935	475.227	208.108	920	455	27	41	32.255	15.118	101.497	0.111	41.773	78991.000	208	0	78991.000	1	931	455	101.041	25.213	2.134	0.469	0.526
81	DUP_CCO500.tif	20	200.700	7.072	196	184	213	819.050	459.500	819.051	459.502	18.142	816	457	5	6	6.398	3.980	123.656	0.764	7.810	4014.000	202	0	4014.000	1	816	457	129.806	5.000	1.608	0.622	0.833
82	DUP_CCO500.tif	1125	207.681	4.447	211	190	213	466.336	501.148	466.360	501.179	455.571	437	459	80	81	46.858	30.569	34.650	0.068	91.241	233641.000	209	0	233641.000	1	439	540	62.592	55.833	1.533	0.652	0.327
83	DUP_CCO500.tif	92	205.620	7.105	213	178	213	718.424	468.413	718.382	468.380	77.740	711	459	15	17	12.216	9.589	120.392	0.191	17.720	18917.000	208	0	18917.000	1	716	459	106.390	14.633	1.274	0.785	0.511
84	DUP_CCO500.tif	40	200.200	10.924	209	172	213	760.250	467.750	760.248	467.768	29.213	756	463	8	9	8.819	5.775	105.373	0.589	10.296	8008.000	204	0	8008.000	1	759	463	119.055	7.146	1.527	0.655	0.748
85	DUP_CCO500.tif	11	202.182	8.542	208	187	211	744.864	466.227	744.856	466.234	11.899	743	464	4	4	4.216	3.322	66.801	0.976	5.000	2224.000	205	0	2224.000	1	743	468	53.130	4.000	1.269	0.788	0.815
86	DUP_CCO500.tif	31	200.839	8.794	199	183	213	248.694	468.048	248.704	468.034	22.971	245	465	9	6	7.700	5.126	165.359	0.738	9.487	6226.000	202	0	6226.000	1	245	466	161.565	6.000	1.502	0.666	0.785
87	DUP_CCO500.tif	21	196.857	12.595	201	173	212	259.976	470.976	259.963	470.939	18.728	258	467	4	7	6.948	3.849	101.389	0.752	7.616	4134.000	201	0	4134.000	1	259	467	113.199	4.000	1.805	0.554	0.857
88	DUP_CCO500.tif	37	206.676	3.888	208	198	213	508.770	471.392	508.775	471.378	34.627	502	468	12	6	9.507	4.955	18.493	0.388	12.369	7647.000	207	0	7647.000	1	502	474	14.036	6.000	1.918	0.521	0.705
89	DUP_CCO500.tif	15	198.867	11.569	205	174	210	857.567	472.033	857.585	472.005	17.314	855	469	6	5	6.043	3.160	33.490	0.629	7.211	2983.000	205	0	2983.000	1	855	474	33.690	4.475	1.912	0.523	0.667
90	DUP_CCO500.tif	15	204.600	7.472	212	190	213	653.700	472.633	653.705	472.638	13.899	652	470	4	5	5.243	3.643	80.101	0.976	5.831	3069.000	205	0	3069.000	1	652	475	59.036	4.000	1.439	0.695	0.857
91	DUP_CCO500.tif	26	199.308	12.821	205	168	213	767.038	477.192	767.074	477.193	29.213	763	474	8	7	7.074	4.680	153.698	0.383	8.944	5182.000	204	0	5182.000	1	763	478	26.565	7.000	1.512	0.662	0.565
92	DUP_CCO500.tif	10	209.100	4.254	213	201	213	1115.200	477.100	1115.203	477.099	14.728	1113	474	4	5	4.306	2.957	76.036	0.579	5.385	2091.000	212	0	2091.000	1	1114	474	111.801	3.881	1.456	0.687	0.645
93	DUP_CCO500.tif	14	199.714	12.845	175	175	213	829.000	477.500	829.013	477.498	13.314	827	475	4	5	5.033	3.542	75.128	0.993	5.385	2796.000	205	0	2796.000	1	828	475	111.801	4.000	1.421	0.704	0.824
94	DUP_CCO500.tif	18	201.222	8.524	193	181	213	725.667	478.722	725.681	478.724	15.899	723	476	5	5	6.293	3.642	38.366	0.895	7.071	3622.000	202	0	3622.000	1	723	481	45.000	4.439	1.728	0.579	0.857
95	DUP_CCO500.tif	16	200.125	8.778	199	181	211	742.438	479.812	742.429	479.826	20.971	739	476	6	7	6.708	3.037	59.510	0.457	8.062	3202.000	199	0	3202.000	1	740	483	60.255	4.805	2.209	0.453	0.552
96	DUP_CCO500.tif	12	192.917	14.113	199	173	210	801.833	478.167	801.819	478.144	11.899	800	476	4	4	5.023	3.042	135.000	1.000	5.657	2315.000	199	0	2315.000	1	800	476	135.000	3.536	1.651	0.606	0.889
97	DUP_CCO500.tif	21	203.429	9.070	205	179	213	788.690	483.500	788.692	483.476	20.385	786	480	5	7	6.979	3.831	107.443	0.635	8.062	4272.000	206	0	4272.000	1	786	480	119.745	5.000	1.822	0.549	0.712
98	DUP_CCO500.tif	10	199.300	10.646	197	178	212	810.300	483.000	810.300	482.987	10.485	809	481	3	4	4.111	3.097	90.000	1.000	4.472	1993.000	203	0	1993.000	1	809	481	116.565	3.000	1.327	0.753	0.909
99	DUP_CCO500.tif	16	198.125	11.938	212	178	212	868.188	484.750	868.186	484.796	20.142	866	481	4	8	7.812	2.608	105.211	0.496	8.544	3170.000	202	0	3170.000	1	867	481	110.556	4.000	2.995	0.334	0.653
100	DUP_CCO500.tif	13	198.923	9.861	200	178	213	895.115	483.808	895.096	483.789	16.728	893	481	4	6	6.581	2.515	109.394	0.584	7.211	2586.000	200	0	2586.000	1	893	481	123.690	3.397	2.616	0.382	0.684
101	DUP_CCO500.tif	10	202.300	7.846	205	191	213	903.000	483.600	903.015	483.612	14.728	901	481	4	5	5.896	2.160	122.834	0.579	6.403	2023.000	205	0	2023.000	1	901	481	128.660	3.054	2.730	0.366	0.690
102	DUP_CCO500.tif	10	199.900	12.170	208	177	213	801.700	483.500	801.707	483.509	10.485	800	482	4	3	3.966	3.210	0.000	1.000	4.472	1999.000	205	0	1999.000	1	800	482	153.435	3.000	1.236	0.809	0.909
103	DUP_CCO500.tif	40	211.950	1.037	212	209	213	631.775	488.025	631.773	488.026	26.971	628	483	8	9	8.104	6.284	53.022	0.691	10.000	8478.000	212	0	8478.000	1	628	491	53.130	7.493	1.290	0.775	0.762
104	DUP_CCO500.tif	18	203.000	9.555	197	179	213	700.278	485.944	700.285	485.968	17.314	698	483	5	6	7.138	3.211	122.920	0.755	7.810	3654.000	208	0	3654.000	1	698	483	129.806	4.028	2.223	0.450	0.783
105	DUP_CCO500.tif	14	198.500	11.196	203	182	213	783.857	486.286	783.840	486.288	13.314	782	484	4	5	4.746	3.756	65.642	0.993	5.385	2779.000	203	0	2779.000	1	783	489	68.199	4.000	1.264	0.791	0.848
106	DUP_CCO500.tif	25	201.120	10.146	206	181	213	225.740	488.500	225.689	488.535	28.042	220	485	11	8	12.555	2.535	35.398	0.400	13.601	5028.000	206	0	5028.000	1	220	493	36.027	3.723	4.952	0.202	0.676
107	DUP_CCO500.tif	15	200.000	9.914	207	182	213	744.900	487.433	744.872	487.435	15.314	743	485	4	5	4.700	4.063	74.518	0.804	5.831	3000.000	200	0	3000.000	1	743	485	120.964	4.000	1.157	0.865	0.811
108	DUP_CCO500.tif	27	198.630	12.342	210	167	213	898.167	489.907	898.182	489.890	20.142	895	487	7	6	8.176	4.205	36.009	0.836	8.602	5363.000	201	0	5363.000	1	895	493	35.538	4.994	1.945	0.514	0.831
109	DUP_CCO500.tif	16	191.688	15.619	212	167	213	385.312	493.500	385.308	493.499	15.071	382	492	6	3	6.178	3.298	0.000	0.885	6.325	3067.000	190	0	3067.000	1	382	493	161.565	3.000	1.873	0.534	0.941
110	DUP_CCO500.tif	10	202.100	8.171	212	187	212	837.600	494.100	837.609	494.102	11.899	836	492	4	4	4.110	3.098	42.254	0.887	5.000	2021.000	204	0	2021.000	1	836	496	36.870	3.536	1.327	0.754	0.800
111	DUP_CCO500.tif	450	206.173	5.735	206	170	213	852.507	525.493	852.517	525.486	235.948	844	492	23	64	51.911	11.037	95.949	0.102	64.195	92778.000	207	0	92778.000	1	853	492	94.467	21.529	4.703	0.213	0.426
112	DUP_CCO500.tif	17	190.588	14.642	175	168	213	796.088	495.853	796.073	495.864	15.314	794	493	4	6	5.827	3.715	113.530	0.911	6.708	3240.000	188	0	3240.000	1	795	493	116.565	4.000	1.569	0.638	0.850
113	DUP_CCO500.tif	14	199.071	13.533	185	180	213	297.214	495.571	297.169	495.605	15.899	294	494	6	3	6.133	2.907	13.690	0.696	6.708	2787.000	206	0	2787.000	1	294	497	26.565	3.000	2.110	0.474	0.848
114	DUP_CCO500.tif	14	193.143	10.748	180	178	210	229.500	496.643	229.460	496.628	16.485	226	495	7	3	6.716	2.654	10.625	0.647	7.616	2704.000	197	0	2704.000	1	226	498	23.199	3.000	2.530	0.395	0.737
115	DUP_CCO500.tif	244	207.664	5.867	212	183	213	418.287	510.070	418.155	510.096	151.924	391	496	45	25	31.245	9.943	25.563	0.133	47.927	50670.000	210	0	50670.000	1	391	520	23.356	20.026	3.142	0.318	0.401
116	DUP_CCO500.tif	37	197.270	12.655	207	170	213	811.149	502.419	811.142	502.403	30.971	806	497	8	9	8.766	5.374	52.369	0.485	10.817	7299.000	200	0	7299.000	1	807	506	56.310	8.000	1.631	0.613	0.661
117	DUP_CCO500.tif	74	201.838	7.328	211	185	213	290.000	506.351	290.065	506.309	74.426	281	498	24	20	18.087	5.209	37.062	0.168	28.844	14936.000	202	0	14936.000	1	281	517	33.690	10.372	3.472	0.288	0.333
118	DUP_CCO500.tif	15	201.333	10.581	210	178	213	752.967	502.100	752.979	502.072	15.314	751	499	4	6	6.046	3.159	75.448	0.804	6.708	3020.000	203	0	3020.000	1	751	505	63.435	3.881	1.914	0.522	0.789
119	DUP_CCO500.tif	14	198.500	10.776	205	183	213	781.571	501.500	781.546	501.491	15.314	779	499	5	5	6.495	2.744	127.928	0.750	7.071	2779.000	204	0	2779.000	1	779	499	135.000	3.617	2.367	0.423	0.737
120	DUP_CCO500.tif	47	203.979	8.533	210	173	213	536.202	505.862	536.201	505.903	43.213	526	502	15	9	9.956	6.011	173.794	0.316	15.524	9587.000	207	0	9587.000	1	526	506	14.931	9.000	1.656	0.604	0.547
121	DUP_CCO500.tif	17	206.647	5.098	201	201	213	710.794	504.735	710.790	504.739	16.142	708	502	6	5	6.063	3.570	156.700	0.820	6.708	3513.000	209	0	3513.000	1	708	503	153.435	4.475	1.698	0.589	0.756
122	DUP_CCO500.tif	17	202.588	7.795	211	189	213	770.265	506.029	770.254	506.036	20.971	767	502	6	7	6.275	3.449	64.604	0.486	8.602	3444.000	204	0	3444.000	1	767	509	54.462	4.923	1.819	0.550	0.607
123	DUP_CCO500.tif	57	201.860	8.717	207	183	213	758.149	511.114	758.143	511.149	51.355	751	503	13	13	11.576	6.269	45.102	0.272	15.620	11506.000	204	0	11506.000	1	751	513	39.806	9.795	1.846	0.542	0.496
124	DUP_CCO500.tif	745	205.303	5.888	212	176	213	544.849	526.879	544.930	526.852	328.818	508	505	75	45	42.499	22.320	18.648	0.087	75.166	152951.000	206	0	152951.000	1	508	524	3.814	42.706	1.904	0.525	0.354
125	DUP_CCO500.tif	21	204.810	7.387	212	193	213	700.357	510.500	700.349	510.496	25.799	697	508	7	6	6.525	4.098	30.945	0.396	8.602	4301.000	208	0	4301.000	1	697	513	35.538	6.000	1.592	0.628	0.636
126	DUP_CCO500.tif	14	206.429	5.945	206	193	213	711.429	510.000	711.456	509.992	23.799	707	508	9	5	8.166	2.183	23.425	0.311	10.296	2890.000	208	0	2890.000	1	707	513	29.055	4.212	3.741	0.267	0.467
127	DUP_CCO500.tif	19	201.632	8.864	208	186	213	772.763	513.553	772.770	513.555	26.042	770	510	6	8	6.423	3.767	108.271	0.352	8.544	3831.000	206	0	3831.000	1	770	510	110.556	5.498	1.705	0.586	0.535
128	DUP_CCO500.tif	32	201.250	10.170	203	174	213	813.125	515.500	813.080	515.507	30.042	809	512	8	7	6.467	6.300	170.008	0.446	9.434	6440.000	204	0	6440.000	1	809	519	32.005	7.000	1.027	0.974	0.681
129	DUP_CCO500.tif	10	208.400	4.088	210	200	213	535.200	514.500	535.203	514.501	13.314	533	513	5	4	4.491	2.835	39.070	0.709	5.657	2084.000	210	0	2084.000	1	534	517	45.000	3.536	1.584	0.631	0.714
130	DUP_CCO500.tif	16	210.688	2.774	213	204	213	581.000	514.875	581.002	514.879	18.142	577	513	7	4	7.008	2.907	156.014	0.611	8.062	3371.000	212	0	3371.000	1	577	513	150.255	4.000	2.411	0.415	0.744
131	DUP_CCO500.tif	15	201.067	9.483	202	182	213	955.033	514.900	955.045	514.889	15.314	952	513	6	4	6.254	3.054	9.521	0.804	6.325	3016.000	202	0	3016.000	1	952	514	161.565	3.639	2.048	0.488	0.769
132	DUP_CCO500.tif	40	203.900	9.256	212	174	213	1302.000	518.250	1302.021	518.227	41.113	1296	514	14	7	10.424	4.886	8.813	0.297	14.866	8156.000	207	0	8156.000	1	1296	520	19.654	7.000	2.133	0.469	0.541
133	DUP_CCO500.tif	46	208.717	4.712	213	191	213	867.217	517.978	867.216	517.990	29.213	862	515	10	7	9.844	5.950	160.829	0.677	11.180	9601.000	210	0	9601.000	1	862	515	153.435	7.000	1.654	0.604	0.814
134	DUP_CCO500.tif	10	205.600	6.398	208	193	213	881.500	516.000	881.524	515.989	15.071	878	515	7	2	6.767	1.882	9.992	0.553	7.280	2056.000	208	0	2056.000	1	878	517	15.945	2.000	3.596	0.278	0.833
135	DUP_CCO500.tif	11	208.091	4.085	211	200	213	894.045	516.864	894.052	516.873	14.728	892	515	4	5	4.956	2.826	123.447	0.637	6.403	2289.000	210	0	2289.000	1	892	515	128.660	3.536	1.754	0.570	0.733
136	DUP_CCO500.tif	15	205.067	10.060	213	179	213	527.300	519.567	527.329	519.563	18.728	525	518	6	5	5.863	3.257	28.836	0.537	7.810	3076.000	208	0	3076.000	1	525	523	39.806	4.606	1.800	0.556	0.732
137	DUP_CCO500.tif	22	204.000	8.723	210	188	213	742.682	521.591	742.689	521.587	23.799	739	518	7	8	9.237	3.033	49.400	0.488	10.000	4488.000	210	0	4488.000	1	740	526	53.130	4.696	3.046	0.328	0.629
138	DUP_CCO500.tif	10	203.600	4.142	201	198	212	436.000	520.300	436.011	520.301	10.485	434	519	4	3	4.111	3.097	2.596E-14	1.000	4.472	2036.000	203	0	2036.000	1	434	519	153.435	3.000	1.327	0.753	0.909
139	DUP_CCO500.tif	27	197.963	15.401	211	165	213	789.537	521.315	789.573	521.310	25.213	785	519	9	5	8.443	4.072	12.684	0.534	9.220	5345.000	205	0	5345.000	1	785	520	167.471	5.000	2.074	0.482	0.730
140	DUP_CCO500.tif	19	199.158	7.769	188	188	213	802.763	522.079	802.759	522.082	16.728	800	519	5	6	6.998	3.457	51.723	0.853	7.810	3784.000	198	0	3784.000	1	800	525	50.194	4.243	2.024	0.494	0.844
141	DUP_CCO500.tif	37	204.919	9.102	209	181	213	955.797	523.203	955.817	523.218	34.627	951	519	8	11	8.104	5.813	117.353	0.388	12.207	7582.000	209	0	7582.000	1	952	520	124.992	8.000	1.394	0.717	0.617
142	DUP_CCO500.tif	20	200.650	10.723	207	182	213	669.500	522.600	669.514	522.593	17.314	667	520	5	6	6.614	3.850	43.426	0.838	7.810	4013.000	206	0	4013.000	1	667	526	50.194	4.923	1.718	0.582	0.833
143	DUP_CCO500.tif	28	204.964	7.881	211	183	213	711.179	522.214	711.135	522.225	27.556	705	520	12	4	11.903	2.995	8.932	0.463	12.166	5739.000	208	0	5739.000	1	705	523	9.462	3.848	3.974	0.252	0.709
144	DUP_CCO500.tif	40	200.925	9.952	206	180	213	679.075	525.225	679.119	525.233	30.627	676	521	8	8	9.119	5.585	125.078	0.536	10.630	8037.000	205	0	8037.000	1	676	521	131.186	7.159	1.633	0.612	0.762
145	DUP_CCO500.tif	13	208.846	3.262	207	202	213	320.192	525.654	320.187	525.652	19.556	318	522	5	7	5.918	2.797	117.203	0.427	7.616	2715.000	209	0	2715.000	1	318	522	113.199	4.243	2.116	0.473	0.605
146	DUP_CCO500.tif	17	194.353	12.884	186	174	213	764.912	524.618	764.898	524.593	13.899	763	522	4	5	5.229	4.140	74.828	1.000	5.831	3304.000	197	0	3304.000	1	763	527	59.036	4.000	1.263	0.792	0.919
147	DUP_CCO500.tif	11	206.182	5.326	205	193	213	881.955	524.955	881.960	524.971	15.314	880	522	4	6	6.349	2.206	114.773	0.589	7.211	2268.000	207	0	2268.000	1	880	522	123.690	3.131	2.878	0.347	0.688
148	DUP_CCO500.tif	10	207.200	5.371	205	197	213	700.600	525.400	700.596	525.393	13.899	698	523	4	5	4.972	2.561	60.051	0.650	6.403	2072.000	209	0	2072.000	1	698	528	51.340	3.580	1.942	0.515	0.690
149	DUP_CCO500.tif	15	206.267	5.522	207	194	212	922.367	526.367	922.365	526.380	17.314	921	523	3	7	7.328	2.606	98.282	0.629	7.616	3094.000	207	0	3094.000	1	921	523	113.199	3.000	2.811	0.356	0.769
150	DUP_CCO500.tif	11	205.636	4.567	200	200	212	860.318	526.318	860.313	526.319	13.899	858	524	4	5	4.126	3.394	72.857	0.715	5.385	2262.000	206	0	2262.000	1	860	529	68.199	4.000	1.216	0.823	0.733
151	DUP_CCO500.tif	12	202.250	12.263	208	181	213	889.667	525.750	889.696	525.705	14.728	887	524	6	4	5.698	2.682	36.064	0.695	6.708	2427.000	208	0	2427.000	1	887	527	26.565	3.536	2.125	0.471	0.706
152	DUP_CCO500.tif	131	207.061	6.256	212	183	213	934.897	534.966	934.896	534.936	91.882	927	524	15	27	20.674	8.068	100.495	0.195	27.166	27125.000	209	0	27125.000	1	935	551	83.660	13.541	2.563	0.390	0.483
153	DUP_CCO500.tif	14	195.786	13.874	210	176	213	973.786	526.571	973.773	526.552	16.142	972	524	4	6	5.537	3.219	78.438	0.675	6.708	2741.000	195	0	2741.000	1	972	530	63.435	4.000	1.720	0.581	0.718
154	DUP_CCO500.tif	10	199.600	12.510	213	180	213	785.800	526.800	785.817	526.786	11.314	784	525	4	4	3.975	3.203	45.000	0.982	4.472	1996.000	200	0	1996.000	1	784	528	26.565	3.536	1.241	0.806	0.800
155	DUP_CCO500.tif	38	204.789	8.681	212	182	213	803.447	531.447	803.447	531.471	42.770	798	526	9	12	9.444	5.123	82.917	0.261	12.649	7782.000	208	0	7782.000	1	802	526	108.435	8.716	1.843	0.542	0.487
156	DUP_CCO500.tif	10	207.600	3.438	207	203	213	875.700	527.800	875.699	527.799	16.142	873	526	5	4	5.056	2.518	160.225	0.482	6.403	2076.000	207	0	2076.000	1	873	526	141.340	3.797	2.008	0.498	0.606
157	DUP_CCO500.tif	43	203.186	8.581	205	177	213	663.035	533.430	663.027	533.431	34.870	660	527	7	13	10.372	5.279	104.800	0.444	13.342	8737.000	205	0	8737.000	1	661	527	102.995	7.000	1.965	0.509	0.672
158	DUP_CCO500.tif	19	206.421	7.190	212	188	213	792.132	528.816	792.114	528.825	17.899	789	527	6	5	5.591	4.327	12.458	0.745	6.708	3922.000	211	0	3922.000	1	789	527	153.435	5.000	1.292	0.774	0.792
159	DUP_CCO500.tif	10	209.400	3.806	213	202	213	910.500	530.200	910.494	530.211	18.971	908	527	5	7	6.456	1.972	56.481	0.349	8.602	2094.000	211	0	2094.000	1	908	534	54.462	3.336	3.273	0.306	0.526
160	DUP_CCO500.tif	11	201.000	10.266	198	179	213	741.773	529.591	741.758	529.584	12.485	739	528	5	3	5.148	2.721	24.337	0.887	5.831	2211.000	200	0	2211.000	1	739	531	30.964	3.000	1.892	0.528	0.880
161	DUP_CCO500.tif	11	204.455	7.435	207	190	213	817.773	530.227	817.781	530.232	11.899	816	528	4	4	4.994	2.804	135.000	0.976	5.657	2249.000	207	0	2249.000	1	816	528	135.000	3.536	1.781	0.562	0.815
162	DUP_CCO500.tif	36	209.278	3.976	213	199	213	944.778	531.750	944.786	531.753	27.799	940	528	10	8	10.907	4.202	144.686	0.585	12.042	7534.000	211	0	7534.000	1	941	528	138.366	5.657	2.596	0.385	0.706
163	DUP_CCO500.tif	10	194.300	12.248	184	168	208	694.500	532.000	694.487	532.014	10.485	693	530	3	4	4.444	2.865	63.435	1.000	5.000	1943.000	199	0	1943.000	1	693	534	53.130	3.000	1.551	0.645	0.909
164	DUP_CCO500.tif	97	207.969	6.286	210	175	213	898.923	538.170	898.916	538.142	69.154	890	531	17	14	15.877	7.779	150.832	0.255	20.248	20173.000	210	0	20173.000	1	890	533	147.095	11.070	2.041	0.490	0.579
165	DUP_CCO500.tif	32	204.750	7.919	209	179	213	711.094	534.938	711.069	534.943	30.870	706	532	10	7	8.258	4.934	160.555	0.422	10.770	6552.000	207	0	6552.000	1	706	532	158.199	7.000	1.674	0.597	0.615
166	DUP_CCO500.tif	16	198.625	7.693	202	186	212	754.312	535.000	754.290	535.003	16.728	752	532	5	6	5.338	3.817	40.920	0.719	6.325	3178.000	201	0	3178.000	1	753	538	71.565	4.950	1.399	0.715	0.711
167	DUP_CCO500.tif	56	206.089	7.110	208	180	213	965.679	536.571	965.688	536.558	40.870	959	532	13	10	9.244	7.713	28.934	0.421	13.601	11541.000	208	0	11541.000	1	959	536	17.103	9.560	1.198	0.834	0.651
168	DUP_CCO500.tif	12	200.333	8.239	210	190	212	789.250	534.583	789.247	534.590	13.314	787	533	5	3	5.356	2.852	169.722	0.851	5.831	2404.000	199	0	2404.000	1	787	533	149.036	3.000	1.878	0.533	0.857
169	DUP_CCO500.tif	14	205.071	6.044	201	192	213	780.071	538.357	780.070	538.354	17.556	777	535	6	6	7.481	2.383	126.650	0.571	8.485	2871.000	205	0	2871.000	1	777	535	135.000	3.536	3.139	0.319	0.667
170	DUP_CCO500.tif	13	210.538	1.761	209	207	213	948.269	541.654	948.267	541.651	24.385	945	537	6	9	7.080	2.338	117.660	0.275	10.296	2737.000	211	0	2737.000	1	945	537	119.055	3.947	3.028	0.330	0.500
171	DUP_CCO500.tif	10	205.400	7.090	213	195	213	639.300	539.500	639.291	539.515	11.071	637	538	4	3	3.966	3.210	0.000	1.000	4.472	2054.000	207	0	2054.000	1	637	539	153.435	3.000	1.236	0.809	0.909
172	DUP_CCO500.tif	18	205.000	5.911	203	191	213	775.500	542.611	775.509	542.632	29.799	773	538	7	10	7.055	3.248	109.008	0.255	11.662	3690.000	206	0	3690.000	1	774	538	120.964	5.856	2.172	0.460	0.419
173	DUP_CCO500.tif	14	200.643	11.751	213	181	213	958.286	540.071	958.236	540.076	15.899	956	538	5	5	5.522	3.228	27.578	0.696	6.403	2809.000	198	0	2809.000	1	956	543	38.660	4.028	1.711	0.585	0.718
174	DUP_CCO500.tif	27	198.000	11.378	212	174	212	666.981	544.574	667.001	544.624	22.728	665	540	4	9	8.805	3.904	92.458	0.657	9.220	5346.000	197	0	5346.000	1	666	540	102.529	4.000	2.255	0.443	0.831
175	DUP_CCO500.tif	19	203.842	8.415	209	185	213	679.237	543.026	679.251	543.035	20.385	676	540	6	6	6.694	3.614	125.080	0.575	7.810	3873.000	206	0	3873.000	1	677	540	129.806	5.370	1.852	0.540	0.667
176	DUP_CCO500.tif	22	200.773	11.305	204	173	213	740.136	542.773	740.132	542.759	21.556	737	540	7	5	6.239	4.490	174.808	0.595	7.616	4417.000	204	0	4417.000	1	737	545	23.199	5.000	1.390	0.720	0.733
177	DUP_CCO500.tif	38	199.053	13.100	208	165	213	783.737	547.526	783.716	547.531	33.456	780	542	7	11	9.456	5.117	96.206	0.427	11.402	7564.000	204	0	7564.000	1	782	542	105.255	7.000	1.848	0.541	0.618
178	DUP_CCO500.tif	13	198.462	8.599	186	185	211	917.192	545.269	917.198	545.331	16.485	916	542	3	7	7.178	2.306	98.155	0.601	7.280	2580.000	199	0	2580.000	1	916	542	105.945	2.945	3.112	0.321	0.765
179	DUP_CCO500.tif	41	192.488	13.569	206	167	213	800.402	546.768	800.358	546.786	22.142	797	543	7	7	7.569	6.897	153.841	1.000	8.602	7892.000	193	0	7892.000	1	797	544	144.462	7.000	1.097	0.911	0.921
180	DUP_CCO500.tif	20	201.400	9.005	195	184	213	1041.500	546.700	1041.488	546.696	25.213	1039	543	5	8	6.640	3.835	89.094	0.395	8.246	4028.000	203	0	4028.000	1	1040	551	75.964	5.000	1.731	0.578	0.597
181	DUP_CCO500.tif	14	202.429	11.189	194	179	213	897.929	548.000	897.920	547.999	17.314	896	544	4	7	6.832	2.609	108.910	0.587	7.616	2834.000	207	0	2834.000	1	896	544	113.199	3.538	2.618	0.382	0.718
182	DUP_CCO500.tif	15	199.067	11.081	204	172	213	793.833	547.700	793.803	547.725	18.728	790	545	6	5	5.003	3.818	35.294	0.537	6.708	2986.000	204	0	2986.000	1	790	549	26.565	4.950	1.310	0.763	0.652
183	DUP_CCO500.tif	21	198.333	10.360	200	173	212	468.738	549.357	468.757	549.368	22.142	466	546	5	8	8.141	3.284	105.523	0.538	8.944	4165.000	200	0	4165.000	1	466	546	116.565	4.368	2.479	0.403	0.677
184	DUP_CCO500.tif	20	206.250	5.866	199	194	213	589.950	551.900	589.967	551.871	32.042	587	546	7	12	9.996	2.548	70.458	0.245	13.000	4125.000	208	0	4125.000	1	589	558	67.380	4.529	3.924	0.255	0.440
185	DUP_CCO500.tif	31	203.677	9.478	213	177	213	1014.919	553.048	1014.935	553.052	34.627	1012	548	7	9	6.786	5.816	108.851	0.325	9.055	6314.000	207	0	6314.000	1	1014	548	96.340	7.000	1.167	0.857	0.633
186	DUP_CCO500.tif	14	201.857	8.047	204	184	212	817.143	552.000	817.137	552.002	18.142	814	549	6	6	7.223	2.468	141.335	0.535	7.810	2826.000	204	0	2826.000	1	815	549	129.806	3.611	2.927	0.342	0.596
187	DUP_CCO500.tif	16	197.500	12.843	197	169	211	841.938	551.625	841.992	551.663	20.142	838	549	8	5	8.494	2.398	151.850	0.496	8.944	3160.000	202	0	3160.000	1	838	550	153.435	3.581	3.541	0.282	0.627
188	DUP_CCO500.tif	13	198.538	10.875	211	179	211	658.962	552.962	658.953	553.008	17.314	657	550	4	7	6.702	2.470	77.013	0.545	7.616	2581.000	197	0	2581.000	1	657	557	66.801	3.289	2.714	0.368	0.684
189	DUP_CCO500.tif	19	200.684	9.586	187	179	213	741.921	554.079	741.926	554.095	22.142	740	550	4	9	8.914	2.714	103.218	0.487	9.487	3813.000	202	0	3813.000	1	740	550	108.435	3.397	3.284	0.304	0.717
190	DUP_CCO500.tif	19	193.526	14.077	184	167	210	756.289	552.921	756.296	552.932	15.899	754	550	4	6	5.840	4.142	97.018	0.944	6.403	3677.000	195	0	3677.000	1	754	551	128.660	4.000	1.410	0.709	0.905
191	DUP_CCO500.tif	127	202.142	11.007	212	176	213	405.673	556.626	405.878	556.560	69.255	395	551	26	12	20.771	7.785	15.691	0.333	26.926	25672.000	207	0	25672.000	1	395	563	15.068	10.918	2.668	0.375	0.650
192	DUP_CCO500.tif	64	207.766	5.447	213	192	213	907.656	558.734	907.657	558.728	68.912	902	551	11	16	12.834	6.350	83.643	0.169	18.028	13297.000	209	0	13297.000	1	903	567	56.310	10.502	2.021	0.495	0.446
193	DUP_CCO500.tif	12	207.500	5.885	197	197	213	932.167	553.750	932.164	553.759	13.899	930	551	4	5	5.285	2.891	66.994	0.781	5.831	2490.000	210	0	2490.000	1	930	556	59.036	3.480	1.828	0.547	0.774
194	DUP_CCO500.tif	27	207.259	5.488	213	195	213	984.907	557.463	984.905	557.474	31.799	983	551	5	12	9.934	3.461	85.817	0.336	12.166	5596.000	209	0	5596.000	1	984	563	80.538	5.000	2.871	0.348	0.635
195	DUP_CCO500.tif	13	204.308	6.836	213	190	213	1034.654	554.654	1034.642	554.643	16.971	1032	552	5	5	4.317	3.834	134.999	0.567	5.831	2656.000	204	0	2656.000	1	1034	552	120.964	5.000	1.126	0.888	0.650
196	DUP_CCO500.tif	10	202.900	9.480	207	183	212	463.000	555.000	462.994	555.007	11.314	461	553	4	4	5.312	2.397	45.000	0.982	5.657	2029.000	207	0	2029.000	1	461	557	45.000	2.828	2.217	0.451	0.833
197	DUP_CCO500.tif	17	201.882	9.110	190	184	213	769.559	556.324	769.563	556.318	18.728	767	553	5	7	7.222	2.997	58.169	0.609	8.062	3432.000	203	0	3432.000	1	767	560	60.255	4.475	2.410	0.415	0.654
198	DUP_CCO500.tif	12	208.917	2.999	210	204	213	427.917	555.833	427.920	555.835	17.314	424	554	7	4	7.154	2.136	166.945	0.503	7.616	2507.000	210	0	2507.000	1	424	554	156.801	3.289	3.350	0.299	0.615
199	DUP_CCO500.tif	14	209.214	3.577	213	203	213	1025.857	557.714	1025.860	557.731	19.314	1024	554	3	8	8.001	2.228	97.719	0.472	8.544	2929.000	210	0	2929.000	1	1024	554	110.556	3.000	3.592	0.278	0.683
200	DUP_CCO500.tif	27	202.222	11.504	209	171	213	702.056	558.574	702.037	558.642	22.971	699	555	6	7	8.243	4.171	66.076	0.643	9.220	5460.000	208	0	5460.000	1	699	562	49.399	5.063	1.976	0.506	0.794
201	DUP_CCO500.tif	13	203.308	9.638	209	184	213	884.731	557.808	884.743	557.802	16.142	882	555	5	5	5.527	2.995	52.581	0.627	6.403	2643.000	207	0	2643.000	1	882	559	38.660	4.243	1.846	0.542	0.703
202	DUP_CCO500.tif	21	203.667	9.936	205	174	213	1067.119	559.262	1067.112	559.307	18.142	1064	556	5	7	6.107	4.378	103.062	0.802	7.616	4277.000	205	0	4277.000	1	1066	556	113.199	5.000	1.395	0.717	0.808
203	DUP_CCO500.tif	10	207.000	3.651	211	200	211	1049.700	559.800	1049.696	559.804	13.314	1047	558	5	4	5.040	2.526	30.198	0.709	5.831	2070.000	208	0	2070.000	1	1047	561	30.964	3.536	1.995	0.501	0.690
204	DUP_CCO500.tif	42	209.786	3.784	213	198	213	436.429	562.333	436.401	562.334	44.284	427	559	18	8	13.436	3.980	164.765	0.269	18.974	8811.000	211	0	8811.000	1	427	561	161.565	5.985	3.376	0.296	0.509
205	DUP_CCO500.tif	97	200.567	8.206	213	183	213	619.500	578.995	619.547	579.032	104.912	613	559	23	29	16.576	7.451	131.667	0.111	37.014	19455.000	201	0	19455.000	1	613	559	128.418	16.616	2.225	0.450	0.280
206	DUP_CCO500.tif	11	204.091	7.622	200	190	213	385.682	561.955	385.681	561.945	11.314	384	560	4	4	4.507	3.107	48.972	1.000	5.000	2245.000	204	0	2245.000	1	384	564	36.870	3.536	1.450	0.689	0.846
207	DUP_CCO500.tif	61	211.262	2.272	213	204	213	419.779	568.074	419.788	568.072	50.669	411	561	18	14	20.149	3.855	141.881	0.299	21.095	12887.000	212	0	12887.000	1	411	563	148.570	5.798	5.227	0.191	0.595
208	DUP_CCO500.tif	11	199.636	12.315	204	170	212	787.318	564.409	787.333	564.378	16.142	785	561	5	6	6.741	2.078	53.187	0.530	7.211	2196.000	204	0	2196.000	1	785	567	56.310	3.006	3.245	0.308	0.611
209	DUP_CCO500.tif	13	202.385	11.207	212	180	212	941.423	562.808	941.401	562.848	16.728	938	561	6	5	5.930	2.791	37.246	0.584	7.810	2631.000	208	0	2631.000	1	938	566	39.806	4.028	2.124	0.471	0.667
210	DUP_CCO500.tif	10	207.900	4.999	207	197	213	467.600	564.400	467.608	564.397	14.728	465	563	6	3	5.211	2.444	176.861	0.579	6.325	2079.000	209	0	2079.000	1	465	565	18.435	3.000	2.132	0.469	0.667
211	DUP_CCO500.tif	59	201.068	11.336	201	172	213	917.890	572.975	917.939	572.963	59.012	912	566	12	13	10.432	7.201	51.604	0.213	13.892	11863.000	203	0	11863.000	1	913	578	59.744	10.706	1.449	0.690	0.522
212	DUP_CCO500.tif	71	207.634	6.966	213	178	213	1021.599	569.796	1021.628	569.779	55.841	1013	566	17	8	16.342	5.532	3.185	0.286	17.720	14742.000	210	0	14742.000	1	1013	572	16.390	8.000	2.954	0.338	0.607
213	DUP_CCO500.tif	11	209.727	2.796	205	205	213	451.500	569.955	451.509	569.967	23.213	447	567	9	7	9.685	1.446	139.308	0.257	11.402	2307.000	210	0	2307.000	1	447	567	142.125	2.694	6.697	0.149	0.478
214	DUP_CCO500.tif	29	208.828	3.799	212	201	213	989.500	571.638	989.504	571.635	26.627	986	568	7	8	6.879	5.368	80.303	0.514	8.602	6056.000	211	0	6056.000	1	987	569	125.538	6.677	1.281	0.780	0.667
215	DUP_CCO500.tif	51	209.000	5.481	213	181	213	1008.441	574.088	1008.459	574.122	41.698	1004	568	9	14	12.986	5.000	114.151	0.369	16.643	10659.000	211	0	10659.000	1	1004	568	122.735	8.144	2.597	0.385	0.567
216	DUP_CCO500.tif	11	205.636	7.047	211	194	213	1090.682	571.591	1090.686	571.588	12.485	1089	569	3	5	4.982	2.811	103.283	0.887	5.385	2262.000	209	0	2262.000	1	1090	569	111.801	3.000	1.772	0.564	0.846
217	DUP_CCO500.tif	39	208.769	3.383	210	199	213	999.115	573.115	999.120	573.112	25.799	994	570	10	6	9.181	5.409	171.307	0.736	10.050	8142.000	209	0	8142.000	1	994	574	174.289	6.000	1.698	0.589	0.812
218	DUP_CCO500.tif	23	204.565	8.328	212	185	213	732.587	574.239	732.558	574.242	30.042	726	571	11	7	10.443	2.804	30.924	0.320	13.038	4705.000	208	0	4705.000	1	726	578	32.471	4.439	3.724	0.269	0.575
219	DUP_CCO500.tif	12	203.583	8.393	193	192	213	836.583	573.500	836.576	573.480	13.314	835	571	3	5	5.334	2.865	103.970	0.851	5.831	2443.000	207	0	2443.000	1	835	571	120.964	3.000	1.862	0.537	0.857
220	DUP_CCO500.tif	41	209.878	3.621	212	200	213	900.451	575.110	900.457	575.109	39.698	895	571	11	8	9.104	5.734	155.432	0.327	12.207	8605.000	211	0	8605.000	1	895	572	145.008	7.564	1.588	0.630	0.599
221	DUP_CCO500.tif	11	197.636	12.628	181	181	213	744.136	574.955	744.135	574.962	11.314	742	573	4	4	3.994	3.507	108.435	1.000	4.472	2174.000	201	0	2174.000	1	743	573	116.565	4.000	1.139	0.878	0.815
222	DUP_CCO500.tif	23	208.522	3.287	208	200	213	1036.848	574.717	1036.847	574.719	24.971	1031	573	10	4	9.910	2.955	169.040	0.464	10.770	4796.000	209	0	4796.000	1	1031	573	158.199	4.000	3.354	0.298	0.719
223	DUP_CCO500.tif	12	203.167	7.095	195	194	213	1044.833	575.417	1044.830	575.398	13.314	1042	573	5	4	5.113	2.988	33.336	0.851	5.831	2438.000	205	0	2438.000	1	1042	577	30.964	3.536	1.711	0.584	0.828
224	DUP_CCO500.tif	14	209.214	3.167	204	204	213	1240.286	576.000	1240.287	576.007	15.314	1238	573	4	6	6.112	2.917	117.781	0.750	6.708	2929.000	210	0	2929.000	1	1239	573	116.565	3.887	2.096	0.477	0.757
225	DUP_CCO500.tif	55	212.400	1.180	213	207	213	440.518	581.464	440.515	581.456	48.770	434	574	12	15	16.444	4.259	125.731	0.291	18.601	11682.000	213	0	11682.000	1	435	574	126.254	7.696	3.861	0.259	0.553
226	DUP_CCO500.tif	10	208.200	3.521	208	201	213	460.100	577.900	460.096	577.903	13.071	459	575	3	5	5.228	2.435	103.608	0.736	5.831	2082.000	208	0	2082.000	1	459	575	120.964	3.000	2.147	0.466	0.833
227	DUP_CCO500.tif	20	205.500	6.295	207	194	213	762.050	580.100	762.045	580.072	22.385	760	576	4	8	7.876	3.233	98.483	0.502	8.544	4110.000	207	0	4110.000	1	761	576	110.556	4.000	2.436	0.411	0.678
228	DUP_CCO500.tif	18	194.278	15.204	176	172	213	804.056	579.111	804.076	579.118	15.899	802	576	4	6	6.670	3.436	112.471	0.895	7.211	3497.000	198	0	3497.000	1	802	576	123.690	4.000	1.941	0.515	0.878
229	DUP_CCO500.tif	19	205.474	6.851	210	193	213	871.447	578.184	871.458	578.180	15.314	869	576	5	5	5.397	4.482	132.092	1.000	6.403	3904.000	208	0	3904.000	1	869	576	128.660	4.950	1.204	0.830	0.884
230	DUP_CCO500.tif	13	208.154	3.848	204	202	213	876.577	579.500	876.577	579.498	20.971	874	577	6	6	6.065	2.729	56.262	0.371	7.810	2706.000	209	0	2706.000	1	874	582	39.806	4.290	2.222	0.450	0.520
231	DUP_CCO500.tif	14	197.786	13.605	209	171	212	930.857	578.857	930.853	578.859	13.899	928	577	5	4	5.225	3.412	151.384	0.911	5.831	2769.000	206	0	2769.000	1	928	578	149.036	4.000	1.531	0.653	0.848
232	DUP_CCO500.tif	76	202.868	8.311	207	174	213	540.947	583.684	540.907	583.684	51.698	530	578	19	11	20.723	4.670	155.601	0.357	21.954	15418.000	204	0	15418.000	1	530	578	149.931	6.664	4.438	0.225	0.704
233	DUP_CCO500.tif	101	206.356	6.382	212	176	213	914.252	583.639	914.208	583.647	99.882	896	579	31	11	22.109	5.816	9.041	0.127	32.894	20842.000	208	0	20842.000	1	896	590	19.537	9.868	3.801	0.263	0.413
234	DUP_CCO500.tif	15	204.200	8.257	206	189	213	683.367	582.833	683.372	582.825	14.485	682	580	3	6	5.822	3.280	89.191	0.898	6.325	3063.000	206	0	3063.000	1	682	586	71.565	3.000	1.775	0.563	0.909
235	DUP_CCO500.tif	50	211.160	2.542	213	203	213	466.400	590.640	466.395	590.649	55.598	461	581	15	19	15.095	4.217	130.443	0.203	24.207	10558.000	212	0	10558.000	1	461	581	128.290	7.177	3.579	0.279	0.444
236	DUP_CCO500.tif	13	198.769	13.424	211	178	213	697.346	583.192	697.346	583.197	15.556	694	581	6	4	5.522	2.997	9.532	0.675	6.325	2584.000	202	0	2584.000	1	694	584	18.435	4.000	1.842	0.543	0.684
237	DUP_CCO500.tif	12	198.417	11.381	206	172	208	757.000	583.167	757.006	583.187	15.899	755	581	4	6	5.447	2.805	105.695	0.597	6.708	2381.000	204	0	2381.000	1	755	581	116.565	4.000	1.942	0.515	0.686
238	DUP_CCO500.tif	28	200.786	9.735	213	175	213	786.643	584.750	786.597	584.731	26.971	782	581	9	7	10.540	3.382	148.411	0.484	11.402	5622.000	202	0	5622.000	1	782	581	142.125	4.805	3.116	0.321	0.667
239	DUP_CCO500.tif	347	204.585	7.216	212	177	213	666.281	598.278	666.321	598.213	189.421	650	583	38	36	29.335	15.061	42.241	0.122	43.909	70991.000	206	0	70991.000	1	650	619	30.069	28.071	1.948	0.513	0.422
240	DUP_CCO500.tif	10	200.800	11.213	203	179	210	812.300	585.000	812.295	584.993	10.485	811	583	3	4	4.111	3.097	90.000	1.000	4.472	2008.000	205	0	2008.000	1	811	583	116.565	3.000	1.327	0.753	0.909
241	DUP_CCO500.tif	13	207.615	6.564	212	189	213	869.962	586.192	869.977	586.180	17.556	867	583	6	6	7.997	2.070	43.968	0.530	8.485	2699.000	209	0	2699.000	1	867	589	45.000	2.828	3.864	0.259	0.650
242	DUP_CCO500.tif	12	200.000	9.055	203	181	211	863.333	587.250	863.341	587.237	15.314	861	584	4	6	5.841	2.616	67.182	0.643	6.708	2400.000	203	0	2400.000	1	862	590	63.435	3.797	2.233	0.448	0.706
243	DUP_CCO500.tif	39	200.949	10.657	213	176	213	820.295	590.218	820.271	590.235	31.213	816	586	8	10	9.793	5.070	50.334	0.503	12.207	7837.000	205	0	7837.000	1	817	596	55.008	7.032	1.931	0.518	0.690
244	DUP_CCO500.tif	11	199.091	10.634	197	180	213	777.955	590.045	777.934	590.059	16.142	776	587	4	6	6.072	2.306	64.079	0.530	6.708	2190.000	197	0	2190.000	1	776	593	63.435	3.480	2.633	0.380	0.629
245	DUP_CCO500.tif	20	199.550	11.176	207	173	213	798.250	591.900	798.250	591.914	18.728	796	588	5	7	7.644	3.331	117.064	0.717	8.062	3991.000	205	0	3991.000	1	797	588	119.745	4.028	2.295	0.436	0.784
246	DUP_CCO500.tif	14	198.286	10.986	173	173	212	561.071	590.357	561.094	590.359	15.899	558	589	6	3	6.410	2.781	6.094	0.696	6.708	2776.000	201	0	2776.000	1	558	592	26.565	3.000	2.305	0.434	0.800
247	DUP_CCO500.tif	21	196.381	11.395	194	173	213	812.786	593.738	812.797	593.722	17.899	811	590	4	7	7.442	3.593	98.033	0.824	7.616	4124.000	197	0	4124.000	1	812	590	113.199	4.000	2.071	0.483	0.857
248	DUP_CCO500.tif	20	209.450	2.819	207	204	213	487.800	595.650	487.809	595.649	26.971	484	591	7	9	7.498	3.396	133.757	0.346	10.817	4189.000	210	0	4189.000	1	484	591	123.690	5.657	2.208	0.453	0.519
249	DUP_CCO500.tif	51	203.686	8.479	208	179	213	901.598	595.480	901.532	595.482	33.456	895	591	12	8	11.230	5.782	171.563	0.573	13.000	10388.000	206	0	10388.000	1	895	593	157.380	7.810	1.942	0.515	0.708
250	DUP_CCO500.tif	60	204.667	7.294	213	184	213	828.167	601.650	828.142	601.661	61.497	823	594	11	16	12.126	6.300	83.764	0.199	16.553	12280.000	208	0	12280.000	1	823	595	115.017	11.000	1.925	0.520	0.438
251	DUP_CCO500.tif	452	206.940	7.027	212	178	213	875.153	611.611	875.142	611.594	285.747	845	594	61	36	36.601	15.724	26.852	0.070	64.514	93537.000	210	0	93537.000	1	845	628	18.997	28.272	2.328	0.430	0.343
252	DUP_CCO500.tif	18	209.056	4.345	213	197	213	983.056	596.444	983.067	596.440	21.556	980	594	6	5	5.669	4.043	130.288	0.487	7.810	3763.000	211	0	3763.000	1	980	594	140.194	5.000	1.402	0.713	0.679
253	DUP_CCO500.tif	12	199.500	10.817	206	184	213	760.500	597.000	760.507	596.984	11.657	759	595	3	4	4.514	3.385	90.000	1.000	5.000	2394.000	206	0	2394.000	1	759	595	126.870	3.000	1.333	0.750	1.000
254	DUP_CCO500.tif	451	203.348	7.539	200	171	213	399.054	616.861	399.014	616.868	194.250	380	596	38	40	38.745	14.821	46.007	0.150	50.000	91710.000	204	0	91710.000	1	382	636	53.130	24.480	2.614	0.383	0.546
255	DUP_CCO500.tif	83	204.627	7.596	206	180	213	426.187	606.500	426.171	606.528	70.083	419	597	13	19	13.645	7.745	63.204	0.212	20.125	16984.000	206	0	16984.000	1	423	616	63.435	11.380	1.762	0.568	0.500
256	DUP_CCO500.tif	11	200.636	8.488	200	185	213	392.136	600.318	392.146	600.322	11.899	390	598	4	4	4.900	2.859	37.875	0.976	5.657	2207.000	200	0	2207.000	1	390	602	45.000	3.536	1.714	0.583	0.846
257	DUP_CCO500.tif	10	202.000	10.339	203	183	213	843.600	599.800	843.611	599.776	11.899	842	598	4	4	4.945	2.575	52.125	0.887	5.657	2020.000	205	0	2020.000	1	842	602	45.000	3.336	1.921	0.521	0.800
258	DUP_CCO500.tif	20	200.650	13.651	178	167	213	925.050	601.150	925.019	601.153	20.971	922	598	5	7	7.226	3.524	106.079	0.572	8.602	4013.000	208	0	4013.000	1	922	598	125.538	4.652	2.050	0.488	0.741
259	DUP_CCO500.tif	11	201.909	6.074	201	190	209	724.409	601.864	724.416	601.869	12.485	722	600	5	3	5.326	2.630	175.269	0.887	5.385	2221.000	202	0	2221.000	1	722	601	158.199	3.000	2.025	0.494	0.846
260	DUP_CCO500.tif	18	202.222	10.236	209	178	213	773.778	602.278	773.776	602.282	16.485	771	600	5	5	5.569	4.115	50.569	0.832	7.071	3640.000	208	0	3640.000	1	771	605	45.000	4.851	1.353	0.739	0.837
261	DUP_CCO500.tif	62	206.984	5.582	213	191	213	476.435	607.097	476.392	607.046	34.870	471	601	11	11	12.555	6.288	130.785	0.641	12.806	12833.000	209	0	12833.000	1	473	602	128.660	7.778	1.997	0.501	0.780
262	DUP_CCO500.tif	11	199.364	10.993	210	178	213	778.409	603.409	778.394	603.427	12.485	777	601	3	5	4.674	2.997	100.449	0.887	5.385	2193.000	197	0	2193.000	1	777	601	111.801	3.000	1.560	0.641	0.815
263	DUP_CCO500.tif	12	202.750	7.736	198	190	212	753.167	604.917	753.175	604.913	14.485	752	602	3	6	6.187	2.469	97.804	0.719	6.325	2433.000	207	0	2433.000	1	752	602	108.435	3.000	2.506	0.399	0.800
264	DUP_CCO500.tif	35	199.886	11.757	209	175	213	435.500	607.929	435.486	607.922	24.971	432	603	7	9	8.585	5.191	57.772	0.705	10.296	6996.000	205	0	6996.000	1	432	612	60.945	6.265	1.654	0.605	0.787
265	DUP_CCO500.tif	16	197.938	10.761	199	181	213	787.625	605.062	787.616	605.059	16.728	784	603	7	4	6.291	3.238	169.864	0.719	7.071	3167.000	199	0	3167.000	1	784	605	171.870	3.881	1.943	0.515	0.762
266	DUP_CCO500.tif	57	202.509	10.256	207	171	213	808.114	611.430	808.134	611.511	54.184	805	603	7	17	14.903	4.870	97.640	0.244	17.464	11543.000	207	0	11543.000	1	806	603	103.241	7.000	3.060	0.327	0.600
267	DUP_CCO500.tif	15	209.400	2.874	209	203	213	839.433	605.033	839.436	605.035	15.314	836	603	6	4	5.777	3.306	169.327	0.804	6.325	3141.000	210	0	3141.000	1	836	605	161.565	3.881	1.747	0.572	0.789
268	DUP_CCO500.tif	13	208.923	3.353	209	202	213	706.038	606.269	706.048	606.277	14.485	703	604	5	4	4.841	3.419	7.113	0.779	5.831	2716.000	209	0	2716.000	1	703	607	30.964	4.000	1.416	0.706	0.812
269	DUP_CCO500.tif	14	203.571	9.733	211	182	213	721.357	608.286	721.344	608.241	19.314	720	604	3	8	7.243	2.461	90.622	0.472	8.062	2850.000	207	0	2850.000	1	721	604	97.125	3.000	2.943	0.340	0.700
270	DUP_CCO500.tif	20	206.150	7.727	212	186	213	760.150	608.550	760.137	608.542	26.627	758	604	5	9	7.937	3.208	107.545	0.354	9.849	4123.000	209	0	4123.000	1	758	604	113.962	4.717	2.474	0.404	0.588
271	DUP_CCO500.tif	18	201.389	8.651	203	185	213	818.778	605.667	818.804	605.664	17.899	815	604	8	3	7.636	3.001	172.020	0.706	8.246	3625.000	203	0	3625.000	1	815	605	165.964	3.000	2.544	0.393	0.878
272	DUP_CCO500.tif	29	203.966	7.514	202	185	213	714.879	611.810	714.864	611.833	28.971	711	606	7	11	11.222	3.290	61.915	0.434	12.530	5915.000	204	0	5915.000	1	711	617	61.390	4.805	3.410	0.293	0.644
273	DUP_CCO500.tif	11	197.818	16.594	213	171	213	890.318	610.318	890.331	610.328	11.899	888	608	4	4	3.807	3.678	45.002	0.976	4.472	2176.000	206	0	2176.000	1	890	608	116.565	4.000	1.035	0.966	0.846
274	DUP_CCO500.tif	38	199.816	10.825	208	172	213	740.921	613.184	740.938	613.170	33.799	737	609	10	10	8.324	5.813	49.240	0.418	11.314	7593.000	204	0	7593.000	1	739	619	45.000	8.485	1.432	0.698	0.551
275	DUP_CCO500.tif	17	202.706	8.823	213	187	213	823.382	613.029	823.382	613.036	16.142	821	610	5	6	7.370	2.937	52.018	0.820	7.810	3446.000	204	0	3446.000	1	821	616	50.194	3.536	2.509	0.399	0.829
276	DUP_CCO500.tif	19	205.526	8.342	212	179	213	839.184	612.921	839.219	612.892	24.385	836	610	8	6	6.689	3.617	37.889	0.402	8.544	3905.000	208	0	3905.000	1	836	616	20.556	5.582	1.849	0.541	0.543
277	DUP_CCO500.tif	15	203.800	7.113	212	192	213	671.633	614.300	671.634	614.319	16.728	669	611	5	6	6.807	2.806	56.012	0.674	7.211	3057.000	204	0	3057.000	1	669	617	56.310	3.617	2.426	0.412	0.714
278	DUP_CCO500.tif	304	208.668	5.458	211	168	213	692.178	622.355	692.111	622.360	187.765	675	612	36	24	26.276	14.731	3.450	0.108	39.446	63435.000	210	0	63435.000	1	675	635	30.466	23.431	1.784	0.561	0.438
279	DUP_CCO500.tif	11	208.727	3.690	206	203	213	817.409	614.773	817.408	614.761	15.314	815	612	4	5	4.280	3.272	67.014	0.589	5.831	2296.000	209	0	2296.000	1	816	617	59.036	4.000	1.308	0.764	0.667
280	DUP_CCO500.tif	11	197.455	10.912	176	176	213	866.591	613.318	866.559	613.305	12.485	864	612	5	3	5.516	2.539	162.920	0.887	5.831	2172.000	199	0	2172.000	1	864	612	149.036	3.000	2.173	0.460	0.846
281	DUP_CCO500.tif	21	204.857	7.472	212	190	213	749.881	616.024	749.886	616.019	29.456	745	613	9	6	7.283	3.671	11.583	0.304	9.487	4302.000	208	0	4302.000	1	745	619	18.435	5.468	1.984	0.504	0.525
282	DUP_CCO500.tif	301	206.110	7.230	213	172	213	888.347	629.350	888.336	629.256	204.593	872	613	32	33	27.415	13.980	121.367	0.090	40.608	62039.000	208	0	62039.000	1	878	614	127.999	24.539	1.961	0.510	0.426
283	DUP_CCO500.tif	29	200.517	8.675	185	185	213	796.259	617.845	796.260	617.850	24.385	793	614	8	7	7.408	4.984	148.397	0.613	8.944	5815.000	200	0	5815.000	1	793	615	153.435	6.519	1.486	0.673	0.682
284	DUP_CCO500.tif	10	206.400	5.719	212	198	213	736.200	618.600	736.212	618.589	12.485	735	616	3	5	5.098	2.498	78.563	0.806	5.385	2064.000	208	0	2064.000	1	735	621	68.199	3.000	2.041	0.490	0.800
285	DUP_CCO500.tif	15	200.933	11.183	211	176	212	763.567	619.167	763.575	619.134	15.899	762	616	3	6	6.420	2.975	93.653	0.746	6.708	3014.000	204	0	3014.000	1	762	616	116.565	3.000	2.158	0.463	0.857
286	DUP_CCO500.tif	19	198.684	10.355	200	176	212	413.237	621.658	413.232	621.626	15.899	411	619	4	6	5.776	4.189	100.956	0.944	6.708	3775.000	201	0	3775.000	1	412	619	116.565	4.000	1.379	0.725	0.905
287	DUP_CCO500.tif	11	192.545	12.957	168	168	212	1000.500	621.500	1000.494	621.483	12.485	999	619	3	5	4.535	3.088	90.000	0.887	5.099	2118.000	194	0	2118.000	1	1000	619	101.310	3.000	1.469	0.681	0.846
288	DUP_CCO500.tif	13	202.231	8.861	189	189	213	752.577	623.192	752.577	623.184	19.799	749	620	7	7	8.315	1.991	44.111	0.417	9.220	2629.000	206	0	2629.000	1	749	627	40.601	2.828	4.177	0.239	0.605
289	DUP_CCO500.tif	115	202.026	9.116	207	176	213	732.674	628.578	732.758	628.542	106.368	721	621	28	15	19.918	7.351	20.761	0.128	30.871	23233.000	204	0	23233.000	1	721	635	24.905	13.287	2.709	0.369	0.415
290	DUP_CCO500.tif	21	209.333	2.938	208	201	213	654.690	625.929	654.671	625.932	28.042	651	623	9	6	7.737	3.456	17.950	0.336	10.000	4396.000	210	0	4396.000	1	651	629	36.870	5.093	2.239	0.447	0.532
291	DUP_CCO500.tif	10	205.300	8.782	212	185	213	769.600	625.500	769.616	625.461	12.485	768	623	3	5	5.653	2.252	70.763	0.806	5.831	2053.000	208	0	2053.000	1	768	628	59.036	2.849	2.510	0.398	0.800
292	DUP_CCO500.tif	53	204.887	7.482	212	182	213	794.066	626.594	794.085	626.599	53.012	785	623	16	8	13.027	5.180	4.729	0.237	16.279	10859.000	207	0	10859.000	1	785	624	169.380	8.000	2.515	0.398	0.459
293	DUP_CCO500.tif	18	205.000	7.038	206	191	213	623.611	628.111	623.612	628.118	21.314	622	624	3	9	9.208	2.489	100.113	0.498	9.487	3690.000	207	0	3690.000	1	622	624	108.435	3.000	3.699	0.270	0.800
294	DUP_CCO500.tif	243	203.025	9.708	212	173	213	826.191	640.228	826.191	640.249	158.652	805	624	36	34	32.961	9.387	143.402	0.121	44.045	49335.000	206	0	49335.000	1	807	624	129.472	16.263	3.511	0.285	0.432
295	DUP_CCO500.tif	10	202.600	8.859	199	184	213	828.000	626.400	828.009	626.414	13.314	826	624	4	5	5.324	2.392	115.670	0.709	5.831	2026.000	204	0	2026.000	1	826	624	120.964	3.131	2.226	0.449	0.714
296	DUP_CCO500.tif	24	209.250	3.492	213	203	213	898.417	628.625	898.395	628.613	31.213	893	624	11	8	8.990	3.399	144.071	0.310	11.705	5022.000	211	0	5022.000	1	893	628	160.017	6.180	2.645	0.378	0.511
297	DUP_CCO500.tif	10	202.400	11.539	212	183	213	619.000	628.700	618.995	628.692	13.899	616	627	5	4	4.171	3.053	8.082	0.650	5.385	2024.000	208	0	2024.000	1	616	629	21.801	4.000	1.366	0.732	0.690
298	DUP_CCO500.tif	25	192.360	15.505	170	165	213	671.020	630.340	671.039	630.316	18.142	668	627	6	6	5.873	5.420	90.503	0.954	6.708	4809.000	197	0	4809.000	1	670	627	116.565	6.000	1.084	0.923	0.833
299	DUP_CCO500.tif	23	201.783	11.445	213	170	213	840.543	637.717	840.574	637.728	28.971	838	631	6	11	8.327	3.517	103.459	0.344	11.402	4641.000	203	0	4641.000	1	840	631	105.255	5.383	2.368	0.422	0.541
300	DUP_CCO500.tif	18	207.000	6.472	213	191	213	763.722	633.833	763.699	633.835	21.556	759	632	9	4	7.230	3.170	5.855	0.487	9.220	3726.000	209	0	3726.000	1	759	634	12.529	4.000	2.281	0.438	0.720
301	DUP_CCO500.tif	138	204.174	7.718	213	181	213	803.703	639.522	803.744	639.528	99.196	790	632	30	13	22.962	7.652	170.052	0.176	30.067	28176.000	206	0	28176.000	1	790	641	176.186	11.684	3.001	0.333	0.531
302	DUP_CCO500.tif	85	207.141	5.201	213	194	213	693.971	639.571	693.930	639.597	49.355	685	633	15	12	12.746	8.491	41.133	0.438	16.553	17607.000	208	0	17607.000	1	685	641	25.017	10.428	1.501	0.666	0.688
303	DUP_CCO500.tif	38	203.789	8.709	213	182	213	377.132	639.474	377.117	639.509	24.971	374	636	7	8	8.832	5.478	60.266	0.766	10.000	7744.000	207	0	7744.000	1	375	644	53.130	6.711	1.612	0.620	0.854
304	DUP_CCO500.tif	12	207.500	4.982	211	199	213	749.583	638.000	749.597	638.002	20.142	746	636	8	4	6.768	2.257	169.170	0.372	8.544	2490.000	211	0	2490.000	1	746	636	159.444	3.927	2.998	0.334	0.511
305	DUP_CCO500.tif	27	207.296	5.276	212	192	213	1231.870	643.241	1231.862	643.249	37.456	1229	636	5	15	11.411	3.013	86.029	0.242	15.297	5597.000	209	0	5597.000	1	1231	651	78.690	5.000	3.788	0.264	0.478
306	DUP_CCO500.tif	11	202.727	9.737	208	189	213	630.591	638.864	630.574	638.856	11.071	629	637	3	4	4.384	3.195	105.071	1.000	5.000	2230.000	208	0	2230.000	1	629	637	126.870	3.000	1.372	0.729	0.957
307	DUP_CCO500.tif	13	208.923	4.873	213	197	213	767.500	639.269	767.490	639.265	13.314	765	637	5	4	5.089	3.252	37.613	0.922	5.831	2716.000	210	0	2716.000	1	765	641	30.964	4.000	1.565	0.639	0.788
308	DUP_CCO500.tif	28	210.714	2.692	211	202	213	652.143	642.500	652.146	642.505	29.799	646	638	9	8	6.536	5.455	37.694	0.396	9.849	5900.000	211	0	5900.000	1	646	643	23.962	7.775	1.198	0.835	0.544
309	DUP_CCO500.tif	127	202.953	9.583	212	168	213	730.500	649.870	730.514	649.874	117.681	721	638	21	26	17.324	9.334	108.997	0.115	26.077	25775.000	206	0	25775.000	1	726	638	94.399	19.469	1.856	0.539	0.381
310	DUP_CCO500.tif	713	204.286	8.459	213	173	213	703.451	661.675	703.361	661.669	343.730	676	640	49	45	33.468	27.125	172.239	0.076	52.773	145656.000	207	0	145656.000	1	677	653	152.949	42.721	1.234	0.810	0.429
311	DUP_CCO500.tif	29	206.862	6.081	213	189	213	738.328	643.293	738.335	643.310	28.042	735	640	7	8	7.337	5.033	90.762	0.463	8.944	5999.000	208	0	5999.000	1	736	640	116.565	6.645	1.458	0.686	0.659
312	DUP_CCO500.tif	21	204.190	7.639	200	183	213	772.071	645.452	772.078	645.435	19.556	770	642	5	7	7.250	3.688	69.645	0.690	7.810	4288.000	205	0	4288.000	1	770	649	50.194	4.745	1.966	0.509	0.737
313	DUP_CCO500.tif	36	211.722	2.186	213	203	213	606.417	650.306	606.419	650.315	37.456	603	643	7	13	10.835	4.230	101.504	0.322	13.928	7622.000	213	0	7622.000	1	605	643	111.038	6.064	2.561	0.390	0.541
314	DUP_CCO500.tif	13	205.385	7.159	205	190	213	637.500	646.962	637.477	646.920	22.971	634	643	6	8	7.714	2.146	115.760	0.310	9.434	2670.000	207	0	2670.000	1	634	643	122.005	3.582	3.595	0.278	0.473
315	DUP_CCO500.tif	137	210.467	3.146	213	195	213	623.653	657.500	623.655	657.506	100.468	616	644	17	23	20.070	8.691	121.812	0.171	26.420	28834.000	211	0	28834.000	1	620	644	119.476	13.803	2.309	0.433	0.532
316	DUP_CCO500.tif	32	202.125	8.780	211	181	213	805.594	648.781	805.647	648.762	32.627	800	645	10	7	7.977	5.107	5.976	0.378	10.817	6468.000	204	0	6468.000	1	800	652	33.690	7.000	1.562	0.640	0.571
317	DUP_CCO500.tif	12	201.000	10.153	213	184	213	373.000	648.000	373.006	647.995	11.314	371	646	4	4	3.909	3.909	0.000	1.000	4.472	2412.000	203	0	2412.000	1	372	646	116.565	4.000	1.000	1.000	0.857
318	DUP_CCO500.tif	37	204.730	7.552	212	188	213	819.689	650.824	819.681	650.820	38.527	815	646	8	9	8.404	5.606	63.939	0.313	10.296	7575.000	207	0	7575.000	1	817	655	60.945	8.000	1.499	0.667	0.617
319	DUP_CCO500.tif	13	200.615	11.934	212	175	212	717.038	649.115	717.029	649.123	12.485	715	647	4	4	4.899	3.378	39.265	1.000	5.657	2608.000	206	0	2608.000	1	715	651	45.000	4.000	1.450	0.690	0.897
320	DUP_CCO500.tif	35	199.143	11.466	205	172	213	846.043	656.700	846.028	656.662	30.385	843	650	6	12	12.770	3.490	105.946	0.476	13.000	6970.000	203	0	6970.000	1	844	650	112.620	4.439	3.660	0.273	0.729
321	DUP_CCO500.tif	266	204.256	8.317	211	179	213	831.827	673.910	831.810	673.928	188.350	821	654	24	34	23.734	14.270	114.664	0.094	36.770	54332.000	207	0	54332.000	1	825	654	112.380	23.321	1.663	0.601	0.463
322	DUP_CCO500.tif	54	202.019	9.714	204	179	213	739.741	661.667	739.723	661.675	54.184	733	655	12	14	9.587	7.172	33.643	0.231	14.560	10909.000	206	0	10909.000	1	739	669	74.055	10.602	1.337	0.748	0.482
323	DUP_CCO500.tif	11	200.636	11.272	212	183	212	807.955	658.864	807.961	658.859	11.314	806	657	4	4	3.994	3.507	18.435	1.000	4.472	2207.000	206	0	2207.000	1	806	658	153.435	4.000	1.139	0.878	0.815
324	DUP_CCO500.tif	17	202.294	11.931	206	170	213	817.735	659.559	817.721	659.583	17.556	814	657	7	5	6.097	3.550	23.946	0.693	7.280	3439.000	206	0	3439.000	1	814	661	15.945	4.610	1.717	0.582	0.694
325	DUP_CCO500.tif	11	197.818	13.615	211	179	213	777.045	659.864	777.062	659.855	11.314	775	658	4	4	3.994	3.507	161.565	1.000	4.472	2176.000	199	0	2176.000	1	776	658	116.565	4.000	1.139	0.878	0.815
326	DUP_CCO500.tif	19	208.158	4.272	213	199	213	752.289	664.921	752.311	664.902	25.213	749	661	8	8	9.457	2.558	46.114	0.376	11.314	3955.000	209	0	3955.000	1	749	669	45.000	3.857	3.697	0.270	0.594
327	DUP_CCO500.tif	12	203.167	7.383	203	188	213	730.333	666.000	730.312	665.993	13.314	728	664	5	4	5.071	3.013	0.000	0.851	5.385	2438.000	203	0	2438.000	1	728	665	158.199	4.000	1.683	0.594	0.750
328	DUP_CCO500.tif	18	196.278	13.301	213	170	213	1176.778	667.667	1176.774	667.714	17.314	1175	664	4	7	6.870	3.336	89.024	0.755	7.280	3533.000	199	0	3533.000	1	1176	664	105.945	4.000	2.059	0.486	0.766
329	DUP_CCO500.tif	34	206.794	6.591	212	185	213	729.176	671.324	729.179	671.325	39.456	724	668	12	9	6.999	6.185	166.786	0.274	12.042	7031.000	209	0	7031.000	1	724	669	175.236	8.741	1.132	0.884	0.507
330	DUP_CCO500.tif	50	203.700	9.976	212	174	213	799.440	673.420	799.441	673.475	34.042	795	668	8	13	12.962	4.912	111.650	0.542	14.318	10185.000	208	0	10185.000	1	797	668	114.775	6.659	2.639	0.379	0.758
331	DUP_CCO500.tif	20	205.650	5.537	211	197	213	817.650	672.500	817.664	672.493	19.556	815	669	6	7	8.684	2.932	48.988	0.657	9.220	4113.000	208	0	4113.000	1	815	676	49.399	4.201	2.962	0.338	0.755
332	DUP_CCO500.tif	75	206.733	7.358	212	184	213	746.567	676.447	746.602	676.476	53.941	739	671	17	11	15.149	6.304	151.030	0.324	18.788	15505.000	210	0	15505.000	1	739	671	154.799	9.987	2.403	0.416	0.568
333	DUP_CCO500.tif	17	204.235	10.756	213	178	213	754.618	673.794	754.623	673.811	14.485	752	672	5	4	5.079	4.262	170.538	1.000	5.831	3472.000	209	0	3472.000	1	752	672	149.036	4.000	1.192	0.839	0.919
334	DUP_CCO500.tif	25	202.880	11.311	213	175	213	697.180	676.180	697.161	676.157	20.385	694	673	6	7	7.093	4.488	111.338	0.756	7.616	5072.000	206	0	5072.000	1	695	673	113.199	5.207	1.581	0.633	0.781
335	DUP_CCO500.tif	62	200.613	9.931	203	175	213	689.258	683.129	689.299	683.139	42.284	683	678	12	11	11.164	7.071	149.090	0.436	13.601	12438.000	203	0	12438.000	1	683	681	143.973	10.277	1.579	0.633	0.653
336	DUP_CCO500.tif	75	206.867	7.911	212	175	213	720.047	686.393	720.111	686.351	64.669	712	681	19	13	15.681	6.090	27.970	0.225	21.471	15515.000	210	0	15515.000	1	712	693	27.759	10.839	2.575	0.388	0.470
337	DUP_CCO500.tif	19	206.526	5.690	210	195	212	611.658	684.974	611.647	684.966	17.556	609	682	6	6	6.205	3.899	134.818	0.775	7.211	3924.000	209	0	3924.000	1	609	682	146.310	4.950	1.591	0.628	0.760
338	DUP_CCO500.tif	12	206.250	6.269	209	189	212	619.167	683.917	619.150	683.909	14.728	616	682	6	4	6.949	2.199	154.707	0.695	7.211	2475.000	209	0	2475.000	1	616	682	146.310	3.131	3.160	0.316	0.706
339	DUP_CCO500.tif	11	209.909	2.914	210	204	213	744.591	683.955	744.597	683.957	14.142	742	682	5	4	5.076	2.759	152.004	0.691	5.831	2309.000	210	0	2309.000	1	742	682	149.036	3.797	1.840	0.544	0.688
340	DUP_CCO500.tif	18	202.611	8.732	207	186	213	703.056	686.722	703.060	686.742	15.899	701	684	4	6	6.129	3.739	69.126	0.895	6.708	3647.000	207	0	3647.000	1	702	690	63.435	4.000	1.639	0.610	0.878
341	DUP_CCO500.tif	16	205.562	7.090	211	194	213	710.000	687.938	709.989	687.939	17.556	706	686	7	4	6.607	3.083	169.737	0.652	7.280	3289.000	209	0	3289.000	1	706	687	164.055	4.000	2.143	0.467	0.711
342	DUP_CCO500.tif	14	200.429	9.138	189	184	213	886.286	690.929	886.264	690.939	16.142	883	689	6	4	6.260	2.848	25.272	0.675	7.211	2806.000	204	0	2806.000	1	883	693	33.690	3.887	2.198	0.455	0.737
343	DUP_CCO500.tif	12	203.333	7.390	190	190	213	843.750	692.333	843.744	692.331	16.142	841	690	6	5	5.617	2.720	151.189	0.579	6.708	2440.000	204	0	2440.000	1	841	691	153.435	4.028	2.065	0.484	0.600
344	DUP_CCO500.tif	11	200.091	11.853	206	180	213	263.591	693.682	263.601	693.678	12.485	261	692	5	3	5.516	2.539	17.080	0.887	5.831	2201.000	206	0	2201.000	1	261	695	30.964	3.000	2.173	0.460	0.846
345	DUP_CCO500.tif	26	206.038	7.779	213	187	213	656.308	695.846	656.292	695.848	20.728	653	692	6	7	7.824	4.231	125.308	0.760	9.220	5357.000	209	0	5357.000	1	653	692	130.601	5.207	1.849	0.541	0.825
346	DUP_CCO500.tif	12	202.000	11.977	212	183	213	696.833	694.000	696.852	694.000	11.899	695	692	4	4	4.424	3.454	37.238	1.000	5.000	2424.000	212	0	2424.000	1	695	696	36.870	4.000	1.281	0.781	0.857
347	DUP_CCO500.tif	81	203.284	9.227	213	179	213	703.475	702.179	703.487	702.180	61.012	698	694	13	17	14.680	7.026	59.281	0.273	19.235	16466.000	207	0	16466.000	1	701	711	62.103	10.218	2.089	0.479	0.581
348	DUP_CCO500.tif	14	207.357	7.652	213	190	213	950.571	704.857	950.565	704.860	16.142	948	703	5	5	5.672	3.143	139.531	0.675	7.071	2903.000	211	0	2903.000	1	948	703	135.000	4.165	1.805	0.554	0.757
349	DUP_CCO500.tif	11	198.091	13.412	169	169	213	987.318	707.955	987.308	707.976	11.899	985	706	4	4	4.507	3.107	131.028	0.976	5.000	2179.000	201	0	2179.000	1	986	706	126.870	3.536	1.450	0.689	0.846
350	DUP_CCO500.tif	13	205.154	6.453	209	192	212	778.115	714.962	778.104	714.983	15.314	776	712	4	6	6.987	2.369	61.784	0.697	7.211	2667.000	208	0	2667.000	1	776	718	56.310	3.134	2.949	0.339	0.765
351	DUP_CCO500.tif	23	203.000	10.574	212	179	213	784.674	717.413	784.677	717.399	18.971	782	714	5	7	6.879	4.257	82.877	0.803	7.616	4669.000	208	0	4669.000	1	783	721	66.801	5.000	1.616	0.619	0.807
352	DUP_CCO500.tif	28	201.857	11.231	213	177	213	981.750	719.643	981.752	719.627	27.213	979	716	6	9	8.352	4.269	80.527	0.475	9.849	5652.000	206	0	5652.000	1	981	725	66.038	6.000	1.957	0.511	0.683
353	DUP_CCO500.tif	11	209.091	4.437	213	199	213	767.409	721.227	767.392	721.204	18.971	765	719	5	6	5.836	2.400	129.204	0.384	7.810	2300.000	209	0	2300.000	1	765	719	129.806	4.243	2.432	0.411	0.550
354	DUP_CCO500.tif	15	207.600	5.962	212	193	213	961.367	722.567	961.383	722.568	18.971	959	720	6	5	5.929	3.221	24.229	0.524	7.071	3114.000	210	0	3114.000	1	959	725	45.000	4.368	1.841	0.543	0.652
355	DUP_CCO500.tif	25	206.480	7.422	213	185	213	973.020	723.700	973.031	723.682	23.213	970	720	6	8	6.990	4.554	96.248	0.583	8.246	5162.000	208	0	5162.000	1	971	720	104.036	5.890	1.535	0.651	0.704
356	DUP_CCO500.tif	11	203.273	8.174	210	189	213	781.136	724.136	781.149	724.135	11.899	779	722	4	4	4.313	3.248	25.413	0.976	5.000	2236.000	205	0	2236.000	1	779	725	36.870	3.797	1.328	0.753	0.815
357	DUP_CCO500.tif	139	204.590	5.888	204	184	213	1148.831	730.773	1148.840	730.757	87.154	1135	723	25	16	16.498	10.728	166.445	0.230	25.179	28438.000	206	0	28438.000	1	1135	727	6.843	15.590	1.538	0.650	0.532
358	DUP_CCO500.tif	10	204.900	8.774	213	189	213	781.300	730.000	781.301	729.999	10.485	780	728	3	4	4.111	3.097	90.000	1.000	4.472	2049.000	210	0	2049.000	1	780	728	116.565	3.000	1.327	0.753	0.909
359	DUP_CCO500.tif	19	199.316	11.865	199	171	213	812.237	733.553	812.218	733.586	17.314	810	731	5	6	6.181	3.914	55.457	0.796	7.071	3787.000	199	0	3787.000	1	810	736	45.000	4.921	1.579	0.633	0.792
360	DUP_CCO500.tif	13	202.000	12.852	182	182	213	587.038	748.038	587.068	748.032	14.728	584	746	6	4	6.327	2.616	154.635	0.753	6.708	2626.000	210	0	2626.000	1	584	747	153.435	3.480	2.419	0.413	0.743
361	DUP_CCO500.tif	20	198.050	13.308	174	174	213	1268.550	748.900	1268.533	748.913	16.728	1266	746	5	6	6.205	4.104	50.741	0.898	7.211	3961.000	201	0	3961.000	1	1266	752	56.310	4.921	1.512	0.661	0.833
362	DUP_CCO500.tif	15	206.800	5.931	207	193	213	431.567	751.967	431.560	751.961	20.971	428	749	6	5	6.035	3.165	35.609	0.429	7.810	3102.000	207	0	3102.000	1	428	754	39.806	4.721	1.907	0.524	0.667
363	DUP_CCO500.tif	152	201.882	8.308	213	180	213	1218.355	776.750	1218.330	776.745	101.397	1207	763	19	25	16.305	11.870	104.810	0.186	25.239	30686.000	203	0	30686.000	1	1211	763	123.690	19.000	1.374	0.728	0.456
364	DUP_CCO500.tif	11	207.636	4.632	209	199	213	1190.682	770.318	1190.686	770.330	18.485	1189	767	3	8	7.999	1.751	80.179	0.405	8.544	2284.000	209	0	2284.000	1	1189	775	69.444	2.414	4.569	0.219	0.647
365	DUP_CCO500.tif	10	206.400	6.835	208	189	213	652.200	775.700	652.218	775.704	11.899	650	774	5	3	5.290	2.407	156.576	0.887	5.831	2064.000	208	0	2064.000	1	650	774	149.036	3.000	2.198	0.455	0.833
366	DUP_CCO500.tif	16	204.562	7.975	206	187	213	1202.812	779.812	1202.844	779.753	22.971	1200	776	7	8	8.708	2.339	57.271	0.381	10.630	3273.000	207	0	3273.000	1	1200	784	48.814	4.071	3.723	0.269	0.533
367	DUP_CCO500.tif	14	197.714	10.993	187	177	211	670.357	779.571	670.350	779.555	13.071	668	778	5	3	5.443	3.275	172.839	1.000	5.831	2768.000	196	0	2768.000	1	668	778	149.036	3.000	1.662	0.602	0.966
368	DUP_CCO500.tif	10	208.000	4.967	213	198	213	1088.800	780.400	1088.788	780.400	15.314	1086	778	6	4	6.587	1.933	24.872	0.536	7.211	2080.000	210	0	2080.000	1	1086	782	33.690	2.978	3.408	0.293	0.625
369	DUP_CCO500.tif	12	200.500	11.509	211	182	213	583.333	783.250	583.332	783.254	12.728	581	781	5	4	5.361	2.850	31.845	0.931	5.831	2406.000	207	0	2406.000	1	581	785	30.964	3.536	1.881	0.532	0.800
370	DUP_CCO500.tif	12	201.000	9.105	193	184	213	652.500	783.000	652.501	782.982	11.657	651	781	3	4	4.514	3.385	90.000	1.000	5.000	2412.000	202	0	2412.000	1	651	781	126.870	3.000	1.333	0.750	1.000
371	DUP_CCO500.tif	10	196.600	12.668	212	175	212	1232.500	786.300	1232.498	786.313	11.071	1231	784	3	4	3.966	3.210	90.000	1.000	4.472	1966.000	197	0	1966.000	1	1232	784	116.565	3.000	1.236	0.809	0.909
372	DUP_CCO500.tif	12	203.500	7.833	193	188	213	654.667	788.583	654.679	788.597	12.485	652	787	5	3	4.911	3.111	170.583	0.967	5.385	2442.000	206	0	2442.000	1	652	788	158.199	3.000	1.579	0.633	0.889
373	DUP_CCO500.tif	11	203.182	8.886	204	187	213	1206.409	791.136	1206.405	791.108	11.071	1205	789	3	4	4.384	3.195	105.071	1.000	5.000	2235.000	204	0	2235.000	1	1205	789	126.870	3.000	1.372	0.729	0.957
374	DUP_CCO500.tif	23	203.348	9.232	212	182	213	594.283	794.413	594.280	794.427	20.728	592	790	4	8	8.312	3.523	85.594	0.673	8.544	4677.000	205	0	4677.000	1	593	798	69.444	4.000	2.359	0.424	0.821
375	DUP_CCO500.tif	11	205.364	7.474	213	193	213	600.682	794.227	600.680	794.242	11.899	599	792	4	4	4.009	3.494	50.310	0.976	5.000	2259.000	204	0	2259.000	1	599	796	36.870	4.000	1.147	0.871	0.815
376	DUP_CCO500.tif	22	201.909	11.876	213	171	213	1013.409	795.591	1013.410	795.556	18.485	1011	792	4	7	7.760	3.610	86.887	0.809	7.616	4442.000	207	0	4442.000	1	1012	792	113.199	4.000	2.150	0.465	0.880
377	DUP_CCO500.tif	14	201.357	12.245	208	175	213	1007.429	796.286	1007.421	796.290	13.314	1005	794	5	4	4.847	3.678	30.763	0.993	5.657	2819.000	208	0	2819.000	1	1005	798	45.000	4.000	1.318	0.759	0.848
378	DUP_CCO500.tif	75	202.453	10.544	212	169	213	600.913	802.420	600.885	802.388	57.012	593	798	16	10	12.712	7.512	179.629	0.290	16.031	15184.000	205	0	15184.000	1	593	803	176.424	9.903	1.692	0.591	0.647
379	DUP_CCO500.tif	12	202.083	10.211	188	185	212	1009.500	802.000	1009.484	801.991	11.657	1008	800	3	4	4.514	3.385	90.000	1.000	5.000	2425.000	209	0	2425.000	1	1008	800	126.870	3.000	1.333	0.750	1.000
380	DUP_CCO500.tif	14	199.143	14.320	207	172	213	534.071	806.357	534.075	806.340	15.314	532	803	4	6	5.602	3.182	98.608	0.750	6.325	2788.000	207	0	2788.000	1	533	803	108.435	4.000	1.760	0.568	0.757
381	DUP_CCO500.tif	27	198.296	15.208	189	165	213	1014.870	812.796	1014.824	812.814	28.627	1011	809	7	8	6.346	5.417	77.395	0.414	8.246	5354.000	203	0	5354.000	1	1013	809	104.036	7.000	1.171	0.854	0.628
382	DUP_CCO500.tif	13	209.385	4.501	212	199	213	1139.885	816.808	1139.897	816.800	23.213	1136	814	7	6	6.631	2.496	30.964	0.303	9.220	2722.000	211	0	2722.000	1	1136	820	40.601	4.428	2.657	0.376	0.491
383	DUP_CCO500.tif	10	203.000	10.328	212	182	213	1019.000	817.700	1018.975	817.700	10.485	1017	816	4	3	4.198	3.033	180.000	1.000	4.472	2030.000	208	0	2030.000	1	1017	817	153.435	3.000	1.384	0.723	0.909
384	DUP_CCO500.tif	11	200.091	12.645	200	174	213	1132.864	819.955	1132.866	819.974	11.314	1131	818	4	4	3.994	3.507	71.565	1.000	4.472	2201.000	200	0	2201.000	1	1132	818	116.565	4.000	1.139	0.878	0.815
385	DUP_CCO500.tif	14	205.643	6.924	213	193	213	790.500	823.071	790.493	823.074	13.314	788	821	5	4	4.258	4.186	0.000	0.993	5.099	2879.000	207	0	2879.000	1	788	823	168.690	4.000	1.017	0.983	0.824
386	DUP_CCO500.tif	11	205.909	8.803	213	185	213	1017.773	822.500	1017.758	822.506	12.485	1015	821	5	3	4.900	2.859	164.745	0.887	5.385	2265.000	207	0	2265.000	1	1015	822	158.199	3.000	1.714	0.583	0.846
387	DUP_CCO500.tif	18	204.222	8.572	213	186	213	1034.833	828.778	1034.831	828.777	18.971	1032	825	6	7	7.865	2.914	124.773	0.629	8.062	3676.000	206	0	3676.000	1	1033	825	119.745	3.808	2.699	0.371	0.692
388	DUP_CCO500.tif	17	194.471	14.410	213	173	213	539.912	835.559	539.929	835.551	14.485	538	833	4	5	5.692	3.803	114.902	1.000	6.403	3306.000	196	0	3306.000	1	538	833	128.660	4.000	1.497	0.668	0.919
389	DUP_CCO500.tif	16	208.875	3.931	213	202	213	1036.625	836.500	1036.634	836.503	16.142	1034	834	5	5	5.932	3.434	56.563	0.772	7.071	3342.000	209	0	3342.000	1	1034	839	45.000	4.243	1.727	0.579	0.800
390	DUP_CCO500.tif	22	194.727	12.337	179	170	213	44.682	983.182	44.690	983.192	20.142	41	980	7	6	6.956	4.027	146.912	0.681	8.602	4284.000	198	0	4284.000	1	41	981	144.462	5.580	1.727	0.579	0.657
