# Supplementary material for: An artificial-vision- and statistical-learning-based method for studying the biodegradation of type I collagen scaffolds in bone regeneration systems
Source: PeerJ. 2019 Jul 5;7:e7233. doi: 10.7717/peerj.7233 (PMC6613533; doi:10.7717/peerj.7233)
Supplement: Dataset S1 — 1. Description of the folder that has been sent with all the details of the files.2. Comparison between random forest and thresholding. 3. Hyperparameters of the experiment.4. Random Forest validation measurements: Precision, Recall, Confusion Matrix.5. Files to reproduce the experiment (classif and comp folders), including raw data. [file peerj-07-7233-s001.zip › random_forest/Misclassification-error-RF-vs-Threshold/Misclassification-error-RF-vs-Threshold.ods]

## Sheet: Hoja1
Precission level in the classification of the collagen area
CCO
Segmented area
Time	Using random fores	Using threshold	Error RF	Threshold	sqared root of error RF	sqared root of error Threshold
0	47896	49627	1915,84	663,800000000003	43,770309571672	25,7643164085524
2	70993	64418	2839,72	3025,35000000001	53,2890232599548	55,0031817261512
4	99967	95671	3998,68	702,349999999991	63,2351168260169	26,5018867252879
7	84275	68049	3371	12012,25	58,0603134679791	109,600410583173
9	138569	171033	5542,76	25535,55	74,4497145729922	159,798466826187
11	162246	187181	6489,84	16822,7	80,5595431963216	129,702351559253
14	134748	117488	5389,92	10522,6	73,4160745341237	102,579725092242
16	123253	105461	4930,12	11629,35	70,2148132519058	107,83946401944
18	141615	117173	5664,6	17361,25	75,2635369883717	131,762096218905
21	191717	216047	7668,68	14744,15	87,5709997659042	121,42549155758
23	222818	208579	8912,72	3098,10000000001	94,4072031150166	55,6605785093904
25	184731	198544	7389,24	4576,44999999998	85,9606886896563	67,6494641516101
28	192407	183424	7696,28	637,349999999977	87,7284446459642	25,2457917285233
30	148320	177177	5932,8	21441	77,0246713722298	146,427456441748
32	131574	163009	5262,96	24856,3	72,5462611028301	157,658808824626
35	240449	217981	9617,96	10445,55	98,0711986263041	102,203473522185
38	367775	160984	14711	188402,25	121,288911282112	434,053280139662
39	65227	39769	2609,08	22196,65	51,0791542608137	148,985401969455
42	191545	212513	7661,8	11390,75	87,5317085403912	106,72745663605
44	204296	180933	8171,84	13148,2	90,398230071169	114,66560077024
CCT
Segmented area
Time	Using random fores	Using threshold	Error RF	Threshold	sqared root of error RF	sqared root of error Threshold
0	74323	70316	2972,92	290,850000000006	54,524489910498	17,0543249646536
2	104963	77231	4198,52	22483,85	64,7959875300933	149,946157003106
4	127365	78165	5094,6	42831,75	71,3764667099738	206,958329138984
7	145993	153595	5839,72	302,350000000006	76,4180606924829	17,3882143994145
9	163500	169595	6540	2080	80,8702664766229	45,6070170039655
11	144629	108908	5785,16	28489,55	76,0602392843988	168,788477094854
14	163447	131167	6537,88	24107,65	80,8571580010082	155,266383998598
16	116443	156861	4657,72	34595,85	68,2474907963656	185,999596773756
18	145361	114750	5814,44	23342,95	76,252475369656	152,783997853178
21	158337	136851	6333,48	13569,15	79,5831640486856	116,48669451916
23	295911	299413	11836,44	11293,55	108,795404314704	106,271115548864
28	179582	198323	7183,28	9761,89999999999	84,7542329326388	98,8023279077978
30	213930	182542	8557,2	20691,5	92,5051349926046	143,845403124327
32	200712	127671	8028,48	63005,4	89,6017856964916	251,008764787208
35	114397	97577	4575,88	11100,15	67,6452511267421	105,357249394619
38	206553	373105	8262,12	156224,35	90,8962045412238	395,252261220603
39	303566	212375	12142,64	76012,7	110,193647729803	275,704007950556
42	57616	67719	2304,64	7222,2	48,006666203768	84,9835278156891
44	149101	130643	5964,04	11002,95	77,2271972817867	104,894947447434
CO
Segmented area
Time	Using random fores	Using threshold	Error RF	Threshold	sqared root of error RF	sqared root of error Threshold
0	78864	70316	3154,56	4604,8	56,1654698190979	67,8586766743944
2	114675	77231	4587	31710,25	67,7273947527882	178,073720688933
4	117555	78165	4702,2	33512,25	68,5725892758907	183,063513568379
7	100100	69704	4004	25391	63,2771680782255	159,345536492241
9	127421	97789	5096,84	23260,95	71,3921564319219	152,515409057577
11	138689	108908	5547,56	22846,55	74,4819441207062	151,150752561805
14	133990	131167	5359,6	3876,49999999999	73,2092890281008	62,2615451141392
16	196670	156861	7866,8	29975,5	88,6949829471769	173,134340903242
18	362831	301917	14513,24	42772,45	120,470909351594	206,815013961753
21	491676	432401	19667,04	34691,2	140,239224184962	186,25573816664
23	203319	185316	8132,76	7837,05000000002	90,1818163489736	88,5271144904205
25	173060	145272	6922,4	19135	83,2009615329054	138,329317210778
28	201308	198323	8052,32	7080,39999999999	89,7347201477778	84,1451127517219
30	163865	148839	6554,6	6832,75	80,9604841882755	82,6604500350682
32	159295	127671	6371,8	23659,25	79,8235554206902	153,815636396304
35	137434	97577	5497,36	32985,3	74,1441838582097	181,618556320658
38	314862	373105	12594,48	42499,9	112,225130875397	206,155038745115
39	180289	212375	7211,56	23071,55	84,9209043757778	151,89321907182
42	166165	123277	6646,6	34579,75	81,526682748656	185,956312073562
44	203879	235036	8155,16	20963,05	90,305924501109	144,786221720162
