# Supplementary material for: An artificial-vision- and statistical-learning-based method for studying the biodegradation of type I collagen scaffolds in bone regeneration systems
Source: PeerJ. 2019 Jul 5;7:e7233. doi: 10.7717/peerj.7233 (PMC6613533; doi:10.7717/peerj.7233)
Supplement: Dataset S1 — 1. Description of the folder that has been sent with all the details of the files.2. Comparison between random forest and thresholding. 3. Hyperparameters of the experiment.4. Random Forest validation measurements: Precision, Recall, Confusion Matrix.5. Files to reproduce the experiment (classif and comp folders), including raw data. [file peerj-07-7233-s001.zip › random_forest/Readme.txt]

Corrections for PeerJ

Within the folder 'base' you can find the files corresponding to the imagess:
- CCO350.tif: belongs to the CCO group, at time=18 days. First stage, where there is mainly collagen.
- CCO500.tif: belongs to the CCO, at time=38 days. Advanced stage where high amounts of extracelluar matrix, nuclei and lower quantity of collagen can be found.

In the folder 'clasif' the data for trainning, in addition to the metadata and the classifier parameters, can be found.
- README.txt: Corpus specifications
- data.csv: Data corpus
- METADATA.txt: Classifier parameters
- cv10.txt: Results of 10 fold cross-validation (10 folds), atributes summary, estimates, attributes importance, precision for each class and confussion matrix.

In the 'comp' folder you can found the results of the segmentation using thresholding and random forest.

- CCO350_I_stack.tif: Set of images as probability maps representing the four segmented classes obtained by the application of classifiers.
- CCO350_I_classified.tif: From the result of the classifier shown in CCO350_I_stack.tif, the class with higher probability is assigned (knowing that at each pixel corresponds four values of probability, one per segmented class). It is composed by just one layer with four possible values (1,2,3,4) associated to collagen, extracellular matrix, nuclei and backgroun. 
- CCO350_thresh-triangle_size10-inf.tif: Binary imagen that accounts for the collagen in the segmentation by thresholding.
- CCO350_col.csv: Data corpus that accounts for the collagen obtained by the segmentation with random forest classifier.
- CCO350_mat.csv: Data corpus that accounts for the extracellular matrix obtained by the segmentation with random forest classifier.
- CCO350_thresh-triangle_size10-inf.csv: Data corpus that accounts for the collagen in the segmentation by thresholding.

- CCO500_I_stack.tif: Set of images as probability maps representing the four segmented classes obtained by the application of classifiers.
- CCO500_I_classified.tif: From the result of the classifier shown in CCO350_I_stack.tif, the class with higher probability is assigned (knowing that at each pixel corresponds four values of probability, one per segmented class). It is composed by just one layer with four possible values (1,2,3,4) associated to collagen, extracellular matrix, nuclei and backgroun. 
- CCO500_thresh-manual_size10-inf.tif: Binary imagen that accounts for the collagen in the segmentation by thresholding.
- CCO500_col.csv: Data corpus that accounts for the collagen obtained by the segmentation with random forest classifier.
- CCO500_mat.csv: Data corpus that accounts for the extracellular matrix obtained by the segmentation with random forest classifier.
- CCO500_thresh-manual_size10-inf.csv: Data corpus that accounts for the collagen in the segmentation by thresholding.
