# Supplementary material for: An artificial-vision- and statistical-learning-based method for studying the biodegradation of type I collagen scaffolds in bone regeneration systems
Source: PeerJ. 2019 Jul 5;7:e7233. doi: 10.7717/peerj.7233 (PMC6613533; doi:10.7717/peerj.7233)
Supplement: Dataset S2 — The mass loss proportion of collagen in addition to different features extracted from images corresponding to the extracellular matrix (area, circularity of detected objects, mode, among others), and the time variable are included. [file peerj-07-7233-s002.txt]

"Time" "Area" "Mean" "StdDev" "Mode" "Min" "Max" "X" "Y" "XM" "YM" "Perim." "BX" "BY" "Width" "Height" "Major" "Minor" "Angle" "Circ." "Feret" "IntDen" "Median" "Skew" "Kurt" "X.Area" "RawIntDen" "Slice" "FeretX" "FeretY" "FeretAngle" "MinFeret" "AR" "Round" "Solidity" "Grupo" "Mass_loss_Proportion"
0 55511 205.8569 11.6735 214 161 234 680.0707 473.1772 675.165 475.9818 39383.937 0 70 1360 834 350.2877 201.7736 5.606 4e-04 1536.4809 11427321 208 -0.8951 4.9408 0 11427321 1 0 0 0 829.913 1.736 0.576 "NaN" "CO" 0
2 62710 195.3968 13.5655 208 151 229 678.8462 536.9688 675.8623 537.2838 39952.2731 0 168 1360 763 379.5206 210.3835 1.2311 5e-04 1500.9142 12253334 196 -0.1569 -2.959 0 12253334 1 0 0 0 745.7931 1.8039 0.5543 "NaN" "CO" 41.1764705882353
4 76442 195.8839 13.965 208 152 229 676.2202 508.0333 672.8633 508.1802 43253.8161 0 138 1360 762 432.5386 225.018 178.8738 5e-04 1467.7263 14973758 197 -0.2859 -0.7245 0 14973758 1 0 0 0 745.7486 1.9222 0.5202 "NaN" "CO" 17.6470588235294
7 36973 197.4094 13.6505 211 158 233 654.0429 374.3509 653.8804 374.4342 27530.415 0 133 1360 835 365.9887 128.6255 176.1411 6e-04 1425.4172 7298817 198 -0.1471 -1.396 0 7298817 1 0 0 0 830.3003 2.8454 0.3514 "NaN" "CO" 23.5294117647059
9 90110 203.0207 10.1578 203 161 235 644.2659 495.7595 639.0056 495.3199 36378.9674 0 226 1360 525 606.7023 189.1069 177.8547 9e-04 1424.2477 18294198 204 -0.645 8.0682 0 18294198 1 0 0 0 501.5102 3.2082 0.3117 "NaN" "CO" 23.5294117647059
11 99539 200.4096 10.3575 202 161 231 672.5961 453.3583 672.0298 453.543 40478.0181 0 197 1360 533 599.5843 211.3748 177.4493 8e-04 1445.9173 19948567 201 -0.1737 0.121 0 19948567 1 0 0 0 501.5708 2.8366 0.3525 "NaN" "CO" 41.1764705882353
14 78503 209.205 7.9457 213 168 237 712.1049 560.2537 712.1157 559.4087 35533.4317 5 273 1355 542 539.1478 185.391 4.164 8e-04 1385.8923 16423224 211 -1.9783 42.2069 0 16423224 1 0 0 0 521.1771 2.9082 0.3439 "NaN" "CO" 41.1764705882353
16 130222 198.5625 11.1364 194 158 232 708.0825 546.9172 705.2324 545.9399 53359.8911 0 197 1360 744 638.9916 259.4773 179.2128 6e-04 1469.5132 25857205 198 0.103 -3.9201 0 25857205 1 0 0 0 714.6338 2.4626 0.4061 "NaN" "CO" 23.5294117647059
18 257644 206.9016 7.9972 210 166 239 671.1885 539.5 671.8569 538.9445 90735.1798 0 144 1360 796 858.3802 382.1646 177.157 4e-04 1504.7448 53306963 207 -0.992 27.1002 0 53306963 1 0 0 0 781.3541 2.2461 0.4452 "NaN" "CO" 23.5294117647059
21 381798 191.8823 10.7663 193 145 226 695.6838 464.6642 689.6146 466.3686 93466.8696 0 0 1360 1024 810.1962 600.0032 3.1766 5e-04 1608.0161 73260266 192 -0.0722 -3.356 0 73260266 1 0 0 0 1024 1.3503 0.7406 "NaN" "CO" 29.4117647058824
23 137122 209.8796 9.3179 214 159 240 803.4144 469.2291 796.3796 472.571 50648.6757 0 0 1360 748 718.4527 243.0071 10.9104 7e-04 1530.0162 28779107 211 -1.7869 33.9044 0 28779107 1 0 0 0 679.8668 2.9565 0.3382 "NaN" "CO" 41.1764705882353
25 108348 206.6553 9.3018 209 162 238 706.3785 494.2747 707.9675 494.6964 44028.7805 0 62 1360 827 531.7402 259.4368 178.9825 7e-04 1486.0635 22390691 208 -0.7169 9.3807 0 22390691 1 0 0 0 816.9262 2.0496 0.4879 "NaN" "CO" 17.6470588235294
28 151034 210.2409 8.3927 213 168 240 623.2458 481.4349 620.0868 479.8886 48036.5903 0 178 1360 727 732.6958 262.4588 9.1737 8e-04 1513.4383 31753522 212 -1.9071 40.9265 0 31753522 1 0 0 0 724.5676 2.7917 0.3582 "NaN" "CO" 35.2941176470588
0 365.8352 184.8877 16.6858 192 143 220 122.835 110.8796 123.3963 110.6915 187.6947 81.746 42.5397 82.0635 90.7937 30.4025 15.321 25.4936 0.1305 91.3865 67638.4228 185 -0.1047 -0.1314 0 2684569 1 0 0 0 70.7812 1.9844 0.5039 "NaN" "CCO" 0
2 39.3298 185.3613 9.7274 191 165 215 107.9649 132.523 108.0053 132.2573 118.3721 99.6825 6.9841 95.0794 144.4444 14.1887 3.5293 78.903 0.0353 144.4141 7290.2242 185 -0.0876 7.0605 0 289349 1 0 0 0 82.1579 4.0202 0.2487 "NaN" "CCO" 35.6984478935698
4 60.3427 185.5766 7.2545 184 166 218 155.1854 54.7432 155.3122 54.8402 131.9354 52.0635 10.1587 163.0159 139.3651 11.3526 6.7677 153.522 0.0436 162.0132 11198.1859 185 1.4289 -30.977 0 444456 1 0 0 0 130.0546 1.6775 0.5961 "NaN" "CCO" 35.6984478935698
7 226.3039 190.3808 11.6491 195 160 220 130.9502 111.8945 130.9639 111.8773 119.6252 10.3175 1.5873 133.1746 159.3651 24.6878 11.6713 76.1424 0.1987 160.7979 43083.9002 191 0.3952 -7.3127 0 1710000 1 0 0 0 98.7974 2.1152 0.4728 "NaN" "CCO" 52.1064301552106
9 295.6916 183.3654 11.3954 180 145 225 141.0321 106.4577 140.875 106.4999 723.5275 14.9206 0.9524 197.619 161.5873 22.3762 16.8253 19.6118 0.0071 198.4477 54219.6019 183 0.3016 -5.4161 0 2151976 1 0 0 0 151.8631 1.3299 0.7519 "NaN" "CCO" 52.1064301552106
11 750.5165 181.4147 16.2397 182 119 223 83.9962 93.4287 82.736 93.196 1491.4306 1.5873 1.9048 212.381 160.6349 40.6081 23.532 138.4926 0.0042 210.2986 136154.7493 182 -0.436 0.31 0 5403982 1 0 0 0 159.6007 1.7257 0.5795 "NaN" "CCO" 53.880266075388
14 722.6757 179.5603 12.1309 180 137 221 91.4053 31.4042 92.071 31.7241 1235.3046 0 8.7302 215.873 129.8413 51.9498 17.7121 171.1002 0.006 215.4431 129763.87 179 0.3736 -0.0924 0 5150328 1 0 0 0 118.3884 2.933 0.3409 "NaN" "CCO" 51.6629711751663
16 1078.3825 178.3451 17.9041 175 130 230 125.8113 97.7155 126.3225 97.9301 1815.7468 0 1.9048 215.873 160.6349 43.5462 31.5307 166.9724 0.0041 217.7544 192324.1875 178 0.1191 -1.2499 0 7633347 1 0 0 0 160.4588 1.3811 0.7241 "NaN" "CCO" 62.5277161862528
18 788.3094 185.4798 14.4954 186 146 222 92.7949 80.5676 92.8377 80.847 1579.1632 6.1905 0.3175 204.6032 161.4286 45.6774 21.9738 143.3521 0.004 204.8961 146215.4951 184 0.203 -0.3917 0 5803293 1 0 0 0 148.6309 2.0787 0.4811 "NaN" "CCO" 66.9623059866962
21 578.2817 182.5325 14.031 183 139 220 76.6954 93.1221 76.4624 93.1232 1466.778 0 14.2857 206.8254 145.873 34.3681 21.4237 6.1414 0.0034 208.2787 105555.2028 183 0.2274 -4.1555 0 4189486 1 0 0 0 141.1558 1.6042 0.6234 "NaN" "CCO" 76.7184035476718
23 690.1487 184.617 9.6962 189 148 228 126.7053 71.1944 127.2532 70.8603 2816.3983 1.2698 1.2698 212.5397 161.2698 38.4922 22.8286 30.2683 0.0011 214.139 127413.1519 185 0.4695 -12.3607 0 5057028 1 0 0 0 160.3976 1.6861 0.5931 "NaN" "CCO" 70.2882483370288
25 996.1955 181.525 13.0309 185 138 229 87.4233 57.2655 87.305 57.1586 2548.3082 0 0 208.4127 162.5397 46.6077 27.2143 146.3026 0.0019 207.2369 180834.4167 182 0.0883 -1.7125 0 7177318 1 0 0 0 162.5397 1.7126 0.5839 "NaN" "CCO" 76.7184035476718
28 1180.902 174.5329 19.0411 184 0 221 119.7896 80.006 118.9585 78.2392 2153.4276 0 0 215.873 162.5397 44.0194 34.157 148.2971 0.0032 214.6822 206106.2988 177 -0.8811 4.632 0 8180359 1 0 0 0 162.5397 1.2887 0.776 "NaN" "CCO" 71.1751662971175
0 281.1036 181.3382 13.1396 188 137 210 95.2249 97.4815 95.9256 97.4946 307.1807 45.2381 38.5714 166.0317 123.8095 33.1121 10.8091 142.2476 0.0374 164.1005 50974.805 183 -0.5936 0.8444 0 2023190 1 0 0 0 60.8181 3.0634 0.3264 "NaN" "CCT" 0
2 1345.4271 168.2017 18.5002 150 117 227 135.1873 80.3356 132.5281 80.2164 1713.0873 0 0.7937 215.873 161.746 52.3592 32.7173 16.2092 0.0058 216.0451 226303.124 166 0.1786 -1.4376 0 8981971 1 0 0 0 161.746 1.6004 0.6249 "NaN" "CCT" 25.8974358974359
4 702.2424 180.955 12.8917 182 128 219 116.4305 93.9021 116.3483 94.1119 1038.4386 0 0 215.873 157.1429 33.3824 26.7843 169.7207 0.0082 216.0784 127074.301 181 -0.4931 1.2611 0 5043579 1 0 0 0 138.589 1.2463 0.8023 "NaN" "CCT" 38.4615384615385
7 1055.0768 179.7454 12.2781 183 141 222 90.4591 91.6174 91.2382 91.4955 1691.5179 0 0 215.7143 162.5397 50.3977 26.6553 24.3335 0.0046 216.9225 189645.2 180 -0.1022 -0.5844 0 7527018 1 0 0 0 162.5397 1.8907 0.5289 "NaN" "CCT" 54.1025641025641
9 1784.5553 169.7182 17.0649 170 79 230 110.6226 91.5933 109.9866 91.2349 2734.2271 0 0 215.873 162.5397 55.9315 40.6241 172.5657 0.003 216.9011 302871.529 170 -0.5185 1.6451 0 12020971 1 0 0 0 162.5397 1.3768 0.7263 "NaN" "CCT" 54.1025641025641
11 1206.2988 185.9695 11.2498 190 124 230 118.7472 75.2117 118.6998 75.3032 2423.5597 0 0 215.873 161.746 43.184 35.5666 159.4105 0.0026 217.0175 224334.845 188 -0.873 0.6443 0 8903850 1 0 0 0 146.6679 1.2142 0.8236 "NaN" "CCT" 58.4615384615385
14 1013.8322 188.3546 8.9358 190 146 212 123.8055 73.955 123.531 73.3356 2320.3207 5.5556 2.2222 210.3175 160.3175 40.8634 31.5894 146.0088 0.0024 210.2411 190959.914 189 -0.6103 -4.9124 0 7579199 1 0 0 0 154.2609 1.2936 0.7731 "NaN" "CCT" 56.6666666666667
16 746.3593 188.0467 10.1187 192 145 217 101.7506 78.279 102.3643 78.4235 1275.7505 0 0.4762 215.873 162.0635 35.4331 26.8194 24.4915 0.0058 216.9898 140350.391 189 -0.534 -4.4844 0 5570507 1 0 0 0 161.7781 1.3212 0.7569 "NaN" "CCT" 61.5384615384615
18 2840.5392 182.2604 13.5164 188 124 220 124.6678 58.6911 124.7804 58.4396 4557.0945 0 0 215.873 162.5397 75.1869 48.1026 164.5766 0.0017 216.7571 517717.914 184 -0.7969 -1.1525 0 20548224 1 0 0 0 162.5397 1.5631 0.6398 "NaN" "CCT" 68.2051282051282
21 1490.0731 181.0984 13.5503 188 129 219 118.5083 58.7322 118.4892 58.8631 1689.4008 12.5397 2.6984 203.3333 159.8413 51.4033 36.9085 3.6336 0.0066 205.5462 269849.912 182 -0.4806 -0.1923 0 10710343 1 0 0 0 155.4774 1.3927 0.718 "NaN" "CCT" 66.4102564102564
23 4452.9352 184.0823 11.8281 188 141 221 107.3875 74.6002 107.3776 74.5547 6370.4364 0 0 215.873 162.5397 89.6895 63.2142 6.1913 0.0014 217.8264 819706.374 185 -0.4132 -2.1591 0 32534146 1 0 0 0 162.5397 1.4188 0.7048 "NaN" "CCT" 70.5128205128205
28 473.0159 193.5957 4.0038 194 181 208 140.3415 88.9492 140.2656 88.9155 1469.5643 10.1587 1.9048 204.9206 159.8413 29.8662 20.1654 44.9798 0.0028 206.0806 91573.822 194 1.9988 -132.265 0 3634565 1 0 0 0 144.8417 1.4811 0.6752 "NaN" "CCT" 73.0769230769231
30 1024.7417 180.2932 14.269 185 0 230 119.8292 79.7509 119.6857 79.5201 1825.2112 0 0 215.873 162.5397 49.1325 26.5556 158.2063 0.0039 217.5881 184753.993 181 -1.9772 22.018 0 7332886 1 0 0 0 162.5397 1.8502 0.5405 "NaN" "CCT" 73.0769230769231
