# Supplementary material for: An artificial-vision- and statistical-learning-based method for studying the biodegradation of type I collagen scaffolds in bone regeneration systems
Source: PeerJ. 2019 Jul 5;7:e7233. doi: 10.7717/peerj.7233 (PMC6613533; doi:10.7717/peerj.7233)
Supplement: Supplemental Information 1 — A html report is developed with R markdown and included with the corresponding files. Code and outputs are included. [file peerj-07-7233-s004.zip]

Archive with 1,050 entries (878 files):
- Scripts_and_Outputs.html
- Scripts_and_Outputs.Rmd
- Scripts_and_Outputs_files/bootstrap-3.3.5/
- Scripts_and_Outputs_files/bootstrap-3.3.5/css/
- Scripts_and_Outputs_files/bootstrap-3.3.5/css/bootstrap.css
- Scripts_and_Outputs_files/bootstrap-3.3.5/css/bootstrap.css.map
- Scripts_and_Outputs_files/bootstrap-3.3.5/css/bootstrap.min.css
- Scripts_and_Outputs_files/bootstrap-3.3.5/css/bootstrap-theme.css
- Scripts_and_Outputs_files/bootstrap-3.3.5/css/bootstrap-theme.css.map
- Scripts_and_Outputs_files/bootstrap-3.3.5/css/bootstrap-theme.min.css
- Scripts_and_Outputs_files/bootstrap-3.3.5/css/cerulean.min.css
- Scripts_and_Outputs_files/bootstrap-3.3.5/css/cosmo.min.css
- Scripts_and_Outputs_files/bootstrap-3.3.5/css/flatly.min.css
- Scripts_and_Outputs_files/bootstrap-3.3.5/css/fonts/
- Scripts_and_Outputs_files/bootstrap-3.3.5/css/fonts/Lato.ttf
- Scripts_and_Outputs_files/bootstrap-3.3.5/css/fonts/LatoBold.ttf
- Scripts_and_Outputs_files/bootstrap-3.3.5/css/fonts/LatoItalic.ttf
- Scripts_and_Outputs_files/bootstrap-3.3.5/css/fonts/NewsCycle.ttf
- Scripts_and_Outputs_files/bootstrap-3.3.5/css/fonts/NewsCycleBold.ttf
- Scripts_and_Outputs_files/bootstrap-3.3.5/css/fonts/OpenSans.ttf
- Scripts_and_Outputs_files/bootstrap-3.3.5/css/fonts/OpenSansBold.ttf
- Scripts_and_Outputs_files/bootstrap-3.3.5/css/fonts/OpenSansBoldItalic.ttf
- Scripts_and_Outputs_files/bootstrap-3.3.5/css/fonts/OpenSansItalic.ttf
- Scripts_and_Outputs_files/bootstrap-3.3.5/css/fonts/OpenSansLight.ttf
- Scripts_and_Outputs_files/bootstrap-3.3.5/css/fonts/OpenSansLightItalic.ttf
- Scripts_and_Outputs_files/bootstrap-3.3.5/css/fonts/Raleway.ttf
- Scripts_and_Outputs_files/bootstrap-3.3.5/css/fonts/RalewayBold.ttf
- Scripts_and_Outputs_files/bootstrap-3.3.5/css/fonts/Roboto.ttf
- Scripts_and_Outputs_files/bootstrap-3.3.5/css/fonts/RobotoBold.ttf
- Scripts_and_Outputs_files/bootstrap-3.3.5/css/fonts/RobotoLight.ttf
- Scripts_and_Outputs_files/bootstrap-3.3.5/css/fonts/RobotoMedium.ttf
- Scripts_and_Outputs_files/bootstrap-3.3.5/css/fonts/SourceSansPro.ttf
- Scripts_and_Outputs_files/bootstrap-3.3.5/css/fonts/SourceSansProBold.ttf
- Scripts_and_Outputs_files/bootstrap-3.3.5/css/fonts/SourceSansProItalic.ttf
- Scripts_and_Outputs_files/bootstrap-3.3.5/css/fonts/SourceSansProLight.ttf
- Scripts_and_Outputs_files/bootstrap-3.3.5/css/fonts/Ubuntu.ttf
- Scripts_and_Outputs_files/bootstrap-3.3.5/css/journal.min.css
- Scripts_and_Outputs_files/bootstrap-3.3.5/css/lumen.min.css
- Scripts_and_Outputs_files/bootstrap-3.3.5/css/paper.min.css
- Scripts_and_Outputs_files/bootstrap-3.3.5/css/readable.min.css
- Scripts_and_Outputs_files/bootstrap-3.3.5/css/sandstone.min.css
- Scripts_and_Outputs_files/bootstrap-3.3.5/css/simplex.min.css
- Scripts_and_Outputs_files/bootstrap-3.3.5/css/spacelab.min.css
- Scripts_and_Outputs_files/bootstrap-3.3.5/css/united.min.css
- Scripts_and_Outputs_files/bootstrap-3.3.5/css/yeti.min.css
- Scripts_and_Outputs_files/bootstrap-3.3.5/fonts/
- Scripts_and_Outputs_files/bootstrap-3.3.5/fonts/glyphicons-halflings-regular.eot
- Scripts_and_Outputs_files/bootstrap-3.3.5/fonts/glyphicons-halflings-regular.svg
- Scripts_and_Outputs_files/bootstrap-3.3.5/fonts/glyphicons-halflings-regular.ttf
- Scripts_and_Outputs_files/bootstrap-3.3.5/fonts/glyphicons-halflings-regular.woff
- Scripts_and_Outputs_files/bootstrap-3.3.5/fonts/glyphicons-halflings-regular.woff2
- Scripts_and_Outputs_files/bootstrap-3.3.5/js/
- Scripts_and_Outputs_files/bootstrap-3.3.5/js/bootstrap.js
- Scripts_and_Outputs_files/bootstrap-3.3.5/js/bootstrap.min.js
- Scripts_and_Outputs_files/bootstrap-3.3.5/js/npm.js
- Scripts_and_Outputs_files/bootstrap-3.3.5/shim/
- Scripts_and_Outputs_files/bootstrap-3.3.5/shim/html5shiv.min.js
- Scripts_and_Outputs_files/bootstrap-3.3.5/shim/respond.min.js
- Scripts_and_Outputs_files/figure-html/
- Scripts_and_Outputs_files/figure-html/unnamed-chunk-10-1.png
- Scripts_and_Outputs_files/figure-html/unnamed-chunk-12-1.png
- Scripts_and_Outputs_files/figure-html/unnamed-chunk-15-1.png
- Scripts_and_Outputs_files/figure-html/unnamed-chunk-17-1.png
- Scripts_and_Outputs_files/figure-html/unnamed-chunk-18-1.png
- Scripts_and_Outputs_files/figure-html/unnamed-chunk-2-1.png
- Scripts_and_Outputs_files/figure-html/unnamed-chunk-21-1.png
- Scripts_and_Outputs_files/figure-html/unnamed-chunk-22-1.png
- Scripts_and_Outputs_files/figure-html/unnamed-chunk-24-1.png
- Scripts_and_Outputs_files/figure-html/unnamed-chunk-25-1.png
- Scripts_and_Outputs_files/figure-html/unnamed-chunk-26-1.png
- Scripts_and_Outputs_files/figure-html/unnamed-chunk-27-1.png
- Scripts_and_Outputs_files/figure-html/unnamed-chunk-28-1.png
- Scripts_and_Outputs_files/figure-html/unnamed-chunk-29-1.png
- Scripts_and_Outputs_files/figure-html/unnamed-chunk-3-1.png
- Scripts_and_Outputs_files/figure-html/unnamed-chunk-33-1.png
- Scripts_and_Outputs_files/figure-html/unnamed-chunk-34-1.png
- Scripts_and_Outputs_files/figure-html/unnamed-chunk-5-1.png
- Scripts_and_Outputs_files/figure-html/unnamed-chunk-7-1.png
- Scripts_and_Outputs_files/highlightjs-9.12.0/
- Scripts_and_Outputs_files/highlightjs-9.12.0/default.css
- Scripts_and_Outputs_files/highlightjs-9.12.0/highlight.js
- Scripts_and_Outputs_files/highlightjs-9.12.0/textmate.css
- Scripts_and_Outputs_files/jquery-1.11.3/
- Scripts_and_Outputs_files/jquery-1.11.3/jquery.min.js
- Scripts_and_Outputs_files/jqueryui-1.11.4/
- Scripts_and_Outputs_files/jqueryui-1.11.4/images/
- Scripts_and_Outputs_files/jqueryui-1.11.4/images/ui-icons_444444_256x240.png
- Scripts_and_Outputs_files/jqueryui-1.11.4/images/ui-icons_555555_256x240.png
- Scripts_and_Outputs_files/jqueryui-1.11.4/images/ui-icons_777620_256x240.png
- Scripts_and_Outputs_files/jqueryui-1.11.4/images/ui-icons_777777_256x240.png
- Scripts_and_Outputs_files/jqueryui-1.11.4/images/ui-icons_cc0000_256x240.png
- Scripts_and_Outputs_files/jqueryui-1.11.4/images/ui-icons_ffffff_256x240.png
- Scripts_and_Outputs_files/jqueryui-1.11.4/index.html
- Scripts_and_Outputs_files/jqueryui-1.11.4/jquery-ui.css
- Scripts_and_Outputs_files/jqueryui-1.11.4/jquery-ui.js
- Scripts_and_Outputs_files/jqueryui-1.11.4/jquery-ui.min.css
- Scripts_and_Outputs_files/jqueryui-1.11.4/jquery-ui.min.js
- Scripts_and_Outputs_files/jqueryui-1.11.4/jquery-ui.structure.css
- Scripts_and_Outputs_files/jqueryui-1.11.4/jquery-ui.structure.min.css
- Scripts_and_Outputs_files/jqueryui-1.11.4/jquery-ui.theme.css
- Scripts_and_Outputs_files/jqueryui-1.11.4/jquery-ui.theme.min.css
- Scripts_and_Outputs_files/jqueryui-1.11.4/README
- Scripts_and_Outputs_files/mathjax-local/
- Scripts_and_Outputs_files/mathjax-local/config/
- Scripts_and_Outputs_files/mathjax-local/config/AM_CHTML.js
- Scripts_and_Outputs_files/mathjax-local/config/AM_CHTML-full.js
- Scripts_and_Outputs_files/mathjax-local/config/AM_SVG.js
- Scripts_and_Outputs_files/mathjax-local/config/AM_SVG-full.js
- Scripts_and_Outputs_files/mathjax-local/config/MML_CHTML.js
- Scripts_and_Outputs_files/mathjax-local/config/MML_CHTML-full.js
- Scripts_and_Outputs_files/mathjax-local/config/MML_SVG.js
- Scripts_and_Outputs_files/mathjax-local/config/MML_SVG-full.js
- Scripts_and_Outputs_files/mathjax-local/config/MMLorHTML.js
- Scripts_and_Outputs_files/mathjax-local/config/Safe.js
- Scripts_and_Outputs_files/mathjax-local/config/TeX-AMS_CHTML.js
- Scripts_and_Outputs_files/mathjax-local/config/TeX-AMS_CHTML-full.js
- Scripts_and_Outputs_files/mathjax-local/config/TeX-AMS_SVG.js
- Scripts_and_Outputs_files/mathjax-local/config/TeX-AMS_SVG-full.js
- Scripts_and_Outputs_files/mathjax-local/config/TeX-AMS-MML_HTMLorMML.js
- Scripts_and_Outputs_files/mathjax-local/config/TeX-MML-AM_CHTML.js
- Scripts_and_Outputs_files/mathjax-local/config/TeX-MML-AM_CHTML-full.js
- Scripts_and_Outputs_files/mathjax-local/config/TeX-MML-AM_SVG.js
- Scripts_and_Outputs_files/mathjax-local/config/TeX-MML-AM_SVG-full.js
- Scripts_and_Outputs_files/mathjax-local/extensions/
- Scripts_and_Outputs_files/mathjax-local/extensions/asciimath2jax.js
- Scripts_and_Outputs_files/mathjax-local/extensions/AssistiveMML.js
- Scripts_and_Outputs_files/mathjax-local/extensions/CHTML-preview.js
- Scripts_and_Outputs_files/mathjax-local/extensions/fast-preview.js
- Scripts_and_Outputs_files/mathjax-local/extensions/FontWarnings.js
- Scripts_and_Outputs_files/mathjax-local/extensions/HelpDialog.js
- Scripts_and_Outputs_files/mathjax-local/extensions/HTML-CSS/
- Scripts_and_Outputs_files/mathjax-local/extensions/HTML-CSS/handle-floats.js
- Scripts_and_Outputs_files/mathjax-local/extensions/jsMath2jax.js
- Scripts_and_Outputs_files/mathjax-local/extensions/MatchWebFonts.js
- Scripts_and_Outputs_files/mathjax-local/extensions/MathEvents.js
- Scripts_and_Outputs_files/mathjax-local/extensions/MathMenu.js
- Scripts_and_Outputs_files/mathjax-local/extensions/MathML/
- Scripts_and_Outputs_files/mathjax-local/extensions/MathML/content-mathml.js
- Scripts_and_Outputs_files/mathjax-local/extensions/MathML/mml3.js
- Scripts_and_Outputs_files/mathjax-local/extensions/MathZoom.js
- Scripts_and_Outputs_files/mathjax-local/extensions/mml2jax.js
- Scripts_and_Outputs_files/mathjax-local/extensions/Safe.js
- Scripts_and_Outputs_files/mathjax-local/extensions/TeX/
- Scripts_and_Outputs_files/mathjax-local/extensions/TeX/action.js
- Scripts_and_Outputs_files/mathjax-local/extensions/TeX/AMScd.js
- Scripts_and_Outputs_files/mathjax-local/extensions/TeX/AMSmath.js
- Scripts_and_Outputs_files/mathjax-local/extensions/TeX/AMSsymbols.js
- Scripts_and_Outputs_files/mathjax-local/extensions/TeX/autobold.js
- Scripts_and_Outputs_files/mathjax-local/extensions/TeX/autoload-all.js
- Scripts_and_Outputs_files/mathjax-local/extensions/TeX/bbox.js
- Scripts_and_Outputs_files/mathjax-local/extensions/TeX/begingroup.js
- Scripts_and_Outputs_files/mathjax-local/extensions/TeX/boldsymbol.js
- Scripts_and_Outputs_files/mathjax-local/extensions/TeX/cancel.js
- Scripts_and_Outputs_files/mathjax-local/extensions/TeX/color.js
- Scripts_and_Outputs_files/mathjax-local/extensions/TeX/enclose.js
- Scripts_and_Outputs_files/mathjax-local/extensions/TeX/extpfeil.js
- Scripts_and_Outputs_files/mathjax-local/extensions/TeX/HTML.js
- Scripts_and_Outputs_files/mathjax-local/extensions/TeX/mathchoice.js
- Scripts_and_Outputs_files/mathjax-local/extensions/TeX/mediawiki-texvc.js
- Scripts_and_Outputs_files/mathjax-local/extensions/TeX/mhchem.js
- Scripts_and_Outputs_files/mathjax-local/extensions/TeX/newcommand.js
- Scripts_and_Outputs_files/mathjax-local/extensions/TeX/noErrors.js
- Scripts_and_Outputs_files/mathjax-local/extensions/TeX/noUndefined.js
- Scripts_and_Outputs_files/mathjax-local/extensions/TeX/unicode.js
- Scripts_and_Outputs_files/mathjax-local/extensions/TeX/verb.js
- Scripts_and_Outputs_files/mathjax-local/extensions/tex2jax.js
- Scripts_and_Outputs_files/mathjax-local/extensions/toMathML.js
- Scripts_and_Outputs_files/mathjax-local/fonts/
- Scripts_and_Outputs_files/mathjax-local/fonts/HTML-CSS/
- Scripts_and_Outputs_files/mathjax-local/fonts/HTML-CSS/TeX/
- Scripts_and_Outputs_files/mathjax-local/fonts/HTML-CSS/TeX/otf/
- Scripts_and_Outputs_files/mathjax-local/fonts/HTML-CSS/TeX/otf/MathJax_AMS-Regular.otf
- Scripts_and_Outputs_files/mathjax-local/fonts/HTML-CSS/TeX/otf/MathJax_Caligraphic-Bold.otf
- Scripts_and_Outputs_files/mathjax-local/fonts/HTML-CSS/TeX/otf/MathJax_Caligraphic-Regular.otf
- Scripts_and_Outputs_files/mathjax-local/fonts/HTML-CSS/TeX/otf/MathJax_Fraktur-Bold.otf
- Scripts_and_Outputs_files/mathjax-local/fonts/HTML-CSS/TeX/otf/MathJax_Fraktur-Regular.otf
- Scripts_and_Outputs_files/mathjax-local/fonts/HTML-CSS/TeX/otf/MathJax_Main-Bold.otf
- Scripts_and_Outputs_files/mathjax-local/fonts/HTML-CSS/TeX/otf/MathJax_Main-Italic.otf
- Scripts_and_Outputs_files/mathjax-local/fonts/HTML-CSS/TeX/otf/MathJax_Main-Regular.otf
- Scripts_and_Outputs_files/mathjax-local/fonts/HTML-CSS/TeX/otf/MathJax_Math-BoldItalic.otf
- Scripts_and_Outputs_files/mathjax-local/fonts/HTML-CSS/TeX/otf/MathJax_Math-Italic.otf
- Scripts_and_Outputs_files/mathjax-local/fonts/HTML-CSS/TeX/otf/MathJax_Math-Regular.otf
- Scripts_and_Outputs_files/mathjax-local/fonts/HTML-CSS/TeX/otf/MathJax_SansSerif-Bold.otf
- Scripts_and_Outputs_files/mathjax-local/fonts/HTML-CSS/TeX/otf/MathJax_SansSerif-Italic.otf
- Scripts_and_Outputs_files/mathjax-local/fonts/HTML-CSS/TeX/otf/MathJax_SansSerif-Regular.otf
- Scripts_and_Outputs_files/mathjax-local/fonts/HTML-CSS/TeX/otf/MathJax_Script-Regular.otf
- Scripts_and_Outputs_files/mathjax-local/fonts/HTML-CSS/TeX/otf/MathJax_Size1-Regular.otf
- Scripts_and_Outputs_files/mathjax-local/fonts/HTML-CSS/TeX/otf/MathJax_Size2-Regular.otf
- Scripts_and_Outputs_files/mathjax-local/fonts/HTML-CSS/TeX/otf/MathJax_Size3-Regular.otf
- Scripts_and_Outputs_files/mathjax-local/fonts/HTML-CSS/TeX/otf/MathJax_Size4-Regular.otf
- Scripts_and_Outputs_files/mathjax-local/fonts/HTML-CSS/TeX/otf/MathJax_Typewriter-Regular.otf
- Scripts_and_Outputs_files/mathjax-local/fonts/HTML-CSS/TeX/otf/MathJax_WinChrome-Regular.otf
- Scripts_and_Outputs_files/mathjax-local/fonts/HTML-CSS/TeX/otf/MathJax_WinIE6-Regular.otf
- Scripts_and_Outputs_files/mathjax-local/fonts/HTML-CSS/TeX/woff/
- Scripts_and_Outputs_files/mathjax-local/fonts/HTML-CSS/TeX/woff/MathJax_AMS-Regular.woff
- Scripts_and_Outputs_files/mathjax-local/fonts/HTML-CSS/TeX/woff/MathJax_Caligraphic-Bold.woff
- Scripts_and_Outputs_files/mathjax-local/fonts/HTML-CSS/TeX/woff/MathJax_Caligraphic-Regular.woff
- Scripts_and_Outputs_files/mathjax-local/fonts/HTML-CSS/TeX/woff/MathJax_Fraktur-Bold.woff
- Scripts_and_Outputs_files/mathjax-local/fonts/HTML-CSS/TeX/woff/MathJax_Fraktur-Regular.woff
- Scripts_and_Outputs_files/mathjax-local/fonts/HTML-CSS/TeX/woff/MathJax_Main-Bold.woff
- Scripts_and_Outputs_files/mathjax-local/fonts/HTML-CSS/TeX/woff/MathJax_Main-Italic.woff
- Scripts_and_Outputs_files/mathjax-local/fonts/HTML-CSS/TeX/woff/MathJax_Main-Regular.woff
- Scripts_and_Outputs_files/mathjax-local/fonts/HTML-CSS/TeX/woff/MathJax_Math-BoldItalic.woff
- Scripts_and_Outputs_files/mathjax-local/fonts/HTML-CSS/TeX/woff/MathJax_Math-Italic.woff
- Scripts_and_Outputs_files/mathjax-local/fonts/HTML-CSS/TeX/woff/MathJax_Math-Regular.woff
- Scripts_and_Outputs_files/mathjax-local/fonts/HTML-CSS/TeX/woff/MathJax_SansSerif-Bold.woff
- Scripts_and_Outputs_files/mathjax-local/fonts/HTML-CSS/TeX/woff/MathJax_SansSerif-Italic.woff
- Scripts_and_Outputs_files/mathjax-local/fonts/HTML-CSS/TeX/woff/MathJax_SansSerif-Regular.woff
- Scripts_and_Outputs_files/mathjax-local/fonts/HTML-CSS/TeX/woff/MathJax_Script-Regular.woff
- Scripts_and_Outputs_files/mathjax-local/fonts/HTML-CSS/TeX/woff/MathJax_Size1-Regular.woff
- Scripts_and_Outputs_files/mathjax-local/fonts/HTML-CSS/TeX/woff/MathJax_Size2-Regular.woff
- Scripts_and_Outputs_files/mathjax-local/fonts/HTML-CSS/TeX/woff/MathJax_Size3-Regular.woff
- Scripts_and_Outputs_files/mathjax-local/fonts/HTML-CSS/TeX/woff/MathJax_Size4-Regular.woff
- Scripts_and_Outputs_files/mathjax-local/fonts/HTML-CSS/TeX/woff/MathJax_Typewriter-Regular.woff
- Scripts_and_Outputs_files/mathjax-local/jax/
- Scripts_and_Outputs_files/mathjax-local/jax/element/
- Scripts_and_Outputs_files/mathjax-local/jax/element/mml/
- Scripts_and_Outputs_files/mathjax-local/jax/element/mml/jax.js
- Scripts_and_Outputs_files/mathjax-local/jax/element/mml/optable/
- Scripts_and_Outputs_files/mathjax-local/jax/element/mml/optable/Arrows.js
- Scripts_and_Outputs_files/mathjax-local/jax/element/mml/optable/BasicLatin.js
- Scripts_and_Outputs_files/mathjax-local/jax/element/mml/optable/CombDiacritMarks.js
- Scripts_and_Outputs_files/mathjax-local/jax/element/mml/optable/CombDiactForSymbols.js
- Scripts_and_Outputs_files/mathjax-local/jax/element/mml/optable/Dingbats.js
- Scripts_and_Outputs_files/mathjax-local/jax/element/mml/optable/GeneralPunctuation.js
- Scripts_and_Outputs_files/mathjax-local/jax/element/mml/optable/GeometricShapes.js
- Scripts_and_Outputs_files/mathjax-local/jax/element/mml/optable/GreekAndCoptic.js
- Scripts_and_Outputs_files/mathjax-local/jax/element/mml/optable/Latin1Supplement.js
- Scripts_and_Outputs_files/mathjax-local/jax/element/mml/optable/LetterlikeSymbols.js
- Scripts_and_Outputs_files/mathjax-local/jax/element/mml/optable/MathOperators.js
- Scripts_and_Outputs_files/mathjax-local/jax/element/mml/optable/MiscMathSymbolsA.js
- Scripts_and_Outputs_files/mathjax-local/jax/element/mml/optable/MiscMathSymbolsB.js
- Scripts_and_Outputs_files/mathjax-local/jax/element/mml/optable/MiscSymbolsAndArrows.js
- Scripts_and_Outputs_files/mathjax-local/jax/element/mml/optable/MiscTechnical.js
- Scripts_and_Outputs_files/mathjax-local/jax/element/mml/optable/SpacingModLetters.js
- Scripts_and_Outputs_files/mathjax-local/jax/element/mml/optable/SupplementalArrowsA.js
- Scripts_and_Outputs_files/mathjax-local/jax/element/mml/optable/SupplementalArrowsB.js
- Scripts_and_Outputs_files/mathjax-local/jax/element/mml/optable/SuppMathOperators.js
- Scripts_and_Outputs_files/mathjax-local/jax/input/
- Scripts_and_Outputs_files/mathjax-local/jax/input/AsciiMath/
- Scripts_and_Outputs_files/mathjax-local/jax/input/AsciiMath/config.js
- Scripts_and_Outputs_files/mathjax-local/jax/input/AsciiMath/jax.js
- Scripts_and_Outputs_files/mathjax-local/jax/input/MathML/
- Scripts_and_Outputs_files/mathjax-local/jax/input/MathML/config.js
- Scripts_and_Outputs_files/mathjax-local/jax/input/MathML/entities/
- Scripts_and_Outputs_files/mathjax-local/jax/input/MathML/entities/a.js
- Scripts_and_Outputs_files/mathjax-local/jax/input/MathML/entities/b.js
- Scripts_and_Outputs_files/mathjax-local/jax/input/MathML/entities/c.js
- Scripts_and_Outputs_files/mathjax-local/jax/input/MathML/entities/d.js
- Scripts_and_Outputs_files/mathjax-local/jax/input/MathML/entities/e.js
- Scripts_and_Outputs_files/mathjax-local/jax/input/MathML/entities/f.js
- Scripts_and_Outputs_files/mathjax-local/jax/input/MathML/entities/fr.js
- Scripts_and_Outputs_files/mathjax-local/jax/input/MathML/entities/g.js
- Scripts_and_Outputs_files/mathjax-local/jax/input/MathML/entities/h.js
- Scripts_and_Outputs_files/mathjax-local/jax/input/MathML/entities/i.js
- Scripts_and_Outputs_files/mathjax-local/jax/input/MathML/entities/j.js
- Scripts_and_Outputs_files/mathjax-local/jax/input/MathML/entities/k.js
- Scripts_and_Outputs_files/mathjax-local/jax/input/MathML/entities/l.js
- Scripts_and_Outputs_files/mathjax-local/jax/input/MathML/entities/m.js
- Scripts_and_Outputs_files/mathjax-local/jax/input/MathML/entities/n.js
- Scripts_and_Outputs_files/mathjax-local/jax/input/MathML/entities/o.js
- Scripts_and_Outputs_files/mathjax-local/jax/input/MathML/entities/opf.js
- Scripts_and_Outputs_files/mathjax-local/jax/input/MathML/entities/p.js
- Scripts_and_Outputs_files/mathjax-local/jax/input/MathML/entities/q.js
- Scripts_and_Outputs_files/mathjax-local/jax/input/MathML/entities/r.js
- Scripts_and_Outputs_files/mathjax-local/jax/input/MathML/entities/s.js
- Scripts_and_Outputs_files/mathjax-local/jax/input/MathML/entities/scr.js
- Scripts_and_Outputs_files/mathjax-local/jax/input/MathML/entities/t.js
- Scripts_and_Outputs_files/mathjax-local/jax/input/MathML/entities/u.js
- Scripts_and_Outputs_files/mathjax-local/jax/input/MathML/entities/v.js
- Scripts_and_Outputs_files/mathjax-local/jax/input/MathML/entities/w.js
- Scripts_and_Outputs_files/mathjax-local/jax/input/MathML/entities/x.js
- Scripts_and_Outputs_files/mathjax-local/jax/input/MathML/entities/y.js
- Scripts_and_Outputs_files/mathjax-local/jax/input/MathML/entities/z.js
- Scripts_and_Outputs_files/mathjax-local/jax/input/MathML/jax.js
- Scripts_and_Outputs_files/mathjax-local/jax/input/TeX/
- Scripts_and_Outputs_files/mathjax-local/jax/input/TeX/config.js
- Scripts_and_Outputs_files/mathjax-local/jax/input/TeX/jax.js
- Scripts_and_Outputs_files/mathjax-local/jax/output/
- Scripts_and_Outputs_files/mathjax-local/jax/output/CommonHTML/
- Scripts_and_Outputs_files/mathjax-local/jax/output/CommonHTML/autoload/
- Scripts_and_Outputs_files/mathjax-local/jax/output/CommonHTML/autoload/annotation-xml.js
- Scripts_and_Outputs_files/mathjax-local/jax/output/CommonHTML/autoload/maction.js
- Scripts_and_Outputs_files/mathjax-local/jax/output/CommonHTML/autoload/menclose.js
- Scripts_and_Outputs_files/mathjax-local/jax/output/CommonHTML/autoload/mglyph.js
- Scripts_and_Outputs_files/mathjax-local/jax/output/CommonHTML/autoload/mmultiscripts.js
- Scripts_and_Outputs_files/mathjax-local/jax/output/CommonHTML/autoload/ms.js
- Scripts_and_Outputs_files/mathjax-local/jax/output/CommonHTML/autoload/mtable.js
- Scripts_and_Outputs_files/mathjax-local/jax/output/CommonHTML/autoload/multiline.js
- Scripts_and_Outputs_files/mathjax-local/jax/output/CommonHTML/config.js
- Scripts_and_Outputs_files/mathjax-local/jax/output/CommonHTML/fonts/
- Scripts_and_Outputs_files/mathjax-local/jax/output/CommonHTML/fonts/TeX/
- Scripts_and_Outputs_files/mathjax-local/jax/output/CommonHTML/fonts/TeX/AMS-Regular.js
- Scripts_and_Outputs_files/mathjax-local/jax/output/CommonHTML/fonts/TeX/Caligraphic-Bold.js
- Scripts_and_Outputs_files/mathjax-local/jax/output/CommonHTML/fonts/TeX/fontdata.js
- Scripts_and_Outputs_files/mathjax-local/jax/output/CommonHTML/fonts/TeX/fontdata-extra.js
- Scripts_and_Outputs_files/mathjax-local/jax/output/CommonHTML/fonts/TeX/Fraktur-Bold.js
- Scripts_and_Outputs_files/mathjax-local/jax/output/CommonHTML/fonts/TeX/Fraktur-Regular.js
- Scripts_and_Outputs_files/mathjax-local/jax/output/CommonHTML/fonts/TeX/Main-Bold.js
- Scripts_and_Outputs_files/mathjax-local/jax/output/CommonHTML/fonts/TeX/Math-BoldItalic.js
[truncated: 750 more entries]
