# Supplementary material for: An artificial-vision- and statistical-learning-based method for studying the biodegradation of type I collagen scaffolds in bone regeneration systems
Source: PeerJ. 2019 Jul 5;7:e7233. doi: 10.7717/peerj.7233 (PMC6613533; doi:10.7717/peerj.7233)
Supplement: Supplemental Information 1 — A html report is developed with R markdown and included with the corresponding files. Code and outputs are included. [file peerj-07-7233-s004.zip › Scripts_and_Outputs.Rmd]

---
title: "Artificial vision and statistical learning based method to study the biodegradation of type I collagen scaffolds in bone regeneration systems"
subtitle: "**R scripts**"
author:

- name: Javier Tarr�o Saavedra (javier.tarrio@udc.es)
  affiliation: Universidade da Coru�a
date: "`r format(Sys.time(), '%d %B %Y')`"

output:
  html_document:
    bibliography: References.bib
    toc: yes
    toc_float: yes
    mathjax: local
    self_contained: false
  pdf_document:
    toc: yes
---

```{r setup, include=FALSE}
knitr::opts_chunk$set(echo = TRUE)
```

### *Summary*

In this report, the scripts in R language corresponding to the manuscript entitled ``Artificial vision and statistical learning based method to study the biodegradation of type I collagen scaffolds in bone regeneration systems'' are presented and commented.

## Descriptive analysis


```{r, message=FALSE, warning=FALSE}
load("D:/DisCoDuroPortatil/Yaroslava2/Yaroslava2/210218.RData")
```

### Study of the dependence between variables: Scatterplots


```{r, warning=FALSE}
library(RcmdrMisc)
scatterplotMatrix(~Area+Circ.+Mode+pesofresco+Time|Grupo,   
  regLine=FALSE, 
  smooth=FALSE, 
  diagonal=list(method="density"), 
  by.groups=TRUE, data=Dataset2[(Dataset2$Grupo=="CCO" |  
  Dataset2$Grupo=="CCT"),])
```


```{r}
scatterplotMatrix(~Area+Circ.+Mode+pesofresco+Time| Grupo, 
  regLine=FALSE, 
  smooth=FALSE, 
  diagonal=list(method="density"), 
  by.groups=TRUE, data=Dataset2)

```


## Modeling of collagen mass loss vs time

### Nonparametric regression modeling (GAM)

A nonparametric regression model is applied to estimate the loss of collagen mass as a function of time, that is, to model the degree of degradation of the biomaterial. In particular, a base of tin plate splines is adjusted using the R mgcv library, designed for the estimation of generalized additive models (GAM). Confidence bands obtained by boot-trace resampling are included.

#### CCO dataset

```{r, message=FALSE, warning=FALSE}
library(mgcv)

gam0=gam(pesofresco2~s(Time),data=COO)
summary(gam0)
```


It is observed that the soft effect (none parametric relationship is assumed) of time on the mass loss of collagen is significant, explaining 93% of its total variability.

```{r, message=FALSE, warning=FALSE}

#  BOOTSTRAP CONFIDENCE INTERVALS

muhat<-predict.gam(gam0,type="response")

muhatg=muhat  # Pilot estimation
error=COO$pesofresco2-muhatg
error=error-mean(error)
sigma=sd(error) #estimates of \sigma

xgrid=seq(0,30,by=1)  # grid of points where I want to predict
pgrid <- predict.gam(gam0,data.frame(Time=xgrid),type="response")

x=COO$Time
##  BOOTSTRAP RESAMPLINGS
B=1000  # n� of resamplings
pgridb <- NULL
n=length(COO$Time)

for (iboot in 1:B)  {
  
  yboot=muhatg+rnorm(n)*sigma
  model=gam(yboot~s(x))
  pgridb<-
    
    cbind(pgridb,predict.gam(model,data.frame(x=xgrid),type="response"))
  
  
}


## QUANTILES

ngrid=length(xgrid)
qs<-rep(0,ngrid)
qi<-rep(0,ngrid)

for (i in 1:ngrid)
{
  qs[i]=quantile(pgridb[i,],probs=c(0.975))
  qi[i]=quantile(pgridb[i,],probs=c(0.025))
}


## CONFIDENCE INTERVALS
li=2*pgrid-qs
ls=2*pgrid-qi

## GRAPHICAL OUTPUT
a=predict.gam(gam0,type="response",newdata=data.frame(Time=seq(0,30)),se=TRUE)
plot(COO$Time,COO$pesofresco2,pch=19,col=4,
     ylim=c(0,80),xlab="Time (days)",cex.main=2,
     ylab="Collagen mass loss (%)",cex.lab=1.5,
     main=expression(paste("A) COO: GAM model, ",R^2,"= 0.93")))
lines(seq(0,30),a$fit,col=2,lwd=4)
lines(xgrid,li,col=2,lwd=2,lty=3)
lines(xgrid,ls,col=2,lwd=2,lty=3)
legend(5,20,c("Real data","Fit","95% bootstrap confidence interval"),
       bty="n",lty=c(1
                     ,1,3),lwd=2,col=c(4,2,2),cex=1.4)
```

#### CCT dataset


```{r, message=FALSE, warning=FALSE}
library(mgcv)

gam0=gam(pesofresco2~s(Time),data=CCT)
summary(gam0)
```


```{r, message=FALSE, warning=FALSE}

#  BOOTSTRAP CONFIDENCE INTERVALS

muhat<-predict.gam(gam0,type="response")

muhatg=muhat  # Pilot estimation
error=COO$pesofresco2-muhatg
error=error-mean(error)
sigma=sd(error) #estimates of \sigma

xgrid=seq(0,30,by=1)  # grid of points where I want to predict
pgrid <- predict.gam(gam0,data.frame(Time=xgrid),type="response")

x=COO$Time
##  BOOTSTRAP RESAMPLINGS
B=1000  # n� of resamplings
pgridb <- NULL
n=length(COO$Time)

for (iboot in 1:B)  {
  
  yboot=muhatg+rnorm(n)*sigma
  model=gam(yboot~s(x))
  pgridb<-
    
    cbind(pgridb,predict.gam(model,data.frame(x=xgrid),type="response"))
  
  
}


## QUANTILES

ngrid=length(xgrid)
qs<-rep(0,ngrid)
qi<-rep(0,ngrid)

for (i in 1:ngrid)
{
  qs[i]=quantile(pgridb[i,],probs=c(0.975))
  qi[i]=quantile(pgridb[i,],probs=c(0.025))
}


## CONFIDENCE INTERVALS
li=2*pgrid-qs
ls=2*pgrid-qi

## GRAPHICAL OUTPUT
a=predict.gam(gam0,type="response",newdata=data.frame(Time=seq(0,30)),se=TRUE)
plot(CCT$Time,CCT$pesofresco2,pch=19,col=4,
     ylim=c(0,80),xlab="Time (days)",cex.main=2,
     ylab="Collagen mass loss (%)",cex.lab=1.5,
     main=expression(paste("B) CCT: GAM model, ",R^2,"= 0.99")))
lines(seq(0,30),a$fit,col=2,lwd=4)
lines(xgrid,li,col=2,lwd=2,lty=3)
lines(xgrid,ls,col=2,lwd=2,lty=3)
legend(5,20,c("Real data","Fit","95% bootstrap confidence interval"),
       bty="n",lty=c(1
                     ,1,3),lwd=2,col=c(4,2,2),cex=1.4)
```

#### Remarks

It is observed that the relationship between the lost mass and time is non-linear of sigmoid type. It can even be observed that the underlying model that relates to the loss of mass with time can be composed of a mixture of two non-linear functions, each one possibly related to a different degradation process. One of the alternatives for separating overlapping degradation processes is the adjustment of non-linear regression models based on the sum of logistic functions, widely used in thermogravimetry. We propose, therefore, the adjustment of a model composed of the mixture of two logistic functions to model the degradation of type I collagen when it is subject to degradation by growth and cell differentiation to osteocytes, from stem cells.

### Parametric regression modeling: Logistic mixture model

A logistics mixture model is adjusted by the following procedure:

1. The objective function to be minimized is defined according to the parameters that are to be estimated.

2. An initial solution is obtained from the adjustment of an evolutionary algorithm (R DEoptim package).

3. The non-linear regression model is adjusted based on the sum of two logistic from the nls2 package, obtaining an estimation of the parameters and their study of significance.

4. A dispersion diagram is obtained with the real data, the adjustment, its estimation and prediction intervals, also including the expression of the model with its coefficient of determination and the representation of the two logistic functions of which it is composed.

#### Fitting from the CCO dataset 

The objective function to be minimized is defined according to the parameters that are to be estimated.

```{r, message=FALSE, warning=FALSE}
COO2=COO
MeanSquares1=function(param,X,Y){
  sum((COO2$pesofresco2-
         ((param[1]/(1+exp((param[2]-COO2$Time)/param[3])))+
            (param[4]/(1+exp((param[5]-COO2$Time)/param[6])))))^2)
}
```

An initial solution is obtained from the adjustment of an evolutionary algorithm (package R DEoptim).

```{r, message=FALSE, warning=FALSE}
library(DEoptim)
set.seed(1)
Optimizacion <- DEoptim(fn = MeanSquares1,
                        lower = c(0, -50, 1,0,-50,1),
                        upper = c(100,500,5,100, 500, 5),
                        control = list(itermax = 3000, NP = 200,trace=FALSE))

summary(Optimizacion)
```


The non-linear regression model is adjusted based on the sum of two logistic from the nls2 package, obtaining an estimation of the parameters and their study of significance.

```{r, message=FALSE, warning=FALSE}
library("nlstools");library(nls2)
formulaExp <- as.formula(pesofresco2 ~ (Asym/(1+exp((xmid-Time)/scal))+
                                                Asym2/(1+exp((xmid2-Time)/scal2))))

preview(formulaExp, data = COO2,
            start = list(Asym =Optimizacion$optim$bestmem[[1]], 
                          xmid = Optimizacion$optim$bestmem[[2]],
                          scal = Optimizacion$optim$bestmem[[3]],
                          Asym2 =Optimizacion$optim$bestmem[[4]], 
                          xmid2 = Optimizacion$optim$bestmem[[5]],
                          scal2 = Optimizacion$optim$bestmem[[6]]))

fm1 <- nls2(formulaExp, 
             data = COO2,control = nls.control(maxiter = 1024),
             algorithm = "brute-force",
             start = list(Asym =Optimizacion$optim$bestmem[[1]], 
                       xmid = Optimizacion$optim$bestmem[[2]],
                       scal = Optimizacion$optim$bestmem[[3]],
                       Asym2 =Optimizacion$optim$bestmem[[4]], 
                       xmid2 = Optimizacion$optim$bestmem[[5]],
                       scal2 = Optimizacion$optim$bestmem[[6]]))

for(i in 1:1000){
  fm1 <- nls2(formulaExp, 
            data = COO2,control = nls.control(maxiter = 1024),
            algorithm = "random-search",
            start = summary(fm1)$parameters[,1])                         
}

 overview(fm1)

```


Goodness of fit from calculing $R^2$:

```{r, message=FALSE, warning=FALSE}
 R_2=(sum((CCT$pesofresco2-mean(COO$pesofresco2))
          *((50.23/(1+exp((1.73-COO$Time)/1.00))+23.46/(1+exp((16.26-COO$Time)/1.32)))-mean(COO$pesofresco2))))^2/
   (sum((COO$pesofresco2-mean(COO$pesofresco2))^2)*
      sum(((50.23/(1+exp((1.73-COO$Time)/1.00))+23.46/(1+exp((16.26-COO$Time)/1.32)))-mean(COO$pesofresco2))^2))
R_2
```


A dispersion diagram is obtained with the real data, the adjustment, its estimation and prediction intervals, also including the expression of the model with its coefficient of determination and the representation of the two logistic functions of which it is composed.

```{r, message=FALSE, warning=FALSE}
# Gr�fica con IC
windows(9,8)
library(RColorBrewer)
library(investr)
blues <- brewer.pal(9, "Blues") # Voy a elegir el azul
plotFit(fm1, interval = "both", pch = 19, shade = TRUE,lwd.fit = 2,
        col.fit = "red",col.conf = blues[4], col.pred = blues[2],
        xlab="Time (days)", ylab="Mass loss (%)",cex.lab=1.5,
        cex.axis=1.3,cex.main=1.3,
        main=expression(paste("\ny =", 50.23/(1+exp((1.73-x)/1.00))+23.46/(1+exp((16.26-x)/1.32)),"; ",
                              R^2,"= 0.94")))
lines(seq(0,28),(50.23/(1+exp((1.73-seq(0,28))/1.00))),col=9,lty=2,lwd=2)
lines(seq(0,28),(23.46/(1+exp((16.26-seq(0,28))/1.32))),col=6,lty=2,lwd=2)

legend(-1.5,97,bty="n", col=c(2,blues[4],blues[2],1,6),cex=1.3, lty=c(1,1,1,2,2),  lwd=2,
       c("Fit","Estimation confidence interval at 95%",
         "Prediction confidence interval at 95%",
         "First logistic component",
         "Second logistic component"),) 
```


#### Fitting from the CCT dataset  


The objective function to be minimized is defined according to the parameters that are to be estimated.

```{r, message=FALSE, warning=FALSE}
MeanSquares1=function(param,X,Y){
  sum((CCT$pesofresco2-
         ((param[1]/(1+exp((param[2]-CCT$Time)/param[3])))+
            (param[4]/(1+exp((param[5]-CCT$Time)/param[6])))))^2)
}
```

An initial solution is obtained from the adjustment of an evolutionary algorithm (package R DEoptim).

```{r, message=FALSE, warning=FALSE}
library(DEoptim)
Optimizacion <- DEoptim(fn = MeanSquares1,
                        lower = c(0, 0, 0,0,0,0),
                        upper = c(100, 1000, 10000,100, 1000, 10000),
                        control = list(itermax = 10500, NP = 120,trace=FALSE))

summary(Optimizacion)
```


The non-linear regression model is adjusted based on the sum of two logistic from the nls function, obtaining an estimation of the parameters and their study of significance.

```{r, message=FALSE, warning=FALSE}
library("nlstools")
formulaExp <- as.formula(pesofresco2 ~ (Asym/(1+exp((xmid-Time)/scal))+                     Asym2/(1+exp((xmid2-Time)/scal2))))

preview(formulaExp, data = CCT,
        start = list(Asym =Optimizacion$optim$bestmem[[1]], 
                     xmid = Optimizacion$optim$bestmem[[2]],
                     scal = Optimizacion$optim$bestmem[[3]],
                     Asym2 =Optimizacion$optim$bestmem[[4]], 
                     xmid2 = Optimizacion$optim$bestmem[[5]],
                     scal2 = Optimizacion$optim$bestmem[[6]]))

```


```{r, message=FALSE, warning=FALSE}

fm1 <- nls(formulaExp, 
           data = CCT,control = nls.control(maxiter = 1024),
           start = list(Asym =Optimizacion$optim$bestmem[[1]], 
                        xmid = Optimizacion$optim$bestmem[[2]],
                        scal = Optimizacion$optim$bestmem[[3]],
                        Asym2 =Optimizacion$optim$bestmem[[4]], 
                        xmid2 = Optimizacion$optim$bestmem[[5]],
                        scal2 = Optimizacion$optim$bestmem[[6]]))
overview(fm1)
```


Goodness of fit from calculin the $R^2$:

```{r, message=FALSE, warning=FALSE}
plotfit(fm1,smooth=TRUE)

R_2=(sum((CCT$pesofresco2-mean(COO$pesofresco2))
         *((52.5019/(1+exp((2.4768-CCT$Time)/1.1546))+21.6526/(1+exp((16.8810-CCT$Time)/3.6554)))-mean(COO$pesofresco2))))^2/
  (sum((COO$pesofresco2-mean(COO$pesofresco2))^2)*
     sum(((52.5019/(1+exp((2.4768-CCT$Time)/1.1546))+21.6526/(1+exp((16.8810-CCT$Time)/3.6554)))-mean(COO$pesofresco2))^2))
R_2
```


A dispersion diagram is obtained with the real data, the adjustment, its estimation and prediction intervals, also including the expression of the model with its coefficient of determination and the representation of the two logistic functions of which it is composed.

```{r, message=FALSE, warning=FALSE}
# Gr�fica con IC
windows(9,8)
library(RColorBrewer)
library(investr)

blues <- brewer.pal(9, "Blues") # Voy a elegir el azul
plotFit(fm1, interval = "both", pch = 19, shade = TRUE,lwd.fit = 2,
        col.fit = "red",col.conf = blues[4], col.pred = blues[2],
        xlab="Time (days)", ylab="Mass loss (%)",cex.lab=1.5,
        cex.axis=1.3,cex.main=1.3,
        main=expression(paste("\ny =", 52.5019/(1+exp((2.4768-x)/1.1546))+21.6526/(1+exp((16.8810-x)/3.6554)) ,
                              R^2,"= 0.98")))
lines(seq(0,28),(52.5019/(1+exp((2.4768-seq(0,28))/1.1546))),col=9,lty=2,lwd=2)
lines(seq(0,28),(21.6526/(1+exp((16.8810-seq(0,28))/3.6554))),col=6,lty=2,lwd=2)

legend(-2,97,bty="n", col=c(2,blues[4],blues[2],1,6),cex=1.3, lty=c(1,1,1,2,2),  lwd=2,
       c("Fit","Estimation confidence interval at 95%",
         "Prediction confidence interval at 95%",
         "First logistic component",
         "Second logistic component"))     
```

Study of the parameters using the bootstrap method:

```{r}
set.seed(4)
O2K.jack1 <- nlsBoot(fm1)
summary(O2K.jack1)
```


## Relationship between micrographs extracted features and time

### Fittings corresponding to the CCO group

#### Area vs. time 

The relationship can be modeled with a nonlinear regression model based on logistic fucntion.

```{r, message=FALSE, warning=FALSE}
MeanSquares1=function(param,X,Y){
  sum((COO$Area-(param[1]/(1+exp((param[2]-CO$Time)/param[3]))))^2)
}

library(DEoptim)
Optimizacion <- DEoptim(fn = MeanSquares1,
                        lower = c(0, 0, 0),
                        upper = c(10000, 1000, 10000),
                        control = list(itermax = 10500, NP = 120,trace=FALSE))

summary(Optimizacion)


```


```{r, message=FALSE, warning=FALSE}
library(minpack.lm)
fm1 <- nlsLM(Area ~ Asym/(1+exp((xmid-Time)/scal)), 
             data = COO,control = nls.control(maxiter = 1024),
             start = c(Asym =Optimizacion$optim$bestmem[[1]], 
                       xmid = Optimizacion$optim$bestmem[[2]],
                       scal = Optimizacion$optim$bestmem[[3]]))


for(i in 1:10000){
  fm1DNaseCreep1 <- nlsLM(Area ~ Asym/(1+exp((xmid-Time)/scal)), 
                          data = COO,control = nls.control(maxiter = 1024),
                          start = summary(fm1)$parameters[,1])
}


summary(fm1)


R_2=(sum((COO$Area-mean(COO$Area))
         *(880.411/(1+exp((9.251-COO$Time)/1.796))-mean(COO$Area))))^2/
  (sum((COO$Area-mean(COO$Area))^2)*
     sum((880.411/(1+exp((9.251-COO$Time)/1.796))-mean(COO$Area))^2))
R_2 #=0.7521112


# Plot wit CI
library(RColorBrewer)
library(investr)
windows(9,8)
blues <- brewer.pal(9, "Blues") 
plotFit(fm1, interval = "both", pch = 19, shade = TRUE,lwd.fit = 2,
        col.fit = "red",col.conf = blues[4], col.pred = blues[2],
        xlab="Time (days)", ylab=expression(paste("Area (",mu,m^2,")")),
        cex.lab=1.1,
        cex.axis=1.1,
        main=expression(paste("\ny =", 880.411/(1+exp((9.251-x)/1.796)),"; ",
                              R^2,"= 0.75")))
legend(12,30,bty="n", col=c(2,blues[4],blues[2]),cex=1.2, lty=c(1,1,1),  lwd=2,
       c("Fit","Estimation confidence interval at 95%","Prediction confidence interval at 95%"),)                    

```

#### Circularity vs. time 

```{r}
COO$pesofresco3=log(COO$pesofresco2)
COO$Circ.1=log(COO$Circ.)
lm=lm(Circ.1~(Time), data=COO)
outlierTest(lm) 
lm=lm(Circ.1~(Time), data=COO[-c(4),]);summary(lm)


# Scatterplot with CI
library(RColorBrewer)
library(investr)
windows(9,8)
blues <- brewer.pal(9, "Blues") 
plotFit(lm, interval = "both", pch = 19, shade = TRUE,lwd.fit = 2,
        col.fit = "red",col.conf = blues[4], col.pred = blues[2],
        ylab="ln(Circularity)", 
        xlab="Time (days)",cex.lab=1.3,
        cex.axis=1.3,
        main=expression(paste("\nln(y) =", -3.0320-0.1356*x,"; ",
                              R^2,"= 0.80")))
legend(0,-7,bty="n", col=c(2,blues[4],blues[2]),cex=1.2, lty=c(1,1,1),  lwd=2,
       c("Fit","Estimation confidence interval at 95%","Prediction confidence interval at 95%"),)                    

```

### Fittings corresponding to the CCT group

#### Area vs. time 

```{r, message=FALSE, warning=FALSE}
MeanSquares1=function(param,X,Y){
  sum((CCT$Area-(param[1]/(1+exp((param[2]-CO$Time)/param[3]))))^2)
}

library(DEoptim)
Optimizacion <- DEoptim(fn = MeanSquares1,
                        lower = c(0, 0, 0),
                        upper = c(10000, 1000, 10000),
                        control = list(itermax = 10500, NP = 120,trace=FALSE))

summary(Optimizacion)
```


```{r}

library(minpack.lm)
fm1 <- nlsLM(Area ~ Asym/(1+exp((xmid-Time)/scal)), 
             data = CCT,control = nls.control(maxiter = 1024),
             start = c(Asym =Optimizacion$optim$bestmem[[1]], 
                       xmid = Optimizacion$optim$bestmem[[2]],
                       scal = Optimizacion$optim$bestmem[[3]]))


for(i in 1:10000){
  fm1DNaseCreep1 <- nlsLM(Area ~ Asym/(1+exp((xmid-Time)/scal)), 
                          data = CCT,control = nls.control(maxiter = 1024),
                          start = summary(fm1)$parameters[,1])
}

summary(fm1)

R_2=(sum((CCT$Area-mean(CCT$Area))
         *(1874.284/(1+exp((4.198-CCT$Time)/5.745))-mean(CCT$Area))))^2/
  (sum((CCT$Area-mean(CCT$Area))^2)*
     sum((1874.284/(1+exp((4.198-CCT$Time)/5.745))-mean(CCT$Area))^2))
R_2 #=0.1476217


# Plot with CI
library(RColorBrewer)
library(investr)
windows(9,8)
blues <- brewer.pal(9, "Blues") # Voy a elegir el azul
plotFit(fm1, interval = "both", pch = 19, shade = TRUE,lwd.fit = 2,
        col.fit = "red",col.conf = blues[4], col.pred = blues[2],
        xlab="Time (days)", ylab=expression(paste("Area (",mu,m^2,")")),cex.lab=1.1,
        cex.axis=1.1,
        main=expression(paste("\ny =", 1874.284/(1+exp((4.198-x)/5.745)),"; ",
                              R^2,"= 0.15")))
legend(10,-1000,bty="n", col=c(2,blues[4],blues[2]),cex=1.2, lty=c(1,1,1),  lwd=2,
       c("Fit","Estimation confidence interval at 95%","Prediction confidence interval at 95%"),)                    

```

#### Circularity vs. time 

```{r}
CCT$pesofresco3=log(CCT$pesofresco2)
CCT$Circ.1=log(CCT$Circ.)
CCT$pesofresco4=CCT$pesofresco3
CCT$pesofresco4[1]=-41.4

lm=lm(Circ.1~(Time), data=CCT);summary(lm)

# # Gr�fica con IC
library(RColorBrewer)
library(investr)
windows(9,8)
blues <- brewer.pal(9, "Blues") 
plotFit(lm, interval = "both", pch = 19, shade = TRUE,lwd.fit = 2,
        col.fit = "red",col.conf = blues[4], col.pred = blues[2],
        ylab="ln(Circularity)", 
        xlab="Time (days)",cex.lab=1.3,
        cex.axis=1.3,
        main=expression(paste("\nln(y) =", -4.713-0.0544*x,"; ",
                              R^2,"= 0.34")))
legend(0,-7,bty="n", col=c(2,blues[4],blues[2]),cex=1.2, lty=c(1,1,1),  lwd=2,
       c("Fit","Estimation confidence interval at 95%","Prediction confidence interval at 95%"),)                    

```

## Modeling of collagen mass loss as a function of micrographs area or circularity

### Fittings corresponding to CCO group

#### Mass loss vs. area

```{r}
COO2=COO[-1,] # Observations for which the logarithms are not defined are removed from dataset.
COO2$Area2=log(COO2$Area)
lm=lm(pesofresco2~Area2, data=COO2);summary(lm)

# Scatterplot with CI
library(RColorBrewer)
library(investr)
windows(9,8)
blues <- brewer.pal(9, "Blues") # Voy a elegir el azul
plotFit(lm, interval = "both", pch = 19, shade = TRUE,lwd.fit = 2,
        col.fit = "red",col.conf = blues[4], col.pred = blues[2],
        xlab="ln(Area)", ylab="Mass loss (%)",cex.lab=1.3,
        cex.axis=1.3,
        main=expression(paste("\ny =",-5.217+10.578,"; ", R^2,"= 0.70")))
        legend(5,30,bty="n", col=c(2,blues[4],blues[2]),cex=1.2, lty=c(1,1,1),  lwd=2,
               c("Fit","Estimation confidence interval at 95%","Prediction confidence interval at 95%"),)                    
        

```


#### Mass loss vs. circularity

```{r}
COO$pesofresco3=log(COO$pesofresco2)
        COO$Circ.1=log(COO$Circ.)
        lm=lm(pesofresco2~(Circ.1), data=COO);summary(lm)
        outlierTest(lm)
        lm=lm(pesofresco2~(Circ.1), data=COO[-c(4),]);summary(lm)
        
        # Gr�fica con IC
        library(RColorBrewer)
        library(investr)
        windows(9,8)
        blues <- brewer.pal(9, "Blues") # Voy a elegir el azul
        plotFit(lm, interval = "both", pch = 19, shade = TRUE,lwd.fit = 2,
                col.fit = "red",col.conf = blues[4], col.pred = blues[2],
                xlab="ln(Circularity)", 
                ylab="Mass loss (%)",cex.lab=1.3,
                cex.axis=1.3,
                main=expression(paste("\ny =", -19.35-14.87*ln(x),"; ",
                                      R^2,"= 0.88")))
        legend(-6.8,3.6,bty="n", col=c(2,blues[4],blues[2]),cex=1.2, lty=c(1,1,1),  lwd=2,
               c("Fit","Estimation confidence interval at 95%","Prediction confidence interval at 95%"),)                    
        
```


### Fittings corresponding to CCT group

#### Mass loss vs. area

```{r}
CCT$Area2=log(CCT$Area)
lm=lm(pesofresco2~Area2, data=CCT);summary(lm)
# 
# Scatterplot with CI
library(RColorBrewer)
library(investr)
blues <- brewer.pal(9, "Blues") # Voy a elegir el azul
plotFit(lm, interval = "both", pch = 19, shade = TRUE,lwd.fit = 2,
        col.fit = "red",col.conf = blues[4], col.pred = blues[2],
        xlab="ln(Area)", ylab="Mass loss (%)",cex.lab=1.3,
        cex.axis=1.3,
        main=expression(paste("\ny =",-54.458+15.439,"; ",
                              R^2,"= 0.27")))
legend(6.5,5,bty="n", col=c(2,blues[4],blues[2]),cex=1.2, lty=c(1,1,1),  lwd=2,
       c("Fit","Estimation confidence interval at 95%","Prediction confidence interval at 95%"))                    

```


#### Mass loss vs. circularity

```{r}
CCT$pesofresco3=log(CCT$pesofresco2)
        CCT$Circ.1=log(CCT$Circ.)
        CCT$pesofresco4=CCT$pesofresco3
        CCT$pesofresco4[1]=-41.4
        lm=lm(pesofresco2~(Circ.1), data=CCT);summary(lm)
        outlierTest(lm)
        lm=lm(pesofresco2~(Circ.1), data=CCT[-2,]);summary(lm)
        
        # Gr�fica con IC
        library(RColorBrewer)
        library(investr)
        windows(9,8)
        blues <- brewer.pal(9, "Blues") # Voy a elegir el azul
        plotFit(lm, interval = "both", pch = 19, shade = TRUE,lwd.fit = 2,
                col.fit = "red",col.conf = blues[4], col.pred = blues[2],
                xlab="ln(Circularity)", 
                ylab="Mass loss (%)",cex.lab=1.3,
                cex.axis=1.3,
                main=expression(paste("\ny =", -50.86-19.23*ln(x),"; ",
                                      R^2,"= 0.71")))
        legend(-6.6,3.6,bty="n", col=c(2,blues[4],blues[2]),cex=1.2, lty=c(1,1,1),  lwd=2,
               c("Fit","Estimation confidence interval at 95%","Prediction confidence interval at 95%"),)                    
        
```


## Multivariate linear model: mass loss as a function of predictors extracted from micrographs

A dataset composed of features extracted from micrographs (those more related with mass loss) in addition to the collagen mass loss is developed:

```{r, warning=FALSE}
Dataset2$pesofresco2=c(COO$pesofresco2,CCT$pesofresco2,CO$pesofresco2)
Dataset2$Mode_log=log(Dataset2$Mode); 
Dataset2$Area_log=log(Dataset2$Area)
Dataset2$Circ._log=log(Dataset2$Circ.)
Dataset2$pesofresco2_log=log(Dataset2$pesofresco2)
rownames(Dataset2)=1:dim(Dataset2)[1]
```

A multivariate linear model is fitted and their parameters estimated to explain the collagen mass loss as a function of features extracted from micrographs (representative of cell growth and differentiation): intensity histogram mode, total area, and mean objects circularity, after logarithmic transformation, in order to linearize the effects of predictors on the response. In addtion, the effect of the treatment (addition of stem cells and osteogenic medium) is also studied (Grupo variable).


```{r, message=FALSE, warning=FALSE}

# Dataset3 is composed of those values where the logarithms of circularity, area and histogram mode are defined:
Dataset3=Dataset2[Dataset2$pesofresco2_log>0,]
rownames(Dataset3)=1:dim(Dataset3)[1]

# Multivariate regression model:
LinearModel.2 <- lm(pesofresco2_log ~ Grupo  + Mode_log+
                      Area_log + Circ._log,data=
                      Dataset3)
summary(LinearModel.2)

# The observations corresponding to studentized residuals greater than 2 or less than -2 are discarded due to they are susceptible to be outliers.

car::outlierTest(LinearModel.3,cutoff=Inf, n.max=Inf)

LinearModel.3 <- lm(pesofresco2_log ~ Grupo+ Circ._log 
                    + Mode_log+
                      Area_log 
                    ,data=Dataset3[-c(25,26,29,32,35),])
summary(LinearModel.3)


```


```{r}
# Bootstrap 95% CI for regression coefficients 
library(boot)
# function to obtain regression weights 
bs <- function(formula, data, indices) {
  d <- data[indices,] # allows boot to select sample 
  fit <- lm(formula, data=d)
  return(coef(fit)) 
} 
# bootstrapping with 1000 replications 
set.seed(4)
results <- boot(data=Dataset3[-c(25,26,29,32,35),], statistic=bs, 
                R=1000, formula=pesofresco2_log ~ Grupo + Circ._log  + Mode_log+
                  Area_log)

# get 95% confidence intervals 
boot.ci(results, type="bca", index=1) # intercept 
boot.ci(results, type="bca", index=2) # CCT 
boot.ci(results, type="bca", index=3) # CCO
boot.ci(results, type="bca", index=4) # ln(Circularity)
boot.ci(results, type="bca", index=5) # ln(Mode) 
boot.ci(results, type="bca", index=6) # ln(Area)
```


```{r, message=FALSE, warning=FALSE}
# In order to measure the relative importance of each pedictor in the response, in terms of R^2, the relaimpo package is used as follows:

windows(15,7)
library(relaimpo)
boot <- boot.relimp(LinearModel.3, b = 100, type = c("lmg"), rank = TRUE,
                    diff = TRUE, rela = TRUE)
booteval.relimp(boot) # print result
# Las dos variables son igual de importantes:
plot(booteval.relimp(boot))
```

```{r, message=FALSE, warning=FALSE}

# The DAAG package is used to evaluate the accuracy of the model predictions. A three fold crossvalidation process is implemented. The data is divided in three groups. In each interaction, two groups act as trainning sample and the remaining as test sample: the model is fitted with the training sample and the accuracy of predictions is evaluated by estimating the response value correspondeing to each observation of the test sample. This is repeated until all the groups act as test sample.

library(DAAG)
a=cv.lm(data=Dataset3, LinearModel.3, m=3) 
```
