# Supplementary material for: An artificial-vision- and statistical-learning-based method for studying the biodegradation of type I collagen scaffolds in bone regeneration systems
Source: PeerJ. 2019 Jul 5;7:e7233. doi: 10.7717/peerj.7233 (PMC6613533; doi:10.7717/peerj.7233)
Supplement: Supplemental Information 1 — A html report is developed with R markdown and included with the corresponding files. Code and outputs are included. [file peerj-07-7233-s004.zip › Scripts_and_Outputs_files/highlightjs-9.12.0/default.css]

.hljs-literal {
  color: #990073;
}

.hljs-number {
  color: #099;
}

.hljs-comment {
  color: #998;
  font-style: italic;
}

.hljs-keyword {
  color: #900;
  font-weight: bold;
}

.hljs-string {
  color: #d14;
}
