# Supplementary material for: An artificial-vision- and statistical-learning-based method for studying the biodegradation of type I collagen scaffolds in bone regeneration systems
Source: PeerJ. 2019 Jul 5;7:e7233. doi: 10.7717/peerj.7233 (PMC6613533; doi:10.7717/peerj.7233)
Supplement: Supplemental Information 1 — A html report is developed with R markdown and included with the corresponding files. Code and outputs are included. [file peerj-07-7233-s004.zip › Scripts_and_Outputs_files/highlightjs-9.12.0/textmate.css]

.hljs-literal {
  color: rgb(88, 72, 246);
}

.hljs-number {
  color: rgb(0, 0, 205);
}

.hljs-comment {
  color: rgb(76, 136, 107);
}

.hljs-keyword {
  color: rgb(0, 0, 255);
}

.hljs-string {
  color: rgb(3, 106, 7);
}
