# Supplementary material for: An artificial-vision- and statistical-learning-based method for studying the biodegradation of type I collagen scaffolds in bone regeneration systems
Source: PeerJ. 2019 Jul 5;7:e7233. doi: 10.7717/peerj.7233 (PMC6613533; doi:10.7717/peerj.7233)
Supplement: Supplemental Information 1 — A html report is developed with R markdown and included with the corresponding files. Code and outputs are included. [file peerj-07-7233-s004.zip › Scripts_and_Outputs_files/jqueryui-1.11.4/README]

This a jQuery UI custom build, downloaded from:
http://jqueryui.com/download/#!version=1.11.4&components=1111111111110111111111111111111111111

It includes all components except the datepicker, because it conflicts with
bootstrap-datepicker that is packaged with Shiny.

The copy of jQuery that is bundled with the download, under external/, is not
included because Shiny already has its own copy of jQuery.
