# Supplementary material for: An artificial-vision- and statistical-learning-based method for studying the biodegradation of type I collagen scaffolds in bone regeneration systems
Source: PeerJ. 2019 Jul 5;7:e7233. doi: 10.7717/peerj.7233 (PMC6613533; doi:10.7717/peerj.7233)
Supplement: Supplemental Information 1 — A html report is developed with R markdown and included with the corresponding files. Code and outputs are included. [file peerj-07-7233-s004.zip › Scripts_and_Outputs_files/mathjax-local/config/AM_CHTML-full.js]

/*
 *  /MathJax/config/AM_CHTML-full.js
 *  
 *  Copyright (c) 2010-2015 The MathJax Consortium
 *
 *  Part of the MathJax library.
 *  See http://www.mathjax.org for details.
 * 
 *  Licensed under the Apache License, Version 2.0;
 *  you may not use this file except in compliance with the License.
 *
 *      http://www.apache.org/licenses/LICENSE-2.0
 */

MathJax.Ajax.Preloading(
  "[MathJax]/jax/input/AsciiMath/config.js",
  "[MathJax]/jax/output/CommonHTML/config.js",
  "[MathJax]/jax/output/PreviewHTML/config.js",
  "[MathJax]/extensions/asciimath2jax.js",
  "[MathJax]/extensions/MathEvents.js",
  "[MathJax]/extensions/MathZoom.js",
  "[MathJax]/extensions/MathMenu.js",
  "[MathJax]/jax/element/mml/jax.js",
  "[MathJax]/extensions/toMathML.js",
  "[MathJax]/jax/input/AsciiMath/jax.js",
  "[MathJax]/jax/output/CommonHTML/jax.js",
  "[MathJax]/jax/output/CommonHTML/autoload/mtable.js",
  "[MathJax]/jax/output/PreviewHTML/jax.js",
  "[MathJax]/extensions/fast-preview.js",
  "[MathJax]/extensions/AssistiveMML.js"
);

MathJax.Hub.Config({"v1.0-compatible":false});

MathJax.InputJax.AsciiMath=MathJax.InputJax({id:"AsciiMath",version:"2.6.0",directory:MathJax.InputJax.directory+"/AsciiMath",extensionDir:MathJax.InputJax.extensionDir+"/AsciiMath",config:{fixphi:true,useMathMLspacing:true,displaystyle:true,decimalsign:"."}});MathJax.InputJax.AsciiMath.Register("math/asciimath");MathJax.InputJax.AsciiMath.loadComplete("config.js");
MathJax.OutputJax.CommonHTML=MathJax.OutputJax({id:"CommonHTML",version:"2.6.1",directory:MathJax.OutputJax.directory+"/CommonHTML",extensionDir:MathJax.OutputJax.extensionDir+"/CommonHTML",autoloadDir:MathJax.OutputJax.directory+"/CommonHTML/autoload",fontDir:MathJax.OutputJax.directory+"/CommonHTML/fonts",webfontDir:MathJax.OutputJax.fontDir+"/HTML-CSS",config:{matchFontHeight:true,scale:100,minScaleAdjust:50,mtextFontInherit:false,undefinedFamily:"STIXGeneral,'Cambria Math','Arial Unicode MS',serif",EqnChunk:(MathJax.Hub.Browser.isMobile?20:100),EqnChunkFactor:1.5,EqnChunkDelay:100,linebreaks:{automatic:false,width:"container"}}});if(!MathJax.Hub.config.delayJaxRegistration){MathJax.OutputJax.CommonHTML.Register("jax/mml")}MathJax.OutputJax.CommonHTML.loadComplete("config.js");
MathJax.OutputJax.PreviewHTML=MathJax.OutputJax({id:"PreviewHTML",version:"2.6.1",directory:MathJax.OutputJax.directory+"/PreviewHTML",extensionDir:MathJax.OutputJax.extensionDir+"/PreviewHTML",noFastPreview:true,config:{scale:100,minScaleAdjust:50,mtextFontInherit:false,linebreaks:{automatic:false,width:"container"}}});if(!MathJax.Hub.config.delayJaxRegistration){MathJax.OutputJax.PreviewHTML.Register("jax/mml")}MathJax.OutputJax.PreviewHTML.loadComplete("config.js");
MathJax.Extension.asciimath2jax={version:"2.6.0",config:{delimiters:[["`","`"]],skipTags:["script","noscript","style","textarea","pre","code","annotation","annotation-xml"],ignoreClass:"asciimath2jax_ignore",processClass:"asciimath2jax_process",preview:"AsciiMath"},PreProcess:function(a){if(!this.configured){this.config=MathJax.Hub.CombineConfig("asciimath2jax",this.config);if(this.config.Augment){MathJax.Hub.Insert(this,this.config.Augment)}this.configured=true}if(typeof(a)==="string"){a=document.getElementById(a)}if(!a){a=document.body}if(this.createPatterns()){this.scanElement(a,a.nextSibling)}},createPatterns:function(){var d=[],c,a,b=this.config;this.match={};if(b.delimiters.length===0){return false}for(c=0,a=b.delimiters.length;c<a;c++){d.push(this.patternQuote(b.delimiters[c][0]));this.match[b.delimiters[c][0]]={mode:"",end:b.delimiters[c][1],pattern:this.endPattern(b.delimiters[c][1])}}this.start=new RegExp(d.sort(this.sortLength).join("|"),"g");this.skipTags=new RegExp("^("+b.skipTags.join("|")+")$","i");var e=[];if(MathJax.Hub.config.preRemoveClass){e.push(MathJax.Hub.config.preRemoveClass)}if(b.ignoreClass){e.push(b.ignoreClass)}this.ignoreClass=(e.length?new RegExp("(^| )("+e.join("|")+")( |$)"):/^$/);this.processClass=new RegExp("(^| )("+b.processClass+")( |$)");return true},patternQuote:function(a){return a.replace(/([\^$(){}+*?\-|\[\]\:\\])/g,"\\$1")},endPattern:function(a){return new RegExp(this.patternQuote(a)+"|\\\\.","g")},sortLength:function(d,c){if(d.length!==c.length){return c.length-d.length}return(d==c?0:(d<c?-1:1))},scanElement:function(c,b,g){var a,e,d,f;while(c&&c!=b){if(c.nodeName.toLowerCase()==="#text"){if(!g){c=this.scanText(c)}}else{a=(typeof(c.className)==="undefined"?"":c.className);e=(typeof(c.tagName)==="undefined"?"":c.tagName);if(typeof(a)!=="string"){a=String(a)}f=this.processClass.exec(a);if(c.firstChild&&!a.match(/(^| )MathJax/)&&(f||!this.skipTags.exec(e))){d=(g||this.ignoreClass.exec(a))&&!f;this.scanElement(c.firstChild,b,d)}}if(c){c=c.nextSibling}}},scanText:function(b){if(b.nodeValue.replace(/\s+/,"")==""){return b}var a,c;this.search={start:true};this.pattern=this.start;while(b){this.pattern.lastIndex=0;while(b&&b.nodeName.toLowerCase()==="#text"&&(a=this.pattern.exec(b.nodeValue))){if(this.search.start){b=this.startMatch(a,b)}else{b=this.endMatch(a,b)}}if(this.search.matched){b=this.encloseMath(b)}if(b){do{c=b;b=b.nextSibling}while(b&&(b.nodeName.toLowerCase()==="br"||b.nodeName.toLowerCase()==="#comment"));if(!b||b.nodeName!=="#text"){return c}}}return b},startMatch:function(a,b){var c=this.match[a[0]];if(c!=null){this.search={end:c.end,mode:c.mode,open:b,olen:a[0].length,opos:this.pattern.lastIndex-a[0].length};this.switchPattern(c.pattern)}return b},endMatch:function(a,b){if(a[0]==this.search.end){this.search.close=b;this.search.cpos=this.pattern.lastIndex;this.search.clen=(this.search.isBeginEnd?0:a[0].length);this.search.matched=true;b=this.encloseMath(b);this.switchPattern(this.start)}return b},switchPattern:function(a){a.lastIndex=this.pattern.lastIndex;this.pattern=a;this.search.start=(a===this.start)},encloseMath:function(b){var a=this.search,f=a.close,e,c;if(a.cpos===f.length){f=f.nextSibling}else{f=f.splitText(a.cpos)}if(!f){e=f=MathJax.HTML.addText(a.close.parentNode,"")}a.close=f;c=(a.opos?a.open.splitText(a.opos):a.open);while(c.nextSibling&&c.nextSibling!==f){if(c.nextSibling.nodeValue!==null){if(c.nextSibling.nodeName==="#comment"){c.nodeValue+=c.nextSibling.nodeValue.replace(/^\[CDATA\[((.|\n|\r)*)\]\]$/,"$1")}else{c.nodeValue+=c.nextSibling.nodeValue}}else{if(this.msieNewlineBug){c.nodeValue+=(c.nextSibling.nodeName.toLowerCase()==="br"?"\n":" ")}else{c.nodeValue+=" "}}c.parentNode.removeChild(c.nextSibling)}var d=c.nodeValue.substr(a.olen,c.nodeValue.length-a.olen-a.clen);c.parentNode.removeChild(c);if(this.config.preview!=="none"){this.createPreview(a.mode,d)}c=this.createMathTag(a.mode,d);this.search={};this.pattern.lastIndex=0;if(e){e.parentNode.removeChild(e)}return c},insertNode:function(b){var a=this.search;a.close.parentNode.insertBefore(b,a.close)},createPreview:function(c,a){var b=this.config.preview;if(b==="none"){return}if(b==="AsciiMath"){b=[this.filterPreview(a)]}if(b){b=MathJax.HTML.Element("span",{className:MathJax.Hub.config.preRemoveClass},b);this.insertNode(b)}},createMathTag:function(c,a){var b=document.createElement("script");b.type="math/asciimath"+c;MathJax.HTML.setScript(b,a);this.insertNode(b);return b},filterPreview:function(a){return a},msieNewlineBug:(MathJax.Hub.Browser.isMSIE&&(document.documentMode||0)<9)};MathJax.Hub.Register.PreProcessor(["PreProcess",MathJax.Extension.asciimath2jax]);MathJax.Ajax.loadComplete("[MathJax]/extensions/asciimath2jax.js");
(function(d,h,l,g,m,b,j){var p="2.6.0";var i=MathJax.Extension;var c=i.MathEvents={version:p};var k=d.config.menuSettings;var o={hover:500,frame:{x:3.5,y:5,bwidth:1,bcolor:"#A6D",hwidth:"15px",hcolor:"#83A"},button:{x:-6,y:-3,wx:-2},fadeinInc:0.2,fadeoutInc:0.05,fadeDelay:50,fadeoutStart:400,fadeoutDelay:15*1000,styles:{".MathJax_Hover_Frame":{"border-radius":".25em","-webkit-border-radius":".25em","-moz-border-radius":".25em","-khtml-border-radius":".25em","box-shadow":"0px 0px 15px #83A","-webkit-box-shadow":"0px 0px 15px #83A","-moz-box-shadow":"0px 0px 15px #83A","-khtml-box-shadow":"0px 0px 15px #83A",border:"1px solid #A6D ! important",display:"inline-block",position:"absolute"},".MathJax_Menu_Button .MathJax_Hover_Arrow":{position:"absolute",cursor:"pointer",display:"inline-block",border:"2px solid #AAA","border-radius":"4px","-webkit-border-radius":"4px","-moz-border-radius":"4px","-khtml-border-radius":"4px","font-family":"'Courier New',Courier","font-size":"9px",color:"#F0F0F0"},".MathJax_Menu_Button .MathJax_Hover_Arrow span":{display:"block","background-color":"#AAA",border:"1px solid","border-radius":"3px","line-height":0,padding:"4px"},".MathJax_Hover_Arrow:hover":{color:"white!important",border:"2px solid #CCC!important"},".MathJax_Hover_Arrow:hover span":{"background-color":"#CCC!important"}}};var n=c.Event={LEFTBUTTON:0,RIGHTBUTTON:2,MENUKEY:"altKey",KEY:{RETURN:13,ESCAPE:27,SPACE:32,LEFT:37,UP:38,RIGHT:39,DOWN:40},Mousedown:function(q){return n.Handler(q,"Mousedown",this)},Mouseup:function(q){return n.Handler(q,"Mouseup",this)},Mousemove:function(q){return n.Handler(q,"Mousemove",this)},Mouseover:function(q){return n.Handler(q,"Mouseover",this)},Mouseout:function(q){return n.Handler(q,"Mouseout",this)},Click:function(q){return n.Handler(q,"Click",this)},DblClick:function(q){return n.Handler(q,"DblClick",this)},Menu:function(q){return n.Handler(q,"ContextMenu",this)},Handler:function(t,r,s){if(l.loadingMathMenu){return n.False(t)}var q=b[s.jaxID];if(!t){t=window.event}t.isContextMenu=(r==="ContextMenu");if(q[r]){return q[r](t,s)}if(i.MathZoom){return i.MathZoom.HandleEvent(t,r,s)}},False:function(q){if(!q){q=window.event}if(q){if(q.preventDefault){q.preventDefault()}else{q.returnValue=false}if(q.stopPropagation){q.stopPropagation()}q.cancelBubble=true}return false},Keydown:function(r,q){if(!r){r=window.event}if(r.keyCode===n.KEY.SPACE){n.ContextMenu(r,this)}},ContextMenu:function(t,E,w){var B=b[E.jaxID],v=B.getJaxFromMath(E);var F=(B.config.showMathMenu!=null?B:d).config.showMathMenu;if(!F||(k.context!=="MathJax"&&!w)){return}if(c.msieEventBug){t=window.event||t}n.ClearSelection();f.ClearHoverTimer();if(v.hover){if(v.hover.remove){clearTimeout(v.hover.remove);delete v.hover.remove}v.hover.nofade=true}var u=MathJax.Menu;var G,D;if(u){if(u.loadingDomain){return n.False(t)}G=m.loadDomain("MathMenu");if(!G){u.jax=v;var r=u.menu.Find("Show Math As").submenu;r.items[0].name=v.sourceMenuTitle;r.items[0].format=(v.sourceMenuFormat||"MathML");r.items[1].name=j[v.inputJax].sourceMenuTitle;r.items[5].disabled=!j[v.inputJax].annotationEncoding;var A=r.items[2];A.disabled=true;var q=A.submenu.items;annotationList=MathJax.Hub.Config.semanticsAnnotations;for(var z=0,y=q.length;z<y;z++){var s=q[z].name[1];if(v.root&&v.root.getAnnotation(s)!==null){A.disabled=false;q[z].hidden=false}else{q[z].hidden=true}}var x=u.menu.Find("Math Settings","MathPlayer");x.hidden=!(v.outputJax==="NativeMML"&&d.Browser.hasMathPlayer);return u.menu.Post(t)}u.loadingDomain=true;D=function(){delete u.loadingDomain}}else{if(l.loadingMathMenu){return n.False(t)}l.loadingMathMenu=true;G=l.Require("[MathJax]/extensions/MathMenu.js");D=function(){delete l.loadingMathMenu;if(!MathJax.Menu){MathJax.Menu={}}}}var C={pageX:t.pageX,pageY:t.pageY,clientX:t.clientX,clientY:t.clientY};g.Queue(G,D,["ContextMenu",n,C,E,w]);return n.False(t)},AltContextMenu:function(s,r){var t=b[r.jaxID];var q=(t.config.showMathMenu!=null?t:d).config.showMathMenu;if(q){q=(t.config.showMathMenuMSIE!=null?t:d).config.showMathMenuMSIE;if(k.context==="MathJax"&&!k.mpContext&&q){if(!c.noContextMenuBug||s.button!==n.RIGHTBUTTON){return}}else{if(!s[n.MENUKEY]||s.button!==n.LEFTBUTTON){return}}return t.ContextMenu(s,r,true)}},ClearSelection:function(){if(c.safariContextMenuBug){setTimeout("window.getSelection().empty()",0)}if(document.selection){setTimeout("document.selection.empty()",0)}},getBBox:function(s){s.appendChild(c.topImg);var r=c.topImg.offsetTop,t=s.offsetHeight-r,q=s.offsetWidth;s.removeChild(c.topImg);return{w:q,h:r,d:t}}};var f=c.Hover={Mouseover:function(s,r){if(k.discoverable||k.zoom==="Hover"){var u=s.fromElement||s.relatedTarget,t=s.toElement||s.target;if(u&&t&&(d.isMathJaxNode(u)!==d.isMathJaxNode(t)||d.getJaxFor(u)!==d.getJaxFor(t))){var q=this.getJaxFromMath(r);if(q.hover){f.ReHover(q)}else{f.HoverTimer(q,r)}return n.False(s)}}},Mouseout:function(s,r){if(k.discoverable||k.zoom==="Hover"){var u=s.fromElement||s.relatedTarget,t=s.toElement||s.target;if(u&&t&&(d.isMathJaxNode(u)!==d.isMathJaxNode(t)||d.getJaxFor(u)!==d.getJaxFor(t))){var q=this.getJaxFromMath(r);if(q.hover){f.UnHover(q)}else{f.ClearHoverTimer()}return n.False(s)}}},Mousemove:function(s,r){if(k.discoverable||k.zoom==="Hover"){var q=this.getJaxFromMath(r);if(q.hover){return}if(f.lastX==s.clientX&&f.lastY==s.clientY){return}f.lastX=s.clientX;f.lastY=s.clientY;f.HoverTimer(q,r);return n.False(s)}},HoverTimer:function(q,r){this.ClearHoverTimer();this.hoverTimer=setTimeout(g(["Hover",this,q,r]),o.hover)},ClearHoverTimer:function(){if(this.hoverTimer){clearTimeout(this.hoverTimer);delete this.hoverTimer}},Hover:function(q,u){if(i.MathZoom&&i.MathZoom.Hover({},u)){return}var t=b[q.outputJax],v=t.getHoverSpan(q,u),y=t.getHoverBBox(q,v,u),w=(t.config.showMathMenu!=null?t:d).config.showMathMenu;var A=o.frame.x,z=o.frame.y,x=o.frame.bwidth;if(c.msieBorderWidthBug){x=0}q.hover={opacity:0,id:q.inputID+"-Hover"};var r=h.Element("span",{id:q.hover.id,isMathJax:true,style:{display:"inline-block",width:0,height:0,position:"relative"}},[["span",{className:"MathJax_Hover_Frame",isMathJax:true,style:{display:"inline-block",position:"absolute",top:this.Px(-y.h-z-x-(y.y||0)),left:this.Px(-A-x+(y.x||0)),width:this.Px(y.w+2*A),height:this.Px(y.h+y.d+2*z),opacity:0,filter:"alpha(opacity=0)"}}]]);var s=h.Element("span",{isMathJax:true,id:q.hover.id+"Menu",className:"MathJax_Menu_Button",style:{display:"inline-block","z-index":1,width:0,height:0,position:"relative"}},[["span",{className:"MathJax_Hover_Arrow",isMathJax:true,math:u,onclick:this.HoverMenu,jax:t.id,style:{left:this.Px(y.w+A+x+(y.x||0)+o.button.x),top:this.Px(-y.h-z-x-(y.y||0)-o.button.y),opacity:0,filter:"alpha(opacity=0)"}},[["span",{isMathJax:true},"\u25BC"]]]]);if(y.width){r.style.width=s.style.width=y.width;r.style.marginRight=s.style.marginRight="-"+y.width;r.firstChild.style.width=y.width;s.firstChild.style.left="";s.firstChild.style.right=this.Px(o.button.wx)}v.parentNode.insertBefore(r,v);if(w){v.parentNode.insertBefore(s,v)}if(v.style){v.style.position="relative"}this.ReHover(q)},ReHover:function(q){if(q.hover.remove){clearTimeout(q.hover.remove)}q.hover.remove=setTimeout(g(["UnHover",this,q]),o.fadeoutDelay);this.HoverFadeTimer(q,o.fadeinInc)},UnHover:function(q){if(!q.hover.nofade){this.HoverFadeTimer(q,-o.fadeoutInc,o.fadeoutStart)}},HoverFade:function(q){delete q.hover.timer;q.hover.opacity=Math.max(0,Math.min(1,q.hover.opacity+q.hover.inc));q.hover.opacity=Math.floor(1000*q.hover.opacity)/1000;var s=document.getElementById(q.hover.id),r=document.getElementById(q.hover.id+"Menu");s.firstChild.style.opacity=q.hover.opacity;s.firstChild.style.filter="alpha(opacity="+Math.floor(100*q.hover.opacity)+")";if(r){r.firstChild.style.opacity=q.hover.opacity;r.firstChild.style.filter=s.style.filter}if(q.hover.opacity===1){return}if(q.hover.opacity>0){this.HoverFadeTimer(q,q.hover.inc);return}s.parentNode.removeChild(s);if(r){r.parentNode.removeChild(r)}if(q.hover.remove){clearTimeout(q.hover.remove)}delete q.hover},HoverFadeTimer:function(q,s,r){q.hover.inc=s;if(!q.hover.timer){q.hover.timer=setTimeout(g(["HoverFade",this,q]),(r||o.fadeDelay))}},HoverMenu:function(q){if(!q){q=window.event}return b[this.jax].ContextMenu(q,this.math,true)},ClearHover:function(q){if(q.hover.remove){clearTimeout(q.hover.remove)}if(q.hover.timer){clearTimeout(q.hover.timer)}f.ClearHoverTimer();delete q.hover},Px:function(q){if(Math.abs(q)<0.006){return"0px"}return q.toFixed(2).replace(/\.?0+$/,"")+"px"},getImages:function(){if(k.discoverable){var q=new Image();q.src=o.button.src}}};var a=c.Touch={last:0,delay:500,start:function(r){var q=new Date().getTime();var s=(q-a.last<a.delay&&a.up);a.last=q;a.up=false;if(s){a.timeout=setTimeout(a.menu,a.delay,r,this);r.preventDefault()}},end:function(r){var q=new Date().getTime();a.up=(q-a.last<a.delay);if(a.timeout){clearTimeout(a.timeout);delete a.timeout;a.last=0;a.up=false;r.preventDefault();return n.Handler((r.touches[0]||r.touch),"DblClick",this)}},menu:function(r,q){delete a.timeout;a.last=0;a.up=false;return n.Handler((r.touches[0]||r.touch),"ContextMenu",q)}};d.Browser.Select({MSIE:function(q){var s=(document.documentMode||0);var r=q.versionAtLeast("8.0");c.msieBorderWidthBug=(document.compatMode==="BackCompat");c.msieEventBug=q.isIE9;c.msieAlignBug=(!r||s<8);if(s<9){n.LEFTBUTTON=1}},Safari:function(q){c.safariContextMenuBug=true},Opera:function(q){c.operaPositionBug=true},Konqueror:function(q){c.noContextMenuBug=true}});c.topImg=(c.msieAlignBug?h.Element("img",{style:{width:0,height:0,position:"relative"},src:"about:blank"}):h.Element("span",{style:{width:0,height:0,display:"inline-block"}}));if(c.operaPositionBug){c.topImg.style.border="1px solid"}c.config=o=d.CombineConfig("MathEvents",o);var e=function(){var q=o.styles[".MathJax_Hover_Frame"];q.border=o.frame.bwidth+"px solid "+o.frame.bcolor+" ! important";q["box-shadow"]=q["-webkit-box-shadow"]=q["-moz-box-shadow"]=q["-khtml-box-shadow"]="0px 0px "+o.frame.hwidth+" "+o.frame.hcolor};g.Queue(d.Register.StartupHook("End Config",{}),[e],["getImages",f],["Styles",l,o.styles],["Post",d.Startup.signal,"MathEvents Ready"],["loadComplete",l,"[MathJax]/extensions/MathEvents.js"])})(MathJax.Hub,MathJax.HTML,MathJax.Ajax,MathJax.Callback,MathJax.Localization,MathJax.OutputJax,MathJax.InputJax);
(function(a,d,f,c,j){var k="2.6.0";var i=a.CombineConfig("MathZoom",{styles:{"#MathJax_Zoom":{position:"absolute","background-color":"#F0F0F0",overflow:"auto",display:"block","z-index":301,padding:".5em",border:"1px solid black",margin:0,"font-weight":"normal","font-style":"normal","text-align":"left","text-indent":0,"text-transform":"none","line-height":"normal","letter-spacing":"normal","word-spacing":"normal","word-wrap":"normal","white-space":"nowrap","float":"none","-webkit-box-sizing":"content-box","-moz-box-sizing":"content-box","box-sizing":"content-box","box-shadow":"5px 5px 15px #AAAAAA","-webkit-box-shadow":"5px 5px 15px #AAAAAA","-moz-box-shadow":"5px 5px 15px #AAAAAA","-khtml-box-shadow":"5px 5px 15px #AAAAAA",filter:"progid:DXImageTransform.Microsoft.dropshadow(OffX=2, OffY=2, Color='gray', Positive='true')"},"#MathJax_ZoomOverlay":{position:"absolute",left:0,top:0,"z-index":300,display:"inline-block",width:"100%",height:"100%",border:0,padding:0,margin:0,"background-color":"white",opacity:0,filter:"alpha(opacity=0)"},"#MathJax_ZoomFrame":{position:"relative",display:"inline-block",height:0,width:0},"#MathJax_ZoomEventTrap":{position:"absolute",left:0,top:0,"z-index":302,display:"inline-block",border:0,padding:0,margin:0,"background-color":"white",opacity:0,filter:"alpha(opacity=0)"}}});var e,b,g;MathJax.Hub.Register.StartupHook("MathEvents Ready",function(){g=MathJax.Extension.MathEvents.Event;e=MathJax.Extension.MathEvents.Event.False;b=MathJax.Extension.MathEvents.Hover});var h=MathJax.Extension.MathZoom={version:k,settings:a.config.menuSettings,scrollSize:18,HandleEvent:function(n,l,m){if(h.settings.CTRL&&!n.ctrlKey){return true}if(h.settings.ALT&&!n.altKey){return true}if(h.settings.CMD&&!n.metaKey){return true}if(h.settings.Shift&&!n.shiftKey){return true}if(!h[l]){return true}return h[l](n,m)},Click:function(m,l){if(this.settings.zoom==="Click"){return this.Zoom(m,l)}},DblClick:function(m,l){if(this.settings.zoom==="Double-Click"||this.settings.zoom==="DoubleClick"){return this.Zoom(m,l)}},Hover:function(m,l){if(this.settings.zoom==="Hover"){this.Zoom(m,l);return true}return false},Zoom:function(o,u){this.Remove();b.ClearHoverTimer();g.ClearSelection();var s=MathJax.OutputJax[u.jaxID];var p=s.getJaxFromMath(u);if(p.hover){b.UnHover(p)}var q=this.findContainer(u);var l=Math.floor(0.85*q.clientWidth),t=Math.max(document.body.clientHeight,document.documentElement.clientHeight);if(this.getOverflow(q)!=="visible"){t=Math.min(q.clientHeight,t)}t=Math.floor(0.85*t);var n=d.Element("span",{id:"MathJax_ZoomFrame"},[["span",{id:"MathJax_ZoomOverlay",onmousedown:this.Remove}],["span",{id:"MathJax_Zoom",onclick:this.Remove,style:{visibility:"hidden",fontSize:this.settings.zscale}},[["span",{style:{display:"inline-block","white-space":"nowrap"}}]]]]);var z=n.lastChild,w=z.firstChild,r=n.firstChild;u.parentNode.insertBefore(n,u);u.parentNode.insertBefore(u,n);if(w.addEventListener){w.addEventListener("mousedown",this.Remove,true)}var m=z.offsetWidth||z.clientWidth;l-=m;t-=m;z.style.maxWidth=l+"px";z.style.maxHeight=t+"px";if(this.msieTrapEventBug){var y=d.Element("span",{id:"MathJax_ZoomEventTrap",onmousedown:this.Remove});n.insertBefore(y,z)}if(this.msieZIndexBug){var v=d.addElement(document.body,"img",{src:"about:blank",id:"MathJax_ZoomTracker",width:0,height:0,style:{width:0,height:0,position:"relative"}});n.style.position="relative";n.style.zIndex=i.styles["#MathJax_ZoomOverlay"]["z-index"];n=v}var x=s.Zoom(p,w,u,l,t);if(this.msiePositionBug){if(this.msieSizeBug){z.style.height=x.zH+"px";z.style.width=x.zW+"px"}if(z.offsetHeight>t){z.style.height=t+"px";z.style.width=(x.zW+this.scrollSize)+"px"}if(z.offsetWidth>l){z.style.width=l+"px";z.style.height=(x.zH+this.scrollSize)+"px"}}if(this.operaPositionBug){z.style.width=Math.min(l,x.zW)+"px"}if(z.offsetWidth>m&&z.offsetWidth-m<l&&z.offsetHeight-m<t){z.style.overflow="visible"}this.Position(z,x);if(this.msieTrapEventBug){y.style.height=z.clientHeight+"px";y.style.width=z.clientWidth+"px";y.style.left=(parseFloat(z.style.left)+z.clientLeft)+"px";y.style.top=(parseFloat(z.style.top)+z.clientTop)+"px"}z.style.visibility="";if(this.settings.zoom==="Hover"){r.onmouseover=this.Remove}if(window.addEventListener){addEventListener("resize",this.Resize,false)}else{if(window.attachEvent){attachEvent("onresize",this.Resize)}else{this.onresize=window.onresize;window.onresize=this.Resize}}a.signal.Post(["math zoomed",p]);return e(o)},Position:function(p,r){p.style.display="none";var q=this.Resize(),m=q.x,s=q.y,l=r.mW;p.style.display="";var o=-l-Math.floor((p.offsetWidth-l)/2),n=r.Y;p.style.left=Math.max(o,10-m)+"px";p.style.top=Math.max(n,10-s)+"px";if(!h.msiePositionBug){h.SetWH()}},Resize:function(m){if(h.onresize){h.onresize(m)}var q=document.getElementById("MathJax_ZoomFrame"),l=document.getElementById("MathJax_ZoomOverlay");var o=h.getXY(q),n=h.findContainer(q);if(h.getOverflow(n)!=="visible"){l.scroll_parent=n;var p=h.getXY(n);o.x-=p.x;o.y-=p.y;p=h.getBorder(n);o.x-=p.x;o.y-=p.y}l.style.left=(-o.x)+"px";l.style.top=(-o.y)+"px";if(h.msiePositionBug){setTimeout(h.SetWH,0)}else{h.SetWH()}return o},SetWH:function(){var l=document.getElementById("MathJax_ZoomOverlay");if(!l){return}l.style.display="none";var m=l.scroll_parent||document.documentElement||document.body;l.style.width=m.scrollWidth+"px";l.style.height=Math.max(m.clientHeight,m.scrollHeight)+"px";l.style.display=""},findContainer:function(l){l=l.parentNode;while(l.parentNode&&l!==document.body&&h.getOverflow(l)==="visible"){l=l.parentNode}return l},getOverflow:(window.getComputedStyle?function(l){return getComputedStyle(l).overflow}:function(l){return(l.currentStyle||{overflow:"visible"}).overflow}),getBorder:function(o){var m={thin:1,medium:2,thick:3};var n=(window.getComputedStyle?getComputedStyle(o):(o.currentStyle||{borderLeftWidth:0,borderTopWidth:0}));var l=n.borderLeftWidth,p=n.borderTopWidth;if(m[l]){l=m[l]}else{l=parseInt(l)}if(m[p]){p=m[p]}else{p=parseInt(p)}return{x:l,y:p}},getXY:function(o){var l=0,n=0,m;m=o;while(m.offsetParent){l+=m.offsetLeft;m=m.offsetParent}if(h.operaPositionBug){o.style.border="1px solid"}m=o;while(m.offsetParent){n+=m.offsetTop;m=m.offsetParent}if(h.operaPositionBug){o.style.border=""}return{x:l,y:n}},Remove:function(n){var p=document.getElementById("MathJax_ZoomFrame");if(p){var o=MathJax.OutputJax[p.previousSibling.jaxID];var l=o.getJaxFromMath(p.previousSibling);a.signal.Post(["math unzoomed",l]);p.parentNode.removeChild(p);p=document.getElementById("MathJax_ZoomTracker");if(p){p.parentNode.removeChild(p)}if(h.operaRefreshBug){var m=d.addElement(document.body,"div",{style:{position:"fixed",left:0,top:0,width:"100%",height:"100%",backgroundColor:"white",opacity:0},id:"MathJax_OperaDiv"});document.body.removeChild(m)}if(window.removeEventListener){removeEventListener("resize",h.Resize,false)}else{if(window.detachEvent){detachEvent("onresize",h.Resize)}else{window.onresize=h.onresize;delete h.onresize}}}return e(n)}};a.Browser.Select({MSIE:function(l){var n=(document.documentMode||0);var m=(n>=9);h.msiePositionBug=!m;h.msieSizeBug=l.versionAtLeast("7.0")&&(!document.documentMode||n===7||n===8);h.msieZIndexBug=(n<=7);h.msieInlineBlockAlignBug=(n<=7);h.msieTrapEventBug=!window.addEventListener;if(document.compatMode==="BackCompat"){h.scrollSize=52}if(m){delete i.styles["#MathJax_Zoom"].filter}},Opera:function(l){h.operaPositionBug=true;h.operaRefreshBug=true}});h.topImg=(h.msieInlineBlockAlignBug?d.Element("img",{style:{width:0,height:0,position:"relative"},src:"about:blank"}):d.Element("span",{style:{width:0,height:0,display:"inline-block"}}));if(h.operaPositionBug||h.msieTopBug){h.topImg.style.border="1px solid"}MathJax.Callback.Queue(["StartupHook",MathJax.Hub.Register,"Begin Styles",{}],["Styles",f,i.styles],["Post",a.Startup.signal,"MathZoom Ready"],["loadComplete",f,"[MathJax]/extensions/MathZoom.js"])})(MathJax.Hub,MathJax.HTML,MathJax.Ajax,MathJax.OutputJax["HTML-CSS"],MathJax.OutputJax.NativeMML);
(function(f,n,p,e,q){var o="2.6.1";var d=MathJax.Callback.Signal("menu");MathJax.Extension.MathMenu={version:o,signal:d};var s=function(t){return MathJax.Localization._.apply(MathJax.Localization,[["MathMenu",t]].concat([].slice.call(arguments,1)))};var a=f.Browser.isPC,k=f.Browser.isMSIE,l=((document.documentMode||0)>8);var i=(a?null:"5px");var r=f.CombineConfig("MathMenu",{delay:150,showRenderer:true,showMathPlayer:true,showFontMenu:false,showContext:false,showDiscoverable:false,showLocale:true,showLocaleURL:false,semanticsAnnotations:{TeX:["TeX","LaTeX","application/x-tex"],StarMath:["StarMath 5.0"],Maple:["Maple"],ContentMathML:["MathML-Content","application/mathml-content+xml"],OpenMath:["OpenMath"]},windowSettings:{status:"no",toolbar:"no",locationbar:"no",menubar:"no",directories:"no",personalbar:"no",resizable:"yes",scrollbars:"yes",width:400,height:300,left:Math.round((screen.width-400)/2),top:Math.round((screen.height-300)/3)},styles:{"#MathJax_About":{position:"fixed",left:"50%",width:"auto","text-align":"center",border:"3px outset",padding:"1em 2em","background-color":"#DDDDDD",color:"black",cursor:"default","font-family":"message-box","font-size":"120%","font-style":"normal","text-indent":0,"text-transform":"none","line-height":"normal","letter-spacing":"normal","word-spacing":"normal","word-wrap":"normal","white-space":"nowrap","float":"none","z-index":201,"border-radius":"15px","-webkit-border-radius":"15px","-moz-border-radius":"15px","-khtml-border-radius":"15px","box-shadow":"0px 10px 20px #808080","-webkit-box-shadow":"0px 10px 20px #808080","-moz-box-shadow":"0px 10px 20px #808080","-khtml-box-shadow":"0px 10px 20px #808080",filter:"progid:DXImageTransform.Microsoft.dropshadow(OffX=2, OffY=2, Color='gray', Positive='true')"},"#MathJax_About.MathJax_MousePost":{outline:"none"},".MathJax_Menu":{position:"absolute","background-color":"white",color:"black",width:"auto",padding:(a?"2px":"5px 0px"),border:"1px solid #CCCCCC",margin:0,cursor:"default",font:"menu","text-align":"left","text-indent":0,"text-transform":"none","line-height":"normal","letter-spacing":"normal","word-spacing":"normal","word-wrap":"normal","white-space":"nowrap","float":"none","z-index":201,"border-radius":i,"-webkit-border-radius":i,"-moz-border-radius":i,"-khtml-border-radius":i,"box-shadow":"0px 10px 20px #808080","-webkit-box-shadow":"0px 10px 20px #808080","-moz-box-shadow":"0px 10px 20px #808080","-khtml-box-shadow":"0px 10px 20px #808080",filter:"progid:DXImageTransform.Microsoft.dropshadow(OffX=2, OffY=2, Color='gray', Positive='true')"},".MathJax_MenuItem":{padding:(a?"2px 2em":"1px 2em"),background:"transparent"},".MathJax_MenuArrow":{position:"absolute",right:".5em","padding-top":".25em",color:"#666666","font-family":(k?"'Arial unicode MS'":null),"font-size":".75em"},".MathJax_MenuActive .MathJax_MenuArrow":{color:"white"},".MathJax_MenuArrow.RTL":{left:".5em",right:"auto"},".MathJax_MenuCheck":{position:"absolute",left:".7em","font-family":(k?"'Arial unicode MS'":null)},".MathJax_MenuCheck.RTL":{right:".7em",left:"auto"},".MathJax_MenuRadioCheck":{position:"absolute",left:(a?"1em":".7em")},".MathJax_MenuRadioCheck.RTL":{right:(a?"1em":".7em"),left:"auto"},".MathJax_MenuLabel":{padding:(a?"2px 2em 4px 1.33em":"1px 2em 3px 1.33em"),"font-style":"italic"},".MathJax_MenuRule":{"border-top":(a?"1px solid #CCCCCC":"1px solid #DDDDDD"),margin:(a?"4px 1px 0px":"4px 3px")},".MathJax_MenuDisabled":{color:"GrayText"},".MathJax_MenuActive":{"background-color":(a?"Highlight":"#606872"),color:(a?"HighlightText":"white")},".MathJax_MenuDisabled:focus, .MathJax_MenuLabel:focus":{"background-color":"#E8E8E8"},".MathJax_ContextMenu:focus":{outline:"none"},".MathJax_ContextMenu .MathJax_MenuItem:focus":{outline:"none"},"#MathJax_AboutClose":{top:".2em",right:".2em"},".MathJax_Menu .MathJax_MenuClose":{top:"-10px",left:"-10px"},".MathJax_MenuClose":{position:"absolute",cursor:"pointer",display:"inline-block",border:"2px solid #AAA","border-radius":"18px","-webkit-border-radius":"18px","-moz-border-radius":"18px","-khtml-border-radius":"18px","font-family":"'Courier New',Courier","font-size":"24px",color:"#F0F0F0"},".MathJax_MenuClose span":{display:"block","background-color":"#AAA",border:"1.5px solid","border-radius":"18px","-webkit-border-radius":"18px","-moz-border-radius":"18px","-khtml-border-radius":"18px","line-height":0,padding:"8px 0 6px"},".MathJax_MenuClose:hover":{color:"white!important",border:"2px solid #CCC!important"},".MathJax_MenuClose:hover span":{"background-color":"#CCC!important"},".MathJax_MenuClose:hover:focus":{outline:"none"}}});var m,j,b;f.Register.StartupHook("MathEvents Ready",function(){m=MathJax.Extension.MathEvents.Event.False;j=MathJax.Extension.MathEvents.Hover;b=MathJax.Extension.MathEvents.Event.KEY});var h=MathJax.Object.Subclass({Keydown:function(t,u){switch(t.keyCode){case b.ESCAPE:this.Remove(t,u);break;case b.RIGHT:this.Right(t,u);break;case b.LEFT:this.Left(t,u);break;case b.UP:this.Up(t,u);break;case b.DOWN:this.Down(t,u);break;case b.RETURN:case b.SPACE:this.Space(t,u);break;default:return;break}return m(t)},Escape:function(t,u){},Right:function(t,u){},Left:function(t,u){},Up:function(t,u){},Down:function(t,u){},Space:function(t,u){}},{});var g=MathJax.Menu=h.Subclass({version:o,items:[],posted:false,title:null,margin:5,Init:function(t){this.items=[].slice.call(arguments,0)},With:function(t){if(t){f.Insert(this,t)}return this},Post:function(u,I,G){if(!u){u=window.event||{}}var t=document.getElementById("MathJax_MenuFrame");if(!t){t=g.Background(this);delete c.lastItem;delete c.lastMenu;delete g.skipUp;d.Post(["post",g.jax]);g.isRTL=(MathJax.Localization.fontDirection()==="rtl")}var v=n.Element("div",{onmouseup:g.Mouseup,ondblclick:m,ondragstart:m,onselectstart:m,oncontextmenu:m,menuItem:this,className:"MathJax_Menu",onkeydown:g.Keydown,role:"menu"});if(u.type==="contextmenu"||u.type==="mouseover"){v.className+=" MathJax_ContextMenu"}if(!G){MathJax.Localization.setCSS(v)}for(var B=0,z=this.items.length;B<z;B++){this.items[B].Create(v)}if(g.isMobile){n.addElement(v,"span",{className:"MathJax_MenuClose",menu:I,ontouchstart:g.Close,ontouchend:m,onmousedown:g.Close,onmouseup:m},[["span",{},"\u00D7"]])}t.appendChild(v);this.posted=true;if(v.offsetWidth){v.style.width=(v.offsetWidth+2)+"px"}var H=u.pageX,F=u.pageY;if(!H&&!F&&"clientX" in u){H=u.clientX+document.body.scrollLeft+document.documentElement.scrollLeft;F=u.clientY+document.body.scrollTop+document.documentElement.scrollTop}if(!I){var w=g.CurrentNode()||u.target;if((u.type==="keydown"||(!H&&!F))&&w){var C=window.pageXOffset||document.documentElement.scrollLeft;var A=window.pageYOffset||document.documentElement.scrollTop;var E=w.getBoundingClientRect();H=(E.right+E.left)/2+C;F=(E.bottom+E.top)/2+A}if(H+v.offsetWidth>document.body.offsetWidth-this.margin){H=document.body.offsetWidth-v.offsetWidth-this.margin}if(g.isMobile){H=Math.max(5,H-Math.floor(v.offsetWidth/2));F-=20}g.skipUp=u.isContextMenu}else{var D="left",L=I.offsetWidth;H=(g.isMobile?30:L-2);F=0;while(I&&I!==t){H+=I.offsetLeft;F+=I.offsetTop;I=I.parentNode}if(!g.isMobile){if((g.isRTL&&H-L-v.offsetWidth>this.margin)||(!g.isRTL&&H+v.offsetWidth>document.body.offsetWidth-this.margin)){D="right";H=Math.max(this.margin,H-L-v.offsetWidth+6)}}if(!a){v.style["borderRadiusTop"+D]=0;v.style["WebkitBorderRadiusTop"+D]=0;v.style["MozBorderRadiusTop"+D]=0;v.style["KhtmlBorderRadiusTop"+D]=0}}v.style.left=H+"px";v.style.top=F+"px";if(document.selection&&document.selection.empty){document.selection.empty()}var K=window.pageXOffset||document.documentElement.scrollLeft;var J=window.pageYOffset||document.documentElement.scrollTop;g.Focus(v);if(u.type==="keydown"){g.skipMouseoverFromKey=true;setTimeout(function(){delete g.skipMouseoverFromKey},r.delay)}window.scrollTo(K,J);return m(u)},Remove:function(t,u){d.Post(["unpost",g.jax]);var v=document.getElementById("MathJax_MenuFrame");if(v){v.parentNode.removeChild(v);if(this.msieFixedPositionBug){detachEvent("onresize",g.Resize)}}if(g.jax.hover){delete g.jax.hover.nofade;j.UnHover(g.jax)}g.Unfocus(u);if(t.type==="mousedown"){g.CurrentNode().blur()}return m(t)},Find:function(t){return this.FindN(1,t,[].slice.call(arguments,1))},FindId:function(t){return this.FindN(0,t,[].slice.call(arguments,1))},FindN:function(x,u,w){for(var v=0,t=this.items.length;v<t;v++){if(this.items[v].name[x]===u){if(w.length){if(!this.items[v].submenu){return null}return this.items[v].submenu.FindN(x,w[0],w.slice(1))}return this.items[v]}}return null},IndexOf:function(t){return this.IndexOfN(1,t)},IndexOfId:function(t){return this.IndexOfN(0,t)},IndexOfN:function(w,u){for(var v=0,t=this.items.length;v<t;v++){if(this.items[v].name[w]===u){return v}}return null},Right:function(t,u){g.Right(t,u)},Left:function(t,u){g.Left(t,u)},Up:function(u,v){var t=v.lastChild;t.menuItem.Activate(u,t)},Down:function(u,v){var t=v.firstChild;t.menuItem.Activate(u,t)},Space:function(t,u){this.Remove(t,u)}},{config:r,Remove:function(t){return g.Event(t,this,"Remove")},Mouseover:function(t){return g.Event(t,this,"Mouseover")},Mouseout:function(t){return g.Event(t,this,"Mouseout")},Mousedown:function(t){return g.Event(t,this,"Mousedown")},Mouseup:function(t){return g.Event(t,this,"Mouseup")},Keydown:function(t){return g.Event(t,this,"Keydown")},Touchstart:function(t){return g.Event(t,this,"Touchstart")},Touchend:function(t){return g.Event(t,this,"Touchend")},Close:function(t){return g.Event(t,this.menu||this.parentNode,(this.menu?"Touchend":"Remove"))},Event:function(v,x,t,w){if(g.skipMouseover&&t==="Mouseover"&&!w){return m(v)}if(g.skipMouseoverFromKey&&t==="Mouseover"){delete g.skipMouseoverFromKey;return m(v)}if(g.skipUp){if(t.match(/Mouseup|Touchend/)){delete g.skipUp;return m(v)}if(t==="Touchstart"||(t==="Mousedown"&&!g.skipMousedown)){delete g.skipUp}}if(!v){v=window.event}var u=x.menuItem;if(u&&u[t]){return u[t](v,x)}return null},BGSTYLE:{position:"absolute",left:0,top:0,"z-index":200,width:"100%",height:"100%",border:0,padding:0,margin:0},Background:function(u){var v=n.addElement(document.body,"div",{style:this.BGSTYLE,id:"MathJax_MenuFrame"},[["div",{style:this.BGSTYLE,menuItem:u,onmousedown:this.Remove}]]);var t=v.firstChild;if(g.msieBackgroundBug){t.style.backgroundColor="white";t.style.filter="alpha(opacity=0)"}if(g.msieFixedPositionBug){v.width=v.height=0;this.Resize();attachEvent("onresize",this.Resize)}else{t.style.position="fixed"}return v},Resize:function(){setTimeout(g.SetWH,0)},SetWH:function(){var t=document.getElementById("MathJax_MenuFrame");if(t){t=t.firstChild;t.style.width=t.style.height="1px";t.style.width=document.body.scrollWidth+"px";t.style.height=document.body.scrollHeight+"px"}},posted:false,active:null,GetNode:function(t){var u=document.getElementById(t.inputID+"-Frame");return u.isMathJax?u:u.firstChild},CurrentNode:function(){return g.GetNode(g.jax)},AllNodes:function(){var u=MathJax.Hub.getAllJax();var v=[];for(var w=0,t;t=u[w];w++){v.push(g.GetNode(t))}return v},ActiveNode:function(){return g.active},FocusNode:function(t){g.active=t;t.focus()},Focus:function(t){!g.posted?g.Activate(t):g.ActiveNode().tabIndex=-1;t.tabIndex=0;g.FocusNode(t)},Activate:function(t,u){g.UnsetTabIndex();g.posted=true},Unfocus:function(){g.ActiveNode().tabIndex=-1;g.SetTabIndex();g.FocusNode(g.CurrentNode());g.posted=false},MoveHorizontal:function(x,y,v){if(!x.shiftKey){return}var u=g.AllNodes();var t=u.length;if(t===0){return}var w=u[g.Mod(v(g.IndexOf(u,g.CurrentNode())),t)];if(w===g.CurrentNode()){return}g.menu.Remove(x,y);g.jax=MathJax.Hub.getJaxFor(w);g.FocusNode(w);g.menu.Post(null)},Right:function(t,u){g.MoveHorizontal(t,u,function(v){return v+1})},Left:function(t,u){g.MoveHorizontal(t,u,function(v){return v-1})},UnsetTabIndex:function(){var u=g.AllNodes();for(var v=0,t;t=u[v];v++){if(t.tabIndex>0){t.oldTabIndex=t.tabIndex}t.tabIndex=-1}},SetTabIndex:function(){var u=g.AllNodes();for(var v=0,t;t=u[v];v++){if(t.oldTabIndex!==undefined){t.tabIndex=t.oldTabIndex;delete t.oldTabIndex}else{t.tabIndex=f.getTabOrder(t)}}},Mod:function(t,u){return((t%u)+u)%u},IndexOf:(Array.prototype.indexOf?function(t,u,v){return t.indexOf(u,v)}:function(t,w,x){for(var v=(x||0),u=t.length;v<u;v++){if(w===t[v]){return v}}return -1}),saveCookie:function(){n.Cookie.Set("menu",this.cookie)},getCookie:function(){this.cookie=n.Cookie.Get("menu")}});MathJax.Menu.NAV=h;var c=g.ITEM=h.Subclass({name:"",node:null,menu:null,Attributes:function(t){return f.Insert({onmouseup:g.Mouseup,ondragstart:m,onselectstart:m,onselectend:m,ontouchstart:g.Touchstart,ontouchend:g.Touchend,className:"MathJax_MenuItem",role:this.role,menuItem:this},t)},Create:function(v){if(!this.hidden){var u=this.Attributes();var t=this.Label(u,v);n.addElement(v,"div",u,t)}},Name:function(){return s(this.name[0],this.name[1])},Mouseover:function(t,u){if(u.parentNode===g.ActiveNode().parentNode){this.Deactivate(g.ActiveNode())}this.Activate(t,u)},Mouseout:function(t,u){this.Deactivate(u)},Mouseup:function(t,u){return this.Remove(t,u)},DeactivateSubmenus:function(y){var x=document.getElementById("MathJax_MenuFrame").childNodes,u=c.GetMenuNode(y).childNodes;for(var v=0,t=u.length;v<t;v++){var w=u[v].menuItem;if(w&&w.submenu&&w.submenu.posted&&w!==y.menuItem){w.Deactivate(u[v])}}this.RemoveSubmenus(y,x)},RemoveSubmenus:function(v,u){u=u||document.getElementById("MathJax_MenuFrame").childNodes;var t=u.length-1;while(t>=0&&c.GetMenuNode(v).menuItem!==u[t].menuItem){u[t].menuItem.posted=false;u[t].parentNode.removeChild(u[t]);t--}},Touchstart:function(t,u){return this.TouchEvent(t,u,"Mousedown")},Touchend:function(t,u){return this.TouchEvent(t,u,"Mouseup")},TouchEvent:function(u,v,t){if(this!==c.lastItem){if(c.lastMenu){g.Event(u,c.lastMenu,"Mouseout")}g.Event(u,v,"Mouseover",true);c.lastItem=this;c.lastMenu=v}if(this.nativeTouch){return null}g.Event(u,v,t);return false},Remove:function(t,u){u=u.parentNode.menuItem;return u.Remove(t,u)},With:function(t){if(t){f.Insert(this,t)}return this},isRTL:function(){return g.isRTL},rtlClass:function(){return(this.isRTL()?" RTL":"")}},{GetMenuNode:function(t){return t.parentNode}});g.ENTRY=g.ITEM.Subclass({role:"menuitem",Attributes:function(t){t=f.Insert({onmouseover:g.Mouseover,onmouseout:g.Mouseout,onmousedown:g.Mousedown,onkeydown:g.Keydown,"aria-disabled":!!this.disabled},t);t=this.SUPER(arguments).Attributes.call(this,t);if(this.disabled){t.className+=" MathJax_MenuDisabled"}return t},MoveVertical:function(t,D,v){var w=c.GetMenuNode(D);var C=[];for(var y=0,B=w.menuItem.items,x;x=B[y];y++){if(!x.hidden){C.push(x)}}var A=g.IndexOf(C,this);if(A===-1){return}var z=C.length;var u=w.childNodes;do{A=g.Mod(v(A),z)}while(C[A].hidden||!u[A].role||u[A].role==="separator");this.Deactivate(D);C[A].Activate(t,u[A])},Up:function(u,t){this.MoveVertical(u,t,function(v){return v-1})},Down:function(u,t){this.MoveVertical(u,t,function(v){return v+1})},Right:function(u,t){this.MoveHorizontal(u,t,g.Right,!this.isRTL())},Left:function(u,t){this.MoveHorizontal(u,t,g.Left,this.isRTL())},MoveHorizontal:function(z,y,t,A){var w=c.GetMenuNode(y);if(w.menuItem===g.menu&&z.shiftKey){t(z,y)}if(A){return}if(w.menuItem!==g.menu){this.Deactivate(y)}var u=w.previousSibling.childNodes;var x=u.length;while(x--){var v=u[x];if(v.menuItem.submenu&&v.menuItem.submenu===w.menuItem){g.Focus(v);break}}this.RemoveSubmenus(y)},Space:function(t,u){this.Mouseup(t,u)},Activate:function(t,u){this.Deactivate(u);if(!this.disabled){u.className+=" MathJax_MenuActive"}this.DeactivateSubmenus(u);g.Focus(u)},Deactivate:function(t){t.className=t.className.replace(/ MathJax_MenuActive/,"")}});g.ITEM.COMMAND=g.ENTRY.Subclass({action:function(){},Init:function(t,v,u){if(!(t instanceof Array)){t=[t,t]}this.name=t;this.action=v;this.With(u)},Label:function(t,u){return[this.Name()]},Mouseup:function(t,u){if(!this.disabled){this.Remove(t,u);d.Post(["command",this]);this.action.call(this,t)}return m(t)}});g.ITEM.SUBMENU=g.ENTRY.Subclass({submenu:null,marker:"\u25BA",markerRTL:"\u25C4",Attributes:function(t){t=f.Insert({"aria-haspopup":"true"},t);t=this.SUPER(arguments).Attributes.call(this,t);return t},Init:function(t,v){if(!(t instanceof Array)){t=[t,t]}this.name=t;var u=1;if(!(v instanceof g.ITEM)){this.With(v),u++}this.submenu=g.apply(g,[].slice.call(arguments,u))},Label:function(t,u){this.submenu.posted=false;return[this.Name()+" ",["span",{className:"MathJax_MenuArrow"+this.rtlClass()},[this.isRTL()?this.markerRTL:this.marker]]]},Timer:function(t,u){this.ClearTimer();t={type:t.type,clientX:t.clientX,clientY:t.clientY};this.timer=setTimeout(e(["Mouseup",this,t,u]),r.delay)},ClearTimer:function(){if(this.timer){clearTimeout(this.timer)}},Touchend:function(u,w){var v=this.submenu.posted;var t=this.SUPER(arguments).Touchend.apply(this,arguments);if(v){this.Deactivate(w);delete c.lastItem;delete c.lastMenu}return t},Mouseout:function(t,u){if(!this.submenu.posted){this.Deactivate(u)}this.ClearTimer()},Mouseover:function(t,u){this.Activate(t,u)},Mouseup:function(t,u){if(!this.disabled){if(!this.submenu.posted){this.ClearTimer();this.submenu.Post(t,u,this.ltr);g.Focus(u)}else{this.DeactivateSubmenus(u)}}return m(t)},Activate:function(t,u){if(!this.disabled){this.Deactivate(u);u.className+=" MathJax_MenuActive"}if(!this.submenu.posted){this.DeactivateSubmenus(u);if(!g.isMobile){this.Timer(t,u)}}g.Focus(u)},MoveVertical:function(v,u,t){this.ClearTimer();this.SUPER(arguments).MoveVertical.apply(this,arguments)},MoveHorizontal:function(v,x,u,w){if(!w){this.SUPER(arguments).MoveHorizontal.apply(this,arguments);return}if(this.disabled){return}if(!this.submenu.posted){this.Activate(v,x);return}var t=c.GetMenuNode(x).nextSibling.childNodes;if(t.length>0){this.submenu.items[0].Activate(v,t[0])}}});g.ITEM.RADIO=g.ENTRY.Subclass({variable:null,marker:(a?"\u25CF":"\u2713"),role:"menuitemradio",Attributes:function(u){var t=r.settings[this.variable]===this.value?"true":"false";u=f.Insert({"aria-checked":t},u);u=this.SUPER(arguments).Attributes.call(this,u);return u},Init:function(u,t,v){if(!(u instanceof Array)){u=[u,u]}this.name=u;this.variable=t;this.With(v);if(this.value==null){this.value=this.name[0]}},Label:function(u,v){var t={className:"MathJax_MenuRadioCheck"+this.rtlClass()};if(r.settings[this.variable]!==this.value){t={style:{display:"none"}}}return[["span",t,[this.marker]]," "+this.Name()]},Mouseup:function(w,x){if(!this.disabled){var y=x.parentNode.childNodes;for(var u=0,t=y.length;u<t;u++){var v=y[u].menuItem;if(v&&v.variable===this.variable){y[u].firstChild.style.display="none"}}x.firstChild.display="";r.settings[this.variable]=this.value;g.cookie[this.variable]=r.settings[this.variable];g.saveCookie();d.Post(["radio button",this])}this.Remove(w,x);if(this.action&&!this.disabled){this.action.call(g,this)}return m(w)}});g.ITEM.CHECKBOX=g.ENTRY.Subclass({variable:null,marker:"\u2713",role:"menuitemcheckbox",Attributes:function(u){var t=r.settings[this.variable]?"true":"false";u=f.Insert({"aria-checked":t},u);u=this.SUPER(arguments).Attributes.call(this,u);return u},Init:function(u,t,v){if(!(u instanceof Array)){u=[u,u]}this.name=u;this.variable=t;this.With(v)},Label:function(u,v){var t={className:"MathJax_MenuCheck"+this.rtlClass()};if(!r.settings[this.variable]){t={style:{display:"none"}}}return[["span",t,[this.marker]]," "+this.Name()]},Mouseup:function(t,u){if(!this.disabled){u.firstChild.display=(r.settings[this.variable]?"none":"");r.settings[this.variable]=!r.settings[this.variable];g.cookie[this.variable]=r.settings[this.variable];g.saveCookie();d.Post(["checkbox",this])}this.Remove(t,u);if(this.action&&!this.disabled){this.action.call(g,this)}return m(t)}});g.ITEM.LABEL=g.ENTRY.Subclass({role:"menuitem",Init:function(t,u){if(!(t instanceof Array)){t=[t,t]}this.name=t;this.With(u)},Label:function(t,u){t.className+=" MathJax_MenuLabel";return[this.Name()]},Activate:function(t,u){this.Deactivate(u);g.Focus(u)},Mouseup:function(t,u){}});g.ITEM.RULE=g.ITEM.Subclass({role:"separator",Attributes:function(t){t=f.Insert({"aria-orientation":"vertical"},t);t=this.SUPER(arguments).Attributes.call(this,t);return t},Label:function(t,u){t.className+=" MathJax_MenuRule";return null}});g.About=function(x){var u=g.About.GetFont();var z=g.About.GetFormat();var t=["MathJax.js v"+MathJax.fileversion,["br"]];t.push(["div",{style:{"border-top":"groove 2px",margin:".25em 0"}}]);g.About.GetJax(t,MathJax.InputJax,["InputJax","%1 Input Jax v%2"]);g.About.GetJax(t,MathJax.OutputJax,["OutputJax","%1 Output Jax v%2"]);g.About.GetJax(t,MathJax.ElementJax,["ElementJax","%1 Element Jax v%2"]);t.push(["div",{style:{"border-top":"groove 2px",margin:".25em 0"}}]);g.About.GetJax(t,MathJax.Extension,["Extension","%1 Extension v%2"],true);t.push(["div",{style:{"border-top":"groove 2px",margin:".25em 0"}}],["center",{},[f.Browser+" v"+f.Browser.version+(z?" \u2014 "+s(z.replace(/ /g,""),z):"")]]);g.About.div=g.Background(g.About);var w=n.addElement(g.About.div,"div",{id:"MathJax_About",tabIndex:0,onkeydown:g.About.Keydown},[["b",{style:{fontSize:"120%"}},["MathJax"]]," v"+MathJax.version,["br"],s(u.replace(/ /g,""),"using "+u),["br"],["br"],["span",{style:{display:"inline-block","text-align":"left","font-size":"80%","max-height":"20em",overflow:"auto","background-color":"#E4E4E4",padding:".4em .6em",border:"1px inset"},tabIndex:0},t],["br"],["br"],["a",{href:"http://www.mathjax.org/"},["www.mathjax.org"]],["span",{className:"MathJax_MenuClose",id:"MathJax_AboutClose",onclick:g.About.Remove,onkeydown:g.About.Keydown,tabIndex:0,role:"button","aria-label":s("CloseAboutDialog","Close about MathJax dialog")},[["span",{},"\u00D7"]]]]);if(x.type==="mouseup"){w.className+=" MathJax_MousePost"}w.focus();MathJax.Localization.setCSS(w);var y=(document.documentElement||{});var v=window.innerHeight||y.clientHeight||y.scrollHeight||0;if(g.prototype.msieAboutBug){w.style.width="20em";w.style.position="absolute";w.style.left=Math.floor((document.documentElement.scrollWidth-w.offsetWidth)/2)+"px";w.style.top=(Math.floor((v-w.offsetHeight)/3)+document.body.scrollTop)+"px"}else{w.style.marginLeft=Math.floor(-w.offsetWidth/2)+"px";w.style.top=Math.floor((v-w.offsetHeight)/3)+"px"}};g.About.Remove=function(t){if(g.About.div){document.body.removeChild(g.About.div);delete g.About.div}};g.About.Keydown=function(t){if(t.keyCode===b.ESCAPE||(this.id==="MathJax_AboutClose"&&(t.keyCode===b.SPACE||t.keyCode===b.RETURN))){g.About.Remove(t);g.CurrentNode().focus();m(t)}},g.About.GetJax=function(u,z,x,w){var y=[];for(var A in z){if(z.hasOwnProperty(A)&&z[A]){if((w&&z[A].version)||(z[A].isa&&z[A].isa(z))){y.push(s(x[0],x[1],(z[A].id||A),z[A].version))}}}y.sort();for(var v=0,t=y.length;v<t;v++){u.push(y[v],["br"])}return u};g.About.GetFont=function(){var t=MathJax.Hub.outputJax["jax/mml"][0]||{};var u={SVG:"web SVG",CommonHTML:"web TeX","HTML-CSS":(t.imgFonts?"image":(t.webFonts?"web":"local")+" "+t.fontInUse)}[t.id]||"generic";return u+" fonts"};g.About.GetFormat=function(){var t=MathJax.Hub.outputJax["jax/mml"][0]||{};if(t.id!=="HTML-CSS"||!t.webFonts||t.imgFonts){return}return t.allowWebFonts.replace(/otf/,"woff or otf")+" fonts"};g.Help=function(t){p.Require("[MathJax]/extensions/HelpDialog.js",function(){MathJax.Extension.Help.Dialog({type:t.type})})};g.ShowSource=function(x){if(!x){x=window.event}var w={screenX:x.screenX,screenY:x.screenY};if(!g.jax){return}if(this.format==="MathML"){var u=MathJax.ElementJax.mml;if(u&&typeof(u.mbase.prototype.toMathML)!=="undefined"){try{g.ShowSource.Text(g.jax.root.toMathML("",g.jax),x)}catch(v){if(!v.restart){throw v}e.After([this,g.ShowSource,w],v.restart)}}else{if(!p.loadingToMathML){p.loadingToMathML=true;g.ShowSource.Window(x);e.Queue(p.Require("[MathJax]/extensions/toMathML.js"),function(){delete p.loadingToMathML;if(!u.mbase.prototype.toMathML){u.mbase.prototype.toMathML=function(){}}},[this,g.ShowSource,w]);return}}}else{if(this.format==="Error"){g.ShowSource.Text(g.jax.errorText,x)}else{if(r.semanticsAnnotations[this.format]){var t=g.jax.root.getAnnotation(this.format);if(t.data[0]){g.ShowSource.Text(t.data[0].toString())}}else{if(g.jax.originalText==null){alert(s("NoOriginalForm","No original form available"));return}g.ShowSource.Text(g.jax.originalText,x)}}}};g.ShowSource.Window=function(u){if(!g.ShowSource.w){var v=[],t=r.windowSettings;for(var w in t){if(t.hasOwnProperty(w)){v.push(w+"="+t[w])}}g.ShowSource.w=window.open("","_blank",v.join(","))}return g.ShowSource.w};g.ShowSource.Text=function(y,v){var t=g.ShowSource.Window(v);delete g.ShowSource.w;y=y.replace(/^\s*/,"").replace(/\s*$/,"");y=y.replace(/&/g,"&amp;").replace(/</g,"&lt;").replace(/>/g,"&gt;");var x=s("EqSource","MathJax Equation Source");if(g.isMobile){t.document.open();t.document.write("<html><head><meta name='viewport' content='width=device-width, initial-scale=1.0' /><title>"+x+"</title></head><body style='font-size:85%'>");t.document.write("<pre>"+y+"</pre>");t.document.write("<hr><input type='button' value='"+s("Close","Close")+"' onclick='window.close()' />");t.document.write("</body></html>");t.document.close()}else{t.document.open();t.document.write("<html><head><title>"+x+"</title></head><body style='font-size:85%'>");t.document.write("<table><tr><td><pre>"+y+"</pre></td></tr></table>");t.document.write("</body></html>");t.document.close();var u=t.document.body.firstChild;setTimeout(function(){var A=(t.outerHeight-t.innerHeight)||30,z=(t.outerWidth-t.innerWidth)||30,w,D;z=Math.max(140,Math.min(Math.floor(0.5*screen.width),u.offsetWidth+z+25));A=Math.max(40,Math.min(Math.floor(0.5*screen.height),u.offsetHeight+A+25));if(g.prototype.msieHeightBug){A+=35}t.resizeTo(z,A);var C;try{C=v.screenX}catch(B){}if(v&&C!=null){w=Math.max(0,Math.min(v.screenX-Math.floor(z/2),screen.width-z-20));D=Math.max(0,Math.min(v.screenY-Math.floor(A/2),screen.height-A-20));t.moveTo(w,D)}},50)}};g.Scale=function(){var y=["CommonHTML","HTML-CSS","SVG","NativeMML","PreviewHTML"],t=y.length,x=100,v,u;for(v=0;v<t;v++){u=q[y[v]];if(u){x=u.config.scale;break}}var w=prompt(s("ScaleMath","Scale all mathematics (compared to surrounding text) by"),x+"%");if(w){if(w.match(/^\s*\d+(\.\d*)?\s*%?\s*$/)){w=parseFloat(w);if(w){if(w!==x){for(v=0;v<t;v++){u=q[y[v]];if(u){u.config.scale=w}}g.cookie.scale=f.config.scale=w;g.saveCookie();f.Queue(["Rerender",f])}}else{alert(s("NonZeroScale","The scale should not be zero"))}}else{alert(s("PercentScale","The scale should be a percentage (e.g., 120%%)"))}}};g.Zoom=function(){if(!MathJax.Extension.MathZoom){p.Require("[MathJax]/extensions/MathZoom.js")}};g.Renderer=function(){var u=f.outputJax["jax/mml"];if(u[0]!==r.settings.renderer){var x=f.Browser,w,t=g.Renderer.Messages,v;switch(r.settings.renderer){case"NativeMML":if(!r.settings.warnedMML){if(x.isChrome&&x.version.substr(0,3)!=="24."){w=t.MML.WebKit}else{if(x.isSafari&&!x.versionAtLeast("5.0")){w=t.MML.WebKit}else{if(x.isMSIE){if(!x.hasMathPlayer){w=t.MML.MSIE}}else{if(x.isEdge){w=t.MML.WebKit}else{w=t.MML[x]}}}}v="warnedMML"}break;case"SVG":if(!r.settings.warnedSVG){if(x.isMSIE&&!l){w=t.SVG.MSIE}}break}if(w){w=s(w[0],w[1]);w+="\n\n";w+=s("SwitchAnyway","Switch the renderer anyway?\n\n(Press OK to switch, CANCEL to continue with the current renderer)");g.cookie.renderer=u[0].id;g.saveCookie();if(!confirm(w)){g.cookie.renderer=r.settings.renderer=n.Cookie.Get("menu").renderer;g.saveCookie();return}if(v){g.cookie.warned=r.settings.warned=true}g.cookie.renderer=r.settings.renderer;g.saveCookie()}f.Queue(["setRenderer",f,r.settings.renderer,"jax/mml"],["Rerender",f])}};g.Renderer.Messages={MML:{WebKit:["WebkitNativeMMLWarning","Your browser doesn't seem to support MathML natively, so switching to MathML output may cause the mathematics on the page to become unreadable."],MSIE:["MSIENativeMMLWarning","Internet Explorer requires the MathPlayer plugin in order to process MathML output."],Opera:["OperaNativeMMLWarning","Opera's support for MathML is limited, so switching to MathML output may cause some expressions to render poorly."],Safari:["SafariNativeMMLWarning","Your browser's native MathML does not implement all the features used by MathJax, so some expressions may not render properly."],Firefox:["FirefoxNativeMMLWarning","Your browser's native MathML does not implement all the features used by MathJax, so some expressions may not render properly."]},SVG:{MSIE:["MSIESVGWarning","SVG is not implemented in Internet Explorer prior to IE9 or when it is emulating IE8 or below. Switching to SVG output will cause the mathematics to not display properly."]}};g.AssistiveMML=function(v,t){var u=MathJax.Extension.AssistiveMML;if(!u){if(!t){p.Require("[MathJax]/extensions/AssistiveMML.js",["AssistiveMML",g,v,true])}return}MathJax.Hub.Queue([(r.settings.assistiveMML?"Add":"Remove")+"AssistiveMathML",u])};g.Font=function(){var t=q["HTML-CSS"];if(!t){return}document.location.reload()};g.Locale=function(){MathJax.Localization.setLocale(r.settings.locale);MathJax.Hub.Queue(["Reprocess",MathJax.Hub])};g.LoadLocale=function(){var t=prompt(s("LoadURL","Load translation data from this URL:"));if(t){if(!t.match(/\.js$/)){alert(s("BadURL","The URL should be for a javascript file that defines MathJax translation data.  Javascript file names should end with '.js'"))}p.Require(t,function(u){if(u!=p.STATUS.OK){alert(s("BadData","Failed to load translation data from %1",t))}})}};g.MPEvents=function(v){var u=r.settings.discoverable,t=g.MPEvents.Messages;if(!l){if(r.settings.mpMouse&&!confirm(s.apply(s,t.IE8warning))){delete g.cookie.mpContext;delete r.settings.mpContext;delete g.cookie.mpMouse;delete r.settings.mpMouse;g.saveCookie();return}r.settings.mpContext=r.settings.mpMouse;g.cookie.mpContext=g.cookie.mpMouse=r.settings.mpMouse;g.saveCookie();MathJax.Hub.Queue(["Rerender",MathJax.Hub])}else{if(!u&&v.name[1]==="Menu Events"&&r.settings.mpContext){alert(s.apply(s,t.IE9warning))}}};g.MPEvents.Messages={IE8warning:["IE8warning","This will disable the MathJax menu and zoom features, but you can Alt-Click on an expression to obtain the MathJax menu instead.\n\nReally change the MathPlayer settings?"],IE9warning:["IE9warning","The MathJax contextual menu will be disabled, but you can Alt-Click on an expression to obtain the MathJax menu instead."]};f.Browser.Select({MSIE:function(t){var u=(document.compatMode==="BackCompat");var v=t.versionAtLeast("8.0")&&document.documentMode>7;g.Augment({margin:20,msieBackgroundBug:((document.documentMode||0)<9),msieFixedPositionBug:(u||!v),msieAboutBug:u,msieHeightBug:((document.documentMode||0)<9)});if(l){delete r.styles["#MathJax_About"].filter;delete r.styles[".MathJax_Menu"].filter}},Firefox:function(t){g.skipMouseover=t.isMobile&&t.versionAtLeast("6.0");g.skipMousedown=t.isMobile}});g.isMobile=f.Browser.isMobile;g.noContextMenu=f.Browser.noContextMenu;g.CreateLocaleMenu=function(){if(!g.menu){return}var y=g.menu.Find("Language").submenu,v=y.items;var u=[],A=MathJax.Localization.strings;for(var z in A){if(A.hasOwnProperty(z)){u.push(z)}}u=u.sort();y.items=[];for(var w=0,t=u.length;w<t;w++){var x=A[u[w]].menuTitle;if(x){x+=" ("+u[w]+")"}else{x=u[w]}y.items.push(c.RADIO([u[w],x],"locale",{action:g.Locale}))}y.items.push(v[v.length-2],v[v.length-1])};g.CreateAnnotationMenu=function(){if(!g.menu){return}var v=g.menu.Find("Show Math As","Annotation").submenu;var u=r.semanticsAnnotations;for(var t in u){if(u.hasOwnProperty(t)){v.items.push(c.COMMAND([t,t],g.ShowSource,{hidden:true,nativeTouch:true,format:t}))}}};f.Register.StartupHook("End Config",function(){r.settings=f.config.menuSettings;if(typeof(r.settings.showRenderer)!=="undefined"){r.showRenderer=r.settings.showRenderer}if(typeof(r.settings.showFontMenu)!=="undefined"){r.showFontMenu=r.settings.showFontMenu}if(typeof(r.settings.showContext)!=="undefined"){r.showContext=r.settings.showContext}g.getCookie();g.menu=g(c.SUBMENU(["Show","Show Math As"],c.COMMAND(["MathMLcode","MathML Code"],g.ShowSource,{nativeTouch:true,format:"MathML"}),c.COMMAND(["Original","Original Form"],g.ShowSource,{nativeTouch:true}),c.SUBMENU(["Annotation","Annotation"],{disabled:true}),c.RULE(),c.CHECKBOX(["texHints","Show TeX hints in MathML"],"texHints"),c.CHECKBOX(["semantics","Add original form as annotation"],"semantics")),c.RULE(),c.SUBMENU(["Settings","Math Settings"],c.SUBMENU(["ZoomTrigger","Zoom Trigger"],c.RADIO(["Hover","Hover"],"zoom",{action:g.Zoom}),c.RADIO(["Click","Click"],"zoom",{action:g.Zoom}),c.RADIO(["DoubleClick","Double-Click"],"zoom",{action:g.Zoom}),c.RADIO(["NoZoom","No Zoom"],"zoom",{value:"None"}),c.RULE(),c.LABEL(["TriggerRequires","Trigger Requires:"]),c.CHECKBOX((f.Browser.isMac?["Option","Option"]:["Alt","Alt"]),"ALT"),c.CHECKBOX(["Command","Command"],"CMD",{hidden:!f.Browser.isMac}),c.CHECKBOX(["Control","Control"],"CTRL",{hidden:f.Browser.isMac}),c.CHECKBOX(["Shift","Shift"],"Shift")),c.SUBMENU(["ZoomFactor","Zoom Factor"],c.RADIO("125%","zscale"),c.RADIO("133%","zscale"),c.RADIO("150%","zscale"),c.RADIO("175%","zscale"),c.RADIO("200%","zscale"),c.RADIO("250%","zscale"),c.RADIO("300%","zscale"),c.RADIO("400%","zscale")),c.RULE(),c.SUBMENU(["Renderer","Math Renderer"],{hidden:!r.showRenderer},c.RADIO(["HTML-CSS","HTML-CSS"],"renderer",{action:g.Renderer}),c.RADIO(["CommonHTML","Common HTML"],"renderer",{action:g.Renderer,value:"CommonHTML"}),c.RADIO(["PreviewHTML","Preview HTML"],"renderer",{action:g.Renderer,value:"PreviewHTML"}),c.RADIO(["MathML","MathML"],"renderer",{action:g.Renderer,value:"NativeMML"}),c.RADIO(["SVG","SVG"],"renderer",{action:g.Renderer}),c.RADIO(["PlainSource","Plain Source"],"renderer",{action:g.Renderer,value:"PlainSource"}),c.RULE(),c.CHECKBOX(["FastPreview","Fast Preview"],"FastPreview"),c.CHECKBOX(["AssistiveMML","Assistive MathML"],"assistiveMML",{action:g.AssistiveMML}),c.CHECKBOX(["InTabOrder","Include in Tab Order"],"inTabOrder")),c.SUBMENU("MathPlayer",{hidden:!f.Browser.isMSIE||!r.showMathPlayer,disabled:!f.Browser.hasMathPlayer},c.LABEL(["MPHandles","Let MathPlayer Handle:"]),c.CHECKBOX(["MenuEvents","Menu Events"],"mpContext",{action:g.MPEvents,hidden:!l}),c.CHECKBOX(["MouseEvents","Mouse Events"],"mpMouse",{action:g.MPEvents,hidden:!l}),c.CHECKBOX(["MenuAndMouse","Mouse and Menu Events"],"mpMouse",{action:g.MPEvents,hidden:l})),c.SUBMENU(["FontPrefs","Font Preference"],{hidden:!r.showFontMenu},c.LABEL(["ForHTMLCSS","For HTML-CSS:"]),c.RADIO(["Auto","Auto"],"font",{action:g.Font}),c.RULE(),c.RADIO(["TeXLocal","TeX (local)"],"font",{action:g.Font}),c.RADIO(["TeXWeb","TeX (web)"],"font",{action:g.Font}),c.RADIO(["TeXImage","TeX (image)"],"font",{action:g.Font}),c.RULE(),c.RADIO(["STIXLocal","STIX (local)"],"font",{action:g.Font}),c.RADIO(["STIXWeb","STIX (web)"],"font",{action:g.Font}),c.RULE(),c.RADIO(["AsanaMathWeb","Asana Math (web)"],"font",{action:g.Font}),c.RADIO(["GyrePagellaWeb","Gyre Pagella (web)"],"font",{action:g.Font}),c.RADIO(["GyreTermesWeb","Gyre Termes (web)"],"font",{action:g.Font}),c.RADIO(["LatinModernWeb","Latin Modern (web)"],"font",{action:g.Font}),c.RADIO(["NeoEulerWeb","Neo Euler (web)"],"font",{action:g.Font})),c.SUBMENU(["ContextMenu","Contextual Menu"],{hidden:!r.showContext},c.RADIO(["MathJax","MathJax"],"context"),c.RADIO(["Browser","Browser"],"context")),c.COMMAND(["Scale","Scale All Math ..."],g.Scale),c.RULE().With({hidden:!r.showDiscoverable,name:["","discover_rule"]}),c.CHECKBOX(["Discoverable","Highlight on Hover"],"discoverable",{hidden:!r.showDiscoverable})),c.SUBMENU(["Locale","Language"],{hidden:!r.showLocale,ltr:true},c.RADIO("en","locale",{action:g.Locale}),c.RULE().With({hidden:!r.showLocaleURL,name:["","localURL_rule"]}),c.COMMAND(["LoadLocale","Load from URL ..."],g.LoadLocale,{hidden:!r.showLocaleURL})),c.RULE(),c.COMMAND(["About","About MathJax"],g.About),c.COMMAND(["Help","MathJax Help"],g.Help));if(g.isMobile){(function(){var u=r.settings;var t=g.menu.Find("Math Settings","Zoom Trigger").submenu;t.items[0].disabled=t.items[1].disabled=true;if(u.zoom==="Hover"||u.zoom=="Click"){u.zoom="None"}t.items=t.items.slice(0,4);if(navigator.appVersion.match(/[ (]Android[) ]/)){g.ITEM.SUBMENU.Augment({marker:"\u00BB"})}})()}g.CreateLocaleMenu();g.CreateAnnotationMenu()});g.showRenderer=function(t){g.cookie.showRenderer=r.showRenderer=t;g.saveCookie();g.menu.Find("Math Settings","Math Renderer").hidden=!t};g.showMathPlayer=function(t){g.cookie.showMathPlayer=r.showMathPlayer=t;g.saveCookie();g.menu.Find("Math Settings","MathPlayer").hidden=!t};g.showFontMenu=function(t){g.cookie.showFontMenu=r.showFontMenu=t;g.saveCookie();g.menu.Find("Math Settings","Font Preference").hidden=!t};g.showContext=function(t){g.cookie.showContext=r.showContext=t;g.saveCookie();g.menu.Find("Math Settings","Contextual Menu").hidden=!t};g.showDiscoverable=function(t){g.cookie.showDiscoverable=r.showDiscoverable=t;g.saveCookie();g.menu.Find("Math Settings","Highlight on Hover").hidden=!t;g.menu.Find("Math Settings","discover_rule").hidden=!t};g.showLocale=function(t){g.cookie.showLocale=r.showLocale=t;g.saveCookie();g.menu.Find("Language").hidden=!t};MathJax.Hub.Register.StartupHook("HTML-CSS Jax Ready",function(){if(!MathJax.OutputJax["HTML-CSS"].config.imageFont){g.menu.Find("Math Settings","Font Preference","TeX (image)").disabled=true}});e.Queue(f.Register.StartupHook("End Config",{}),["Styles",p,r.styles],["Post",f.Startup.signal,"MathMenu Ready"],["loadComplete",p,"[MathJax]/extensions/MathMenu.js"])})(MathJax.Hub,MathJax.HTML,MathJax.Ajax,MathJax.CallBack,MathJax.OutputJax);
MathJax.ElementJax.mml=MathJax.ElementJax({mimeType:"jax/mml"},{id:"mml",version:"2.6.0",directory:MathJax.ElementJax.directory+"/mml",extensionDir:MathJax.ElementJax.extensionDir+"/mml",optableDir:MathJax.ElementJax.directory+"/mml/optable"});MathJax.ElementJax.mml.Augment({Init:function(){if(arguments.length===1&&arguments[0].type==="math"){this.root=arguments[0]}else{this.root=MathJax.ElementJax.mml.math.apply(this,arguments)}if(this.root.attr&&this.root.attr.mode){if(!this.root.display&&this.root.attr.mode==="display"){this.root.display="block";this.root.attrNames.push("display")}delete this.root.attr.mode;for(var b=0,a=this.root.attrNames.length;b<a;b++){if(this.root.attrNames[b]==="mode"){this.root.attrNames.splice(b,1);break}}}}},{INHERIT:"_inherit_",AUTO:"_auto_",SIZE:{INFINITY:"infinity",SMALL:"small",NORMAL:"normal",BIG:"big"},COLOR:{TRANSPARENT:"transparent"},VARIANT:{NORMAL:"normal",BOLD:"bold",ITALIC:"italic",BOLDITALIC:"bold-italic",DOUBLESTRUCK:"double-struck",FRAKTUR:"fraktur",BOLDFRAKTUR:"bold-fraktur",SCRIPT:"script",BOLDSCRIPT:"bold-script",SANSSERIF:"sans-serif",BOLDSANSSERIF:"bold-sans-serif",SANSSERIFITALIC:"sans-serif-italic",SANSSERIFBOLDITALIC:"sans-serif-bold-italic",MONOSPACE:"monospace",INITIAL:"inital",TAILED:"tailed",LOOPED:"looped",STRETCHED:"stretched",CALIGRAPHIC:"-tex-caligraphic",OLDSTYLE:"-tex-oldstyle"},FORM:{PREFIX:"prefix",INFIX:"infix",POSTFIX:"postfix"},LINEBREAK:{AUTO:"auto",NEWLINE:"newline",NOBREAK:"nobreak",GOODBREAK:"goodbreak",BADBREAK:"badbreak"},LINEBREAKSTYLE:{BEFORE:"before",AFTER:"after",DUPLICATE:"duplicate",INFIXLINBREAKSTYLE:"infixlinebreakstyle"},INDENTALIGN:{LEFT:"left",CENTER:"center",RIGHT:"right",AUTO:"auto",ID:"id",INDENTALIGN:"indentalign"},INDENTSHIFT:{INDENTSHIFT:"indentshift"},LINETHICKNESS:{THIN:"thin",MEDIUM:"medium",THICK:"thick"},NOTATION:{LONGDIV:"longdiv",ACTUARIAL:"actuarial",RADICAL:"radical",BOX:"box",ROUNDEDBOX:"roundedbox",CIRCLE:"circle",LEFT:"left",RIGHT:"right",TOP:"top",BOTTOM:"bottom",UPDIAGONALSTRIKE:"updiagonalstrike",DOWNDIAGONALSTRIKE:"downdiagonalstrike",UPDIAGONALARROW:"updiagonalarrow",VERTICALSTRIKE:"verticalstrike",HORIZONTALSTRIKE:"horizontalstrike",PHASORANGLE:"phasorangle",MADRUWB:"madruwb"},ALIGN:{TOP:"top",BOTTOM:"bottom",CENTER:"center",BASELINE:"baseline",AXIS:"axis",LEFT:"left",RIGHT:"right"},LINES:{NONE:"none",SOLID:"solid",DASHED:"dashed"},SIDE:{LEFT:"left",RIGHT:"right",LEFTOVERLAP:"leftoverlap",RIGHTOVERLAP:"rightoverlap"},WIDTH:{AUTO:"auto",FIT:"fit"},ACTIONTYPE:{TOGGLE:"toggle",STATUSLINE:"statusline",TOOLTIP:"tooltip",INPUT:"input"},LENGTH:{VERYVERYTHINMATHSPACE:"veryverythinmathspace",VERYTHINMATHSPACE:"verythinmathspace",THINMATHSPACE:"thinmathspace",MEDIUMMATHSPACE:"mediummathspace",THICKMATHSPACE:"thickmathspace",VERYTHICKMATHSPACE:"verythickmathspace",VERYVERYTHICKMATHSPACE:"veryverythickmathspace",NEGATIVEVERYVERYTHINMATHSPACE:"negativeveryverythinmathspace",NEGATIVEVERYTHINMATHSPACE:"negativeverythinmathspace",NEGATIVETHINMATHSPACE:"negativethinmathspace",NEGATIVEMEDIUMMATHSPACE:"negativemediummathspace",NEGATIVETHICKMATHSPACE:"negativethickmathspace",NEGATIVEVERYTHICKMATHSPACE:"negativeverythickmathspace",NEGATIVEVERYVERYTHICKMATHSPACE:"negativeveryverythickmathspace"},OVERFLOW:{LINBREAK:"linebreak",SCROLL:"scroll",ELIDE:"elide",TRUNCATE:"truncate",SCALE:"scale"},UNIT:{EM:"em",EX:"ex",PX:"px",IN:"in",CM:"cm",MM:"mm",PT:"pt",PC:"pc"},TEXCLASS:{ORD:0,OP:1,BIN:2,REL:3,OPEN:4,CLOSE:5,PUNCT:6,INNER:7,VCENTER:8,NONE:-1},TEXCLASSNAMES:["ORD","OP","BIN","REL","OPEN","CLOSE","PUNCT","INNER","VCENTER"],skipAttributes:{texClass:true,useHeight:true,texprimestyle:true},copyAttributes:{displaystyle:1,scriptlevel:1,open:1,close:1,form:1,actiontype:1,fontfamily:true,fontsize:true,fontweight:true,fontstyle:true,color:true,background:true,id:true,"class":1,href:true,style:true},copyAttributeNames:["displaystyle","scriptlevel","open","close","form","actiontype","fontfamily","fontsize","fontweight","fontstyle","color","background","id","class","href","style"],nocopyAttributes:{fontfamily:true,fontsize:true,fontweight:true,fontstyle:true,color:true,background:true,id:true,"class":true,href:true,style:true,xmlns:true},Error:function(d,e){var c=this.merror(d),b=MathJax.Localization.fontDirection(),a=MathJax.Localization.fontFamily();if(e){c=c.With(e)}if(b||a){c=this.mstyle(c);if(b){c.dir=b}if(a){c.style.fontFamily="font-family: "+a}}return c}});(function(a){a.mbase=MathJax.Object.Subclass({type:"base",isToken:false,defaults:{mathbackground:a.INHERIT,mathcolor:a.INHERIT,dir:a.INHERIT},noInherit:{},noInheritAttribute:{texClass:true},getRemoved:{},linebreakContainer:false,Init:function(){this.data=[];if(this.inferRow&&!(arguments.length===1&&arguments[0].inferred)){this.Append(a.mrow().With({inferred:true,notParent:true}))}this.Append.apply(this,arguments)},With:function(e){for(var f in e){if(e.hasOwnProperty(f)){this[f]=e[f]}}return this},Append:function(){if(this.inferRow&&this.data.length){this.data[0].Append.apply(this.data[0],arguments)}else{for(var f=0,e=arguments.length;f<e;f++){this.SetData(this.data.length,arguments[f])}}},SetData:function(e,f){if(f!=null){if(!(f instanceof a.mbase)){f=(this.isToken||this.isChars?a.chars(f):a.mtext(f))}f.parent=this;f.setInherit(this.inheritFromMe?this:this.inherit)}this.data[e]=f},Parent:function(){var e=this.parent;while(e&&e.notParent){e=e.parent}return e},Get:function(f,k,l){if(!l){if(this[f]!=null){return this[f]}if(this.attr&&this.attr[f]!=null){return this.attr[f]}}var g=this.Parent();if(g&&g["adjustChild_"+f]!=null){return(g["adjustChild_"+f])(this.childPosition(),k)}var j=this.inherit;var e=j;while(j){var i=j[f];if(i==null&&j.attr){i=j.attr[f]}if(j.removedStyles&&j.getRemoved[f]&&i==null){i=j.removedStyles[j.getRemoved[f]]}if(i!=null&&j.noInheritAttribute&&!j.noInheritAttribute[f]){var h=j.noInherit[this.type];if(!(h&&h[f])){return i}}e=j;j=j.inherit}if(!k){if(this.defaults[f]===a.AUTO){return this.autoDefault(f)}if(this.defaults[f]!==a.INHERIT&&this.defaults[f]!=null){return this.defaults[f]}if(e){return e.defaults[f]}}return null},hasValue:function(e){return(this.Get(e,true)!=null)},getValues:function(){var f={};for(var g=0,e=arguments.length;g<e;g++){f[arguments[g]]=this.Get(arguments[g])}return f},adjustChild_scriptlevel:function(f,e){return this.Get("scriptlevel",e)},adjustChild_displaystyle:function(f,e){return this.Get("displaystyle",e)},adjustChild_texprimestyle:function(f,e){return this.Get("texprimestyle",e)},childPosition:function(){var h=this,g=h.parent;while(g.notParent){h=g;g=h.parent}for(var f=0,e=g.data.length;f<e;f++){if(g.data[f]===h){return f}}return null},setInherit:function(g){if(g!==this.inherit&&this.inherit==null){this.inherit=g;for(var f=0,e=this.data.length;f<e;f++){if(this.data[f]&&this.data[f].setInherit){this.data[f].setInherit(g)}}}},setTeXclass:function(e){this.getPrevClass(e);return(typeof(this.texClass)!=="undefined"?this:e)},getPrevClass:function(e){if(e){this.prevClass=e.Get("texClass");this.prevLevel=e.Get("scriptlevel")}},updateTeXclass:function(e){if(e){this.prevClass=e.prevClass;delete e.prevClass;this.prevLevel=e.prevLevel;delete e.prevLevel;this.texClass=e.Get("texClass")}},texSpacing:function(){var f=(this.prevClass!=null?this.prevClass:a.TEXCLASS.NONE);var e=(this.Get("texClass")||a.TEXCLASS.ORD);if(f===a.TEXCLASS.NONE||e===a.TEXCLASS.NONE){return""}if(f===a.TEXCLASS.VCENTER){f=a.TEXCLASS.ORD}if(e===a.TEXCLASS.VCENTER){e=a.TEXCLASS.ORD}var g=this.TEXSPACE[f][e];if(this.prevLevel>0&&this.Get("scriptlevel")>0&&g>=0){return""}return this.TEXSPACELENGTH[Math.abs(g)]},TEXSPACELENGTH:["",a.LENGTH.THINMATHSPACE,a.LENGTH.MEDIUMMATHSPACE,a.LENGTH.THICKMATHSPACE],TEXSPACE:[[0,-1,2,3,0,0,0,1],[-1,-1,0,3,0,0,0,1],[2,2,0,0,2,0,0,2],[3,3,0,0,3,0,0,3],[0,0,0,0,0,0,0,0],[0,-1,2,3,0,0,0,1],[1,1,0,1,1,1,1,1],[1,-1,2,3,1,0,1,1]],autoDefault:function(e){return""},isSpacelike:function(){return false},isEmbellished:function(){return false},Core:function(){return this},CoreMO:function(){return this},childIndex:function(g){if(g==null){return}for(var f=0,e=this.data.length;f<e;f++){if(g===this.data[f]){return f}}},CoreIndex:function(){return(this.inferRow?this.data[0]||this:this).childIndex(this.Core())},hasNewline:function(){if(this.isEmbellished()){return this.CoreMO().hasNewline()}if(this.isToken||this.linebreakContainer){return false}for(var f=0,e=this.data.length;f<e;f++){if(this.data[f]&&this.data[f].hasNewline()){return true}}return false},array:function(){if(this.inferred){return this.data}else{return[this]}},toString:function(){return this.type+"("+this.data.join(",")+")"},getAnnotation:function(){return null}},{childrenSpacelike:function(){for(var f=0,e=this.data.length;f<e;f++){if(!this.data[f].isSpacelike()){return false}}return true},childEmbellished:function(){return(this.data[0]&&this.data[0].isEmbellished())},childCore:function(){return(this.inferRow&&this.data[0]?this.data[0].Core():this.data[0])},childCoreMO:function(){return(this.data[0]?this.data[0].CoreMO():null)},setChildTeXclass:function(e){if(this.data[0]){e=this.data[0].setTeXclass(e);this.updateTeXclass(this.data[0])}return e},setBaseTeXclasses:function(g){this.getPrevClass(g);this.texClass=null;if(this.data[0]){if(this.isEmbellished()||this.data[0].isa(a.mi)){g=this.data[0].setTeXclass(g);this.updateTeXclass(this.Core())}else{this.data[0].setTeXclass();g=this}}else{g=this}for(var f=1,e=this.data.length;f<e;f++){if(this.data[f]){this.data[f].setTeXclass()}}return g},setSeparateTeXclasses:function(g){this.getPrevClass(g);for(var f=0,e=this.data.length;f<e;f++){if(this.data[f]){this.data[f].setTeXclass()}}if(this.isEmbellished()){this.updateTeXclass(this.Core())}return this}});a.mi=a.mbase.Subclass({type:"mi",isToken:true,texClass:a.TEXCLASS.ORD,defaults:{mathvariant:a.AUTO,mathsize:a.INHERIT,mathbackground:a.INHERIT,mathcolor:a.INHERIT,dir:a.INHERIT},autoDefault:function(f){if(f==="mathvariant"){var e=(this.data[0]||"").toString();return(e.length===1||(e.length===2&&e.charCodeAt(0)>=55296&&e.charCodeAt(0)<56320)?a.VARIANT.ITALIC:a.VARIANT.NORMAL)}return""},setTeXclass:function(f){this.getPrevClass(f);var e=this.data.join("");if(e.length>1&&e.match(/^[a-z][a-z0-9]*$/i)&&this.texClass===a.TEXCLASS.ORD){this.texClass=a.TEXCLASS.OP;this.autoOP=true}return this}});a.mn=a.mbase.Subclass({type:"mn",isToken:true,texClass:a.TEXCLASS.ORD,defaults:{mathvariant:a.INHERIT,mathsize:a.INHERIT,mathbackground:a.INHERIT,mathcolor:a.INHERIT,dir:a.INHERIT}});a.mo=a.mbase.Subclass({type:"mo",isToken:true,defaults:{mathvariant:a.INHERIT,mathsize:a.INHERIT,mathbackground:a.INHERIT,mathcolor:a.INHERIT,dir:a.INHERIT,form:a.AUTO,fence:a.AUTO,separator:a.AUTO,lspace:a.AUTO,rspace:a.AUTO,stretchy:a.AUTO,symmetric:a.AUTO,maxsize:a.AUTO,minsize:a.AUTO,largeop:a.AUTO,movablelimits:a.AUTO,accent:a.AUTO,linebreak:a.LINEBREAK.AUTO,lineleading:a.INHERIT,linebreakstyle:a.AUTO,linebreakmultchar:a.INHERIT,indentalign:a.INHERIT,indentshift:a.INHERIT,indenttarget:a.INHERIT,indentalignfirst:a.INHERIT,indentshiftfirst:a.INHERIT,indentalignlast:a.INHERIT,indentshiftlast:a.INHERIT,texClass:a.AUTO},defaultDef:{form:a.FORM.INFIX,fence:false,separator:false,lspace:a.LENGTH.THICKMATHSPACE,rspace:a.LENGTH.THICKMATHSPACE,stretchy:false,symmetric:false,maxsize:a.SIZE.INFINITY,minsize:"0em",largeop:false,movablelimits:false,accent:false,linebreak:a.LINEBREAK.AUTO,lineleading:"1ex",linebreakstyle:"before",indentalign:a.INDENTALIGN.AUTO,indentshift:"0",indenttarget:"",indentalignfirst:a.INDENTALIGN.INDENTALIGN,indentshiftfirst:a.INDENTSHIFT.INDENTSHIFT,indentalignlast:a.INDENTALIGN.INDENTALIGN,indentshiftlast:a.INDENTSHIFT.INDENTSHIFT,texClass:a.TEXCLASS.REL},SPACE_ATTR:{lspace:1,rspace:2,form:4},useMMLspacing:7,autoDefault:function(g,n){var l=this.def;if(!l){if(g==="form"){this.useMMLspacing&=~this.SPACE_ATTR.form;return this.getForm()}var k=this.data.join("");var f=[this.Get("form"),a.FORM.INFIX,a.FORM.POSTFIX,a.FORM.PREFIX];for(var h=0,e=f.length;h<e;h++){var j=this.OPTABLE[f[h]][k];if(j){l=this.makeDef(j);break}}if(!l){l=this.CheckRange(k)}if(!l&&n){l={}}else{if(!l){l=MathJax.Hub.Insert({},this.defaultDef)}if(this.parent){this.def=l}else{l=MathJax.Hub.Insert({},l)}l.form=f[0]}}this.useMMLspacing&=~(this.SPACE_ATTR[g]||0);if(l[g]!=null){return l[g]}else{if(!n){return this.defaultDef[g]}}return""},CheckRange:function(j){var k=j.charCodeAt(0);if(k>=55296&&k<56320){k=(((k-55296)<<10)+(j.charCodeAt(1)-56320))+65536}for(var g=0,e=this.RANGES.length;g<e&&this.RANGES[g][0]<=k;g++){if(k<=this.RANGES[g][1]){if(this.RANGES[g][3]){var f=a.optableDir+"/"+this.RANGES[g][3]+".js";this.RANGES[g][3]=null;MathJax.Hub.RestartAfter(MathJax.Ajax.Require(f))}var h=a.TEXCLASSNAMES[this.RANGES[g][2]];h=this.OPTABLE.infix[j]=a.mo.OPTYPES[h==="BIN"?"BIN3":h];return this.makeDef(h)}}return null},makeDef:function(f){if(f[2]==null){f[2]=this.defaultDef.texClass}if(!f[3]){f[3]={}}var e=MathJax.Hub.Insert({},f[3]);e.lspace=this.SPACE[f[0]];e.rspace=this.SPACE[f[1]];e.texClass=f[2];if(e.texClass===a.TEXCLASS.REL&&(this.movablelimits||this.data.join("").match(/^[a-z]+$/i))){e.texClass=a.TEXCLASS.OP}return e},getForm:function(){var e=this,g=this.parent,f=this.Parent();while(f&&f.isEmbellished()){e=g;g=f.parent;f=f.Parent()}if(g&&g.type==="mrow"&&g.NonSpaceLength()!==1){if(g.FirstNonSpace()===e){return a.FORM.PREFIX}if(g.LastNonSpace()===e){return a.FORM.POSTFIX}}return a.FORM.INFIX},isEmbellished:function(){return true},hasNewline:function(){return(this.Get("linebreak")===a.LINEBREAK.NEWLINE)},CoreParent:function(){var e=this;while(e&&e.isEmbellished()&&e.CoreMO()===this&&!e.isa(a.math)){e=e.Parent()}return e},CoreText:function(e){if(!e){return""}if(e.isEmbellished()){return e.CoreMO().data.join("")}while((((e.isa(a.mrow)||e.isa(a.TeXAtom)||e.isa(a.mstyle)||e.isa(a.mphantom))&&e.data.length===1)||e.isa(a.munderover))&&e.data[0]){e=e.data[0]}if(!e.isToken){return""}else{return e.data.join("")}},remapChars:{"*":"\u2217",'"':"\u2033","\u00B0":"\u2218","\u00B2":"2","\u00B3":"3","\u00B4":"\u2032","\u00B9":"1"},remap:function(f,e){f=f.replace(/-/g,"\u2212");if(e){f=f.replace(/'/g,"\u2032").replace(/`/g,"\u2035");if(f.length===1){f=e[f]||f}}return f},setTeXclass:function(f){var e=this.getValues("form","lspace","rspace","fence");if(this.useMMLspacing){this.texClass=a.TEXCLASS.NONE;return this}if(e.fence&&!this.texClass){if(e.form===a.FORM.PREFIX){this.texClass=a.TEXCLASS.OPEN}if(e.form===a.FORM.POSTFIX){this.texClass=a.TEXCLASS.CLOSE}}this.texClass=this.Get("texClass");if(this.data.join("")==="\u2061"){if(f){f.texClass=a.TEXCLASS.OP;f.fnOP=true}this.texClass=this.prevClass=a.TEXCLASS.NONE;return f}return this.adjustTeXclass(f)},adjustTeXclass:function(f){if(this.texClass===a.TEXCLASS.NONE){return f}if(f){if(f.autoOP&&(this.texClass===a.TEXCLASS.BIN||this.texClass===a.TEXCLASS.REL)){f.texClass=a.TEXCLASS.ORD}this.prevClass=f.texClass||a.TEXCLASS.ORD;this.prevLevel=f.Get("scriptlevel")}else{this.prevClass=a.TEXCLASS.NONE}if(this.texClass===a.TEXCLASS.BIN&&(this.prevClass===a.TEXCLASS.NONE||this.prevClass===a.TEXCLASS.BIN||this.prevClass===a.TEXCLASS.OP||this.prevClass===a.TEXCLASS.REL||this.prevClass===a.TEXCLASS.OPEN||this.prevClass===a.TEXCLASS.PUNCT)){this.texClass=a.TEXCLASS.ORD}else{if(this.prevClass===a.TEXCLASS.BIN&&(this.texClass===a.TEXCLASS.REL||this.texClass===a.TEXCLASS.CLOSE||this.texClass===a.TEXCLASS.PUNCT)){f.texClass=this.prevClass=a.TEXCLASS.ORD}else{if(this.texClass===a.TEXCLASS.BIN){var g=this,e=this.parent;while(e&&e.parent&&e.isEmbellished()&&(e.data.length===1||(e.type!=="mrow"&&e.Core()===g))){g=e;e=e.parent}if(e.data[e.data.length-1]===g){this.texClass=a.TEXCLASS.ORD}}}}return this}});a.mtext=a.mbase.Subclass({type:"mtext",isToken:true,isSpacelike:function(){return true},texClass:a.TEXCLASS.ORD,defaults:{mathvariant:a.INHERIT,mathsize:a.INHERIT,mathbackground:a.INHERIT,mathcolor:a.INHERIT,dir:a.INHERIT}});a.mspace=a.mbase.Subclass({type:"mspace",isToken:true,isSpacelike:function(){return true},defaults:{mathbackground:a.INHERIT,mathcolor:a.INHERIT,width:"0em",height:"0ex",depth:"0ex",linebreak:a.LINEBREAK.AUTO},hasDimAttr:function(){return(this.hasValue("width")||this.hasValue("height")||this.hasValue("depth"))},hasNewline:function(){return(!this.hasDimAttr()&&this.Get("linebreak")===a.LINEBREAK.NEWLINE)}});a.ms=a.mbase.Subclass({type:"ms",isToken:true,texClass:a.TEXCLASS.ORD,defaults:{mathvariant:a.INHERIT,mathsize:a.INHERIT,mathbackground:a.INHERIT,mathcolor:a.INHERIT,dir:a.INHERIT,lquote:'"',rquote:'"'}});a.mglyph=a.mbase.Subclass({type:"mglyph",isToken:true,texClass:a.TEXCLASS.ORD,defaults:{mathbackground:a.INHERIT,mathcolor:a.INHERIT,alt:"",src:"",width:a.AUTO,height:a.AUTO,valign:"0em"}});a.mrow=a.mbase.Subclass({type:"mrow",isSpacelike:a.mbase.childrenSpacelike,inferred:false,notParent:false,isEmbellished:function(){var f=false;for(var g=0,e=this.data.length;g<e;g++){if(this.data[g]==null){continue}if(this.data[g].isEmbellished()){if(f){return false}f=true;this.core=g}else{if(!this.data[g].isSpacelike()){return false}}}return f},NonSpaceLength:function(){var g=0;for(var f=0,e=this.data.length;f<e;f++){if(this.data[f]&&!this.data[f].isSpacelike()){g++}}return g},FirstNonSpace:function(){for(var f=0,e=this.data.length;f<e;f++){if(this.data[f]&&!this.data[f].isSpacelike()){return this.data[f]}}return null},LastNonSpace:function(){for(var e=this.data.length-1;e>=0;e--){if(this.data[0]&&!this.data[e].isSpacelike()){return this.data[e]}}return null},Core:function(){if(!(this.isEmbellished())||typeof(this.core)==="undefined"){return this}return this.data[this.core]},CoreMO:function(){if(!(this.isEmbellished())||typeof(this.core)==="undefined"){return this}return this.data[this.core].CoreMO()},toString:function(){if(this.inferred){return"["+this.data.join(",")+"]"}return this.SUPER(arguments).toString.call(this)},setTeXclass:function(g){var f,e=this.data.length;if((this.open||this.close)&&(!g||!g.fnOP)){this.getPrevClass(g);g=null;for(f=0;f<e;f++){if(this.data[f]){g=this.data[f].setTeXclass(g)}}if(!this.hasOwnProperty("texClass")){this.texClass=a.TEXCLASS.INNER}return this}else{for(f=0;f<e;f++){if(this.data[f]){g=this.data[f].setTeXclass(g)}}if(this.data[0]){this.updateTeXclass(this.data[0])}return g}},getAnnotation:function(e){if(this.data.length!=1){return null}return this.data[0].getAnnotation(e)}});a.mfrac=a.mbase.Subclass({type:"mfrac",num:0,den:1,linebreakContainer:true,isEmbellished:a.mbase.childEmbellished,Core:a.mbase.childCore,CoreMO:a.mbase.childCoreMO,defaults:{mathbackground:a.INHERIT,mathcolor:a.INHERIT,linethickness:a.LINETHICKNESS.MEDIUM,numalign:a.ALIGN.CENTER,denomalign:a.ALIGN.CENTER,bevelled:false},adjustChild_displaystyle:function(e){return false},adjustChild_scriptlevel:function(f){var e=this.Get("scriptlevel");if(!this.Get("displaystyle")||e>0){e++}return e},adjustChild_texprimestyle:function(e){if(e==this.den){return true}return this.Get("texprimestyle")},setTeXclass:a.mbase.setSeparateTeXclasses});a.msqrt=a.mbase.Subclass({type:"msqrt",inferRow:true,linebreakContainer:true,texClass:a.TEXCLASS.ORD,setTeXclass:a.mbase.setSeparateTeXclasses,adjustChild_texprimestyle:function(e){return true}});a.mroot=a.mbase.Subclass({type:"mroot",linebreakContainer:true,texClass:a.TEXCLASS.ORD,adjustChild_displaystyle:function(e){if(e===1){return false}return this.Get("displaystyle")},adjustChild_scriptlevel:function(f){var e=this.Get("scriptlevel");if(f===1){e+=2}return e},adjustChild_texprimestyle:function(e){if(e===0){return true}return this.Get("texprimestyle")},setTeXclass:a.mbase.setSeparateTeXclasses});a.mstyle=a.mbase.Subclass({type:"mstyle",isSpacelike:a.mbase.childrenSpacelike,isEmbellished:a.mbase.childEmbellished,Core:a.mbase.childCore,CoreMO:a.mbase.childCoreMO,inferRow:true,defaults:{scriptlevel:a.INHERIT,displaystyle:a.INHERIT,scriptsizemultiplier:Math.sqrt(1/2),scriptminsize:"8pt",mathbackground:a.INHERIT,mathcolor:a.INHERIT,dir:a.INHERIT,infixlinebreakstyle:a.LINEBREAKSTYLE.BEFORE,decimalseparator:"."},adjustChild_scriptlevel:function(g){var f=this.scriptlevel;if(f==null){f=this.Get("scriptlevel")}else{if(String(f).match(/^ *[-+]/)){var e=this.Get("scriptlevel",null,true);f=e+parseInt(f)}}return f},inheritFromMe:true,noInherit:{mpadded:{width:true,height:true,depth:true,lspace:true,voffset:true},mtable:{width:true,height:true,depth:true,align:true}},getRemoved:{fontfamily:"fontFamily",fontweight:"fontWeight",fontstyle:"fontStyle",fontsize:"fontSize"},setTeXclass:a.mbase.setChildTeXclass});a.merror=a.mbase.Subclass({type:"merror",inferRow:true,linebreakContainer:true,texClass:a.TEXCLASS.ORD});a.mpadded=a.mbase.Subclass({type:"mpadded",inferRow:true,isSpacelike:a.mbase.childrenSpacelike,isEmbellished:a.mbase.childEmbellished,Core:a.mbase.childCore,CoreMO:a.mbase.childCoreMO,defaults:{mathbackground:a.INHERIT,mathcolor:a.INHERIT,width:"",height:"",depth:"",lspace:0,voffset:0},setTeXclass:a.mbase.setChildTeXclass});a.mphantom=a.mbase.Subclass({type:"mphantom",texClass:a.TEXCLASS.ORD,inferRow:true,isSpacelike:a.mbase.childrenSpacelike,isEmbellished:a.mbase.childEmbellished,Core:a.mbase.childCore,CoreMO:a.mbase.childCoreMO,setTeXclass:a.mbase.setChildTeXclass});a.mfenced=a.mbase.Subclass({type:"mfenced",defaults:{mathbackground:a.INHERIT,mathcolor:a.INHERIT,open:"(",close:")",separators:","},addFakeNodes:function(){var f=this.getValues("open","close","separators");f.open=f.open.replace(/[ \t\n\r]/g,"");f.close=f.close.replace(/[ \t\n\r]/g,"");f.separators=f.separators.replace(/[ \t\n\r]/g,"");if(f.open!==""){this.SetData("open",a.mo(f.open).With({fence:true,form:a.FORM.PREFIX,texClass:a.TEXCLASS.OPEN}));this.data.open.useMMLspacing=0}if(f.separators!==""){while(f.separators.length<this.data.length){f.separators+=f.separators.charAt(f.separators.length-1)}for(var g=1,e=this.data.length;g<e;g++){if(this.data[g]){this.SetData("sep"+g,a.mo(f.separators.charAt(g-1)).With({separator:true}));this.data["sep"+g].useMMLspacing=0}}}if(f.close!==""){this.SetData("close",a.mo(f.close).With({fence:true,form:a.FORM.POSTFIX,texClass:a.TEXCLASS.CLOSE}));this.data.close.useMMLspacing=0}},texClass:a.TEXCLASS.OPEN,setTeXclass:function(g){this.addFakeNodes();this.getPrevClass(g);if(this.data.open){g=this.data.open.setTeXclass(g)}if(this.data[0]){g=this.data[0].setTeXclass(g)}for(var f=1,e=this.data.length;f<e;f++){if(this.data["sep"+f]){g=this.data["sep"+f].setTeXclass(g)}if(this.data[f]){g=this.data[f].setTeXclass(g)}}if(this.data.close){g=this.data.close.setTeXclass(g)}this.updateTeXclass(this.data.open);this.texClass=a.TEXCLASS.INNER;return g}});a.menclose=a.mbase.Subclass({type:"menclose",inferRow:true,linebreakContainer:true,defaults:{mathbackground:a.INHERIT,mathcolor:a.INHERIT,notation:a.NOTATION.LONGDIV,texClass:a.TEXCLASS.ORD},setTeXclass:a.mbase.setSeparateTeXclasses});a.msubsup=a.mbase.Subclass({type:"msubsup",base:0,sub:1,sup:2,isEmbellished:a.mbase.childEmbellished,Core:a.mbase.childCore,CoreMO:a.mbase.childCoreMO,defaults:{mathbackground:a.INHERIT,mathcolor:a.INHERIT,subscriptshift:"",superscriptshift:"",texClass:a.AUTO},autoDefault:function(e){if(e==="texClass"){return(this.isEmbellished()?this.CoreMO().Get(e):a.TEXCLASS.ORD)}return 0},adjustChild_displaystyle:function(e){if(e>0){return false}return this.Get("displaystyle")},adjustChild_scriptlevel:function(f){var e=this.Get("scriptlevel");if(f>0){e++}return e},adjustChild_texprimestyle:function(e){if(e===this.sub){return true}return this.Get("texprimestyle")},setTeXclass:a.mbase.setBaseTeXclasses});a.msub=a.msubsup.Subclass({type:"msub"});a.msup=a.msubsup.Subclass({type:"msup",sub:2,sup:1});a.mmultiscripts=a.msubsup.Subclass({type:"mmultiscripts",adjustChild_texprimestyle:function(e){if(e%2===1){return true}return this.Get("texprimestyle")}});a.mprescripts=a.mbase.Subclass({type:"mprescripts"});a.none=a.mbase.Subclass({type:"none"});a.munderover=a.mbase.Subclass({type:"munderover",base:0,under:1,over:2,sub:1,sup:2,ACCENTS:["","accentunder","accent"],linebreakContainer:true,isEmbellished:a.mbase.childEmbellished,Core:a.mbase.childCore,CoreMO:a.mbase.childCoreMO,defaults:{mathbackground:a.INHERIT,mathcolor:a.INHERIT,accent:a.AUTO,accentunder:a.AUTO,align:a.ALIGN.CENTER,texClass:a.AUTO,subscriptshift:"",superscriptshift:""},autoDefault:function(e){if(e==="texClass"){return(this.isEmbellished()?this.CoreMO().Get(e):a.TEXCLASS.ORD)}if(e==="accent"&&this.data[this.over]){return this.data[this.over].CoreMO().Get("accent")}if(e==="accentunder"&&this.data[this.under]){return this.data[this.under].CoreMO().Get("accent")}return false},adjustChild_displaystyle:function(e){if(e>0){return false}return this.Get("displaystyle")},adjustChild_scriptlevel:function(g){var f=this.Get("scriptlevel");var e=(this.data[this.base]&&!this.Get("displaystyle")&&this.data[this.base].CoreMO().Get("movablelimits"));if(g==this.under&&(e||!this.Get("accentunder"))){f++}if(g==this.over&&(e||!this.Get("accent"))){f++}return f},adjustChild_texprimestyle:function(e){if(e===this.base&&this.data[this.over]){return true}return this.Get("texprimestyle")},setTeXclass:a.mbase.setBaseTeXclasses});a.munder=a.munderover.Subclass({type:"munder"});a.mover=a.munderover.Subclass({type:"mover",over:1,under:2,sup:1,sub:2,ACCENTS:["","accent","accentunder"]});a.mtable=a.mbase.Subclass({type:"mtable",defaults:{mathbackground:a.INHERIT,mathcolor:a.INHERIT,align:a.ALIGN.AXIS,rowalign:a.ALIGN.BASELINE,columnalign:a.ALIGN.CENTER,groupalign:"{left}",alignmentscope:true,columnwidth:a.WIDTH.AUTO,width:a.WIDTH.AUTO,rowspacing:"1ex",columnspacing:".8em",rowlines:a.LINES.NONE,columnlines:a.LINES.NONE,frame:a.LINES.NONE,framespacing:"0.4em 0.5ex",equalrows:false,equalcolumns:false,displaystyle:false,side:a.SIDE.RIGHT,minlabelspacing:"0.8em",texClass:a.TEXCLASS.ORD,useHeight:1},adjustChild_displaystyle:function(){return(this.displaystyle!=null?this.displaystyle:this.defaults.displaystyle)},inheritFromMe:true,noInherit:{mover:{align:true},munder:{align:true},munderover:{align:true},mtable:{align:true,rowalign:true,columnalign:true,groupalign:true,alignmentscope:true,columnwidth:true,width:true,rowspacing:true,columnspacing:true,rowlines:true,columnlines:true,frame:true,framespacing:true,equalrows:true,equalcolumns:true,displaystyle:true,side:true,minlabelspacing:true,texClass:true,useHeight:1}},linebreakContainer:true,Append:function(){for(var f=0,e=arguments.length;f<e;f++){if(!((arguments[f] instanceof a.mtr)||(arguments[f] instanceof a.mlabeledtr))){arguments[f]=a.mtr(arguments[f])}}this.SUPER(arguments).Append.apply(this,arguments)},setTeXclass:a.mbase.setSeparateTeXclasses});a.mtr=a.mbase.Subclass({type:"mtr",defaults:{mathbackground:a.INHERIT,mathcolor:a.INHERIT,rowalign:a.INHERIT,columnalign:a.INHERIT,groupalign:a.INHERIT},inheritFromMe:true,noInherit:{mrow:{rowalign:true,columnalign:true,groupalign:true},mtable:{rowalign:true,columnalign:true,groupalign:true}},linebreakContainer:true,Append:function(){for(var f=0,e=arguments.length;f<e;f++){if(!(arguments[f] instanceof a.mtd)){arguments[f]=a.mtd(arguments[f])}}this.SUPER(arguments).Append.apply(this,arguments)},setTeXclass:a.mbase.setSeparateTeXclasses});a.mtd=a.mbase.Subclass({type:"mtd",inferRow:true,linebreakContainer:true,isEmbellished:a.mbase.childEmbellished,Core:a.mbase.childCore,CoreMO:a.mbase.childCoreMO,defaults:{mathbackground:a.INHERIT,mathcolor:a.INHERIT,rowspan:1,columnspan:1,rowalign:a.INHERIT,columnalign:a.INHERIT,groupalign:a.INHERIT},setTeXclass:a.mbase.setSeparateTeXclasses});a.maligngroup=a.mbase.Subclass({type:"maligngroup",isSpacelike:function(){return true},defaults:{mathbackground:a.INHERIT,mathcolor:a.INHERIT,groupalign:a.INHERIT},inheritFromMe:true,noInherit:{mrow:{groupalign:true},mtable:{groupalign:true}}});a.malignmark=a.mbase.Subclass({type:"malignmark",defaults:{mathbackground:a.INHERIT,mathcolor:a.INHERIT,edge:a.SIDE.LEFT},isSpacelike:function(){return true}});a.mlabeledtr=a.mtr.Subclass({type:"mlabeledtr"});a.maction=a.mbase.Subclass({type:"maction",defaults:{mathbackground:a.INHERIT,mathcolor:a.INHERIT,actiontype:a.ACTIONTYPE.TOGGLE,selection:1},selected:function(){return this.data[this.Get("selection")-1]||a.NULL},isEmbellished:function(){return this.selected().isEmbellished()},isSpacelike:function(){return this.selected().isSpacelike()},Core:function(){return this.selected().Core()},CoreMO:function(){return this.selected().CoreMO()},setTeXclass:function(f){if(this.Get("actiontype")===a.ACTIONTYPE.TOOLTIP&&this.data[1]){this.data[1].setTeXclass()}var e=this.selected();f=e.setTeXclass(f);this.updateTeXclass(e);return f}});a.semantics=a.mbase.Subclass({type:"semantics",notParent:true,isEmbellished:a.mbase.childEmbellished,Core:a.mbase.childCore,CoreMO:a.mbase.childCoreMO,defaults:{definitionURL:null,encoding:null},setTeXclass:a.mbase.setChildTeXclass,getAnnotation:function(g){var l=MathJax.Hub.config.MathMenu.semanticsAnnotations[g];if(l){for(var h=0,e=this.data.length;h<e;h++){var k=this.data[h].Get("encoding");if(k){for(var f=0,o=l.length;f<o;f++){if(l[f]===k){return this.data[h]}}}}}return null}});a.annotation=a.mbase.Subclass({type:"annotation",isChars:true,linebreakContainer:true,defaults:{definitionURL:null,encoding:null,cd:"mathmlkeys",name:"",src:null}});a["annotation-xml"]=a.mbase.Subclass({type:"annotation-xml",linebreakContainer:true,defaults:{definitionURL:null,encoding:null,cd:"mathmlkeys",name:"",src:null}});a.math=a.mstyle.Subclass({type:"math",defaults:{mathvariant:a.VARIANT.NORMAL,mathsize:a.SIZE.NORMAL,mathcolor:"",mathbackground:a.COLOR.TRANSPARENT,dir:"ltr",scriptlevel:0,displaystyle:a.AUTO,display:"inline",maxwidth:"",overflow:a.OVERFLOW.LINEBREAK,altimg:"","altimg-width":"","altimg-height":"","altimg-valign":"",alttext:"",cdgroup:"",scriptsizemultiplier:Math.sqrt(1/2),scriptminsize:"8px",infixlinebreakstyle:a.LINEBREAKSTYLE.BEFORE,lineleading:"1ex",indentshift:"auto",indentalign:a.INDENTALIGN.AUTO,indentalignfirst:a.INDENTALIGN.INDENTALIGN,indentshiftfirst:a.INDENTSHIFT.INDENTSHIFT,indentalignlast:a.INDENTALIGN.INDENTALIGN,indentshiftlast:a.INDENTSHIFT.INDENTSHIFT,decimalseparator:".",texprimestyle:false},autoDefault:function(e){if(e==="displaystyle"){return this.Get("display")==="block"}return""},linebreakContainer:true,setTeXclass:a.mbase.setChildTeXclass,getAnnotation:function(e){if(this.data.length!=1){return null}return this.data[0].getAnnotation(e)}});a.chars=a.mbase.Subclass({type:"chars",Append:function(){this.data.push.apply(this.data,arguments)},value:function(){return this.data.join("")},toString:function(){return this.data.join("")}});a.entity=a.mbase.Subclass({type:"entity",Append:function(){this.data.push.apply(this.data,arguments)},value:function(){if(this.data[0].substr(0,2)==="#x"){return parseInt(this.data[0].substr(2),16)}else{if(this.data[0].substr(0,1)==="#"){return parseInt(this.data[0].substr(1))}else{return 0}}},toString:function(){var e=this.value();if(e<=65535){return String.fromCharCode(e)}e-=65536;return String.fromCharCode((e>>10)+55296)+String.fromCharCode((e&1023)+56320)}});a.xml=a.mbase.Subclass({type:"xml",Init:function(){this.div=document.createElement("div");return this.SUPER(arguments).Init.apply(this,arguments)},Append:function(){for(var f=0,e=arguments.length;f<e;f++){var g=this.Import(arguments[f]);this.data.push(g);this.div.appendChild(g)}},Import:function(j){if(document.importNode){return document.importNode(j,true)}var f,g,e;if(j.nodeType===1){f=document.createElement(j.nodeName);for(g=0,e=j.attributes.length;g<e;g++){var h=j.attributes[g];if(h.specified&&h.nodeValue!=null&&h.nodeValue!=""){f.setAttribute(h.nodeName,h.nodeValue)}if(h.nodeName==="style"){f.style.cssText=h.nodeValue}}if(j.className){f.className=j.className}}else{if(j.nodeType===3||j.nodeType===4){f=document.createTextNode(j.nodeValue)}else{if(j.nodeType===8){f=document.createComment(j.nodeValue)}else{return document.createTextNode("")}}}for(g=0,e=j.childNodes.length;g<e;g++){f.appendChild(this.Import(j.childNodes[g]))}return f},value:function(){return this.div},toString:function(){return this.div.innerHTML}});a.TeXAtom=a.mbase.Subclass({type:"texatom",inferRow:true,notParent:true,texClass:a.TEXCLASS.ORD,Core:a.mbase.childCore,CoreMO:a.mbase.childCoreMO,isEmbellished:a.mbase.childEmbellished,setTeXclass:function(e){this.data[0].setTeXclass();return this.adjustTeXclass(e)},adjustTeXclass:a.mo.prototype.adjustTeXclass});a.NULL=a.mbase().With({type:"null"});var b=a.TEXCLASS;var d={ORD:[0,0,b.ORD],ORD11:[1,1,b.ORD],ORD21:[2,1,b.ORD],ORD02:[0,2,b.ORD],ORD55:[5,5,b.ORD],OP:[1,2,b.OP,{largeop:true,movablelimits:true,symmetric:true}],OPFIXED:[1,2,b.OP,{largeop:true,movablelimits:true}],INTEGRAL:[0,1,b.OP,{largeop:true,symmetric:true}],INTEGRAL2:[1,2,b.OP,{largeop:true,symmetric:true}],BIN3:[3,3,b.BIN],BIN4:[4,4,b.BIN],BIN01:[0,1,b.BIN],BIN5:[5,5,b.BIN],TALLBIN:[4,4,b.BIN,{stretchy:true}],BINOP:[4,4,b.BIN,{largeop:true,movablelimits:true}],REL:[5,5,b.REL],REL1:[1,1,b.REL,{stretchy:true}],REL4:[4,4,b.REL],RELSTRETCH:[5,5,b.REL,{stretchy:true}],RELACCENT:[5,5,b.REL,{accent:true}],WIDEREL:[5,5,b.REL,{accent:true,stretchy:true}],OPEN:[0,0,b.OPEN,{fence:true,stretchy:true,symmetric:true}],CLOSE:[0,0,b.CLOSE,{fence:true,stretchy:true,symmetric:true}],INNER:[0,0,b.INNER],PUNCT:[0,3,b.PUNCT],ACCENT:[0,0,b.ORD,{accent:true}],WIDEACCENT:[0,0,b.ORD,{accent:true,stretchy:true}]};a.mo.Augment({SPACE:["0em","0.1111em","0.1667em","0.2222em","0.2667em","0.3333em"],RANGES:[[32,127,b.REL,"BasicLatin"],[160,255,b.ORD,"Latin1Supplement"],[256,383,b.ORD],[384,591,b.ORD],[688,767,b.ORD,"SpacingModLetters"],[768,879,b.ORD,"CombDiacritMarks"],[880,1023,b.ORD,"GreekAndCoptic"],[7680,7935,b.ORD],[8192,8303,b.PUNCT,"GeneralPunctuation"],[8304,8351,b.ORD],[8352,8399,b.ORD],[8400,8447,b.ORD,"CombDiactForSymbols"],[8448,8527,b.ORD,"LetterlikeSymbols"],[8528,8591,b.ORD],[8592,8703,b.REL,"Arrows"],[8704,8959,b.BIN,"MathOperators"],[8960,9215,b.ORD,"MiscTechnical"],[9312,9471,b.ORD],[9472,9631,b.ORD],[9632,9727,b.ORD,"GeometricShapes"],[9984,10175,b.ORD,"Dingbats"],[10176,10223,b.ORD,"MiscMathSymbolsA"],[10224,10239,b.REL,"SupplementalArrowsA"],[10496,10623,b.REL,"SupplementalArrowsB"],[10624,10751,b.ORD,"MiscMathSymbolsB"],[10752,11007,b.BIN,"SuppMathOperators"],[11008,11263,b.ORD,"MiscSymbolsAndArrows"],[119808,120831,b.ORD]],OPTABLE:{prefix:{"\u2200":d.ORD21,"\u2202":d.ORD21,"\u2203":d.ORD21,"\u2207":d.ORD21,"\u220F":d.OP,"\u2210":d.OP,"\u2211":d.OP,"\u2212":d.BIN01,"\u2213":d.BIN01,"\u221A":[1,1,b.ORD,{stretchy:true}],"\u2220":d.ORD,"\u222B":d.INTEGRAL,"\u222E":d.INTEGRAL,"\u22C0":d.OP,"\u22C1":d.OP,"\u22C2":d.OP,"\u22C3":d.OP,"\u2308":d.OPEN,"\u230A":d.OPEN,"\u27E8":d.OPEN,"\u27EE":d.OPEN,"\u2A00":d.OP,"\u2A01":d.OP,"\u2A02":d.OP,"\u2A04":d.OP,"\u2A06":d.OP,"\u00AC":d.ORD21,"\u00B1":d.BIN01,"(":d.OPEN,"+":d.BIN01,"-":d.BIN01,"[":d.OPEN,"{":d.OPEN,"|":d.OPEN},postfix:{"!":[1,0,b.CLOSE],"&":d.ORD,"\u2032":d.ORD02,"\u203E":d.WIDEACCENT,"\u2309":d.CLOSE,"\u230B":d.CLOSE,"\u23DE":d.WIDEACCENT,"\u23DF":d.WIDEACCENT,"\u266D":d.ORD02,"\u266E":d.ORD02,"\u266F":d.ORD02,"\u27E9":d.CLOSE,"\u27EF":d.CLOSE,"\u02C6":d.WIDEACCENT,"\u02C7":d.WIDEACCENT,"\u02C9":d.WIDEACCENT,"\u02CA":d.ACCENT,"\u02CB":d.ACCENT,"\u02D8":d.ACCENT,"\u02D9":d.ACCENT,"\u02DC":d.WIDEACCENT,"\u0302":d.WIDEACCENT,"\u00A8":d.ACCENT,"\u00AF":d.WIDEACCENT,")":d.CLOSE,"]":d.CLOSE,"^":d.WIDEACCENT,_:d.WIDEACCENT,"`":d.ACCENT,"|":d.CLOSE,"}":d.CLOSE,"~":d.WIDEACCENT},infix:{"":d.ORD,"%":[3,3,b.ORD],"\u2022":d.BIN4,"\u2026":d.INNER,"\u2044":d.TALLBIN,"\u2061":d.ORD,"\u2062":d.ORD,"\u2063":[0,0,b.ORD,{linebreakstyle:"after",separator:true}],"\u2064":d.ORD,"\u2190":d.WIDEREL,"\u2191":d.RELSTRETCH,"\u2192":d.WIDEREL,"\u2193":d.RELSTRETCH,"\u2194":d.WIDEREL,"\u2195":d.RELSTRETCH,"\u2196":d.RELSTRETCH,"\u2197":d.RELSTRETCH,"\u2198":d.RELSTRETCH,"\u2199":d.RELSTRETCH,"\u21A6":d.WIDEREL,"\u21A9":d.WIDEREL,"\u21AA":d.WIDEREL,"\u21BC":d.WIDEREL,"\u21BD":d.WIDEREL,"\u21C0":d.WIDEREL,"\u21C1":d.WIDEREL,"\u21CC":d.WIDEREL,"\u21D0":d.WIDEREL,"\u21D1":d.RELSTRETCH,"\u21D2":d.WIDEREL,"\u21D3":d.RELSTRETCH,"\u21D4":d.WIDEREL,"\u21D5":d.RELSTRETCH,"\u2208":d.REL,"\u2209":d.REL,"\u220B":d.REL,"\u2212":d.BIN4,"\u2213":d.BIN4,"\u2215":d.TALLBIN,"\u2216":d.BIN4,"\u2217":d.BIN4,"\u2218":d.BIN4,"\u2219":d.BIN4,"\u221D":d.REL,"\u2223":d.REL,"\u2225":d.REL,"\u2227":d.BIN4,"\u2228":d.BIN4,"\u2229":d.BIN4,"\u222A":d.BIN4,"\u223C":d.REL,"\u2240":d.BIN4,"\u2243":d.REL,"\u2245":d.REL,"\u2248":d.REL,"\u224D":d.REL,"\u2250":d.REL,"\u2260":d.REL,"\u2261":d.REL,"\u2264":d.REL,"\u2265":d.REL,"\u226A":d.REL,"\u226B":d.REL,"\u227A":d.REL,"\u227B":d.REL,"\u2282":d.REL,"\u2283":d.REL,"\u2286":d.REL,"\u2287":d.REL,"\u228E":d.BIN4,"\u2291":d.REL,"\u2292":d.REL,"\u2293":d.BIN4,"\u2294":d.BIN4,"\u2295":d.BIN4,"\u2296":d.BIN4,"\u2297":d.BIN4,"\u2298":d.BIN4,"\u2299":d.BIN4,"\u22A2":d.REL,"\u22A3":d.REL,"\u22A4":d.ORD55,"\u22A5":d.REL,"\u22A8":d.REL,"\u22C4":d.BIN4,"\u22C5":d.BIN4,"\u22C6":d.BIN4,"\u22C8":d.REL,"\u22EE":d.ORD55,"\u22EF":d.INNER,"\u22F1":[5,5,b.INNER],"\u25B3":d.BIN4,"\u25B5":d.BIN4,"\u25B9":d.BIN4,"\u25BD":d.BIN4,"\u25BF":d.BIN4,"\u25C3":d.BIN4,"\u2758":d.REL,"\u27F5":d.WIDEREL,"\u27F6":d.WIDEREL,"\u27F7":d.WIDEREL,"\u27F8":d.WIDEREL,"\u27F9":d.WIDEREL,"\u27FA":d.WIDEREL,"\u27FC":d.WIDEREL,"\u2A2F":d.BIN4,"\u2A3F":d.BIN4,"\u2AAF":d.REL,"\u2AB0":d.REL,"\u00B1":d.BIN4,"\u00B7":d.BIN4,"\u00D7":d.BIN4,"\u00F7":d.BIN4,"*":d.BIN3,"+":d.BIN4,",":[0,3,b.PUNCT,{linebreakstyle:"after",separator:true}],"-":d.BIN4,".":[3,3,b.ORD],"/":d.ORD11,":":[1,2,b.REL],";":[0,3,b.PUNCT,{linebreakstyle:"after",separator:true}],"<":d.REL,"=":d.REL,">":d.REL,"?":[1,1,b.CLOSE],"\\":d.ORD,"^":d.ORD11,_:d.ORD11,"|":[2,2,b.ORD,{fence:true,stretchy:true,symmetric:true}],"#":d.ORD,"$":d.ORD,"\u002E":[0,3,b.PUNCT,{separator:true}],"\u02B9":d.ORD,"\u0300":d.ACCENT,"\u0301":d.ACCENT,"\u0303":d.WIDEACCENT,"\u0304":d.ACCENT,"\u0306":d.ACCENT,"\u0307":d.ACCENT,"\u0308":d.ACCENT,"\u030C":d.ACCENT,"\u0332":d.WIDEACCENT,"\u0338":d.REL4,"\u2015":[0,0,b.ORD,{stretchy:true}],"\u2017":[0,0,b.ORD,{stretchy:true}],"\u2020":d.BIN3,"\u2021":d.BIN3,"\u20D7":d.ACCENT,"\u2111":d.ORD,"\u2113":d.ORD,"\u2118":d.ORD,"\u211C":d.ORD,"\u2205":d.ORD,"\u221E":d.ORD,"\u2305":d.BIN3,"\u2306":d.BIN3,"\u2322":d.REL4,"\u2323":d.REL4,"\u2329":d.OPEN,"\u232A":d.CLOSE,"\u23AA":d.ORD,"\u23AF":[0,0,b.ORD,{stretchy:true}],"\u23B0":d.OPEN,"\u23B1":d.CLOSE,"\u2500":d.ORD,"\u25EF":d.BIN3,"\u2660":d.ORD,"\u2661":d.ORD,"\u2662":d.ORD,"\u2663":d.ORD,"\u3008":d.OPEN,"\u3009":d.CLOSE,"\uFE37":d.WIDEACCENT,"\uFE38":d.WIDEACCENT}}},{OPTYPES:d});var c=a.mo.prototype.OPTABLE;c.infix["^"]=d.WIDEREL;c.infix._=d.WIDEREL;c.prefix["\u2223"]=d.OPEN;c.prefix["\u2225"]=d.OPEN;c.postfix["\u2223"]=d.CLOSE;c.postfix["\u2225"]=d.CLOSE})(MathJax.ElementJax.mml);MathJax.ElementJax.mml.loadComplete("jax.js");
MathJax.Hub.Register.LoadHook("[MathJax]/jax/element/mml/jax.js",function(){var c="2.6.1";var a=MathJax.ElementJax.mml,b=MathJax.Hub.config.menuSettings;a.mbase.Augment({toMathML:function(l){var h=(this.inferred&&this.parent.inferRow);if(l==null){l=""}var f=this.type,e=this.toMathMLattributes();if(f==="mspace"){return l+"<"+f+e+" />"}var k=[],j=(this.isToken?"":l+(h?"":"  "));for(var g=0,d=this.data.length;g<d;g++){if(this.data[g]){k.push(this.data[g].toMathML(j))}else{if(!this.isToken&&!this.isChars){k.push(j+"<mrow />")}}}if(this.isToken||this.isChars){return l+"<"+f+e+">"+k.join("")+"</"+f+">"}if(h){return k.join("\n")}if(k.length===0||(k.length===1&&k[0]==="")){return l+"<"+f+e+" />"}return l+"<"+f+e+">\n"+k.join("\n")+"\n"+l+"</"+f+">"},toMathMLattributes:function(){var j=(this.type==="mstyle"?a.math.prototype.defaults:this.defaults);var h=(this.attrNames||a.copyAttributeNames),g=a.skipAttributes,l=a.copyAttributes;var e=[];if(this.type==="math"&&(!this.attr||!this.attr.xmlns)){e.push('xmlns="http://www.w3.org/1998/Math/MathML"')}if(!this.attrNames){for(var k in j){if(!g[k]&&!l[k]&&j.hasOwnProperty(k)){if(this[k]!=null&&this[k]!==j[k]){if(this.Get(k,null,1)!==this[k]){e.push(k+'="'+this.toMathMLattribute(this[k])+'"')}}}}}for(var f=0,d=h.length;f<d;f++){if(l[h[f]]===1&&!j.hasOwnProperty(h[f])){continue}value=(this.attr||{})[h[f]];if(value==null){value=this[h[f]]}if(value!=null){e.push(h[f]+'="'+this.toMathMLquote(value)+'"')}}this.toMathMLclass(e);if(e.length){return" "+e.join(" ")}else{return""}},toMathMLclass:function(d){var f=[];if(this["class"]){f.push(this["class"])}if(this.isa(a.TeXAtom)&&b.texHints){var e=["ORD","OP","BIN","REL","OPEN","CLOSE","PUNCT","INNER","VCENTER"][this.texClass];if(e){f.push("MJX-TeXAtom-"+e);if(e==="OP"&&!this.movablelimits){f.push("MJX-fixedlimits")}}}if(this.mathvariant&&this.toMathMLvariants[this.mathvariant]){f.push("MJX"+this.mathvariant)}if(this.variantForm){f.push("MJX-variant")}if(f.length){d.unshift('class="'+f.join(" ")+'"')}},toMathMLattribute:function(d){if(typeof(d)==="string"&&d.replace(/ /g,"").match(/^(([-+])?(\d+(\.\d*)?|\.\d+))mu$/)){return(RegExp.$2||"")+((1/18)*RegExp.$3).toFixed(3).replace(/\.?0+$/,"")+"em"}else{if(this.toMathMLvariants[d]){return this.toMathMLvariants[d]}}return this.toMathMLquote(d)},toMathMLvariants:{"-tex-caligraphic":a.VARIANT.SCRIPT,"-tex-caligraphic-bold":a.VARIANT.BOLDSCRIPT,"-tex-oldstyle":a.VARIANT.NORMAL,"-tex-oldstyle-bold":a.VARIANT.BOLD,"-tex-mathit":a.VARIANT.ITALIC},toMathMLquote:function(f){f=String(f).split("");for(var g=0,d=f.length;g<d;g++){var k=f[g].charCodeAt(0);if(k<=55295||57344<=k){if(k>126||(k<32&&k!==10&&k!==13&&k!==9)){f[g]="&#x"+k.toString(16).toUpperCase()+";"}else{var j={"&":"&amp;","<":"&lt;",">":"&gt;",'"':"&quot;"}[f[g]];if(j){f[g]=j}}}else{if(g+1<d){var h=f[g+1].charCodeAt(0);var e=(((k-55296)<<10)+(h-56320)+65536);f[g]="&#x"+e.toString(16).toUpperCase()+";";f[g+1]="";g++}else{f[g]=""}}}return f.join("")}});a.math.Augment({toMathML:function(d,e){var g;if(d==null){d=""}if(e&&e.originalText&&b.semantics){g=MathJax.InputJax[e.inputJax].annotationEncoding}var n=(this.data[0]&&this.data[0].data.length>1);var p=this.type,k=this.toMathMLattributes();var j=[],o=d+(g?"  "+(n?"  ":""):"")+"  ";for(var h=0,f=this.data.length;h<f;h++){if(this.data[h]){j.push(this.data[h].toMathML(o))}else{j.push(o+"<mrow />")}}if(j.length===0||(j.length===1&&j[0]==="")){if(!g){return"<"+p+k+" />"}j.push(o+"<mrow />")}if(g){if(n){j.unshift(d+"    <mrow>");j.push(d+"    </mrow>")}j.unshift(d+"  <semantics>");var l=e.originalText.replace(/[&<>]/g,function(i){return{">":"&gt;","<":"&lt;","&":"&amp;"}[i]});j.push(d+'    <annotation encoding="'+g+'">'+l+"</annotation>");j.push(d+"  </semantics>")}return d+"<"+p+k+">\n"+j.join("\n")+"\n"+d+"</"+p+">"}});a.msubsup.Augment({toMathML:function(j){var f=this.type;if(this.data[this.sup]==null){f="msub"}if(this.data[this.sub]==null){f="msup"}var e=this.toMathMLattributes();delete this.data[0].inferred;var h=[];for(var g=0,d=this.data.length;g<d;g++){if(this.data[g]){h.push(this.data[g].toMathML(j+"  "))}}return j+"<"+f+e+">\n"+h.join("\n")+"\n"+j+"</"+f+">"}});a.munderover.Augment({toMathML:function(k){var f=this.type;var j=this.data[this.base];if(j&&j.isa(a.TeXAtom)&&j.movablelimits&&!j.Get("displaystyle")){type="msubsup";if(this.data[this.under]==null){f="msup"}if(this.data[this.over]==null){f="msub"}}else{if(this.data[this.under]==null){f="mover"}if(this.data[this.over]==null){f="munder"}}var e=this.toMathMLattributes();delete this.data[0].inferred;var h=[];for(var g=0,d=this.data.length;g<d;g++){if(this.data[g]){h.push(this.data[g].toMathML(k+"  "))}}return k+"<"+f+e+">\n"+h.join("\n")+"\n"+k+"</"+f+">"}});a.TeXAtom.Augment({toMathML:function(e){var d=this.toMathMLattributes();if(!d&&this.data[0].data.length===1){return e.substr(2)+this.data[0].toMathML(e)}return e+"<mrow"+d+">\n"+this.data[0].toMathML(e+"  ")+"\n"+e+"</mrow>"}});a.chars.Augment({toMathML:function(d){return(d||"")+this.toMathMLquote(this.toString())}});a.entity.Augment({toMathML:function(d){return(d||"")+"&"+this.data[0]+";<!-- "+this.toString()+" -->"}});a.xml.Augment({toMathML:function(d){return(d||"")+this.toString()}});MathJax.Hub.Register.StartupHook("TeX mathchoice Ready",function(){a.TeXmathchoice.Augment({toMathML:function(d){return this.Core().toMathML(d)}})});MathJax.Hub.Startup.signal.Post("toMathML Ready")});MathJax.Ajax.loadComplete("[MathJax]/extensions/toMathML.js");
(function(ac){var g;var X=MathJax.Object.Subclass({firstChild:null,lastChild:null,Init:function(){this.childNodes=[]},appendChild:function(i){if(i.parent){i.parent.removeChild(i)}if(this.lastChild){this.lastChild.nextSibling=i}if(!this.firstChild){this.firstChild=i}this.childNodes.push(i);i.parent=this;this.lastChild=i;return i},removeChild:function(af){for(var ae=0,ad=this.childNodes.length;ae<ad;ae++){if(this.childNodes[ae]===af){break}}if(ae===ad){return}this.childNodes.splice(ae,1);if(af===this.firstChild){this.firstChild=af.nextSibling}if(af===this.lastChild){if(!this.childNodes.length){this.lastChild=null}else{this.lastChild=this.childNodes[this.childNodes.length-1]}}if(ae){this.childNodes[ae-1].nextSibling=af.nextSibling}af.nextSibling=af.parent=null;return af},replaceChild:function(ag,ae){for(var af=0,ad=this.childNodes.length;af<ad;af++){if(this.childNodes[af]===ae){break}}if(af){this.childNodes[af-1].nextSibling=ag}else{this.firstChild=ag}if(af>=ad-1){this.lastChild=ag}this.childNodes[af]=ag;ag.nextSibling=ae.nextSibling;ae.nextSibling=ae.parent=null;return ae},hasChildNodes:function(i){return(this.childNodes.length>0)},toString:function(){return"{"+this.childNodes.join("")+"}"}});var x=function(){g=MathJax.ElementJax.mml;var i=g.mbase.prototype.Init;g.mbase.Augment({firstChild:null,lastChild:null,nodeValue:null,nextSibling:null,Init:function(){var ad=i.apply(this,arguments)||this;ad.childNodes=ad.data;ad.nodeName=ad.type;return ad},appendChild:function(ag){if(ag.parent){ag.parent.removeChild(ag)}var ae=arguments;if(ag.isa(X)){ae=ag.childNodes;ag.data=ag.childNodes=[];ag.firstChild=ag.lastChild=null}for(var af=0,ad=ae.length;af<ad;af++){ag=ae[af];if(this.lastChild){this.lastChild.nextSibling=ag}if(!this.firstChild){this.firstChild=ag}this.Append(ag);this.lastChild=ag}return ag},removeChild:function(af){for(var ae=0,ad=this.childNodes.length;ae<ad;ae++){if(this.childNodes[ae]===af){break}}if(ae===ad){return}this.childNodes.splice(ae,1);if(af===this.firstChild){this.firstChild=af.nextSibling}if(af===this.lastChild){if(!this.childNodes.length){this.lastChild=null}else{this.lastChild=this.childNodes[this.childNodes.length-1]}}if(ae){this.childNodes[ae-1].nextSibling=af.nextSibling}af.nextSibling=af.parent=null;return af},replaceChild:function(ag,ae){for(var af=0,ad=this.childNodes.length;af<ad;af++){if(this.childNodes[af]===ae){break}}if(af){this.childNodes[af-1].nextSibling=ag}else{this.firstChild=ag}if(af>=ad-1){this.lastChild=ag}this.SetData(af,ag);ag.nextSibling=ae.nextSibling;ae.nextSibling=ae.parent=null;return ae},hasChildNodes:function(ad){return(this.childNodes.length>0)},setAttribute:function(ad,ae){this[ad]=ae}})};var Q={};var e={getElementById:true,createElementNS:function(ad,i){var ae=g[i]();if(i==="mo"&&ac.config.useMathMLspacing){ae.useMMLspacing=128}return ae},createTextNode:function(i){return g.chars(i).With({nodeValue:i})},createDocumentFragment:function(){return X()}};var J={appName:"MathJax"};var Z;var C="blue";var aa="serif";var p=true;var v=true;var d=".";var f=true;var m=(J.appName.slice(0,9)=="Microsoft");function E(i){if(m){return e.createElement(i)}else{return e.createElementNS("http://www.w3.org/1999/xhtml",i)}}var W="http://www.w3.org/1998/Math/MathML";function P(i){if(m){return e.createElement("m:"+i)}else{return e.createElementNS(W,i)}}function O(i,ae){var ad;if(m){ad=e.createElement("m:"+i)}else{ad=e.createElementNS(W,i)}if(ae){ad.appendChild(ae)}return ad}function u(i,ad){z=z.concat([{input:i,tag:"mo",output:ad,tex:null,ttype:V}]);z.sort(T);for(Z=0;Z<z.length;Z++){S[Z]=z[Z].input}}var D=["\uD835\uDC9C","\u212C","\uD835\uDC9E","\uD835\uDC9F","\u2130","\u2131","\uD835\uDCA2","\u210B","\u2110","\uD835\uDCA5","\uD835\uDCA6","\u2112","\u2133","\uD835\uDCA9","\uD835\uDCAA","\uD835\uDCAB","\uD835\uDCAC","\u211B","\uD835\uDCAE","\uD835\uDCAF","\uD835\uDCB0","\uD835\uDCB1","\uD835\uDCB2","\uD835\uDCB3","\uD835\uDCB4","\uD835\uDCB5","\uD835\uDCB6","\uD835\uDCB7","\uD835\uDCB8","\uD835\uDCB9","\u212F","\uD835\uDCBB","\u210A","\uD835\uDCBD","\uD835\uDCBE","\uD835\uDCBF","\uD835\uDCC0","\uD835\uDCC1","\uD835\uDCC2","\uD835\uDCC3","\u2134","\uD835\uDCC5","\uD835\uDCC6","\uD835\uDCC7","\uD835\uDCC8","\uD835\uDCC9","\uD835\uDCCA","\uD835\uDCCB","\uD835\uDCCC","\uD835\uDCCD","\uD835\uDCCE","\uD835\uDCCF"];var H=["\uD835\uDD04","\uD835\uDD05","\u212D","\uD835\uDD07","\uD835\uDD08","\uD835\uDD09","\uD835\uDD0A","\u210C","\u2111","\uD835\uDD0D","\uD835\uDD0E","\uD835\uDD0F","\uD835\uDD10","\uD835\uDD11","\uD835\uDD12","\uD835\uDD13","\uD835\uDD14","\u211C","\uD835\uDD16","\uD835\uDD17","\uD835\uDD18","\uD835\uDD19","\uD835\uDD1A","\uD835\uDD1B","\uD835\uDD1C","\u2128","\uD835\uDD1E","\uD835\uDD1F","\uD835\uDD20","\uD835\uDD21","\uD835\uDD22","\uD835\uDD23","\uD835\uDD24","\uD835\uDD25","\uD835\uDD26","\uD835\uDD27","\uD835\uDD28","\uD835\uDD29","\uD835\uDD2A","\uD835\uDD2B","\uD835\uDD2C","\uD835\uDD2D","\uD835\uDD2E","\uD835\uDD2F","\uD835\uDD30","\uD835\uDD31","\uD835\uDD32","\uD835\uDD33","\uD835\uDD34","\uD835\uDD35","\uD835\uDD36","\uD835\uDD37"];var w=["\uD835\uDD38","\uD835\uDD39","\u2102","\uD835\uDD3B","\uD835\uDD3C","\uD835\uDD3D","\uD835\uDD3E","\u210D","\uD835\uDD40","\uD835\uDD41","\uD835\uDD42","\uD835\uDD43","\uD835\uDD44","\u2115","\uD835\uDD46","\u2119","\u211A","\u211D","\uD835\uDD4A","\uD835\uDD4B","\uD835\uDD4C","\uD835\uDD4D","\uD835\uDD4E","\uD835\uDD4F","\uD835\uDD50","\u2124","\uD835\uDD52","\uD835\uDD53","\uD835\uDD54","\uD835\uDD55","\uD835\uDD56","\uD835\uDD57","\uD835\uDD58","\uD835\uDD59","\uD835\uDD5A","\uD835\uDD5B","\uD835\uDD5C","\uD835\uDD5D","\uD835\uDD5E","\uD835\uDD5F","\uD835\uDD60","\uD835\uDD61","\uD835\uDD62","\uD835\uDD63","\uD835\uDD64","\uD835\uDD65","\uD835\uDD66","\uD835\uDD67","\uD835\uDD68","\uD835\uDD69","\uD835\uDD6A","\uD835\uDD6B"];var c=0,A=1,U=2,j=3,b=4,h=5,a=6,L=7,V=8,n=9,Y=10,K=15;var l={input:'"',tag:"mtext",output:"mbox",tex:null,ttype:Y};var z=[{input:"alpha",tag:"mi",output:"\u03B1",tex:null,ttype:c},{input:"beta",tag:"mi",output:"\u03B2",tex:null,ttype:c},{input:"chi",tag:"mi",output:"\u03C7",tex:null,ttype:c},{input:"delta",tag:"mi",output:"\u03B4",tex:null,ttype:c},{input:"Delta",tag:"mo",output:"\u0394",tex:null,ttype:c},{input:"epsi",tag:"mi",output:"\u03B5",tex:"epsilon",ttype:c},{input:"varepsilon",tag:"mi",output:"\u025B",tex:null,ttype:c},{input:"eta",tag:"mi",output:"\u03B7",tex:null,ttype:c},{input:"gamma",tag:"mi",output:"\u03B3",tex:null,ttype:c},{input:"Gamma",tag:"mo",output:"\u0393",tex:null,ttype:c},{input:"iota",tag:"mi",output:"\u03B9",tex:null,ttype:c},{input:"kappa",tag:"mi",output:"\u03BA",tex:null,ttype:c},{input:"lambda",tag:"mi",output:"\u03BB",tex:null,ttype:c},{input:"Lambda",tag:"mo",output:"\u039B",tex:null,ttype:c},{input:"lamda",tag:"mi",output:"\u03BB",tex:null,ttype:c},{input:"Lamda",tag:"mo",output:"\u039B",tex:null,ttype:c},{input:"mu",tag:"mi",output:"\u03BC",tex:null,ttype:c},{input:"nu",tag:"mi",output:"\u03BD",tex:null,ttype:c},{input:"omega",tag:"mi",output:"\u03C9",tex:null,ttype:c},{input:"Omega",tag:"mo",output:"\u03A9",tex:null,ttype:c},{input:"phi",tag:"mi",output:f?"\u03D5":"\u03C6",tex:null,ttype:c},{input:"varphi",tag:"mi",output:f?"\u03C6":"\u03D5",tex:null,ttype:c},{input:"Phi",tag:"mo",output:"\u03A6",tex:null,ttype:c},{input:"pi",tag:"mi",output:"\u03C0",tex:null,ttype:c},{input:"Pi",tag:"mo",output:"\u03A0",tex:null,ttype:c},{input:"psi",tag:"mi",output:"\u03C8",tex:null,ttype:c},{input:"Psi",tag:"mi",output:"\u03A8",tex:null,ttype:c},{input:"rho",tag:"mi",output:"\u03C1",tex:null,ttype:c},{input:"sigma",tag:"mi",output:"\u03C3",tex:null,ttype:c},{input:"Sigma",tag:"mo",output:"\u03A3",tex:null,ttype:c},{input:"tau",tag:"mi",output:"\u03C4",tex:null,ttype:c},{input:"theta",tag:"mi",output:"\u03B8",tex:null,ttype:c},{input:"vartheta",tag:"mi",output:"\u03D1",tex:null,ttype:c},{input:"Theta",tag:"mo",output:"\u0398",tex:null,ttype:c},{input:"upsilon",tag:"mi",output:"\u03C5",tex:null,ttype:c},{input:"xi",tag:"mi",output:"\u03BE",tex:null,ttype:c},{input:"Xi",tag:"mo",output:"\u039E",tex:null,ttype:c},{input:"zeta",tag:"mi",output:"\u03B6",tex:null,ttype:c},{input:"*",tag:"mo",output:"\u22C5",tex:"cdot",ttype:c},{input:"**",tag:"mo",output:"\u2217",tex:"ast",ttype:c},{input:"***",tag:"mo",output:"\u22C6",tex:"star",ttype:c},{input:"//",tag:"mo",output:"/",tex:null,ttype:c},{input:"\\\\",tag:"mo",output:"\\",tex:"backslash",ttype:c},{input:"setminus",tag:"mo",output:"\\",tex:null,ttype:c},{input:"xx",tag:"mo",output:"\u00D7",tex:"times",ttype:c},{input:"|><",tag:"mo",output:"\u22C9",tex:"ltimes",ttype:c},{input:"><|",tag:"mo",output:"\u22CA",tex:"rtimes",ttype:c},{input:"|><|",tag:"mo",output:"\u22C8",tex:"bowtie",ttype:c},{input:"-:",tag:"mo",output:"\u00F7",tex:"div",ttype:c},{input:"divide",tag:"mo",output:"-:",tex:null,ttype:V},{input:"@",tag:"mo",output:"\u2218",tex:"circ",ttype:c},{input:"o+",tag:"mo",output:"\u2295",tex:"oplus",ttype:c},{input:"ox",tag:"mo",output:"\u2297",tex:"otimes",ttype:c},{input:"o.",tag:"mo",output:"\u2299",tex:"odot",ttype:c},{input:"sum",tag:"mo",output:"\u2211",tex:null,ttype:L},{input:"prod",tag:"mo",output:"\u220F",tex:null,ttype:L},{input:"^^",tag:"mo",output:"\u2227",tex:"wedge",ttype:c},{input:"^^^",tag:"mo",output:"\u22C0",tex:"bigwedge",ttype:L},{input:"vv",tag:"mo",output:"\u2228",tex:"vee",ttype:c},{input:"vvv",tag:"mo",output:"\u22C1",tex:"bigvee",ttype:L},{input:"nn",tag:"mo",output:"\u2229",tex:"cap",ttype:c},{input:"nnn",tag:"mo",output:"\u22C2",tex:"bigcap",ttype:L},{input:"uu",tag:"mo",output:"\u222A",tex:"cup",ttype:c},{input:"uuu",tag:"mo",output:"\u22C3",tex:"bigcup",ttype:L},{input:"!=",tag:"mo",output:"\u2260",tex:"ne",ttype:c},{input:":=",tag:"mo",output:":=",tex:null,ttype:c},{input:"lt",tag:"mo",output:"<",tex:null,ttype:c},{input:"<=",tag:"mo",output:"\u2264",tex:"le",ttype:c},{input:"lt=",tag:"mo",output:"\u2264",tex:"leq",ttype:c},{input:"gt",tag:"mo",output:">",tex:null,ttype:c},{input:">=",tag:"mo",output:"\u2265",tex:"ge",ttype:c},{input:"gt=",tag:"mo",output:"\u2265",tex:"geq",ttype:c},{input:"-<",tag:"mo",output:"\u227A",tex:"prec",ttype:c},{input:"-lt",tag:"mo",output:"\u227A",tex:null,ttype:c},{input:">-",tag:"mo",output:"\u227B",tex:"succ",ttype:c},{input:"-<=",tag:"mo",output:"\u2AAF",tex:"preceq",ttype:c},{input:">-=",tag:"mo",output:"\u2AB0",tex:"succeq",ttype:c},{input:"in",tag:"mo",output:"\u2208",tex:null,ttype:c},{input:"!in",tag:"mo",output:"\u2209",tex:"notin",ttype:c},{input:"sub",tag:"mo",output:"\u2282",tex:"subset",ttype:c},{input:"sup",tag:"mo",output:"\u2283",tex:"supset",ttype:c},{input:"sube",tag:"mo",output:"\u2286",tex:"subseteq",ttype:c},{input:"supe",tag:"mo",output:"\u2287",tex:"supseteq",ttype:c},{input:"-=",tag:"mo",output:"\u2261",tex:"equiv",ttype:c},{input:"~=",tag:"mo",output:"\u2245",tex:"cong",ttype:c},{input:"~~",tag:"mo",output:"\u2248",tex:"approx",ttype:c},{input:"prop",tag:"mo",output:"\u221D",tex:"propto",ttype:c},{input:"and",tag:"mtext",output:"and",tex:null,ttype:a},{input:"or",tag:"mtext",output:"or",tex:null,ttype:a},{input:"not",tag:"mo",output:"\u00AC",tex:"neg",ttype:c},{input:"=>",tag:"mo",output:"\u21D2",tex:"implies",ttype:c},{input:"if",tag:"mo",output:"if",tex:null,ttype:a},{input:"<=>",tag:"mo",output:"\u21D4",tex:"iff",ttype:c},{input:"AA",tag:"mo",output:"\u2200",tex:"forall",ttype:c},{input:"EE",tag:"mo",output:"\u2203",tex:"exists",ttype:c},{input:"_|_",tag:"mo",output:"\u22A5",tex:"bot",ttype:c},{input:"TT",tag:"mo",output:"\u22A4",tex:"top",ttype:c},{input:"|--",tag:"mo",output:"\u22A2",tex:"vdash",ttype:c},{input:"|==",tag:"mo",output:"\u22A8",tex:"models",ttype:c},{input:"(",tag:"mo",output:"(",tex:null,ttype:b},{input:")",tag:"mo",output:")",tex:null,ttype:h},{input:"[",tag:"mo",output:"[",tex:null,ttype:b},{input:"]",tag:"mo",output:"]",tex:null,ttype:h},{input:"{",tag:"mo",output:"{",tex:null,ttype:b},{input:"}",tag:"mo",output:"}",tex:null,ttype:h},{input:"|",tag:"mo",output:"|",tex:null,ttype:n},{input:"(:",tag:"mo",output:"\u2329",tex:"langle",ttype:b},{input:":)",tag:"mo",output:"\u232A",tex:"rangle",ttype:h},{input:"<<",tag:"mo",output:"\u2329",tex:null,ttype:b},{input:">>",tag:"mo",output:"\u232A",tex:null,ttype:h},{input:"{:",tag:"mo",output:"{:",tex:null,ttype:b,invisible:true},{input:":}",tag:"mo",output:":}",tex:null,ttype:h,invisible:true},{input:"int",tag:"mo",output:"\u222B",tex:null,ttype:c},{input:"dx",tag:"mi",output:"{:d x:}",tex:null,ttype:V},{input:"dy",tag:"mi",output:"{:d y:}",tex:null,ttype:V},{input:"dz",tag:"mi",output:"{:d z:}",tex:null,ttype:V},{input:"dt",tag:"mi",output:"{:d t:}",tex:null,ttype:V},{input:"oint",tag:"mo",output:"\u222E",tex:null,ttype:c},{input:"del",tag:"mo",output:"\u2202",tex:"partial",ttype:c},{input:"grad",tag:"mo",output:"\u2207",tex:"nabla",ttype:c},{input:"+-",tag:"mo",output:"\u00B1",tex:"pm",ttype:c},{input:"O/",tag:"mo",output:"\u2205",tex:"emptyset",ttype:c},{input:"oo",tag:"mo",output:"\u221E",tex:"infty",ttype:c},{input:"aleph",tag:"mo",output:"\u2135",tex:null,ttype:c},{input:"...",tag:"mo",output:"...",tex:"ldots",ttype:c},{input:":.",tag:"mo",output:"\u2234",tex:"therefore",ttype:c},{input:"/_",tag:"mo",output:"\u2220",tex:"angle",ttype:c},{input:"/_\\",tag:"mo",output:"\u25B3",tex:"triangle",ttype:c},{input:"'",tag:"mo",output:"\u2032",tex:"prime",ttype:c},{input:"tilde",tag:"mover",output:"~",tex:null,ttype:A,acc:true},{input:"\\ ",tag:"mo",output:"\u00A0",tex:null,ttype:c},{input:"frown",tag:"mo",output:"\u2322",tex:null,ttype:c},{input:"quad",tag:"mo",output:"\u00A0\u00A0",tex:null,ttype:c},{input:"qquad",tag:"mo",output:"\u00A0\u00A0\u00A0\u00A0",tex:null,ttype:c},{input:"cdots",tag:"mo",output:"\u22EF",tex:null,ttype:c},{input:"vdots",tag:"mo",output:"\u22EE",tex:null,ttype:c},{input:"ddots",tag:"mo",output:"\u22F1",tex:null,ttype:c},{input:"diamond",tag:"mo",output:"\u22C4",tex:null,ttype:c},{input:"square",tag:"mo",output:"\u25A1",tex:null,ttype:c},{input:"|__",tag:"mo",output:"\u230A",tex:"lfloor",ttype:c},{input:"__|",tag:"mo",output:"\u230B",tex:"rfloor",ttype:c},{input:"|~",tag:"mo",output:"\u2308",tex:"lceiling",ttype:c},{input:"~|",tag:"mo",output:"\u2309",tex:"rceiling",ttype:c},{input:"CC",tag:"mo",output:"\u2102",tex:null,ttype:c},{input:"NN",tag:"mo",output:"\u2115",tex:null,ttype:c},{input:"QQ",tag:"mo",output:"\u211A",tex:null,ttype:c},{input:"RR",tag:"mo",output:"\u211D",tex:null,ttype:c},{input:"ZZ",tag:"mo",output:"\u2124",tex:null,ttype:c},{input:"f",tag:"mi",output:"f",tex:null,ttype:A,func:true},{input:"g",tag:"mi",output:"g",tex:null,ttype:A,func:true},{input:"lim",tag:"mo",output:"lim",tex:null,ttype:L},{input:"Lim",tag:"mo",output:"Lim",tex:null,ttype:L},{input:"sin",tag:"mo",output:"sin",tex:null,ttype:A,func:true},{input:"cos",tag:"mo",output:"cos",tex:null,ttype:A,func:true},{input:"tan",tag:"mo",output:"tan",tex:null,ttype:A,func:true},{input:"sinh",tag:"mo",output:"sinh",tex:null,ttype:A,func:true},{input:"cosh",tag:"mo",output:"cosh",tex:null,ttype:A,func:true},{input:"tanh",tag:"mo",output:"tanh",tex:null,ttype:A,func:true},{input:"cot",tag:"mo",output:"cot",tex:null,ttype:A,func:true},{input:"sec",tag:"mo",output:"sec",tex:null,ttype:A,func:true},{input:"csc",tag:"mo",output:"csc",tex:null,ttype:A,func:true},{input:"arcsin",tag:"mo",output:"arcsin",tex:null,ttype:A,func:true},{input:"arccos",tag:"mo",output:"arccos",tex:null,ttype:A,func:true},{input:"arctan",tag:"mo",output:"arctan",tex:null,ttype:A,func:true},{input:"coth",tag:"mo",output:"coth",tex:null,ttype:A,func:true},{input:"sech",tag:"mo",output:"sech",tex:null,ttype:A,func:true},{input:"csch",tag:"mo",output:"csch",tex:null,ttype:A,func:true},{input:"exp",tag:"mo",output:"exp",tex:null,ttype:A,func:true},{input:"abs",tag:"mo",output:"abs",tex:null,ttype:A,rewriteleftright:["|","|"]},{input:"norm",tag:"mo",output:"norm",tex:null,ttype:A,rewriteleftright:["\u2225","\u2225"]},{input:"floor",tag:"mo",output:"floor",tex:null,ttype:A,rewriteleftright:["\u230A","\u230B"]},{input:"ceil",tag:"mo",output:"ceil",tex:null,ttype:A,rewriteleftright:["\u2308","\u2309"]},{input:"log",tag:"mo",output:"log",tex:null,ttype:A,func:true},{input:"ln",tag:"mo",output:"ln",tex:null,ttype:A,func:true},{input:"det",tag:"mo",output:"det",tex:null,ttype:A,func:true},{input:"dim",tag:"mo",output:"dim",tex:null,ttype:c},{input:"mod",tag:"mo",output:"mod",tex:null,ttype:c},{input:"gcd",tag:"mo",output:"gcd",tex:null,ttype:A,func:true},{input:"lcm",tag:"mo",output:"lcm",tex:null,ttype:A,func:true},{input:"lub",tag:"mo",output:"lub",tex:null,ttype:c},{input:"glb",tag:"mo",output:"glb",tex:null,ttype:c},{input:"min",tag:"mo",output:"min",tex:null,ttype:L},{input:"max",tag:"mo",output:"max",tex:null,ttype:L},{input:"uarr",tag:"mo",output:"\u2191",tex:"uparrow",ttype:c},{input:"darr",tag:"mo",output:"\u2193",tex:"downarrow",ttype:c},{input:"rarr",tag:"mo",output:"\u2192",tex:"rightarrow",ttype:c},{input:"->",tag:"mo",output:"\u2192",tex:"to",ttype:c},{input:">->",tag:"mo",output:"\u21A3",tex:"rightarrowtail",ttype:c},{input:"->>",tag:"mo",output:"\u21A0",tex:"twoheadrightarrow",ttype:c},{input:">->>",tag:"mo",output:"\u2916",tex:"twoheadrightarrowtail",ttype:c},{input:"|->",tag:"mo",output:"\u21A6",tex:"mapsto",ttype:c},{input:"larr",tag:"mo",output:"\u2190",tex:"leftarrow",ttype:c},{input:"harr",tag:"mo",output:"\u2194",tex:"leftrightarrow",ttype:c},{input:"rArr",tag:"mo",output:"\u21D2",tex:"Rightarrow",ttype:c},{input:"lArr",tag:"mo",output:"\u21D0",tex:"Leftarrow",ttype:c},{input:"hArr",tag:"mo",output:"\u21D4",tex:"Leftrightarrow",ttype:c},{input:"sqrt",tag:"msqrt",output:"sqrt",tex:null,ttype:A},{input:"root",tag:"mroot",output:"root",tex:null,ttype:U},{input:"frac",tag:"mfrac",output:"/",tex:null,ttype:U},{input:"/",tag:"mfrac",output:"/",tex:null,ttype:j},{input:"stackrel",tag:"mover",output:"stackrel",tex:null,ttype:U},{input:"overset",tag:"mover",output:"stackrel",tex:null,ttype:U},{input:"underset",tag:"munder",output:"stackrel",tex:null,ttype:U},{input:"_",tag:"msub",output:"_",tex:null,ttype:j},{input:"^",tag:"msup",output:"^",tex:null,ttype:j},{input:"hat",tag:"mover",output:"\u005E",tex:null,ttype:A,acc:true},{input:"bar",tag:"mover",output:"\u00AF",tex:"overline",ttype:A,acc:true},{input:"vec",tag:"mover",output:"\u2192",tex:null,ttype:A,acc:true},{input:"dot",tag:"mover",output:".",tex:null,ttype:A,acc:true},{input:"ddot",tag:"mover",output:"..",tex:null,ttype:A,acc:true},{input:"ul",tag:"munder",output:"\u0332",tex:"underline",ttype:A,acc:true},{input:"ubrace",tag:"munder",output:"\u23DF",tex:"underbrace",ttype:K,acc:true},{input:"obrace",tag:"mover",output:"\u23DE",tex:"overbrace",ttype:K,acc:true},{input:"text",tag:"mtext",output:"text",tex:null,ttype:Y},{input:"mbox",tag:"mtext",output:"mbox",tex:null,ttype:Y},{input:"color",tag:"mstyle",ttype:U},{input:"cancel",tag:"menclose",output:"cancel",tex:null,ttype:A},l,{input:"bb",tag:"mstyle",atname:"mathvariant",atval:"bold",output:"bb",tex:null,ttype:A},{input:"mathbf",tag:"mstyle",atname:"mathvariant",atval:"bold",output:"mathbf",tex:null,ttype:A},{input:"sf",tag:"mstyle",atname:"mathvariant",atval:"sans-serif",output:"sf",tex:null,ttype:A},{input:"mathsf",tag:"mstyle",atname:"mathvariant",atval:"sans-serif",output:"mathsf",tex:null,ttype:A},{input:"bbb",tag:"mstyle",atname:"mathvariant",atval:"double-struck",output:"bbb",tex:null,ttype:A,codes:w},{input:"mathbb",tag:"mstyle",atname:"mathvariant",atval:"double-struck",output:"mathbb",tex:null,ttype:A,codes:w},{input:"cc",tag:"mstyle",atname:"mathvariant",atval:"script",output:"cc",tex:null,ttype:A,codes:D},{input:"mathcal",tag:"mstyle",atname:"mathvariant",atval:"script",output:"mathcal",tex:null,ttype:A,codes:D},{input:"tt",tag:"mstyle",atname:"mathvariant",atval:"monospace",output:"tt",tex:null,ttype:A},{input:"mathtt",tag:"mstyle",atname:"mathvariant",atval:"monospace",output:"mathtt",tex:null,ttype:A},{input:"fr",tag:"mstyle",atname:"mathvariant",atval:"fraktur",output:"fr",tex:null,ttype:A,codes:H},{input:"mathfrak",tag:"mstyle",atname:"mathvariant",atval:"fraktur",output:"mathfrak",tex:null,ttype:A,codes:H}];function T(ad,i){if(ad.input>i.input){return 1}else{return -1}}var S=[];function o(){var ae=[],ad;for(ad=0;ad<z.length;ad++){if(z[ad].tex){ae[ae.length]={input:z[ad].tex,tag:z[ad].tag,output:z[ad].output,ttype:z[ad].ttype,acc:(z[ad].acc||false)}}}z=z.concat(ae);B()}function B(){var ad;z.sort(T);for(ad=0;ad<z.length;ad++){S[ad]=z[ad].input}}function I(i,ad){z=z.concat([{input:i,tag:"mo",output:ad,tex:null,ttype:V}]);B()}function q(af,ag){var ad;if(af.charAt(ag)=="\\"&&af.charAt(ag+1)!="\\"&&af.charAt(ag+1)!=" "){ad=af.slice(ag+1)}else{ad=af.slice(ag)}for(var ae=0;ae<ad.length&&ad.charCodeAt(ae)<=32;ae=ae+1){}return ad.slice(ae)}function N(ae,ah,ai){if(ai==0){var ag,ad;ai=-1;ag=ae.length;while(ai+1<ag){ad=(ai+ag)>>1;if(ae[ad]<ah){ai=ad}else{ag=ad}}return ag}else{for(var af=ai;af<ae.length&&ae[af]<ah;af++){}}return af}function k(aj){var ad=0;var ae=0;var ag;var am;var al;var ah="";var ai=true;for(var af=1;af<=aj.length&&ai;af++){am=aj.slice(0,af);ae=ad;ad=N(S,am,ae);if(ad<S.length&&aj.slice(0,S[ad].length)==S[ad]){ah=S[ad];ag=ad;af=ah.length}ai=ad<S.length&&aj.slice(0,S[ad].length)>=S[ad]}s=y;if(ah!=""){y=z[ag].ttype;return z[ag]}y=c;ad=1;am=aj.slice(0,1);var ak=true;while("0"<=am&&am<="9"&&ad<=aj.length){am=aj.slice(ad,ad+1);ad++}if(am==d){am=aj.slice(ad,ad+1);if("0"<=am&&am<="9"){ak=false;ad++;while("0"<=am&&am<="9"&&ad<=aj.length){am=aj.slice(ad,ad+1);ad++}}}if((ak&&ad>1)||ad>2){am=aj.slice(0,ad-1);al="mn"}else{ad=2;am=aj.slice(0,1);al=(("A">am||am>"Z")&&("a">am||am>"z")?"mo":"mi")}if(am=="-"&&s==j){y=j;return{input:am,tag:al,output:am,ttype:A,func:true}}return{input:am,tag:al,output:am,ttype:c}}function R(ad){var i;if(!ad.hasChildNodes()){return}if(ad.firstChild.hasChildNodes()&&(ad.nodeName=="mrow"||ad.nodeName=="M:MROW")){i=ad.firstChild.firstChild.nodeValue;if(i=="("||i=="["||i=="{"){ad.removeChild(ad.firstChild)}}if(ad.lastChild.hasChildNodes()&&(ad.nodeName=="mrow"||ad.nodeName=="M:MROW")){i=ad.lastChild.firstChild.nodeValue;if(i==")"||i=="]"||i=="}"){ad.removeChild(ad.lastChild)}}}var F,s,y;function G(aj){var af,ae,am,ah,al,ai=e.createDocumentFragment();aj=q(aj,0);af=k(aj);if(af==null||af.ttype==h&&F>0){return[null,aj]}if(af.ttype==V){aj=af.output+q(aj,af.input.length);af=k(aj)}switch(af.ttype){case L:case c:aj=q(aj,af.input.length);return[O(af.tag,e.createTextNode(af.output)),aj];case b:F++;aj=q(aj,af.input.length);am=r(aj,true);F--;if(typeof af.invisible=="boolean"&&af.invisible){ae=O("mrow",am[0])}else{ae=O("mo",e.createTextNode(af.output));ae=O("mrow",ae);ae.appendChild(am[0])}return[ae,am[1]];case Y:if(af!=l){aj=q(aj,af.input.length)}if(aj.charAt(0)=="{"){ah=aj.indexOf("}")}else{if(aj.charAt(0)=="("){ah=aj.indexOf(")")}else{if(aj.charAt(0)=="["){ah=aj.indexOf("]")}else{if(af==l){ah=aj.slice(1).indexOf('"')+1}else{ah=0}}}}if(ah==-1){ah=aj.length}al=aj.slice(1,ah);if(al.charAt(0)==" "){ae=O("mspace");ae.setAttribute("width","1ex");ai.appendChild(ae)}ai.appendChild(O(af.tag,e.createTextNode(al)));if(al.charAt(al.length-1)==" "){ae=O("mspace");ae.setAttribute("width","1ex");ai.appendChild(ae)}aj=q(aj,ah+1);return[O("mrow",ai),aj];case K:case A:aj=q(aj,af.input.length);am=G(aj);if(am[0]==null){return[O(af.tag,e.createTextNode(af.output)),aj]}if(typeof af.func=="boolean"&&af.func){al=aj.charAt(0);if(al=="^"||al=="_"||al=="/"||al=="|"||al==","||(af.input.length==1&&af.input.match(/\w/)&&al!="(")){return[O(af.tag,e.createTextNode(af.output)),aj]}else{ae=O("mrow",O(af.tag,e.createTextNode(af.output)));ae.appendChild(am[0]);return[ae,am[1]]}}R(am[0]);if(af.input=="sqrt"){return[O(af.tag,am[0]),am[1]]}else{if(typeof af.rewriteleftright!="undefined"){ae=O("mrow",O("mo",e.createTextNode(af.rewriteleftright[0])));ae.appendChild(am[0]);ae.appendChild(O("mo",e.createTextNode(af.rewriteleftright[1])));return[ae,am[1]]}else{if(af.input=="cancel"){ae=O(af.tag,am[0]);ae.setAttribute("notation","updiagonalstrike");return[ae,am[1]]}else{if(typeof af.acc=="boolean"&&af.acc){ae=O(af.tag,am[0]);ae.appendChild(O("mo",e.createTextNode(af.output)));return[ae,am[1]]}else{if(!m&&typeof af.codes!="undefined"){for(ah=0;ah<am[0].childNodes.length;ah++){if(am[0].childNodes[ah].nodeName=="mi"||am[0].nodeName=="mi"){al=(am[0].nodeName=="mi"?am[0].firstChild.nodeValue:am[0].childNodes[ah].firstChild.nodeValue);var ak=[];for(var ag=0;ag<al.length;ag++){if(al.charCodeAt(ag)>64&&al.charCodeAt(ag)<91){ak=ak+af.codes[al.charCodeAt(ag)-65]}else{if(al.charCodeAt(ag)>96&&al.charCodeAt(ag)<123){ak=ak+af.codes[al.charCodeAt(ag)-71]}else{ak=ak+al.charAt(ag)}}}if(am[0].nodeName=="mi"){am[0]=O("mo").appendChild(e.createTextNode(ak))}else{am[0].replaceChild(O("mo").appendChild(e.createTextNode(ak)),am[0].childNodes[ah])}}}}ae=O(af.tag,am[0]);ae.setAttribute(af.atname,af.atval);return[ae,am[1]]}}}}case U:aj=q(aj,af.input.length);am=G(aj);if(am[0]==null){return[O("mo",e.createTextNode(af.input)),aj]}R(am[0]);var ad=G(am[1]);if(ad[0]==null){return[O("mo",e.createTextNode(af.input)),aj]}R(ad[0]);if(af.input=="color"){if(aj.charAt(0)=="{"){ah=aj.indexOf("}")}else{if(aj.charAt(0)=="("){ah=aj.indexOf(")")}else{if(aj.charAt(0)=="["){ah=aj.indexOf("]")}}}al=aj.slice(1,ah);ae=O(af.tag,ad[0]);ae.setAttribute("mathcolor",al);return[ae,ad[1]]}if(af.input=="root"||af.output=="stackrel"){ai.appendChild(ad[0])}ai.appendChild(am[0]);if(af.input=="frac"){ai.appendChild(ad[0])}return[O(af.tag,ai),ad[1]];case j:aj=q(aj,af.input.length);return[O("mo",e.createTextNode(af.output)),aj];case a:aj=q(aj,af.input.length);ae=O("mspace");ae.setAttribute("width","1ex");ai.appendChild(ae);ai.appendChild(O(af.tag,e.createTextNode(af.output)));ae=O("mspace");ae.setAttribute("width","1ex");ai.appendChild(ae);return[O("mrow",ai),aj];case n:F++;aj=q(aj,af.input.length);am=r(aj,false);F--;al="";if(am[0].lastChild!=null){al=am[0].lastChild.firstChild.nodeValue}if(al=="|"){ae=O("mo",e.createTextNode(af.output));ae=O("mrow",ae);ae.appendChild(am[0]);return[ae,am[1]]}else{ae=O("mo",e.createTextNode("\u2223"));ae=O("mrow",ae);return[ae,aj]}default:aj=q(aj,af.input.length);return[O(af.tag,e.createTextNode(af.output)),aj]}}function t(ai){var ag,aj,ah,af,i,ae;ai=q(ai,0);aj=k(ai);i=G(ai);af=i[0];ai=i[1];ag=k(ai);if(ag.ttype==j&&ag.input!="/"){ai=q(ai,ag.input.length);i=G(ai);if(i[0]==null){i[0]=O("mo",e.createTextNode("\u25A1"))}else{R(i[0])}ai=i[1];ae=(aj.ttype==L||aj.ttype==K);if(ag.input=="_"){ah=k(ai);if(ah.input=="^"){ai=q(ai,ah.input.length);var ad=G(ai);R(ad[0]);ai=ad[1];af=O((ae?"munderover":"msubsup"),af);af.appendChild(i[0]);af.appendChild(ad[0]);af=O("mrow",af)}else{af=O((ae?"munder":"msub"),af);af.appendChild(i[0])}}else{if(ag.input=="^"&&ae){af=O("mover",af);af.appendChild(i[0])}else{af=O(ag.tag,af);af.appendChild(i[0])}}if(typeof aj.func!="undefined"&&aj.func){ah=k(ai);if(ah.ttype!=j&&ah.ttype!=h){i=t(ai);af=O("mrow",af);af.appendChild(i[0]);ai=i[1]}}}return[af,ai]}function r(al,ak){var ap,am,ah,at,ai=e.createDocumentFragment();do{al=q(al,0);ah=t(al);am=ah[0];al=ah[1];ap=k(al);if(ap.ttype==j&&ap.input=="/"){al=q(al,ap.input.length);ah=t(al);if(ah[0]==null){ah[0]=O("mo",e.createTextNode("\u25A1"))}else{R(ah[0])}al=ah[1];R(am);am=O(ap.tag,am);am.appendChild(ah[0]);ai.appendChild(am);ap=k(al)}else{if(am!=undefined){ai.appendChild(am)}}}while((ap.ttype!=h&&(ap.ttype!=n||ak)||F==0)&&ap!=null&&ap.output!="");if(ap.ttype==h||ap.ttype==n){var au=ai.childNodes.length;if(au>0&&ai.childNodes[au-1].nodeName=="mrow"&&ai.childNodes[au-1].lastChild&&ai.childNodes[au-1].lastChild.firstChild){var aw=ai.childNodes[au-1].lastChild.firstChild.nodeValue;if(aw==")"||aw=="]"){var ae=ai.childNodes[au-1].firstChild.firstChild.nodeValue;if(ae=="("&&aw==")"&&ap.output!="}"||ae=="["&&aw=="]"){var af=[];var aq=true;var an=ai.childNodes.length;for(at=0;aq&&at<an;at=at+2){af[at]=[];am=ai.childNodes[at];if(aq){aq=am.nodeName=="mrow"&&(at==an-1||am.nextSibling.nodeName=="mo"&&am.nextSibling.firstChild.nodeValue==",")&&am.firstChild.firstChild.nodeValue==ae&&am.lastChild.firstChild.nodeValue==aw}if(aq){for(var ar=0;ar<am.childNodes.length;ar++){if(am.childNodes[ar].firstChild.nodeValue==","){af[at][af[at].length]=ar}}}if(aq&&at>1){aq=af[at].length==af[at-2].length}}aq=aq&&(af.length>1||af[0].length>0);if(aq){var ag,ad,aj,ao,av=e.createDocumentFragment();for(at=0;at<an;at=at+2){ag=e.createDocumentFragment();ad=e.createDocumentFragment();am=ai.firstChild;aj=am.childNodes.length;ao=0;am.removeChild(am.firstChild);for(ar=1;ar<aj-1;ar++){if(typeof af[at][ao]!="undefined"&&ar==af[at][ao]){am.removeChild(am.firstChild);ag.appendChild(O("mtd",ad));ao++}else{ad.appendChild(am.firstChild)}}ag.appendChild(O("mtd",ad));if(ai.childNodes.length>2){ai.removeChild(ai.firstChild);ai.removeChild(ai.firstChild)}av.appendChild(O("mtr",ag))}am=O("mtable",av);if(typeof ap.invisible=="boolean"&&ap.invisible){am.setAttribute("columnalign","left")}ai.replaceChild(am,ai.firstChild)}}}}al=q(al,ap.input.length);if(typeof ap.invisible!="boolean"||!ap.invisible){am=O("mo",e.createTextNode(ap.output));ai.appendChild(am)}}return[ai,al]}function M(ae,ad){var af,i;F=0;ae=ae.replace(/&nbsp;/g,"");ae=ae.replace(/&gt;/g,">");ae=ae.replace(/&lt;/g,"<");ae=ae.replace(/(Sin|Cos|Tan|Arcsin|Arccos|Arctan|Sinh|Cosh|Tanh|Cot|Sec|Csc|Log|Ln|Abs)/g,function(ag){return ag.toLowerCase()});af=r(ae.replace(/^\s+/g,""),false)[0];i=O("mstyle",af);if(C!=""){i.setAttribute("mathcolor",C)}if(aa!=""){i.setAttribute("fontfamily",aa)}if(p){i.setAttribute("displaystyle","true")}i=O("math",i);if(v){i.setAttribute("title",ae.replace(/\s+/g," "))}return i}v=false;aa="";C="";(function(){for(var ae=0,ad=z.length;ae<ad;ae++){if(z[ae].codes){delete z[ae].codes}if(z[ae].func){z[ae].tag="mi"}}})();ac.Augment({AM:{Init:function(){p=ac.config.displaystyle;d=(ac.config.decimal||ac.config.decimalsign);if(!ac.config.fixphi){for(var ae=0,ad=z.length;ae<ad;ae++){if(z[ae].input==="phi"){z[ae].output="\u03C6"}if(z[ae].input==="varphi"){z[ae].output="\u03D5";ae=ad}}}x();o()},Augment:function(i){for(var ad in i){if(i.hasOwnProperty(ad)){switch(ad){case"displaystyle":p=i[ad];break;case"decimal":decimal=i[ad];break;case"parseMath":M=i[ad];break;case"parseExpr":r=i[ad];break;case"parseIexpr":t=i[ad];break;case"parseSexpr":G=i[ad];break;case"removeBrackets":R=i[ad];break;case"getSymbol":k=i[ad];break;case"position":N=i[ad];break;case"removeCharsAndBlanks":q=i[ad];break;case"createMmlNode":O=i[ad];break;case"createElementMathML":P=i[ad];break;case"createElementXHTML":E=i[ad];break;case"initSymbols":o=i[ad];break;case"refreshSymbols":B=i[ad];break;case"compareNames":T=i[ad];break}this[ad]=i[ad]}}},parseMath:M,parseExpr:r,parseIexpr:t,parseSexr:G,removeBrackets:R,getSymbol:k,position:N,removeCharsAndBlanks:q,createMmlNode:O,createElementMathML:P,createElementXHTML:E,initSymbols:o,refreshSymbols:B,compareNames:T,createDocumentFragment:X,document:e,define:I,newcommand:u,symbols:z,names:S,TOKEN:{CONST:c,UNARY:A,BINARY:U,INFIX:j,LEFTBRACKET:b,RIGHTBRACKET:h,SPACE:a,UNDEROVER:L,DEFINITION:V,LEFTRIGHT:n,TEXT:Y,UNARYUNDEROVER:K}}});var ab=[Q,J];ab=null})(MathJax.InputJax.AsciiMath);(function(b){var a;b.Augment({sourceMenuTitle:["AsciiMathInput","AsciiMath Input"],annotationEncoding:"text/x-asciimath",prefilterHooks:MathJax.Callback.Hooks(true),postfilterHooks:MathJax.Callback.Hooks(true),Translate:function(c){var d,f=MathJax.HTML.getScript(c);var g={math:f,script:c};var h=this.prefilterHooks.Execute(g);if(h){return h}f=g.math;try{d=this.AM.parseMath(f)}catch(e){if(!e.asciimathError){throw e}d=this.formatError(e,f)}g.math=a(d);this.postfilterHooks.Execute(g);return this.postfilterHooks.Execute(g)||g.math},formatError:function(f,e,c){var d=f.message.replace(/\n.*/,"");MathJax.Hub.signal.Post(["AsciiMath Jax - parse error",d,e,c]);return a.Error(d)},Error:function(c){throw MathJax.Hub.Insert(Error(c),{asciimathError:true})},Startup:function(){a=MathJax.ElementJax.mml;this.AM.Init()}});b.loadComplete("jax.js")})(MathJax.InputJax.AsciiMath);
(function(i,c,f,g){var h;var l,b,d;var e=1,p=0.1,j=0.025,a=0.025;var o={".mjx-chtml":{display:"inline-block","line-height":0,"text-indent":0,"text-align":"left","text-transform":"none","font-style":"normal","font-weight":"normal","font-size":"100%","font-size-adjust":"none","letter-spacing":"normal","word-wrap":"normal","word-spacing":"normal","white-space":"nowrap","float":"none",direction:"ltr","max-width":"none","max-height":"none","min-width":0,"min-height":0,border:0,margin:0,padding:"1px 0"},".MJXc-display":{display:"block","text-align":"center",margin:"1em 0",padding:0},".mjx-chtml[tabindex]:focus, body :focus .mjx-chtml[tabindex]":{display:"inline-table"},".mjx-math":{display:"inline-block","border-collapse":"separate","border-spacing":0,},".mjx-math *":{display:"inline-block","text-align":"left"},".mjx-numerator":{display:"block","text-align":"center"},".mjx-denominator":{display:"block","text-align":"center"},".MJXc-stacked":{height:0,position:"relative"},".MJXc-stacked > *":{position:"absolute"},".MJXc-bevelled > *":{display:"inline-block"},".mjx-stack":{display:"inline-block"},".mjx-op":{display:"block"},".mjx-under":{display:"table-cell"},".mjx-over":{display:"block"},".mjx-over > *":{"padding-left":"0px!important","padding-right":"0px!important"},".mjx-under > *":{"padding-left":"0px!important","padding-right":"0px!important"},".mjx-stack > .mjx-sup":{display:"block"},".mjx-stack > .mjx-sub":{display:"block"},".mjx-prestack > .mjx-presup":{display:"block"},".mjx-prestack > .mjx-presub":{display:"block"},".mjx-delim-h > .mjx-char":{display:"inline-block"},".mjx-surd":{"vertical-align":"top"},".mjx-mphantom *":{visibility:"hidden"},".mjx-merror":{"background-color":"#FFFF88",color:"#CC0000",border:"1px solid #CC0000",padding:"2px 3px","font-style":"normal","font-size":"90%"},".mjx-annotation-xml":{"line-height":"normal"},".mjx-menclose > svg":{fill:"none",stroke:"currentColor"},".mjx-mtr":{display:"table-row"},".mjx-mlabeledtr":{display:"table-row"},".mjx-mtd":{display:"table-cell","text-align":"center"},".mjx-label":{display:"block"},".mjx-box":{display:"inline-block"},".mjx-block":{display:"block"},".mjx-span":{display:"span"},".mjx-char":{display:"block","white-space":"pre"},".mjx-itable":{display:"inline-table"},".mjx-row":{display:"table-row"},".mjx-cell":{display:"table-cell"},".mjx-table":{display:"table",width:"100%"},".mjx-line":{display:"block",height:0},".mjx-strut":{width:0,"padding-top":e+"em"},".mjx-vsize":{width:0},".MJXc-space1":{"margin-left":".167em"},".MJXc-space2":{"margin-left":".222em"},".MJXc-space3":{"margin-left":".278em"},".mjx-chartest":{display:"block",visibility:"hidden",position:"absolute",top:0,"line-height":"normal","font-size":"500%"},".mjx-chartest .mjx-char":{display:"inline"},".mjx-chartest .mjx-box":{"padding-top":"1000px"},".MJXc-processing":{visibility:"hidden",position:"fixed",width:0,height:0,overflow:"hidden"},".MJXc-processed":{display:"none"},".mjx-test":{display:"block","font-style":"normal","font-weight":"normal","font-size":"100%","font-size-adjust":"none","text-indent":0,"text-transform":"none","letter-spacing":"normal","word-spacing":"normal",overflow:"hidden",height:"1px"},".mjx-ex-box-test":{position:"absolute",width:"1px",height:"60ex"},"#MathJax_CHTML_Tooltip":{"background-color":"InfoBackground",color:"InfoText",border:"1px solid black","box-shadow":"2px 2px 5px #AAAAAA","-webkit-box-shadow":"2px 2px 5px #AAAAAA","-moz-box-shadow":"2px 2px 5px #AAAAAA","-khtml-box-shadow":"2px 2px 5px #AAAAAA",padding:"3px 4px","z-index":401,position:"absolute",left:0,top:0,width:"auto",height:"auto",display:"none"}};var m=1000000;var k={},n=MathJax.Hub.config;g.Augment({settings:c.config.menuSettings,config:{styles:o},Config:function(){if(!this.require){this.require=[]}this.SUPER(arguments).Config.call(this);var q=this.settings;if(q.scale){this.config.scale=q.scale}this.require.push(this.fontDir+"/TeX/fontdata.js");this.require.push(MathJax.OutputJax.extensionDir+"/MathEvents.js");k=this.config.linebreaks},Startup:function(){l=MathJax.Extension.MathEvents.Event;b=MathJax.Extension.MathEvents.Touch;d=MathJax.Extension.MathEvents.Hover;this.ContextMenu=l.ContextMenu;this.Mousedown=l.AltContextMenu;this.Mouseover=d.Mouseover;this.Mouseout=d.Mouseout;this.Mousemove=d.Mousemove;var q=g.addElement(document.body,"mjx-block",{style:{display:"block",width:"5in"}});this.pxPerInch=q.offsetWidth/5;q.parentNode.removeChild(q);this.TestSpan=g.Element("mjx-test",{style:{left:"1em"}},[["mjx-ex-box-test"]]);return i.Styles(this.config.styles,["InitializeCHTML",this])},InitializeCHTML:function(){this.getDefaultExEm();if(this.defaultEm){return}var q=MathJax.Callback();i.timer.start(i,function(r){if(r.time(q)){c.signal.Post(["CommonHTML Jax - no default em size"]);return}g.getDefaultExEm();if(g.defaultEm){q()}else{setTimeout(r,r.delay)}},this.defaultEmDelay,this.defaultEmTimeout);return q},defaultEmDelay:100,defaultEmTimeout:1000,getDefaultExEm:function(){document.body.appendChild(this.TestSpan);this.defaultEm=this.getFontSize(this.TestSpan);this.defaultEx=this.TestSpan.firstChild.offsetHeight/60;this.defaultWidth=this.TestSpan.offsetWidth;document.body.removeChild(this.TestSpan)},getFontSize:(window.getComputedStyle?function(r){var q=window.getComputedStyle(r);return parseFloat(q.fontSize)}:function(q){return q.style.pixelLeft}),getMaxWidth:(window.getComputedStyle?function(r){var q=window.getComputedStyle(r);if(q.maxWidth!=="none"){return parseFloat(q.maxWidth)}return 0}:function(r){var q=r.currentStyle.maxWidth;if(q!=="none"){if(q.match(/\d*px/)){return parseFloat(q)}var s=r.style.left;r.style.left=q;q=r.style.pixelLeft;r.style.left=s;return q}return 0}),loadFont:function(q){c.RestartAfter(i.Require(this.fontDir+"/"+q))},fontLoaded:function(q){if(!q.match(/-|fontdata/)){q+="-Regular"}if(!q.match(/\.js$/)){q+=".js"}MathJax.Callback.Queue(["Post",c.Startup.signal,["CommonHTML - font data loaded",q]],["loadComplete",i,this.fontDir+"/"+q])},Element:function(q,s,r){if(q.substr(0,4)==="mjx-"){if(!s){s={}}if(s.isMathJax==null){s.isMathJax=true}if(s.className){s.className=q+" "+s.className}else{s.className=q}q="span"}return this.HTMLElement(q,s,r)},addElement:function(s,q,t,r){return s.appendChild(this.Element(q,t,r))},HTMLElement:f.Element,ucMatch:f.ucMatch,setScript:f.setScript,getNodesByClass:(document.getElementsByClassName?function(r,q){return r.getElementsByClassName(q)}:function(w,v){var s=[];var r=w.getElementsByTagName("span");var t=RegExp("\\b"+v+"\\b");for(var u=0,q=r.length;u<q;u++){if(t.test(r[u].className)){s.push=r[u]}}return s}),getNode:function(v,t){var r=this.getNodesByClass(v,t);if(r.length===1){return r[0]}var u=r[0],w=this.getNodeDepth(v,u);for(var s=1,q=r.length;s<q;s++){var x=this.getNodeDepth(v,r[s]);if(x<w){u=r[s];w=x}}return u},getNodeDepth:function(q,r){var s=0;while(r&&r!==q){r=r.parentNode;s++}return s},preTranslate:function(r){var z=r.jax[this.id],A,x=z.length,E,y,w,s,D,u;var q=100000,C=false,B=0,F=k.automatic,t=k.width;if(F){C=!!t.match(/^\s*(\d+(\.\d*)?%\s*)?container\s*$/);if(C){t=t.replace(/\s*container\s*/,"")}else{q=this.defaultWidth}if(t===""){t="100%"}}for(A=0;A<x;A++){E=z[A];if(!E.parentNode){continue}y=E.previousSibling;if(y&&y.className&&String(y.className).substr(0,9)==="mjx-chtml"){y.parentNode.removeChild(y)}s=E.MathJax.elementJax;if(!s){continue}s.CHTML={display:(s.root.Get("display")==="block")};w=g.Element("mjx-chtml",{id:s.inputID+"-Frame",className:"MathJax_CHTML",isMathJax:true,jaxID:this.id,oncontextmenu:l.Menu,onmousedown:l.Mousedown,onmouseover:l.Mouseover,onmouseout:l.Mouseout,onmousemove:l.Mousemove,onclick:l.Click,ondblclick:l.DblClick,onkeydown:l.Keydown,tabIndex:c.getTabOrder(s)});if(s.CHTML.display){var v=g.Element("mjx-chtml",{className:"MJXc-display",isMathJax:false});v.appendChild(w);w=v}if(c.Browser.noContextMenu){w.ontouchstart=b.start;w.ontouchend=b.end}w.className+=" MJXc-processing";E.parentNode.insertBefore(w,E);E.parentNode.insertBefore(this.TestSpan.cloneNode(true),E)}for(A=0;A<x;A++){E=z[A];if(!E.parentNode){continue}test=E.previousSibling;s=E.MathJax.elementJax;if(!s){continue}u=g.getFontSize(test);D=test.firstChild.offsetHeight/60;if(D===0||D==="NaN"){D=this.defaultEx}w=test;while(w){B=w.offsetWidth;if(B){break}B=g.getMaxWidth(w);if(B){break}w=w.parentNode}if(C){q=B}scale=(this.config.matchFontHeight?D/this.TEX.x_height/u:1);scale=Math.floor(Math.max(this.config.minScaleAdjust/100,scale)*this.config.scale);s.CHTML.scale=scale/100;s.CHTML.fontSize=scale+"%";s.CHTML.outerEm=u;s.CHTML.em=this.em=u*scale/100;s.CHTML.ex=D;s.CHTML.cwidth=B/this.em;s.CHTML.lineWidth=(F?this.length2em(t,q/this.em,1):q)}for(A=0;A<x;A++){E=z[A];if(!E.parentNode){continue}test=z[A].previousSibling;s=z[A].MathJax.elementJax;if(!s){continue}test.parentNode.removeChild(test)}r.CHTMLeqn=r.CHTMLlast=0;r.CHTMLi=-1;r.CHTMLchunk=this.config.EqnChunk;r.CHTMLdelay=false},Translate:function(r,v){if(!r.parentNode){return}if(v.CHTMLdelay){v.CHTMLdelay=false;c.RestartAfter(MathJax.Callback.Delay(this.config.EqnChunkDelay))}var q=r.MathJax.elementJax,u=q.root,t=document.getElementById(q.inputID+"-Frame");this.getMetrics(q);if(this.scale!==1){t.style.fontSize=q.CHTML.fontSize}this.initCHTML(u,t);this.savePreview(r);this.CHTMLnode=t;try{u.setTeXclass();u.toCommonHTML(t)}catch(s){while(t.firstChild){t.removeChild(t.firstChild)}delete this.CHTMLnode;this.restorePreview(r);throw s}delete this.CHTMLnode;this.restorePreview(r);if(q.CHTML.display){t=t.parentNode}t.className=t.className.replace(/ [^ ]+$/,"");t.className+=" MJXc-processed";if(r.MathJax.preview){q.CHTML.preview=r.MathJax.preview;delete r.MathJax.preview}v.CHTMLeqn+=(v.i-v.CHTMLi);v.CHTMLi=v.i;if(v.CHTMLeqn>=v.CHTMLlast+v.CHTMLchunk){this.postTranslate(v);v.CHTMLchunk=Math.floor(v.CHTMLchunk*this.config.EqnChunkFactor);v.CHTMLdelay=true}},initCHTML:function(r,q){},savePreview:function(q){var r=q.MathJax.preview;if(r&&r.parentNode){q.MathJax.tmpPreview=document.createElement("span");r.parentNode.replaceChild(q.MathJax.tmpPreview,r)}},restorePreview:function(q){var r=q.MathJax.tmpPreview;if(r){r.parentNode.replaceChild(q.MathJax.preview,r);delete q.MathJax.tmpPreview}},getMetrics:function(q){var r=q.CHTML;this.jax=q;this.em=r.em;this.outerEm=r.outerEm;this.scale=r.scale;this.cwidth=r.cwidth;this.linebreakWidth=r.lineWidth},postTranslate:function(v){var r=v.jax[this.id];for(var t=v.CHTMLlast,q=v.CHTMLeqn;t<q;t++){var s=r[t];if(s&&s.MathJax.elementJax){s.previousSibling.className=s.previousSibling.className.replace(/ [^ ]+$/,"");var u=s.MathJax.elementJax.CHTML;if(u.preview){u.preview.innerHTML="";s.MathJax.preview=u.preview;delete u.preview}}}v.CHTMLlast=v.CHTMLeqn},getJaxFromMath:function(q){if(q.parentNode.className.match(/MJXc-display/)){q=q.parentNode}do{q=q.nextSibling}while(q&&q.nodeName.toLowerCase()!=="script");return c.getJaxFor(q)},getHoverSpan:function(q,r){return q.root.CHTMLnodeElement()},getHoverBBox:function(q,t,u){var v=q.root.CHTML,s=q.CHTML.outerEm;var r={w:v.w*s,h:v.h*s,d:v.d*s};if(v.width){r.width=v.width}return r},Zoom:function(s,z,y,q,w){this.getMetrics(s);var t=g.addElement(z,"mjx-chtml",{style:{"font-size":Math.floor(g.scale*100)+"%"},isMathJax:false});g.CHTMLnode=t;this.idPostfix="-zoom";s.root.toCommonHTML(t);this.idPostfix="";var r=t.style,A=s.root.CHTML;if(A.t>A.h){r.marginTop=g.Em(A.t-A.h)}if(A.b>A.d){r.marginBottom=g.Em(A.b-A.d)}if(A.l<0){r.paddingLeft=g.Em(-A.l)}if(A.r>A.w){r.marginRight=g.Em(A.r-A.w)}r.position="absolute";var x=t.offsetWidth,v=t.offsetHeight,B=y.firstChild.offsetHeight,u=y.firstChild.offsetWidth;t.style.position="";return{Y:-l.getBBox(z).h,mW:u,mH:B,zW:x,zH:v}},Remove:function(q){var r=document.getElementById(q.inputID+"-Frame");if(r&&q.CHTML.display){r=r.parentNode}if(r){r.parentNode.removeChild(r)}delete q.CHTML},ID:0,idPostfix:"",GetID:function(){this.ID++;return this.ID},MATHSPACE:{veryverythinmathspace:1/18,verythinmathspace:2/18,thinmathspace:3/18,mediummathspace:4/18,thickmathspace:5/18,verythickmathspace:6/18,veryverythickmathspace:7/18,negativeveryverythinmathspace:-1/18,negativeverythinmathspace:-2/18,negativethinmathspace:-3/18,negativemediummathspace:-4/18,negativethickmathspace:-5/18,negativeverythickmathspace:-6/18,negativeveryverythickmathspace:-7/18,thin:0.04,medium:0.06,thick:0.1,infinity:m},SPACECLASS:{thinmathspace:"MJXc-space1",mediummathspace:"MJXc-space2",thickmathspace:"MJXc-space3"},pxPerInch:96,em:16,maxStretchyParts:1000,FONTDEF:{},TEXDEF:{x_height:0.442,quad:1,num1:0.676508,num2:0.393732,num3:0.44373,denom1:0.685951,denom2:0.344841,sup1:0.412892,sup2:0.362892,sup3:0.288888,sub1:0.15,sub2:0.247217,sup_drop:0.386108,sub_drop:0.05,delim1:2.39,delim2:1,axis_height:0.25,rule_thickness:0.06,big_op_spacing1:0.111111,big_op_spacing2:0.166666,big_op_spacing3:0.2,big_op_spacing4:0.45,big_op_spacing5:0.1,surd_height:0.075,scriptspace:0.05,nulldelimiterspace:0.12,delimiterfactor:901,delimitershortfall:0.3,min_rule_thickness:1.25},unicodeChar:function(q){if(q<65535){return String.fromCharCode(q)}q-=65536;return String.fromCharCode((q>>10)+55296)+String.fromCharCode((q&1023)+56320)},getUnicode:function(q){var r=q.text.charCodeAt(q.i);q.i++;if(r>=55296&&r<56319){r=(((r-55296)<<10)+(q.text.charCodeAt(q.i)-56320))+65536;q.i++}return r},getCharList:function(u,t){var s,y,x=[],q=u.cache,B=t;if(q[t]){return q[t]}var r=this.FONTDATA.RANGES,A=this.FONTDATA.VARIANT;if(t>=r[0].low&&t<=r[r.length-1].high){for(s=0,y=r.length;s<y;s++){if(r[s].name==="alpha"&&u.noLowerCase){continue}var w=u["offset"+r[s].offset];if(w&&t>=r[s].low&&t<=r[s].high){if(r[s].remap&&r[s].remap[t]){t=w+r[s].remap[t]}else{t=t-r[s].low+w;if(r[s].add){t+=r[s].add}}if(u["variant"+r[s].offset]){u=A[u["variant"+r[s].offset]]}break}}}if(u.remap&&u.remap[t]){t=u.remap[t];if(u.remap.variant){u=A[u.remap.variant]}}else{if(this.FONTDATA.REMAP[t]&&!u.noRemap){t=this.FONTDATA.REMAP[t]}}if(t instanceof Array){u=A[t[1]];t=t[0]}if(typeof(t)==="string"){var v={text:t,i:0,length:t.length};while(v.i<v.length){t=this.getUnicode(v);var z=this.getCharList(u,t);if(z){x.push.apply(x,z)}}}else{if(u.cache[t]){x=u.cache[t]}else{u.cache[t]=x=[this.lookupChar(u,t)]}}q[B]=x;return x},lookupChar:function(t,w){var v=t;while(t){for(var s=0,q=t.fonts.length;s<q;s++){var r=this.FONTDATA.FONTS[t.fonts[s]];if(typeof(r)==="string"){this.loadFont(r)}var u=r[w];if(u){if(u.length===5){u[5]={}}if(u.c==null){u[0]/=1000;u[1]/=1000;u[2]/=1000;u[3]/=1000;u[4]/=1000;u.c=this.unicodeChar(w)}if(u[5].space){return{type:"space",w:u[2],font:r}}return{type:"char",font:r,n:w}}else{if(r.Extra){this.findBlock(r,w)}}}t=this.FONTDATA.VARIANT[t.chain]}return this.unknownChar(v,w)},findBlock:function(s,w){var r=s.Extra,t=s.file,v;for(var u=0,q=r.length;u<q;u++){if(typeof(r[u])==="number"){if(w===r[u]){v=t;break}}else{if(w<r[u][0]){return}if(w<=r[u][1]){v=t;break}}}if(v){delete s.Extra;this.loadFont(t)}},unknownChar:function(q,t){c.signal.Post(["CommonHTML Jax - unknown char",t,q]);var s="";if(q.bold){s+="B"}if(q.italic){s+="I"}var r=this.FONTDATA.UNKNOWN[s||"R"];if(!r[t]){this.getUnknownChar(r,t)}return{type:"unknown",n:t,font:r}},getUnknownChar:function(r,t){var s=this.unicodeChar(t);var q=this.getHDW(s,r.className);r[t]=[0.8,0.2,q.w,0,q.w,{a:Math.max(0,(q.h-q.d)/2),h:q.h,d:q.d}];r[t].c=s},styledText:function(r,u){c.signal.Post(["CommonHTML Jax - styled text",u,r]);var s=r.style;var v="_"+(s["font-family"]||r.className||"");if(s["font-weight"]){v+="_"+s["font-weight"]}if(s["font-style"]){v+="_"+s["font-style"]}if(!this.STYLEDTEXT){this.STYLEDTEXT={}}if(!this.STYLEDTEXT[v]){this.STYLEDTEXT[v]={className:r.className||""}}var t=this.STYLEDTEXT[v];if(!t["_"+u]){var q=this.getHDW(u,r.className||"",s);t["_"+u]=[0.8,0.2,q.w,0,q.w,{a:Math.max(0,(q.h-q.d)/2),h:q.h,d:q.d}];t["_"+u].c=u}return{type:"unknown",n:"_"+u,font:t,style:s,rscale:r.rscale}},getHDW:function(z,s,D){var r=g.addElement(g.CHTMLnode,"mjx-chartest",{className:s},[["mjx-char",{style:D},[z]]]);var q=g.addElement(g.CHTMLnode,"mjx-chartest",{className:s},[["mjx-char",{style:D},[z,["mjx-box"]]]]);r.firstChild.style.fontSize=q.firstChild.style.fontSize="";var t=5*g.em;var C=r.offsetHeight,A=q.offsetHeight,u=r.offsetWidth;g.CHTMLnode.removeChild(r);g.CHTMLnode.removeChild(q);if(A===0){t=5*g.defaultEm;var y=document.body.appendChild(document.createElement("div"));y.appendChild(r);y.appendChild(q);C=r.offsetHeight,A=q.offsetHeight,u=r.offsetWidth;document.body.removeChild(y)}var x=(A-1000)/t,B=u/t,v=C/t-x;return{h:v,d:x,w:B}},addCharList:function(t,v,w){var u={text:"",className:null,a:0};for(var r=0,q=v.length;r<q;r++){var s=v[r];if(this.charList[s.type]){(this.charList[s.type])(s,t,w,u,q)}}if(u.text!==""){if(t.childNodes.length){this.charList.flushText(t,u)}else{f.addText(t,u.text);if(t.className){t.className+=" "+u.className}else{t.className=u.className}}}w.b=(u.flushed?0:w.a)},charList:{"char":function(t,s,w,u,q){var r=t.font;if(u.className&&r.className!==u.className){this.flushText(s,u)}if(!u.a){u.a=r.centerline/1000}if(u.a>(w.a||0)){w.a=u.a}var v=r[t.n];u.text+=v.c;u.className=r.className;if(w.h<v[0]+j){w.t=w.h=v[0]+j}if(w.d<v[1]+a){w.b=w.d=v[1]+a}if(w.l>w.w+v[3]){w.l=w.w+v[3]}if(w.r<w.w+v[4]){w.r=w.w+v[4]}w.w+=v[2]*(t.rscale||1);if(q==1&&r.skew&&r.skew[t.n]){w.skew=r.skew[t.n]}if(v[5].rfix){this.flushText(s,u).style.marginRight=g.Em(v[5].rfix/1000)}},space:function(r,q,t,s){if(r.w){if(s.text===""){s.className=r.font.className}this.flushText(q,s).style.marginRight=g.Em(r.w);t.w+=r.w}},unknown:function(r,q,u,s){(this["char"])(r,q,u,s,0);var t=r.font[r.n];if(t[5].a){s.a=t[5].a;if(u.a==null||s.a>u.a){u.a=s.a}}q=this.flushText(q,s,r.style);q.style.width=g.Em(t[2])},flushText:function(r,s,q){r=g.addElement(r,"mjx-charbox",{className:s.className,style:q},[s.text]);if(s.a){r.style.paddingBottom=g.Em(s.a)}s.text="";s.className=null;s.a=0;s.flushed=true;return r}},handleText:function(s,v,r,u){if(s.childNodes.length===0){g.addElement(s,"mjx-char");u=g.BBOX.empty(u)}if(typeof(r)==="string"){r=this.FONTDATA.VARIANT[r]}if(!r){r=this.FONTDATA.VARIANT[h.VARIANT.NORMAL]}var q={text:v,i:0,length:v.length},t=[];if(r.style&&q.length){t.push(this.styledText(r,v))}else{while(q.i<q.length){var w=this.getUnicode(q);t.push.apply(t,this.getCharList(r,w))}}if(t.length){this.addCharList(s.firstChild,t,u)}u.clean();if(u.d<0){u.D=u.d;u.d=0}if(u.h-u.a){s.firstChild.style[u.h-u.a<0?"marginTop":"paddingTop"]=this.EmRounded(u.h-u.a)}if(u.d>-u.b){s.firstChild.style.paddingBottom=this.EmRounded(u.d+u.b)}return u},createDelimiter:function(v,q,s,y,t){if(!q){var z=this.BBOX.zero();z.w=z.r=this.TEX.nulldelimiterspace;g.addElement(v,"mjx-box",{style:{width:z.w}});return z}if(!(s instanceof Array)){s=[s,s]}var x=s[1];s=s[0];var r={alias:q};while(r.alias){q=r.alias;r=this.FONTDATA.DELIMITERS[q];if(!r){r={HW:[0,this.FONTDATA.VARIANT[h.VARIANT.NORMAL]]}}}if(r.load){c.RestartAfter(i.Require(this.fontDir+"/TeX/fontdata-"+r.load+".js"))}for(var w=0,u=r.HW.length;w<u;w++){if(r.HW[w][0]>=s-0.01||(w==u-1&&!r.stretch)){if(r.HW[w][3]){q=r.HW[w][3]}z=this.createChar(v,[q,r.HW[w][1]],(r.HW[w][2]||1),t);z.offset=0.6*z.w;if(y){z.scale=y.scale;y.rscale=y.rscale}return z}}if(!r.stretch){return z}return this["extendDelimiter"+r.dir](v,x,r.stretch,y,t)},extendDelimiterV:function(C,v,N,u,A){C=g.addElement(C,"mjx-delim-v");var L=g.Element("span");var z,y,M,t,F,r,D,w,E=1,K;F=this.createChar(L,(N.top||N.ext),1,A);z=L.removeChild(L.firstChild);r=this.createChar(L,(N.bot||N.ext),1,A);y=L.removeChild(L.firstChild);D=w=g.BBOX.zero();var G=F.h+F.d+r.h+r.d-p;C.appendChild(z);if(N.mid){D=this.createChar(L,N.mid,1,A);M=L.removeChild(L.firstChild);G+=D.h+D.d;E=2}if(N.min&&v<G*N.min){v=G*N.min}if(v>G){w=this.createChar(L,N.ext,1,A);t=L.removeChild(L.firstChild);var J=w.h+w.d,s=J-p;var B=Math.min(Math.ceil((v-G)/(E*s)),this.maxStretchyParts);if(N.fullExtenders){v=B*E*s+G}else{s=(v-G)/(E*B)}K=w.d+w.a-J/2;t.style.margin=t.style.padding="";t.style.lineHeight=g.Em(s);t.style.marginBottom=g.Em(K-p/2/E);t.style.marginTop=g.Em(-K-p/2/E);var I=t.textContent,x="\n"+I;while(--B>0){I+=x}t.textContent=I;C.appendChild(t);if(N.mid){C.appendChild(M);C.appendChild(t.cloneNode(true))}}else{K=(v-G-p)/E;z.style.marginBottom=g.Em(K+parseFloat(z.style.marginBottom||"0"));if(N.mid){C.appendChild(M)}y.style.marginTop=g.Em(K+parseFloat(y.style.marginTop||"0"))}C.appendChild(y);var q=g.BBOX({w:Math.max(F.w,w.w,r.w,D.w),l:Math.min(F.l,w.l,r.l,D.l),r:Math.max(F.r,w.r,r.r,D.r),h:v-r.d,d:r.d,t:v-r.d,b:r.d});q.offset=0.5*q.w;if(u){q.scale=u.scale;q.rscale=u.rscale}return q},extendDelimiterH:function(D,q,N,t,B){D=g.addElement(D,"mjx-delim-h");var L=g.Element("span");var r,K,M,s,I,A,u,E,x,F=1;A=this.createChar(L,(N.left||N.rep),1,B);r=L.removeChild(L.firstChild);u=this.createChar(L,(N.right||N.rep),1,B);K=L.removeChild(L.firstChild);x=this.createChar(L,N.rep,1,B);s=L.removeChild(L.firstChild);r.style.marginLeft=g.Em(-A.l);K.style.marginRight=g.Em(u.r-u.w);D.appendChild(r);var O=g.BBOX.zero();O.h=Math.max(A.h,u.h,x.h);O.d=Math.max(A.D||A.d,u.D||u.d,x.D||x.d);var v=(A.r-A.l)+(u.r-u.l)-p;if(N.mid){E=this.createChar(L,N.mid,1,B);M=L.removeChild(L.firstChild);M.style.marginleft=g.Em(-E.l);M.style.marginRight=g.Em(E.r-E.w);v+=E.r-E.l+p;F=2;if(E.h>O.h){O.h=E.h}if(E.d>O.d){O.d=E.d}}if(N.min&&q<v*N.min){q=v*N.min}O.w=O.r=q;if(q>v){var z=x.r-x.l,H=z-p;var C=Math.min(Math.ceil((q-v)/(F*H)),this.maxStretchyParts);if(N.fullExtenders){q=C*F*H+v}else{H=(q-v)/(F*C)}var J=(z-H+p/F)/2;s.style.marginLeft=g.Em(-x.l-J);s.style.marginRight=g.Em(x.r-x.w+J);s.style.letterSpacing=g.Em(-(x.w-H));r.style.marginRight=g.Em(A.r-A.w);K.style.marginleft=g.Em(-u.l);var G=s.textContent,y=G;while(--C>0){G+=y}s.textContent=G;D.appendChild(s);if(N.mid){D.appendChild(M);I=D.appendChild(s.cloneNode(true))}}else{J=(q-v-p/F)/2;r.style.marginRight=g.Em(A.r-A.w+J);if(N.mid){D.appendChild(M)}K.style.marginLeft=g.Em(-u.l+J)}D.appendChild(K);this.adjustHeights([r,s,M,I,K],[A,x,E,x,u],O);if(t){O.scale=t.scale;O.rscale=t.rscale}return O},adjustHeights:function(r,u,v){var s=v.h,w=v.d;if(v.d<0){w=-v.d;v.D=v.d;v.d=0}for(var t=0,q=r.length;t<q;t++){if(r[t]){r[t].style.paddingTop=g.Em(s-u[t].a);r[t].style.paddingBottom=g.Em(w+u[t].a);r[t].style.marginTop=r[t].style.marginBottom=0}}},createChar:function(s,w,u,r){var z="",v={fonts:[w[1]],noRemap:true,cache:{}};if(r&&r===h.VARIANT.BOLD&&this.FONTDATA.FONTS[w[1]+"-Bold"]){v.fonts=[w[1]+"-Bold",w[1]]}if(typeof(w[1])!=="string"){v=w[1]}if(w[0] instanceof Array){for(var x=0,t=w[0].length;x<t;x++){z+=String.fromCharCode(w[0][x])}}else{z=String.fromCharCode(w[0])}if(w[4]){u*=w[4]}var y=this.handleText(s,z,v),q=s.firstChild.style;if(u!==1){q.fontSize=this.Percent(u)}if(w[2]){q.paddingLeft=this.Em(w[2]);y.w+=w[2];y.r+=w[2]}if(w[3]){q.verticalAlign=this.Em(w[3]);y.h+=w[3];if(y.h<0){y.h=0}}if(w[5]){q.marginTop=this.Em(w[5]);y.h+=w[5];y.t+=w[5]}if(w[6]){q.marginBottom=this.Em(w[6]);y.d+=w[6];y.b+=w[6]}return y},length2em:function(u,s,v){if(typeof(u)!=="string"){u=u.toString()}if(u===""){return""}if(u===h.SIZE.NORMAL){return 1}if(u===h.SIZE.BIG){return 2}if(u===h.SIZE.SMALL){return 0.71}if(this.MATHSPACE[u]){return this.MATHSPACE[u]}var r=u.match(/^\s*([-+]?(?:\.\d+|\d+(?:\.\d*)?))?(pt|em|ex|mu|px|pc|in|mm|cm|%)?/);var q=parseFloat(r[1]||"1"),t=r[2];if(s==null){s=1}if(!v){v=1}v=1/this.em/v;if(t==="em"){return q}if(t==="ex"){return q*this.TEX.x_height}if(t==="%"){return q/100*s}if(t==="px"){return q*v}if(t==="pt"){return q/10}if(t==="pc"){return q*1.2}v*=this.pxPerInch;if(t==="in"){return q*v}if(t==="cm"){return q*v/2.54}if(t==="mm"){return q*v/25.4}if(t==="mu"){return q/18}return q*s},thickness2em:function(q,r){var s=g.TEX.rule_thickness/(r||1);if(q===h.LINETHICKNESS.MEDIUM){return s}if(q===h.LINETHICKNESS.THIN){return 0.67*s}if(q===h.LINETHICKNESS.THICK){return 1.67*s}return this.length2em(q,s,r)},Em:function(q){if(Math.abs(q)<0.001){return"0"}return(q.toFixed(3).replace(/\.?0+$/,""))+"em"},EmRounded:function(q){q=(Math.round(q*g.em)+0.05)/g.em;if(Math.abs(q)<0.0006){return"0em"}return q.toFixed(3).replace(/\.?0+$/,"")+"em"},unEm:function(q){return parseFloat(q)},Px:function(q,r){q*=this.em;if(r&&q<r){q=r}if(Math.abs(q)<0.1){return"0"}return q.toFixed(1).replace(/\.0$/,"")+"px"},Percent:function(q){return(100*q).toFixed(1).replace(/\.?0+$/,"")+"%"},Transform:function(t,r,q){var s=t.style;s.transform=s.WebkitTransform=s.MozTransform=s["-ms-transform"]=r;if(q){s.transformOrigin=s.WebkitTransformOrigin=s.MozTransformOrigin=s["-ms-transform-origin"]=q}},arrayEntry:function(q,r){return q[Math.max(0,Math.min(r,q.length-1))]},removeStyles:["fontSize","fontFamily","fontWeight","fontStyle","fontVariant","font"]});g.BBOX=MathJax.Object.Subclass({Init:function(q){for(var r in q){if(q.hasOwnProperty(r)){this[r]=q[r]}}},clean:function(){if(this.h===-m){this.h=0}if(this.d===-m){this.d=0}if(this.l===m){this.l=0}if(this.r===-m){this.r=0}if(this.t===-m){this.t=0}if(this.b===-m){this.b=0}if(this.D&&this.d>0){delete this.D}},rescale:function(q){this.w*=q;this.h*=q;this.d*=q;this.l*=q;this.r*=q;this.t*=q;this.b*=q;if(this.L){this.L*=q}if(this.R){this.R*=q}if(this.D){this.D*=q}},combine:function(r,q,s){r.X=q;r.Y=s;scale=r.rscale;if(q+scale*r.r>this.r){this.r=q+scale*r.r}if(q+scale*r.l<this.l){this.l=q+scale*r.l}if(q+scale*(r.w+(r.L||0)+(r.R||0))>this.w){this.w=q+scale*(r.w+(r.L||0)+(r.R||0))}if(s+scale*r.h>this.h){this.h=s+scale*r.h}if(r.D&&(this.D==null||scale*r.D-s>this.D)&&scale*r.D>this.d){this.D=scale*r.D-s}else{if(r.D==null&&this.D){delete this.D}}if(scale*r.d-s>this.d){this.d=scale*r.d-s}if(s+scale*r.t>this.t){this.t=s+scale*r.t}if(scale*r.b-s>this.b){this.b=scale*r.b-s}},append:function(r){scale=r.rscale;var q=this.w;if(q+scale*r.r>this.r){this.r=q+scale*r.r}if(q+scale*r.l<this.l){this.l=q+scale*r.l}this.w+=scale*(r.w+(r.L||0)+(r.R||0));if(scale*r.h>this.h){this.h=scale*r.h}if(r.D&&(this.D==null||scale*r.D>this.D)&&scale*r.D>this.d){this.D=scale*r.D}else{if(r.D==null&&this.D){delete this.D}}if(scale*r.d>this.d){this.d=scale*r.d}if(scale*r.t>this.t){this.t=scale*r.t}if(scale*r.b>this.b){this.b=scale*r.b}},updateFrom:function(q){this.h=q.h;this.d=q.d;this.w=q.w;this.r=q.r;this.l=q.l;this.t=q.t;this.b=q.b;if(q.D){this.D=q.D}else{delete this.D}},adjust:function(r,q,t,s){this[q]+=g.length2em(r,1,this.scale);if(s==null){if(this[q]>this[t]){this[t]=this[q]}}else{if(this[t]<s){this[t]=s}}}},{zero:function(){return g.BBOX({h:0,d:0,w:0,l:0,r:0,t:0,b:0,scale:1,rscale:1})},empty:function(q){if(!q){q=g.BBOX.zero()}q.h=q.d=q.r=q.t=q.b=-m;q.w=0;q.l=m;return q},styleAdjust:[["borderTopWidth","h","t"],["borderRightWidth","w","r"],["borderBottomWidth","d","b"],["borderLeftWidth","w","l",0],["paddingTop","h","t"],["paddingRight","w","r"],["paddingBottom","d","b"],["paddingLeft","w","l",0],]});MathJax.Hub.Register.StartupHook("mml Jax Ready",function(){h=MathJax.ElementJax.mml;h.mbase.Augment({toCommonHTML:function(r,q){return this.CHTMLdefaultNode(r,q)},CHTMLmultiline:function(){h.mbase.CHTMLautoloadFile("multiline")},CHTMLdefaultNode:function(t,r){if(!r){r={}}t=this.CHTMLcreateNode(t);this.CHTML=g.BBOX.empty();this.CHTMLhandleStyle(t);this.CHTMLhandleScale(t);if(this.isToken){this.CHTMLgetVariant()}var q=Math.max((r.minChildren||0),this.data.length);for(var s=0;s<q;s++){this.CHTMLaddChild(t,s,r)}if(!r.noBBox){this.CHTML.clean()}this.CHTMLhandleSpace(t);this.CHTMLhandleBBox(t);this.CHTMLhandleColor(t);return t},CHTMLaddChild:function(v,r,q){var x=this.data[r],u;if(x){var s=q.childNodes;if(s){if(s instanceof Array){s=s[r]||"span"}v=g.addElement(v,s)}u=x.toCommonHTML(v,q.childOptions);if(s&&x.CHTML.rscale!==1){v.style.fontSize=v.firstChild.style.fontSize;v.firstChild.style.fontSize=""}if(!q.noBBox){var w=this.CHTML,t=x.CHTML;w.append(t);if(t.ic){w.ic=t.ic}else{delete w.ic}if(t.skew){w.skew=t.skew}if(t.pwidth){w.pwidth=t.pwidth}}}else{if(q.forceChild){u=g.addElement(v,"mjx-box")}}return u},CHTMLchildNode:function(r,q){r=r.childNodes[q];if(r.nodeName.toLowerCase()==="a"){r=r.firstChild}return r},CHTMLcoreNode:function(q){return this.CHTMLchildNode(q,this.CoreIndex())},CHTMLstretchChildV:function(t,s,v){var u=this.data[t];if(u){var x=this.CHTML,r=u.CHTML;if(r.stretch||(r.stretch==null&&u.CHTMLcanStretch("Vertical",s,v))){var q=r.w;r=u.CHTMLstretchV(s,v);x.w+=r.w-q;if(x.w>x.r){x.r=x.w}if(r.h>x.h){x.h=r.h}if(r.d>x.d){x.d=r.d}if(r.t>x.t){x.t=r.t}if(r.b>x.b){x.b=r.b}}}},CHTMLstretchChildH:function(t,q,u){var v=this.data[t];if(v){var x=this.CHTML,s=v.CHTML;if(s.stretch||(s.stretch==null&&v.CHTMLcanStretch("Horizontal",q))){var r=s.w;s=v.CHTMLstretchH(this.CHTMLchildNode(u,t),q);x.w+=s.w-r;if(x.w>x.r){x.r=x.w}if(s.h>x.h){x.h=s.h}if(s.d>x.d){x.d=s.d}if(s.t>x.t){x.t=s.t}if(s.b>x.b){x.b=s.b}}}},CHTMLcanStretch:function(u,s,t){var r=false;if(this.isEmbellished()){var q=this.Core();if(q&&q!==this){r=q.CHTMLcanStretch(u,s,t)}}this.CHTML.stretch=r;return r},CHTMLstretchV:function(q,r){this.CHTML.updateFrom(this.Core().CHTMLstretchV(q,r));return this.CHTML},CHTMLstretchH:function(r,q){this.CHTML.updateFrom(this.CHTMLstretchCoreH(r,q));return this.CHTML},CHTMLstretchCoreH:function(r,q){return this.Core().CHTMLstretchH(this.CHTMLcoreNode(r),q)},CHTMLcreateNode:function(q){if(!this.CHTML){this.CHTML={}}this.CHTML=g.BBOX.zero();if(this.href){q=g.addElement(q,"a",{href:this.href,isMathJax:true})}if(!this.CHTMLnodeID){this.CHTMLnodeID=g.GetID()}var r=(this.id||"MJXc-Node-"+this.CHTMLnodeID)+g.idPostfix;return this.CHTMLhandleAttributes(g.addElement(q,"mjx-"+this.type,{id:r}))},CHTMLnodeElement:function(){if(!this.CHTMLnodeID){return null}return document.getElementById((this.id||"MJXc-Node-"+this.CHTMLnodeID)+g.idPostfix)},CHTMLlength2em:function(r,q){return g.length2em(r,q,this.CHTML.scale)},CHTMLhandleAttributes:function(t){if(this["class"]){if(t.className){t.className+=" "+this["class"]}else{t.className=this["class"]}}if(this.attrNames){var x=this.attrNames,s=h.nocopyAttributes,w=c.config.ignoreMMLattributes;var u=(this.type==="mstyle"?h.math.prototype.defaults:this.defaults);for(var r=0,q=x.length;r<q;r++){var v=x[r];if(w[v]==false||(!s[v]&&!w[v]&&u[v]==null&&typeof(t[v])==="undefined")){t.setAttribute(v,this.attr[v])}}}return t},CHTMLhandleScale:function(s){var u=1,r=this.parent,t=(r?r.CHTML.scale:1);var q=this.getValues("scriptlevel","fontsize");q.mathsize=this.Get("mathsize",null,!this.isToken);if(q.scriptlevel!==0){if(q.scriptlevel>2){q.scriptlevel=2}u=Math.pow(this.Get("scriptsizemultiplier"),q.scriptlevel);q.scriptminsize=g.length2em(this.Get("scriptminsize"),0.8,1);if(u<q.scriptminsize){u=q.scriptminsize}}if(this.removedStyles&&this.removedStyles.fontSize&&!q.fontsize){q.fontsize=this.removedStyles.fontSize}if(q.fontsize&&!this.mathsize){q.mathsize=q.fontsize}if(q.mathsize!==1){u*=g.length2em(q.mathsize,1,1)}this.CHTML.scale=u;t=this.CHTML.rscale=u/t;if(Math.abs(t-1)<0.001){t=1}if(s&&t!==1){s.style.fontSize=g.Percent(t)}return u},CHTMLhandleStyle:function(t){if(!this.style){return}var s=t.style;s.cssText=this.style;this.removedStyles={};for(var r=0,q=g.removeStyles.length;r<q;r++){var u=g.removeStyles[r];if(s[u]){this.removedStyles[u]=s[u];s[u]=""}}},CHTMLhandleBBox:function(u){var r=this.CHTML,t=u.style;if(this.data.length===1&&(this.data[0].CHTML||{}).pwidth){r.pwidth=this.data[0].CHTML.pwidth;r.mwidth=this.data[0].CHTML.mwidth;t.width="100%"}else{if(r.pwidth){r.mwidth=g.Em(r.w);t.width="100%"}else{if(r.w<0){t.width="0px";t.marginRight=g.Em(r.w)}}}if(!this.style){return}for(var s=0,q=g.BBOX.styleAdjust.length;s<q;s++){var v=g.BBOX.styleAdjust[s];if(v&&t[v[0]]){r.adjust(t[v[0]],v[1],v[2],v[3])}}},CHTMLhandleColor:function(q){if(this.mathcolor){q.style.color=this.mathcolor}else{if(this.color){q.style.color=this.color}}if(this.mathbackground){q.style.backgroundColor=this.mathbackground}else{if(this.background){q.style.backgroundColor=this.background}}},CHTMLhandleSpace:function(q){if(!this.useMMLspacing){var r=this.texSpacing();if(r!==""){this.CHTML.L=this.CHTMLlength2em(r);q.className+=" "+g.SPACECLASS[r]}}},CHTMLhandleText:function(r,s,q){if(r.firstChild&&!this.CHTML){this.CHTML=g.BBOX.empty()}this.CHTML=g.handleText(r,s,q,this.CHTML)},CHTMLgetVariant:function(){var q=this.getValues("mathvariant","fontfamily","fontweight","fontstyle"),s;q.hasVariant=this.Get("mathvariant",true);if(this.removedStyles){s=this.removedStyles;if(s.fontFamily){q.family=s.fontFamily}if(s.fontWeight){q.weight=s.fontWeight}if(s.fontStyle){q.style=s.fontStyle}}if(!q.hasVariant){if(q.fontfamily){q.family=q.fontfamily}if(q.fontweight){q.weight=q.fontweight}if(q.fontstyle){q.style=q.fontstyle}}if(q.weight&&q.weight.match(/^\d+$/)){q.weight=(parseInt(q.weight)>600?"bold":"normal")}var r=q.mathvariant;if(this.variantForm){r="-TeX-variant"}if(q.family&&!q.hasVariant){if(!q.weight&&q.mathvariant.match(/bold/)){q.weight="bold"}if(!q.style&&q.mathvariant.match(/italic/)){q.style="italic"}this.CHTMLvariant={fonts:[],noRemap:true,cache:{},style:{"font-family":q.family,"font-weight":q.weight||"normal","font-style":q.style||"normal"}};return}if(q.weight==="bold"){r={normal:h.VARIANT.BOLD,italic:h.VARIANT.BOLDITALIC,fraktur:h.VARIANT.BOLDFRAKTUR,script:h.VARIANT.BOLDSCRIPT,"sans-serif":h.VARIANT.BOLDSANSSERIF,"sans-serif-italic":h.VARIANT.SANSSERIFBOLDITALIC}[r]||r}else{if(q.weight==="normal"){r={bold:h.VARIANT.normal,"bold-italic":h.VARIANT.ITALIC,"bold-fraktur":h.VARIANT.FRAKTUR,"bold-script":h.VARIANT.SCRIPT,"bold-sans-serif":h.VARIANT.SANSSERIF,"sans-serif-bold-italic":h.VARIANT.SANSSERIFITALIC}[r]||r}}if(q.style==="italic"){r={normal:h.VARIANT.ITALIC,bold:h.VARIANT.BOLDITALIC,"sans-serif":h.VARIANT.SANSSERIFITALIC,"bold-sans-serif":h.VARIANT.SANSSERIFBOLDITALIC}[r]||r}else{if(q.style==="normal"){r={italic:h.VARIANT.NORMAL,"bold-italic":h.VARIANT.BOLD,"sans-serif-italic":h.VARIANT.SANSSERIF,"sans-serif-bold-italic":h.VARIANT.BOLDSANSSERIF}[r]||r}}this.CHTMLvariant=g.FONTDATA.VARIANT[r]||g.FONTDATA.VARIANT[h.VARIANT.NORMAL]},CHTMLbboxFor:function(q){if(this.data[q]&&this.data[q].CHTML){return this.data[q].CHTML}return g.BBOX.zero()},CHTMLdrawBBox:function(r,s){if(!s){s=this.CHTML}var q=g.Element("mjx-box",{style:{opacity:0.25,"margin-left":g.Em(-(s.w+(s.R||0)))}},[["mjx-box",{style:{height:g.Em(s.h),width:g.Em(s.w),"background-color":"red"}}],["mjx-box",{style:{height:g.Em(s.d),width:g.Em(s.w),"margin-left":g.Em(-s.w),"vertical-align":g.Em(-s.d),"background-color":"green"}}]]);if(r.nextSibling){r.parentNode.insertBefore(q,r.nextSibling)}else{r.parentNode.appendChild(q)}},CHTMLnotEmpty:function(q){while(q&&q.data.length<2&&(q.type==="mrow"||q.type==="texatom")){q=q.data[0]}return !!q}},{CHTMLautoload:function(){var q=g.autoloadDir+"/"+this.type+".js";c.RestartAfter(i.Require(q))},CHTMLautoloadFile:function(q){var r=g.autoloadDir+"/"+q+".js";c.RestartAfter(i.Require(r))},CHTMLstretchV:function(q,r){this.Core().CHTMLstretchV(q,r);this.toCommonHTML(this.CHTMLnodeElement(),true);return this.CHTML},CHTMLstretchH:function(r,q){this.CHTMLstretchCoreH(r,q);this.toCommonHTML(r,true);return this.CHTML}});h.chars.Augment({toCommonHTML:function(r,q){if(q==null){q={}}var s=this.toString();if(q.remap){s=q.remap(s,q.remapchars)}this.CHTMLhandleText(r,s,q.variant||this.parent.CHTMLvariant)}});h.entity.Augment({toCommonHTML:function(r,q){if(q==null){q={}}var s=this.toString();if(q.remapchars){s=q.remap(s,q.remapchars)}this.CHTMLhandleText(r,s,q.variant||this.parent.CHTMLvariant)}});h.math.Augment({toCommonHTML:function(v){v=this.CHTMLdefaultNode(v);if(this.CHTML.w<0){v.parentNode.style.width="0px";v.parentNode.style.marginRight=g.Em(this.CHTML.w)}var t=this.Get("alttext");if(t&&!v.getAttribute("aria-label")){v.setAttribute("aria-label",t)}if(!v.getAttribute("role")){v.setAttribute("role","math")}if(this.CHTML.pwidth){v.parentNode.style.width=this.CHTML.pwidth;v.parentNode.style.minWidth=this.CHTML.mwidth||g.Em(this.CHTML.w)}else{if(!this.isMultiline&&this.Get("display")==="block"){var s=this.getValues("indentalignfirst","indentshiftfirst","indentalign","indentshift");if(s.indentalignfirst!==h.INDENTALIGN.INDENTALIGN){s.indentalign=s.indentalignfirst}if(s.indentalign===h.INDENTALIGN.AUTO){s.indentalign=n.displayAlign}if(s.indentshiftfirst!==h.INDENTSHIFT.INDENTSHIFT){s.indentshift=s.indentshiftfirst}if(s.indentshift==="auto"){s.indentshift="0"}var r=this.CHTMLlength2em(s.indentshift,g.cwidth);if(n.displayIndent!=="0"){var q=this.CHTMLlength2em(n.displayIndent,g.cwidth);r+=(s.indentalign===h.INDENTALIGN.RIGHT?-q:q)}var u=v.parentNode.parentNode.style;u.textAlign=s.indentalign;if(r){r*=g.em/g.outerEm;c.Insert(u,({left:{marginLeft:g.Em(r)},right:{marginRight:g.Em(-r)},center:{marginLeft:g.Em(r),marginRight:g.Em(-r)}})[s.indentalign])}}}return v}});h.mi.Augment({toCommonHTML:function(q){q=this.CHTMLdefaultNode(q);var s=this.CHTML,r=this.data.join("");if(s.skew!=null&&r.length!==1){delete s.skew}if(s.r>s.w&&r.length===1&&!this.CHTMLvariant.noIC){s.ic=s.r-s.w;s.w=s.r;q.lastChild.style.paddingRight=g.Em(s.ic)}return q}});h.mn.Augment({toCommonHTML:function(q){q=this.CHTMLdefaultNode(q);var s=this.CHTML,r=this.data.join("");if(s.skew!=null&&r.length!==1){delete s.skew}if(s.r>s.w&&r.length===1&&!this.CHTMLvariant.noIC){s.ic=s.r-s.w;s.w=s.r;q.lastChild.style.paddingRight=g.Em(s.ic)}return q}});h.mo.Augment({toCommonHTML:function(t){t=this.CHTMLcreateNode(t);this.CHTMLhandleStyle(t);this.CHTMLhandleScale(t);this.CHTMLgetVariant();g.BBOX.empty(this.CHTML);var r=this.getValues("displaystyle","largeop");r.variant=this.CHTMLvariant;r.text=this.data.join("");if(r.text==""){if(this.fence){t.style.width=g.Em(g.TEX.nulldelimiterspace)}}else{this.CHTMLadjustAccent(r);this.CHTMLadjustVariant(r);for(var s=0,q=this.data.length;s<q;s++){this.CHTMLaddChild(t,s,{childOptions:{variant:r.mathvariant,remap:this.remap,remapchars:r.remapchars}})}if(r.text.length!==1){delete this.CHTML.skew}else{if(this.CHTML.w===0&&this.CHTML.l<0){this.CHTMLfixCombiningChar(t)}}if(r.largeop){this.CHTMLcenterOp(t)}}this.CHTML.clean();this.CHTMLhandleBBox(t);this.CHTMLhandleSpace(t);this.CHTMLhandleColor(t);return t},CHTMLhandleSpace:function(t){if(this.useMMLspacing){var r=this.getValues("scriptlevel","lspace","rspace");r.lspace=Math.max(0,this.CHTMLlength2em(r.lspace));r.rspace=Math.max(0,this.CHTMLlength2em(r.rspace));if(r.scriptlevel>0){if(!this.hasValue("lspace")){r.lspace=0.15}if(!this.hasValue("rspace")){r.rspace=0.15}}var q=this,s=this.Parent();while(s&&s.isEmbellished()&&s.Core()===q){q=s;s=s.Parent();t=q.CHTMLnodeElement()}if(r.lspace){t.style.paddingLeft=g.Em(r.lspace)}if(r.rspace){t.style.paddingRight=g.Em(r.rspace)}this.CHTML.L=r.lspace;this.CHTML.R=r.rspace}else{this.SUPER(arguments).CHTMLhandleSpace.apply(this,arguments)}},CHTMLadjustAccent:function(s){var r=this.CoreParent();s.parent=r;if(s.text.length===1&&r&&r.isa(h.munderover)&&this.CoreText(r.data[r.base]).length===1){var t=r.data[r.over],q=r.data[r.under];if(t&&this===t.CoreMO()&&r.Get("accent")){s.remapchars=g.FONTDATA.REMAPACCENT}else{if(q&&this===q.CoreMO()&&r.Get("accentunder")){s.remapchars=g.FONTDATA.REMAPACCENTUNDER}}}},CHTMLadjustVariant:function(r){var q=r.parent,s=(q&&q.isa(h.msubsup)&&this!==q.data[q.base]);if(r.largeop){r.mathvariant=(r.displaystyle?"-largeOp":"-smallOp")}if(s){r.remapchars=this.remapChars;if(r.text.match(/['`"\u00B4\u2032-\u2037\u2057]/)){r.mathvariant="-TeX-variant"}}},CHTMLfixCombiningChar:function(q){q=q.firstChild;var r=g.Element("mjx-span",{style:{width:".25em","margin-left":"-.25em"}});q.insertBefore(r,q.firstChild)},CHTMLcenterOp:function(q){var s=this.CHTML;var r=(s.h-s.d)/2-g.TEX.axis_height;if(Math.abs(r)>0.001){q.style.verticalAlign=g.Em(-r)}s.h-=r;s.d+=r;if(s.r>s.w){s.ic=s.r-s.w;s.w=s.r;q.style.paddingRight=g.Em(s.ic)}},CHTMLcanStretch:function(u,s,t){if(!this.Get("stretchy")){return false}var v=this.data.join("");if(v.length!==1){return false}var r={text:v};this.CHTMLadjustAccent(r);if(r.remapchars){v=r.remapchars[v]||v}v=g.FONTDATA.DELIMITERS[v.charCodeAt(0)];var q=(v&&v.dir===u.substr(0,1));if(q){q=(this.CHTML.h!==s||this.CHTML.d!==t||!!this.Get("minsize",true)||!!this.Get("maxsize",true));if(q){this.CHTML.stretch=true}}return q},CHTMLstretchV:function(t,w){var u=this.CHTMLnodeElement(),v=this.CHTML;var r=this.getValues("symmetric","maxsize","minsize");var s,q=g.TEX.axis_height;if(r.symmetric){s=2*Math.max(t-q,w+q)}else{s=t+w}r.maxsize=this.CHTMLlength2em(r.maxsize,v.h+v.d);r.minsize=this.CHTMLlength2em(r.minsize,v.h+v.d);s=Math.max(r.minsize,Math.min(r.maxsize,s));if(s!==v.sH){if(s!=r.minsize){s=[Math.max(s*g.TEX.delimiterfactor/1000,s-g.TEX.delimitershortfall),s]}while(u.firstChild){u.removeChild(u.firstChild)}this.CHTML=v=g.createDelimiter(u,this.data.join("").charCodeAt(0),s,v);v.sH=(s instanceof Array?s[1]:s);if(r.symmetric){s=(v.h+v.d)/2+q}else{s=(v.h+v.d)*t/(t+w)}s-=v.h;if(Math.abs(s)>0.05){u.style.verticalAlign=g.Em(s);v.h+=s;v.d-=s;v.t+=s;v.b-=s}}return this.CHTML},CHTMLstretchH:function(s,q){var t=this.CHTML;var r=this.getValues("maxsize","minsize","mathvariant","fontweight");if((r.fontweight==="bold"||(this.removedStyles||{}).fontWeight==="bold"||parseInt(r.fontweight)>=600)&&!this.Get("mathvariant",true)){r.mathvariant=h.VARIANT.BOLD}r.maxsize=this.CHTMLlength2em(r.maxsize,t.w);r.minsize=this.CHTMLlength2em(r.minsize,t.w);q=Math.max(r.minsize,Math.min(r.maxsize,q));if(q!==t.sW){while(s.firstChild){s.removeChild(s.firstChild)}this.CHTML=t=g.createDelimiter(s,this.data.join("").charCodeAt(0),q,t,r.mathvariant);t.sW=q}return this.CHTML}});h.mtext.Augment({CHTMLgetVariant:function(){if(g.config.mtextFontInherit||this.Parent().type==="merror"){var s=(g.config.scale/100)/g.scale;var r={cache:{},fonts:[],className:"MJXc-font-inherit",rscale:s,style:{"font-size":g.Percent(s)}};var q=this.Get("mathvariant");if(q.match(/bold/)){r.style["font-weight"]="bold"}if(q.match(/italic|-tex-mathit/)){r.style["font-style"]="italic"}if(q==="monospace"){r.className+=" MJXc-monospace-font"}if(q==="double-struck"){r.className+=" MJXc-double-struck-font"}if(q.match(/fraktur/)){r.className+=" MJXc-fraktur-font"}if(q.match(/sans-serif/)){r.className+=" MJXc-sans-serif-font"}if(q.match(/script/)){r.className+=" MJXc-script-font"}this.CHTMLvariant=r}else{this.SUPER(arguments).CHTMLgetVariant.call(this)}}});h.merror.Augment({toCommonHTML:function(q){q=this.CHTMLdefaultNode(q);var r=this.CHTML;r.rescale(0.9);r.h+=3/g.em;if(r.h>r.t){r.t=r.h}r.d+=3/g.em;if(r.d>r.b){r.b=r.d}r.w+=8/g.em;r.r=r.w;r.l=0;return q}});h.mspace.Augment({toCommonHTML:function(t){t=this.CHTMLcreateNode(t);this.CHTMLhandleStyle(t);this.CHTMLhandleScale(t);var r=this.getValues("height","depth","width");var q=this.CHTMLlength2em(r.width),s=this.CHTMLlength2em(r.height),v=this.CHTMLlength2em(r.depth);var u=this.CHTML;u.w=u.r=q;u.h=u.t=s;u.d=u.b=v;u.l=0;if(q<0){t.style.marginRight=g.Em(q);q=0}t.style.width=g.Em(q);t.style.height=g.Em(Math.max(0,s+v));if(v){t.style.verticalAlign=g.Em(-v)}this.CHTMLhandleBBox(t);this.CHTMLhandleColor(t);return t}});h.mpadded.Augment({toCommonHTML:function(s,q){var r;if(q){s=s.firstChild;r=s.firstChild}else{s=this.CHTMLdefaultNode(s,{childNodes:"mjx-box",forceChild:true});r=s.firstChild;s=g.addElement(s,"mjx-block");s.appendChild(r);g.addElement(s,"mjx-strut")}var v=this.CHTMLbboxFor(0);var C=this.getValues("width","height","depth","lspace","voffset");var A=0,z=0,B=v.w,t=v.h,u=v.d;r.style.width=0;r.style.margin=g.Em(-t)+" 0 "+g.Em(-u);if(C.width!==""){B=this.CHTMLdimen(C.width,"w",B,0)}if(C.height!==""){t=this.CHTMLdimen(C.height,"h",t,0)}if(C.depth!==""){u=this.CHTMLdimen(C.depth,"d",u,0)}if(C.voffset!==""){z=this.CHTMLdimen(C.voffset);if(z){r.style.position="relative";r.style.top=g.Em(-z)}}if(C.lspace!==""){A=this.CHTMLdimen(C.lspace);if(A){r.style.position="relative";r.style.left=g.Em(A)}}s.style.width=0;s.style.marginTop=g.Em(t-e);s.style.padding="0 "+g.Em(B)+" "+g.Em(u)+" 0";var D=g.BBOX({w:B,h:t,d:u,l:0,r:B,t:t,b:u,scale:this.CHTML.scale,rscale:this.CHTML.rscale});D.combine(v,A,z);D.w=B;D.h=t;D.d=u;this.CHTML=D;return s.parentNode},CHTMLstretchV:h.mbase.CHTMLstretchV,CHTMLstretchH:h.mbase.CHTMLstretchH,CHTMLdimen:function(u,w,v,q){if(q==null){q=-m}u=String(u);var r=u.match(/width|height|depth/);var s=(r?this.CHTML[r[0].charAt(0)]:(w?this.CHTML[w]:0));var t=(this.CHTMLlength2em(u,s)||0);if(u.match(/^[-+]/)&&v!=null){t+=v}if(q!=null){t=Math.max(q,t)}return t}});h.munderover.Augment({toCommonHTML:function(u,q){var C=this.getValues("displaystyle","accent","accentunder","align");var s=this.data[this.base];if(!C.displaystyle&&s!=null&&(s.movablelimits||s.CoreMO().Get("movablelimits"))){return h.msubsup.prototype.toCommonHTML.call(this,u,q)}var z,x,r=[];if(q){if(this.data[this.base]){s=g.getNode(u,"mjx-op")}if(this.data[this.under]){z=g.getNode(u,"mjx-under")}if(this.data[this.over]){x=g.getNode(u,"mjx-over")}r[0]=s;r[1]=z||x;r[2]=x}else{var w=["mjx-op","mjx-under","mjx-over"];if(this.over===1){w[1]=w[2]}u=this.CHTMLdefaultNode(u,{childNodes:w,noBBox:true,forceChild:true,minChildren:2});r[0]=s=u.removeChild(u.firstChild);r[1]=z=x=u.removeChild(u.firstChild);if(u.firstChild){r[2]=x=u.removeChild(u.firstChild)}}var v=[],t=this.CHTMLgetBBoxes(v,r,C);var D=v[this.base],A=this.CHTML;A.w=t;A.h=D.h;A.d=D.d;var y=s,B=0;if(D.ic){B=1.3*D.ic+0.05}if(this.data[this.over]){y=this.CHTMLaddOverscript(x,v,C,B,s,q)}if(this.data[this.under]){this.CHTMLaddUnderscript(z,v,C,B,u,y,q)}else{if(!q){u.appendChild(y)}}this.CHTMLplaceBoxes(s,z,x,C,v);return u},CHTMLgetBBoxes:function(y,u,t){var v,r=this.data.length,x,s=-m,q=s;for(v=0;v<r;v++){y[v]=this.CHTMLbboxFor(v);y[v].x=y[v].y=0;if(this.data[v]){y[v].stretch=this.data[v].CHTMLcanStretch("Horizontal")}x=(v===this.base?1:y[v].rscale);if(v!==this.base){delete y[v].L;delete y[v].R}q=Math.max(q,x*(y[v].w+(y[v].L||0)+(y[v].R||0)));if(!y[v].stretch&&q>s){s=q}}if(s===-m){s=q}for(v=0;v<r;v++){if(y[v].stretch){x=(v===this.base?1:y[v].rscale);y[v]=this.data[v].CHTMLstretchH(u[v].firstChild,s/x);y[v].x=y[v].y=0;q=Math.max(q,x*(y[v].w+(y[v].L||0)+(y[v].R||0)))}}if(!y[this.base]){y[this.base]=g.BBOX.empty()}return q},CHTMLaddOverscript:function(z,x,D,C,r,q){var B=this.CHTML;var w,v,u=g.TEX.big_op_spacing5,t;var y=x[this.over],E=x[this.base],s=y.rscale;if(!q){var A=g.Element("mjx-stack");A.appendChild(z);A.appendChild(r)}if(y.D){y.d=y.D}if(y.d<0){z.firstChild.style.verticalAlign="top";z.style.height=g.Em(y.h+y.d)}y.x=0;if(D.accent){if(y.w<0.001){y.x+=(y.r-y.l)/2}t=g.TEX.rule_thickness;u=0;if(E.skew){y.x+=s*E.skew;B.skew=s*E.skew;if(y.x+s*y.w>B.w){B.skew+=(B.w-(y.x+s*y.w))/2}}}else{w=g.TEX.big_op_spacing1;v=g.TEX.big_op_spacing3;t=Math.max(w,v-Math.max(0,s*y.d))}y.x+=C/2;y.y=B.h+t+u+s*y.d;if(t){z.style.paddingBottom=g.Em(t/s)}if(u){z.style.paddingTop=g.Em(u/s)}return A},CHTMLaddUnderscript:function(z,x,C,B,r,y,q){var A=this.CHTML;var w,v,u=g.TEX.big_op_spacing5,t;var D=x[this.under],s=D.rscale;if(!q){g.addElement(r,"mjx-itable",{},[["mjx-row",{},[["mjx-cell"]]],["mjx-row"]]);r.firstChild.firstChild.firstChild.appendChild(y);r.firstChild.lastChild.appendChild(z)}if(D.D){D.d=D.D}if(D.d<0){z.firstChild.style.verticalAlign="top";r.firstChild.style.marginBottom=g.Em(D.d)}if(C.accentunder){t=2*g.TEX.rule_thickness;u=0}else{w=g.TEX.big_op_spacing2;v=g.TEX.big_op_spacing4;t=Math.max(w,v-s*D.h)}D.x=-B/2;D.y=-(A.d+t+u+s*D.h);if(t){z.style.paddingTop=g.Em(t/s)}if(u){z.style.paddingBottom=g.Em(u/s)}},CHTMLplaceBoxes:function(q,z,y,C,x){var r=this.CHTML.w,v,t=x.length,u;var B=g.BBOX.zero();B.scale=this.CHTML.scale;B.rscale=this.CHTML.rscale;x[this.base].x=x[this.base].y=0;var D=m;for(v=0;v<t;v++){u=(v===this.base?1:x[v].rscale);var A=u*(x[v].w+(x[v].L||0)+(x[v].R||0));x[v].x+={left:0,center:(r-A)/2,right:r-A}[C.align];if(x[v].x<D){D=x[v].x}}for(v=0;v<t;v++){if(this.data[v]){u=(v===this.base?1:x[v].rscale);if(x[v].x-D){var s=(v===this.base?q:v===this.over?y:z);s.style.paddingLeft=g.Em((x[v].x-D)/u)}B.combine(x[v],x[v].x-D,x[v].y)}}this.CHTML=B},CHTMLstretchV:h.mbase.CHTMLstretchV,CHTMLstretchH:h.mbase.CHTMLstretchH,CHTMLchildNode:function(s,r){var q=["mjx-op","mjx-under","mjx-over"];if(this.over===1){q[1]=q[2]}return g.getNode(s,q[r])}});h.msubsup.Augment({toCommonHTML:function(R,X){var A=this.getValues("displaystyle","subscriptshift","superscriptshift","texprimestyle");var C,G,z;if(X){if(this.data[this.base]){C=g.getNode(R,"mjx-base")}if(this.data[this.sub]){G=g.getNode(R,"mjx-sub")}if(this.data[this.sup]){z=g.getNode(R,"mjx-sup")}D=g.getNode(R,"mjx-stack")}else{var J=["mjx-base","mjx-sub","mjx-sup"];if(this.sup===1){J[1]=J[2]}R=this.CHTMLdefaultNode(R,{childNodes:J,noBBox:true,forceChild:true,minChildren:3});C=R.childNodes[this.base];G=R.childNodes[this.sub];z=R.childNodes[this.sup];if(!this.CHTMLnotEmpty(this.data[this.sub])){R.removeChild(G);G=null}if(!this.CHTMLnotEmpty(this.data[this.sup])){R.removeChild(z);z=null}if(R.childNodes.length===3){var D=g.addElement(R,"mjx-stack");D.appendChild(z);D.appendChild(G)}}var E=[],F=g.BBOX.empty(this.CHTML);for(var U=0,S=this.data.length;U<S;U++){E[U]=this.CHTMLbboxFor(U)}var y=E[this.base]||g.BBOX.empty(),O=E[this.sub],V=E[this.sup];var B=(G?O.rscale:1),w=(z?V.rscale:1);F.combine(y,0,0);var W=g.TEX.x_height,M=g.TEX.scriptspace;var P=g.TEX.sup_drop*w,N=g.TEX.sub_drop*B;var K=y.h-P,I=y.d+N,Y=0,Q;if(y.ic){F.w-=y.ic;C.style.marginRight=g.Em(-y.ic);Y=1.3*y.ic+0.05}var T=this.data[this.base];if(T){if((T.type==="mrow"||T.type==="mstyle")&&T.data.length===1){T=T.data[0]}if(T.type==="mi"||T.type==="mo"){if(T.data.join("").length===1&&y.rscale===1&&!y.sH&&!T.Get("largeop")){K=I=0}}}A.subscriptshift=(A.subscriptshift===""?0:this.CHTMLlength2em(A.subscriptshift));A.superscriptshift=(A.superscriptshift===""?0:this.CHTMLlength2em(A.superscriptshift));var H=F.w;if(G){O.w+=M}if(z){V.w+=M}if(!z){if(G){I=Math.max(I,g.TEX.sub1,B*O.h-(4/5)*W,A.subscriptshift);G.style.verticalAlign=g.Em(-I/B);G.style.paddingRight=g.Em(M/B);F.combine(O,H,-I)}}else{if(!G){Q=g.TEX[(A.displaystyle?"sup1":(A.texprimestyle?"sup3":"sup2"))];K=Math.max(K,Q,w*V.d+(1/4)*W,A.superscriptshift);z.style.verticalAlign=g.Em(K/w);z.style.paddingLeft=g.Em(Y/w);z.style.paddingRight=g.Em(M/w);F.combine(V,H+Y,K)}else{I=Math.max(I,g.TEX.sub2);var L=g.TEX.rule_thickness;if((K-w*V.d)-(B*O.h-I)<3*L){I=3*L-K+w*V.d+B*O.h;P=(4/5)*W-(K-w*V.d);if(P>0){K+=P;I-=P}}K=Math.max(K,A.superscriptshift);I=Math.max(I,A.subscriptshift);G.style.paddingRight=g.Em(M/B);z.style.paddingBottom=g.Em(K/w+I/B-V.d-O.h/B*w);z.style.paddingLeft=g.Em(Y/w);z.style.paddingRight=g.Em(M/w);D.style.verticalAlign=g.Em(-I);F.combine(V,H+Y,K);F.combine(O,H,-I)}}F.clean();return R},CHTMLstretchV:h.mbase.CHTMLstretchV,CHTMLstretchH:h.mbase.CHTMLstretchH,CHTMLchildNode:function(s,r){var q=["mjx-base","mjx-sub","mjx-sup"];if(this.over===1){q[1]=q[2]}return g.getNode(s,q[r])}});h.mfrac.Augment({toCommonHTML:function(M){M=this.CHTMLdefaultNode(M,{childNodes:["mjx-numerator","mjx-denominator"],forceChild:true,noBBox:true,minChildren:2});var w=this.getValues("linethickness","displaystyle","numalign","denomalign","bevelled");var N=w.displaystyle;var C=M.firstChild,s=M.lastChild;var x=g.addElement(M,"mjx-box");x.appendChild(C);x.appendChild(s);M.appendChild(x);if(w.numalign!=="center"){C.style.textAlign=w.numalign}if(w.denomalign!=="center"){s.style.textAlign=w.denomalign}var O=this.CHTMLbboxFor(0),A=this.CHTMLbboxFor(1),B=g.BBOX.empty(this.CHTML),E=O.rscale,y=A.rscale;w.linethickness=Math.max(0,g.thickness2em(w.linethickness||"0",B.scale));var L=g.TEX.min_rule_thickness/g.em,S=g.TEX.axis_height;var I=w.linethickness,K,J,G,F;if(w.bevelled){x.className+=" MJXc-bevelled";var R=(N?0.4:0.15);var D=Math.max(E*(O.h+O.d),y*(A.h+A.d))+2*R;var Q=g.Element("mjx-bevel");x.insertBefore(Q,s);var r=g.createDelimiter(Q,47,D);G=E*(O.d-O.h)/2+S+R;F=y*(A.d-A.h)/2+S-R;if(G){C.style.verticalAlign=g.Em(G/E)}if(F){s.style.verticalAlign=g.Em(F/y)}Q.style.marginLeft=Q.style.marginRight=g.Em(-R/2);B.combine(O,0,G);B.combine(r,E*O.w-R/2,0);B.combine(A,E*O.w+r.w-R,F);B.clean()}else{x.className+=" MJXc-stacked";if(N){G=g.TEX.num1;F=g.TEX.denom1}else{G=(I===0?g.TEX.num3:g.TEX.num2);F=g.TEX.denom2}if(I===0){K=Math.max((N?7:3)*g.TEX.rule_thickness,2*L);J=(G-O.d*E)-(A.h*y-F);if(J<K){G+=(K-J)/2;F+=(K-J)/2}}else{K=Math.max((N?2:0)*L+I,I/2+1.5*L);I=Math.max(I,L);J=(G-O.d*E)-(S+I/2);if(J<K){G+=(K-J)}J=(S-I/2)-(A.h*y-F);if(J<K){F+=(K-J)}O.L=O.R=A.L=A.R=0.1;var z=g.addElement(x,"mjx-line",{style:{"border-bottom":g.Px(I*B.scale,1)+" solid",top:g.Em(-I/2-S)}})}B.combine(O,0,G);B.combine(A,0,-F);B.clean();x.style.width=g.Em(B.w);C.style.width=g.Em(B.w/E);s.style.width=g.Em(B.w/y);if(z){z.style.width=x.style.width}C.style.top=g.Em(-B.h/E);s.style.bottom=g.Em(-B.d/y);g.addElement(M,"mjx-vsize",{style:{height:g.Em(B.h+B.d),verticalAlign:g.Em(-B.d)}})}if(!this.texWithDelims&&!this.useMMLspacing){var P=g.TEX.nulldelimiterspace;x.style.padding="0 "+g.Em(P);B.l+=P;B.r+=P;B.w+=2*P}return M},CHTMLcanStretch:function(q){return false}});h.msqrt.Augment({toCommonHTML:function(v){v=this.CHTMLdefaultNode(v,{childNodes:["mjx-box","mjx-root"],forceChild:true,noBBox:true});var u=v.firstChild||g.Element("mjx-box");var D=g.addElement(v,"mjx-box");D.appendChild(u);var E=this.CHTMLbboxFor(0),B=g.BBOX.empty(this.CHTML);var F=g.TEX.rule_thickness,w=g.TEX.surd_height,s=F,r,C;if(this.Get("displaystyle")){s=g.TEX.x_height}r=F+s/4;C=E.h+E.d+r+F;var y=g.Element("mjx-surd");D.insertBefore(y,u);var z=g.createDelimiter(y,8730,[C-0.04,C]);if(z.h+z.d>C){r=((z.h+z.d)-(C-F))/2}C=E.h+r+F;var A=this.CHTMLaddRoot(v,z,z.h+z.d-C);u.style.paddingTop=g.Em(r);u.style.borderTop=g.Px(w*E.scale,1)+" solid";D.style.paddingTop=g.Em(2*F-w);E.h+=r+2*F;B.combine(z,A,C-z.h);B.combine(E,A+z.w,0);B.clean();return v},CHTMLaddRoot:function(){return 0}});h.mroot.Augment({toCommonHTML:h.msqrt.prototype.toCommonHTML,CHTMLaddRoot:function(y,s,t){if(!this.data[1]){return}var x=this.CHTML,z=this.data[1].CHTML,u=y.firstChild;var q=z.rscale;var r=this.CHTMLrootHeight(z,s,q)-t;var v=Math.min(z.w,z.r);var A=Math.max(v,s.offset/q);if(r){u.style.verticalAlign=g.Em(r/q)}if(A>v){u.firstChild.style.paddingLeft=g.Em(A-v)}A-=s.offset/q;u.style.width=g.Em(A);x.combine(z,0,r);return A*q},CHTMLrootHeight:function(s,q,r){return 0.45*(q.h+q.d-0.9)+q.offset+Math.max(0,s.d-0.075)}});h.mfenced.Augment({toCommonHTML:function(t){t=this.CHTMLcreateNode(t);this.CHTMLhandleStyle(t);this.CHTMLhandleScale(t);this.CHTMLaddChild(t,"open",{});for(var s=0,q=this.data.length;s<q;s++){this.CHTMLaddChild(t,"sep"+s,{});this.CHTMLaddChild(t,s,{})}this.CHTMLaddChild(t,"close",{});var r=this.CHTML.h,u=this.CHTML.d;this.CHTMLstretchChildV("open",r,u);for(s=0,q=this.data.length;s<q;s++){this.CHTMLstretchChildV("sep"+s,r,u);this.CHTMLstretchChildV(s,r,u)}this.CHTMLstretchChildV("close",r,u);this.CHTMLhandleSpace(t);this.CHTMLhandleBBox(t);this.CHTMLhandleColor(t);return t}});h.mrow.Augment({toCommonHTML:function(t){t=this.CHTMLdefaultNode(t);var w=this.CHTML,s=w.h,u=w.d,v;for(var r=0,q=this.data.length;r<q;r++){this.CHTMLstretchChildV(r,s,u);if(this.data[r]&&this.data[r].CHTML&&this.data[r].CHTML.w<0){v=true}}if(this.CHTMLlineBreaks()){this.CHTMLmultiline(t)}else{if(v&&w.w){t.style.width=g.Em(Math.max(0,w.w))}if(w.w<0){t.style.marginRight=g.Em(w.w)}}return t},CHTMLlineBreaks:function(){if(!this.parent.linebreakContainer){return false}return(k.automatic&&this.CHTML.w>g.linebreakWidth)||this.hasNewline()},CHTMLstretchV:function(q,r){this.CHTMLstretchChildV(this.CoreIndex(),q,r);return this.CHTML},CHTMLstretchH:function(r,q){this.CHTMLstretchChildH(this.CoreIndex(),q,r);return this.CHTML}});h.mstyle.Augment({toCommonHTML:function(q){q=this.CHTMLdefaultNode(q);if(this.scriptlevel&&this.data[0]){this.CHTML.rescale(this.data[0].CHTML.rscale)}return q}});h.TeXAtom.Augment({toCommonHTML:function(u,s){if(!s){u=this.CHTMLdefaultNode(u)}if(this.texClass===h.TEXCLASS.VCENTER){var q=g.TEX.axis_height,t=this.CHTML;var r=q-(t.h+t.d)/2+t.d;if(Math.abs(r)>0.001){u.style.verticalAlign=g.Em(r);t.h+=r;t.t+=r;t.d-=r;t.b-=r}}return u},CHTMLstretchV:function(q,r){this.CHTML.updateFrom(this.Core().CHTMLstretchV(q,r));this.toCommonHTML(this.CHTMLnodeElement(),true);return this.CHTML},CHTMLstretchH:function(r,q){this.CHTML.updateFrom(this.CHTMLstretchCoreH(r,q));this.toCommonHTML(r,true);return this.CHTML}});h.semantics.Augment({toCommonHTML:function(q){q=this.CHTMLcreateNode(q);if(this.data[0]){this.data[0].toCommonHTML(q);this.CHTML.updateFrom(this.data[0].CHTML)}return q}});h.annotation.Augment({toCommonHTML:function(q){return this.CHTMLcreateNode(q)}});h["annotation-xml"].Augment({toCommonHTML:h.mbase.CHTMLautoload});h.ms.Augment({toCommonHTML:h.mbase.CHTMLautoload});h.mglyph.Augment({toCommonHTML:h.mbase.CHTMLautoload});h.menclose.Augment({toCommonHTML:h.mbase.CHTMLautoload});h.maction.Augment({toCommonHTML:h.mbase.CHTMLautoload});h.mmultiscripts.Augment({toCommonHTML:h.mbase.CHTMLautoload});h.mtable.Augment({toCommonHTML:h.mbase.CHTMLautoload});MathJax.Hub.Register.StartupHook("onLoad",function(){setTimeout(MathJax.Callback(["loadComplete",g,"jax.js"]),0)})});MathJax.Hub.Register.StartupHook("End Cookie",function(){if(c.config.menuSettings.zoom!=="None"){i.Require("[MathJax]/extensions/MathZoom.js")}})})(MathJax.Ajax,MathJax.Hub,MathJax.HTML,MathJax.OutputJax.CommonHTML);
MathJax.Hub.Register.StartupHook("CommonHTML Jax Ready",function(){var g="2.6.0";var b=MathJax.ElementJax.mml,a=MathJax.Hub.config,e=MathJax.OutputJax.CommonHTML,d=MathJax.Hub.SplitList;var c=-1,f=1000000;b.mtable.Augment({toCommonHTML:function(l){var m={rows:[],labels:[],labeled:false};l=this.CHTMLdefaultNode(l,{noBBox:true,childOptions:m});var k=e.Element("mjx-table");while(l.firstChild){k.appendChild(l.firstChild)}l.appendChild(k);var h=this.getValues("columnalign","rowalign","columnspacing","rowspacing","columnwidth","equalcolumns","equalrows","columnlines","rowlines","frame","framespacing","align","width","side","minlabelspacing","useHeight");var j=e.TEX.min_rule_thickness/e.em;m.t=e.Px(j*this.CHTML.scale,1);this.CHTMLgetBoxSizes(h,m);this.CHTMLgetAttributes(h,m);if(h.equalrows){m.HD=true;m.HH=Math.max.apply(Math,m.H);m.DD=Math.max.apply(Math,m.D)}this.CHTMLadjustCells(h,m);if(h.frame){k.style.border=m.t+" "+h.frame}this.CHTMLalignV(h,m,l);this.CHTMLcolumnWidths(h,m,l);this.CHTMLstretchCells(h,m);if(m.labeled){this.CHTMLaddLabels(h,m,l,k)}var i=this.CHTML;i.w=i.r=m.R;i.h=i.t=m.T-m.B;i.d=i.b=m.B;if(!h.frame&&!i.pwidth){l.style.padding="0 "+e.Em(1/6);i.L=i.R=1/6}this.CHTMLhandleSpace(l);this.CHTMLhandleBBox(l);this.CHTMLhandleColor(l);return l},CHTMLgetBoxSizes:function(x,k){var q=e.FONTDATA.lineH*x.useHeight,r=e.FONTDATA.lineD*x.useHeight;var w=[],h=[],l=[],v=-1;for(var p=0,n=this.data.length;p<n;p++){var z=this.data[p],y=(z.type==="mtr"?0:c);w[p]=q;h[p]=r;for(var o=y,u=z.data.length+y;o<u;o++){if(l[o]==null){l[o]=-f;if(o>v){v=o}}var t=z.data[o-y].CHTML;if(t.h>w[p]){w[p]=t.h}if(t.d>h[p]){h[p]=t.d}if(t.w>l[o]){l[o]=t.w}}}k.H=w;k.D=h;k.W=l,k.J=v},CHTMLgetAttributes:function(v,j){var l=d(v.columnspacing),x=d(v.rowspacing),t=d(v.columnalign),r=d(v.rowalign),k=d(v.columnlines),w=d(v.rowlines),o=d(v.columnwidth),n=[],q,p,u=j.J,s=j.rows.length-1;for(q=0,p=l.length;q<p;q++){l[q]=this.CHTMLlength2em(l[q])}for(q=0,p=x.length;q<p;q++){x[q]=this.CHTMLlength2em(x[q])}while(l.length<u){l.push(l[l.length-1])}while(t.length<=u){t.push(t[t.length-1])}while(k.length<u){k.push(k[k.length-1])}while(o.length<=u){o.push(o[o.length-1])}while(x.length<s){x.push(x[x.length-1])}while(r.length<=s){r.push(r[r.length-1])}while(w.length<s){w.push(w[w.length-1])}t[c]=(v.side.substr(0,1)==="l"?"left":"right");for(q=0;q<=s;q++){var y=this.data[q];n[q]=[];if(y.rowalign){r[q]=y.rowalign}if(y.columnalign){n[q]=d(y.columnalign);while(n[q].length<=u){n[q].push(n[q][n[q].length-1])}}}var h=d(v.framespacing);if(h.length!=2){h=d(this.defaults.framespacing)}h[0]=Math.max(0,this.CHTMLlength2em(h[0]));h[1]=Math.max(0,this.CHTMLlength2em(h[1]));if(v.columnlines.replace(/none/g,"").replace(/ /g,"")!==""||v.rowlines.replace(/none/g,"").replace(/ /g,"")!==""){v.fspace=true}if(v.frame===b.LINES.NONE){delete v.frame}else{v.fspace=true}if(v.frame){h[0]=Math.max(0,h[0]);h[1]=Math.max(0,h[1])}if(v.fspace){l[u]=h[0];x[s]=h[1]}else{l[u]=x[s]=0}k[u]=w[s]=b.LINES.NONE;j.CSPACE=l;j.RSPACE=x;j.CALIGN=t;j.RALIGN=r;j.CLINES=k;j.RLINES=w;j.CWIDTH=o;j.RCALIGN=n;j.FSPACE=h},CHTMLadjustCells:function(h,p){var J=p.rows,N=p.CSPACE,l=p.CLINES,u=p.RSPACE,A=p.RLINES,K=p.CALIGN,o=p.RALIGN,C=p.RCALIGN;N[p.J]*=2;u[J.length-1]*=2;var v=e.FONTDATA.lineH*h.useHeight,y=e.FONTDATA.lineD*h.useHeight;var n="0",D,q,x,F,k,H;if(h.fspace){n=e.Em(p.FSPACE[1])}for(var I=0,E=J.length;I<E;I++){var t=J[I],r=this.data[I];D=u[I]/2;F=null;x="0";if(A[I]!==b.LINES.NONE){F=p.t+" "+A[I];D-=1/e.em/2}D=e.Em(Math.max(0,D));if(h.fspace){x=e.Em(p.FSPACE[0])}for(var G=0,w=t.length;G<w;G++){var z=(r.type==="mtr"?0:c);cell=t[G].style;k=r.data[G-z].CHTML;q=N[G]/2;if(l[G]!==b.LINES.NONE){cell.borderRight=p.t+" "+l[G];q-=1/e.em/2}q=e.Em(Math.max(0,q));cell.padding=n+" "+q+" "+D+" "+x;if(F){cell.borderBottom=F}x=q;H=(r.data[G-z].rowalign||this.data[I].rowalign||o[I]);H=({top:"top",bottom:"bottom",center:"middle"})[H];if(H){cell.verticalAlign=H}H=(r.data[G-z].columnalign||C[I][G]||K[G]);if(H!==b.ALIGN.CENTER){cell.textAlign=H}if(p.HD&&G===0){e.addElement(t[G].parentNode,"mjx-mtd",{style:{padding:n+" 0 "+D}},[["mjx-box",{style:{height:e.Em(p.HH+p.DD),"vertical-align":e.Em(-p.DD)}}]])}cell=t[G].firstChild.style;if(k.h<v){cell.marginTop=e.Em(v-k.h)}if(k.d<y){cell.marginBottom=e.Em(y-k.d)}}n=D}N[p.J]/=2;u[J.length-1]/=2},CHTMLalignV:function(w,k,o){var m,t=k.rows.length,v=k.H,j=k.D,x=k.RSPACE;if(typeof(w.align)!=="string"){w.align=String(w.align)}if(w.align.match(/(top|bottom|center|baseline|axis)( +(-?\d+))?/)){m=parseInt(RegExp.$3||"0");w.align=RegExp.$1;if(m<0){m+=k.rows.length+1}if(m>t||m<=0){m=null}}else{w.align=this.defaults.align}var p=0,l=0,u=e.TEX.axis_height;if(w.fspace){p+=k.FSPACE[1]}if(w.frame){p+=2/e.em;l+=1/e.em}var r=k.HH,s=k.DD;for(var q=0;q<t;q++){if(!k.HD){r=v[q];s=j[q]}p+=r+s+x[q];if(m){if(q===m-1){l+=({top:r+s,bottom:0,center:(r+s)/2,baseline:s,axis:u+s})[w.align]+x[q]}if(q>=m){l+=r+s+x[q]}}}if(!m){l=({top:p,bottom:0,center:p/2,baseline:p/2,axis:p/2-u})[w.align]}if(l){o.style.verticalAlign=e.Em(-l)}k.T=p;k.B=l},CHTMLcolumnWidths:function(l,r,A){var I=r.CWIDTH,K=r.CSPACE,u=r.J,F;var G=0,n=false,y=l.width.match(/%$/);var H,B,v;if(l.width!=="auto"&&!y){G=Math.max(0,this.CHTMLlength2em(l.width,r.R));n=true}if(l.equalcolumns){if(y){var z=e.Percent(1/(u+1));for(F=0;F<=u;F++){I[F]=z}}else{v=Math.max.apply(Math,r.W);if(l.width!=="auto"){var q=(l.fspace?r.FSPACE[0]+(l.frame?2/e.em:0):0);for(F=0;F<=u;F++){q+=K[F]}v=Math.max((G-q)/(u+1),v)}v=e.Em(v);for(F=0;F<=u;F++){I[F]=v}}n=true}var E=0;if(l.fspace){E=r.FSPACE[0]}var s=[],D=[],h=[],o=[];var t=r.rows[0];for(F=0;F<=u;F++){o[F]=r.W[F];if(I[F]==="auto"){s.push(F)}else{if(I[F]==="fit"){D.push(F)}else{if(I[F].match(/%$/)){h.push(F)}else{o[F]=this.CHTMLlength2em(I[F],o[F])}}}E+=o[F]+K[F];if(t[F]){t[F].style.width=e.Em(o[F])}}if(l.frame){E+=2/e.em}var C=(D.length>0);if(n){if(y){for(F=0;F<=u;F++){cell=t[F].style;if(I[F]==="auto"&&!C){cell.width=""}else{if(I[F]==="fit"){cell.width=""}else{if(I[F].match(/%$/)){cell.width=I[F]}else{cell.minWidth=cell.maxWidth=cell.width}}}}}else{if(G>E){var k=0;for(H=0,B=h.length;H<B;H++){F=h[H];v=Math.max(o[F],this.CHTMLlength2em(I[F],G));k+=v-o[F];o[F]=v;t[F].style.width=e.Em(v)}E+=k}if(!C){D=s}if(G>E&&D.length){var x=(G-E)/D.length;for(H=0,B=D.length;H<B;H++){F=D[H];o[F]+=x;t[F].style.width=e.Em(o[F])}E=G}}}o[c]=r.W[c];r.W=o;r.R=E;if(y){this.CHTML.pwidth=l.width;this.CHTML.mwidth=e.Em(E);A.style.width=A.firstChild.style.width="100%"}},CHTMLstretchCells:function(x,l){var y=l.rows,w=l.H,k=l.D,m=l.W,t=l.J,s=y.length-1;var p=l.HH,r=l.DD;for(var o=0;o<=s;o++){var z=y[o],q=this.data[o];if(!l.HD){p=w[o];r=k[o]}for(var n=0;n<=t;n++){var v=z[n],u=q.data[n];if(!u){continue}if(u.CHTML.stretch==="V"){u.CHTMLstretchV(p,r)}else{if(u.CHTML.stretch==="H"){u.CHTMLstretchH(v,m[n])}}}}},CHTMLaddLabels:function(j,l,A,I){var u=this.getValues("indentalignfirst","indentshiftfirst","indentalign","indentshift");if(u.indentalignfirst!==b.INDENTALIGN.INDENTALIGN){u.indentalign=u.indentalignfirst}if(u.indentalign===b.INDENTALIGN.AUTO){u.indentalign=a.displayAlign}if(u.indentshiftfirst!==b.INDENTSHIFT.INDENTSHIFT){u.indentshift=u.indentshiftfirst}if(u.indentshift==="auto"){u.indentshift="0"}var F=this.CHTMLlength2em(u.indentshift,e.cwidth);var G=this.CHTMLlength2em(j.minlabelspacing,0.8);var t=G+l.W[c],C=0,L=l.R;var p=this.CHTMLlength2em(a.displayIndent,e.cwidth);var x=(l.CALIGN[c]===b.INDENTALIGN.RIGHT?-1:1);if(u.indentalign===b.INDENTALIGN.CENTER){L+=2*(t-x*(F+p));F+=p}else{if(l.CALIGN[c]===u.indentalign){if(p<0){C=x*p;p=0}F+=x*p;if(t>x*F){F=x*t}F+=C;F*=x;L+=F}else{L+=t-x*F+p;F-=x*p;F*=-x}}var q=e.addElement(A,"mjx-box",{style:{width:"100%","text-align":u.indentalign}});q.appendChild(I);var K=e.Element("mjx-stack");I.style.display="inline-table";if(!I.style.width){I.style.width="auto"}K.style.verticalAlign="top";I.style.verticalAlign=e.Em(l.T-l.B-l.H[0]);A.style.verticalAlign="";if(F){if(u.indentalign===b.INDENTALIGN.CENTER){I.style.marginLeft=e.Em(F);I.style.marginRight=e.Em(-F)}else{var y="margin"+(u.indentalign===b.INDENTALIGN.RIGHT?"Right":"Left");I.style[y]=e.Em(F)}}if(l.CALIGN[c]==="left"){A.insertBefore(K,q);K.style.marginRight=e.Em(-l.W[c]-C);if(C){K.style.marginLeft=e.Em(C)}}else{A.appendChild(K);K.style.marginLeft=e.Em(-l.W[c]+C)}var o=l.labels,k=0,r=l.H,w=l.D,n=l.RSPACE;if(j.fspace){k=l.FSPACE[0]+(j.frame?1/e.em:0)}var E=l.HH,J=l.DD;for(var B=0,z=o.length;B<z;B++){if(!l.HD){E=r[B];J=w[B]}if(o[B]&&this.data[B].data[0]){K.appendChild(o[B]);var v=this.data[B].data[0].CHTML;k+=E-v.h;if(k){o[B].style.marginTop=e.Em(k)}k=J-v.d}else{k+=E+J}k+=n[B]}A.style.width=this.CHTML.pwidth="100%";A.style.minWidth=this.CHTML.mwidth=e.Em(Math.max(0,L))}});b.mtr.Augment({toCommonHTML:function(l,j){l=this.CHTMLcreateNode(l);this.CHTMLhandleStyle(l);this.CHTMLhandleScale(l);if(!j){j={rows:[],labels:[]}}var n=[];j.rows.push(n);j.labels.push(null);for(var k=0,h=this.data.length;k<h;k++){n.push(this.CHTMLaddChild(l,k,j))}this.CHTMLhandleColor(l);return l}});b.mlabeledtr.Augment({toCommonHTML:function(n,k){n=this.CHTMLcreateNode(n);this.CHTMLhandleStyle(n);this.CHTMLhandleScale(n);if(!k){k={rows:[],labels:[]}}var o=[];k.rows.push(o);var j=e.Element("mjx-label");k.labels.push(j);this.CHTMLaddChild(j,0,k);if(this.data[0]){k.labeled=true}for(var l=1,h=this.data.length;l<h;l++){o.push(this.CHTMLaddChild(n,l,k))}this.CHTMLhandleColor(n);return n}});b.mtd.Augment({toCommonHTML:function(l,i){l=this.CHTMLdefaultNode(l,i);if(this.isEmbellished()){var m=this.CoreMO(),h=this.CHTML;if(m.CHTMLcanStretch("Vertical")){h.stretch="V"}else{if(m.CHTMLcanStretch("Horizontal")){h.stretch="H"}}if(h.stretch){var j=m.Get("minsize",true);if(j){if(h.stretch==="V"){var n=h.h+h.d;if(n){var k=this.CHTMLlength2em(j,n)/n;if(k>1){h.h*=k;h.d*=k}}}else{h.w=Math.max(h.w,this.CHTMLlength2em(j,h.w))}}}}return l}});MathJax.Hub.Startup.signal.Post("CommonHTML mtable Ready");MathJax.Ajax.loadComplete(e.autoloadDir+"/mtable.js")});
(function(i,b,e,g){var h;var j,a,d;var f="'Times New Roman',Times,STIXGeneral,serif";var m={".MJXp-script":{"font-size":".8em"},".MJXp-right":{"-webkit-transform-origin":"right","-moz-transform-origin":"right","-ms-transform-origin":"right","-o-transform-origin":"right","transform-origin":"right"},".MJXp-bold":{"font-weight":"bold"},".MJXp-italic":{"font-style":"italic"},".MJXp-scr":{"font-family":"MathJax_Script,"+f},".MJXp-frak":{"font-family":"MathJax_Fraktur,"+f},".MJXp-sf":{"font-family":"MathJax_SansSerif,"+f},".MJXp-cal":{"font-family":"MathJax_Caligraphic,"+f},".MJXp-mono":{"font-family":"MathJax_Typewriter,"+f},".MJXp-largeop":{"font-size":"150%"},".MJXp-largeop.MJXp-int":{"vertical-align":"-.2em"},".MJXp-math":{display:"inline-block","line-height":"1.2","text-indent":"0","font-family":f,"white-space":"nowrap","border-collapse":"collapse"},".MJXp-display":{display:"block","text-align":"center",margin:"1em 0"},".MJXp-math span":{display:"inline-block"},".MJXp-box":{display:"block!important","text-align":"center"},".MJXp-box:after":{content:'" "'},".MJXp-rule":{display:"block!important","margin-top":".1em"},".MJXp-char":{display:"block!important"},".MJXp-mo":{margin:"0 .15em"},".MJXp-mfrac":{margin:"0 .125em","vertical-align":".25em"},".MJXp-denom":{display:"inline-table!important",width:"100%"},".MJXp-denom > *":{display:"table-row!important"},".MJXp-surd":{"vertical-align":"top"},".MJXp-surd > *":{display:"block!important"},".MJXp-script-box > * ":{display:"table!important",height:"50%"},".MJXp-script-box > * > *":{display:"table-cell!important","vertical-align":"top"},".MJXp-script-box > *:last-child > *":{"vertical-align":"bottom"},".MJXp-script-box > * > * > *":{display:"block!important"},".MJXp-mphantom":{visibility:"hidden"},".MJXp-munderover":{display:"inline-table!important"},".MJXp-over":{display:"inline-block!important","text-align":"center"},".MJXp-over > *":{display:"block!important"},".MJXp-munderover > *":{display:"table-row!important"},".MJXp-mtable":{"vertical-align":".25em",margin:"0 .125em"},".MJXp-mtable > *":{display:"inline-table!important","vertical-align":"middle"},".MJXp-mtr":{display:"table-row!important"},".MJXp-mtd":{display:"table-cell!important","text-align":"center",padding:".5em 0 0 .5em"},".MJXp-mtr > .MJXp-mtd:first-child":{"padding-left":0},".MJXp-mtr:first-child > .MJXp-mtd":{"padding-top":0},".MJXp-mlabeledtr":{display:"table-row!important"},".MJXp-mlabeledtr > .MJXp-mtd:first-child":{"padding-left":0},".MJXp-mlabeledtr:first-child > .MJXp-mtd":{"padding-top":0},".MJXp-merror":{"background-color":"#FFFF88",color:"#CC0000",border:"1px solid #CC0000",padding:"1px 3px","font-style":"normal","font-size":"90%"}};(function(){for(var n=0;n<10;n++){var o="scaleX(."+n+")";m[".MJXp-scale"+n]={"-webkit-transform":o,"-moz-transform":o,"-ms-transform":o,"-o-transform":o,transform:o}}})();var k=1000000;var c="V",l="H";g.Augment({settings:b.config.menuSettings,config:{styles:m},hideProcessedMath:false,maxStretchyParts:1000,Config:function(){if(!this.require){this.require=[]}this.SUPER(arguments).Config.call(this);var n=this.settings;if(n.scale){this.config.scale=n.scale}this.require.push(MathJax.OutputJax.extensionDir+"/MathEvents.js")},Startup:function(){j=MathJax.Extension.MathEvents.Event;a=MathJax.Extension.MathEvents.Touch;d=MathJax.Extension.MathEvents.Hover;this.ContextMenu=j.ContextMenu;this.Mousedown=j.AltContextMenu;this.Mouseover=d.Mouseover;this.Mouseout=d.Mouseout;this.Mousemove=d.Mousemove;var n=e.addElement(document.body,"div",{style:{width:"5in"}});this.pxPerInch=n.offsetWidth/5;n.parentNode.removeChild(n);return i.Styles(this.config.styles,["InitializePHTML",this])},InitializePHTML:function(){},preTranslate:function(p){var s=p.jax[this.id],t,q=s.length,u,r,v,o,n;for(t=0;t<q;t++){u=s[t];if(!u.parentNode){continue}r=u.previousSibling;if(r&&String(r.className).match(/^MathJax_PHTML(_Display)?( MathJax_Processing)?$/)){r.parentNode.removeChild(r)}n=u.MathJax.elementJax;if(!n){continue}n.PHTML={display:(n.root.Get("display")==="block")};v=o=e.Element("span",{className:"MathJax_PHTML",id:n.inputID+"-Frame",isMathJax:true,jaxID:this.id,oncontextmenu:j.Menu,onmousedown:j.Mousedown,onmouseover:j.Mouseover,onmouseout:j.Mouseout,onmousemove:j.Mousemove,onclick:j.Click,ondblclick:j.DblClick,onkeydown:j.Keydown,tabIndex:b.getTabOrder(n)});if(b.Browser.noContextMenu){v.ontouchstart=a.start;v.ontouchend=a.end}if(n.PHTML.display){o=e.Element("div",{className:"MathJax_PHTML_Display"});o.appendChild(v)}o.className+=" MathJax_Processing";u.parentNode.insertBefore(o,u)}},Translate:function(o,s){if(!o.parentNode){return}var n=o.MathJax.elementJax,r=n.root,p=document.getElementById(n.inputID+"-Frame"),t=(n.PHTML.display?p.parentNode:p);this.initPHTML(r,p);try{r.toPreviewHTML(p)}catch(q){if(q.restart){while(p.firstChild){p.removeChild(p.firstChild)}}throw q}t.className=t.className.split(/ /)[0];if(this.hideProcessedMath){t.className+=" MathJax_Processed";if(o.MathJax.preview){n.PHTML.preview=o.MathJax.preview;delete o.MathJax.preview}}},postTranslate:function(s){var o=s.jax[this.id];if(!this.hideProcessedMath){return}for(var q=0,n=o.length;q<n;q++){var p=o[q];if(p&&p.MathJax.elementJax){p.previousSibling.className=p.previousSibling.className.split(/ /)[0];var r=p.MathJax.elementJax.PHTML;if(r.preview){r.preview.innerHTML="";p.MathJax.preview=r.preview;delete r.preview}}}},getJaxFromMath:function(n){if(n.parentNode.className==="MathJax_PHTML_Display"){n=n.parentNode}do{n=n.nextSibling}while(n&&n.nodeName.toLowerCase()!=="script");return b.getJaxFor(n)},getHoverSpan:function(n,o){return n.root.PHTMLspanElement()},getHoverBBox:function(n,q,r){var s=n.root.PHTML,p=n.PHTML.outerEm;var o={w:s.w*p,h:s.h*p,d:s.d*p};if(s.width){o.width=s.width}return o},Zoom:function(o,u,s,n,r){u.className="MathJax";this.idPostfix="-zoom";o.root.toPHTML(u,u);this.idPostfix="";u.style.position="absolute";if(!width){s.style.position="absolute"}var t=u.offsetWidth,q=u.offsetHeight,v=s.offsetHeight,p=s.offsetWidth;if(p===0){p=s.parentNode.offsetWidth}u.style.position=s.style.position="";return{Y:-j.getBBox(u).h,mW:p,mH:v,zW:t,zH:q}},initPHTML:function(o,n){},Remove:function(n){var o=document.getElementById(n.inputID+"-Frame");if(o){if(n.PHTML.display){o=o.parentNode}o.parentNode.removeChild(o)}delete n.PHTML},ID:0,idPostfix:"",GetID:function(){this.ID++;return this.ID},VARIANT:{bold:"MJXp-bold",italic:"MJXp-italic","bold-italic":"MJXp-bold MJXp-italic",script:"MJXp-scr","bold-script":"MJXp-scr MJXp-bold",fraktur:"MJXp-frak","bold-fraktur":"MJXp-frak MJXp-bold",monospace:"MJXp-mono","sans-serif":"MJXp-sf","-tex-caligraphic":"MJXp-cal"},MATHSPACE:{veryverythinmathspace:1/18,verythinmathspace:2/18,thinmathspace:3/18,mediummathspace:4/18,thickmathspace:5/18,verythickmathspace:6/18,veryverythickmathspace:7/18,negativeveryverythinmathspace:-1/18,negativeverythinmathspace:-2/18,negativethinmathspace:-3/18,negativemediummathspace:-4/18,negativethickmathspace:-5/18,negativeverythickmathspace:-6/18,negativeveryverythickmathspace:-7/18,thin:0.08,medium:0.1,thick:0.15,infinity:k},TeX:{x_height:0.430554},pxPerInch:72,em:16,DELIMITERS:{"(":{dir:c},"{":{dir:c,w:0.58},"[":{dir:c},"|":{dir:c,w:0.275},")":{dir:c},"}":{dir:c,w:0.58},"]":{dir:c},"/":{dir:c},"\\":{dir:c},"\u2223":{dir:c,w:0.275},"\u2225":{dir:c,w:0.55},"\u230A":{dir:c,w:0.5},"\u230B":{dir:c,w:0.5},"\u2308":{dir:c,w:0.5},"\u2309":{dir:c,w:0.5},"\u27E8":{dir:c,w:0.5},"\u27E9":{dir:c,w:0.5},"\u2191":{dir:c,w:0.65},"\u2193":{dir:c,w:0.65},"\u21D1":{dir:c,w:0.75},"\u21D3":{dir:c,w:0.75},"\u2195":{dir:c,w:0.65},"\u21D5":{dir:c,w:0.75},"\u27EE":{dir:c,w:0.275},"\u27EF":{dir:c,w:0.275},"\u23B0":{dir:c,w:0.6},"\u23B1":{dir:c,w:0.6}},REMAPACCENT:{"\u20D7":"\u2192","'":"\u02CB","`":"\u02CA",".":"\u02D9","^":"\u02C6","-":"\u02C9","~":"\u02DC","\u00AF":"\u02C9","\u00B0":"\u02DA","\u00B4":"\u02CA","\u0300":"\u02CB","\u0301":"\u02CA","\u0302":"\u02C6","\u0303":"\u02DC","\u0304":"\u02C9","\u0305":"\u02C9","\u0306":"\u02D8","\u0307":"\u02D9","\u0308":"\u00A8","\u030C":"\u02C7"},REMAPACCENTUNDER:{},length2em:function(r,p){if(typeof(r)!=="string"){r=r.toString()}if(r===""){return""}if(r===h.SIZE.NORMAL){return 1}if(r===h.SIZE.BIG){return 2}if(r===h.SIZE.SMALL){return 0.71}if(this.MATHSPACE[r]){return this.MATHSPACE[r]}var o=r.match(/^\s*([-+]?(?:\.\d+|\d+(?:\.\d*)?))?(pt|em|ex|mu|px|pc|in|mm|cm|%)?/);var n=parseFloat(o[1]||"1"),q=o[2];if(p==null){p=1}if(q==="em"){return n}if(q==="ex"){return n*this.TeX.x_height}if(q==="%"){return n/100*p}if(q==="px"){return n/this.em}if(q==="pt"){return n/10}if(q==="pc"){return n*1.2}if(q==="in"){return n*this.pxPerInch/this.em}if(q==="cm"){return n*this.pxPerInch/this.em/2.54}if(q==="mm"){return n*this.pxPerInch/this.em/25.4}if(q==="mu"){return n/18}return n*p},Em:function(n){if(Math.abs(n)<0.001){return"0em"}return(n.toFixed(3).replace(/\.?0+$/,""))+"em"},arrayEntry:function(n,o){return n[Math.max(0,Math.min(o,n.length-1))]}});MathJax.Hub.Register.StartupHook("mml Jax Ready",function(){h=MathJax.ElementJax.mml;h.mbase.Augment({toPreviewHTML:function(o,n){return this.PHTMLdefaultSpan(o,n)},PHTMLdefaultSpan:function(q,o){if(!o){o={}}q=this.PHTMLcreateSpan(q);this.PHTMLhandleStyle(q);this.PHTMLhandleColor(q);if(this.isToken){this.PHTMLhandleToken(q)}for(var p=0,n=this.data.length;p<n;p++){this.PHTMLaddChild(q,p,o)}return q},PHTMLaddChild:function(p,o,n){var q=this.data[o];if(q){if(n.childSpans){p=e.addElement(p,"span",{className:n.className})}q.toPreviewHTML(p);if(!n.noBBox){this.PHTML.w+=q.PHTML.w+q.PHTML.l+q.PHTML.r;if(q.PHTML.h>this.PHTML.h){this.PHTML.h=q.PHTML.h}if(q.PHTML.d>this.PHTML.d){this.PHTML.d=q.PHTML.d}if(q.PHTML.t>this.PHTML.t){this.PHTML.t=q.PHTML.t}if(q.PHTML.b>this.PHTML.b){this.PHTML.b=q.PHTML.b}}}else{if(n.forceChild){e.addElement(p,"span")}}},PHTMLstretchChild:function(q,p,s){var r=this.data[q];if(r&&r.PHTMLcanStretch("Vertical",p,s)){var t=this.PHTML,o=r.PHTML,n=o.w;r.PHTMLstretchV(p,s);t.w+=o.w-n;if(o.h>t.h){t.h=o.h}if(o.d>t.d){t.d=o.d}}},PHTMLcreateSpan:function(n){if(!this.PHTML){this.PHTML={}}this.PHTML={w:0,h:0,d:0,l:0,r:0,t:0,b:0};if(this.inferred){return n}if(this.type==="mo"&&this.data.join("")==="\u222B"){g.lastIsInt=true}else{if(this.type!=="mspace"||this.width!=="negativethinmathspace"){g.lastIsInt=false}}if(!this.PHTMLspanID){this.PHTMLspanID=g.GetID()}var o=(this.id||"MJXp-Span-"+this.PHTMLspanID);return e.addElement(n,"span",{className:"MJXp-"+this.type,id:o})},PHTMLspanElement:function(){if(!this.PHTMLspanID){return null}return document.getElementById(this.id||"MJXp-Span-"+this.PHTMLspanID)},PHTMLhandleToken:function(o){var n=this.getValues("mathvariant");if(n.mathvariant!==h.VARIANT.NORMAL){o.className+=" "+g.VARIANT[n.mathvariant]}},PHTMLhandleStyle:function(n){if(this.style){n.style.cssText=this.style}},PHTMLhandleColor:function(n){if(this.mathcolor){n.style.color=this.mathcolor}if(this.mathbackground){n.style.backgroundColor=this.mathbackground}},PHTMLhandleScriptlevel:function(n){var o=this.Get("scriptlevel");if(o){n.className+=" MJXp-script"}},PHTMLhandleText:function(y,A){var v,p;var z=0,o=0,q=0;for(var s=0,r=A.length;s<r;s++){p=A.charCodeAt(s);v=A.charAt(s);if(p>=55296&&p<56319){s++;p=(((p-55296)<<10)+(A.charCodeAt(s)-56320))+65536}var t=0.7,u=0.22,x=0.5;if(p<127){if(v.match(/[A-Za-ehik-or-xz0-9]/)){u=0}if(v.match(/[A-HK-Z]/)){x=0.67}else{if(v.match(/[IJ]/)){x=0.36}}if(v.match(/[acegm-su-z]/)){t=0.45}else{if(v.match(/[ij]/)){t=0.75}}if(v.match(/[ijlt]/)){x=0.28}}if(g.DELIMITERS[v]){x=g.DELIMITERS[v].w||0.4}if(t>z){z=t}if(u>o){o=u}q+=x}if(!this.CHML){this.PHTML={}}this.PHTML={h:0.9,d:0.3,w:q,l:0,r:0,t:z,b:o};e.addText(y,A)},PHTMLbboxFor:function(o){if(this.data[o]&&this.data[o].PHTML){return this.data[o].PHTML}return{w:0,h:0,d:0,l:0,r:0,t:0,b:0}},PHTMLcanStretch:function(q,o,p){if(this.isEmbellished()){var n=this.Core();if(n&&n!==this){return n.PHTMLcanStretch(q,o,p)}}return false},PHTMLstretchV:function(n,o){},PHTMLstretchH:function(n){},CoreParent:function(){var n=this;while(n&&n.isEmbellished()&&n.CoreMO()===this&&!n.isa(h.math)){n=n.Parent()}return n},CoreText:function(n){if(!n){return""}if(n.isEmbellished()){return n.CoreMO().data.join("")}while((n.isa(h.mrow)||n.isa(h.TeXAtom)||n.isa(h.mstyle)||n.isa(h.mphantom))&&n.data.length===1&&n.data[0]){n=n.data[0]}if(!n.isToken){return""}else{return n.data.join("")}}});h.chars.Augment({toPreviewHTML:function(n){var o=this.toString().replace(/[\u2061-\u2064]/g,"");this.PHTMLhandleText(n,o)}});h.entity.Augment({toPreviewHTML:function(n){var o=this.toString().replace(/[\u2061-\u2064]/g,"");this.PHTMLhandleText(n,o)}});h.math.Augment({toPreviewHTML:function(n){n=this.PHTMLdefaultSpan(n);if(this.Get("display")==="block"){n.className+=" MJXp-display"}return n}});h.mo.Augment({toPreviewHTML:function(o){o=this.PHTMLdefaultSpan(o);this.PHTMLadjustAccent(o);var n=this.getValues("lspace","rspace","scriptlevel","displaystyle","largeop");if(n.scriptlevel===0){this.PHTML.l=g.length2em(n.lspace);this.PHTML.r=g.length2em(n.rspace);o.style.marginLeft=g.Em(this.PHTML.l);o.style.marginRight=g.Em(this.PHTML.r)}else{this.PHTML.l=0.15;this.PHTML.r=0.1}if(n.displaystyle&&n.largeop){var p=e.Element("span",{className:"MJXp-largeop"});p.appendChild(o.firstChild);o.appendChild(p);this.PHTML.h*=1.2;this.PHTML.d*=1.2;if(this.data.join("")==="\u222B"){p.className+=" MJXp-int"}}return o},PHTMLadjustAccent:function(p){var o=this.CoreParent();if(o&&o.isa(h.munderover)&&this.CoreText(o.data[o.base]).length===1){var q=o.data[o.over],n=o.data[o.under];var s=this.data.join(""),r;if(q&&this===q.CoreMO()&&o.Get("accent")){r=g.REMAPACCENT[s]}else{if(n&&this===n.CoreMO()&&o.Get("accentunder")){r=g.REMAPACCENTUNDER[s]}}if(r){s=p.innerHTML=r}if(s.match(/[\u02C6-\u02DC\u00A8]/)){this.PHTML.acc=-0.52}else{if(s==="\u2192"){this.PHTML.acc=-0.15;this.PHTML.vec=true}}}},PHTMLcanStretch:function(q,o,p){if(!this.Get("stretchy")){return false}var r=this.data.join("");if(r.length>1){return false}r=g.DELIMITERS[r];var n=(r&&r.dir===q.substr(0,1));if(n){n=(this.PHTML.h!==o||this.PHTML.d!==p||(this.Get("minsize",true)||this.Get("maxsize",true)))}return n},PHTMLstretchV:function(p,u){var o=this.PHTMLspanElement(),t=this.PHTML;var n=this.getValues("symmetric","maxsize","minsize");if(n.symmetric){l=2*Math.max(p-0.25,u+0.25)}else{l=p+u}n.maxsize=g.length2em(n.maxsize,t.h+t.d);n.minsize=g.length2em(n.minsize,t.h+t.d);l=Math.max(n.minsize,Math.min(n.maxsize,l));var s=l/(t.h+t.d-0.3);var q=e.Element("span",{style:{"font-size":g.Em(s)}});if(s>1.25){var r=Math.ceil(1.25/s*10);q.className="MJXp-right MJXp-scale"+r;q.style.marginLeft=g.Em(t.w*(r/10-1)+0.07);t.w*=s*r/10}q.appendChild(o.firstChild);o.appendChild(q);if(n.symmetric){o.style.verticalAlign=g.Em(0.25*(1-s))}}});h.mspace.Augment({toPreviewHTML:function(q){q=this.PHTMLdefaultSpan(q);var o=this.getValues("height","depth","width");var n=g.length2em(o.width),p=g.length2em(o.height),s=g.length2em(o.depth);var r=this.PHTML;r.w=n;r.h=p;r.d=s;if(n<0){if(!g.lastIsInt){q.style.marginLeft=g.Em(n)}n=0}q.style.width=g.Em(n);q.style.height=g.Em(p+s);if(s){q.style.verticalAlign=g.Em(-s)}return q}});h.mpadded.Augment({toPreviewHTML:function(u){u=this.PHTMLdefaultSpan(u,{childSpans:true,className:"MJXp-box",forceChild:true});var o=u.firstChild;var v=this.getValues("width","height","depth","lspace","voffset");var s=this.PHTMLdimen(v.lspace);var q=0,n=0,t=s.len,r=-s.len,p=0;if(v.width!==""){s=this.PHTMLdimen(v.width,"w",0);if(s.pm){r+=s.len}else{u.style.width=g.Em(s.len)}}if(v.height!==""){s=this.PHTMLdimen(v.height,"h",0);if(!s.pm){q+=-this.PHTMLbboxFor(0).h}q+=s.len}if(v.depth!==""){s=this.PHTMLdimen(v.depth,"d",0);if(!s.pm){n+=-this.PHTMLbboxFor(0).d;p+=-s.len}n+=s.len}if(v.voffset!==""){s=this.PHTMLdimen(v.voffset);q-=s.len;n+=s.len;p+=s.len}if(q){o.style.marginTop=g.Em(q)}if(n){o.style.marginBottom=g.Em(n)}if(t){o.style.marginLeft=g.Em(t)}if(r){o.style.marginRight=g.Em(r)}if(p){u.style.verticalAlign=g.Em(p)}return u},PHTMLdimen:function(q,r,n){if(n==null){n=-k}q=String(q);var o=q.match(/width|height|depth/);var p=(o?this.PHTML[o[0].charAt(0)]:(r?this.PHTML[r]:0));return{len:g.length2em(q,p)||0,pm:!!q.match(/^[-+]/)}}});h.munderover.Augment({toPreviewHTML:function(r){var t=this.getValues("displaystyle","accent","accentunder","align");var n=this.data[this.base];if(!t.displaystyle&&n!=null&&(n.movablelimits||n.CoreMO().Get("movablelimits"))){r=h.msubsup.prototype.toPreviewHTML.call(this,r);r.className=r.className.replace(/munderover/,"msubsup");return r}r=this.PHTMLdefaultSpan(r,{childSpans:true,className:"",noBBox:true});var p=this.PHTMLbboxFor(this.over),v=this.PHTMLbboxFor(this.under),u=this.PHTMLbboxFor(this.base),s=this.PHTML,o=p.acc;if(this.data[this.over]){r.lastChild.firstChild.style.marginLeft=p.l=r.lastChild.firstChild.style.marginRight=p.r=0;var q=e.Element("span",{},[["span",{className:"MJXp-over"}]]);q.firstChild.appendChild(r.lastChild);if(r.childNodes.length>(this.data[this.under]?1:0)){q.firstChild.appendChild(r.firstChild)}this.data[this.over].PHTMLhandleScriptlevel(q.firstChild.firstChild);if(o!=null){if(p.vec){q.firstChild.firstChild.firstChild.style.fontSize="60%";p.h*=0.6;p.d*=0.6;p.w*=0.6}o=o-p.d+0.1;if(u.t!=null){o+=u.t-u.h}q.firstChild.firstChild.style.marginBottom=g.Em(o)}if(r.firstChild){r.insertBefore(q,r.firstChild)}else{r.appendChild(q)}}if(this.data[this.under]){r.lastChild.firstChild.style.marginLeft=v.l=r.lastChild.firstChild.marginRight=v.r=0;this.data[this.under].PHTMLhandleScriptlevel(r.lastChild)}s.w=Math.max(0.8*p.w,0.8*v.w,u.w);s.h=0.8*(p.h+p.d+(o||0))+u.h;s.d=u.d+0.8*(v.h+v.d);return r}});h.msubsup.Augment({toPreviewHTML:function(q){q=this.PHTMLdefaultSpan(q,{noBBox:true});if(!this.data[this.base]){if(q.firstChild){q.insertBefore(e.Element("span"),q.firstChild)}else{q.appendChild(e.Element("span"))}}var s=this.data[this.base],p=this.data[this.sub],n=this.data[this.sup];if(!s){s={bbox:{h:0.8,d:0.2}}}q.firstChild.style.marginRight=".05em";var o=Math.max(0.4,s.PHTML.h-0.4),u=Math.max(0.2,s.PHTML.d+0.1);var t=this.PHTML;if(n&&p){var r=e.Element("span",{className:"MJXp-script-box",style:{height:g.Em(o+n.PHTML.h*0.8+u+p.PHTML.d*0.8),"vertical-align":g.Em(-u-p.PHTML.d*0.8)}},[["span",{},[["span",{},[["span",{style:{"margin-bottom":g.Em(-(n.PHTML.d-0.05))}}]]]]],["span",{},[["span",{},[["span",{style:{"margin-top":g.Em(-(n.PHTML.h-0.05))}}]]]]]]);p.PHTMLhandleScriptlevel(r.firstChild);n.PHTMLhandleScriptlevel(r.lastChild);r.firstChild.firstChild.firstChild.appendChild(q.lastChild);r.lastChild.firstChild.firstChild.appendChild(q.lastChild);q.appendChild(r);t.h=Math.max(s.PHTML.h,n.PHTML.h*0.8+o);t.d=Math.max(s.PHTML.d,p.PHTML.d*0.8+u);t.w=s.PHTML.w+Math.max(n.PHTML.w,p.PHTML.w)+0.07}else{if(n){q.lastChild.style.verticalAlign=g.Em(o);n.PHTMLhandleScriptlevel(q.lastChild);t.h=Math.max(s.PHTML.h,n.PHTML.h*0.8+o);t.d=Math.max(s.PHTML.d,n.PHTML.d*0.8-o);t.w=s.PHTML.w+n.PHTML.w+0.07}else{if(p){q.lastChild.style.verticalAlign=g.Em(-u);p.PHTMLhandleScriptlevel(q.lastChild);t.h=Math.max(s.PHTML.h,p.PHTML.h*0.8-u);t.d=Math.max(s.PHTML.d,p.PHTML.d*0.8+u);t.w=s.PHTML.w+p.PHTML.w+0.07}}}return q}});h.mfrac.Augment({toPreviewHTML:function(r){r=this.PHTMLdefaultSpan(r,{childSpans:true,className:"MJXp-box",forceChild:true,noBBox:true});var o=this.getValues("linethickness","displaystyle");if(!o.displaystyle){if(this.data[0]){this.data[0].PHTMLhandleScriptlevel(r.firstChild)}if(this.data[1]){this.data[1].PHTMLhandleScriptlevel(r.lastChild)}}var n=e.Element("span",{className:"MJXp-box"},[["span",{className:"MJXp-denom"},[["span",{},[["span",{className:"MJXp-rule",style:{height:"1em"}}]]],["span"]]]]);n.firstChild.lastChild.appendChild(r.lastChild);r.appendChild(n);var s=this.PHTMLbboxFor(0),p=this.PHTMLbboxFor(1),v=this.PHTML;v.w=Math.max(s.w,p.w)*0.8;v.h=s.h+s.d+0.1+0.25;v.d=p.h+p.d-0.25;v.l=v.r=0.125;o.linethickness=Math.max(0,g.length2em(o.linethickness||"0",0));if(o.linethickness){var u=n.firstChild.firstChild.firstChild;var q=g.Em(o.linethickness);u.style.borderTop="none";u.style.borderBottom=(o.linethickness<0.15?"1px":q)+" solid";u.style.margin=q+" 0";q=o.linethickness;n.style.marginTop=g.Em(3*q-1.2);r.style.verticalAlign=g.Em(1.5*q+0.1);v.h+=1.5*q-0.1;v.d+=1.5*q}else{n.style.marginTop="-.7em"}return r}});h.msqrt.Augment({toPreviewHTML:function(n){n=this.PHTMLdefaultSpan(n,{childSpans:true,className:"MJXp-box",forceChild:true,noBBox:true});this.PHTMLlayoutRoot(n,n.firstChild);return n},PHTMLlayoutRoot:function(u,n){var v=this.PHTMLbboxFor(0);var q=Math.ceil((v.h+v.d+0.14)*100),w=g.Em(14/q);var r=e.Element("span",{className:"MJXp-surd"},[["span",{style:{"font-size":q+"%","margin-top":w}},["\u221A"]]]);var s=e.Element("span",{className:"MJXp-root"},[["span",{className:"MJXp-rule",style:{"border-top":".08em solid"}}]]);var p=(1.2/2.2)*q/100;if(q>150){var o=Math.ceil(150/q*10);r.firstChild.className="MJXp-right MJXp-scale"+o;r.firstChild.style.marginLeft=g.Em(p*(o/10-1)/q*100);p=p*o/10;s.firstChild.style.borderTopWidth=g.Em(0.08/Math.sqrt(o/10))}s.appendChild(n);u.appendChild(r);u.appendChild(s);this.PHTML.h=v.h+0.18;this.PHTML.d=v.d;this.PHTML.w=v.w+p;return u}});h.mroot.Augment({toPreviewHTML:function(q){q=this.PHTMLdefaultSpan(q,{childSpans:true,className:"MJXp-box",forceChild:true,noBBox:true});var p=this.PHTMLbboxFor(1),n=q.removeChild(q.lastChild);var t=this.PHTMLlayoutRoot(e.Element("span"),q.firstChild);n.className="MJXp-script";var u=parseInt(t.firstChild.firstChild.style.fontSize);var o=0.55*(u/120)+p.d*0.8,s=-0.6*(u/120);if(u>150){s*=0.95*Math.ceil(150/u*10)/10}n.style.marginRight=g.Em(s);n.style.verticalAlign=g.Em(o);if(-s>p.w*0.8){n.style.marginLeft=g.Em(-s-p.w*0.8)}q.appendChild(n);q.appendChild(t);this.PHTML.w+=Math.max(0,p.w*0.8+s);this.PHTML.h=Math.max(this.PHTML.h,p.h*0.8+o);return q},PHTMLlayoutRoot:h.msqrt.prototype.PHTMLlayoutRoot});h.mfenced.Augment({toPreviewHTML:function(q){q=this.PHTMLcreateSpan(q);this.PHTMLhandleStyle(q);this.PHTMLhandleColor(q);this.addFakeNodes();this.PHTMLaddChild(q,"open",{});for(var p=0,n=this.data.length;p<n;p++){this.PHTMLaddChild(q,"sep"+p,{});this.PHTMLaddChild(q,p,{})}this.PHTMLaddChild(q,"close",{});var o=this.PHTML.h,r=this.PHTML.d;this.PHTMLstretchChild("open",o,r);for(p=0,n=this.data.length;p<n;p++){this.PHTMLstretchChild("sep"+p,o,r);this.PHTMLstretchChild(p,o,r)}this.PHTMLstretchChild("close",o,r);return q}});h.mrow.Augment({toPreviewHTML:function(q){q=this.PHTMLdefaultSpan(q);var p=this.PHTML.h,r=this.PHTML.d;for(var o=0,n=this.data.length;o<n;o++){this.PHTMLstretchChild(o,p,r)}return q}});h.mstyle.Augment({toPreviewHTML:function(n){n=this.PHTMLdefaultSpan(n);this.PHTMLhandleScriptlevel(n);return n}});h.TeXAtom.Augment({toPreviewHTML:function(n){n=this.PHTMLdefaultSpan(n);n.className="MJXp-mrow";return n}});h.mtable.Augment({toPreviewHTML:function(E){E=this.PHTMLdefaultSpan(E,{noBBox:true});var r=this.getValues("columnalign","rowalign","columnspacing","rowspacing","columnwidth","equalcolumns","equalrows","columnlines","rowlines","frame","framespacing","align","width");var u=MathJax.Hub.SplitList,F,A,D,z;var N=u(r.columnspacing),w=u(r.rowspacing),L=u(r.columnalign),t=u(r.rowalign);for(F=0,A=N.length;F<A;F++){N[F]=g.length2em(N[F])}for(F=0,A=w.length;F<A;F++){w[F]=g.length2em(w[F])}var K=e.Element("span");while(E.firstChild){K.appendChild(E.firstChild)}E.appendChild(K);var y=0,s=0;for(F=0,A=this.data.length;F<A;F++){var v=this.data[F];if(v){var J=g.arrayEntry(w,F-1),C=g.arrayEntry(t,F);var x=v.PHTML,q=v.PHTMLspanElement();q.style.verticalAlign=C;var B=(v.type==="mlabeledtr"?1:0);for(D=0,z=v.data.length;D<z-B;D++){var p=v.data[D+B];if(p){var M=g.arrayEntry(N,D-1),G=g.arrayEntry(L,D);var I=p.PHTMLspanElement();if(D){x.w+=M;I.style.paddingLeft=g.Em(M)}if(F){I.style.paddingTop=g.Em(J)}I.style.textAlign=G}}y+=x.h+x.d;if(F){y+=J}if(x.w>s){s=x.w}}}var o=this.PHTML;o.w=s;o.h=y/2+0.25;o.d=y/2-0.25;o.l=o.r=0.125;return E}});h.mlabeledtr.Augment({PHTMLdefaultSpan:function(q,o){if(!o){o={}}q=this.PHTMLcreateSpan(q);this.PHTMLhandleStyle(q);this.PHTMLhandleColor(q);if(this.isToken){this.PHTMLhandleToken(q)}for(var p=1,n=this.data.length;p<n;p++){this.PHTMLaddChild(q,p,o)}return q}});h.semantics.Augment({toPreviewHTML:function(n){n=this.PHTMLcreateSpan(n);if(this.data[0]){this.data[0].toPreviewHTML(n);MathJax.Hub.Insert(this.data[0].PHTML||{},this.PHTML)}return n}});h.annotation.Augment({toPreviewHTML:function(n){}});h["annotation-xml"].Augment({toPreviewHTML:function(n){}});MathJax.Hub.Register.StartupHook("onLoad",function(){setTimeout(MathJax.Callback(["loadComplete",g,"jax.js"]),0)})});MathJax.Hub.Register.StartupHook("End Cookie",function(){if(b.config.menuSettings.zoom!=="None"){i.Require("[MathJax]/extensions/MathZoom.js")}})})(MathJax.Ajax,MathJax.Hub,MathJax.HTML,MathJax.OutputJax.PreviewHTML);
(function(b,g,f){var c=b.config.menuSettings;var e=MathJax.OutputJax;var a=f.isMSIE&&(document.documentMode||0)<8;var d=MathJax.Extension["fast-preview"]={version:"2.6.0",enabled:true,config:b.CombineConfig("fast-preview",{Chunks:{EqnChunk:10000,EqnChunkFactor:1,EqnChunkDelay:0},color:"inherit!important",updateTime:30,updateDelay:6,messageStyle:"none",disabled:f.isMSIE&&!f.versionAtLeast("8.0")}),Config:function(){if(b.config["CHTML-preview"]){MathJax.Hub.Config({"fast-preview":b.config["CHTML-preview"]})}var m,j,k,h,l;var i=this.config;if(!i.disabled&&c.FastPreview==null){b.Config({menuSettings:{FastPreview:true}})}if(c.FastPreview){MathJax.Ajax.Styles({".MathJax_Preview .MJXf-math":{color:i.color}});b.Config({"HTML-CSS":i.Chunks,CommonHTML:i.Chunks,SVG:i.Chunks})}b.Register.MessageHook("Begin Math Output",function(){if(!h&&d.Active()){m=b.processUpdateTime;j=b.processUpdateDelay;k=b.config.messageStyle;b.processUpdateTime=i.updateTime;b.processUpdateDelay=i.updateDelay;b.Config({messageStyle:i.messageStyle});MathJax.Message.Clear(0,0);l=true}});b.Register.MessageHook("End Math Output",function(){if(!h&&l){b.processUpdateTime=m;b.processUpdateDelay=j;b.Config({messageStyle:k});h=true}})},Disable:function(){this.enabled=false},Enable:function(){this.enabled=true},Active:function(){return c.FastPreview&&this.enabled&&!(e[c.renderer]||{}).noFastPreview},Preview:function(h){if(!this.Active()){return}var i=h.script.MathJax.preview||h.script.previousSibling;if(!i||i.className!==MathJax.Hub.config.preRemoveClass){i=g.Element("span",{className:MathJax.Hub.config.preRemoveClass});h.script.parentNode.insertBefore(i,h.script);h.script.MathJax.preview=i}i.innerHTML="";i.style.color=(a?"black":"inherit");return this.postFilter(i,h)},postFilter:function(j,i){if(!i.math.root.toPreviewHTML){var h=MathJax.Callback.Queue();h.Push(["Require",MathJax.Ajax,"[MathJax]/jax/output/PreviewHTML/config.js"],["Require",MathJax.Ajax,"[MathJax]/jax/output/PreviewHTML/jax.js"]);b.RestartAfter(h.Push({}))}i.math.root.toPreviewHTML(j)},Register:function(h){b.Register.StartupHook(h+" Jax Require",function(){var i=MathJax.InputJax[h];i.postfilterHooks.Add(["Preview",MathJax.Extension["fast-preview"]],50)})}};d.Register("TeX");d.Register("MathML");d.Register("AsciiMath");b.Register.StartupHook("End Config",["Config",d]);b.Startup.signal.Post("fast-preview Ready")})(MathJax.Hub,MathJax.HTML,MathJax.Hub.Browser);MathJax.Ajax.loadComplete("[MathJax]/extensions/fast-preview.js");
(function(a,e,b,f){var c=b.config.menuSettings;var d=MathJax.Extension.AssistiveMML={version:"2.6.1",config:b.CombineConfig("AssistiveMML",{disabled:false,styles:{".MJX_Assistive_MathML":{position:"absolute!important",top:0,left:0,clip:(b.Browser.isMSIE&&(document.documentMode||0)<8?"rect(1px 1px 1px 1px)":"rect(1px, 1px, 1px, 1px)"),padding:"1px 0 0 0!important",border:"0!important",height:"1px!important",width:"1px!important",overflow:"hidden!important",display:"block!important","-webkit-touch-callout":"none","-webkit-user-select":"none","-khtml-user-select":"none","-moz-user-select":"none","-ms-user-select":"none","user-select":"none"},".MJX_Assistive_MathML.MJX_Assistive_MathML_Block":{width:"100%!important"}}}),Config:function(){if(!this.config.disabled&&c.assistiveMML==null){b.Config({menuSettings:{assistiveMML:true}})}a.Styles(this.config.styles);b.Register.MessageHook("End Math",function(g){if(c.assistiveMML){return d.AddAssistiveMathML(g[1])}})},AddAssistiveMathML:function(g){var h={jax:b.getAllJax(g),i:0,callback:MathJax.Callback({})};this.HandleMML(h);return h.callback},RemoveAssistiveMathML:function(k){var h=b.getAllJax(k),l;for(var j=0,g=h.length;j<g;j++){l=document.getElementById(h[j].inputID+"-Frame");if(l&&l.getAttribute("data-mathml")){l.removeAttribute("data-mathml");if(l.lastChild&&l.lastChild.className.match(/MJX_Assistive_MathML/)){l.removeChild(l.lastChild)}}}},HandleMML:function(l){var g=l.jax.length,h,i,n,j;while(l.i<g){h=l.jax[l.i];n=document.getElementById(h.inputID+"-Frame");if(h.outputJax!=="NativeMML"&&n&&!n.getAttribute("data-mathml")){try{i=h.root.toMathML("").replace(/\n */g,"").replace(/<!--.*?-->/g,"")}catch(k){if(!k.restart){throw k}return MathJax.Callback.After(["HandleMML",this,l],k.restart)}n.setAttribute("data-mathml",i);j=f.addElement(n,"span",{isMathJax:true,unselectable:"on",className:"MJX_Assistive_MathML"+(h.root.Get("display")==="block"?" MJX_Assistive_MathML_Block":"")});j.innerHTML=i;n.style.position="relative";n.setAttribute("role","presentation");n.firstChild.setAttribute("aria-hidden","true");j.setAttribute("role","presentation")}l.i++}l.callback()}};b.Startup.signal.Post("AssistiveMML Ready")})(MathJax.Ajax,MathJax.Callback,MathJax.Hub,MathJax.HTML);MathJax.Callback.Queue(["Require",MathJax.Ajax,"[MathJax]/extensions/toMathML.js"],["loadComplete",MathJax.Ajax,"[MathJax]/extensions/AssistiveMML.js"],function(){MathJax.Hub.Register.StartupHook("End Config",["Config",MathJax.Extension.AssistiveMML])});
MathJax.Ajax.loadComplete("[MathJax]/config/AM_CHTML-full.js");
