# Supplementary material for: An artificial-vision- and statistical-learning-based method for studying the biodegradation of type I collagen scaffolds in bone regeneration systems
Source: PeerJ. 2019 Jul 5;7:e7233. doi: 10.7717/peerj.7233 (PMC6613533; doi:10.7717/peerj.7233)
Supplement: Supplemental Information 1 — A html report is developed with R markdown and included with the corresponding files. Code and outputs are included. [file peerj-07-7233-s004.zip › Scripts_and_Outputs_files/mathjax-local/config/AM_SVG-full.js]

/*
 *  /MathJax/config/AM_SVG-full.js
 *  
 *  Copyright (c) 2010-2015 The MathJax Consortium
 *
 *  Part of the MathJax library.
 *  See http://www.mathjax.org for details.
 * 
 *  Licensed under the Apache License, Version 2.0;
 *  you may not use this file except in compliance with the License.
 *
 *      http://www.apache.org/licenses/LICENSE-2.0
 */

MathJax.Ajax.Preloading(
  "[MathJax]/jax/input/AsciiMath/config.js",
  "[MathJax]/jax/output/SVG/config.js",
  "[MathJax]/jax/output/PreviewHTML/config.js",
  "[MathJax]/extensions/asciimath2jax.js",
  "[MathJax]/extensions/MathEvents.js",
  "[MathJax]/extensions/MathZoom.js",
  "[MathJax]/extensions/MathMenu.js",
  "[MathJax]/jax/element/mml/jax.js",
  "[MathJax]/extensions/toMathML.js",
  "[MathJax]/jax/input/AsciiMath/jax.js",
  "[MathJax]/jax/output/SVG/jax.js",
  "[MathJax]/jax/output/SVG/autoload/mtable.js",
  "[MathJax]/jax/output/PreviewHTML/jax.js",
  "[MathJax]/extensions/fast-preview.js",
  "[MathJax]/extensions/AssistiveMML.js"
);

MathJax.Hub.Config({"v1.0-compatible":false});

MathJax.InputJax.AsciiMath=MathJax.InputJax({id:"AsciiMath",version:"2.6.0",directory:MathJax.InputJax.directory+"/AsciiMath",extensionDir:MathJax.InputJax.extensionDir+"/AsciiMath",config:{fixphi:true,useMathMLspacing:true,displaystyle:true,decimalsign:"."}});MathJax.InputJax.AsciiMath.Register("math/asciimath");MathJax.InputJax.AsciiMath.loadComplete("config.js");
MathJax.OutputJax.SVG=MathJax.OutputJax({id:"SVG",version:"2.6.1",directory:MathJax.OutputJax.directory+"/SVG",extensionDir:MathJax.OutputJax.extensionDir+"/SVG",autoloadDir:MathJax.OutputJax.directory+"/SVG/autoload",fontDir:MathJax.OutputJax.directory+"/SVG/fonts",config:{scale:100,minScaleAdjust:50,font:"TeX",blacker:1,mtextFontInherit:false,undefinedFamily:"STIXGeneral,'Arial Unicode MS',serif",addMMLclasses:false,useFontCache:true,useGlobalCache:true,EqnChunk:(MathJax.Hub.Browser.isMobile?10:50),EqnChunkFactor:1.5,EqnChunkDelay:100,linebreaks:{automatic:false,width:"container"},merrorStyle:{fontSize:"90%",color:"#C00",background:"#FF8",border:"1px solid #C00",padding:"3px"},styles:{".MathJax_SVG_Display":{"text-align":"center",margin:"1em 0em"},".MathJax_SVG .MJX-monospace":{"font-family":"monospace"},".MathJax_SVG .MJX-sans-serif":{"font-family":"sans-serif"},"#MathJax_SVG_Tooltip":{"background-color":"InfoBackground",color:"InfoText",border:"1px solid black","box-shadow":"2px 2px 5px #AAAAAA","-webkit-box-shadow":"2px 2px 5px #AAAAAA","-moz-box-shadow":"2px 2px 5px #AAAAAA","-khtml-box-shadow":"2px 2px 5px #AAAAAA",padding:"3px 4px","z-index":401}}}});if(!MathJax.Hub.config.delayJaxRegistration){MathJax.OutputJax.SVG.Register("jax/mml")}MathJax.OutputJax.SVG.loadComplete("config.js");
MathJax.OutputJax.PreviewHTML=MathJax.OutputJax({id:"PreviewHTML",version:"2.6.1",directory:MathJax.OutputJax.directory+"/PreviewHTML",extensionDir:MathJax.OutputJax.extensionDir+"/PreviewHTML",noFastPreview:true,config:{scale:100,minScaleAdjust:50,mtextFontInherit:false,linebreaks:{automatic:false,width:"container"}}});if(!MathJax.Hub.config.delayJaxRegistration){MathJax.OutputJax.PreviewHTML.Register("jax/mml")}MathJax.OutputJax.PreviewHTML.loadComplete("config.js");
MathJax.Extension.asciimath2jax={version:"2.6.0",config:{delimiters:[["`","`"]],skipTags:["script","noscript","style","textarea","pre","code","annotation","annotation-xml"],ignoreClass:"asciimath2jax_ignore",processClass:"asciimath2jax_process",preview:"AsciiMath"},PreProcess:function(a){if(!this.configured){this.config=MathJax.Hub.CombineConfig("asciimath2jax",this.config);if(this.config.Augment){MathJax.Hub.Insert(this,this.config.Augment)}this.configured=true}if(typeof(a)==="string"){a=document.getElementById(a)}if(!a){a=document.body}if(this.createPatterns()){this.scanElement(a,a.nextSibling)}},createPatterns:function(){var d=[],c,a,b=this.config;this.match={};if(b.delimiters.length===0){return false}for(c=0,a=b.delimiters.length;c<a;c++){d.push(this.patternQuote(b.delimiters[c][0]));this.match[b.delimiters[c][0]]={mode:"",end:b.delimiters[c][1],pattern:this.endPattern(b.delimiters[c][1])}}this.start=new RegExp(d.sort(this.sortLength).join("|"),"g");this.skipTags=new RegExp("^("+b.skipTags.join("|")+")$","i");var e=[];if(MathJax.Hub.config.preRemoveClass){e.push(MathJax.Hub.config.preRemoveClass)}if(b.ignoreClass){e.push(b.ignoreClass)}this.ignoreClass=(e.length?new RegExp("(^| )("+e.join("|")+")( |$)"):/^$/);this.processClass=new RegExp("(^| )("+b.processClass+")( |$)");return true},patternQuote:function(a){return a.replace(/([\^$(){}+*?\-|\[\]\:\\])/g,"\\$1")},endPattern:function(a){return new RegExp(this.patternQuote(a)+"|\\\\.","g")},sortLength:function(d,c){if(d.length!==c.length){return c.length-d.length}return(d==c?0:(d<c?-1:1))},scanElement:function(c,b,g){var a,e,d,f;while(c&&c!=b){if(c.nodeName.toLowerCase()==="#text"){if(!g){c=this.scanText(c)}}else{a=(typeof(c.className)==="undefined"?"":c.className);e=(typeof(c.tagName)==="undefined"?"":c.tagName);if(typeof(a)!=="string"){a=String(a)}f=this.processClass.exec(a);if(c.firstChild&&!a.match(/(^| )MathJax/)&&(f||!this.skipTags.exec(e))){d=(g||this.ignoreClass.exec(a))&&!f;this.scanElement(c.firstChild,b,d)}}if(c){c=c.nextSibling}}},scanText:function(b){if(b.nodeValue.replace(/\s+/,"")==""){return b}var a,c;this.search={start:true};this.pattern=this.start;while(b){this.pattern.lastIndex=0;while(b&&b.nodeName.toLowerCase()==="#text"&&(a=this.pattern.exec(b.nodeValue))){if(this.search.start){b=this.startMatch(a,b)}else{b=this.endMatch(a,b)}}if(this.search.matched){b=this.encloseMath(b)}if(b){do{c=b;b=b.nextSibling}while(b&&(b.nodeName.toLowerCase()==="br"||b.nodeName.toLowerCase()==="#comment"));if(!b||b.nodeName!=="#text"){return c}}}return b},startMatch:function(a,b){var c=this.match[a[0]];if(c!=null){this.search={end:c.end,mode:c.mode,open:b,olen:a[0].length,opos:this.pattern.lastIndex-a[0].length};this.switchPattern(c.pattern)}return b},endMatch:function(a,b){if(a[0]==this.search.end){this.search.close=b;this.search.cpos=this.pattern.lastIndex;this.search.clen=(this.search.isBeginEnd?0:a[0].length);this.search.matched=true;b=this.encloseMath(b);this.switchPattern(this.start)}return b},switchPattern:function(a){a.lastIndex=this.pattern.lastIndex;this.pattern=a;this.search.start=(a===this.start)},encloseMath:function(b){var a=this.search,f=a.close,e,c;if(a.cpos===f.length){f=f.nextSibling}else{f=f.splitText(a.cpos)}if(!f){e=f=MathJax.HTML.addText(a.close.parentNode,"")}a.close=f;c=(a.opos?a.open.splitText(a.opos):a.open);while(c.nextSibling&&c.nextSibling!==f){if(c.nextSibling.nodeValue!==null){if(c.nextSibling.nodeName==="#comment"){c.nodeValue+=c.nextSibling.nodeValue.replace(/^\[CDATA\[((.|\n|\r)*)\]\]$/,"$1")}else{c.nodeValue+=c.nextSibling.nodeValue}}else{if(this.msieNewlineBug){c.nodeValue+=(c.nextSibling.nodeName.toLowerCase()==="br"?"\n":" ")}else{c.nodeValue+=" "}}c.parentNode.removeChild(c.nextSibling)}var d=c.nodeValue.substr(a.olen,c.nodeValue.length-a.olen-a.clen);c.parentNode.removeChild(c);if(this.config.preview!=="none"){this.createPreview(a.mode,d)}c=this.createMathTag(a.mode,d);this.search={};this.pattern.lastIndex=0;if(e){e.parentNode.removeChild(e)}return c},insertNode:function(b){var a=this.search;a.close.parentNode.insertBefore(b,a.close)},createPreview:function(c,a){var b=this.config.preview;if(b==="none"){return}if(b==="AsciiMath"){b=[this.filterPreview(a)]}if(b){b=MathJax.HTML.Element("span",{className:MathJax.Hub.config.preRemoveClass},b);this.insertNode(b)}},createMathTag:function(c,a){var b=document.createElement("script");b.type="math/asciimath"+c;MathJax.HTML.setScript(b,a);this.insertNode(b);return b},filterPreview:function(a){return a},msieNewlineBug:(MathJax.Hub.Browser.isMSIE&&(document.documentMode||0)<9)};MathJax.Hub.Register.PreProcessor(["PreProcess",MathJax.Extension.asciimath2jax]);MathJax.Ajax.loadComplete("[MathJax]/extensions/asciimath2jax.js");
(function(d,h,l,g,m,b,j){var p="2.6.0";var i=MathJax.Extension;var c=i.MathEvents={version:p};var k=d.config.menuSettings;var o={hover:500,frame:{x:3.5,y:5,bwidth:1,bcolor:"#A6D",hwidth:"15px",hcolor:"#83A"},button:{x:-6,y:-3,wx:-2},fadeinInc:0.2,fadeoutInc:0.05,fadeDelay:50,fadeoutStart:400,fadeoutDelay:15*1000,styles:{".MathJax_Hover_Frame":{"border-radius":".25em","-webkit-border-radius":".25em","-moz-border-radius":".25em","-khtml-border-radius":".25em","box-shadow":"0px 0px 15px #83A","-webkit-box-shadow":"0px 0px 15px #83A","-moz-box-shadow":"0px 0px 15px #83A","-khtml-box-shadow":"0px 0px 15px #83A",border:"1px solid #A6D ! important",display:"inline-block",position:"absolute"},".MathJax_Menu_Button .MathJax_Hover_Arrow":{position:"absolute",cursor:"pointer",display:"inline-block",border:"2px solid #AAA","border-radius":"4px","-webkit-border-radius":"4px","-moz-border-radius":"4px","-khtml-border-radius":"4px","font-family":"'Courier New',Courier","font-size":"9px",color:"#F0F0F0"},".MathJax_Menu_Button .MathJax_Hover_Arrow span":{display:"block","background-color":"#AAA",border:"1px solid","border-radius":"3px","line-height":0,padding:"4px"},".MathJax_Hover_Arrow:hover":{color:"white!important",border:"2px solid #CCC!important"},".MathJax_Hover_Arrow:hover span":{"background-color":"#CCC!important"}}};var n=c.Event={LEFTBUTTON:0,RIGHTBUTTON:2,MENUKEY:"altKey",KEY:{RETURN:13,ESCAPE:27,SPACE:32,LEFT:37,UP:38,RIGHT:39,DOWN:40},Mousedown:function(q){return n.Handler(q,"Mousedown",this)},Mouseup:function(q){return n.Handler(q,"Mouseup",this)},Mousemove:function(q){return n.Handler(q,"Mousemove",this)},Mouseover:function(q){return n.Handler(q,"Mouseover",this)},Mouseout:function(q){return n.Handler(q,"Mouseout",this)},Click:function(q){return n.Handler(q,"Click",this)},DblClick:function(q){return n.Handler(q,"DblClick",this)},Menu:function(q){return n.Handler(q,"ContextMenu",this)},Handler:function(t,r,s){if(l.loadingMathMenu){return n.False(t)}var q=b[s.jaxID];if(!t){t=window.event}t.isContextMenu=(r==="ContextMenu");if(q[r]){return q[r](t,s)}if(i.MathZoom){return i.MathZoom.HandleEvent(t,r,s)}},False:function(q){if(!q){q=window.event}if(q){if(q.preventDefault){q.preventDefault()}else{q.returnValue=false}if(q.stopPropagation){q.stopPropagation()}q.cancelBubble=true}return false},Keydown:function(r,q){if(!r){r=window.event}if(r.keyCode===n.KEY.SPACE){n.ContextMenu(r,this)}},ContextMenu:function(t,E,w){var B=b[E.jaxID],v=B.getJaxFromMath(E);var F=(B.config.showMathMenu!=null?B:d).config.showMathMenu;if(!F||(k.context!=="MathJax"&&!w)){return}if(c.msieEventBug){t=window.event||t}n.ClearSelection();f.ClearHoverTimer();if(v.hover){if(v.hover.remove){clearTimeout(v.hover.remove);delete v.hover.remove}v.hover.nofade=true}var u=MathJax.Menu;var G,D;if(u){if(u.loadingDomain){return n.False(t)}G=m.loadDomain("MathMenu");if(!G){u.jax=v;var r=u.menu.Find("Show Math As").submenu;r.items[0].name=v.sourceMenuTitle;r.items[0].format=(v.sourceMenuFormat||"MathML");r.items[1].name=j[v.inputJax].sourceMenuTitle;r.items[5].disabled=!j[v.inputJax].annotationEncoding;var A=r.items[2];A.disabled=true;var q=A.submenu.items;annotationList=MathJax.Hub.Config.semanticsAnnotations;for(var z=0,y=q.length;z<y;z++){var s=q[z].name[1];if(v.root&&v.root.getAnnotation(s)!==null){A.disabled=false;q[z].hidden=false}else{q[z].hidden=true}}var x=u.menu.Find("Math Settings","MathPlayer");x.hidden=!(v.outputJax==="NativeMML"&&d.Browser.hasMathPlayer);return u.menu.Post(t)}u.loadingDomain=true;D=function(){delete u.loadingDomain}}else{if(l.loadingMathMenu){return n.False(t)}l.loadingMathMenu=true;G=l.Require("[MathJax]/extensions/MathMenu.js");D=function(){delete l.loadingMathMenu;if(!MathJax.Menu){MathJax.Menu={}}}}var C={pageX:t.pageX,pageY:t.pageY,clientX:t.clientX,clientY:t.clientY};g.Queue(G,D,["ContextMenu",n,C,E,w]);return n.False(t)},AltContextMenu:function(s,r){var t=b[r.jaxID];var q=(t.config.showMathMenu!=null?t:d).config.showMathMenu;if(q){q=(t.config.showMathMenuMSIE!=null?t:d).config.showMathMenuMSIE;if(k.context==="MathJax"&&!k.mpContext&&q){if(!c.noContextMenuBug||s.button!==n.RIGHTBUTTON){return}}else{if(!s[n.MENUKEY]||s.button!==n.LEFTBUTTON){return}}return t.ContextMenu(s,r,true)}},ClearSelection:function(){if(c.safariContextMenuBug){setTimeout("window.getSelection().empty()",0)}if(document.selection){setTimeout("document.selection.empty()",0)}},getBBox:function(s){s.appendChild(c.topImg);var r=c.topImg.offsetTop,t=s.offsetHeight-r,q=s.offsetWidth;s.removeChild(c.topImg);return{w:q,h:r,d:t}}};var f=c.Hover={Mouseover:function(s,r){if(k.discoverable||k.zoom==="Hover"){var u=s.fromElement||s.relatedTarget,t=s.toElement||s.target;if(u&&t&&(d.isMathJaxNode(u)!==d.isMathJaxNode(t)||d.getJaxFor(u)!==d.getJaxFor(t))){var q=this.getJaxFromMath(r);if(q.hover){f.ReHover(q)}else{f.HoverTimer(q,r)}return n.False(s)}}},Mouseout:function(s,r){if(k.discoverable||k.zoom==="Hover"){var u=s.fromElement||s.relatedTarget,t=s.toElement||s.target;if(u&&t&&(d.isMathJaxNode(u)!==d.isMathJaxNode(t)||d.getJaxFor(u)!==d.getJaxFor(t))){var q=this.getJaxFromMath(r);if(q.hover){f.UnHover(q)}else{f.ClearHoverTimer()}return n.False(s)}}},Mousemove:function(s,r){if(k.discoverable||k.zoom==="Hover"){var q=this.getJaxFromMath(r);if(q.hover){return}if(f.lastX==s.clientX&&f.lastY==s.clientY){return}f.lastX=s.clientX;f.lastY=s.clientY;f.HoverTimer(q,r);return n.False(s)}},HoverTimer:function(q,r){this.ClearHoverTimer();this.hoverTimer=setTimeout(g(["Hover",this,q,r]),o.hover)},ClearHoverTimer:function(){if(this.hoverTimer){clearTimeout(this.hoverTimer);delete this.hoverTimer}},Hover:function(q,u){if(i.MathZoom&&i.MathZoom.Hover({},u)){return}var t=b[q.outputJax],v=t.getHoverSpan(q,u),y=t.getHoverBBox(q,v,u),w=(t.config.showMathMenu!=null?t:d).config.showMathMenu;var A=o.frame.x,z=o.frame.y,x=o.frame.bwidth;if(c.msieBorderWidthBug){x=0}q.hover={opacity:0,id:q.inputID+"-Hover"};var r=h.Element("span",{id:q.hover.id,isMathJax:true,style:{display:"inline-block",width:0,height:0,position:"relative"}},[["span",{className:"MathJax_Hover_Frame",isMathJax:true,style:{display:"inline-block",position:"absolute",top:this.Px(-y.h-z-x-(y.y||0)),left:this.Px(-A-x+(y.x||0)),width:this.Px(y.w+2*A),height:this.Px(y.h+y.d+2*z),opacity:0,filter:"alpha(opacity=0)"}}]]);var s=h.Element("span",{isMathJax:true,id:q.hover.id+"Menu",className:"MathJax_Menu_Button",style:{display:"inline-block","z-index":1,width:0,height:0,position:"relative"}},[["span",{className:"MathJax_Hover_Arrow",isMathJax:true,math:u,onclick:this.HoverMenu,jax:t.id,style:{left:this.Px(y.w+A+x+(y.x||0)+o.button.x),top:this.Px(-y.h-z-x-(y.y||0)-o.button.y),opacity:0,filter:"alpha(opacity=0)"}},[["span",{isMathJax:true},"\u25BC"]]]]);if(y.width){r.style.width=s.style.width=y.width;r.style.marginRight=s.style.marginRight="-"+y.width;r.firstChild.style.width=y.width;s.firstChild.style.left="";s.firstChild.style.right=this.Px(o.button.wx)}v.parentNode.insertBefore(r,v);if(w){v.parentNode.insertBefore(s,v)}if(v.style){v.style.position="relative"}this.ReHover(q)},ReHover:function(q){if(q.hover.remove){clearTimeout(q.hover.remove)}q.hover.remove=setTimeout(g(["UnHover",this,q]),o.fadeoutDelay);this.HoverFadeTimer(q,o.fadeinInc)},UnHover:function(q){if(!q.hover.nofade){this.HoverFadeTimer(q,-o.fadeoutInc,o.fadeoutStart)}},HoverFade:function(q){delete q.hover.timer;q.hover.opacity=Math.max(0,Math.min(1,q.hover.opacity+q.hover.inc));q.hover.opacity=Math.floor(1000*q.hover.opacity)/1000;var s=document.getElementById(q.hover.id),r=document.getElementById(q.hover.id+"Menu");s.firstChild.style.opacity=q.hover.opacity;s.firstChild.style.filter="alpha(opacity="+Math.floor(100*q.hover.opacity)+")";if(r){r.firstChild.style.opacity=q.hover.opacity;r.firstChild.style.filter=s.style.filter}if(q.hover.opacity===1){return}if(q.hover.opacity>0){this.HoverFadeTimer(q,q.hover.inc);return}s.parentNode.removeChild(s);if(r){r.parentNode.removeChild(r)}if(q.hover.remove){clearTimeout(q.hover.remove)}delete q.hover},HoverFadeTimer:function(q,s,r){q.hover.inc=s;if(!q.hover.timer){q.hover.timer=setTimeout(g(["HoverFade",this,q]),(r||o.fadeDelay))}},HoverMenu:function(q){if(!q){q=window.event}return b[this.jax].ContextMenu(q,this.math,true)},ClearHover:function(q){if(q.hover.remove){clearTimeout(q.hover.remove)}if(q.hover.timer){clearTimeout(q.hover.timer)}f.ClearHoverTimer();delete q.hover},Px:function(q){if(Math.abs(q)<0.006){return"0px"}return q.toFixed(2).replace(/\.?0+$/,"")+"px"},getImages:function(){if(k.discoverable){var q=new Image();q.src=o.button.src}}};var a=c.Touch={last:0,delay:500,start:function(r){var q=new Date().getTime();var s=(q-a.last<a.delay&&a.up);a.last=q;a.up=false;if(s){a.timeout=setTimeout(a.menu,a.delay,r,this);r.preventDefault()}},end:function(r){var q=new Date().getTime();a.up=(q-a.last<a.delay);if(a.timeout){clearTimeout(a.timeout);delete a.timeout;a.last=0;a.up=false;r.preventDefault();return n.Handler((r.touches[0]||r.touch),"DblClick",this)}},menu:function(r,q){delete a.timeout;a.last=0;a.up=false;return n.Handler((r.touches[0]||r.touch),"ContextMenu",q)}};d.Browser.Select({MSIE:function(q){var s=(document.documentMode||0);var r=q.versionAtLeast("8.0");c.msieBorderWidthBug=(document.compatMode==="BackCompat");c.msieEventBug=q.isIE9;c.msieAlignBug=(!r||s<8);if(s<9){n.LEFTBUTTON=1}},Safari:function(q){c.safariContextMenuBug=true},Opera:function(q){c.operaPositionBug=true},Konqueror:function(q){c.noContextMenuBug=true}});c.topImg=(c.msieAlignBug?h.Element("img",{style:{width:0,height:0,position:"relative"},src:"about:blank"}):h.Element("span",{style:{width:0,height:0,display:"inline-block"}}));if(c.operaPositionBug){c.topImg.style.border="1px solid"}c.config=o=d.CombineConfig("MathEvents",o);var e=function(){var q=o.styles[".MathJax_Hover_Frame"];q.border=o.frame.bwidth+"px solid "+o.frame.bcolor+" ! important";q["box-shadow"]=q["-webkit-box-shadow"]=q["-moz-box-shadow"]=q["-khtml-box-shadow"]="0px 0px "+o.frame.hwidth+" "+o.frame.hcolor};g.Queue(d.Register.StartupHook("End Config",{}),[e],["getImages",f],["Styles",l,o.styles],["Post",d.Startup.signal,"MathEvents Ready"],["loadComplete",l,"[MathJax]/extensions/MathEvents.js"])})(MathJax.Hub,MathJax.HTML,MathJax.Ajax,MathJax.Callback,MathJax.Localization,MathJax.OutputJax,MathJax.InputJax);
(function(a,d,f,c,j){var k="2.6.0";var i=a.CombineConfig("MathZoom",{styles:{"#MathJax_Zoom":{position:"absolute","background-color":"#F0F0F0",overflow:"auto",display:"block","z-index":301,padding:".5em",border:"1px solid black",margin:0,"font-weight":"normal","font-style":"normal","text-align":"left","text-indent":0,"text-transform":"none","line-height":"normal","letter-spacing":"normal","word-spacing":"normal","word-wrap":"normal","white-space":"nowrap","float":"none","-webkit-box-sizing":"content-box","-moz-box-sizing":"content-box","box-sizing":"content-box","box-shadow":"5px 5px 15px #AAAAAA","-webkit-box-shadow":"5px 5px 15px #AAAAAA","-moz-box-shadow":"5px 5px 15px #AAAAAA","-khtml-box-shadow":"5px 5px 15px #AAAAAA",filter:"progid:DXImageTransform.Microsoft.dropshadow(OffX=2, OffY=2, Color='gray', Positive='true')"},"#MathJax_ZoomOverlay":{position:"absolute",left:0,top:0,"z-index":300,display:"inline-block",width:"100%",height:"100%",border:0,padding:0,margin:0,"background-color":"white",opacity:0,filter:"alpha(opacity=0)"},"#MathJax_ZoomFrame":{position:"relative",display:"inline-block",height:0,width:0},"#MathJax_ZoomEventTrap":{position:"absolute",left:0,top:0,"z-index":302,display:"inline-block",border:0,padding:0,margin:0,"background-color":"white",opacity:0,filter:"alpha(opacity=0)"}}});var e,b,g;MathJax.Hub.Register.StartupHook("MathEvents Ready",function(){g=MathJax.Extension.MathEvents.Event;e=MathJax.Extension.MathEvents.Event.False;b=MathJax.Extension.MathEvents.Hover});var h=MathJax.Extension.MathZoom={version:k,settings:a.config.menuSettings,scrollSize:18,HandleEvent:function(n,l,m){if(h.settings.CTRL&&!n.ctrlKey){return true}if(h.settings.ALT&&!n.altKey){return true}if(h.settings.CMD&&!n.metaKey){return true}if(h.settings.Shift&&!n.shiftKey){return true}if(!h[l]){return true}return h[l](n,m)},Click:function(m,l){if(this.settings.zoom==="Click"){return this.Zoom(m,l)}},DblClick:function(m,l){if(this.settings.zoom==="Double-Click"||this.settings.zoom==="DoubleClick"){return this.Zoom(m,l)}},Hover:function(m,l){if(this.settings.zoom==="Hover"){this.Zoom(m,l);return true}return false},Zoom:function(o,u){this.Remove();b.ClearHoverTimer();g.ClearSelection();var s=MathJax.OutputJax[u.jaxID];var p=s.getJaxFromMath(u);if(p.hover){b.UnHover(p)}var q=this.findContainer(u);var l=Math.floor(0.85*q.clientWidth),t=Math.max(document.body.clientHeight,document.documentElement.clientHeight);if(this.getOverflow(q)!=="visible"){t=Math.min(q.clientHeight,t)}t=Math.floor(0.85*t);var n=d.Element("span",{id:"MathJax_ZoomFrame"},[["span",{id:"MathJax_ZoomOverlay",onmousedown:this.Remove}],["span",{id:"MathJax_Zoom",onclick:this.Remove,style:{visibility:"hidden",fontSize:this.settings.zscale}},[["span",{style:{display:"inline-block","white-space":"nowrap"}}]]]]);var z=n.lastChild,w=z.firstChild,r=n.firstChild;u.parentNode.insertBefore(n,u);u.parentNode.insertBefore(u,n);if(w.addEventListener){w.addEventListener("mousedown",this.Remove,true)}var m=z.offsetWidth||z.clientWidth;l-=m;t-=m;z.style.maxWidth=l+"px";z.style.maxHeight=t+"px";if(this.msieTrapEventBug){var y=d.Element("span",{id:"MathJax_ZoomEventTrap",onmousedown:this.Remove});n.insertBefore(y,z)}if(this.msieZIndexBug){var v=d.addElement(document.body,"img",{src:"about:blank",id:"MathJax_ZoomTracker",width:0,height:0,style:{width:0,height:0,position:"relative"}});n.style.position="relative";n.style.zIndex=i.styles["#MathJax_ZoomOverlay"]["z-index"];n=v}var x=s.Zoom(p,w,u,l,t);if(this.msiePositionBug){if(this.msieSizeBug){z.style.height=x.zH+"px";z.style.width=x.zW+"px"}if(z.offsetHeight>t){z.style.height=t+"px";z.style.width=(x.zW+this.scrollSize)+"px"}if(z.offsetWidth>l){z.style.width=l+"px";z.style.height=(x.zH+this.scrollSize)+"px"}}if(this.operaPositionBug){z.style.width=Math.min(l,x.zW)+"px"}if(z.offsetWidth>m&&z.offsetWidth-m<l&&z.offsetHeight-m<t){z.style.overflow="visible"}this.Position(z,x);if(this.msieTrapEventBug){y.style.height=z.clientHeight+"px";y.style.width=z.clientWidth+"px";y.style.left=(parseFloat(z.style.left)+z.clientLeft)+"px";y.style.top=(parseFloat(z.style.top)+z.clientTop)+"px"}z.style.visibility="";if(this.settings.zoom==="Hover"){r.onmouseover=this.Remove}if(window.addEventListener){addEventListener("resize",this.Resize,false)}else{if(window.attachEvent){attachEvent("onresize",this.Resize)}else{this.onresize=window.onresize;window.onresize=this.Resize}}a.signal.Post(["math zoomed",p]);return e(o)},Position:function(p,r){p.style.display="none";var q=this.Resize(),m=q.x,s=q.y,l=r.mW;p.style.display="";var o=-l-Math.floor((p.offsetWidth-l)/2),n=r.Y;p.style.left=Math.max(o,10-m)+"px";p.style.top=Math.max(n,10-s)+"px";if(!h.msiePositionBug){h.SetWH()}},Resize:function(m){if(h.onresize){h.onresize(m)}var q=document.getElementById("MathJax_ZoomFrame"),l=document.getElementById("MathJax_ZoomOverlay");var o=h.getXY(q),n=h.findContainer(q);if(h.getOverflow(n)!=="visible"){l.scroll_parent=n;var p=h.getXY(n);o.x-=p.x;o.y-=p.y;p=h.getBorder(n);o.x-=p.x;o.y-=p.y}l.style.left=(-o.x)+"px";l.style.top=(-o.y)+"px";if(h.msiePositionBug){setTimeout(h.SetWH,0)}else{h.SetWH()}return o},SetWH:function(){var l=document.getElementById("MathJax_ZoomOverlay");if(!l){return}l.style.display="none";var m=l.scroll_parent||document.documentElement||document.body;l.style.width=m.scrollWidth+"px";l.style.height=Math.max(m.clientHeight,m.scrollHeight)+"px";l.style.display=""},findContainer:function(l){l=l.parentNode;while(l.parentNode&&l!==document.body&&h.getOverflow(l)==="visible"){l=l.parentNode}return l},getOverflow:(window.getComputedStyle?function(l){return getComputedStyle(l).overflow}:function(l){return(l.currentStyle||{overflow:"visible"}).overflow}),getBorder:function(o){var m={thin:1,medium:2,thick:3};var n=(window.getComputedStyle?getComputedStyle(o):(o.currentStyle||{borderLeftWidth:0,borderTopWidth:0}));var l=n.borderLeftWidth,p=n.borderTopWidth;if(m[l]){l=m[l]}else{l=parseInt(l)}if(m[p]){p=m[p]}else{p=parseInt(p)}return{x:l,y:p}},getXY:function(o){var l=0,n=0,m;m=o;while(m.offsetParent){l+=m.offsetLeft;m=m.offsetParent}if(h.operaPositionBug){o.style.border="1px solid"}m=o;while(m.offsetParent){n+=m.offsetTop;m=m.offsetParent}if(h.operaPositionBug){o.style.border=""}return{x:l,y:n}},Remove:function(n){var p=document.getElementById("MathJax_ZoomFrame");if(p){var o=MathJax.OutputJax[p.previousSibling.jaxID];var l=o.getJaxFromMath(p.previousSibling);a.signal.Post(["math unzoomed",l]);p.parentNode.removeChild(p);p=document.getElementById("MathJax_ZoomTracker");if(p){p.parentNode.removeChild(p)}if(h.operaRefreshBug){var m=d.addElement(document.body,"div",{style:{position:"fixed",left:0,top:0,width:"100%",height:"100%",backgroundColor:"white",opacity:0},id:"MathJax_OperaDiv"});document.body.removeChild(m)}if(window.removeEventListener){removeEventListener("resize",h.Resize,false)}else{if(window.detachEvent){detachEvent("onresize",h.Resize)}else{window.onresize=h.onresize;delete h.onresize}}}return e(n)}};a.Browser.Select({MSIE:function(l){var n=(document.documentMode||0);var m=(n>=9);h.msiePositionBug=!m;h.msieSizeBug=l.versionAtLeast("7.0")&&(!document.documentMode||n===7||n===8);h.msieZIndexBug=(n<=7);h.msieInlineBlockAlignBug=(n<=7);h.msieTrapEventBug=!window.addEventListener;if(document.compatMode==="BackCompat"){h.scrollSize=52}if(m){delete i.styles["#MathJax_Zoom"].filter}},Opera:function(l){h.operaPositionBug=true;h.operaRefreshBug=true}});h.topImg=(h.msieInlineBlockAlignBug?d.Element("img",{style:{width:0,height:0,position:"relative"},src:"about:blank"}):d.Element("span",{style:{width:0,height:0,display:"inline-block"}}));if(h.operaPositionBug||h.msieTopBug){h.topImg.style.border="1px solid"}MathJax.Callback.Queue(["StartupHook",MathJax.Hub.Register,"Begin Styles",{}],["Styles",f,i.styles],["Post",a.Startup.signal,"MathZoom Ready"],["loadComplete",f,"[MathJax]/extensions/MathZoom.js"])})(MathJax.Hub,MathJax.HTML,MathJax.Ajax,MathJax.OutputJax["HTML-CSS"],MathJax.OutputJax.NativeMML);
(function(f,n,p,e,q){var o="2.6.1";var d=MathJax.Callback.Signal("menu");MathJax.Extension.MathMenu={version:o,signal:d};var s=function(t){return MathJax.Localization._.apply(MathJax.Localization,[["MathMenu",t]].concat([].slice.call(arguments,1)))};var a=f.Browser.isPC,k=f.Browser.isMSIE,l=((document.documentMode||0)>8);var i=(a?null:"5px");var r=f.CombineConfig("MathMenu",{delay:150,showRenderer:true,showMathPlayer:true,showFontMenu:false,showContext:false,showDiscoverable:false,showLocale:true,showLocaleURL:false,semanticsAnnotations:{TeX:["TeX","LaTeX","application/x-tex"],StarMath:["StarMath 5.0"],Maple:["Maple"],ContentMathML:["MathML-Content","application/mathml-content+xml"],OpenMath:["OpenMath"]},windowSettings:{status:"no",toolbar:"no",locationbar:"no",menubar:"no",directories:"no",personalbar:"no",resizable:"yes",scrollbars:"yes",width:400,height:300,left:Math.round((screen.width-400)/2),top:Math.round((screen.height-300)/3)},styles:{"#MathJax_About":{position:"fixed",left:"50%",width:"auto","text-align":"center",border:"3px outset",padding:"1em 2em","background-color":"#DDDDDD",color:"black",cursor:"default","font-family":"message-box","font-size":"120%","font-style":"normal","text-indent":0,"text-transform":"none","line-height":"normal","letter-spacing":"normal","word-spacing":"normal","word-wrap":"normal","white-space":"nowrap","float":"none","z-index":201,"border-radius":"15px","-webkit-border-radius":"15px","-moz-border-radius":"15px","-khtml-border-radius":"15px","box-shadow":"0px 10px 20px #808080","-webkit-box-shadow":"0px 10px 20px #808080","-moz-box-shadow":"0px 10px 20px #808080","-khtml-box-shadow":"0px 10px 20px #808080",filter:"progid:DXImageTransform.Microsoft.dropshadow(OffX=2, OffY=2, Color='gray', Positive='true')"},"#MathJax_About.MathJax_MousePost":{outline:"none"},".MathJax_Menu":{position:"absolute","background-color":"white",color:"black",width:"auto",padding:(a?"2px":"5px 0px"),border:"1px solid #CCCCCC",margin:0,cursor:"default",font:"menu","text-align":"left","text-indent":0,"text-transform":"none","line-height":"normal","letter-spacing":"normal","word-spacing":"normal","word-wrap":"normal","white-space":"nowrap","float":"none","z-index":201,"border-radius":i,"-webkit-border-radius":i,"-moz-border-radius":i,"-khtml-border-radius":i,"box-shadow":"0px 10px 20px #808080","-webkit-box-shadow":"0px 10px 20px #808080","-moz-box-shadow":"0px 10px 20px #808080","-khtml-box-shadow":"0px 10px 20px #808080",filter:"progid:DXImageTransform.Microsoft.dropshadow(OffX=2, OffY=2, Color='gray', Positive='true')"},".MathJax_MenuItem":{padding:(a?"2px 2em":"1px 2em"),background:"transparent"},".MathJax_MenuArrow":{position:"absolute",right:".5em","padding-top":".25em",color:"#666666","font-family":(k?"'Arial unicode MS'":null),"font-size":".75em"},".MathJax_MenuActive .MathJax_MenuArrow":{color:"white"},".MathJax_MenuArrow.RTL":{left:".5em",right:"auto"},".MathJax_MenuCheck":{position:"absolute",left:".7em","font-family":(k?"'Arial unicode MS'":null)},".MathJax_MenuCheck.RTL":{right:".7em",left:"auto"},".MathJax_MenuRadioCheck":{position:"absolute",left:(a?"1em":".7em")},".MathJax_MenuRadioCheck.RTL":{right:(a?"1em":".7em"),left:"auto"},".MathJax_MenuLabel":{padding:(a?"2px 2em 4px 1.33em":"1px 2em 3px 1.33em"),"font-style":"italic"},".MathJax_MenuRule":{"border-top":(a?"1px solid #CCCCCC":"1px solid #DDDDDD"),margin:(a?"4px 1px 0px":"4px 3px")},".MathJax_MenuDisabled":{color:"GrayText"},".MathJax_MenuActive":{"background-color":(a?"Highlight":"#606872"),color:(a?"HighlightText":"white")},".MathJax_MenuDisabled:focus, .MathJax_MenuLabel:focus":{"background-color":"#E8E8E8"},".MathJax_ContextMenu:focus":{outline:"none"},".MathJax_ContextMenu .MathJax_MenuItem:focus":{outline:"none"},"#MathJax_AboutClose":{top:".2em",right:".2em"},".MathJax_Menu .MathJax_MenuClose":{top:"-10px",left:"-10px"},".MathJax_MenuClose":{position:"absolute",cursor:"pointer",display:"inline-block",border:"2px solid #AAA","border-radius":"18px","-webkit-border-radius":"18px","-moz-border-radius":"18px","-khtml-border-radius":"18px","font-family":"'Courier New',Courier","font-size":"24px",color:"#F0F0F0"},".MathJax_MenuClose span":{display:"block","background-color":"#AAA",border:"1.5px solid","border-radius":"18px","-webkit-border-radius":"18px","-moz-border-radius":"18px","-khtml-border-radius":"18px","line-height":0,padding:"8px 0 6px"},".MathJax_MenuClose:hover":{color:"white!important",border:"2px solid #CCC!important"},".MathJax_MenuClose:hover span":{"background-color":"#CCC!important"},".MathJax_MenuClose:hover:focus":{outline:"none"}}});var m,j,b;f.Register.StartupHook("MathEvents Ready",function(){m=MathJax.Extension.MathEvents.Event.False;j=MathJax.Extension.MathEvents.Hover;b=MathJax.Extension.MathEvents.Event.KEY});var h=MathJax.Object.Subclass({Keydown:function(t,u){switch(t.keyCode){case b.ESCAPE:this.Remove(t,u);break;case b.RIGHT:this.Right(t,u);break;case b.LEFT:this.Left(t,u);break;case b.UP:this.Up(t,u);break;case b.DOWN:this.Down(t,u);break;case b.RETURN:case b.SPACE:this.Space(t,u);break;default:return;break}return m(t)},Escape:function(t,u){},Right:function(t,u){},Left:function(t,u){},Up:function(t,u){},Down:function(t,u){},Space:function(t,u){}},{});var g=MathJax.Menu=h.Subclass({version:o,items:[],posted:false,title:null,margin:5,Init:function(t){this.items=[].slice.call(arguments,0)},With:function(t){if(t){f.Insert(this,t)}return this},Post:function(u,I,G){if(!u){u=window.event||{}}var t=document.getElementById("MathJax_MenuFrame");if(!t){t=g.Background(this);delete c.lastItem;delete c.lastMenu;delete g.skipUp;d.Post(["post",g.jax]);g.isRTL=(MathJax.Localization.fontDirection()==="rtl")}var v=n.Element("div",{onmouseup:g.Mouseup,ondblclick:m,ondragstart:m,onselectstart:m,oncontextmenu:m,menuItem:this,className:"MathJax_Menu",onkeydown:g.Keydown,role:"menu"});if(u.type==="contextmenu"||u.type==="mouseover"){v.className+=" MathJax_ContextMenu"}if(!G){MathJax.Localization.setCSS(v)}for(var B=0,z=this.items.length;B<z;B++){this.items[B].Create(v)}if(g.isMobile){n.addElement(v,"span",{className:"MathJax_MenuClose",menu:I,ontouchstart:g.Close,ontouchend:m,onmousedown:g.Close,onmouseup:m},[["span",{},"\u00D7"]])}t.appendChild(v);this.posted=true;if(v.offsetWidth){v.style.width=(v.offsetWidth+2)+"px"}var H=u.pageX,F=u.pageY;if(!H&&!F&&"clientX" in u){H=u.clientX+document.body.scrollLeft+document.documentElement.scrollLeft;F=u.clientY+document.body.scrollTop+document.documentElement.scrollTop}if(!I){var w=g.CurrentNode()||u.target;if((u.type==="keydown"||(!H&&!F))&&w){var C=window.pageXOffset||document.documentElement.scrollLeft;var A=window.pageYOffset||document.documentElement.scrollTop;var E=w.getBoundingClientRect();H=(E.right+E.left)/2+C;F=(E.bottom+E.top)/2+A}if(H+v.offsetWidth>document.body.offsetWidth-this.margin){H=document.body.offsetWidth-v.offsetWidth-this.margin}if(g.isMobile){H=Math.max(5,H-Math.floor(v.offsetWidth/2));F-=20}g.skipUp=u.isContextMenu}else{var D="left",L=I.offsetWidth;H=(g.isMobile?30:L-2);F=0;while(I&&I!==t){H+=I.offsetLeft;F+=I.offsetTop;I=I.parentNode}if(!g.isMobile){if((g.isRTL&&H-L-v.offsetWidth>this.margin)||(!g.isRTL&&H+v.offsetWidth>document.body.offsetWidth-this.margin)){D="right";H=Math.max(this.margin,H-L-v.offsetWidth+6)}}if(!a){v.style["borderRadiusTop"+D]=0;v.style["WebkitBorderRadiusTop"+D]=0;v.style["MozBorderRadiusTop"+D]=0;v.style["KhtmlBorderRadiusTop"+D]=0}}v.style.left=H+"px";v.style.top=F+"px";if(document.selection&&document.selection.empty){document.selection.empty()}var K=window.pageXOffset||document.documentElement.scrollLeft;var J=window.pageYOffset||document.documentElement.scrollTop;g.Focus(v);if(u.type==="keydown"){g.skipMouseoverFromKey=true;setTimeout(function(){delete g.skipMouseoverFromKey},r.delay)}window.scrollTo(K,J);return m(u)},Remove:function(t,u){d.Post(["unpost",g.jax]);var v=document.getElementById("MathJax_MenuFrame");if(v){v.parentNode.removeChild(v);if(this.msieFixedPositionBug){detachEvent("onresize",g.Resize)}}if(g.jax.hover){delete g.jax.hover.nofade;j.UnHover(g.jax)}g.Unfocus(u);if(t.type==="mousedown"){g.CurrentNode().blur()}return m(t)},Find:function(t){return this.FindN(1,t,[].slice.call(arguments,1))},FindId:function(t){return this.FindN(0,t,[].slice.call(arguments,1))},FindN:function(x,u,w){for(var v=0,t=this.items.length;v<t;v++){if(this.items[v].name[x]===u){if(w.length){if(!this.items[v].submenu){return null}return this.items[v].submenu.FindN(x,w[0],w.slice(1))}return this.items[v]}}return null},IndexOf:function(t){return this.IndexOfN(1,t)},IndexOfId:function(t){return this.IndexOfN(0,t)},IndexOfN:function(w,u){for(var v=0,t=this.items.length;v<t;v++){if(this.items[v].name[w]===u){return v}}return null},Right:function(t,u){g.Right(t,u)},Left:function(t,u){g.Left(t,u)},Up:function(u,v){var t=v.lastChild;t.menuItem.Activate(u,t)},Down:function(u,v){var t=v.firstChild;t.menuItem.Activate(u,t)},Space:function(t,u){this.Remove(t,u)}},{config:r,Remove:function(t){return g.Event(t,this,"Remove")},Mouseover:function(t){return g.Event(t,this,"Mouseover")},Mouseout:function(t){return g.Event(t,this,"Mouseout")},Mousedown:function(t){return g.Event(t,this,"Mousedown")},Mouseup:function(t){return g.Event(t,this,"Mouseup")},Keydown:function(t){return g.Event(t,this,"Keydown")},Touchstart:function(t){return g.Event(t,this,"Touchstart")},Touchend:function(t){return g.Event(t,this,"Touchend")},Close:function(t){return g.Event(t,this.menu||this.parentNode,(this.menu?"Touchend":"Remove"))},Event:function(v,x,t,w){if(g.skipMouseover&&t==="Mouseover"&&!w){return m(v)}if(g.skipMouseoverFromKey&&t==="Mouseover"){delete g.skipMouseoverFromKey;return m(v)}if(g.skipUp){if(t.match(/Mouseup|Touchend/)){delete g.skipUp;return m(v)}if(t==="Touchstart"||(t==="Mousedown"&&!g.skipMousedown)){delete g.skipUp}}if(!v){v=window.event}var u=x.menuItem;if(u&&u[t]){return u[t](v,x)}return null},BGSTYLE:{position:"absolute",left:0,top:0,"z-index":200,width:"100%",height:"100%",border:0,padding:0,margin:0},Background:function(u){var v=n.addElement(document.body,"div",{style:this.BGSTYLE,id:"MathJax_MenuFrame"},[["div",{style:this.BGSTYLE,menuItem:u,onmousedown:this.Remove}]]);var t=v.firstChild;if(g.msieBackgroundBug){t.style.backgroundColor="white";t.style.filter="alpha(opacity=0)"}if(g.msieFixedPositionBug){v.width=v.height=0;this.Resize();attachEvent("onresize",this.Resize)}else{t.style.position="fixed"}return v},Resize:function(){setTimeout(g.SetWH,0)},SetWH:function(){var t=document.getElementById("MathJax_MenuFrame");if(t){t=t.firstChild;t.style.width=t.style.height="1px";t.style.width=document.body.scrollWidth+"px";t.style.height=document.body.scrollHeight+"px"}},posted:false,active:null,GetNode:function(t){var u=document.getElementById(t.inputID+"-Frame");return u.isMathJax?u:u.firstChild},CurrentNode:function(){return g.GetNode(g.jax)},AllNodes:function(){var u=MathJax.Hub.getAllJax();var v=[];for(var w=0,t;t=u[w];w++){v.push(g.GetNode(t))}return v},ActiveNode:function(){return g.active},FocusNode:function(t){g.active=t;t.focus()},Focus:function(t){!g.posted?g.Activate(t):g.ActiveNode().tabIndex=-1;t.tabIndex=0;g.FocusNode(t)},Activate:function(t,u){g.UnsetTabIndex();g.posted=true},Unfocus:function(){g.ActiveNode().tabIndex=-1;g.SetTabIndex();g.FocusNode(g.CurrentNode());g.posted=false},MoveHorizontal:function(x,y,v){if(!x.shiftKey){return}var u=g.AllNodes();var t=u.length;if(t===0){return}var w=u[g.Mod(v(g.IndexOf(u,g.CurrentNode())),t)];if(w===g.CurrentNode()){return}g.menu.Remove(x,y);g.jax=MathJax.Hub.getJaxFor(w);g.FocusNode(w);g.menu.Post(null)},Right:function(t,u){g.MoveHorizontal(t,u,function(v){return v+1})},Left:function(t,u){g.MoveHorizontal(t,u,function(v){return v-1})},UnsetTabIndex:function(){var u=g.AllNodes();for(var v=0,t;t=u[v];v++){if(t.tabIndex>0){t.oldTabIndex=t.tabIndex}t.tabIndex=-1}},SetTabIndex:function(){var u=g.AllNodes();for(var v=0,t;t=u[v];v++){if(t.oldTabIndex!==undefined){t.tabIndex=t.oldTabIndex;delete t.oldTabIndex}else{t.tabIndex=f.getTabOrder(t)}}},Mod:function(t,u){return((t%u)+u)%u},IndexOf:(Array.prototype.indexOf?function(t,u,v){return t.indexOf(u,v)}:function(t,w,x){for(var v=(x||0),u=t.length;v<u;v++){if(w===t[v]){return v}}return -1}),saveCookie:function(){n.Cookie.Set("menu",this.cookie)},getCookie:function(){this.cookie=n.Cookie.Get("menu")}});MathJax.Menu.NAV=h;var c=g.ITEM=h.Subclass({name:"",node:null,menu:null,Attributes:function(t){return f.Insert({onmouseup:g.Mouseup,ondragstart:m,onselectstart:m,onselectend:m,ontouchstart:g.Touchstart,ontouchend:g.Touchend,className:"MathJax_MenuItem",role:this.role,menuItem:this},t)},Create:function(v){if(!this.hidden){var u=this.Attributes();var t=this.Label(u,v);n.addElement(v,"div",u,t)}},Name:function(){return s(this.name[0],this.name[1])},Mouseover:function(t,u){if(u.parentNode===g.ActiveNode().parentNode){this.Deactivate(g.ActiveNode())}this.Activate(t,u)},Mouseout:function(t,u){this.Deactivate(u)},Mouseup:function(t,u){return this.Remove(t,u)},DeactivateSubmenus:function(y){var x=document.getElementById("MathJax_MenuFrame").childNodes,u=c.GetMenuNode(y).childNodes;for(var v=0,t=u.length;v<t;v++){var w=u[v].menuItem;if(w&&w.submenu&&w.submenu.posted&&w!==y.menuItem){w.Deactivate(u[v])}}this.RemoveSubmenus(y,x)},RemoveSubmenus:function(v,u){u=u||document.getElementById("MathJax_MenuFrame").childNodes;var t=u.length-1;while(t>=0&&c.GetMenuNode(v).menuItem!==u[t].menuItem){u[t].menuItem.posted=false;u[t].parentNode.removeChild(u[t]);t--}},Touchstart:function(t,u){return this.TouchEvent(t,u,"Mousedown")},Touchend:function(t,u){return this.TouchEvent(t,u,"Mouseup")},TouchEvent:function(u,v,t){if(this!==c.lastItem){if(c.lastMenu){g.Event(u,c.lastMenu,"Mouseout")}g.Event(u,v,"Mouseover",true);c.lastItem=this;c.lastMenu=v}if(this.nativeTouch){return null}g.Event(u,v,t);return false},Remove:function(t,u){u=u.parentNode.menuItem;return u.Remove(t,u)},With:function(t){if(t){f.Insert(this,t)}return this},isRTL:function(){return g.isRTL},rtlClass:function(){return(this.isRTL()?" RTL":"")}},{GetMenuNode:function(t){return t.parentNode}});g.ENTRY=g.ITEM.Subclass({role:"menuitem",Attributes:function(t){t=f.Insert({onmouseover:g.Mouseover,onmouseout:g.Mouseout,onmousedown:g.Mousedown,onkeydown:g.Keydown,"aria-disabled":!!this.disabled},t);t=this.SUPER(arguments).Attributes.call(this,t);if(this.disabled){t.className+=" MathJax_MenuDisabled"}return t},MoveVertical:function(t,D,v){var w=c.GetMenuNode(D);var C=[];for(var y=0,B=w.menuItem.items,x;x=B[y];y++){if(!x.hidden){C.push(x)}}var A=g.IndexOf(C,this);if(A===-1){return}var z=C.length;var u=w.childNodes;do{A=g.Mod(v(A),z)}while(C[A].hidden||!u[A].role||u[A].role==="separator");this.Deactivate(D);C[A].Activate(t,u[A])},Up:function(u,t){this.MoveVertical(u,t,function(v){return v-1})},Down:function(u,t){this.MoveVertical(u,t,function(v){return v+1})},Right:function(u,t){this.MoveHorizontal(u,t,g.Right,!this.isRTL())},Left:function(u,t){this.MoveHorizontal(u,t,g.Left,this.isRTL())},MoveHorizontal:function(z,y,t,A){var w=c.GetMenuNode(y);if(w.menuItem===g.menu&&z.shiftKey){t(z,y)}if(A){return}if(w.menuItem!==g.menu){this.Deactivate(y)}var u=w.previousSibling.childNodes;var x=u.length;while(x--){var v=u[x];if(v.menuItem.submenu&&v.menuItem.submenu===w.menuItem){g.Focus(v);break}}this.RemoveSubmenus(y)},Space:function(t,u){this.Mouseup(t,u)},Activate:function(t,u){this.Deactivate(u);if(!this.disabled){u.className+=" MathJax_MenuActive"}this.DeactivateSubmenus(u);g.Focus(u)},Deactivate:function(t){t.className=t.className.replace(/ MathJax_MenuActive/,"")}});g.ITEM.COMMAND=g.ENTRY.Subclass({action:function(){},Init:function(t,v,u){if(!(t instanceof Array)){t=[t,t]}this.name=t;this.action=v;this.With(u)},Label:function(t,u){return[this.Name()]},Mouseup:function(t,u){if(!this.disabled){this.Remove(t,u);d.Post(["command",this]);this.action.call(this,t)}return m(t)}});g.ITEM.SUBMENU=g.ENTRY.Subclass({submenu:null,marker:"\u25BA",markerRTL:"\u25C4",Attributes:function(t){t=f.Insert({"aria-haspopup":"true"},t);t=this.SUPER(arguments).Attributes.call(this,t);return t},Init:function(t,v){if(!(t instanceof Array)){t=[t,t]}this.name=t;var u=1;if(!(v instanceof g.ITEM)){this.With(v),u++}this.submenu=g.apply(g,[].slice.call(arguments,u))},Label:function(t,u){this.submenu.posted=false;return[this.Name()+" ",["span",{className:"MathJax_MenuArrow"+this.rtlClass()},[this.isRTL()?this.markerRTL:this.marker]]]},Timer:function(t,u){this.ClearTimer();t={type:t.type,clientX:t.clientX,clientY:t.clientY};this.timer=setTimeout(e(["Mouseup",this,t,u]),r.delay)},ClearTimer:function(){if(this.timer){clearTimeout(this.timer)}},Touchend:function(u,w){var v=this.submenu.posted;var t=this.SUPER(arguments).Touchend.apply(this,arguments);if(v){this.Deactivate(w);delete c.lastItem;delete c.lastMenu}return t},Mouseout:function(t,u){if(!this.submenu.posted){this.Deactivate(u)}this.ClearTimer()},Mouseover:function(t,u){this.Activate(t,u)},Mouseup:function(t,u){if(!this.disabled){if(!this.submenu.posted){this.ClearTimer();this.submenu.Post(t,u,this.ltr);g.Focus(u)}else{this.DeactivateSubmenus(u)}}return m(t)},Activate:function(t,u){if(!this.disabled){this.Deactivate(u);u.className+=" MathJax_MenuActive"}if(!this.submenu.posted){this.DeactivateSubmenus(u);if(!g.isMobile){this.Timer(t,u)}}g.Focus(u)},MoveVertical:function(v,u,t){this.ClearTimer();this.SUPER(arguments).MoveVertical.apply(this,arguments)},MoveHorizontal:function(v,x,u,w){if(!w){this.SUPER(arguments).MoveHorizontal.apply(this,arguments);return}if(this.disabled){return}if(!this.submenu.posted){this.Activate(v,x);return}var t=c.GetMenuNode(x).nextSibling.childNodes;if(t.length>0){this.submenu.items[0].Activate(v,t[0])}}});g.ITEM.RADIO=g.ENTRY.Subclass({variable:null,marker:(a?"\u25CF":"\u2713"),role:"menuitemradio",Attributes:function(u){var t=r.settings[this.variable]===this.value?"true":"false";u=f.Insert({"aria-checked":t},u);u=this.SUPER(arguments).Attributes.call(this,u);return u},Init:function(u,t,v){if(!(u instanceof Array)){u=[u,u]}this.name=u;this.variable=t;this.With(v);if(this.value==null){this.value=this.name[0]}},Label:function(u,v){var t={className:"MathJax_MenuRadioCheck"+this.rtlClass()};if(r.settings[this.variable]!==this.value){t={style:{display:"none"}}}return[["span",t,[this.marker]]," "+this.Name()]},Mouseup:function(w,x){if(!this.disabled){var y=x.parentNode.childNodes;for(var u=0,t=y.length;u<t;u++){var v=y[u].menuItem;if(v&&v.variable===this.variable){y[u].firstChild.style.display="none"}}x.firstChild.display="";r.settings[this.variable]=this.value;g.cookie[this.variable]=r.settings[this.variable];g.saveCookie();d.Post(["radio button",this])}this.Remove(w,x);if(this.action&&!this.disabled){this.action.call(g,this)}return m(w)}});g.ITEM.CHECKBOX=g.ENTRY.Subclass({variable:null,marker:"\u2713",role:"menuitemcheckbox",Attributes:function(u){var t=r.settings[this.variable]?"true":"false";u=f.Insert({"aria-checked":t},u);u=this.SUPER(arguments).Attributes.call(this,u);return u},Init:function(u,t,v){if(!(u instanceof Array)){u=[u,u]}this.name=u;this.variable=t;this.With(v)},Label:function(u,v){var t={className:"MathJax_MenuCheck"+this.rtlClass()};if(!r.settings[this.variable]){t={style:{display:"none"}}}return[["span",t,[this.marker]]," "+this.Name()]},Mouseup:function(t,u){if(!this.disabled){u.firstChild.display=(r.settings[this.variable]?"none":"");r.settings[this.variable]=!r.settings[this.variable];g.cookie[this.variable]=r.settings[this.variable];g.saveCookie();d.Post(["checkbox",this])}this.Remove(t,u);if(this.action&&!this.disabled){this.action.call(g,this)}return m(t)}});g.ITEM.LABEL=g.ENTRY.Subclass({role:"menuitem",Init:function(t,u){if(!(t instanceof Array)){t=[t,t]}this.name=t;this.With(u)},Label:function(t,u){t.className+=" MathJax_MenuLabel";return[this.Name()]},Activate:function(t,u){this.Deactivate(u);g.Focus(u)},Mouseup:function(t,u){}});g.ITEM.RULE=g.ITEM.Subclass({role:"separator",Attributes:function(t){t=f.Insert({"aria-orientation":"vertical"},t);t=this.SUPER(arguments).Attributes.call(this,t);return t},Label:function(t,u){t.className+=" MathJax_MenuRule";return null}});g.About=function(x){var u=g.About.GetFont();var z=g.About.GetFormat();var t=["MathJax.js v"+MathJax.fileversion,["br"]];t.push(["div",{style:{"border-top":"groove 2px",margin:".25em 0"}}]);g.About.GetJax(t,MathJax.InputJax,["InputJax","%1 Input Jax v%2"]);g.About.GetJax(t,MathJax.OutputJax,["OutputJax","%1 Output Jax v%2"]);g.About.GetJax(t,MathJax.ElementJax,["ElementJax","%1 Element Jax v%2"]);t.push(["div",{style:{"border-top":"groove 2px",margin:".25em 0"}}]);g.About.GetJax(t,MathJax.Extension,["Extension","%1 Extension v%2"],true);t.push(["div",{style:{"border-top":"groove 2px",margin:".25em 0"}}],["center",{},[f.Browser+" v"+f.Browser.version+(z?" \u2014 "+s(z.replace(/ /g,""),z):"")]]);g.About.div=g.Background(g.About);var w=n.addElement(g.About.div,"div",{id:"MathJax_About",tabIndex:0,onkeydown:g.About.Keydown},[["b",{style:{fontSize:"120%"}},["MathJax"]]," v"+MathJax.version,["br"],s(u.replace(/ /g,""),"using "+u),["br"],["br"],["span",{style:{display:"inline-block","text-align":"left","font-size":"80%","max-height":"20em",overflow:"auto","background-color":"#E4E4E4",padding:".4em .6em",border:"1px inset"},tabIndex:0},t],["br"],["br"],["a",{href:"http://www.mathjax.org/"},["www.mathjax.org"]],["span",{className:"MathJax_MenuClose",id:"MathJax_AboutClose",onclick:g.About.Remove,onkeydown:g.About.Keydown,tabIndex:0,role:"button","aria-label":s("CloseAboutDialog","Close about MathJax dialog")},[["span",{},"\u00D7"]]]]);if(x.type==="mouseup"){w.className+=" MathJax_MousePost"}w.focus();MathJax.Localization.setCSS(w);var y=(document.documentElement||{});var v=window.innerHeight||y.clientHeight||y.scrollHeight||0;if(g.prototype.msieAboutBug){w.style.width="20em";w.style.position="absolute";w.style.left=Math.floor((document.documentElement.scrollWidth-w.offsetWidth)/2)+"px";w.style.top=(Math.floor((v-w.offsetHeight)/3)+document.body.scrollTop)+"px"}else{w.style.marginLeft=Math.floor(-w.offsetWidth/2)+"px";w.style.top=Math.floor((v-w.offsetHeight)/3)+"px"}};g.About.Remove=function(t){if(g.About.div){document.body.removeChild(g.About.div);delete g.About.div}};g.About.Keydown=function(t){if(t.keyCode===b.ESCAPE||(this.id==="MathJax_AboutClose"&&(t.keyCode===b.SPACE||t.keyCode===b.RETURN))){g.About.Remove(t);g.CurrentNode().focus();m(t)}},g.About.GetJax=function(u,z,x,w){var y=[];for(var A in z){if(z.hasOwnProperty(A)&&z[A]){if((w&&z[A].version)||(z[A].isa&&z[A].isa(z))){y.push(s(x[0],x[1],(z[A].id||A),z[A].version))}}}y.sort();for(var v=0,t=y.length;v<t;v++){u.push(y[v],["br"])}return u};g.About.GetFont=function(){var t=MathJax.Hub.outputJax["jax/mml"][0]||{};var u={SVG:"web SVG",CommonHTML:"web TeX","HTML-CSS":(t.imgFonts?"image":(t.webFonts?"web":"local")+" "+t.fontInUse)}[t.id]||"generic";return u+" fonts"};g.About.GetFormat=function(){var t=MathJax.Hub.outputJax["jax/mml"][0]||{};if(t.id!=="HTML-CSS"||!t.webFonts||t.imgFonts){return}return t.allowWebFonts.replace(/otf/,"woff or otf")+" fonts"};g.Help=function(t){p.Require("[MathJax]/extensions/HelpDialog.js",function(){MathJax.Extension.Help.Dialog({type:t.type})})};g.ShowSource=function(x){if(!x){x=window.event}var w={screenX:x.screenX,screenY:x.screenY};if(!g.jax){return}if(this.format==="MathML"){var u=MathJax.ElementJax.mml;if(u&&typeof(u.mbase.prototype.toMathML)!=="undefined"){try{g.ShowSource.Text(g.jax.root.toMathML("",g.jax),x)}catch(v){if(!v.restart){throw v}e.After([this,g.ShowSource,w],v.restart)}}else{if(!p.loadingToMathML){p.loadingToMathML=true;g.ShowSource.Window(x);e.Queue(p.Require("[MathJax]/extensions/toMathML.js"),function(){delete p.loadingToMathML;if(!u.mbase.prototype.toMathML){u.mbase.prototype.toMathML=function(){}}},[this,g.ShowSource,w]);return}}}else{if(this.format==="Error"){g.ShowSource.Text(g.jax.errorText,x)}else{if(r.semanticsAnnotations[this.format]){var t=g.jax.root.getAnnotation(this.format);if(t.data[0]){g.ShowSource.Text(t.data[0].toString())}}else{if(g.jax.originalText==null){alert(s("NoOriginalForm","No original form available"));return}g.ShowSource.Text(g.jax.originalText,x)}}}};g.ShowSource.Window=function(u){if(!g.ShowSource.w){var v=[],t=r.windowSettings;for(var w in t){if(t.hasOwnProperty(w)){v.push(w+"="+t[w])}}g.ShowSource.w=window.open("","_blank",v.join(","))}return g.ShowSource.w};g.ShowSource.Text=function(y,v){var t=g.ShowSource.Window(v);delete g.ShowSource.w;y=y.replace(/^\s*/,"").replace(/\s*$/,"");y=y.replace(/&/g,"&amp;").replace(/</g,"&lt;").replace(/>/g,"&gt;");var x=s("EqSource","MathJax Equation Source");if(g.isMobile){t.document.open();t.document.write("<html><head><meta name='viewport' content='width=device-width, initial-scale=1.0' /><title>"+x+"</title></head><body style='font-size:85%'>");t.document.write("<pre>"+y+"</pre>");t.document.write("<hr><input type='button' value='"+s("Close","Close")+"' onclick='window.close()' />");t.document.write("</body></html>");t.document.close()}else{t.document.open();t.document.write("<html><head><title>"+x+"</title></head><body style='font-size:85%'>");t.document.write("<table><tr><td><pre>"+y+"</pre></td></tr></table>");t.document.write("</body></html>");t.document.close();var u=t.document.body.firstChild;setTimeout(function(){var A=(t.outerHeight-t.innerHeight)||30,z=(t.outerWidth-t.innerWidth)||30,w,D;z=Math.max(140,Math.min(Math.floor(0.5*screen.width),u.offsetWidth+z+25));A=Math.max(40,Math.min(Math.floor(0.5*screen.height),u.offsetHeight+A+25));if(g.prototype.msieHeightBug){A+=35}t.resizeTo(z,A);var C;try{C=v.screenX}catch(B){}if(v&&C!=null){w=Math.max(0,Math.min(v.screenX-Math.floor(z/2),screen.width-z-20));D=Math.max(0,Math.min(v.screenY-Math.floor(A/2),screen.height-A-20));t.moveTo(w,D)}},50)}};g.Scale=function(){var y=["CommonHTML","HTML-CSS","SVG","NativeMML","PreviewHTML"],t=y.length,x=100,v,u;for(v=0;v<t;v++){u=q[y[v]];if(u){x=u.config.scale;break}}var w=prompt(s("ScaleMath","Scale all mathematics (compared to surrounding text) by"),x+"%");if(w){if(w.match(/^\s*\d+(\.\d*)?\s*%?\s*$/)){w=parseFloat(w);if(w){if(w!==x){for(v=0;v<t;v++){u=q[y[v]];if(u){u.config.scale=w}}g.cookie.scale=f.config.scale=w;g.saveCookie();f.Queue(["Rerender",f])}}else{alert(s("NonZeroScale","The scale should not be zero"))}}else{alert(s("PercentScale","The scale should be a percentage (e.g., 120%%)"))}}};g.Zoom=function(){if(!MathJax.Extension.MathZoom){p.Require("[MathJax]/extensions/MathZoom.js")}};g.Renderer=function(){var u=f.outputJax["jax/mml"];if(u[0]!==r.settings.renderer){var x=f.Browser,w,t=g.Renderer.Messages,v;switch(r.settings.renderer){case"NativeMML":if(!r.settings.warnedMML){if(x.isChrome&&x.version.substr(0,3)!=="24."){w=t.MML.WebKit}else{if(x.isSafari&&!x.versionAtLeast("5.0")){w=t.MML.WebKit}else{if(x.isMSIE){if(!x.hasMathPlayer){w=t.MML.MSIE}}else{if(x.isEdge){w=t.MML.WebKit}else{w=t.MML[x]}}}}v="warnedMML"}break;case"SVG":if(!r.settings.warnedSVG){if(x.isMSIE&&!l){w=t.SVG.MSIE}}break}if(w){w=s(w[0],w[1]);w+="\n\n";w+=s("SwitchAnyway","Switch the renderer anyway?\n\n(Press OK to switch, CANCEL to continue with the current renderer)");g.cookie.renderer=u[0].id;g.saveCookie();if(!confirm(w)){g.cookie.renderer=r.settings.renderer=n.Cookie.Get("menu").renderer;g.saveCookie();return}if(v){g.cookie.warned=r.settings.warned=true}g.cookie.renderer=r.settings.renderer;g.saveCookie()}f.Queue(["setRenderer",f,r.settings.renderer,"jax/mml"],["Rerender",f])}};g.Renderer.Messages={MML:{WebKit:["WebkitNativeMMLWarning","Your browser doesn't seem to support MathML natively, so switching to MathML output may cause the mathematics on the page to become unreadable."],MSIE:["MSIENativeMMLWarning","Internet Explorer requires the MathPlayer plugin in order to process MathML output."],Opera:["OperaNativeMMLWarning","Opera's support for MathML is limited, so switching to MathML output may cause some expressions to render poorly."],Safari:["SafariNativeMMLWarning","Your browser's native MathML does not implement all the features used by MathJax, so some expressions may not render properly."],Firefox:["FirefoxNativeMMLWarning","Your browser's native MathML does not implement all the features used by MathJax, so some expressions may not render properly."]},SVG:{MSIE:["MSIESVGWarning","SVG is not implemented in Internet Explorer prior to IE9 or when it is emulating IE8 or below. Switching to SVG output will cause the mathematics to not display properly."]}};g.AssistiveMML=function(v,t){var u=MathJax.Extension.AssistiveMML;if(!u){if(!t){p.Require("[MathJax]/extensions/AssistiveMML.js",["AssistiveMML",g,v,true])}return}MathJax.Hub.Queue([(r.settings.assistiveMML?"Add":"Remove")+"AssistiveMathML",u])};g.Font=function(){var t=q["HTML-CSS"];if(!t){return}document.location.reload()};g.Locale=function(){MathJax.Localization.setLocale(r.settings.locale);MathJax.Hub.Queue(["Reprocess",MathJax.Hub])};g.LoadLocale=function(){var t=prompt(s("LoadURL","Load translation data from this URL:"));if(t){if(!t.match(/\.js$/)){alert(s("BadURL","The URL should be for a javascript file that defines MathJax translation data.  Javascript file names should end with '.js'"))}p.Require(t,function(u){if(u!=p.STATUS.OK){alert(s("BadData","Failed to load translation data from %1",t))}})}};g.MPEvents=function(v){var u=r.settings.discoverable,t=g.MPEvents.Messages;if(!l){if(r.settings.mpMouse&&!confirm(s.apply(s,t.IE8warning))){delete g.cookie.mpContext;delete r.settings.mpContext;delete g.cookie.mpMouse;delete r.settings.mpMouse;g.saveCookie();return}r.settings.mpContext=r.settings.mpMouse;g.cookie.mpContext=g.cookie.mpMouse=r.settings.mpMouse;g.saveCookie();MathJax.Hub.Queue(["Rerender",MathJax.Hub])}else{if(!u&&v.name[1]==="Menu Events"&&r.settings.mpContext){alert(s.apply(s,t.IE9warning))}}};g.MPEvents.Messages={IE8warning:["IE8warning","This will disable the MathJax menu and zoom features, but you can Alt-Click on an expression to obtain the MathJax menu instead.\n\nReally change the MathPlayer settings?"],IE9warning:["IE9warning","The MathJax contextual menu will be disabled, but you can Alt-Click on an expression to obtain the MathJax menu instead."]};f.Browser.Select({MSIE:function(t){var u=(document.compatMode==="BackCompat");var v=t.versionAtLeast("8.0")&&document.documentMode>7;g.Augment({margin:20,msieBackgroundBug:((document.documentMode||0)<9),msieFixedPositionBug:(u||!v),msieAboutBug:u,msieHeightBug:((document.documentMode||0)<9)});if(l){delete r.styles["#MathJax_About"].filter;delete r.styles[".MathJax_Menu"].filter}},Firefox:function(t){g.skipMouseover=t.isMobile&&t.versionAtLeast("6.0");g.skipMousedown=t.isMobile}});g.isMobile=f.Browser.isMobile;g.noContextMenu=f.Browser.noContextMenu;g.CreateLocaleMenu=function(){if(!g.menu){return}var y=g.menu.Find("Language").submenu,v=y.items;var u=[],A=MathJax.Localization.strings;for(var z in A){if(A.hasOwnProperty(z)){u.push(z)}}u=u.sort();y.items=[];for(var w=0,t=u.length;w<t;w++){var x=A[u[w]].menuTitle;if(x){x+=" ("+u[w]+")"}else{x=u[w]}y.items.push(c.RADIO([u[w],x],"locale",{action:g.Locale}))}y.items.push(v[v.length-2],v[v.length-1])};g.CreateAnnotationMenu=function(){if(!g.menu){return}var v=g.menu.Find("Show Math As","Annotation").submenu;var u=r.semanticsAnnotations;for(var t in u){if(u.hasOwnProperty(t)){v.items.push(c.COMMAND([t,t],g.ShowSource,{hidden:true,nativeTouch:true,format:t}))}}};f.Register.StartupHook("End Config",function(){r.settings=f.config.menuSettings;if(typeof(r.settings.showRenderer)!=="undefined"){r.showRenderer=r.settings.showRenderer}if(typeof(r.settings.showFontMenu)!=="undefined"){r.showFontMenu=r.settings.showFontMenu}if(typeof(r.settings.showContext)!=="undefined"){r.showContext=r.settings.showContext}g.getCookie();g.menu=g(c.SUBMENU(["Show","Show Math As"],c.COMMAND(["MathMLcode","MathML Code"],g.ShowSource,{nativeTouch:true,format:"MathML"}),c.COMMAND(["Original","Original Form"],g.ShowSource,{nativeTouch:true}),c.SUBMENU(["Annotation","Annotation"],{disabled:true}),c.RULE(),c.CHECKBOX(["texHints","Show TeX hints in MathML"],"texHints"),c.CHECKBOX(["semantics","Add original form as annotation"],"semantics")),c.RULE(),c.SUBMENU(["Settings","Math Settings"],c.SUBMENU(["ZoomTrigger","Zoom Trigger"],c.RADIO(["Hover","Hover"],"zoom",{action:g.Zoom}),c.RADIO(["Click","Click"],"zoom",{action:g.Zoom}),c.RADIO(["DoubleClick","Double-Click"],"zoom",{action:g.Zoom}),c.RADIO(["NoZoom","No Zoom"],"zoom",{value:"None"}),c.RULE(),c.LABEL(["TriggerRequires","Trigger Requires:"]),c.CHECKBOX((f.Browser.isMac?["Option","Option"]:["Alt","Alt"]),"ALT"),c.CHECKBOX(["Command","Command"],"CMD",{hidden:!f.Browser.isMac}),c.CHECKBOX(["Control","Control"],"CTRL",{hidden:f.Browser.isMac}),c.CHECKBOX(["Shift","Shift"],"Shift")),c.SUBMENU(["ZoomFactor","Zoom Factor"],c.RADIO("125%","zscale"),c.RADIO("133%","zscale"),c.RADIO("150%","zscale"),c.RADIO("175%","zscale"),c.RADIO("200%","zscale"),c.RADIO("250%","zscale"),c.RADIO("300%","zscale"),c.RADIO("400%","zscale")),c.RULE(),c.SUBMENU(["Renderer","Math Renderer"],{hidden:!r.showRenderer},c.RADIO(["HTML-CSS","HTML-CSS"],"renderer",{action:g.Renderer}),c.RADIO(["CommonHTML","Common HTML"],"renderer",{action:g.Renderer,value:"CommonHTML"}),c.RADIO(["PreviewHTML","Preview HTML"],"renderer",{action:g.Renderer,value:"PreviewHTML"}),c.RADIO(["MathML","MathML"],"renderer",{action:g.Renderer,value:"NativeMML"}),c.RADIO(["SVG","SVG"],"renderer",{action:g.Renderer}),c.RADIO(["PlainSource","Plain Source"],"renderer",{action:g.Renderer,value:"PlainSource"}),c.RULE(),c.CHECKBOX(["FastPreview","Fast Preview"],"FastPreview"),c.CHECKBOX(["AssistiveMML","Assistive MathML"],"assistiveMML",{action:g.AssistiveMML}),c.CHECKBOX(["InTabOrder","Include in Tab Order"],"inTabOrder")),c.SUBMENU("MathPlayer",{hidden:!f.Browser.isMSIE||!r.showMathPlayer,disabled:!f.Browser.hasMathPlayer},c.LABEL(["MPHandles","Let MathPlayer Handle:"]),c.CHECKBOX(["MenuEvents","Menu Events"],"mpContext",{action:g.MPEvents,hidden:!l}),c.CHECKBOX(["MouseEvents","Mouse Events"],"mpMouse",{action:g.MPEvents,hidden:!l}),c.CHECKBOX(["MenuAndMouse","Mouse and Menu Events"],"mpMouse",{action:g.MPEvents,hidden:l})),c.SUBMENU(["FontPrefs","Font Preference"],{hidden:!r.showFontMenu},c.LABEL(["ForHTMLCSS","For HTML-CSS:"]),c.RADIO(["Auto","Auto"],"font",{action:g.Font}),c.RULE(),c.RADIO(["TeXLocal","TeX (local)"],"font",{action:g.Font}),c.RADIO(["TeXWeb","TeX (web)"],"font",{action:g.Font}),c.RADIO(["TeXImage","TeX (image)"],"font",{action:g.Font}),c.RULE(),c.RADIO(["STIXLocal","STIX (local)"],"font",{action:g.Font}),c.RADIO(["STIXWeb","STIX (web)"],"font",{action:g.Font}),c.RULE(),c.RADIO(["AsanaMathWeb","Asana Math (web)"],"font",{action:g.Font}),c.RADIO(["GyrePagellaWeb","Gyre Pagella (web)"],"font",{action:g.Font}),c.RADIO(["GyreTermesWeb","Gyre Termes (web)"],"font",{action:g.Font}),c.RADIO(["LatinModernWeb","Latin Modern (web)"],"font",{action:g.Font}),c.RADIO(["NeoEulerWeb","Neo Euler (web)"],"font",{action:g.Font})),c.SUBMENU(["ContextMenu","Contextual Menu"],{hidden:!r.showContext},c.RADIO(["MathJax","MathJax"],"context"),c.RADIO(["Browser","Browser"],"context")),c.COMMAND(["Scale","Scale All Math ..."],g.Scale),c.RULE().With({hidden:!r.showDiscoverable,name:["","discover_rule"]}),c.CHECKBOX(["Discoverable","Highlight on Hover"],"discoverable",{hidden:!r.showDiscoverable})),c.SUBMENU(["Locale","Language"],{hidden:!r.showLocale,ltr:true},c.RADIO("en","locale",{action:g.Locale}),c.RULE().With({hidden:!r.showLocaleURL,name:["","localURL_rule"]}),c.COMMAND(["LoadLocale","Load from URL ..."],g.LoadLocale,{hidden:!r.showLocaleURL})),c.RULE(),c.COMMAND(["About","About MathJax"],g.About),c.COMMAND(["Help","MathJax Help"],g.Help));if(g.isMobile){(function(){var u=r.settings;var t=g.menu.Find("Math Settings","Zoom Trigger").submenu;t.items[0].disabled=t.items[1].disabled=true;if(u.zoom==="Hover"||u.zoom=="Click"){u.zoom="None"}t.items=t.items.slice(0,4);if(navigator.appVersion.match(/[ (]Android[) ]/)){g.ITEM.SUBMENU.Augment({marker:"\u00BB"})}})()}g.CreateLocaleMenu();g.CreateAnnotationMenu()});g.showRenderer=function(t){g.cookie.showRenderer=r.showRenderer=t;g.saveCookie();g.menu.Find("Math Settings","Math Renderer").hidden=!t};g.showMathPlayer=function(t){g.cookie.showMathPlayer=r.showMathPlayer=t;g.saveCookie();g.menu.Find("Math Settings","MathPlayer").hidden=!t};g.showFontMenu=function(t){g.cookie.showFontMenu=r.showFontMenu=t;g.saveCookie();g.menu.Find("Math Settings","Font Preference").hidden=!t};g.showContext=function(t){g.cookie.showContext=r.showContext=t;g.saveCookie();g.menu.Find("Math Settings","Contextual Menu").hidden=!t};g.showDiscoverable=function(t){g.cookie.showDiscoverable=r.showDiscoverable=t;g.saveCookie();g.menu.Find("Math Settings","Highlight on Hover").hidden=!t;g.menu.Find("Math Settings","discover_rule").hidden=!t};g.showLocale=function(t){g.cookie.showLocale=r.showLocale=t;g.saveCookie();g.menu.Find("Language").hidden=!t};MathJax.Hub.Register.StartupHook("HTML-CSS Jax Ready",function(){if(!MathJax.OutputJax["HTML-CSS"].config.imageFont){g.menu.Find("Math Settings","Font Preference","TeX (image)").disabled=true}});e.Queue(f.Register.StartupHook("End Config",{}),["Styles",p,r.styles],["Post",f.Startup.signal,"MathMenu Ready"],["loadComplete",p,"[MathJax]/extensions/MathMenu.js"])})(MathJax.Hub,MathJax.HTML,MathJax.Ajax,MathJax.CallBack,MathJax.OutputJax);
MathJax.ElementJax.mml=MathJax.ElementJax({mimeType:"jax/mml"},{id:"mml",version:"2.6.0",directory:MathJax.ElementJax.directory+"/mml",extensionDir:MathJax.ElementJax.extensionDir+"/mml",optableDir:MathJax.ElementJax.directory+"/mml/optable"});MathJax.ElementJax.mml.Augment({Init:function(){if(arguments.length===1&&arguments[0].type==="math"){this.root=arguments[0]}else{this.root=MathJax.ElementJax.mml.math.apply(this,arguments)}if(this.root.attr&&this.root.attr.mode){if(!this.root.display&&this.root.attr.mode==="display"){this.root.display="block";this.root.attrNames.push("display")}delete this.root.attr.mode;for(var b=0,a=this.root.attrNames.length;b<a;b++){if(this.root.attrNames[b]==="mode"){this.root.attrNames.splice(b,1);break}}}}},{INHERIT:"_inherit_",AUTO:"_auto_",SIZE:{INFINITY:"infinity",SMALL:"small",NORMAL:"normal",BIG:"big"},COLOR:{TRANSPARENT:"transparent"},VARIANT:{NORMAL:"normal",BOLD:"bold",ITALIC:"italic",BOLDITALIC:"bold-italic",DOUBLESTRUCK:"double-struck",FRAKTUR:"fraktur",BOLDFRAKTUR:"bold-fraktur",SCRIPT:"script",BOLDSCRIPT:"bold-script",SANSSERIF:"sans-serif",BOLDSANSSERIF:"bold-sans-serif",SANSSERIFITALIC:"sans-serif-italic",SANSSERIFBOLDITALIC:"sans-serif-bold-italic",MONOSPACE:"monospace",INITIAL:"inital",TAILED:"tailed",LOOPED:"looped",STRETCHED:"stretched",CALIGRAPHIC:"-tex-caligraphic",OLDSTYLE:"-tex-oldstyle"},FORM:{PREFIX:"prefix",INFIX:"infix",POSTFIX:"postfix"},LINEBREAK:{AUTO:"auto",NEWLINE:"newline",NOBREAK:"nobreak",GOODBREAK:"goodbreak",BADBREAK:"badbreak"},LINEBREAKSTYLE:{BEFORE:"before",AFTER:"after",DUPLICATE:"duplicate",INFIXLINBREAKSTYLE:"infixlinebreakstyle"},INDENTALIGN:{LEFT:"left",CENTER:"center",RIGHT:"right",AUTO:"auto",ID:"id",INDENTALIGN:"indentalign"},INDENTSHIFT:{INDENTSHIFT:"indentshift"},LINETHICKNESS:{THIN:"thin",MEDIUM:"medium",THICK:"thick"},NOTATION:{LONGDIV:"longdiv",ACTUARIAL:"actuarial",RADICAL:"radical",BOX:"box",ROUNDEDBOX:"roundedbox",CIRCLE:"circle",LEFT:"left",RIGHT:"right",TOP:"top",BOTTOM:"bottom",UPDIAGONALSTRIKE:"updiagonalstrike",DOWNDIAGONALSTRIKE:"downdiagonalstrike",UPDIAGONALARROW:"updiagonalarrow",VERTICALSTRIKE:"verticalstrike",HORIZONTALSTRIKE:"horizontalstrike",PHASORANGLE:"phasorangle",MADRUWB:"madruwb"},ALIGN:{TOP:"top",BOTTOM:"bottom",CENTER:"center",BASELINE:"baseline",AXIS:"axis",LEFT:"left",RIGHT:"right"},LINES:{NONE:"none",SOLID:"solid",DASHED:"dashed"},SIDE:{LEFT:"left",RIGHT:"right",LEFTOVERLAP:"leftoverlap",RIGHTOVERLAP:"rightoverlap"},WIDTH:{AUTO:"auto",FIT:"fit"},ACTIONTYPE:{TOGGLE:"toggle",STATUSLINE:"statusline",TOOLTIP:"tooltip",INPUT:"input"},LENGTH:{VERYVERYTHINMATHSPACE:"veryverythinmathspace",VERYTHINMATHSPACE:"verythinmathspace",THINMATHSPACE:"thinmathspace",MEDIUMMATHSPACE:"mediummathspace",THICKMATHSPACE:"thickmathspace",VERYTHICKMATHSPACE:"verythickmathspace",VERYVERYTHICKMATHSPACE:"veryverythickmathspace",NEGATIVEVERYVERYTHINMATHSPACE:"negativeveryverythinmathspace",NEGATIVEVERYTHINMATHSPACE:"negativeverythinmathspace",NEGATIVETHINMATHSPACE:"negativethinmathspace",NEGATIVEMEDIUMMATHSPACE:"negativemediummathspace",NEGATIVETHICKMATHSPACE:"negativethickmathspace",NEGATIVEVERYTHICKMATHSPACE:"negativeverythickmathspace",NEGATIVEVERYVERYTHICKMATHSPACE:"negativeveryverythickmathspace"},OVERFLOW:{LINBREAK:"linebreak",SCROLL:"scroll",ELIDE:"elide",TRUNCATE:"truncate",SCALE:"scale"},UNIT:{EM:"em",EX:"ex",PX:"px",IN:"in",CM:"cm",MM:"mm",PT:"pt",PC:"pc"},TEXCLASS:{ORD:0,OP:1,BIN:2,REL:3,OPEN:4,CLOSE:5,PUNCT:6,INNER:7,VCENTER:8,NONE:-1},TEXCLASSNAMES:["ORD","OP","BIN","REL","OPEN","CLOSE","PUNCT","INNER","VCENTER"],skipAttributes:{texClass:true,useHeight:true,texprimestyle:true},copyAttributes:{displaystyle:1,scriptlevel:1,open:1,close:1,form:1,actiontype:1,fontfamily:true,fontsize:true,fontweight:true,fontstyle:true,color:true,background:true,id:true,"class":1,href:true,style:true},copyAttributeNames:["displaystyle","scriptlevel","open","close","form","actiontype","fontfamily","fontsize","fontweight","fontstyle","color","background","id","class","href","style"],nocopyAttributes:{fontfamily:true,fontsize:true,fontweight:true,fontstyle:true,color:true,background:true,id:true,"class":true,href:true,style:true,xmlns:true},Error:function(d,e){var c=this.merror(d),b=MathJax.Localization.fontDirection(),a=MathJax.Localization.fontFamily();if(e){c=c.With(e)}if(b||a){c=this.mstyle(c);if(b){c.dir=b}if(a){c.style.fontFamily="font-family: "+a}}return c}});(function(a){a.mbase=MathJax.Object.Subclass({type:"base",isToken:false,defaults:{mathbackground:a.INHERIT,mathcolor:a.INHERIT,dir:a.INHERIT},noInherit:{},noInheritAttribute:{texClass:true},getRemoved:{},linebreakContainer:false,Init:function(){this.data=[];if(this.inferRow&&!(arguments.length===1&&arguments[0].inferred)){this.Append(a.mrow().With({inferred:true,notParent:true}))}this.Append.apply(this,arguments)},With:function(e){for(var f in e){if(e.hasOwnProperty(f)){this[f]=e[f]}}return this},Append:function(){if(this.inferRow&&this.data.length){this.data[0].Append.apply(this.data[0],arguments)}else{for(var f=0,e=arguments.length;f<e;f++){this.SetData(this.data.length,arguments[f])}}},SetData:function(e,f){if(f!=null){if(!(f instanceof a.mbase)){f=(this.isToken||this.isChars?a.chars(f):a.mtext(f))}f.parent=this;f.setInherit(this.inheritFromMe?this:this.inherit)}this.data[e]=f},Parent:function(){var e=this.parent;while(e&&e.notParent){e=e.parent}return e},Get:function(f,k,l){if(!l){if(this[f]!=null){return this[f]}if(this.attr&&this.attr[f]!=null){return this.attr[f]}}var g=this.Parent();if(g&&g["adjustChild_"+f]!=null){return(g["adjustChild_"+f])(this.childPosition(),k)}var j=this.inherit;var e=j;while(j){var i=j[f];if(i==null&&j.attr){i=j.attr[f]}if(j.removedStyles&&j.getRemoved[f]&&i==null){i=j.removedStyles[j.getRemoved[f]]}if(i!=null&&j.noInheritAttribute&&!j.noInheritAttribute[f]){var h=j.noInherit[this.type];if(!(h&&h[f])){return i}}e=j;j=j.inherit}if(!k){if(this.defaults[f]===a.AUTO){return this.autoDefault(f)}if(this.defaults[f]!==a.INHERIT&&this.defaults[f]!=null){return this.defaults[f]}if(e){return e.defaults[f]}}return null},hasValue:function(e){return(this.Get(e,true)!=null)},getValues:function(){var f={};for(var g=0,e=arguments.length;g<e;g++){f[arguments[g]]=this.Get(arguments[g])}return f},adjustChild_scriptlevel:function(f,e){return this.Get("scriptlevel",e)},adjustChild_displaystyle:function(f,e){return this.Get("displaystyle",e)},adjustChild_texprimestyle:function(f,e){return this.Get("texprimestyle",e)},childPosition:function(){var h=this,g=h.parent;while(g.notParent){h=g;g=h.parent}for(var f=0,e=g.data.length;f<e;f++){if(g.data[f]===h){return f}}return null},setInherit:function(g){if(g!==this.inherit&&this.inherit==null){this.inherit=g;for(var f=0,e=this.data.length;f<e;f++){if(this.data[f]&&this.data[f].setInherit){this.data[f].setInherit(g)}}}},setTeXclass:function(e){this.getPrevClass(e);return(typeof(this.texClass)!=="undefined"?this:e)},getPrevClass:function(e){if(e){this.prevClass=e.Get("texClass");this.prevLevel=e.Get("scriptlevel")}},updateTeXclass:function(e){if(e){this.prevClass=e.prevClass;delete e.prevClass;this.prevLevel=e.prevLevel;delete e.prevLevel;this.texClass=e.Get("texClass")}},texSpacing:function(){var f=(this.prevClass!=null?this.prevClass:a.TEXCLASS.NONE);var e=(this.Get("texClass")||a.TEXCLASS.ORD);if(f===a.TEXCLASS.NONE||e===a.TEXCLASS.NONE){return""}if(f===a.TEXCLASS.VCENTER){f=a.TEXCLASS.ORD}if(e===a.TEXCLASS.VCENTER){e=a.TEXCLASS.ORD}var g=this.TEXSPACE[f][e];if(this.prevLevel>0&&this.Get("scriptlevel")>0&&g>=0){return""}return this.TEXSPACELENGTH[Math.abs(g)]},TEXSPACELENGTH:["",a.LENGTH.THINMATHSPACE,a.LENGTH.MEDIUMMATHSPACE,a.LENGTH.THICKMATHSPACE],TEXSPACE:[[0,-1,2,3,0,0,0,1],[-1,-1,0,3,0,0,0,1],[2,2,0,0,2,0,0,2],[3,3,0,0,3,0,0,3],[0,0,0,0,0,0,0,0],[0,-1,2,3,0,0,0,1],[1,1,0,1,1,1,1,1],[1,-1,2,3,1,0,1,1]],autoDefault:function(e){return""},isSpacelike:function(){return false},isEmbellished:function(){return false},Core:function(){return this},CoreMO:function(){return this},childIndex:function(g){if(g==null){return}for(var f=0,e=this.data.length;f<e;f++){if(g===this.data[f]){return f}}},CoreIndex:function(){return(this.inferRow?this.data[0]||this:this).childIndex(this.Core())},hasNewline:function(){if(this.isEmbellished()){return this.CoreMO().hasNewline()}if(this.isToken||this.linebreakContainer){return false}for(var f=0,e=this.data.length;f<e;f++){if(this.data[f]&&this.data[f].hasNewline()){return true}}return false},array:function(){if(this.inferred){return this.data}else{return[this]}},toString:function(){return this.type+"("+this.data.join(",")+")"},getAnnotation:function(){return null}},{childrenSpacelike:function(){for(var f=0,e=this.data.length;f<e;f++){if(!this.data[f].isSpacelike()){return false}}return true},childEmbellished:function(){return(this.data[0]&&this.data[0].isEmbellished())},childCore:function(){return(this.inferRow&&this.data[0]?this.data[0].Core():this.data[0])},childCoreMO:function(){return(this.data[0]?this.data[0].CoreMO():null)},setChildTeXclass:function(e){if(this.data[0]){e=this.data[0].setTeXclass(e);this.updateTeXclass(this.data[0])}return e},setBaseTeXclasses:function(g){this.getPrevClass(g);this.texClass=null;if(this.data[0]){if(this.isEmbellished()||this.data[0].isa(a.mi)){g=this.data[0].setTeXclass(g);this.updateTeXclass(this.Core())}else{this.data[0].setTeXclass();g=this}}else{g=this}for(var f=1,e=this.data.length;f<e;f++){if(this.data[f]){this.data[f].setTeXclass()}}return g},setSeparateTeXclasses:function(g){this.getPrevClass(g);for(var f=0,e=this.data.length;f<e;f++){if(this.data[f]){this.data[f].setTeXclass()}}if(this.isEmbellished()){this.updateTeXclass(this.Core())}return this}});a.mi=a.mbase.Subclass({type:"mi",isToken:true,texClass:a.TEXCLASS.ORD,defaults:{mathvariant:a.AUTO,mathsize:a.INHERIT,mathbackground:a.INHERIT,mathcolor:a.INHERIT,dir:a.INHERIT},autoDefault:function(f){if(f==="mathvariant"){var e=(this.data[0]||"").toString();return(e.length===1||(e.length===2&&e.charCodeAt(0)>=55296&&e.charCodeAt(0)<56320)?a.VARIANT.ITALIC:a.VARIANT.NORMAL)}return""},setTeXclass:function(f){this.getPrevClass(f);var e=this.data.join("");if(e.length>1&&e.match(/^[a-z][a-z0-9]*$/i)&&this.texClass===a.TEXCLASS.ORD){this.texClass=a.TEXCLASS.OP;this.autoOP=true}return this}});a.mn=a.mbase.Subclass({type:"mn",isToken:true,texClass:a.TEXCLASS.ORD,defaults:{mathvariant:a.INHERIT,mathsize:a.INHERIT,mathbackground:a.INHERIT,mathcolor:a.INHERIT,dir:a.INHERIT}});a.mo=a.mbase.Subclass({type:"mo",isToken:true,defaults:{mathvariant:a.INHERIT,mathsize:a.INHERIT,mathbackground:a.INHERIT,mathcolor:a.INHERIT,dir:a.INHERIT,form:a.AUTO,fence:a.AUTO,separator:a.AUTO,lspace:a.AUTO,rspace:a.AUTO,stretchy:a.AUTO,symmetric:a.AUTO,maxsize:a.AUTO,minsize:a.AUTO,largeop:a.AUTO,movablelimits:a.AUTO,accent:a.AUTO,linebreak:a.LINEBREAK.AUTO,lineleading:a.INHERIT,linebreakstyle:a.AUTO,linebreakmultchar:a.INHERIT,indentalign:a.INHERIT,indentshift:a.INHERIT,indenttarget:a.INHERIT,indentalignfirst:a.INHERIT,indentshiftfirst:a.INHERIT,indentalignlast:a.INHERIT,indentshiftlast:a.INHERIT,texClass:a.AUTO},defaultDef:{form:a.FORM.INFIX,fence:false,separator:false,lspace:a.LENGTH.THICKMATHSPACE,rspace:a.LENGTH.THICKMATHSPACE,stretchy:false,symmetric:false,maxsize:a.SIZE.INFINITY,minsize:"0em",largeop:false,movablelimits:false,accent:false,linebreak:a.LINEBREAK.AUTO,lineleading:"1ex",linebreakstyle:"before",indentalign:a.INDENTALIGN.AUTO,indentshift:"0",indenttarget:"",indentalignfirst:a.INDENTALIGN.INDENTALIGN,indentshiftfirst:a.INDENTSHIFT.INDENTSHIFT,indentalignlast:a.INDENTALIGN.INDENTALIGN,indentshiftlast:a.INDENTSHIFT.INDENTSHIFT,texClass:a.TEXCLASS.REL},SPACE_ATTR:{lspace:1,rspace:2,form:4},useMMLspacing:7,autoDefault:function(g,n){var l=this.def;if(!l){if(g==="form"){this.useMMLspacing&=~this.SPACE_ATTR.form;return this.getForm()}var k=this.data.join("");var f=[this.Get("form"),a.FORM.INFIX,a.FORM.POSTFIX,a.FORM.PREFIX];for(var h=0,e=f.length;h<e;h++){var j=this.OPTABLE[f[h]][k];if(j){l=this.makeDef(j);break}}if(!l){l=this.CheckRange(k)}if(!l&&n){l={}}else{if(!l){l=MathJax.Hub.Insert({},this.defaultDef)}if(this.parent){this.def=l}else{l=MathJax.Hub.Insert({},l)}l.form=f[0]}}this.useMMLspacing&=~(this.SPACE_ATTR[g]||0);if(l[g]!=null){return l[g]}else{if(!n){return this.defaultDef[g]}}return""},CheckRange:function(j){var k=j.charCodeAt(0);if(k>=55296&&k<56320){k=(((k-55296)<<10)+(j.charCodeAt(1)-56320))+65536}for(var g=0,e=this.RANGES.length;g<e&&this.RANGES[g][0]<=k;g++){if(k<=this.RANGES[g][1]){if(this.RANGES[g][3]){var f=a.optableDir+"/"+this.RANGES[g][3]+".js";this.RANGES[g][3]=null;MathJax.Hub.RestartAfter(MathJax.Ajax.Require(f))}var h=a.TEXCLASSNAMES[this.RANGES[g][2]];h=this.OPTABLE.infix[j]=a.mo.OPTYPES[h==="BIN"?"BIN3":h];return this.makeDef(h)}}return null},makeDef:function(f){if(f[2]==null){f[2]=this.defaultDef.texClass}if(!f[3]){f[3]={}}var e=MathJax.Hub.Insert({},f[3]);e.lspace=this.SPACE[f[0]];e.rspace=this.SPACE[f[1]];e.texClass=f[2];if(e.texClass===a.TEXCLASS.REL&&(this.movablelimits||this.data.join("").match(/^[a-z]+$/i))){e.texClass=a.TEXCLASS.OP}return e},getForm:function(){var e=this,g=this.parent,f=this.Parent();while(f&&f.isEmbellished()){e=g;g=f.parent;f=f.Parent()}if(g&&g.type==="mrow"&&g.NonSpaceLength()!==1){if(g.FirstNonSpace()===e){return a.FORM.PREFIX}if(g.LastNonSpace()===e){return a.FORM.POSTFIX}}return a.FORM.INFIX},isEmbellished:function(){return true},hasNewline:function(){return(this.Get("linebreak")===a.LINEBREAK.NEWLINE)},CoreParent:function(){var e=this;while(e&&e.isEmbellished()&&e.CoreMO()===this&&!e.isa(a.math)){e=e.Parent()}return e},CoreText:function(e){if(!e){return""}if(e.isEmbellished()){return e.CoreMO().data.join("")}while((((e.isa(a.mrow)||e.isa(a.TeXAtom)||e.isa(a.mstyle)||e.isa(a.mphantom))&&e.data.length===1)||e.isa(a.munderover))&&e.data[0]){e=e.data[0]}if(!e.isToken){return""}else{return e.data.join("")}},remapChars:{"*":"\u2217",'"':"\u2033","\u00B0":"\u2218","\u00B2":"2","\u00B3":"3","\u00B4":"\u2032","\u00B9":"1"},remap:function(f,e){f=f.replace(/-/g,"\u2212");if(e){f=f.replace(/'/g,"\u2032").replace(/`/g,"\u2035");if(f.length===1){f=e[f]||f}}return f},setTeXclass:function(f){var e=this.getValues("form","lspace","rspace","fence");if(this.useMMLspacing){this.texClass=a.TEXCLASS.NONE;return this}if(e.fence&&!this.texClass){if(e.form===a.FORM.PREFIX){this.texClass=a.TEXCLASS.OPEN}if(e.form===a.FORM.POSTFIX){this.texClass=a.TEXCLASS.CLOSE}}this.texClass=this.Get("texClass");if(this.data.join("")==="\u2061"){if(f){f.texClass=a.TEXCLASS.OP;f.fnOP=true}this.texClass=this.prevClass=a.TEXCLASS.NONE;return f}return this.adjustTeXclass(f)},adjustTeXclass:function(f){if(this.texClass===a.TEXCLASS.NONE){return f}if(f){if(f.autoOP&&(this.texClass===a.TEXCLASS.BIN||this.texClass===a.TEXCLASS.REL)){f.texClass=a.TEXCLASS.ORD}this.prevClass=f.texClass||a.TEXCLASS.ORD;this.prevLevel=f.Get("scriptlevel")}else{this.prevClass=a.TEXCLASS.NONE}if(this.texClass===a.TEXCLASS.BIN&&(this.prevClass===a.TEXCLASS.NONE||this.prevClass===a.TEXCLASS.BIN||this.prevClass===a.TEXCLASS.OP||this.prevClass===a.TEXCLASS.REL||this.prevClass===a.TEXCLASS.OPEN||this.prevClass===a.TEXCLASS.PUNCT)){this.texClass=a.TEXCLASS.ORD}else{if(this.prevClass===a.TEXCLASS.BIN&&(this.texClass===a.TEXCLASS.REL||this.texClass===a.TEXCLASS.CLOSE||this.texClass===a.TEXCLASS.PUNCT)){f.texClass=this.prevClass=a.TEXCLASS.ORD}else{if(this.texClass===a.TEXCLASS.BIN){var g=this,e=this.parent;while(e&&e.parent&&e.isEmbellished()&&(e.data.length===1||(e.type!=="mrow"&&e.Core()===g))){g=e;e=e.parent}if(e.data[e.data.length-1]===g){this.texClass=a.TEXCLASS.ORD}}}}return this}});a.mtext=a.mbase.Subclass({type:"mtext",isToken:true,isSpacelike:function(){return true},texClass:a.TEXCLASS.ORD,defaults:{mathvariant:a.INHERIT,mathsize:a.INHERIT,mathbackground:a.INHERIT,mathcolor:a.INHERIT,dir:a.INHERIT}});a.mspace=a.mbase.Subclass({type:"mspace",isToken:true,isSpacelike:function(){return true},defaults:{mathbackground:a.INHERIT,mathcolor:a.INHERIT,width:"0em",height:"0ex",depth:"0ex",linebreak:a.LINEBREAK.AUTO},hasDimAttr:function(){return(this.hasValue("width")||this.hasValue("height")||this.hasValue("depth"))},hasNewline:function(){return(!this.hasDimAttr()&&this.Get("linebreak")===a.LINEBREAK.NEWLINE)}});a.ms=a.mbase.Subclass({type:"ms",isToken:true,texClass:a.TEXCLASS.ORD,defaults:{mathvariant:a.INHERIT,mathsize:a.INHERIT,mathbackground:a.INHERIT,mathcolor:a.INHERIT,dir:a.INHERIT,lquote:'"',rquote:'"'}});a.mglyph=a.mbase.Subclass({type:"mglyph",isToken:true,texClass:a.TEXCLASS.ORD,defaults:{mathbackground:a.INHERIT,mathcolor:a.INHERIT,alt:"",src:"",width:a.AUTO,height:a.AUTO,valign:"0em"}});a.mrow=a.mbase.Subclass({type:"mrow",isSpacelike:a.mbase.childrenSpacelike,inferred:false,notParent:false,isEmbellished:function(){var f=false;for(var g=0,e=this.data.length;g<e;g++){if(this.data[g]==null){continue}if(this.data[g].isEmbellished()){if(f){return false}f=true;this.core=g}else{if(!this.data[g].isSpacelike()){return false}}}return f},NonSpaceLength:function(){var g=0;for(var f=0,e=this.data.length;f<e;f++){if(this.data[f]&&!this.data[f].isSpacelike()){g++}}return g},FirstNonSpace:function(){for(var f=0,e=this.data.length;f<e;f++){if(this.data[f]&&!this.data[f].isSpacelike()){return this.data[f]}}return null},LastNonSpace:function(){for(var e=this.data.length-1;e>=0;e--){if(this.data[0]&&!this.data[e].isSpacelike()){return this.data[e]}}return null},Core:function(){if(!(this.isEmbellished())||typeof(this.core)==="undefined"){return this}return this.data[this.core]},CoreMO:function(){if(!(this.isEmbellished())||typeof(this.core)==="undefined"){return this}return this.data[this.core].CoreMO()},toString:function(){if(this.inferred){return"["+this.data.join(",")+"]"}return this.SUPER(arguments).toString.call(this)},setTeXclass:function(g){var f,e=this.data.length;if((this.open||this.close)&&(!g||!g.fnOP)){this.getPrevClass(g);g=null;for(f=0;f<e;f++){if(this.data[f]){g=this.data[f].setTeXclass(g)}}if(!this.hasOwnProperty("texClass")){this.texClass=a.TEXCLASS.INNER}return this}else{for(f=0;f<e;f++){if(this.data[f]){g=this.data[f].setTeXclass(g)}}if(this.data[0]){this.updateTeXclass(this.data[0])}return g}},getAnnotation:function(e){if(this.data.length!=1){return null}return this.data[0].getAnnotation(e)}});a.mfrac=a.mbase.Subclass({type:"mfrac",num:0,den:1,linebreakContainer:true,isEmbellished:a.mbase.childEmbellished,Core:a.mbase.childCore,CoreMO:a.mbase.childCoreMO,defaults:{mathbackground:a.INHERIT,mathcolor:a.INHERIT,linethickness:a.LINETHICKNESS.MEDIUM,numalign:a.ALIGN.CENTER,denomalign:a.ALIGN.CENTER,bevelled:false},adjustChild_displaystyle:function(e){return false},adjustChild_scriptlevel:function(f){var e=this.Get("scriptlevel");if(!this.Get("displaystyle")||e>0){e++}return e},adjustChild_texprimestyle:function(e){if(e==this.den){return true}return this.Get("texprimestyle")},setTeXclass:a.mbase.setSeparateTeXclasses});a.msqrt=a.mbase.Subclass({type:"msqrt",inferRow:true,linebreakContainer:true,texClass:a.TEXCLASS.ORD,setTeXclass:a.mbase.setSeparateTeXclasses,adjustChild_texprimestyle:function(e){return true}});a.mroot=a.mbase.Subclass({type:"mroot",linebreakContainer:true,texClass:a.TEXCLASS.ORD,adjustChild_displaystyle:function(e){if(e===1){return false}return this.Get("displaystyle")},adjustChild_scriptlevel:function(f){var e=this.Get("scriptlevel");if(f===1){e+=2}return e},adjustChild_texprimestyle:function(e){if(e===0){return true}return this.Get("texprimestyle")},setTeXclass:a.mbase.setSeparateTeXclasses});a.mstyle=a.mbase.Subclass({type:"mstyle",isSpacelike:a.mbase.childrenSpacelike,isEmbellished:a.mbase.childEmbellished,Core:a.mbase.childCore,CoreMO:a.mbase.childCoreMO,inferRow:true,defaults:{scriptlevel:a.INHERIT,displaystyle:a.INHERIT,scriptsizemultiplier:Math.sqrt(1/2),scriptminsize:"8pt",mathbackground:a.INHERIT,mathcolor:a.INHERIT,dir:a.INHERIT,infixlinebreakstyle:a.LINEBREAKSTYLE.BEFORE,decimalseparator:"."},adjustChild_scriptlevel:function(g){var f=this.scriptlevel;if(f==null){f=this.Get("scriptlevel")}else{if(String(f).match(/^ *[-+]/)){var e=this.Get("scriptlevel",null,true);f=e+parseInt(f)}}return f},inheritFromMe:true,noInherit:{mpadded:{width:true,height:true,depth:true,lspace:true,voffset:true},mtable:{width:true,height:true,depth:true,align:true}},getRemoved:{fontfamily:"fontFamily",fontweight:"fontWeight",fontstyle:"fontStyle",fontsize:"fontSize"},setTeXclass:a.mbase.setChildTeXclass});a.merror=a.mbase.Subclass({type:"merror",inferRow:true,linebreakContainer:true,texClass:a.TEXCLASS.ORD});a.mpadded=a.mbase.Subclass({type:"mpadded",inferRow:true,isSpacelike:a.mbase.childrenSpacelike,isEmbellished:a.mbase.childEmbellished,Core:a.mbase.childCore,CoreMO:a.mbase.childCoreMO,defaults:{mathbackground:a.INHERIT,mathcolor:a.INHERIT,width:"",height:"",depth:"",lspace:0,voffset:0},setTeXclass:a.mbase.setChildTeXclass});a.mphantom=a.mbase.Subclass({type:"mphantom",texClass:a.TEXCLASS.ORD,inferRow:true,isSpacelike:a.mbase.childrenSpacelike,isEmbellished:a.mbase.childEmbellished,Core:a.mbase.childCore,CoreMO:a.mbase.childCoreMO,setTeXclass:a.mbase.setChildTeXclass});a.mfenced=a.mbase.Subclass({type:"mfenced",defaults:{mathbackground:a.INHERIT,mathcolor:a.INHERIT,open:"(",close:")",separators:","},addFakeNodes:function(){var f=this.getValues("open","close","separators");f.open=f.open.replace(/[ \t\n\r]/g,"");f.close=f.close.replace(/[ \t\n\r]/g,"");f.separators=f.separators.replace(/[ \t\n\r]/g,"");if(f.open!==""){this.SetData("open",a.mo(f.open).With({fence:true,form:a.FORM.PREFIX,texClass:a.TEXCLASS.OPEN}));this.data.open.useMMLspacing=0}if(f.separators!==""){while(f.separators.length<this.data.length){f.separators+=f.separators.charAt(f.separators.length-1)}for(var g=1,e=this.data.length;g<e;g++){if(this.data[g]){this.SetData("sep"+g,a.mo(f.separators.charAt(g-1)).With({separator:true}));this.data["sep"+g].useMMLspacing=0}}}if(f.close!==""){this.SetData("close",a.mo(f.close).With({fence:true,form:a.FORM.POSTFIX,texClass:a.TEXCLASS.CLOSE}));this.data.close.useMMLspacing=0}},texClass:a.TEXCLASS.OPEN,setTeXclass:function(g){this.addFakeNodes();this.getPrevClass(g);if(this.data.open){g=this.data.open.setTeXclass(g)}if(this.data[0]){g=this.data[0].setTeXclass(g)}for(var f=1,e=this.data.length;f<e;f++){if(this.data["sep"+f]){g=this.data["sep"+f].setTeXclass(g)}if(this.data[f]){g=this.data[f].setTeXclass(g)}}if(this.data.close){g=this.data.close.setTeXclass(g)}this.updateTeXclass(this.data.open);this.texClass=a.TEXCLASS.INNER;return g}});a.menclose=a.mbase.Subclass({type:"menclose",inferRow:true,linebreakContainer:true,defaults:{mathbackground:a.INHERIT,mathcolor:a.INHERIT,notation:a.NOTATION.LONGDIV,texClass:a.TEXCLASS.ORD},setTeXclass:a.mbase.setSeparateTeXclasses});a.msubsup=a.mbase.Subclass({type:"msubsup",base:0,sub:1,sup:2,isEmbellished:a.mbase.childEmbellished,Core:a.mbase.childCore,CoreMO:a.mbase.childCoreMO,defaults:{mathbackground:a.INHERIT,mathcolor:a.INHERIT,subscriptshift:"",superscriptshift:"",texClass:a.AUTO},autoDefault:function(e){if(e==="texClass"){return(this.isEmbellished()?this.CoreMO().Get(e):a.TEXCLASS.ORD)}return 0},adjustChild_displaystyle:function(e){if(e>0){return false}return this.Get("displaystyle")},adjustChild_scriptlevel:function(f){var e=this.Get("scriptlevel");if(f>0){e++}return e},adjustChild_texprimestyle:function(e){if(e===this.sub){return true}return this.Get("texprimestyle")},setTeXclass:a.mbase.setBaseTeXclasses});a.msub=a.msubsup.Subclass({type:"msub"});a.msup=a.msubsup.Subclass({type:"msup",sub:2,sup:1});a.mmultiscripts=a.msubsup.Subclass({type:"mmultiscripts",adjustChild_texprimestyle:function(e){if(e%2===1){return true}return this.Get("texprimestyle")}});a.mprescripts=a.mbase.Subclass({type:"mprescripts"});a.none=a.mbase.Subclass({type:"none"});a.munderover=a.mbase.Subclass({type:"munderover",base:0,under:1,over:2,sub:1,sup:2,ACCENTS:["","accentunder","accent"],linebreakContainer:true,isEmbellished:a.mbase.childEmbellished,Core:a.mbase.childCore,CoreMO:a.mbase.childCoreMO,defaults:{mathbackground:a.INHERIT,mathcolor:a.INHERIT,accent:a.AUTO,accentunder:a.AUTO,align:a.ALIGN.CENTER,texClass:a.AUTO,subscriptshift:"",superscriptshift:""},autoDefault:function(e){if(e==="texClass"){return(this.isEmbellished()?this.CoreMO().Get(e):a.TEXCLASS.ORD)}if(e==="accent"&&this.data[this.over]){return this.data[this.over].CoreMO().Get("accent")}if(e==="accentunder"&&this.data[this.under]){return this.data[this.under].CoreMO().Get("accent")}return false},adjustChild_displaystyle:function(e){if(e>0){return false}return this.Get("displaystyle")},adjustChild_scriptlevel:function(g){var f=this.Get("scriptlevel");var e=(this.data[this.base]&&!this.Get("displaystyle")&&this.data[this.base].CoreMO().Get("movablelimits"));if(g==this.under&&(e||!this.Get("accentunder"))){f++}if(g==this.over&&(e||!this.Get("accent"))){f++}return f},adjustChild_texprimestyle:function(e){if(e===this.base&&this.data[this.over]){return true}return this.Get("texprimestyle")},setTeXclass:a.mbase.setBaseTeXclasses});a.munder=a.munderover.Subclass({type:"munder"});a.mover=a.munderover.Subclass({type:"mover",over:1,under:2,sup:1,sub:2,ACCENTS:["","accent","accentunder"]});a.mtable=a.mbase.Subclass({type:"mtable",defaults:{mathbackground:a.INHERIT,mathcolor:a.INHERIT,align:a.ALIGN.AXIS,rowalign:a.ALIGN.BASELINE,columnalign:a.ALIGN.CENTER,groupalign:"{left}",alignmentscope:true,columnwidth:a.WIDTH.AUTO,width:a.WIDTH.AUTO,rowspacing:"1ex",columnspacing:".8em",rowlines:a.LINES.NONE,columnlines:a.LINES.NONE,frame:a.LINES.NONE,framespacing:"0.4em 0.5ex",equalrows:false,equalcolumns:false,displaystyle:false,side:a.SIDE.RIGHT,minlabelspacing:"0.8em",texClass:a.TEXCLASS.ORD,useHeight:1},adjustChild_displaystyle:function(){return(this.displaystyle!=null?this.displaystyle:this.defaults.displaystyle)},inheritFromMe:true,noInherit:{mover:{align:true},munder:{align:true},munderover:{align:true},mtable:{align:true,rowalign:true,columnalign:true,groupalign:true,alignmentscope:true,columnwidth:true,width:true,rowspacing:true,columnspacing:true,rowlines:true,columnlines:true,frame:true,framespacing:true,equalrows:true,equalcolumns:true,displaystyle:true,side:true,minlabelspacing:true,texClass:true,useHeight:1}},linebreakContainer:true,Append:function(){for(var f=0,e=arguments.length;f<e;f++){if(!((arguments[f] instanceof a.mtr)||(arguments[f] instanceof a.mlabeledtr))){arguments[f]=a.mtr(arguments[f])}}this.SUPER(arguments).Append.apply(this,arguments)},setTeXclass:a.mbase.setSeparateTeXclasses});a.mtr=a.mbase.Subclass({type:"mtr",defaults:{mathbackground:a.INHERIT,mathcolor:a.INHERIT,rowalign:a.INHERIT,columnalign:a.INHERIT,groupalign:a.INHERIT},inheritFromMe:true,noInherit:{mrow:{rowalign:true,columnalign:true,groupalign:true},mtable:{rowalign:true,columnalign:true,groupalign:true}},linebreakContainer:true,Append:function(){for(var f=0,e=arguments.length;f<e;f++){if(!(arguments[f] instanceof a.mtd)){arguments[f]=a.mtd(arguments[f])}}this.SUPER(arguments).Append.apply(this,arguments)},setTeXclass:a.mbase.setSeparateTeXclasses});a.mtd=a.mbase.Subclass({type:"mtd",inferRow:true,linebreakContainer:true,isEmbellished:a.mbase.childEmbellished,Core:a.mbase.childCore,CoreMO:a.mbase.childCoreMO,defaults:{mathbackground:a.INHERIT,mathcolor:a.INHERIT,rowspan:1,columnspan:1,rowalign:a.INHERIT,columnalign:a.INHERIT,groupalign:a.INHERIT},setTeXclass:a.mbase.setSeparateTeXclasses});a.maligngroup=a.mbase.Subclass({type:"maligngroup",isSpacelike:function(){return true},defaults:{mathbackground:a.INHERIT,mathcolor:a.INHERIT,groupalign:a.INHERIT},inheritFromMe:true,noInherit:{mrow:{groupalign:true},mtable:{groupalign:true}}});a.malignmark=a.mbase.Subclass({type:"malignmark",defaults:{mathbackground:a.INHERIT,mathcolor:a.INHERIT,edge:a.SIDE.LEFT},isSpacelike:function(){return true}});a.mlabeledtr=a.mtr.Subclass({type:"mlabeledtr"});a.maction=a.mbase.Subclass({type:"maction",defaults:{mathbackground:a.INHERIT,mathcolor:a.INHERIT,actiontype:a.ACTIONTYPE.TOGGLE,selection:1},selected:function(){return this.data[this.Get("selection")-1]||a.NULL},isEmbellished:function(){return this.selected().isEmbellished()},isSpacelike:function(){return this.selected().isSpacelike()},Core:function(){return this.selected().Core()},CoreMO:function(){return this.selected().CoreMO()},setTeXclass:function(f){if(this.Get("actiontype")===a.ACTIONTYPE.TOOLTIP&&this.data[1]){this.data[1].setTeXclass()}var e=this.selected();f=e.setTeXclass(f);this.updateTeXclass(e);return f}});a.semantics=a.mbase.Subclass({type:"semantics",notParent:true,isEmbellished:a.mbase.childEmbellished,Core:a.mbase.childCore,CoreMO:a.mbase.childCoreMO,defaults:{definitionURL:null,encoding:null},setTeXclass:a.mbase.setChildTeXclass,getAnnotation:function(g){var l=MathJax.Hub.config.MathMenu.semanticsAnnotations[g];if(l){for(var h=0,e=this.data.length;h<e;h++){var k=this.data[h].Get("encoding");if(k){for(var f=0,o=l.length;f<o;f++){if(l[f]===k){return this.data[h]}}}}}return null}});a.annotation=a.mbase.Subclass({type:"annotation",isChars:true,linebreakContainer:true,defaults:{definitionURL:null,encoding:null,cd:"mathmlkeys",name:"",src:null}});a["annotation-xml"]=a.mbase.Subclass({type:"annotation-xml",linebreakContainer:true,defaults:{definitionURL:null,encoding:null,cd:"mathmlkeys",name:"",src:null}});a.math=a.mstyle.Subclass({type:"math",defaults:{mathvariant:a.VARIANT.NORMAL,mathsize:a.SIZE.NORMAL,mathcolor:"",mathbackground:a.COLOR.TRANSPARENT,dir:"ltr",scriptlevel:0,displaystyle:a.AUTO,display:"inline",maxwidth:"",overflow:a.OVERFLOW.LINEBREAK,altimg:"","altimg-width":"","altimg-height":"","altimg-valign":"",alttext:"",cdgroup:"",scriptsizemultiplier:Math.sqrt(1/2),scriptminsize:"8px",infixlinebreakstyle:a.LINEBREAKSTYLE.BEFORE,lineleading:"1ex",indentshift:"auto",indentalign:a.INDENTALIGN.AUTO,indentalignfirst:a.INDENTALIGN.INDENTALIGN,indentshiftfirst:a.INDENTSHIFT.INDENTSHIFT,indentalignlast:a.INDENTALIGN.INDENTALIGN,indentshiftlast:a.INDENTSHIFT.INDENTSHIFT,decimalseparator:".",texprimestyle:false},autoDefault:function(e){if(e==="displaystyle"){return this.Get("display")==="block"}return""},linebreakContainer:true,setTeXclass:a.mbase.setChildTeXclass,getAnnotation:function(e){if(this.data.length!=1){return null}return this.data[0].getAnnotation(e)}});a.chars=a.mbase.Subclass({type:"chars",Append:function(){this.data.push.apply(this.data,arguments)},value:function(){return this.data.join("")},toString:function(){return this.data.join("")}});a.entity=a.mbase.Subclass({type:"entity",Append:function(){this.data.push.apply(this.data,arguments)},value:function(){if(this.data[0].substr(0,2)==="#x"){return parseInt(this.data[0].substr(2),16)}else{if(this.data[0].substr(0,1)==="#"){return parseInt(this.data[0].substr(1))}else{return 0}}},toString:function(){var e=this.value();if(e<=65535){return String.fromCharCode(e)}e-=65536;return String.fromCharCode((e>>10)+55296)+String.fromCharCode((e&1023)+56320)}});a.xml=a.mbase.Subclass({type:"xml",Init:function(){this.div=document.createElement("div");return this.SUPER(arguments).Init.apply(this,arguments)},Append:function(){for(var f=0,e=arguments.length;f<e;f++){var g=this.Import(arguments[f]);this.data.push(g);this.div.appendChild(g)}},Import:function(j){if(document.importNode){return document.importNode(j,true)}var f,g,e;if(j.nodeType===1){f=document.createElement(j.nodeName);for(g=0,e=j.attributes.length;g<e;g++){var h=j.attributes[g];if(h.specified&&h.nodeValue!=null&&h.nodeValue!=""){f.setAttribute(h.nodeName,h.nodeValue)}if(h.nodeName==="style"){f.style.cssText=h.nodeValue}}if(j.className){f.className=j.className}}else{if(j.nodeType===3||j.nodeType===4){f=document.createTextNode(j.nodeValue)}else{if(j.nodeType===8){f=document.createComment(j.nodeValue)}else{return document.createTextNode("")}}}for(g=0,e=j.childNodes.length;g<e;g++){f.appendChild(this.Import(j.childNodes[g]))}return f},value:function(){return this.div},toString:function(){return this.div.innerHTML}});a.TeXAtom=a.mbase.Subclass({type:"texatom",inferRow:true,notParent:true,texClass:a.TEXCLASS.ORD,Core:a.mbase.childCore,CoreMO:a.mbase.childCoreMO,isEmbellished:a.mbase.childEmbellished,setTeXclass:function(e){this.data[0].setTeXclass();return this.adjustTeXclass(e)},adjustTeXclass:a.mo.prototype.adjustTeXclass});a.NULL=a.mbase().With({type:"null"});var b=a.TEXCLASS;var d={ORD:[0,0,b.ORD],ORD11:[1,1,b.ORD],ORD21:[2,1,b.ORD],ORD02:[0,2,b.ORD],ORD55:[5,5,b.ORD],OP:[1,2,b.OP,{largeop:true,movablelimits:true,symmetric:true}],OPFIXED:[1,2,b.OP,{largeop:true,movablelimits:true}],INTEGRAL:[0,1,b.OP,{largeop:true,symmetric:true}],INTEGRAL2:[1,2,b.OP,{largeop:true,symmetric:true}],BIN3:[3,3,b.BIN],BIN4:[4,4,b.BIN],BIN01:[0,1,b.BIN],BIN5:[5,5,b.BIN],TALLBIN:[4,4,b.BIN,{stretchy:true}],BINOP:[4,4,b.BIN,{largeop:true,movablelimits:true}],REL:[5,5,b.REL],REL1:[1,1,b.REL,{stretchy:true}],REL4:[4,4,b.REL],RELSTRETCH:[5,5,b.REL,{stretchy:true}],RELACCENT:[5,5,b.REL,{accent:true}],WIDEREL:[5,5,b.REL,{accent:true,stretchy:true}],OPEN:[0,0,b.OPEN,{fence:true,stretchy:true,symmetric:true}],CLOSE:[0,0,b.CLOSE,{fence:true,stretchy:true,symmetric:true}],INNER:[0,0,b.INNER],PUNCT:[0,3,b.PUNCT],ACCENT:[0,0,b.ORD,{accent:true}],WIDEACCENT:[0,0,b.ORD,{accent:true,stretchy:true}]};a.mo.Augment({SPACE:["0em","0.1111em","0.1667em","0.2222em","0.2667em","0.3333em"],RANGES:[[32,127,b.REL,"BasicLatin"],[160,255,b.ORD,"Latin1Supplement"],[256,383,b.ORD],[384,591,b.ORD],[688,767,b.ORD,"SpacingModLetters"],[768,879,b.ORD,"CombDiacritMarks"],[880,1023,b.ORD,"GreekAndCoptic"],[7680,7935,b.ORD],[8192,8303,b.PUNCT,"GeneralPunctuation"],[8304,8351,b.ORD],[8352,8399,b.ORD],[8400,8447,b.ORD,"CombDiactForSymbols"],[8448,8527,b.ORD,"LetterlikeSymbols"],[8528,8591,b.ORD],[8592,8703,b.REL,"Arrows"],[8704,8959,b.BIN,"MathOperators"],[8960,9215,b.ORD,"MiscTechnical"],[9312,9471,b.ORD],[9472,9631,b.ORD],[9632,9727,b.ORD,"GeometricShapes"],[9984,10175,b.ORD,"Dingbats"],[10176,10223,b.ORD,"MiscMathSymbolsA"],[10224,10239,b.REL,"SupplementalArrowsA"],[10496,10623,b.REL,"SupplementalArrowsB"],[10624,10751,b.ORD,"MiscMathSymbolsB"],[10752,11007,b.BIN,"SuppMathOperators"],[11008,11263,b.ORD,"MiscSymbolsAndArrows"],[119808,120831,b.ORD]],OPTABLE:{prefix:{"\u2200":d.ORD21,"\u2202":d.ORD21,"\u2203":d.ORD21,"\u2207":d.ORD21,"\u220F":d.OP,"\u2210":d.OP,"\u2211":d.OP,"\u2212":d.BIN01,"\u2213":d.BIN01,"\u221A":[1,1,b.ORD,{stretchy:true}],"\u2220":d.ORD,"\u222B":d.INTEGRAL,"\u222E":d.INTEGRAL,"\u22C0":d.OP,"\u22C1":d.OP,"\u22C2":d.OP,"\u22C3":d.OP,"\u2308":d.OPEN,"\u230A":d.OPEN,"\u27E8":d.OPEN,"\u27EE":d.OPEN,"\u2A00":d.OP,"\u2A01":d.OP,"\u2A02":d.OP,"\u2A04":d.OP,"\u2A06":d.OP,"\u00AC":d.ORD21,"\u00B1":d.BIN01,"(":d.OPEN,"+":d.BIN01,"-":d.BIN01,"[":d.OPEN,"{":d.OPEN,"|":d.OPEN},postfix:{"!":[1,0,b.CLOSE],"&":d.ORD,"\u2032":d.ORD02,"\u203E":d.WIDEACCENT,"\u2309":d.CLOSE,"\u230B":d.CLOSE,"\u23DE":d.WIDEACCENT,"\u23DF":d.WIDEACCENT,"\u266D":d.ORD02,"\u266E":d.ORD02,"\u266F":d.ORD02,"\u27E9":d.CLOSE,"\u27EF":d.CLOSE,"\u02C6":d.WIDEACCENT,"\u02C7":d.WIDEACCENT,"\u02C9":d.WIDEACCENT,"\u02CA":d.ACCENT,"\u02CB":d.ACCENT,"\u02D8":d.ACCENT,"\u02D9":d.ACCENT,"\u02DC":d.WIDEACCENT,"\u0302":d.WIDEACCENT,"\u00A8":d.ACCENT,"\u00AF":d.WIDEACCENT,")":d.CLOSE,"]":d.CLOSE,"^":d.WIDEACCENT,_:d.WIDEACCENT,"`":d.ACCENT,"|":d.CLOSE,"}":d.CLOSE,"~":d.WIDEACCENT},infix:{"":d.ORD,"%":[3,3,b.ORD],"\u2022":d.BIN4,"\u2026":d.INNER,"\u2044":d.TALLBIN,"\u2061":d.ORD,"\u2062":d.ORD,"\u2063":[0,0,b.ORD,{linebreakstyle:"after",separator:true}],"\u2064":d.ORD,"\u2190":d.WIDEREL,"\u2191":d.RELSTRETCH,"\u2192":d.WIDEREL,"\u2193":d.RELSTRETCH,"\u2194":d.WIDEREL,"\u2195":d.RELSTRETCH,"\u2196":d.RELSTRETCH,"\u2197":d.RELSTRETCH,"\u2198":d.RELSTRETCH,"\u2199":d.RELSTRETCH,"\u21A6":d.WIDEREL,"\u21A9":d.WIDEREL,"\u21AA":d.WIDEREL,"\u21BC":d.WIDEREL,"\u21BD":d.WIDEREL,"\u21C0":d.WIDEREL,"\u21C1":d.WIDEREL,"\u21CC":d.WIDEREL,"\u21D0":d.WIDEREL,"\u21D1":d.RELSTRETCH,"\u21D2":d.WIDEREL,"\u21D3":d.RELSTRETCH,"\u21D4":d.WIDEREL,"\u21D5":d.RELSTRETCH,"\u2208":d.REL,"\u2209":d.REL,"\u220B":d.REL,"\u2212":d.BIN4,"\u2213":d.BIN4,"\u2215":d.TALLBIN,"\u2216":d.BIN4,"\u2217":d.BIN4,"\u2218":d.BIN4,"\u2219":d.BIN4,"\u221D":d.REL,"\u2223":d.REL,"\u2225":d.REL,"\u2227":d.BIN4,"\u2228":d.BIN4,"\u2229":d.BIN4,"\u222A":d.BIN4,"\u223C":d.REL,"\u2240":d.BIN4,"\u2243":d.REL,"\u2245":d.REL,"\u2248":d.REL,"\u224D":d.REL,"\u2250":d.REL,"\u2260":d.REL,"\u2261":d.REL,"\u2264":d.REL,"\u2265":d.REL,"\u226A":d.REL,"\u226B":d.REL,"\u227A":d.REL,"\u227B":d.REL,"\u2282":d.REL,"\u2283":d.REL,"\u2286":d.REL,"\u2287":d.REL,"\u228E":d.BIN4,"\u2291":d.REL,"\u2292":d.REL,"\u2293":d.BIN4,"\u2294":d.BIN4,"\u2295":d.BIN4,"\u2296":d.BIN4,"\u2297":d.BIN4,"\u2298":d.BIN4,"\u2299":d.BIN4,"\u22A2":d.REL,"\u22A3":d.REL,"\u22A4":d.ORD55,"\u22A5":d.REL,"\u22A8":d.REL,"\u22C4":d.BIN4,"\u22C5":d.BIN4,"\u22C6":d.BIN4,"\u22C8":d.REL,"\u22EE":d.ORD55,"\u22EF":d.INNER,"\u22F1":[5,5,b.INNER],"\u25B3":d.BIN4,"\u25B5":d.BIN4,"\u25B9":d.BIN4,"\u25BD":d.BIN4,"\u25BF":d.BIN4,"\u25C3":d.BIN4,"\u2758":d.REL,"\u27F5":d.WIDEREL,"\u27F6":d.WIDEREL,"\u27F7":d.WIDEREL,"\u27F8":d.WIDEREL,"\u27F9":d.WIDEREL,"\u27FA":d.WIDEREL,"\u27FC":d.WIDEREL,"\u2A2F":d.BIN4,"\u2A3F":d.BIN4,"\u2AAF":d.REL,"\u2AB0":d.REL,"\u00B1":d.BIN4,"\u00B7":d.BIN4,"\u00D7":d.BIN4,"\u00F7":d.BIN4,"*":d.BIN3,"+":d.BIN4,",":[0,3,b.PUNCT,{linebreakstyle:"after",separator:true}],"-":d.BIN4,".":[3,3,b.ORD],"/":d.ORD11,":":[1,2,b.REL],";":[0,3,b.PUNCT,{linebreakstyle:"after",separator:true}],"<":d.REL,"=":d.REL,">":d.REL,"?":[1,1,b.CLOSE],"\\":d.ORD,"^":d.ORD11,_:d.ORD11,"|":[2,2,b.ORD,{fence:true,stretchy:true,symmetric:true}],"#":d.ORD,"$":d.ORD,"\u002E":[0,3,b.PUNCT,{separator:true}],"\u02B9":d.ORD,"\u0300":d.ACCENT,"\u0301":d.ACCENT,"\u0303":d.WIDEACCENT,"\u0304":d.ACCENT,"\u0306":d.ACCENT,"\u0307":d.ACCENT,"\u0308":d.ACCENT,"\u030C":d.ACCENT,"\u0332":d.WIDEACCENT,"\u0338":d.REL4,"\u2015":[0,0,b.ORD,{stretchy:true}],"\u2017":[0,0,b.ORD,{stretchy:true}],"\u2020":d.BIN3,"\u2021":d.BIN3,"\u20D7":d.ACCENT,"\u2111":d.ORD,"\u2113":d.ORD,"\u2118":d.ORD,"\u211C":d.ORD,"\u2205":d.ORD,"\u221E":d.ORD,"\u2305":d.BIN3,"\u2306":d.BIN3,"\u2322":d.REL4,"\u2323":d.REL4,"\u2329":d.OPEN,"\u232A":d.CLOSE,"\u23AA":d.ORD,"\u23AF":[0,0,b.ORD,{stretchy:true}],"\u23B0":d.OPEN,"\u23B1":d.CLOSE,"\u2500":d.ORD,"\u25EF":d.BIN3,"\u2660":d.ORD,"\u2661":d.ORD,"\u2662":d.ORD,"\u2663":d.ORD,"\u3008":d.OPEN,"\u3009":d.CLOSE,"\uFE37":d.WIDEACCENT,"\uFE38":d.WIDEACCENT}}},{OPTYPES:d});var c=a.mo.prototype.OPTABLE;c.infix["^"]=d.WIDEREL;c.infix._=d.WIDEREL;c.prefix["\u2223"]=d.OPEN;c.prefix["\u2225"]=d.OPEN;c.postfix["\u2223"]=d.CLOSE;c.postfix["\u2225"]=d.CLOSE})(MathJax.ElementJax.mml);MathJax.ElementJax.mml.loadComplete("jax.js");
MathJax.Hub.Register.LoadHook("[MathJax]/jax/element/mml/jax.js",function(){var c="2.6.1";var a=MathJax.ElementJax.mml,b=MathJax.Hub.config.menuSettings;a.mbase.Augment({toMathML:function(l){var h=(this.inferred&&this.parent.inferRow);if(l==null){l=""}var f=this.type,e=this.toMathMLattributes();if(f==="mspace"){return l+"<"+f+e+" />"}var k=[],j=(this.isToken?"":l+(h?"":"  "));for(var g=0,d=this.data.length;g<d;g++){if(this.data[g]){k.push(this.data[g].toMathML(j))}else{if(!this.isToken&&!this.isChars){k.push(j+"<mrow />")}}}if(this.isToken||this.isChars){return l+"<"+f+e+">"+k.join("")+"</"+f+">"}if(h){return k.join("\n")}if(k.length===0||(k.length===1&&k[0]==="")){return l+"<"+f+e+" />"}return l+"<"+f+e+">\n"+k.join("\n")+"\n"+l+"</"+f+">"},toMathMLattributes:function(){var j=(this.type==="mstyle"?a.math.prototype.defaults:this.defaults);var h=(this.attrNames||a.copyAttributeNames),g=a.skipAttributes,l=a.copyAttributes;var e=[];if(this.type==="math"&&(!this.attr||!this.attr.xmlns)){e.push('xmlns="http://www.w3.org/1998/Math/MathML"')}if(!this.attrNames){for(var k in j){if(!g[k]&&!l[k]&&j.hasOwnProperty(k)){if(this[k]!=null&&this[k]!==j[k]){if(this.Get(k,null,1)!==this[k]){e.push(k+'="'+this.toMathMLattribute(this[k])+'"')}}}}}for(var f=0,d=h.length;f<d;f++){if(l[h[f]]===1&&!j.hasOwnProperty(h[f])){continue}value=(this.attr||{})[h[f]];if(value==null){value=this[h[f]]}if(value!=null){e.push(h[f]+'="'+this.toMathMLquote(value)+'"')}}this.toMathMLclass(e);if(e.length){return" "+e.join(" ")}else{return""}},toMathMLclass:function(d){var f=[];if(this["class"]){f.push(this["class"])}if(this.isa(a.TeXAtom)&&b.texHints){var e=["ORD","OP","BIN","REL","OPEN","CLOSE","PUNCT","INNER","VCENTER"][this.texClass];if(e){f.push("MJX-TeXAtom-"+e);if(e==="OP"&&!this.movablelimits){f.push("MJX-fixedlimits")}}}if(this.mathvariant&&this.toMathMLvariants[this.mathvariant]){f.push("MJX"+this.mathvariant)}if(this.variantForm){f.push("MJX-variant")}if(f.length){d.unshift('class="'+f.join(" ")+'"')}},toMathMLattribute:function(d){if(typeof(d)==="string"&&d.replace(/ /g,"").match(/^(([-+])?(\d+(\.\d*)?|\.\d+))mu$/)){return(RegExp.$2||"")+((1/18)*RegExp.$3).toFixed(3).replace(/\.?0+$/,"")+"em"}else{if(this.toMathMLvariants[d]){return this.toMathMLvariants[d]}}return this.toMathMLquote(d)},toMathMLvariants:{"-tex-caligraphic":a.VARIANT.SCRIPT,"-tex-caligraphic-bold":a.VARIANT.BOLDSCRIPT,"-tex-oldstyle":a.VARIANT.NORMAL,"-tex-oldstyle-bold":a.VARIANT.BOLD,"-tex-mathit":a.VARIANT.ITALIC},toMathMLquote:function(f){f=String(f).split("");for(var g=0,d=f.length;g<d;g++){var k=f[g].charCodeAt(0);if(k<=55295||57344<=k){if(k>126||(k<32&&k!==10&&k!==13&&k!==9)){f[g]="&#x"+k.toString(16).toUpperCase()+";"}else{var j={"&":"&amp;","<":"&lt;",">":"&gt;",'"':"&quot;"}[f[g]];if(j){f[g]=j}}}else{if(g+1<d){var h=f[g+1].charCodeAt(0);var e=(((k-55296)<<10)+(h-56320)+65536);f[g]="&#x"+e.toString(16).toUpperCase()+";";f[g+1]="";g++}else{f[g]=""}}}return f.join("")}});a.math.Augment({toMathML:function(d,e){var g;if(d==null){d=""}if(e&&e.originalText&&b.semantics){g=MathJax.InputJax[e.inputJax].annotationEncoding}var n=(this.data[0]&&this.data[0].data.length>1);var p=this.type,k=this.toMathMLattributes();var j=[],o=d+(g?"  "+(n?"  ":""):"")+"  ";for(var h=0,f=this.data.length;h<f;h++){if(this.data[h]){j.push(this.data[h].toMathML(o))}else{j.push(o+"<mrow />")}}if(j.length===0||(j.length===1&&j[0]==="")){if(!g){return"<"+p+k+" />"}j.push(o+"<mrow />")}if(g){if(n){j.unshift(d+"    <mrow>");j.push(d+"    </mrow>")}j.unshift(d+"  <semantics>");var l=e.originalText.replace(/[&<>]/g,function(i){return{">":"&gt;","<":"&lt;","&":"&amp;"}[i]});j.push(d+'    <annotation encoding="'+g+'">'+l+"</annotation>");j.push(d+"  </semantics>")}return d+"<"+p+k+">\n"+j.join("\n")+"\n"+d+"</"+p+">"}});a.msubsup.Augment({toMathML:function(j){var f=this.type;if(this.data[this.sup]==null){f="msub"}if(this.data[this.sub]==null){f="msup"}var e=this.toMathMLattributes();delete this.data[0].inferred;var h=[];for(var g=0,d=this.data.length;g<d;g++){if(this.data[g]){h.push(this.data[g].toMathML(j+"  "))}}return j+"<"+f+e+">\n"+h.join("\n")+"\n"+j+"</"+f+">"}});a.munderover.Augment({toMathML:function(k){var f=this.type;var j=this.data[this.base];if(j&&j.isa(a.TeXAtom)&&j.movablelimits&&!j.Get("displaystyle")){type="msubsup";if(this.data[this.under]==null){f="msup"}if(this.data[this.over]==null){f="msub"}}else{if(this.data[this.under]==null){f="mover"}if(this.data[this.over]==null){f="munder"}}var e=this.toMathMLattributes();delete this.data[0].inferred;var h=[];for(var g=0,d=this.data.length;g<d;g++){if(this.data[g]){h.push(this.data[g].toMathML(k+"  "))}}return k+"<"+f+e+">\n"+h.join("\n")+"\n"+k+"</"+f+">"}});a.TeXAtom.Augment({toMathML:function(e){var d=this.toMathMLattributes();if(!d&&this.data[0].data.length===1){return e.substr(2)+this.data[0].toMathML(e)}return e+"<mrow"+d+">\n"+this.data[0].toMathML(e+"  ")+"\n"+e+"</mrow>"}});a.chars.Augment({toMathML:function(d){return(d||"")+this.toMathMLquote(this.toString())}});a.entity.Augment({toMathML:function(d){return(d||"")+"&"+this.data[0]+";<!-- "+this.toString()+" -->"}});a.xml.Augment({toMathML:function(d){return(d||"")+this.toString()}});MathJax.Hub.Register.StartupHook("TeX mathchoice Ready",function(){a.TeXmathchoice.Augment({toMathML:function(d){return this.Core().toMathML(d)}})});MathJax.Hub.Startup.signal.Post("toMathML Ready")});MathJax.Ajax.loadComplete("[MathJax]/extensions/toMathML.js");
(function(ac){var g;var X=MathJax.Object.Subclass({firstChild:null,lastChild:null,Init:function(){this.childNodes=[]},appendChild:function(i){if(i.parent){i.parent.removeChild(i)}if(this.lastChild){this.lastChild.nextSibling=i}if(!this.firstChild){this.firstChild=i}this.childNodes.push(i);i.parent=this;this.lastChild=i;return i},removeChild:function(af){for(var ae=0,ad=this.childNodes.length;ae<ad;ae++){if(this.childNodes[ae]===af){break}}if(ae===ad){return}this.childNodes.splice(ae,1);if(af===this.firstChild){this.firstChild=af.nextSibling}if(af===this.lastChild){if(!this.childNodes.length){this.lastChild=null}else{this.lastChild=this.childNodes[this.childNodes.length-1]}}if(ae){this.childNodes[ae-1].nextSibling=af.nextSibling}af.nextSibling=af.parent=null;return af},replaceChild:function(ag,ae){for(var af=0,ad=this.childNodes.length;af<ad;af++){if(this.childNodes[af]===ae){break}}if(af){this.childNodes[af-1].nextSibling=ag}else{this.firstChild=ag}if(af>=ad-1){this.lastChild=ag}this.childNodes[af]=ag;ag.nextSibling=ae.nextSibling;ae.nextSibling=ae.parent=null;return ae},hasChildNodes:function(i){return(this.childNodes.length>0)},toString:function(){return"{"+this.childNodes.join("")+"}"}});var x=function(){g=MathJax.ElementJax.mml;var i=g.mbase.prototype.Init;g.mbase.Augment({firstChild:null,lastChild:null,nodeValue:null,nextSibling:null,Init:function(){var ad=i.apply(this,arguments)||this;ad.childNodes=ad.data;ad.nodeName=ad.type;return ad},appendChild:function(ag){if(ag.parent){ag.parent.removeChild(ag)}var ae=arguments;if(ag.isa(X)){ae=ag.childNodes;ag.data=ag.childNodes=[];ag.firstChild=ag.lastChild=null}for(var af=0,ad=ae.length;af<ad;af++){ag=ae[af];if(this.lastChild){this.lastChild.nextSibling=ag}if(!this.firstChild){this.firstChild=ag}this.Append(ag);this.lastChild=ag}return ag},removeChild:function(af){for(var ae=0,ad=this.childNodes.length;ae<ad;ae++){if(this.childNodes[ae]===af){break}}if(ae===ad){return}this.childNodes.splice(ae,1);if(af===this.firstChild){this.firstChild=af.nextSibling}if(af===this.lastChild){if(!this.childNodes.length){this.lastChild=null}else{this.lastChild=this.childNodes[this.childNodes.length-1]}}if(ae){this.childNodes[ae-1].nextSibling=af.nextSibling}af.nextSibling=af.parent=null;return af},replaceChild:function(ag,ae){for(var af=0,ad=this.childNodes.length;af<ad;af++){if(this.childNodes[af]===ae){break}}if(af){this.childNodes[af-1].nextSibling=ag}else{this.firstChild=ag}if(af>=ad-1){this.lastChild=ag}this.SetData(af,ag);ag.nextSibling=ae.nextSibling;ae.nextSibling=ae.parent=null;return ae},hasChildNodes:function(ad){return(this.childNodes.length>0)},setAttribute:function(ad,ae){this[ad]=ae}})};var Q={};var e={getElementById:true,createElementNS:function(ad,i){var ae=g[i]();if(i==="mo"&&ac.config.useMathMLspacing){ae.useMMLspacing=128}return ae},createTextNode:function(i){return g.chars(i).With({nodeValue:i})},createDocumentFragment:function(){return X()}};var J={appName:"MathJax"};var Z;var C="blue";var aa="serif";var p=true;var v=true;var d=".";var f=true;var m=(J.appName.slice(0,9)=="Microsoft");function E(i){if(m){return e.createElement(i)}else{return e.createElementNS("http://www.w3.org/1999/xhtml",i)}}var W="http://www.w3.org/1998/Math/MathML";function P(i){if(m){return e.createElement("m:"+i)}else{return e.createElementNS(W,i)}}function O(i,ae){var ad;if(m){ad=e.createElement("m:"+i)}else{ad=e.createElementNS(W,i)}if(ae){ad.appendChild(ae)}return ad}function u(i,ad){z=z.concat([{input:i,tag:"mo",output:ad,tex:null,ttype:V}]);z.sort(T);for(Z=0;Z<z.length;Z++){S[Z]=z[Z].input}}var D=["\uD835\uDC9C","\u212C","\uD835\uDC9E","\uD835\uDC9F","\u2130","\u2131","\uD835\uDCA2","\u210B","\u2110","\uD835\uDCA5","\uD835\uDCA6","\u2112","\u2133","\uD835\uDCA9","\uD835\uDCAA","\uD835\uDCAB","\uD835\uDCAC","\u211B","\uD835\uDCAE","\uD835\uDCAF","\uD835\uDCB0","\uD835\uDCB1","\uD835\uDCB2","\uD835\uDCB3","\uD835\uDCB4","\uD835\uDCB5","\uD835\uDCB6","\uD835\uDCB7","\uD835\uDCB8","\uD835\uDCB9","\u212F","\uD835\uDCBB","\u210A","\uD835\uDCBD","\uD835\uDCBE","\uD835\uDCBF","\uD835\uDCC0","\uD835\uDCC1","\uD835\uDCC2","\uD835\uDCC3","\u2134","\uD835\uDCC5","\uD835\uDCC6","\uD835\uDCC7","\uD835\uDCC8","\uD835\uDCC9","\uD835\uDCCA","\uD835\uDCCB","\uD835\uDCCC","\uD835\uDCCD","\uD835\uDCCE","\uD835\uDCCF"];var H=["\uD835\uDD04","\uD835\uDD05","\u212D","\uD835\uDD07","\uD835\uDD08","\uD835\uDD09","\uD835\uDD0A","\u210C","\u2111","\uD835\uDD0D","\uD835\uDD0E","\uD835\uDD0F","\uD835\uDD10","\uD835\uDD11","\uD835\uDD12","\uD835\uDD13","\uD835\uDD14","\u211C","\uD835\uDD16","\uD835\uDD17","\uD835\uDD18","\uD835\uDD19","\uD835\uDD1A","\uD835\uDD1B","\uD835\uDD1C","\u2128","\uD835\uDD1E","\uD835\uDD1F","\uD835\uDD20","\uD835\uDD21","\uD835\uDD22","\uD835\uDD23","\uD835\uDD24","\uD835\uDD25","\uD835\uDD26","\uD835\uDD27","\uD835\uDD28","\uD835\uDD29","\uD835\uDD2A","\uD835\uDD2B","\uD835\uDD2C","\uD835\uDD2D","\uD835\uDD2E","\uD835\uDD2F","\uD835\uDD30","\uD835\uDD31","\uD835\uDD32","\uD835\uDD33","\uD835\uDD34","\uD835\uDD35","\uD835\uDD36","\uD835\uDD37"];var w=["\uD835\uDD38","\uD835\uDD39","\u2102","\uD835\uDD3B","\uD835\uDD3C","\uD835\uDD3D","\uD835\uDD3E","\u210D","\uD835\uDD40","\uD835\uDD41","\uD835\uDD42","\uD835\uDD43","\uD835\uDD44","\u2115","\uD835\uDD46","\u2119","\u211A","\u211D","\uD835\uDD4A","\uD835\uDD4B","\uD835\uDD4C","\uD835\uDD4D","\uD835\uDD4E","\uD835\uDD4F","\uD835\uDD50","\u2124","\uD835\uDD52","\uD835\uDD53","\uD835\uDD54","\uD835\uDD55","\uD835\uDD56","\uD835\uDD57","\uD835\uDD58","\uD835\uDD59","\uD835\uDD5A","\uD835\uDD5B","\uD835\uDD5C","\uD835\uDD5D","\uD835\uDD5E","\uD835\uDD5F","\uD835\uDD60","\uD835\uDD61","\uD835\uDD62","\uD835\uDD63","\uD835\uDD64","\uD835\uDD65","\uD835\uDD66","\uD835\uDD67","\uD835\uDD68","\uD835\uDD69","\uD835\uDD6A","\uD835\uDD6B"];var c=0,A=1,U=2,j=3,b=4,h=5,a=6,L=7,V=8,n=9,Y=10,K=15;var l={input:'"',tag:"mtext",output:"mbox",tex:null,ttype:Y};var z=[{input:"alpha",tag:"mi",output:"\u03B1",tex:null,ttype:c},{input:"beta",tag:"mi",output:"\u03B2",tex:null,ttype:c},{input:"chi",tag:"mi",output:"\u03C7",tex:null,ttype:c},{input:"delta",tag:"mi",output:"\u03B4",tex:null,ttype:c},{input:"Delta",tag:"mo",output:"\u0394",tex:null,ttype:c},{input:"epsi",tag:"mi",output:"\u03B5",tex:"epsilon",ttype:c},{input:"varepsilon",tag:"mi",output:"\u025B",tex:null,ttype:c},{input:"eta",tag:"mi",output:"\u03B7",tex:null,ttype:c},{input:"gamma",tag:"mi",output:"\u03B3",tex:null,ttype:c},{input:"Gamma",tag:"mo",output:"\u0393",tex:null,ttype:c},{input:"iota",tag:"mi",output:"\u03B9",tex:null,ttype:c},{input:"kappa",tag:"mi",output:"\u03BA",tex:null,ttype:c},{input:"lambda",tag:"mi",output:"\u03BB",tex:null,ttype:c},{input:"Lambda",tag:"mo",output:"\u039B",tex:null,ttype:c},{input:"lamda",tag:"mi",output:"\u03BB",tex:null,ttype:c},{input:"Lamda",tag:"mo",output:"\u039B",tex:null,ttype:c},{input:"mu",tag:"mi",output:"\u03BC",tex:null,ttype:c},{input:"nu",tag:"mi",output:"\u03BD",tex:null,ttype:c},{input:"omega",tag:"mi",output:"\u03C9",tex:null,ttype:c},{input:"Omega",tag:"mo",output:"\u03A9",tex:null,ttype:c},{input:"phi",tag:"mi",output:f?"\u03D5":"\u03C6",tex:null,ttype:c},{input:"varphi",tag:"mi",output:f?"\u03C6":"\u03D5",tex:null,ttype:c},{input:"Phi",tag:"mo",output:"\u03A6",tex:null,ttype:c},{input:"pi",tag:"mi",output:"\u03C0",tex:null,ttype:c},{input:"Pi",tag:"mo",output:"\u03A0",tex:null,ttype:c},{input:"psi",tag:"mi",output:"\u03C8",tex:null,ttype:c},{input:"Psi",tag:"mi",output:"\u03A8",tex:null,ttype:c},{input:"rho",tag:"mi",output:"\u03C1",tex:null,ttype:c},{input:"sigma",tag:"mi",output:"\u03C3",tex:null,ttype:c},{input:"Sigma",tag:"mo",output:"\u03A3",tex:null,ttype:c},{input:"tau",tag:"mi",output:"\u03C4",tex:null,ttype:c},{input:"theta",tag:"mi",output:"\u03B8",tex:null,ttype:c},{input:"vartheta",tag:"mi",output:"\u03D1",tex:null,ttype:c},{input:"Theta",tag:"mo",output:"\u0398",tex:null,ttype:c},{input:"upsilon",tag:"mi",output:"\u03C5",tex:null,ttype:c},{input:"xi",tag:"mi",output:"\u03BE",tex:null,ttype:c},{input:"Xi",tag:"mo",output:"\u039E",tex:null,ttype:c},{input:"zeta",tag:"mi",output:"\u03B6",tex:null,ttype:c},{input:"*",tag:"mo",output:"\u22C5",tex:"cdot",ttype:c},{input:"**",tag:"mo",output:"\u2217",tex:"ast",ttype:c},{input:"***",tag:"mo",output:"\u22C6",tex:"star",ttype:c},{input:"//",tag:"mo",output:"/",tex:null,ttype:c},{input:"\\\\",tag:"mo",output:"\\",tex:"backslash",ttype:c},{input:"setminus",tag:"mo",output:"\\",tex:null,ttype:c},{input:"xx",tag:"mo",output:"\u00D7",tex:"times",ttype:c},{input:"|><",tag:"mo",output:"\u22C9",tex:"ltimes",ttype:c},{input:"><|",tag:"mo",output:"\u22CA",tex:"rtimes",ttype:c},{input:"|><|",tag:"mo",output:"\u22C8",tex:"bowtie",ttype:c},{input:"-:",tag:"mo",output:"\u00F7",tex:"div",ttype:c},{input:"divide",tag:"mo",output:"-:",tex:null,ttype:V},{input:"@",tag:"mo",output:"\u2218",tex:"circ",ttype:c},{input:"o+",tag:"mo",output:"\u2295",tex:"oplus",ttype:c},{input:"ox",tag:"mo",output:"\u2297",tex:"otimes",ttype:c},{input:"o.",tag:"mo",output:"\u2299",tex:"odot",ttype:c},{input:"sum",tag:"mo",output:"\u2211",tex:null,ttype:L},{input:"prod",tag:"mo",output:"\u220F",tex:null,ttype:L},{input:"^^",tag:"mo",output:"\u2227",tex:"wedge",ttype:c},{input:"^^^",tag:"mo",output:"\u22C0",tex:"bigwedge",ttype:L},{input:"vv",tag:"mo",output:"\u2228",tex:"vee",ttype:c},{input:"vvv",tag:"mo",output:"\u22C1",tex:"bigvee",ttype:L},{input:"nn",tag:"mo",output:"\u2229",tex:"cap",ttype:c},{input:"nnn",tag:"mo",output:"\u22C2",tex:"bigcap",ttype:L},{input:"uu",tag:"mo",output:"\u222A",tex:"cup",ttype:c},{input:"uuu",tag:"mo",output:"\u22C3",tex:"bigcup",ttype:L},{input:"!=",tag:"mo",output:"\u2260",tex:"ne",ttype:c},{input:":=",tag:"mo",output:":=",tex:null,ttype:c},{input:"lt",tag:"mo",output:"<",tex:null,ttype:c},{input:"<=",tag:"mo",output:"\u2264",tex:"le",ttype:c},{input:"lt=",tag:"mo",output:"\u2264",tex:"leq",ttype:c},{input:"gt",tag:"mo",output:">",tex:null,ttype:c},{input:">=",tag:"mo",output:"\u2265",tex:"ge",ttype:c},{input:"gt=",tag:"mo",output:"\u2265",tex:"geq",ttype:c},{input:"-<",tag:"mo",output:"\u227A",tex:"prec",ttype:c},{input:"-lt",tag:"mo",output:"\u227A",tex:null,ttype:c},{input:">-",tag:"mo",output:"\u227B",tex:"succ",ttype:c},{input:"-<=",tag:"mo",output:"\u2AAF",tex:"preceq",ttype:c},{input:">-=",tag:"mo",output:"\u2AB0",tex:"succeq",ttype:c},{input:"in",tag:"mo",output:"\u2208",tex:null,ttype:c},{input:"!in",tag:"mo",output:"\u2209",tex:"notin",ttype:c},{input:"sub",tag:"mo",output:"\u2282",tex:"subset",ttype:c},{input:"sup",tag:"mo",output:"\u2283",tex:"supset",ttype:c},{input:"sube",tag:"mo",output:"\u2286",tex:"subseteq",ttype:c},{input:"supe",tag:"mo",output:"\u2287",tex:"supseteq",ttype:c},{input:"-=",tag:"mo",output:"\u2261",tex:"equiv",ttype:c},{input:"~=",tag:"mo",output:"\u2245",tex:"cong",ttype:c},{input:"~~",tag:"mo",output:"\u2248",tex:"approx",ttype:c},{input:"prop",tag:"mo",output:"\u221D",tex:"propto",ttype:c},{input:"and",tag:"mtext",output:"and",tex:null,ttype:a},{input:"or",tag:"mtext",output:"or",tex:null,ttype:a},{input:"not",tag:"mo",output:"\u00AC",tex:"neg",ttype:c},{input:"=>",tag:"mo",output:"\u21D2",tex:"implies",ttype:c},{input:"if",tag:"mo",output:"if",tex:null,ttype:a},{input:"<=>",tag:"mo",output:"\u21D4",tex:"iff",ttype:c},{input:"AA",tag:"mo",output:"\u2200",tex:"forall",ttype:c},{input:"EE",tag:"mo",output:"\u2203",tex:"exists",ttype:c},{input:"_|_",tag:"mo",output:"\u22A5",tex:"bot",ttype:c},{input:"TT",tag:"mo",output:"\u22A4",tex:"top",ttype:c},{input:"|--",tag:"mo",output:"\u22A2",tex:"vdash",ttype:c},{input:"|==",tag:"mo",output:"\u22A8",tex:"models",ttype:c},{input:"(",tag:"mo",output:"(",tex:null,ttype:b},{input:")",tag:"mo",output:")",tex:null,ttype:h},{input:"[",tag:"mo",output:"[",tex:null,ttype:b},{input:"]",tag:"mo",output:"]",tex:null,ttype:h},{input:"{",tag:"mo",output:"{",tex:null,ttype:b},{input:"}",tag:"mo",output:"}",tex:null,ttype:h},{input:"|",tag:"mo",output:"|",tex:null,ttype:n},{input:"(:",tag:"mo",output:"\u2329",tex:"langle",ttype:b},{input:":)",tag:"mo",output:"\u232A",tex:"rangle",ttype:h},{input:"<<",tag:"mo",output:"\u2329",tex:null,ttype:b},{input:">>",tag:"mo",output:"\u232A",tex:null,ttype:h},{input:"{:",tag:"mo",output:"{:",tex:null,ttype:b,invisible:true},{input:":}",tag:"mo",output:":}",tex:null,ttype:h,invisible:true},{input:"int",tag:"mo",output:"\u222B",tex:null,ttype:c},{input:"dx",tag:"mi",output:"{:d x:}",tex:null,ttype:V},{input:"dy",tag:"mi",output:"{:d y:}",tex:null,ttype:V},{input:"dz",tag:"mi",output:"{:d z:}",tex:null,ttype:V},{input:"dt",tag:"mi",output:"{:d t:}",tex:null,ttype:V},{input:"oint",tag:"mo",output:"\u222E",tex:null,ttype:c},{input:"del",tag:"mo",output:"\u2202",tex:"partial",ttype:c},{input:"grad",tag:"mo",output:"\u2207",tex:"nabla",ttype:c},{input:"+-",tag:"mo",output:"\u00B1",tex:"pm",ttype:c},{input:"O/",tag:"mo",output:"\u2205",tex:"emptyset",ttype:c},{input:"oo",tag:"mo",output:"\u221E",tex:"infty",ttype:c},{input:"aleph",tag:"mo",output:"\u2135",tex:null,ttype:c},{input:"...",tag:"mo",output:"...",tex:"ldots",ttype:c},{input:":.",tag:"mo",output:"\u2234",tex:"therefore",ttype:c},{input:"/_",tag:"mo",output:"\u2220",tex:"angle",ttype:c},{input:"/_\\",tag:"mo",output:"\u25B3",tex:"triangle",ttype:c},{input:"'",tag:"mo",output:"\u2032",tex:"prime",ttype:c},{input:"tilde",tag:"mover",output:"~",tex:null,ttype:A,acc:true},{input:"\\ ",tag:"mo",output:"\u00A0",tex:null,ttype:c},{input:"frown",tag:"mo",output:"\u2322",tex:null,ttype:c},{input:"quad",tag:"mo",output:"\u00A0\u00A0",tex:null,ttype:c},{input:"qquad",tag:"mo",output:"\u00A0\u00A0\u00A0\u00A0",tex:null,ttype:c},{input:"cdots",tag:"mo",output:"\u22EF",tex:null,ttype:c},{input:"vdots",tag:"mo",output:"\u22EE",tex:null,ttype:c},{input:"ddots",tag:"mo",output:"\u22F1",tex:null,ttype:c},{input:"diamond",tag:"mo",output:"\u22C4",tex:null,ttype:c},{input:"square",tag:"mo",output:"\u25A1",tex:null,ttype:c},{input:"|__",tag:"mo",output:"\u230A",tex:"lfloor",ttype:c},{input:"__|",tag:"mo",output:"\u230B",tex:"rfloor",ttype:c},{input:"|~",tag:"mo",output:"\u2308",tex:"lceiling",ttype:c},{input:"~|",tag:"mo",output:"\u2309",tex:"rceiling",ttype:c},{input:"CC",tag:"mo",output:"\u2102",tex:null,ttype:c},{input:"NN",tag:"mo",output:"\u2115",tex:null,ttype:c},{input:"QQ",tag:"mo",output:"\u211A",tex:null,ttype:c},{input:"RR",tag:"mo",output:"\u211D",tex:null,ttype:c},{input:"ZZ",tag:"mo",output:"\u2124",tex:null,ttype:c},{input:"f",tag:"mi",output:"f",tex:null,ttype:A,func:true},{input:"g",tag:"mi",output:"g",tex:null,ttype:A,func:true},{input:"lim",tag:"mo",output:"lim",tex:null,ttype:L},{input:"Lim",tag:"mo",output:"Lim",tex:null,ttype:L},{input:"sin",tag:"mo",output:"sin",tex:null,ttype:A,func:true},{input:"cos",tag:"mo",output:"cos",tex:null,ttype:A,func:true},{input:"tan",tag:"mo",output:"tan",tex:null,ttype:A,func:true},{input:"sinh",tag:"mo",output:"sinh",tex:null,ttype:A,func:true},{input:"cosh",tag:"mo",output:"cosh",tex:null,ttype:A,func:true},{input:"tanh",tag:"mo",output:"tanh",tex:null,ttype:A,func:true},{input:"cot",tag:"mo",output:"cot",tex:null,ttype:A,func:true},{input:"sec",tag:"mo",output:"sec",tex:null,ttype:A,func:true},{input:"csc",tag:"mo",output:"csc",tex:null,ttype:A,func:true},{input:"arcsin",tag:"mo",output:"arcsin",tex:null,ttype:A,func:true},{input:"arccos",tag:"mo",output:"arccos",tex:null,ttype:A,func:true},{input:"arctan",tag:"mo",output:"arctan",tex:null,ttype:A,func:true},{input:"coth",tag:"mo",output:"coth",tex:null,ttype:A,func:true},{input:"sech",tag:"mo",output:"sech",tex:null,ttype:A,func:true},{input:"csch",tag:"mo",output:"csch",tex:null,ttype:A,func:true},{input:"exp",tag:"mo",output:"exp",tex:null,ttype:A,func:true},{input:"abs",tag:"mo",output:"abs",tex:null,ttype:A,rewriteleftright:["|","|"]},{input:"norm",tag:"mo",output:"norm",tex:null,ttype:A,rewriteleftright:["\u2225","\u2225"]},{input:"floor",tag:"mo",output:"floor",tex:null,ttype:A,rewriteleftright:["\u230A","\u230B"]},{input:"ceil",tag:"mo",output:"ceil",tex:null,ttype:A,rewriteleftright:["\u2308","\u2309"]},{input:"log",tag:"mo",output:"log",tex:null,ttype:A,func:true},{input:"ln",tag:"mo",output:"ln",tex:null,ttype:A,func:true},{input:"det",tag:"mo",output:"det",tex:null,ttype:A,func:true},{input:"dim",tag:"mo",output:"dim",tex:null,ttype:c},{input:"mod",tag:"mo",output:"mod",tex:null,ttype:c},{input:"gcd",tag:"mo",output:"gcd",tex:null,ttype:A,func:true},{input:"lcm",tag:"mo",output:"lcm",tex:null,ttype:A,func:true},{input:"lub",tag:"mo",output:"lub",tex:null,ttype:c},{input:"glb",tag:"mo",output:"glb",tex:null,ttype:c},{input:"min",tag:"mo",output:"min",tex:null,ttype:L},{input:"max",tag:"mo",output:"max",tex:null,ttype:L},{input:"uarr",tag:"mo",output:"\u2191",tex:"uparrow",ttype:c},{input:"darr",tag:"mo",output:"\u2193",tex:"downarrow",ttype:c},{input:"rarr",tag:"mo",output:"\u2192",tex:"rightarrow",ttype:c},{input:"->",tag:"mo",output:"\u2192",tex:"to",ttype:c},{input:">->",tag:"mo",output:"\u21A3",tex:"rightarrowtail",ttype:c},{input:"->>",tag:"mo",output:"\u21A0",tex:"twoheadrightarrow",ttype:c},{input:">->>",tag:"mo",output:"\u2916",tex:"twoheadrightarrowtail",ttype:c},{input:"|->",tag:"mo",output:"\u21A6",tex:"mapsto",ttype:c},{input:"larr",tag:"mo",output:"\u2190",tex:"leftarrow",ttype:c},{input:"harr",tag:"mo",output:"\u2194",tex:"leftrightarrow",ttype:c},{input:"rArr",tag:"mo",output:"\u21D2",tex:"Rightarrow",ttype:c},{input:"lArr",tag:"mo",output:"\u21D0",tex:"Leftarrow",ttype:c},{input:"hArr",tag:"mo",output:"\u21D4",tex:"Leftrightarrow",ttype:c},{input:"sqrt",tag:"msqrt",output:"sqrt",tex:null,ttype:A},{input:"root",tag:"mroot",output:"root",tex:null,ttype:U},{input:"frac",tag:"mfrac",output:"/",tex:null,ttype:U},{input:"/",tag:"mfrac",output:"/",tex:null,ttype:j},{input:"stackrel",tag:"mover",output:"stackrel",tex:null,ttype:U},{input:"overset",tag:"mover",output:"stackrel",tex:null,ttype:U},{input:"underset",tag:"munder",output:"stackrel",tex:null,ttype:U},{input:"_",tag:"msub",output:"_",tex:null,ttype:j},{input:"^",tag:"msup",output:"^",tex:null,ttype:j},{input:"hat",tag:"mover",output:"\u005E",tex:null,ttype:A,acc:true},{input:"bar",tag:"mover",output:"\u00AF",tex:"overline",ttype:A,acc:true},{input:"vec",tag:"mover",output:"\u2192",tex:null,ttype:A,acc:true},{input:"dot",tag:"mover",output:".",tex:null,ttype:A,acc:true},{input:"ddot",tag:"mover",output:"..",tex:null,ttype:A,acc:true},{input:"ul",tag:"munder",output:"\u0332",tex:"underline",ttype:A,acc:true},{input:"ubrace",tag:"munder",output:"\u23DF",tex:"underbrace",ttype:K,acc:true},{input:"obrace",tag:"mover",output:"\u23DE",tex:"overbrace",ttype:K,acc:true},{input:"text",tag:"mtext",output:"text",tex:null,ttype:Y},{input:"mbox",tag:"mtext",output:"mbox",tex:null,ttype:Y},{input:"color",tag:"mstyle",ttype:U},{input:"cancel",tag:"menclose",output:"cancel",tex:null,ttype:A},l,{input:"bb",tag:"mstyle",atname:"mathvariant",atval:"bold",output:"bb",tex:null,ttype:A},{input:"mathbf",tag:"mstyle",atname:"mathvariant",atval:"bold",output:"mathbf",tex:null,ttype:A},{input:"sf",tag:"mstyle",atname:"mathvariant",atval:"sans-serif",output:"sf",tex:null,ttype:A},{input:"mathsf",tag:"mstyle",atname:"mathvariant",atval:"sans-serif",output:"mathsf",tex:null,ttype:A},{input:"bbb",tag:"mstyle",atname:"mathvariant",atval:"double-struck",output:"bbb",tex:null,ttype:A,codes:w},{input:"mathbb",tag:"mstyle",atname:"mathvariant",atval:"double-struck",output:"mathbb",tex:null,ttype:A,codes:w},{input:"cc",tag:"mstyle",atname:"mathvariant",atval:"script",output:"cc",tex:null,ttype:A,codes:D},{input:"mathcal",tag:"mstyle",atname:"mathvariant",atval:"script",output:"mathcal",tex:null,ttype:A,codes:D},{input:"tt",tag:"mstyle",atname:"mathvariant",atval:"monospace",output:"tt",tex:null,ttype:A},{input:"mathtt",tag:"mstyle",atname:"mathvariant",atval:"monospace",output:"mathtt",tex:null,ttype:A},{input:"fr",tag:"mstyle",atname:"mathvariant",atval:"fraktur",output:"fr",tex:null,ttype:A,codes:H},{input:"mathfrak",tag:"mstyle",atname:"mathvariant",atval:"fraktur",output:"mathfrak",tex:null,ttype:A,codes:H}];function T(ad,i){if(ad.input>i.input){return 1}else{return -1}}var S=[];function o(){var ae=[],ad;for(ad=0;ad<z.length;ad++){if(z[ad].tex){ae[ae.length]={input:z[ad].tex,tag:z[ad].tag,output:z[ad].output,ttype:z[ad].ttype,acc:(z[ad].acc||false)}}}z=z.concat(ae);B()}function B(){var ad;z.sort(T);for(ad=0;ad<z.length;ad++){S[ad]=z[ad].input}}function I(i,ad){z=z.concat([{input:i,tag:"mo",output:ad,tex:null,ttype:V}]);B()}function q(af,ag){var ad;if(af.charAt(ag)=="\\"&&af.charAt(ag+1)!="\\"&&af.charAt(ag+1)!=" "){ad=af.slice(ag+1)}else{ad=af.slice(ag)}for(var ae=0;ae<ad.length&&ad.charCodeAt(ae)<=32;ae=ae+1){}return ad.slice(ae)}function N(ae,ah,ai){if(ai==0){var ag,ad;ai=-1;ag=ae.length;while(ai+1<ag){ad=(ai+ag)>>1;if(ae[ad]<ah){ai=ad}else{ag=ad}}return ag}else{for(var af=ai;af<ae.length&&ae[af]<ah;af++){}}return af}function k(aj){var ad=0;var ae=0;var ag;var am;var al;var ah="";var ai=true;for(var af=1;af<=aj.length&&ai;af++){am=aj.slice(0,af);ae=ad;ad=N(S,am,ae);if(ad<S.length&&aj.slice(0,S[ad].length)==S[ad]){ah=S[ad];ag=ad;af=ah.length}ai=ad<S.length&&aj.slice(0,S[ad].length)>=S[ad]}s=y;if(ah!=""){y=z[ag].ttype;return z[ag]}y=c;ad=1;am=aj.slice(0,1);var ak=true;while("0"<=am&&am<="9"&&ad<=aj.length){am=aj.slice(ad,ad+1);ad++}if(am==d){am=aj.slice(ad,ad+1);if("0"<=am&&am<="9"){ak=false;ad++;while("0"<=am&&am<="9"&&ad<=aj.length){am=aj.slice(ad,ad+1);ad++}}}if((ak&&ad>1)||ad>2){am=aj.slice(0,ad-1);al="mn"}else{ad=2;am=aj.slice(0,1);al=(("A">am||am>"Z")&&("a">am||am>"z")?"mo":"mi")}if(am=="-"&&s==j){y=j;return{input:am,tag:al,output:am,ttype:A,func:true}}return{input:am,tag:al,output:am,ttype:c}}function R(ad){var i;if(!ad.hasChildNodes()){return}if(ad.firstChild.hasChildNodes()&&(ad.nodeName=="mrow"||ad.nodeName=="M:MROW")){i=ad.firstChild.firstChild.nodeValue;if(i=="("||i=="["||i=="{"){ad.removeChild(ad.firstChild)}}if(ad.lastChild.hasChildNodes()&&(ad.nodeName=="mrow"||ad.nodeName=="M:MROW")){i=ad.lastChild.firstChild.nodeValue;if(i==")"||i=="]"||i=="}"){ad.removeChild(ad.lastChild)}}}var F,s,y;function G(aj){var af,ae,am,ah,al,ai=e.createDocumentFragment();aj=q(aj,0);af=k(aj);if(af==null||af.ttype==h&&F>0){return[null,aj]}if(af.ttype==V){aj=af.output+q(aj,af.input.length);af=k(aj)}switch(af.ttype){case L:case c:aj=q(aj,af.input.length);return[O(af.tag,e.createTextNode(af.output)),aj];case b:F++;aj=q(aj,af.input.length);am=r(aj,true);F--;if(typeof af.invisible=="boolean"&&af.invisible){ae=O("mrow",am[0])}else{ae=O("mo",e.createTextNode(af.output));ae=O("mrow",ae);ae.appendChild(am[0])}return[ae,am[1]];case Y:if(af!=l){aj=q(aj,af.input.length)}if(aj.charAt(0)=="{"){ah=aj.indexOf("}")}else{if(aj.charAt(0)=="("){ah=aj.indexOf(")")}else{if(aj.charAt(0)=="["){ah=aj.indexOf("]")}else{if(af==l){ah=aj.slice(1).indexOf('"')+1}else{ah=0}}}}if(ah==-1){ah=aj.length}al=aj.slice(1,ah);if(al.charAt(0)==" "){ae=O("mspace");ae.setAttribute("width","1ex");ai.appendChild(ae)}ai.appendChild(O(af.tag,e.createTextNode(al)));if(al.charAt(al.length-1)==" "){ae=O("mspace");ae.setAttribute("width","1ex");ai.appendChild(ae)}aj=q(aj,ah+1);return[O("mrow",ai),aj];case K:case A:aj=q(aj,af.input.length);am=G(aj);if(am[0]==null){return[O(af.tag,e.createTextNode(af.output)),aj]}if(typeof af.func=="boolean"&&af.func){al=aj.charAt(0);if(al=="^"||al=="_"||al=="/"||al=="|"||al==","||(af.input.length==1&&af.input.match(/\w/)&&al!="(")){return[O(af.tag,e.createTextNode(af.output)),aj]}else{ae=O("mrow",O(af.tag,e.createTextNode(af.output)));ae.appendChild(am[0]);return[ae,am[1]]}}R(am[0]);if(af.input=="sqrt"){return[O(af.tag,am[0]),am[1]]}else{if(typeof af.rewriteleftright!="undefined"){ae=O("mrow",O("mo",e.createTextNode(af.rewriteleftright[0])));ae.appendChild(am[0]);ae.appendChild(O("mo",e.createTextNode(af.rewriteleftright[1])));return[ae,am[1]]}else{if(af.input=="cancel"){ae=O(af.tag,am[0]);ae.setAttribute("notation","updiagonalstrike");return[ae,am[1]]}else{if(typeof af.acc=="boolean"&&af.acc){ae=O(af.tag,am[0]);ae.appendChild(O("mo",e.createTextNode(af.output)));return[ae,am[1]]}else{if(!m&&typeof af.codes!="undefined"){for(ah=0;ah<am[0].childNodes.length;ah++){if(am[0].childNodes[ah].nodeName=="mi"||am[0].nodeName=="mi"){al=(am[0].nodeName=="mi"?am[0].firstChild.nodeValue:am[0].childNodes[ah].firstChild.nodeValue);var ak=[];for(var ag=0;ag<al.length;ag++){if(al.charCodeAt(ag)>64&&al.charCodeAt(ag)<91){ak=ak+af.codes[al.charCodeAt(ag)-65]}else{if(al.charCodeAt(ag)>96&&al.charCodeAt(ag)<123){ak=ak+af.codes[al.charCodeAt(ag)-71]}else{ak=ak+al.charAt(ag)}}}if(am[0].nodeName=="mi"){am[0]=O("mo").appendChild(e.createTextNode(ak))}else{am[0].replaceChild(O("mo").appendChild(e.createTextNode(ak)),am[0].childNodes[ah])}}}}ae=O(af.tag,am[0]);ae.setAttribute(af.atname,af.atval);return[ae,am[1]]}}}}case U:aj=q(aj,af.input.length);am=G(aj);if(am[0]==null){return[O("mo",e.createTextNode(af.input)),aj]}R(am[0]);var ad=G(am[1]);if(ad[0]==null){return[O("mo",e.createTextNode(af.input)),aj]}R(ad[0]);if(af.input=="color"){if(aj.charAt(0)=="{"){ah=aj.indexOf("}")}else{if(aj.charAt(0)=="("){ah=aj.indexOf(")")}else{if(aj.charAt(0)=="["){ah=aj.indexOf("]")}}}al=aj.slice(1,ah);ae=O(af.tag,ad[0]);ae.setAttribute("mathcolor",al);return[ae,ad[1]]}if(af.input=="root"||af.output=="stackrel"){ai.appendChild(ad[0])}ai.appendChild(am[0]);if(af.input=="frac"){ai.appendChild(ad[0])}return[O(af.tag,ai),ad[1]];case j:aj=q(aj,af.input.length);return[O("mo",e.createTextNode(af.output)),aj];case a:aj=q(aj,af.input.length);ae=O("mspace");ae.setAttribute("width","1ex");ai.appendChild(ae);ai.appendChild(O(af.tag,e.createTextNode(af.output)));ae=O("mspace");ae.setAttribute("width","1ex");ai.appendChild(ae);return[O("mrow",ai),aj];case n:F++;aj=q(aj,af.input.length);am=r(aj,false);F--;al="";if(am[0].lastChild!=null){al=am[0].lastChild.firstChild.nodeValue}if(al=="|"){ae=O("mo",e.createTextNode(af.output));ae=O("mrow",ae);ae.appendChild(am[0]);return[ae,am[1]]}else{ae=O("mo",e.createTextNode("\u2223"));ae=O("mrow",ae);return[ae,aj]}default:aj=q(aj,af.input.length);return[O(af.tag,e.createTextNode(af.output)),aj]}}function t(ai){var ag,aj,ah,af,i,ae;ai=q(ai,0);aj=k(ai);i=G(ai);af=i[0];ai=i[1];ag=k(ai);if(ag.ttype==j&&ag.input!="/"){ai=q(ai,ag.input.length);i=G(ai);if(i[0]==null){i[0]=O("mo",e.createTextNode("\u25A1"))}else{R(i[0])}ai=i[1];ae=(aj.ttype==L||aj.ttype==K);if(ag.input=="_"){ah=k(ai);if(ah.input=="^"){ai=q(ai,ah.input.length);var ad=G(ai);R(ad[0]);ai=ad[1];af=O((ae?"munderover":"msubsup"),af);af.appendChild(i[0]);af.appendChild(ad[0]);af=O("mrow",af)}else{af=O((ae?"munder":"msub"),af);af.appendChild(i[0])}}else{if(ag.input=="^"&&ae){af=O("mover",af);af.appendChild(i[0])}else{af=O(ag.tag,af);af.appendChild(i[0])}}if(typeof aj.func!="undefined"&&aj.func){ah=k(ai);if(ah.ttype!=j&&ah.ttype!=h){i=t(ai);af=O("mrow",af);af.appendChild(i[0]);ai=i[1]}}}return[af,ai]}function r(al,ak){var ap,am,ah,at,ai=e.createDocumentFragment();do{al=q(al,0);ah=t(al);am=ah[0];al=ah[1];ap=k(al);if(ap.ttype==j&&ap.input=="/"){al=q(al,ap.input.length);ah=t(al);if(ah[0]==null){ah[0]=O("mo",e.createTextNode("\u25A1"))}else{R(ah[0])}al=ah[1];R(am);am=O(ap.tag,am);am.appendChild(ah[0]);ai.appendChild(am);ap=k(al)}else{if(am!=undefined){ai.appendChild(am)}}}while((ap.ttype!=h&&(ap.ttype!=n||ak)||F==0)&&ap!=null&&ap.output!="");if(ap.ttype==h||ap.ttype==n){var au=ai.childNodes.length;if(au>0&&ai.childNodes[au-1].nodeName=="mrow"&&ai.childNodes[au-1].lastChild&&ai.childNodes[au-1].lastChild.firstChild){var aw=ai.childNodes[au-1].lastChild.firstChild.nodeValue;if(aw==")"||aw=="]"){var ae=ai.childNodes[au-1].firstChild.firstChild.nodeValue;if(ae=="("&&aw==")"&&ap.output!="}"||ae=="["&&aw=="]"){var af=[];var aq=true;var an=ai.childNodes.length;for(at=0;aq&&at<an;at=at+2){af[at]=[];am=ai.childNodes[at];if(aq){aq=am.nodeName=="mrow"&&(at==an-1||am.nextSibling.nodeName=="mo"&&am.nextSibling.firstChild.nodeValue==",")&&am.firstChild.firstChild.nodeValue==ae&&am.lastChild.firstChild.nodeValue==aw}if(aq){for(var ar=0;ar<am.childNodes.length;ar++){if(am.childNodes[ar].firstChild.nodeValue==","){af[at][af[at].length]=ar}}}if(aq&&at>1){aq=af[at].length==af[at-2].length}}aq=aq&&(af.length>1||af[0].length>0);if(aq){var ag,ad,aj,ao,av=e.createDocumentFragment();for(at=0;at<an;at=at+2){ag=e.createDocumentFragment();ad=e.createDocumentFragment();am=ai.firstChild;aj=am.childNodes.length;ao=0;am.removeChild(am.firstChild);for(ar=1;ar<aj-1;ar++){if(typeof af[at][ao]!="undefined"&&ar==af[at][ao]){am.removeChild(am.firstChild);ag.appendChild(O("mtd",ad));ao++}else{ad.appendChild(am.firstChild)}}ag.appendChild(O("mtd",ad));if(ai.childNodes.length>2){ai.removeChild(ai.firstChild);ai.removeChild(ai.firstChild)}av.appendChild(O("mtr",ag))}am=O("mtable",av);if(typeof ap.invisible=="boolean"&&ap.invisible){am.setAttribute("columnalign","left")}ai.replaceChild(am,ai.firstChild)}}}}al=q(al,ap.input.length);if(typeof ap.invisible!="boolean"||!ap.invisible){am=O("mo",e.createTextNode(ap.output));ai.appendChild(am)}}return[ai,al]}function M(ae,ad){var af,i;F=0;ae=ae.replace(/&nbsp;/g,"");ae=ae.replace(/&gt;/g,">");ae=ae.replace(/&lt;/g,"<");ae=ae.replace(/(Sin|Cos|Tan|Arcsin|Arccos|Arctan|Sinh|Cosh|Tanh|Cot|Sec|Csc|Log|Ln|Abs)/g,function(ag){return ag.toLowerCase()});af=r(ae.replace(/^\s+/g,""),false)[0];i=O("mstyle",af);if(C!=""){i.setAttribute("mathcolor",C)}if(aa!=""){i.setAttribute("fontfamily",aa)}if(p){i.setAttribute("displaystyle","true")}i=O("math",i);if(v){i.setAttribute("title",ae.replace(/\s+/g," "))}return i}v=false;aa="";C="";(function(){for(var ae=0,ad=z.length;ae<ad;ae++){if(z[ae].codes){delete z[ae].codes}if(z[ae].func){z[ae].tag="mi"}}})();ac.Augment({AM:{Init:function(){p=ac.config.displaystyle;d=(ac.config.decimal||ac.config.decimalsign);if(!ac.config.fixphi){for(var ae=0,ad=z.length;ae<ad;ae++){if(z[ae].input==="phi"){z[ae].output="\u03C6"}if(z[ae].input==="varphi"){z[ae].output="\u03D5";ae=ad}}}x();o()},Augment:function(i){for(var ad in i){if(i.hasOwnProperty(ad)){switch(ad){case"displaystyle":p=i[ad];break;case"decimal":decimal=i[ad];break;case"parseMath":M=i[ad];break;case"parseExpr":r=i[ad];break;case"parseIexpr":t=i[ad];break;case"parseSexpr":G=i[ad];break;case"removeBrackets":R=i[ad];break;case"getSymbol":k=i[ad];break;case"position":N=i[ad];break;case"removeCharsAndBlanks":q=i[ad];break;case"createMmlNode":O=i[ad];break;case"createElementMathML":P=i[ad];break;case"createElementXHTML":E=i[ad];break;case"initSymbols":o=i[ad];break;case"refreshSymbols":B=i[ad];break;case"compareNames":T=i[ad];break}this[ad]=i[ad]}}},parseMath:M,parseExpr:r,parseIexpr:t,parseSexr:G,removeBrackets:R,getSymbol:k,position:N,removeCharsAndBlanks:q,createMmlNode:O,createElementMathML:P,createElementXHTML:E,initSymbols:o,refreshSymbols:B,compareNames:T,createDocumentFragment:X,document:e,define:I,newcommand:u,symbols:z,names:S,TOKEN:{CONST:c,UNARY:A,BINARY:U,INFIX:j,LEFTBRACKET:b,RIGHTBRACKET:h,SPACE:a,UNDEROVER:L,DEFINITION:V,LEFTRIGHT:n,TEXT:Y,UNARYUNDEROVER:K}}});var ab=[Q,J];ab=null})(MathJax.InputJax.AsciiMath);(function(b){var a;b.Augment({sourceMenuTitle:["AsciiMathInput","AsciiMath Input"],annotationEncoding:"text/x-asciimath",prefilterHooks:MathJax.Callback.Hooks(true),postfilterHooks:MathJax.Callback.Hooks(true),Translate:function(c){var d,f=MathJax.HTML.getScript(c);var g={math:f,script:c};var h=this.prefilterHooks.Execute(g);if(h){return h}f=g.math;try{d=this.AM.parseMath(f)}catch(e){if(!e.asciimathError){throw e}d=this.formatError(e,f)}g.math=a(d);this.postfilterHooks.Execute(g);return this.postfilterHooks.Execute(g)||g.math},formatError:function(f,e,c){var d=f.message.replace(/\n.*/,"");MathJax.Hub.signal.Post(["AsciiMath Jax - parse error",d,e,c]);return a.Error(d)},Error:function(c){throw MathJax.Hub.Insert(Error(c),{asciimathError:true})},Startup:function(){a=MathJax.ElementJax.mml;this.AM.Init()}});b.loadComplete("jax.js")})(MathJax.InputJax.AsciiMath);
(function(b,c,g,h){var a;var e="http://www.w3.org/2000/svg";var f="http://www.w3.org/1999/xlink";h.Augment({HFUZZ:2,DFUZZ:2,config:{styles:{".MathJax_SVG":{display:"inline","font-style":"normal","font-weight":"normal","line-height":"normal","font-size":"100%","font-size-adjust":"none","text-indent":0,"text-align":"left","text-transform":"none","letter-spacing":"normal","word-spacing":"normal","word-wrap":"normal","white-space":"nowrap","float":"none",direction:"ltr","max-width":"none","max-height":"none","min-width":0,"min-height":0,border:0,padding:0,margin:0},".MathJax_SVG_Display":{position:"relative",display:"block!important","text-indent":0,"max-width":"none","max-height":"none","min-width":0,"min-height":0,width:"100%"},".MathJax_SVG *":{transition:"none","-webkit-transition":"none","-moz-transition":"none","-ms-transition":"none","-o-transition":"none"},".mjx-svg-href":{fill:"blue",stroke:"blue"},".MathJax_SVG_Processing":{visibility:"hidden",position:"absolute",top:0,left:0,width:0,height:0,overflow:"hidden",display:"block!important"},".MathJax_SVG_Processed":{display:"none!important"},".MathJax_SVG_ExBox":{display:"block!important",overflow:"hidden",width:"1px",height:"60ex","min-height":0,"max-height":"none",padding:0,border:0,margin:0},"#MathJax_SVG_Tooltip":{position:"absolute",left:0,top:0,width:"auto",height:"auto",display:"none"}}},hideProcessedMath:true,fontNames:["TeX","STIX","STIX-Web","Asana-Math","Gyre-Termes","Gyre-Pagella","Latin-Modern","Neo-Euler"],Config:function(){this.SUPER(arguments).Config.apply(this,arguments);var k=c.config.menuSettings,j=this.config,i=k.font;if(k.scale){j.scale=k.scale}if(i&&i!=="Auto"){i=i.replace(/(Local|Web|Image)$/i,"");i=i.replace(/([a-z])([A-Z])/,"$1-$2");this.fontInUse=i}else{this.fontInUse=j.font||"TeX"}if(this.fontNames.indexOf(this.fontInUse)<0){this.fontInUse="TeX"}this.fontDir+="/"+this.fontInUse;if(!this.require){this.require=[]}this.require.push(this.fontDir+"/fontdata.js");this.require.push(MathJax.OutputJax.extensionDir+"/MathEvents.js")},Startup:function(){EVENT=MathJax.Extension.MathEvents.Event;TOUCH=MathJax.Extension.MathEvents.Touch;HOVER=MathJax.Extension.MathEvents.Hover;this.ContextMenu=EVENT.ContextMenu;this.Mousedown=EVENT.AltContextMenu;this.Mouseover=HOVER.Mouseover;this.Mouseout=HOVER.Mouseout;this.Mousemove=HOVER.Mousemove;this.hiddenDiv=g.Element("div",{style:{visibility:"hidden",overflow:"hidden",position:"absolute",top:0,height:"1px",width:"auto",padding:0,border:0,margin:0,textAlign:"left",textIndent:0,textTransform:"none",lineHeight:"normal",letterSpacing:"normal",wordSpacing:"normal"}});if(!document.body.firstChild){document.body.appendChild(this.hiddenDiv)}else{document.body.insertBefore(this.hiddenDiv,document.body.firstChild)}this.hiddenDiv=g.addElement(this.hiddenDiv,"div",{id:"MathJax_SVG_Hidden"});var i=g.addElement(this.hiddenDiv,"div",{style:{width:"5in"}});this.pxPerInch=i.offsetWidth/5;this.hiddenDiv.removeChild(i);this.textSVG=this.Element("svg");d.GLYPH.defs=this.addElement(this.addElement(this.hiddenDiv.parentNode,"svg"),"defs",{id:"MathJax_SVG_glyphs"});this.ExSpan=g.Element("span",{style:{position:"absolute","font-size-adjust":"none"}},[["span",{className:"MathJax_SVG_ExBox"}]]);this.linebreakSpan=g.Element("span",null,[["hr",{style:{width:"auto",size:1,padding:0,border:0,margin:0}}]]);return b.Styles(this.config.styles,["InitializeSVG",this])},InitializeSVG:function(){document.body.appendChild(this.ExSpan);document.body.appendChild(this.linebreakSpan);this.defaultEx=this.ExSpan.firstChild.offsetHeight/60;this.defaultWidth=this.linebreakSpan.firstChild.offsetWidth;document.body.removeChild(this.linebreakSpan);document.body.removeChild(this.ExSpan)},preTranslate:function(n){var s=n.jax[this.id],t,q=s.length,y,r,z,l,x,k,w,p,j,v=false,u,A=this.config.linebreaks.automatic,o=this.config.linebreaks.width;if(A){v=(o.match(/^\s*(\d+(\.\d*)?%\s*)?container\s*$/)!=null);if(v){o=o.replace(/\s*container\s*/,"")}else{j=this.defaultWidth}if(o===""){o="100%"}}else{j=100000}for(t=0;t<q;t++){y=s[t];if(!y.parentNode){continue}r=y.previousSibling;if(r&&String(r.className).match(/^MathJax(_SVG)?(_Display)?( MathJax(_SVG)?_Processing)?$/)){r.parentNode.removeChild(r)}k=y.MathJax.elementJax;if(!k){continue}k.SVG={display:(k.root.Get("display")==="block")};z=l=g.Element("span",{style:{"font-size":this.config.scale+"%",display:"inline-block"},className:"MathJax_SVG",id:k.inputID+"-Frame",isMathJax:true,jaxID:this.id,oncontextmenu:EVENT.Menu,onmousedown:EVENT.Mousedown,onmouseover:EVENT.Mouseover,onmouseout:EVENT.Mouseout,onmousemove:EVENT.Mousemove,onclick:EVENT.Click,ondblclick:EVENT.DblClick,onkeydown:EVENT.Keydown,tabIndex:c.getTabOrder(k)});if(c.Browser.noContextMenu){z.ontouchstart=TOUCH.start;z.ontouchend=TOUCH.end}if(k.SVG.display){l=g.Element("div",{className:"MathJax_SVG_Display"});l.appendChild(z)}l.className+=" MathJax_SVG_Processing";y.parentNode.insertBefore(l,y);y.parentNode.insertBefore(this.ExSpan.cloneNode(true),y);l.parentNode.insertBefore(this.linebreakSpan.cloneNode(true),l)}for(t=0;t<q;t++){y=s[t];if(!y.parentNode){continue}x=y.previousSibling;l=x.previousSibling;k=y.MathJax.elementJax;if(!k){continue}w=x.firstChild.offsetHeight/60;u=l.previousSibling.firstChild.offsetWidth;if(v){j=u}if(w===0||w==="NaN"){this.hiddenDiv.appendChild(l);k.SVG.isHidden=true;w=this.defaultEx;u=this.defaultWidth;if(v){j=u}}k.SVG.ex=w;k.SVG.em=p=w/h.TeX.x_height*1000;k.SVG.cwidth=u/p*1000;k.SVG.lineWidth=(A?this.length2em(o,1,j/p*1000):h.BIGDIMEN)}for(t=0;t<q;t++){y=s[t];if(!y.parentNode){continue}x=s[t].previousSibling;z=x.previousSibling;k=s[t].MathJax.elementJax;if(!k){continue}if(!k.SVG.isHidden){z=z.previousSibling}z.parentNode.removeChild(z);x.parentNode.removeChild(x)}n.SVGeqn=n.SVGlast=0;n.SVGi=-1;n.SVGchunk=this.config.EqnChunk;n.SVGdelay=false},Translate:function(j,n){if(!j.parentNode){return}if(n.SVGdelay){n.SVGdelay=false;c.RestartAfter(MathJax.Callback.Delay(this.config.EqnChunkDelay))}var i=j.MathJax.elementJax,m=i.root,k=document.getElementById(i.inputID+"-Frame"),p=(i.SVG.display?(k||{}).parentNode:k),o=(h.config.useFontCache&&!h.config.useGlobalCache);if(!p){return}this.em=a.mbase.prototype.em=i.SVG.em;this.ex=i.SVG.ex;this.linebreakWidth=i.SVG.lineWidth;this.cwidth=i.SVG.cwidth;this.mathDiv=p;k.appendChild(this.textSVG);if(o){h.resetGlyphs()}this.initSVG(m,k);m.setTeXclass();try{m.toSVG(k,p)}catch(l){if(l.restart){while(k.firstChild){k.removeChild(k.firstChild)}}if(o){d.GLYPH.n--}throw l}k.removeChild(this.textSVG);if(i.SVG.isHidden){j.parentNode.insertBefore(p,j)}p.className=p.className.split(/ /)[0];if(this.hideProcessedMath){p.className+=" MathJax_SVG_Processed";if(j.MathJax.preview){i.SVG.preview=j.MathJax.preview;delete j.MathJax.preview}n.SVGeqn+=(n.i-n.SVGi);n.SVGi=n.i;if(n.SVGeqn>=n.SVGlast+n.SVGchunk){this.postTranslate(n,true);n.SVGchunk=Math.floor(n.SVGchunk*this.config.EqnChunkFactor);n.SVGdelay=true}}},postTranslate:function(q,n){var k=q.jax[this.id];if(!this.hideProcessedMath){return}for(var o=q.SVGlast,j=q.SVGeqn;o<j;o++){var l=k[o];if(l&&l.MathJax.elementJax){l.previousSibling.className=l.previousSibling.className.split(/ /)[0];var p=l.MathJax.elementJax.SVG;if(p.preview){p.preview.innerHTML="";l.MathJax.preview=p.preview;delete p.preview}}}q.SVGlast=q.SVGeqn},resetGlyphs:function(j){if(this.config.useFontCache){var i=d.GLYPH;if(this.config.useGlobalCache){i.defs=document.getElementById("MathJax_SVG_glyphs");i.defs.innerHTML=""}else{i.defs=this.Element("defs");i.n++}i.glyphs={};if(j){i.n=0}}},hashCheck:function(i){if(i&&i.nodeName.toLowerCase()==="g"){do{i=i.parentNode}while(i&&i.firstChild.nodeName!=="svg")}return i},getJaxFromMath:function(i){if(i.parentNode.className==="MathJax_SVG_Display"){i=i.parentNode}do{i=i.nextSibling}while(i&&i.nodeName.toLowerCase()!=="script");return c.getJaxFor(i)},getHoverSpan:function(i,j){j.style.position="relative";return j.firstChild},getHoverBBox:function(i,j,k){var l=EVENT.getBBox(j.parentNode);l.h+=2;l.d-=2;return l},Zoom:function(j,s,r,i,p){s.className="MathJax_SVG";var u=s.appendChild(this.ExSpan.cloneNode(true));var o=u.firstChild.offsetHeight/60;this.em=a.mbase.prototype.em=o/h.TeX.x_height*1000;this.ex=o;this.linebreakWidth=j.SVG.lineWidth;this.cwidth=j.SVG.cwidth;u.parentNode.removeChild(u);s.appendChild(this.textSVG);this.mathDIV=s;this.zoomScale=parseInt(c.config.menuSettings.zscale)/100;var n=j.root.data[0].SVGdata.tw;if(n&&n<this.cwidth){this.cwidth=n}this.idPostfix="-zoom";j.root.toSVG(s,s);this.idPostfix="";this.zoomScale=1;s.removeChild(this.textSVG);var m=s.getElementsByTagName("svg")[0].style;m.marginTop=m.marginRight=m.marginLeft=0;if(m.marginBottom.charAt(0)==="-"){s.style.marginBottom=m.marginBottom.substr(1)}if(this.operaZoomRefresh){setTimeout(function(){s.firstChild.style.border="1px solid transparent"},1)}if(s.offsetWidth<s.firstChild.offsetWidth){s.style.minWidth=s.firstChild.offsetWidth+"px";r.style.minWidth=r.firstChild.offsetWidth+"px"}s.style.position=r.style.position="absolute";var q=s.offsetWidth,l=s.offsetHeight,t=r.offsetHeight,k=r.offsetWidth;s.style.position=r.style.position="";return{Y:-EVENT.getBBox(s).h,mW:k,mH:t,zW:q,zH:l}},initSVG:function(j,i){},Remove:function(i){var j=document.getElementById(i.inputID+"-Frame");if(j){if(i.SVG.display){j=j.parentNode}j.parentNode.removeChild(j)}delete i.SVG},Em:function(i){if(Math.abs(i)<0.0006){return"0"}return i.toFixed(3).replace(/\.?0+$/,"")+"em"},Ex:function(i){i=i/this.TeX.x_height;if(Math.abs(i)<0.0006){return"0"}return i.toFixed(3).replace(/\.?0+$/,"")+"ex"},Percent:function(i){return(100*i).toFixed(1).replace(/\.?0+$/,"")+"%"},Fixed:function(i,j){if(Math.abs(i)<0.0006){return"0"}return i.toFixed(j||3).replace(/\.?0+$/,"")},length2em:function(o,j,l){if(typeof(o)!=="string"){o=o.toString()}if(o===""){return""}if(o===a.SIZE.NORMAL){return 1000}if(o===a.SIZE.BIG){return 2000}if(o===a.SIZE.SMALL){return 710}if(o==="infinity"){return h.BIGDIMEN}if(o.match(/mathspace$/)){return 1000*h.MATHSPACE[o]}var p=(this.zoomScale||1)/h.em;var k=o.match(/^\s*([-+]?(?:\.\d+|\d+(?:\.\d*)?))?(pt|em|ex|mu|px|pc|in|mm|cm|%)?/);var i=parseFloat(k[1]||"1")*1000,n=k[2];if(l==null){l=1000}if(j==null){j=1}if(n==="em"){return i}if(n==="ex"){return i*h.TeX.x_height/1000}if(n==="%"){return i/100*l/1000}if(n==="px"){return i*p}if(n==="pt"){return i/10}if(n==="pc"){return i*1.2}if(n==="in"){return i*this.pxPerInch*p}if(n==="cm"){return i*this.pxPerInch*p/2.54}if(n==="mm"){return i*this.pxPerInch*p/25.4}if(n==="mu"){return i/18*j}return i*l/1000},thickness2em:function(j,i){var k=h.TeX.rule_thickness;if(j===a.LINETHICKNESS.MEDIUM){return k}if(j===a.LINETHICKNESS.THIN){return 0.67*k}if(j===a.LINETHICKNESS.THICK){return 1.67*k}return this.length2em(j,i,k)},getPadding:function(j){var l={top:0,right:0,bottom:0,left:0},i=false;for(var m in l){if(l.hasOwnProperty(m)){var k=j["padding"+m.charAt(0).toUpperCase()+m.substr(1)];if(k){l[m]=this.length2em(k);i=true}}}return(i?l:false)},getBorders:function(m){var k={top:0,right:0,bottom:0,left:0},j=false;for(var n in k){if(k.hasOwnProperty(n)){var i="border"+n.charAt(0).toUpperCase()+n.substr(1);var l=m[i+"Style"];if(l&&l!=="none"){j=true;k[n]=this.length2em(m[i+"Width"]);k[n+"Style"]=m[i+"Style"];k[n+"Color"]=m[i+"Color"];if(k[n+"Color"]==="initial"){k[n+"Color"]=""}}else{delete k[n]}}}return(j?k:false)},Element:function(i,j){var k=(typeof(i)==="string"?document.createElementNS(e,i):i);k.isMathJax=true;if(j){for(var l in j){if(j.hasOwnProperty(l)){k.setAttribute(l,j[l].toString())}}}return k},addElement:function(j,i,k){return j.appendChild(this.Element(i,k))},TextNode:g.TextNode,addText:g.addText,ucMatch:g.ucMatch,HandleVariant:function(r,q,A){var u=d.G();var l,w,y,o,z,s,p,k,x,j;if(!r){r=this.FONTDATA.VARIANT[a.VARIANT.NORMAL]}if(r.forceFamily){A=d.TEXT(q,A,r.font);if(r.h!=null){A.h=r.h}if(r.d!=null){A.d=r.d}u.Add(A);A=""}z=r;for(s=0,p=A.length;s<p;s++){r=z;l=A.charCodeAt(s);y=A.charAt(s);if(l>=55296&&l<56319){s++;l=(((l-55296)<<10)+(A.charCodeAt(s)-56320))+65536;if(this.FONTDATA.RemapPlane1){var v=this.FONTDATA.RemapPlane1(l,r);l=v.n;r=v.variant}}else{j=this.FONTDATA.RANGES;for(k=0,x=j.length;k<x;k++){if(j[k].name==="alpha"&&r.noLowerCase){continue}w=r["offset"+j[k].offset];if(w&&l>=j[k].low&&l<=j[k].high){if(j[k].remap&&j[k].remap[l]){l=w+j[k].remap[l]}else{l=l-j[k].low+w;if(j[k].add){l+=j[k].add}}if(r["variant"+j[k].offset]){r=this.FONTDATA.VARIANT[r["variant"+j[k].offset]]}break}}}if(r.remap&&r.remap[l]){l=r.remap[l];if(r.remap.variant){r=this.FONTDATA.VARIANT[r.remap.variant]}}else{if(this.FONTDATA.REMAP[l]&&!r.noRemap){l=this.FONTDATA.REMAP[l]}}if(l instanceof Array){r=this.FONTDATA.VARIANT[l[1]];l=l[0]}if(typeof(l)==="string"){A=l+A.substr(s+1);p=A.length;s=-1;continue}o=this.lookupChar(r,l);y=o[l];if(y){if((y[5]&&y[5].space)||(y[5]===""&&y[0]+y[1]===0)){u.w+=y[2]}else{y=[q,o.id+"-"+l.toString(16).toUpperCase()].concat(y);u.Add(d.GLYPH.apply(d,y),u.w,0)}}else{if(this.FONTDATA.DELIMITERS[l]){y=this.createDelimiter(l,0,1,o);u.Add(y,u.w,(this.FONTDATA.DELIMITERS[l].dir==="V"?y.d:0))}else{if(l<=65535){y=String.fromCharCode(l)}else{w=l-65536;y=String.fromCharCode((w>>10)+55296)+String.fromCharCode((w&1023)+56320)}var t=d.TEXT(q*100/h.config.scale,y,{"font-family":r.defaultFamily||h.config.undefinedFamily,"font-style":(r.italic?"italic":""),"font-weight":(r.bold?"bold":"")});if(r.h!=null){t.h=r.h}if(r.d!=null){t.d=r.d}y=d.G();y.Add(t);u.Add(y,u.w,0);c.signal.Post(["SVG Jax - unknown char",l,r])}}}if(A.length==1&&o.skew&&o.skew[l]){u.skew=o.skew[l]*1000}if(u.element.childNodes.length===1&&!u.element.firstChild.getAttribute("x")){u.element=u.element.firstChild;u.removeable=false;u.scale=q}return u},lookupChar:function(o,r){var l,j;if(!o.FONTS){var q=this.FONTDATA.FONTS;var p=(o.fonts||this.FONTDATA.VARIANT.normal.fonts);if(!(p instanceof Array)){p=[p]}if(o.fonts!=p){o.fonts=p}o.FONTS=[];for(l=0,j=p.length;l<j;l++){if(q[p[l]]){o.FONTS.push(q[p[l]])}}}for(l=0,j=o.FONTS.length;l<j;l++){var k=o.FONTS[l];if(typeof(k)==="string"){delete o.FONTS;this.loadFont(k)}if(k[r]){return k}else{this.findBlock(k,r)}}return{id:"unknown"}},findBlock:function(l,q){if(l.Ranges){for(var p=0,k=l.Ranges.length;p<k;p++){if(q<l.Ranges[p][0]){return}if(q<=l.Ranges[p][1]){var o=l.Ranges[p][2];for(var n=l.Ranges.length-1;n>=0;n--){if(l.Ranges[n][2]==o){l.Ranges.splice(n,1)}}this.loadFont(l.directory+"/"+o+".js")}}}},loadFont:function(i){c.RestartAfter(b.Require(this.fontDir+"/"+i))},createDelimiter:function(j,l,p,n){if(!p){p=1}var r=d.G();if(!j){r.Clean();delete r.element;r.w=r.r=this.TeX.nulldelimiterspace*p;return r}if(!(l instanceof Array)){l=[l,l]}var s=l[1];l=l[0];var k={alias:j};while(k.alias){j=k.alias;k=this.FONTDATA.DELIMITERS[j];if(!k){k={HW:[0,this.FONTDATA.VARIANT[a.VARIANT.NORMAL]]}}}if(k.load){c.RestartAfter(b.Require(this.fontDir+"/fontdata-"+k.load+".js"))}for(var q=0,o=k.HW.length;q<o;q++){if(k.HW[q][0]*p>=l-10-h.config.blacker||(q==o-1&&!k.stretch)){if(k.HW[q][2]){p*=k.HW[q][2]}if(k.HW[q][3]){j=k.HW[q][3]}return this.createChar(p,[j,k.HW[q][1]],n).With({stretched:true})}}if(k.stretch){this["extendDelimiter"+k.dir](r,s,k.stretch,p,n)}return r},createChar:function(r,p,l){var q="",o={fonts:[p[1]],noRemap:true};if(l&&l===a.VARIANT.BOLD){o.fonts=[p[1]+"-bold",p[1]]}if(typeof(p[1])!=="string"){o=p[1]}if(p[0] instanceof Array){for(var n=0,j=p[0].length;n<j;n++){q+=String.fromCharCode(p[0][n])}}else{q=String.fromCharCode(p[0])}if(p[4]){r=r*p[4]}var k=this.HandleVariant(o,r,q);if(p[2]){k.x=p[2]*1000}if(p[3]){k.y=p[3]*1000}if(p[5]){k.h+=p[5]*1000}if(p[6]){k.d+=p[6]*1000}return k},extendDelimiterV:function(p,x,j,m,l){var v=this.createChar(m,(j.top||j.ext),l);var r=this.createChar(m,(j.bot||j.ext),l);var o=v.h+v.d+r.h+r.d;var u=-v.h;p.Add(v,0,u);u-=v.d;if(j.mid){var w=this.createChar(m,j.mid,l);o+=w.h+w.d}if(j.min&&x<o*j.min){x=o*j.min}if(x>o){var i=this.createChar(m,j.ext,l);var n=(j.mid?2:1),t=(x-o)/n,z=(t+100)/(i.h+i.d);while(n-->0){var q=h.Element("g",{transform:"translate("+i.y+","+(u-z*i.h+50+i.y)+") scale(1,"+z+")"});q.appendChild(i.element.cloneNode(false));p.element.appendChild(q);u-=t;if(j.mid&&n){p.Add(w,0,u-w.h);u-=(w.h+w.d)}}}else{if(j.mid){u+=(o-x)/2;p.Add(w,0,u-w.h);u+=-(w.h+w.d)+(o-x)/2}else{u+=(o-x)}}p.Add(r,0,u-r.h);p.Clean();p.scale=m;p.isMultiChar=true},extendDelimiterH:function(q,m,j,o,l){var n=this.createChar(o,(j.left||j.rep),l);var A=this.createChar(o,(j.right||j.rep),l);q.Add(n,-n.l,0);var z=(n.r-n.l)+(A.r-A.l),v=n.r-n.l;if(j.mid){var y=this.createChar(o,j.mid,l);z+=y.w}if(j.min&&m<z*j.min){m=z*j.min}if(m>z){var u=this.createChar(o,j.rep,l),i=j.fuzz||0;var p=(j.mid?2:1),t=(m-z)/p,B=(t+i)/(u.r-u.l);while(p-->0){var r=h.Element("g",{transform:"translate("+(v-i/2-B*u.l+u.x)+","+u.y+") scale("+B+",1)"});r.appendChild(u.element.cloneNode(false));q.element.appendChild(r);v+=t;if(j.mid&&p){q.Add(y,v,0);v+=y.w}}}else{if(j.mid){v-=(z-m)/2;q.Add(y,v,0);v+=y.w-(z-m)/2}else{v-=(z-m)}}q.Add(A,v-A.l,0);q.Clean();q.scale=o;q.isMultiChar=true},MATHSPACE:{veryverythinmathspace:1/18,verythinmathspace:2/18,thinmathspace:3/18,mediummathspace:4/18,thickmathspace:5/18,verythickmathspace:6/18,veryverythickmathspace:7/18,negativeveryverythinmathspace:-1/18,negativeverythinmathspace:-2/18,negativethinmathspace:-3/18,negativemediummathspace:-4/18,negativethickmathspace:-5/18,negativeverythickmathspace:-6/18,negativeveryverythickmathspace:-7/18},TeX:{x_height:430.554,quad:1000,num1:676.508,num2:393.732,num3:443.73,denom1:685.951,denom2:344.841,sup1:412.892,sup2:362.892,sup3:288.888,sub1:150,sub2:247.217,sup_drop:386.108,sub_drop:50,delim1:2390,delim2:1000,axis_height:250,rule_thickness:60,big_op_spacing1:111.111,big_op_spacing2:166.666,big_op_spacing3:200,big_op_spacing4:600,big_op_spacing5:100,scriptspace:100,nulldelimiterspace:120,delimiterfactor:901,delimitershortfall:300,min_rule_thickness:1.25,min_root_space:1.5},BIGDIMEN:10000000,NBSP:"\u00A0"});var d=h.BBOX=MathJax.Object.Subclass({type:"g",removeable:true,Init:function(i){this.h=this.d=-h.BIGDIMEN;this.H=this.D=0;this.w=this.r=0;this.l=h.BIGDIMEN;this.x=this.y=0;this.scale=1;this.n=0;if(this.type){this.element=h.Element(this.type,i)}},With:function(i){return c.Insert(this,i)},Add:function(l,r,q,i,p){if(r){l.x+=r}if(q){l.y+=q}if(l.element){if(l.removeable&&l.element.childNodes.length===1&&l.n===1){var j=l.element.firstChild,n=j.nodeName.toLowerCase();if(n==="use"||n==="rect"){l.element=j;l.scale=l.childScale;var o=l.childX,m=l.childY;l.x+=o;l.y+=m;l.h-=m;l.d+=m;l.H-=m;l.D+=m;l.w-=o;l.r-=o;l.l+=o;l.removeable=false;j.setAttribute("x",Math.floor(l.x/l.scale));j.setAttribute("y",Math.floor(l.y/l.scale))}}if(Math.abs(l.x)<1&&Math.abs(l.y)<1){l.remove=l.removeable}else{n=l.element.nodeName.toLowerCase();if(n==="g"){if(!l.element.firstChild){l.remove=l.removeable}else{l.element.setAttribute("transform","translate("+Math.floor(l.x)+","+Math.floor(l.y)+")")}}else{if(n==="line"||n==="polygon"||n==="path"||n==="a"){var k=l.element.getAttribute("transform")||"";if(k){k=" "+k}k="translate("+Math.floor(l.x)+","+Math.floor(l.y)+")"+k;l.element.setAttribute("transform",k)}else{l.element.setAttribute("x",Math.floor(l.x/l.scale));l.element.setAttribute("y",Math.floor(l.y/l.scale))}}}if(l.remove){this.n+=l.n;while(l.element.firstChild){if(p&&this.element.firstChild){this.element.insertBefore(l.element.firstChild,this.element.firstChild)}else{this.element.appendChild(l.element.firstChild)}}}else{if(p){this.element.insertBefore(l.element,this.element.firstChild)}else{this.element.appendChild(l.element)}}delete l.element}if(l.hasIndent){this.hasIndent=l.hasIndent}if(l.tw!=null){this.tw=l.tw}if(l.d-l.y>this.d){this.d=l.d-l.y;if(this.d>this.D){this.D=this.d}}if(l.y+l.h>this.h){this.h=l.y+l.h;if(this.h>this.H){this.H=this.h}}if(l.D-l.y>this.D){this.D=l.D-l.y}if(l.y+l.H>this.H){this.H=l.y+l.H}if(l.x+l.l<this.l){this.l=l.x+l.l}if(l.x+l.r>this.r){this.r=l.x+l.r}if(i||l.x+l.w+(l.X||0)>this.w){this.w=l.x+l.w+(l.X||0)}this.childScale=l.scale;this.childX=l.x;this.childY=l.y;this.n++;return l},Align:function(m,n,l,k,j){l=({left:l,center:(this.w-m.w)/2,right:this.w-m.w-l})[n]||0;var i=this.w;this.Add(m,l+(j||0),k);this.w=i},Clean:function(){if(this.h===-h.BIGDIMEN){this.h=this.d=this.l=0}return this}});d.ROW=d.Subclass({Init:function(){this.SUPER(arguments).Init.call(this);this.svg=[];this.sh=this.sd=0},Check:function(j){var i=j.toSVG();this.svg.push(i);if(j.SVGcanStretch("Vertical")){i.mml=j}if(i.h>this.sh){this.sh=i.h}if(i.d>this.sd){this.sd=i.d}},Stretch:function(){for(var n=0,j=this.svg.length;n<j;n++){var k=this.svg[n],l=k.mml;if(l){if(l.forceStretch||l.SVGdata.h!==this.sh||l.SVGdata.d!==this.sd){k=l.SVGstretchV(this.sh,this.sd)}l.SVGdata.HW=this.sh;l.SVGdata.D=this.sd}if(k.ic){this.ic=k.ic}else{delete this.ic}this.Add(k,this.w,0,true)}delete this.svg}});d.RECT=d.Subclass({type:"rect",removeable:false,Init:function(j,l,i,k){if(k==null){k={stroke:"none"}}k.width=Math.floor(i);k.height=Math.floor(j+l);this.SUPER(arguments).Init.call(this,k);this.w=this.r=i;this.h=this.H=j+l;this.d=this.D=this.l=0;this.y=-l}});d.FRAME=d.Subclass({type:"rect",removeable:false,Init:function(l,o,i,k,n,j,m){if(m==null){m={}}m.fill="none";m["stroke-width"]=h.Fixed(k,2);m.width=Math.floor(i-k);m.height=Math.floor(l+o-k);m.transform="translate("+Math.floor(k/2)+","+Math.floor(-o+k/2)+")";if(n==="dashed"){m["stroke-dasharray"]=[Math.floor(6*h.em),Math.floor(6*h.em)].join(" ")}this.SUPER(arguments).Init.call(this,m);this.w=this.r=i;this.h=this.H=l;this.d=this.D=o;this.l=0}});d.HLINE=d.Subclass({type:"line",removeable:false,Init:function(j,l,p,k,o){if(o==null){o={"stroke-linecap":"square"}}if(k&&k!==""){o.stroke=k}o["stroke-width"]=h.Fixed(l,2);o.x1=o.y1=o.y2=Math.floor(l/2);o.x2=Math.floor(j-l/2);if(p==="dashed"){var q=Math.floor(Math.max(0,j-l)/(6*l)),i=Math.floor(Math.max(0,j-l)/(2*q+1));o["stroke-dasharray"]=i+" "+i}if(p==="dotted"){o["stroke-dasharray"]=[1,Math.max(150,Math.floor(2*l))].join(" ");o["stroke-linecap"]="round"}this.SUPER(arguments).Init.call(this,o);this.w=this.r=j;this.l=0;this.h=this.H=l;this.d=this.D=0}});d.VLINE=d.Subclass({type:"line",removeable:false,Init:function(l,k,p,j,o){if(o==null){o={"stroke-linecap":"square"}}if(j&&j!==""){o.stroke=j}o["stroke-width"]=h.Fixed(k,2);o.x1=o.x2=o.y1=Math.floor(k/2);o.y2=Math.floor(l-k/2);if(p==="dashed"){var q=Math.floor(Math.max(0,l-k)/(6*k)),i=Math.floor(Math.max(0,l-k)/(2*q+1));o["stroke-dasharray"]=i+" "+i}if(p==="dotted"){o["stroke-dasharray"]=[1,Math.max(150,Math.floor(2*k))].join(" ");o["stroke-linecap"]="round"}this.SUPER(arguments).Init.call(this,o);this.w=this.r=k;this.l=0;this.h=this.H=l;this.d=this.D=0}});d.TEXT=d.Subclass({type:"text",removeable:false,Init:function(l,k,i){if(!i){i={}}i.stroke="none";if(i["font-style"]===""){delete i["font-style"]}if(i["font-weight"]===""){delete i["font-weight"]}this.SUPER(arguments).Init.call(this,i);h.addText(this.element,k);h.textSVG.appendChild(this.element);var j=this.element.getBBox();h.textSVG.removeChild(this.element);l*=1000/h.em;this.element.setAttribute("transform","scale("+h.Fixed(l)+") matrix(1 0 0 -1 0 0)");this.w=this.r=j.width*l;this.l=0;this.h=this.H=-j.y*l;this.d=this.D=(j.height+j.y)*l}});d.G=d;d.NULL=d.Subclass({Init:function(){this.SUPER(arguments).Init.apply(this,arguments);this.Clean()}});d.GLYPH=d.Subclass({type:"path",removeable:false,Init:function(q,k,v,x,y,s,j,m){var n,z=h.config.blacker,u=d.GLYPH;var i=h.config.useFontCache;var o=(q===1?null:"scale("+h.Fixed(q)+")");if(i&&!h.config.useGlobalCache){k="E"+u.n+"-"+k}if(!i||!u.glyphs[k]){n={"stroke-width":z};if(i){n.id=k}else{if(o){n.transform=o}}n.d=(m?"M"+m+"Z":"");this.SUPER(arguments).Init.call(this,n);if(i){u.defs.appendChild(this.element);u.glyphs[k]=true}}if(i){n={};if(o){n.transform=o}this.element=h.Element("use",n);this.element.setAttributeNS(f,"href","#"+k)}this.h=(v+z)*q;this.d=(x+z)*q;this.w=(y+z/2)*q;this.l=(s+z/2)*q;this.r=(j+z/2)*q;this.H=Math.max(0,this.h);this.D=Math.max(0,this.d);this.x=this.y=0;this.scale=q}},{glyphs:{},defs:null,n:0});c.Register.StartupHook("mml Jax Ready",function(){a=MathJax.ElementJax.mml;a.mbase.Augment({SVG:d,toSVG:function(){this.SVGgetStyles();var n=this.SVGgetVariant();var k=this.SVG();this.SVGgetScale(k);this.SVGhandleSpace(k);for(var l=0,j=this.data.length;l<j;l++){if(this.data[l]){var p=k.Add(this.data[l].toSVG(n,k.scale),k.w,0,true);if(p.skew){k.skew=p.skew}}}k.Clean();var o=this.data.join("");if(k.skew&&o.length!==1){delete k.skew}if(k.r>k.w&&o.length===1&&!n.noIC){k.ic=k.r-k.w;k.w=k.r}this.SVGhandleColor(k);this.SVGsaveData(k);return k},SVGchildSVG:function(j){return(this.data[j]?this.data[j].toSVG():d())},SVGdataStretched:function(k,j,l){this.SVGdata={HW:j,D:l};if(!this.data[k]){return d()}if(l!=null){return this.data[k].SVGstretchV(j,l)}if(j!=null){return this.data[k].SVGstretchH(j)}return this.data[k].toSVG()},SVGsaveData:function(j){if(!this.SVGdata){this.SVGdata={}}this.SVGdata.w=j.w,this.SVGdata.x=j.x;this.SVGdata.h=j.h,this.SVGdata.d=j.d;if(j.y){this.SVGdata.h+=j.y;this.SVGdata.d-=j.y}if(j.X!=null){this.SVGdata.X=j.X}if(j.tw!=null){this.SVGdata.tw=j.tw}if(j.skew){this.SVGdata.skew=j.skew}if(j.ic){this.SVGdata.ic=j.ic}if(this["class"]){j.removeable=false;h.Element(j.element,{"class":this["class"]})}if(this.id){j.removeable=false;h.Element(j.element,{id:this.id})}if(this.href){var i=h.Element("a",{"class":"mjx-svg-href"});i.setAttributeNS(f,"href",this.href);i.onclick=this.SVGlink;h.addElement(i,"rect",{width:j.w,height:j.h+j.d,y:-j.d,fill:"none",stroke:"none","pointer-events":"all"});if(j.type==="svg"){var l=j.element.firstChild;while(l.firstChild){i.appendChild(l.firstChild)}l.appendChild(i)}else{i.appendChild(j.element);j.element=i}j.removeable=false}if(h.config.addMMLclasses){this.SVGaddClass(j.element,"mjx-svg-"+this.type);j.removeable=false}var k=this.style;if(k&&j.element){j.element.style.cssText=k;if(j.element.style.fontSize){j.element.style.fontSize=""}j.element.style.border=j.element.style.padding="";if(j.removeable){j.removeable=(j.element.style.cssText==="")}}this.SVGaddAttributes(j)},SVGaddClass:function(k,i){var j=k.getAttribute("class");k.setAttribute("class",(j?j+" ":"")+i)},SVGaddAttributes:function(k){if(this.attrNames){var r=this.attrNames,n=a.nocopyAttributes,q=c.config.ignoreMMLattributes;var o=(this.type==="mstyle"?a.math.prototype.defaults:this.defaults);for(var l=0,j=r.length;l<j;l++){var p=r[l];if(q[p]==false||(!n[p]&&!q[p]&&o[p]==null&&typeof(k.element[p])==="undefined")){k.element.setAttribute(p,this.attr[p]);k.removeable=false}}}},SVGlink:function(){var i=this.href.animVal;if(i.charAt(0)==="#"){var j=h.hashCheck(document.getElementById(i.substr(1)));if(j&&j.scrollIntoView){setTimeout(function(){j.parentNode.scrollIntoView(true)},1)}}document.location=i},SVGgetStyles:function(){if(this.style){var i=g.Element("span");i.style.cssText=this.style;this.styles=this.SVGprocessStyles(i.style)}},SVGprocessStyles:function(i){var j={border:h.getBorders(i),padding:h.getPadding(i)};if(!j.border){delete j.border}if(!j.padding){delete j.padding}if(i.fontSize){j.fontSize=i.fontSize}if(i.color){j.color=i.color}if(i.backgroundColor){j.background=i.backgroundColor}if(i.fontStyle){j.fontStyle=i.fontStyle}if(i.fontWeight){j.fontWeight=i.fontWeight}if(i.fontFamily){j.fontFamily=i.fontFamily}if(j.fontWeight&&j.fontWeight.match(/^\d+$/)){j.fontWeight=(parseInt(j.fontWeight)>600?"bold":"normal")}return j},SVGhandleSpace:function(l){if(this.useMMLspacing){if(this.type!=="mo"){return}var k=this.getValues("scriptlevel","lspace","rspace");if(k.scriptlevel<=0||this.hasValue("lspace")||this.hasValue("rspace")){var j=this.SVGgetMu(l);k.lspace=Math.max(0,h.length2em(k.lspace,j));k.rspace=Math.max(0,h.length2em(k.rspace,j));var i=this,m=this.Parent();while(m&&m.isEmbellished()&&m.Core()===i){i=m;m=m.Parent()}if(k.lspace){l.x+=k.lspace}if(k.rspace){l.X=k.rspace}}}else{var n=this.texSpacing();this.SVGgetScale();if(n!==""){l.x+=h.length2em(n,this.scale)*this.mscale}}},SVGhandleColor:function(m){var v=this.getValues("mathcolor","color");if(this.styles&&this.styles.color&&!v.color){v.color=this.styles.color}if(v.color&&!this.mathcolor){v.mathcolor=v.color}if(v.mathcolor){h.Element(m.element,{fill:v.mathcolor,stroke:v.mathcolor});m.removeable=false}var q=(this.styles||{}).border,t=(this.styles||{}).padding,r=((q||{}).left||0),o=((t||{}).left||0),i;v.background=(this.mathbackground||this.background||(this.styles||{}).background||a.COLOR.TRANSPARENT);if(r+o){var j=d();for(i in m){if(m.hasOwnProperty(i)){j[i]=m[i]}}j.x=0;j.y=0;m.element=h.Element("g");m.removeable=true;m.Add(j,r+o,0)}if(t){m.w+=t.right||0;m.h+=t.top||0;m.d+=t.bottom||0}if(q){m.w+=q.right||0;m.h+=q.top||0;m.d+=q.bottom||0}if(v.background!==a.COLOR.TRANSPARENT){var s=m.element.nodeName.toLowerCase();if(s!=="g"&&s!=="svg"){var n=h.Element("g");n.appendChild(m.element);m.element=n;m.removeable=true}m.Add(d.RECT(m.h,m.d,m.w,{fill:v.background,stroke:"none"}),0,0,false,true)}if(q){var u=5;var k={left:["V",m.h+m.d,-u,-m.d],right:["V",m.h+m.d,m.w-q.right+u,-m.d],top:["H",m.w,0,m.h-q.top+u],bottom:["H",m.w,0,-m.d-u]};for(i in k){if(k.hasOwnProperty(i)){if(q[i]){var p=k[i],l=d[p[0]+"LINE"];m.Add(l(p[1],q[i],q[i+"Style"],q[i+"Color"]),p[2],p[3])}}}}},SVGhandleVariant:function(i,k,j){return h.HandleVariant(i,k,j)},SVGgetVariant:function(){var i=this.getValues("mathvariant","fontfamily","fontweight","fontstyle");var j=i.mathvariant;if(this.variantForm){j="-"+h.fontInUse+"-variant"}i.hasVariant=this.Get("mathvariant",true);if(!i.hasVariant){i.family=i.fontfamily;i.weight=i.fontweight;i.style=i.fontstyle}if(this.styles){if(!i.style&&this.styles.fontStyle){i.style=this.styles.fontStyle}if(!i.weight&&this.styles.fontWeight){i.weight=this.styles.fontWeight}if(!i.family&&this.styles.fontFamily){i.family=this.styles.fontFamily}}if(i.family&&!i.hasVariant){if(!i.weight&&i.mathvariant.match(/bold/)){i.weight="bold"}if(!i.style&&i.mathvariant.match(/italic/)){i.style="italic"}j={forceFamily:true,font:{"font-family":i.family}};if(i.style){j.font["font-style"]=i.style}if(i.weight){j.font["font-weight"]=i.weight}return j}if(i.weight==="bold"){j={normal:a.VARIANT.BOLD,italic:a.VARIANT.BOLDITALIC,fraktur:a.VARIANT.BOLDFRAKTUR,script:a.VARIANT.BOLDSCRIPT,"sans-serif":a.VARIANT.BOLDSANSSERIF,"sans-serif-italic":a.VARIANT.SANSSERIFBOLDITALIC}[j]||j}else{if(i.weight==="normal"){j={bold:a.VARIANT.normal,"bold-italic":a.VARIANT.ITALIC,"bold-fraktur":a.VARIANT.FRAKTUR,"bold-script":a.VARIANT.SCRIPT,"bold-sans-serif":a.VARIANT.SANSSERIF,"sans-serif-bold-italic":a.VARIANT.SANSSERIFITALIC}[j]||j}}if(i.style==="italic"){j={normal:a.VARIANT.ITALIC,bold:a.VARIANT.BOLDITALIC,"sans-serif":a.VARIANT.SANSSERIFITALIC,"bold-sans-serif":a.VARIANT.SANSSERIFBOLDITALIC}[j]||j}else{if(i.style==="normal"){j={italic:a.VARIANT.NORMAL,"bold-italic":a.VARIANT.BOLD,"sans-serif-italic":a.VARIANT.SANSSERIF,"sans-serif-bold-italic":a.VARIANT.BOLDSANSSERIF}[j]||j}}if(!(j in h.FONTDATA.VARIANT)){j="normal"}return h.FONTDATA.VARIANT[j]},SVGgetScale:function(j){var k=1;if(this.mscale){k=this.scale}else{var i=this.getValues("scriptlevel","fontsize");i.mathsize=(this.isToken?this:this.Parent()).Get("mathsize");if((this.styles||{}).fontSize&&!i.fontsize){i.fontsize=this.styles.fontSize}if(i.fontsize&&!this.mathsize){i.mathsize=i.fontsize}if(i.scriptlevel!==0){if(i.scriptlevel>2){i.scriptlevel=2}k=Math.pow(this.Get("scriptsizemultiplier"),i.scriptlevel);i.scriptminsize=h.length2em(this.Get("scriptminsize"))/1000;if(k<i.scriptminsize){k=i.scriptminsize}}this.scale=k;this.mscale=h.length2em(i.mathsize)/1000}if(j){j.scale=k;if(this.isToken){j.scale*=this.mscale}}return k*this.mscale},SVGgetMu:function(k){var i=1,j=this.getValues("scriptlevel","scriptsizemultiplier");if(k.scale&&k.scale!==1){i=1/k.scale}if(j.scriptlevel!==0){if(j.scriptlevel>2){j.scriptlevel=2}i=Math.sqrt(Math.pow(j.scriptsizemultiplier,j.scriptlevel))}return i},SVGnotEmpty:function(i){while(i){if((i.type!=="mrow"&&i.type!=="texatom")||i.data.length>1){return true}i=i.data[0]}return false},SVGcanStretch:function(k){var j=false;if(this.isEmbellished()){var i=this.Core();if(i&&i!==this){j=i.SVGcanStretch(k);if(j&&i.forceStretch){this.forceStretch=true}}}return j},SVGstretchV:function(i,j){return this.toSVG(i,j)},SVGstretchH:function(i){return this.toSVG(i)},SVGlineBreaks:function(){return false}},{SVGemptySVG:function(){var i=this.SVG();i.Clean();this.SVGsaveData(i);return i},SVGautoload:function(){var i=h.autoloadDir+"/"+this.type+".js";c.RestartAfter(b.Require(i))},SVGautoloadFile:function(i){var j=h.autoloadDir+"/"+i+".js";c.RestartAfter(b.Require(j))}});a.chars.Augment({toSVG:function(j,m,i,k){var l=this.data.join("").replace(/[\u2061-\u2064]/g,"");if(i){l=i(l,k)}return this.SVGhandleVariant(j,m,l)}});a.entity.Augment({toSVG:function(j,m,i,k){var l=this.toString().replace(/[\u2061-\u2064]/g,"");if(i){l=i(l,k)}return this.SVGhandleVariant(j,m,l)}});a.mo.Augment({toSVG:function(k,j){this.SVGgetStyles();var s=this.svg=this.SVG();var o=this.SVGgetScale(s);this.SVGhandleSpace(s);if(this.data.length==0){s.Clean();this.SVGsaveData(s);return s}if(j!=null){return this.SVGstretchV(k,j)}else{if(k!=null){return this.SVG.strechH(k)}}var q=this.SVGgetVariant();var y=this.getValues("largeop","displaystyle");if(y.largeop){q=h.FONTDATA.VARIANT[y.displaystyle?"-largeOp":"-smallOp"]}var w=this.CoreParent(),p=(w&&w.isa(a.msubsup)&&this!==w.data[0]),l=(p?this.remapChars:null);if(this.data.join("").length===1&&w&&w.isa(a.munderover)&&this.CoreText(w.data[w.base]).length===1){var t=w.data[w.over],v=w.data[w.under];if(t&&this===t.CoreMO()&&w.Get("accent")){l=h.FONTDATA.REMAPACCENT}else{if(v&&this===v.CoreMO()&&w.Get("accentunder")){l=h.FONTDATA.REMAPACCENTUNDER}}}if(p&&this.data.join("").match(/['`"\u00B4\u2032-\u2037\u2057]/)){q=h.FONTDATA.VARIANT["-"+h.fontInUse+"-variant"]}for(var r=0,n=this.data.length;r<n;r++){if(this.data[r]){var z=this.data[r].toSVG(q,o,this.remap,l),u=s.w;if(u===0&&-z.l>10*z.w){u+=-z.l}s.Add(z,u,0,true);if(z.skew){s.skew=z.skew}}}s.Clean();if(this.data.join("").length!==1){delete s.skew}if(y.largeop){s.y=h.TeX.axis_height-(s.h-s.d)/2/o;if(s.r>s.w){s.ic=s.r-s.w;s.w=s.r}}this.SVGhandleColor(s);this.SVGsaveData(s);return s},SVGcanStretch:function(m){if(!this.Get("stretchy")){return false}var n=this.data.join("");if(n.length>1){return false}var j=this.CoreParent();if(j&&j.isa(a.munderover)&&this.CoreText(j.data[j.base]).length===1){var l=j.data[j.over],i=j.data[j.under];if(l&&this===l.CoreMO()&&j.Get("accent")){n=h.FONTDATA.REMAPACCENT[n]||n}else{if(i&&this===i.CoreMO()&&j.Get("accentunder")){n=h.FONTDATA.REMAPACCENTUNDER[n]||n}}}n=h.FONTDATA.DELIMITERS[n.charCodeAt(0)];var k=(n&&n.dir==m.substr(0,1));if(!k){delete this.svg}this.forceStretch=k&&(this.Get("minsize",true)||this.Get("maxsize",true));return k},SVGstretchV:function(n,o){var k=this.svg||this.toSVG();var j=this.getValues("symmetric","maxsize","minsize");var m=h.TeX.axis_height*k.scale,i=this.SVGgetMu(k),l;if(j.symmetric){l=2*Math.max(n-m,o+m)}else{l=n+o}j.maxsize=h.length2em(j.maxsize,i,k.h+k.d);j.minsize=h.length2em(j.minsize,i,k.h+k.d);l=Math.max(j.minsize,Math.min(j.maxsize,l));if(l!=j.minsize){l=[Math.max(l*h.TeX.delimiterfactor/1000,l-h.TeX.delimitershortfall),l]}k=h.createDelimiter(this.data.join("").charCodeAt(0),l,k.scale);if(j.symmetric){l=(k.h+k.d)/2+m}else{l=(k.h+k.d)*n/(n+o)}k.y=l-k.h;this.SVGhandleSpace(k);this.SVGhandleColor(k);delete this.svg.element;this.SVGsaveData(k);k.stretched=true;return k},SVGstretchH:function(j){var l=this.svg||this.toSVG(),i=this.SVGgetMu(l);var k=this.getValues("maxsize","minsize","mathvariant","fontweight");if((k.fontweight==="bold"||parseInt(k.fontweight)>=600)&&!this.Get("mathvariant",true)){k.mathvariant=a.VARIANT.BOLD}k.maxsize=h.length2em(k.maxsize,i,l.w);k.minsize=h.length2em(k.minsize,i,l.w);j=Math.max(k.minsize,Math.min(k.maxsize,j));l=h.createDelimiter(this.data.join("").charCodeAt(0),j,l.scale,k.mathvariant);this.SVGhandleSpace(l);this.SVGhandleColor(l);delete this.svg.element;this.SVGsaveData(l);l.stretched=true;return l}});a.mtext.Augment({toSVG:function(){if(h.config.mtextFontInherit||this.Parent().type==="merror"){this.SVGgetStyles();var i=this.SVG(),l=this.SVGgetScale(i);this.SVGhandleSpace(i);var j=this.SVGgetVariant(),k={direction:this.Get("dir")};if(j.bold){k["font-weight"]="bold"}if(j.italic){k["font-style"]="italic"}j=this.Get("mathvariant");if(j==="monospace"){k["class"]="MJX-monospace"}else{if(j.match(/sans-serif/)){k["class"]="MJX-sans-serif"}}i.Add(d.TEXT(l*100/h.config.scale,this.data.join(""),k));i.Clean();this.SVGhandleColor(i);this.SVGsaveData(i);return i}else{return this.SUPER(arguments).toSVG.call(this)}}});a.merror.Augment({toSVG:function(l,j){this.SVGgetStyles();var q=this.SVG(),o=h.length2em(this.styles.fontSize||1)/1000;this.SVGhandleSpace(q);var k=(o!==1?{transform:"scale("+h.Fixed(o)+")"}:{});var s=d(k);s.Add(this.SVGchildSVG(0));s.Clean();if(o!==1){s.removeable=false;var r=["w","h","d","l","r","D","H"];for(var p=0,n=r.length;p<n;p++){s[r[p]]*=o}}q.Add(s);q.Clean();this.SVGhandleColor(q);this.SVGsaveData(q);return q},SVGgetStyles:function(){var i=g.Element("span",{style:h.config.merrorStyle});this.styles=this.SVGprocessStyles(i.style);if(this.style){i.style.cssText=this.style;c.Insert(this.styles,this.SVGprocessStyles(i.style))}}});a.ms.Augment({toSVG:a.mbase.SVGautoload});a.mglyph.Augment({toSVG:a.mbase.SVGautoload});a.mspace.Augment({toSVG:function(){this.SVGgetStyles();var k=this.getValues("height","depth","width");k.mathbackground=this.mathbackground;if(this.background&&!this.mathbackground){k.mathbackground=this.background}var j=this.SVG();this.SVGgetScale(j);var l=this.mscale,i=this.SVGgetMu(j);j.h=h.length2em(k.height,i)*l;j.d=h.length2em(k.depth,i)*l;j.w=j.r=h.length2em(k.width,i)*l;if(j.w<0){j.x=j.w;j.w=j.r=0}if(j.h<-j.d){j.d=-j.h}j.l=0;j.Clean();this.SVGhandleColor(j);this.SVGsaveData(j);return j}});a.mphantom.Augment({toSVG:function(i,k){this.SVGgetStyles();var j=this.SVG();this.SVGgetScale(j);if(this.data[0]!=null){this.SVGhandleSpace(j);j.Add(this.SVGdataStretched(0,i,k));j.Clean();while(j.element.firstChild){j.element.removeChild(j.element.firstChild)}}this.SVGhandleColor(j);this.SVGsaveData(j);if(j.removeable&&!j.element.firstChild){delete j.element}return j}});a.mpadded.Augment({toSVG:function(l,i){this.SVGgetStyles();var o=this.SVG();if(this.data[0]!=null){this.SVGgetScale(o);this.SVGhandleSpace(o);var m=this.SVGdataStretched(0,l,i),t=this.SVGgetMu(o);var s=this.getValues("height","depth","width","lspace","voffset"),k=0,j=0;if(s.lspace){k=this.SVGlength2em(m,s.lspace,t)}if(s.voffset){j=this.SVGlength2em(m,s.voffset,t)}var n=m.h,p=m.d,r=m.w,q=m.y;o.Add(m,k,j);o.Clean();o.h=n+q;o.d=p-q;o.w=r;o.removeable=false;if(s.height!==""){o.h=this.SVGlength2em(o,s.height,t,"h",0)}if(s.depth!==""){o.d=this.SVGlength2em(o,s.depth,t,"d",0)}if(s.width!==""){o.w=this.SVGlength2em(o,s.width,t,"w",0)}if(o.h>o.H){o.H=o.h}if(o.d>o.D){o.D=o.d}}this.SVGhandleColor(o);this.SVGsaveData(o);return o},SVGlength2em:function(l,p,j,q,i){if(i==null){i=-h.BIGDIMEN}var n=String(p).match(/width|height|depth/);var o=(n?l[n[0].charAt(0)]:(q?l[q]:0));var k=h.length2em(p,j,o/this.mscale)*this.mscale;if(q&&String(p).match(/^\s*[-+]/)){return Math.max(i,l[q]+k)}else{return k}}});a.mrow.Augment({SVG:d.ROW,toSVG:function(n,p){this.SVGgetStyles();var k=this.SVG();this.SVGhandleSpace(k);if(p!=null){k.sh=n;k.sd=p}for(var l=0,j=this.data.length;l<j;l++){if(this.data[l]){k.Check(this.data[l])}}k.Stretch();k.Clean();if(this.data.length===1&&this.data[0]){var o=this.data[0].SVGdata;if(o.skew){k.skew=o.skew}}if(this.SVGlineBreaks(k)){k=this.SVGmultiline(k)}this.SVGhandleColor(k);this.SVGsaveData(k);return k},SVGlineBreaks:function(i){if(!this.parent.linebreakContainer){return false}return(h.config.linebreaks.automatic&&i.w>h.linebreakWidth)||this.hasNewline()},SVGmultiline:function(i){a.mbase.SVGautoloadFile("multiline")},SVGstretchH:function(k){var l=this.SVG();this.SVGhandleSpace(l);for(var n=0,j=this.data.length;n<j;n++){l.Add(this.SVGdataStretched(n,k),l.w,0)}l.Clean();this.SVGhandleColor(l);this.SVGsaveData(l);return l}});a.mstyle.Augment({toSVG:function(){this.SVGgetStyles();var i=this.SVG();if(this.data[0]!=null){this.SVGhandleSpace(i);var j=i.Add(this.data[0].toSVG());i.Clean();if(j.ic){i.ic=j.ic}this.SVGhandleColor(i)}this.SVGsaveData(i);return i},SVGstretchH:function(i){return(this.data[0]!=null?this.data[0].SVGstretchH(i):d.NULL())},SVGstretchV:function(i,j){return(this.data[0]!=null?this.data[0].SVGstretchV(i,j):d.NULL())}});a.mfrac.Augment({toSVG:function(){this.SVGgetStyles();var w=this.SVG(),E=this.SVGgetScale(w);var k=d();k.scale=w.scale;this.SVGhandleSpace(k);var m=this.SVGchildSVG(0),l=this.SVGchildSVG(1);var i=this.getValues("displaystyle","linethickness","numalign","denomalign","bevelled");var A=i.displaystyle;var D=h.TeX.axis_height*E;if(i.bevelled){var C=(A?400:150);var n=Math.max(m.h+m.d,l.h+l.d)+2*C;var B=h.createDelimiter(47,n);k.Add(m,0,(m.d-m.h)/2+D+C);k.Add(B,m.w-C/2,(B.d-B.h)/2+D);k.Add(l,m.w+B.w-C,(l.d-l.h)/2+D-C)}else{var j=Math.max(m.w,l.w);var s=h.thickness2em(i.linethickness,this.scale)*this.mscale,y,x,r,o;var z=h.TeX.min_rule_thickness/h.em*1000;if(A){r=h.TeX.num1;o=h.TeX.denom1}else{r=(s===0?h.TeX.num3:h.TeX.num2);o=h.TeX.denom2}r*=E;o*=E;if(s===0){y=Math.max((A?7:3)*h.TeX.rule_thickness,2*z);x=(r-m.d)-(l.h-o);if(x<y){r+=(y-x)/2;o+=(y-x)/2}k.w=j;s=0}else{y=Math.max((A?2:0)*z+s,s/2+1.5*z);x=(r-m.d)-(D+s/2);if(x<y){r+=y-x}x=(D-s/2)-(l.h-o);if(x<y){o+=y-x}k.Add(d.RECT(s/2,s/2,j+2*s),0,D)}k.Align(m,i.numalign,s,r);k.Align(l,i.denomalign,s,-o)}k.Clean();w.Add(k,0,0);w.Clean();this.SVGhandleColor(w);this.SVGsaveData(w);return w},SVGcanStretch:function(i){return false},SVGhandleSpace:function(i){if(!this.texWithDelims&&!this.useMMLspacing){i.x=i.X=h.TeX.nulldelimiterspace*this.mscale}this.SUPER(arguments).SVGhandleSpace.call(this,i)}});a.msqrt.Augment({toSVG:function(){this.SVGgetStyles();var n=this.SVG(),l=this.SVGgetScale(n);this.SVGhandleSpace(n);var k=this.SVGchildSVG(0),o,m;var u=h.TeX.rule_thickness*l,j,i,s,r=0;if(this.Get("displaystyle")){j=h.TeX.x_height*l}else{j=u}i=Math.max(u+j/4,1000*h.TeX.min_root_space/h.em);s=k.h+k.d+i+u;m=h.createDelimiter(8730,s,l);if(m.h+m.d>s){i=((m.h+m.d)-(s-u))/2}o=d.RECT(u,0,k.w);s=k.h+i+u;r=this.SVGaddRoot(n,m,r,m.h+m.d-s,l);n.Add(m,r,s-m.h);n.Add(o,r+m.w,s-o.h);n.Add(k,r+m.w,0);n.Clean();n.h+=u;n.H+=u;this.SVGhandleColor(n);this.SVGsaveData(n);return n},SVGaddRoot:function(j,k,i,m,l){return i}});a.mroot.Augment({toSVG:a.msqrt.prototype.toSVG,SVGaddRoot:function(l,j,o,m,i){var q=(j.isMultiChar?0.55:0.65)*j.w;if(this.data[1]){var n=this.data[1].toSVG();n.x=0;var k=this.SVGrootHeight(j.h+j.d,i,n)-m;var p=Math.min(n.w,n.r);o=Math.max(p,q);l.Add(n,o-p,k)}else{q=o}return o-q},SVGrootHeight:function(k,j,i){return 0.45*(k-900*j)+600*j+Math.max(0,i.d-75)}});a.mfenced.Augment({SVG:d.ROW,toSVG:function(){this.SVGgetStyles();var k=this.SVG();this.SVGhandleSpace(k);if(this.data.open){k.Check(this.data.open)}if(this.data[0]!=null){k.Check(this.data[0])}for(var l=1,j=this.data.length;l<j;l++){if(this.data[l]){if(this.data["sep"+l]){k.Check(this.data["sep"+l])}k.Check(this.data[l])}}if(this.data.close){k.Check(this.data.close)}k.Stretch();k.Clean();this.SVGhandleColor(k);this.SVGsaveData(k);return k}});a.menclose.Augment({toSVG:a.mbase.SVGautoload});a.maction.Augment({toSVG:a.mbase.SVGautoload});a.semantics.Augment({toSVG:function(){this.SVGgetStyles();var i=this.SVG();if(this.data[0]!=null){this.SVGhandleSpace(i);i.Add(this.data[0].toSVG());i.Clean()}else{i.Clean()}this.SVGsaveData(i);return i},SVGstretchH:function(i){return(this.data[0]!=null?this.data[0].SVGstretchH(i):d.NULL())},SVGstretchV:function(i,j){return(this.data[0]!=null?this.data[0].SVGstretchV(i,j):d.NULL())}});a.munderover.Augment({toSVG:function(E,B){this.SVGgetStyles();var j=this.getValues("displaystyle","accent","accentunder","align");var n=this.data[this.base];if(!j.displaystyle&&n!=null&&(n.movablelimits||n.CoreMO().Get("movablelimits"))){return a.msubsup.prototype.toSVG.call(this)}var C=this.SVG(),L=this.SVGgetScale(C);this.SVGhandleSpace(C);var o=[],J=[],s,I,F,l=-h.BIGDIMEN,H=l;for(I=0,F=this.data.length;I<F;I++){if(this.data[I]!=null){if(I==this.base){o[I]=this.SVGdataStretched(I,E,B);J[I]=(B!=null||E==null)&&this.data[I].SVGcanStretch("Horizontal")}else{o[I]=this.data[I].toSVG();o[I].x=0;delete o[I].X;J[I]=this.data[I].SVGcanStretch("Horizontal")}if(o[I].w>H){H=o[I].w}if(!J[I]&&H>l){l=H}}}if(B==null&&E!=null){l=E}else{if(l==-h.BIGDIMEN){l=H}}for(I=H=0,F=this.data.length;I<F;I++){if(this.data[I]){if(J[I]){o[I]=this.data[I].SVGstretchH(l);if(I!==this.base){o[I].x=0;delete o[I].X}}if(o[I].w>H){H=o[I].w}}}var A=h.TeX.rule_thickness*this.mscale;var r,p,v,u,q,z,G,K=0;n=o[this.base]||{w:0,h:0,d:0,H:0,D:0,l:0,r:0,y:0,scale:L};if(n.ic){K=1.3*n.ic+0.05}for(I=0,F=this.data.length;I<F;I++){if(this.data[I]!=null){s=o[I];q=h.TeX.big_op_spacing5*L;var w=(I!=this.base&&j[this.ACCENTS[I]]);if(w&&s.w<=1){s.x=-s.l;o[I]=d.G().With({removeable:false});o[I].Add(s);o[I].Clean();o[I].w=-s.l;s=o[I]}z={left:0,center:(H-s.w)/2,right:H-s.w}[j.align];r=z;p=0;if(I==this.over){if(w){G=A*L;q=0;if(n.skew){r+=n.skew;C.skew=n.skew;if(r+s.w>H){C.skew+=(H-s.w-r)/2}}}else{v=h.TeX.big_op_spacing1*L;u=h.TeX.big_op_spacing3*L;G=Math.max(v,u-Math.max(0,s.d))}G=Math.max(G,1500/h.em);r+=K/2;p=n.y+n.h+s.d+G;s.h+=q;if(s.h>s.H){s.H=s.h}}else{if(I==this.under){if(w){G=3*A*L;q=0}else{v=h.TeX.big_op_spacing2*L;u=h.TeX.big_op_spacing4*L;G=Math.max(v,u-s.h)}G=Math.max(G,1500/h.em);r-=K/2;p=n.y-(n.d+s.h+G);s.d+=q;if(s.d>s.D){s.D=s.d}}}C.Add(s,r,p)}}C.Clean();this.SVGhandleColor(C);this.SVGsaveData(C);return C}});a.msubsup.Augment({toSVG:function(G,z){this.SVGgetStyles();var B=this.SVG(),K=this.SVGgetScale(B);this.SVGhandleSpace(B);var E=this.SVGgetMu(B);var k=B.Add(this.SVGdataStretched(this.base,G,z));var j=(this.data[this.sup]||this.data[this.sub]||this).SVGgetScale();var I=h.TeX.x_height*K,y=h.TeX.scriptspace*K;var i,l;if(this.SVGnotEmpty(this.data[this.sup])){i=this.data[this.sup].toSVG();i.w+=y;i.r=Math.max(i.w,i.r)}if(this.SVGnotEmpty(this.data[this.sub])){l=this.data[this.sub].toSVG();l.w+=y;l.r=Math.max(l.w,l.r)}var C=h.TeX.sup_drop*j,A=h.TeX.sub_drop*j;var o=k.h+(k.y||0)-C,n=k.d-(k.y||0)+A,J=0,F;if(k.ic){k.w-=k.ic;J=1.3*k.ic+0.05}if(this.data[this.base]&&(this.data[this.base].type==="mi"||this.data[this.base].type==="mo")){if(this.data[this.base].data.join("").length===1&&k.scale===1&&!k.stretched&&!this.data[this.base].Get("largeop")){o=n=0}}var H=this.getValues("subscriptshift","superscriptshift");H.subscriptshift=(H.subscriptshift===""?0:h.length2em(H.subscriptshift,E));H.superscriptshift=(H.superscriptshift===""?0:h.length2em(H.superscriptshift,E));var m=k.w+k.x;if(!i){if(l){n=Math.max(n,h.TeX.sub1*K,l.h-(4/5)*I,H.subscriptshift);B.Add(l,m,-n);this.data[this.sub].SVGdata.dy=-n}}else{if(!l){values=this.getValues("displaystyle","texprimestyle");F=h.TeX[(values.displaystyle?"sup1":(values.texprimestyle?"sup3":"sup2"))];o=Math.max(o,F*K,i.d+(1/4)*I,H.superscriptshift);B.Add(i,m+J,o);this.data[this.sup].SVGdata.dx=J;this.data[this.sup].SVGdata.dy=o}else{n=Math.max(n,h.TeX.sub2*K);var w=h.TeX.rule_thickness*K;if((o-i.d)-(l.h-n)<3*w){n=3*w-o+i.d+l.h;C=(4/5)*I-(o-i.d);if(C>0){o+=C;n-=C}}B.Add(i,m+J,Math.max(o,H.superscriptshift));B.Add(l,m,-Math.max(n,H.subscriptshift));this.data[this.sup].SVGdata.dx=J;this.data[this.sup].SVGdata.dy=Math.max(o,H.superscriptshift);this.data[this.sub].SVGdata.dy=-Math.max(n,H.subscriptshift)}}B.Clean();this.SVGhandleColor(B);this.SVGsaveData(B);return B}});a.mmultiscripts.Augment({toSVG:a.mbase.SVGautoload});a.mtable.Augment({toSVG:a.mbase.SVGautoload});a["annotation-xml"].Augment({toSVG:a.mbase.SVGautoload});a.math.Augment({SVG:d.Subclass({type:"svg",removeable:false}),toSVG:function(v,k){var y=h.config;if(this.data[0]){this.SVGgetStyles();a.mbase.prototype.displayAlign=c.config.displayAlign;a.mbase.prototype.displayIndent=c.config.displayIndent;if(String(c.config.displayIndent).match(/^0($|[a-z%])/i)){a.mbase.prototype.displayIndent="0"}var q=d.G();q.Add(this.data[0].toSVG(),0,0,true);q.Clean();this.SVGhandleColor(q);h.Element(q.element,{stroke:"currentColor",fill:"currentColor","stroke-width":0,transform:"matrix(1 0 0 -1 0 0)"});q.removeable=false;var s=this.SVG();s.element.setAttribute("xmlns:xlink",f);if(y.useFontCache&&!y.useGlobalCache){s.element.appendChild(d.GLYPH.defs)}s.Add(q);s.Clean();this.SVGsaveData(s);if(!v){s.element=s.element.firstChild;s.element.removeAttribute("transform");s.removable=true;return s}var p=Math.max(-s.l,0),j=Math.max(s.r-s.w,0);var m=s.element.style,u=h.TeX.x_height/h.ex;var x=(Math.ceil(s.H/u)+1)*u+h.HFUZZ,i=(Math.ceil(s.D/u)+1)*u+h.DFUZZ;s.element.setAttribute("width",h.Ex(p+s.w+j));s.element.setAttribute("height",h.Ex(x+i));m.verticalAlign=h.Ex(-i);if(p){m.marginLeft=h.Ex(-p)}if(j){m.marginRight=h.Ex(-j)}s.element.setAttribute("viewBox",h.Fixed(-p,1)+" "+h.Fixed(-x,1)+" "+h.Fixed(p+s.w+j,1)+" "+h.Fixed(x+i,1));if(s.H>s.h){m.marginTop=h.Ex(s.h-x)}if(s.D>s.d){m.marginBottom=h.Ex(s.d-i);m.verticalAlign=h.Ex(-s.d)}var t=this.Get("alttext");if(t&&!s.element.getAttribute("aria-label")){s.element.setAttribute("aria-label",t)}if(!s.element.getAttribute("role")){s.element.setAttribute("role","img")}s.element.setAttribute("focusable","false");v.appendChild(s.element);s.element=null;if(!this.isMultiline&&this.Get("display")==="block"&&!s.hasIndent){var w=this.getValues("indentalignfirst","indentshiftfirst","indentalign","indentshift");if(w.indentalignfirst!==a.INDENTALIGN.INDENTALIGN){w.indentalign=w.indentalignfirst}if(w.indentalign===a.INDENTALIGN.AUTO){w.indentalign=this.displayAlign}if(w.indentshiftfirst!==a.INDENTSHIFT.INDENTSHIFT){w.indentshift=w.indentshiftfirst}if(w.indentshift==="auto"){w.indentshift="0"}var n=h.length2em(w.indentshift,1,h.cwidth);if(this.displayIndent!=="0"){var o=h.length2em(this.displayIndent,1,h.cwidth);n+=(w.indentalign===a.INDENTALIGN.RIGHT?-o:o)}k.style.textAlign=w.indentalign;if(n){c.Insert(m,({left:{marginLeft:h.Ex(n)},right:{marginRight:h.Ex(-n),marginLeft:h.Ex(Math.max(0,n-(p+s.w+j)))},center:{marginLeft:h.Ex(n),marginRight:h.Ex(-n)}})[w.indentalign])}}}return v}});a.TeXAtom.Augment({toSVG:function(i,l){this.SVGgetStyles();var j=this.SVG();this.SVGhandleSpace(j);if(this.data[0]!=null){var k=this.SVGdataStretched(0,i,l),m=0;if(this.texClass===a.TEXCLASS.VCENTER){m=h.TeX.axis_height-(k.h+k.d)/2+k.d}j.Add(k,0,m);j.ic=k.ic;j.skew=k.skew}this.SVGhandleColor(j);this.SVGsaveData(j);return j}});a.maligngroup.Augment({toSVG:a.mbase.SVGemptySVG});a.malignmark.Augment({toSVG:a.mbase.SVGemptySVG});a.mprescripts.Augment({toSVG:a.mbase.SVGemptySVG});a.none.Augment({toSVG:a.mbase.SVGemptySVG});c.Register.StartupHook("onLoad",function(){setTimeout(MathJax.Callback(["loadComplete",h,"jax.js"]),0)})});c.Browser.Select({Opera:function(i){h.Augment({operaZoomRefresh:true})}});c.Register.StartupHook("End Cookie",function(){if(c.config.menuSettings.zoom!=="None"){b.Require("[MathJax]/extensions/MathZoom.js")}});if(!document.createElementNS){if(!document.namespaces.svg){document.namespaces.add("svg",e)}h.Augment({Element:function(i,j){var k=(typeof(i)==="string"?document.createElement("svg:"+i):i);k.isMathJax=true;if(j){for(var l in j){if(j.hasOwnProperty(l)){k.setAttribute(l,j[l].toString())}}}return k}})}})(MathJax.Ajax,MathJax.Hub,MathJax.HTML,MathJax.OutputJax.SVG);
MathJax.Hub.Register.StartupHook("SVG Jax Ready",function(){var c="2.6.0";var a=MathJax.ElementJax.mml,d=MathJax.OutputJax.SVG,b=d.BBOX;a.mtable.Augment({toSVG:function(aa){this.SVGgetStyles();var o=this.SVG(),ap=this.SVGgetScale(o);if(this.data.length===0){this.SVGsaveData(o);return o}var aN=this.getValues("columnalign","rowalign","columnspacing","rowspacing","columnwidth","equalcolumns","equalrows","columnlines","rowlines","frame","framespacing","align","useHeight","width","side","minlabelspacing");if(aN.width.match(/%$/)){o.width=aN.width=d.Em((d.cwidth/1000)*(parseFloat(aN.width)/100))}var v=this.SVGgetMu(o);var aK=-1;var z=[],I=[],k=[],O=[],K=[],aI,aG,w=-1,aE,u,az,S,an,E,aA;var ac=d.FONTDATA.lineH*ap*aN.useHeight,ag=d.FONTDATA.lineD*ap*aN.useHeight;for(aI=0,aE=this.data.length;aI<aE;aI++){S=this.data[aI];az=(S.type==="mlabeledtr"?aK:0);O[aI]=[];z[aI]=ac;I[aI]=ag;for(aG=az,u=S.data.length+az;aG<u;aG++){if(k[aG]==null){if(aG>w){w=aG}K[aG]=b.G();k[aG]=-d.BIGDIMEN}an=S.data[aG-az];O[aI][aG]=an.toSVG();if(an.isEmbellished()){E=an.CoreMO();var aM=E.Get("minsize",true);if(aM){if(E.SVGcanStretch("Vertical")){aA=E.SVGdata.h+E.SVGdata.d;if(aA){aM=d.length2em(aM,v,aA);if(aM*E.SVGdata.h/aA>z[aI]){z[aI]=aM*E.SVGdata.h/aA}if(aM*E.SVGdata.d/aA>I[aI]){I[aI]=aM*E.SVGdata.d/aA}}}else{if(E.SVGcanStretch("Horizontal")){aM=d.length2em(aM,v,E.SVGdata.w);if(aM>k[aG]){k[aG]=aM}}}}}if(O[aI][aG].h>z[aI]){z[aI]=O[aI][aG].h}if(O[aI][aG].d>I[aI]){I[aI]=O[aI][aG].d}if(O[aI][aG].w>k[aG]){k[aG]=O[aI][aG].w}}}var ao=MathJax.Hub.SplitList;var am=ao(aN.columnspacing),T=ao(aN.rowspacing),ai=ao(aN.columnalign),L=ao(aN.rowalign),N=ao(aN.columnlines),h=ao(aN.rowlines),ar=ao(aN.columnwidth),aw=[];for(aI=0,aE=am.length;aI<aE;aI++){am[aI]=d.length2em(am[aI],v)}for(aI=0,aE=T.length;aI<aE;aI++){T[aI]=d.length2em(T[aI],v)}while(am.length<w){am.push(am[am.length-1])}while(ai.length<=w){ai.push(ai[ai.length-1])}while(N.length<w){N.push(N[N.length-1])}while(ar.length<=w){ar.push(ar[ar.length-1])}while(T.length<O.length){T.push(T[T.length-1])}while(L.length<=O.length){L.push(L[L.length-1])}while(h.length<O.length){h.push(h[h.length-1])}if(K[aK]){ai[aK]=(aN.side.substr(0,1)==="l"?"left":"right");am[aK]=-k[aK]}for(aI=0,aE=O.length;aI<aE;aI++){S=this.data[aI];aw[aI]=[];if(S.rowalign){L[aI]=S.rowalign}if(S.columnalign){aw[aI]=ao(S.columnalign);while(aw[aI].length<=w){aw[aI].push(aw[aI][aw[aI].length-1])}}}if(aN.equalrows){var U=Math.max.apply(Math,z),aq=Math.max.apply(Math,I);for(aI=0,aE=O.length;aI<aE;aI++){az=((U+aq)-(z[aI]+I[aI]))/2;z[aI]+=az;I[aI]+=az}}aA=z[0]+I[O.length-1];for(aI=0,aE=O.length-1;aI<aE;aI++){aA+=Math.max(0,I[aI]+z[aI+1]+T[aI])}var ae=0,ab=0,aB,aL=aA;if(aN.frame!=="none"||(aN.columnlines+aN.rowlines).match(/solid|dashed/)){var t=ao(aN.framespacing);if(t.length!=2){t=ao(this.defaults.framespacing)}ae=d.length2em(t[0],v);ab=d.length2em(t[1],v);aL=aA+2*ab}var g,ay,aD="";if(typeof(aN.align)!=="string"){aN.align=String(aN.align)}if(aN.align.match(/(top|bottom|center|baseline|axis)( +(-?\d+))?/)){aD=RegExp.$3||"";aN.align=RegExp.$1}else{aN.align=this.defaults.align}if(aD!==""){aD=parseInt(aD);if(aD<0){aD=O.length+1+aD}if(aD<1){aD=1}else{if(aD>O.length){aD=O.length}}g=0;ay=-(aA+ab)+z[0];for(aI=0,aE=aD-1;aI<aE;aI++){var Z=Math.max(0,I[aI]+z[aI+1]+T[aI]);g+=Z;ay+=Z}}else{g=({top:-(z[0]+ab),bottom:aA+ab-z[0],center:aA/2-z[0],baseline:aA/2-z[0],axis:aA/2+d.TeX.axis_height*ap-z[0]})[aN.align];ay=({top:-(aA+2*ab),bottom:0,center:-(aA/2+ab),baseline:-(aA/2+ab),axis:d.TeX.axis_height*ap-aA/2-ab})[aN.align]}var at,ax=0,V=0,X=0,aC=0,aJ=0,r=[],B=[],aj=1;if(aN.equalcolumns&&aN.width!=="auto"){at=d.length2em(aN.width,v);for(aI=0,aE=Math.min(w,am.length);aI<aE;aI++){at-=am[aI]}at/=w;for(aI=0,aE=Math.min(w+1,ar.length);aI<aE;aI++){k[aI]=at}}else{for(aI=0,aE=Math.min(w+1,ar.length);aI<aE;aI++){if(ar[aI]==="auto"){V+=k[aI]}else{if(ar[aI]==="fit"){B[aJ]=aI;aJ++;V+=k[aI]}else{if(ar[aI].match(/%$/)){r[aC]=aI;aC++;X+=k[aI];ax+=d.length2em(ar[aI],v,1)}else{k[aI]=d.length2em(ar[aI],v);V+=k[aI]}}}}if(aN.width==="auto"){if(ax>0.98){aj=X/(V+X);at=V+X}else{at=V/(1-ax)}}else{at=d.length2em(aN.width,v);for(aI=0,aE=Math.min(w,am.length);aI<aE;aI++){at-=am[aI]}}for(aI=0,aE=r.length;aI<aE;aI++){k[r[aI]]=d.length2em(ar[r[aI]],v,at*aj);V+=k[r[aI]]}if(Math.abs(at-V)>0.01){if(aJ&&at>V){at=(at-V)/aJ;for(aI=0,aE=B.length;aI<aE;aI++){k[B[aI]]+=at}}else{at=at/V;for(aG=0;aG<=w;aG++){k[aG]*=at}}}if(aN.equalcolumns){var af=Math.max.apply(Math,k);for(aG=0;aG<=w;aG++){k[aG]=af}}}var au=g,l,aF;az=(K[aK]?aK:0);for(aG=az;aG<=w;aG++){K[aG].w=k[aG];for(aI=0,aE=O.length;aI<aE;aI++){if(O[aI][aG]){az=(this.data[aI].type==="mlabeledtr"?aK:0);an=this.data[aI].data[aG-az];if(an.SVGcanStretch("Horizontal")){O[aI][aG]=an.SVGstretchH(k[aG])}else{if(an.SVGcanStretch("Vertical")){E=an.CoreMO();var ad=E.symmetric;E.symmetric=false;O[aI][aG]=an.SVGstretchV(z[aI],I[aI]);E.symmetric=ad}}aF=an.rowalign||this.data[aI].rowalign||L[aI];l=({top:z[aI]-O[aI][aG].h,bottom:O[aI][aG].d-I[aI],center:((z[aI]-I[aI])-(O[aI][aG].h-O[aI][aG].d))/2,baseline:0,axis:0})[aF]||0;aF=(an.columnalign||aw[aI][aG]||ai[aG]);K[aG].Align(O[aI][aG],aF,0,au+l)}if(aI<O.length-1){au-=Math.max(0,I[aI]+z[aI+1]+T[aI])}}au=g}var ah=1.5*d.em;var av=ae-ah/2;for(aG=0;aG<=w;aG++){o.Add(K[aG],av,0);av+=k[aG]+am[aG];if(N[aG]!=="none"&&aG<w&&aG!==aK){o.Add(b.VLINE(aL,ah,N[aG]),av-am[aG]/2,ay)}}o.w+=ae;o.d=-ay;o.h=aL+ay;aB=o.w;if(aN.frame!=="none"){o.Add(b.HLINE(aB,ah,aN.frame),0,ay+aL-ah);o.Add(b.HLINE(aB,ah,aN.frame),0,ay);o.Add(b.VLINE(aL,ah,aN.frame),0,ay);o.Add(b.VLINE(aL,ah,aN.frame),aB-ah,ay)}au=g-ah/2;for(aI=0,aE=O.length-1;aI<aE;aI++){l=Math.max(0,I[aI]+z[aI+1]+T[aI]);if(h[aI]!=="none"){o.Add(b.HLINE(aB,ah,h[aI]),0,au-I[aI]-(l-I[aI]-z[aI+1])/2)}au-=l}o.Clean();this.SVGhandleSpace(o);this.SVGhandleColor(o);if(K[aK]){o.tw=Math.max(o.w,o.r)-Math.min(0,o.l);var R=this.getValues("indentalignfirst","indentshiftfirst","indentalign","indentshift");if(R.indentalignfirst!==a.INDENTALIGN.INDENTALIGN){R.indentalign=R.indentalignfirst}if(R.indentalign===a.INDENTALIGN.AUTO){R.indentalign=this.displayAlign}if(R.indentshiftfirst!==a.INDENTSHIFT.INDENTSHIFT){R.indentshift=R.indentshiftfirst}if(R.indentshift==="auto"||R.indentshift===""){R.indentshift="0"}var ak=d.length2em(R.indentshift,v,d.cwidth);var Q=d.length2em(aN.minlabelspacing,v,d.cwidth);var al=Q+K[aK].w,aO=0,aH=o.w;var e=d.length2em(this.displayIndent,v,d.cwidth);az=(ai[aK]===a.INDENTALIGN.RIGHT?-1:1);if(R.indentalign===a.INDENTALIGN.CENTER){var q=(d.cwidth-aH)/2;ak+=e;if(al+az*aO>q+az*ak){R.indentalign=ai[aK];ak=az*(al+az*aO);aH+=al+Math.max(0,ak)}}else{if(ai[aK]===R.indentalign){if(e<0){aO=az*e;e=0}ak+=az*e;if(al>az*ak){ak=az*al}ak+=aO;aH+=az*ak}else{ak-=az*e;if(aH-az*ak+al>d.cwidth){ak=az*(aH+al-d.cwidth);if(az*ak>0){aH=d.cwidth+az*ak;ak=0}}}}var G=o;o=this.SVG();o.hasIndent=true;o.w=o.r=Math.max(aH,d.cwidth);o.Align(K[aK],ai[aK],0,0,aO);o.Align(G,R.indentalign,0,0,ak);o.tw=aH}this.SVGsaveData(o);return o},SVGhandleSpace:function(e){if(!this.hasFrame&&!e.width){e.x=e.X=167}this.SUPER(arguments).SVGhandleSpace.call(this,e)}});a.mtd.Augment({toSVG:function(e,g){var f=this.svg=this.SVG();if(this.data[0]){f.Add(this.SVGdataStretched(0,e,g));f.Clean()}this.SVGhandleColor(f);this.SVGsaveData(f);return f}});MathJax.Hub.Startup.signal.Post("SVG mtable Ready");MathJax.Ajax.loadComplete(d.autoloadDir+"/mtable.js")});
(function(i,b,e,g){var h;var j,a,d;var f="'Times New Roman',Times,STIXGeneral,serif";var m={".MJXp-script":{"font-size":".8em"},".MJXp-right":{"-webkit-transform-origin":"right","-moz-transform-origin":"right","-ms-transform-origin":"right","-o-transform-origin":"right","transform-origin":"right"},".MJXp-bold":{"font-weight":"bold"},".MJXp-italic":{"font-style":"italic"},".MJXp-scr":{"font-family":"MathJax_Script,"+f},".MJXp-frak":{"font-family":"MathJax_Fraktur,"+f},".MJXp-sf":{"font-family":"MathJax_SansSerif,"+f},".MJXp-cal":{"font-family":"MathJax_Caligraphic,"+f},".MJXp-mono":{"font-family":"MathJax_Typewriter,"+f},".MJXp-largeop":{"font-size":"150%"},".MJXp-largeop.MJXp-int":{"vertical-align":"-.2em"},".MJXp-math":{display:"inline-block","line-height":"1.2","text-indent":"0","font-family":f,"white-space":"nowrap","border-collapse":"collapse"},".MJXp-display":{display:"block","text-align":"center",margin:"1em 0"},".MJXp-math span":{display:"inline-block"},".MJXp-box":{display:"block!important","text-align":"center"},".MJXp-box:after":{content:'" "'},".MJXp-rule":{display:"block!important","margin-top":".1em"},".MJXp-char":{display:"block!important"},".MJXp-mo":{margin:"0 .15em"},".MJXp-mfrac":{margin:"0 .125em","vertical-align":".25em"},".MJXp-denom":{display:"inline-table!important",width:"100%"},".MJXp-denom > *":{display:"table-row!important"},".MJXp-surd":{"vertical-align":"top"},".MJXp-surd > *":{display:"block!important"},".MJXp-script-box > * ":{display:"table!important",height:"50%"},".MJXp-script-box > * > *":{display:"table-cell!important","vertical-align":"top"},".MJXp-script-box > *:last-child > *":{"vertical-align":"bottom"},".MJXp-script-box > * > * > *":{display:"block!important"},".MJXp-mphantom":{visibility:"hidden"},".MJXp-munderover":{display:"inline-table!important"},".MJXp-over":{display:"inline-block!important","text-align":"center"},".MJXp-over > *":{display:"block!important"},".MJXp-munderover > *":{display:"table-row!important"},".MJXp-mtable":{"vertical-align":".25em",margin:"0 .125em"},".MJXp-mtable > *":{display:"inline-table!important","vertical-align":"middle"},".MJXp-mtr":{display:"table-row!important"},".MJXp-mtd":{display:"table-cell!important","text-align":"center",padding:".5em 0 0 .5em"},".MJXp-mtr > .MJXp-mtd:first-child":{"padding-left":0},".MJXp-mtr:first-child > .MJXp-mtd":{"padding-top":0},".MJXp-mlabeledtr":{display:"table-row!important"},".MJXp-mlabeledtr > .MJXp-mtd:first-child":{"padding-left":0},".MJXp-mlabeledtr:first-child > .MJXp-mtd":{"padding-top":0},".MJXp-merror":{"background-color":"#FFFF88",color:"#CC0000",border:"1px solid #CC0000",padding:"1px 3px","font-style":"normal","font-size":"90%"}};(function(){for(var n=0;n<10;n++){var o="scaleX(."+n+")";m[".MJXp-scale"+n]={"-webkit-transform":o,"-moz-transform":o,"-ms-transform":o,"-o-transform":o,transform:o}}})();var k=1000000;var c="V",l="H";g.Augment({settings:b.config.menuSettings,config:{styles:m},hideProcessedMath:false,maxStretchyParts:1000,Config:function(){if(!this.require){this.require=[]}this.SUPER(arguments).Config.call(this);var n=this.settings;if(n.scale){this.config.scale=n.scale}this.require.push(MathJax.OutputJax.extensionDir+"/MathEvents.js")},Startup:function(){j=MathJax.Extension.MathEvents.Event;a=MathJax.Extension.MathEvents.Touch;d=MathJax.Extension.MathEvents.Hover;this.ContextMenu=j.ContextMenu;this.Mousedown=j.AltContextMenu;this.Mouseover=d.Mouseover;this.Mouseout=d.Mouseout;this.Mousemove=d.Mousemove;var n=e.addElement(document.body,"div",{style:{width:"5in"}});this.pxPerInch=n.offsetWidth/5;n.parentNode.removeChild(n);return i.Styles(this.config.styles,["InitializePHTML",this])},InitializePHTML:function(){},preTranslate:function(p){var s=p.jax[this.id],t,q=s.length,u,r,v,o,n;for(t=0;t<q;t++){u=s[t];if(!u.parentNode){continue}r=u.previousSibling;if(r&&String(r.className).match(/^MathJax_PHTML(_Display)?( MathJax_Processing)?$/)){r.parentNode.removeChild(r)}n=u.MathJax.elementJax;if(!n){continue}n.PHTML={display:(n.root.Get("display")==="block")};v=o=e.Element("span",{className:"MathJax_PHTML",id:n.inputID+"-Frame",isMathJax:true,jaxID:this.id,oncontextmenu:j.Menu,onmousedown:j.Mousedown,onmouseover:j.Mouseover,onmouseout:j.Mouseout,onmousemove:j.Mousemove,onclick:j.Click,ondblclick:j.DblClick,onkeydown:j.Keydown,tabIndex:b.getTabOrder(n)});if(b.Browser.noContextMenu){v.ontouchstart=a.start;v.ontouchend=a.end}if(n.PHTML.display){o=e.Element("div",{className:"MathJax_PHTML_Display"});o.appendChild(v)}o.className+=" MathJax_Processing";u.parentNode.insertBefore(o,u)}},Translate:function(o,s){if(!o.parentNode){return}var n=o.MathJax.elementJax,r=n.root,p=document.getElementById(n.inputID+"-Frame"),t=(n.PHTML.display?p.parentNode:p);this.initPHTML(r,p);try{r.toPreviewHTML(p)}catch(q){if(q.restart){while(p.firstChild){p.removeChild(p.firstChild)}}throw q}t.className=t.className.split(/ /)[0];if(this.hideProcessedMath){t.className+=" MathJax_Processed";if(o.MathJax.preview){n.PHTML.preview=o.MathJax.preview;delete o.MathJax.preview}}},postTranslate:function(s){var o=s.jax[this.id];if(!this.hideProcessedMath){return}for(var q=0,n=o.length;q<n;q++){var p=o[q];if(p&&p.MathJax.elementJax){p.previousSibling.className=p.previousSibling.className.split(/ /)[0];var r=p.MathJax.elementJax.PHTML;if(r.preview){r.preview.innerHTML="";p.MathJax.preview=r.preview;delete r.preview}}}},getJaxFromMath:function(n){if(n.parentNode.className==="MathJax_PHTML_Display"){n=n.parentNode}do{n=n.nextSibling}while(n&&n.nodeName.toLowerCase()!=="script");return b.getJaxFor(n)},getHoverSpan:function(n,o){return n.root.PHTMLspanElement()},getHoverBBox:function(n,q,r){var s=n.root.PHTML,p=n.PHTML.outerEm;var o={w:s.w*p,h:s.h*p,d:s.d*p};if(s.width){o.width=s.width}return o},Zoom:function(o,u,s,n,r){u.className="MathJax";this.idPostfix="-zoom";o.root.toPHTML(u,u);this.idPostfix="";u.style.position="absolute";if(!width){s.style.position="absolute"}var t=u.offsetWidth,q=u.offsetHeight,v=s.offsetHeight,p=s.offsetWidth;if(p===0){p=s.parentNode.offsetWidth}u.style.position=s.style.position="";return{Y:-j.getBBox(u).h,mW:p,mH:v,zW:t,zH:q}},initPHTML:function(o,n){},Remove:function(n){var o=document.getElementById(n.inputID+"-Frame");if(o){if(n.PHTML.display){o=o.parentNode}o.parentNode.removeChild(o)}delete n.PHTML},ID:0,idPostfix:"",GetID:function(){this.ID++;return this.ID},VARIANT:{bold:"MJXp-bold",italic:"MJXp-italic","bold-italic":"MJXp-bold MJXp-italic",script:"MJXp-scr","bold-script":"MJXp-scr MJXp-bold",fraktur:"MJXp-frak","bold-fraktur":"MJXp-frak MJXp-bold",monospace:"MJXp-mono","sans-serif":"MJXp-sf","-tex-caligraphic":"MJXp-cal"},MATHSPACE:{veryverythinmathspace:1/18,verythinmathspace:2/18,thinmathspace:3/18,mediummathspace:4/18,thickmathspace:5/18,verythickmathspace:6/18,veryverythickmathspace:7/18,negativeveryverythinmathspace:-1/18,negativeverythinmathspace:-2/18,negativethinmathspace:-3/18,negativemediummathspace:-4/18,negativethickmathspace:-5/18,negativeverythickmathspace:-6/18,negativeveryverythickmathspace:-7/18,thin:0.08,medium:0.1,thick:0.15,infinity:k},TeX:{x_height:0.430554},pxPerInch:72,em:16,DELIMITERS:{"(":{dir:c},"{":{dir:c,w:0.58},"[":{dir:c},"|":{dir:c,w:0.275},")":{dir:c},"}":{dir:c,w:0.58},"]":{dir:c},"/":{dir:c},"\\":{dir:c},"\u2223":{dir:c,w:0.275},"\u2225":{dir:c,w:0.55},"\u230A":{dir:c,w:0.5},"\u230B":{dir:c,w:0.5},"\u2308":{dir:c,w:0.5},"\u2309":{dir:c,w:0.5},"\u27E8":{dir:c,w:0.5},"\u27E9":{dir:c,w:0.5},"\u2191":{dir:c,w:0.65},"\u2193":{dir:c,w:0.65},"\u21D1":{dir:c,w:0.75},"\u21D3":{dir:c,w:0.75},"\u2195":{dir:c,w:0.65},"\u21D5":{dir:c,w:0.75},"\u27EE":{dir:c,w:0.275},"\u27EF":{dir:c,w:0.275},"\u23B0":{dir:c,w:0.6},"\u23B1":{dir:c,w:0.6}},REMAPACCENT:{"\u20D7":"\u2192","'":"\u02CB","`":"\u02CA",".":"\u02D9","^":"\u02C6","-":"\u02C9","~":"\u02DC","\u00AF":"\u02C9","\u00B0":"\u02DA","\u00B4":"\u02CA","\u0300":"\u02CB","\u0301":"\u02CA","\u0302":"\u02C6","\u0303":"\u02DC","\u0304":"\u02C9","\u0305":"\u02C9","\u0306":"\u02D8","\u0307":"\u02D9","\u0308":"\u00A8","\u030C":"\u02C7"},REMAPACCENTUNDER:{},length2em:function(r,p){if(typeof(r)!=="string"){r=r.toString()}if(r===""){return""}if(r===h.SIZE.NORMAL){return 1}if(r===h.SIZE.BIG){return 2}if(r===h.SIZE.SMALL){return 0.71}if(this.MATHSPACE[r]){return this.MATHSPACE[r]}var o=r.match(/^\s*([-+]?(?:\.\d+|\d+(?:\.\d*)?))?(pt|em|ex|mu|px|pc|in|mm|cm|%)?/);var n=parseFloat(o[1]||"1"),q=o[2];if(p==null){p=1}if(q==="em"){return n}if(q==="ex"){return n*this.TeX.x_height}if(q==="%"){return n/100*p}if(q==="px"){return n/this.em}if(q==="pt"){return n/10}if(q==="pc"){return n*1.2}if(q==="in"){return n*this.pxPerInch/this.em}if(q==="cm"){return n*this.pxPerInch/this.em/2.54}if(q==="mm"){return n*this.pxPerInch/this.em/25.4}if(q==="mu"){return n/18}return n*p},Em:function(n){if(Math.abs(n)<0.001){return"0em"}return(n.toFixed(3).replace(/\.?0+$/,""))+"em"},arrayEntry:function(n,o){return n[Math.max(0,Math.min(o,n.length-1))]}});MathJax.Hub.Register.StartupHook("mml Jax Ready",function(){h=MathJax.ElementJax.mml;h.mbase.Augment({toPreviewHTML:function(o,n){return this.PHTMLdefaultSpan(o,n)},PHTMLdefaultSpan:function(q,o){if(!o){o={}}q=this.PHTMLcreateSpan(q);this.PHTMLhandleStyle(q);this.PHTMLhandleColor(q);if(this.isToken){this.PHTMLhandleToken(q)}for(var p=0,n=this.data.length;p<n;p++){this.PHTMLaddChild(q,p,o)}return q},PHTMLaddChild:function(p,o,n){var q=this.data[o];if(q){if(n.childSpans){p=e.addElement(p,"span",{className:n.className})}q.toPreviewHTML(p);if(!n.noBBox){this.PHTML.w+=q.PHTML.w+q.PHTML.l+q.PHTML.r;if(q.PHTML.h>this.PHTML.h){this.PHTML.h=q.PHTML.h}if(q.PHTML.d>this.PHTML.d){this.PHTML.d=q.PHTML.d}if(q.PHTML.t>this.PHTML.t){this.PHTML.t=q.PHTML.t}if(q.PHTML.b>this.PHTML.b){this.PHTML.b=q.PHTML.b}}}else{if(n.forceChild){e.addElement(p,"span")}}},PHTMLstretchChild:function(q,p,s){var r=this.data[q];if(r&&r.PHTMLcanStretch("Vertical",p,s)){var t=this.PHTML,o=r.PHTML,n=o.w;r.PHTMLstretchV(p,s);t.w+=o.w-n;if(o.h>t.h){t.h=o.h}if(o.d>t.d){t.d=o.d}}},PHTMLcreateSpan:function(n){if(!this.PHTML){this.PHTML={}}this.PHTML={w:0,h:0,d:0,l:0,r:0,t:0,b:0};if(this.inferred){return n}if(this.type==="mo"&&this.data.join("")==="\u222B"){g.lastIsInt=true}else{if(this.type!=="mspace"||this.width!=="negativethinmathspace"){g.lastIsInt=false}}if(!this.PHTMLspanID){this.PHTMLspanID=g.GetID()}var o=(this.id||"MJXp-Span-"+this.PHTMLspanID);return e.addElement(n,"span",{className:"MJXp-"+this.type,id:o})},PHTMLspanElement:function(){if(!this.PHTMLspanID){return null}return document.getElementById(this.id||"MJXp-Span-"+this.PHTMLspanID)},PHTMLhandleToken:function(o){var n=this.getValues("mathvariant");if(n.mathvariant!==h.VARIANT.NORMAL){o.className+=" "+g.VARIANT[n.mathvariant]}},PHTMLhandleStyle:function(n){if(this.style){n.style.cssText=this.style}},PHTMLhandleColor:function(n){if(this.mathcolor){n.style.color=this.mathcolor}if(this.mathbackground){n.style.backgroundColor=this.mathbackground}},PHTMLhandleScriptlevel:function(n){var o=this.Get("scriptlevel");if(o){n.className+=" MJXp-script"}},PHTMLhandleText:function(y,A){var v,p;var z=0,o=0,q=0;for(var s=0,r=A.length;s<r;s++){p=A.charCodeAt(s);v=A.charAt(s);if(p>=55296&&p<56319){s++;p=(((p-55296)<<10)+(A.charCodeAt(s)-56320))+65536}var t=0.7,u=0.22,x=0.5;if(p<127){if(v.match(/[A-Za-ehik-or-xz0-9]/)){u=0}if(v.match(/[A-HK-Z]/)){x=0.67}else{if(v.match(/[IJ]/)){x=0.36}}if(v.match(/[acegm-su-z]/)){t=0.45}else{if(v.match(/[ij]/)){t=0.75}}if(v.match(/[ijlt]/)){x=0.28}}if(g.DELIMITERS[v]){x=g.DELIMITERS[v].w||0.4}if(t>z){z=t}if(u>o){o=u}q+=x}if(!this.CHML){this.PHTML={}}this.PHTML={h:0.9,d:0.3,w:q,l:0,r:0,t:z,b:o};e.addText(y,A)},PHTMLbboxFor:function(o){if(this.data[o]&&this.data[o].PHTML){return this.data[o].PHTML}return{w:0,h:0,d:0,l:0,r:0,t:0,b:0}},PHTMLcanStretch:function(q,o,p){if(this.isEmbellished()){var n=this.Core();if(n&&n!==this){return n.PHTMLcanStretch(q,o,p)}}return false},PHTMLstretchV:function(n,o){},PHTMLstretchH:function(n){},CoreParent:function(){var n=this;while(n&&n.isEmbellished()&&n.CoreMO()===this&&!n.isa(h.math)){n=n.Parent()}return n},CoreText:function(n){if(!n){return""}if(n.isEmbellished()){return n.CoreMO().data.join("")}while((n.isa(h.mrow)||n.isa(h.TeXAtom)||n.isa(h.mstyle)||n.isa(h.mphantom))&&n.data.length===1&&n.data[0]){n=n.data[0]}if(!n.isToken){return""}else{return n.data.join("")}}});h.chars.Augment({toPreviewHTML:function(n){var o=this.toString().replace(/[\u2061-\u2064]/g,"");this.PHTMLhandleText(n,o)}});h.entity.Augment({toPreviewHTML:function(n){var o=this.toString().replace(/[\u2061-\u2064]/g,"");this.PHTMLhandleText(n,o)}});h.math.Augment({toPreviewHTML:function(n){n=this.PHTMLdefaultSpan(n);if(this.Get("display")==="block"){n.className+=" MJXp-display"}return n}});h.mo.Augment({toPreviewHTML:function(o){o=this.PHTMLdefaultSpan(o);this.PHTMLadjustAccent(o);var n=this.getValues("lspace","rspace","scriptlevel","displaystyle","largeop");if(n.scriptlevel===0){this.PHTML.l=g.length2em(n.lspace);this.PHTML.r=g.length2em(n.rspace);o.style.marginLeft=g.Em(this.PHTML.l);o.style.marginRight=g.Em(this.PHTML.r)}else{this.PHTML.l=0.15;this.PHTML.r=0.1}if(n.displaystyle&&n.largeop){var p=e.Element("span",{className:"MJXp-largeop"});p.appendChild(o.firstChild);o.appendChild(p);this.PHTML.h*=1.2;this.PHTML.d*=1.2;if(this.data.join("")==="\u222B"){p.className+=" MJXp-int"}}return o},PHTMLadjustAccent:function(p){var o=this.CoreParent();if(o&&o.isa(h.munderover)&&this.CoreText(o.data[o.base]).length===1){var q=o.data[o.over],n=o.data[o.under];var s=this.data.join(""),r;if(q&&this===q.CoreMO()&&o.Get("accent")){r=g.REMAPACCENT[s]}else{if(n&&this===n.CoreMO()&&o.Get("accentunder")){r=g.REMAPACCENTUNDER[s]}}if(r){s=p.innerHTML=r}if(s.match(/[\u02C6-\u02DC\u00A8]/)){this.PHTML.acc=-0.52}else{if(s==="\u2192"){this.PHTML.acc=-0.15;this.PHTML.vec=true}}}},PHTMLcanStretch:function(q,o,p){if(!this.Get("stretchy")){return false}var r=this.data.join("");if(r.length>1){return false}r=g.DELIMITERS[r];var n=(r&&r.dir===q.substr(0,1));if(n){n=(this.PHTML.h!==o||this.PHTML.d!==p||(this.Get("minsize",true)||this.Get("maxsize",true)))}return n},PHTMLstretchV:function(p,u){var o=this.PHTMLspanElement(),t=this.PHTML;var n=this.getValues("symmetric","maxsize","minsize");if(n.symmetric){l=2*Math.max(p-0.25,u+0.25)}else{l=p+u}n.maxsize=g.length2em(n.maxsize,t.h+t.d);n.minsize=g.length2em(n.minsize,t.h+t.d);l=Math.max(n.minsize,Math.min(n.maxsize,l));var s=l/(t.h+t.d-0.3);var q=e.Element("span",{style:{"font-size":g.Em(s)}});if(s>1.25){var r=Math.ceil(1.25/s*10);q.className="MJXp-right MJXp-scale"+r;q.style.marginLeft=g.Em(t.w*(r/10-1)+0.07);t.w*=s*r/10}q.appendChild(o.firstChild);o.appendChild(q);if(n.symmetric){o.style.verticalAlign=g.Em(0.25*(1-s))}}});h.mspace.Augment({toPreviewHTML:function(q){q=this.PHTMLdefaultSpan(q);var o=this.getValues("height","depth","width");var n=g.length2em(o.width),p=g.length2em(o.height),s=g.length2em(o.depth);var r=this.PHTML;r.w=n;r.h=p;r.d=s;if(n<0){if(!g.lastIsInt){q.style.marginLeft=g.Em(n)}n=0}q.style.width=g.Em(n);q.style.height=g.Em(p+s);if(s){q.style.verticalAlign=g.Em(-s)}return q}});h.mpadded.Augment({toPreviewHTML:function(u){u=this.PHTMLdefaultSpan(u,{childSpans:true,className:"MJXp-box",forceChild:true});var o=u.firstChild;var v=this.getValues("width","height","depth","lspace","voffset");var s=this.PHTMLdimen(v.lspace);var q=0,n=0,t=s.len,r=-s.len,p=0;if(v.width!==""){s=this.PHTMLdimen(v.width,"w",0);if(s.pm){r+=s.len}else{u.style.width=g.Em(s.len)}}if(v.height!==""){s=this.PHTMLdimen(v.height,"h",0);if(!s.pm){q+=-this.PHTMLbboxFor(0).h}q+=s.len}if(v.depth!==""){s=this.PHTMLdimen(v.depth,"d",0);if(!s.pm){n+=-this.PHTMLbboxFor(0).d;p+=-s.len}n+=s.len}if(v.voffset!==""){s=this.PHTMLdimen(v.voffset);q-=s.len;n+=s.len;p+=s.len}if(q){o.style.marginTop=g.Em(q)}if(n){o.style.marginBottom=g.Em(n)}if(t){o.style.marginLeft=g.Em(t)}if(r){o.style.marginRight=g.Em(r)}if(p){u.style.verticalAlign=g.Em(p)}return u},PHTMLdimen:function(q,r,n){if(n==null){n=-k}q=String(q);var o=q.match(/width|height|depth/);var p=(o?this.PHTML[o[0].charAt(0)]:(r?this.PHTML[r]:0));return{len:g.length2em(q,p)||0,pm:!!q.match(/^[-+]/)}}});h.munderover.Augment({toPreviewHTML:function(r){var t=this.getValues("displaystyle","accent","accentunder","align");var n=this.data[this.base];if(!t.displaystyle&&n!=null&&(n.movablelimits||n.CoreMO().Get("movablelimits"))){r=h.msubsup.prototype.toPreviewHTML.call(this,r);r.className=r.className.replace(/munderover/,"msubsup");return r}r=this.PHTMLdefaultSpan(r,{childSpans:true,className:"",noBBox:true});var p=this.PHTMLbboxFor(this.over),v=this.PHTMLbboxFor(this.under),u=this.PHTMLbboxFor(this.base),s=this.PHTML,o=p.acc;if(this.data[this.over]){r.lastChild.firstChild.style.marginLeft=p.l=r.lastChild.firstChild.style.marginRight=p.r=0;var q=e.Element("span",{},[["span",{className:"MJXp-over"}]]);q.firstChild.appendChild(r.lastChild);if(r.childNodes.length>(this.data[this.under]?1:0)){q.firstChild.appendChild(r.firstChild)}this.data[this.over].PHTMLhandleScriptlevel(q.firstChild.firstChild);if(o!=null){if(p.vec){q.firstChild.firstChild.firstChild.style.fontSize="60%";p.h*=0.6;p.d*=0.6;p.w*=0.6}o=o-p.d+0.1;if(u.t!=null){o+=u.t-u.h}q.firstChild.firstChild.style.marginBottom=g.Em(o)}if(r.firstChild){r.insertBefore(q,r.firstChild)}else{r.appendChild(q)}}if(this.data[this.under]){r.lastChild.firstChild.style.marginLeft=v.l=r.lastChild.firstChild.marginRight=v.r=0;this.data[this.under].PHTMLhandleScriptlevel(r.lastChild)}s.w=Math.max(0.8*p.w,0.8*v.w,u.w);s.h=0.8*(p.h+p.d+(o||0))+u.h;s.d=u.d+0.8*(v.h+v.d);return r}});h.msubsup.Augment({toPreviewHTML:function(q){q=this.PHTMLdefaultSpan(q,{noBBox:true});if(!this.data[this.base]){if(q.firstChild){q.insertBefore(e.Element("span"),q.firstChild)}else{q.appendChild(e.Element("span"))}}var s=this.data[this.base],p=this.data[this.sub],n=this.data[this.sup];if(!s){s={bbox:{h:0.8,d:0.2}}}q.firstChild.style.marginRight=".05em";var o=Math.max(0.4,s.PHTML.h-0.4),u=Math.max(0.2,s.PHTML.d+0.1);var t=this.PHTML;if(n&&p){var r=e.Element("span",{className:"MJXp-script-box",style:{height:g.Em(o+n.PHTML.h*0.8+u+p.PHTML.d*0.8),"vertical-align":g.Em(-u-p.PHTML.d*0.8)}},[["span",{},[["span",{},[["span",{style:{"margin-bottom":g.Em(-(n.PHTML.d-0.05))}}]]]]],["span",{},[["span",{},[["span",{style:{"margin-top":g.Em(-(n.PHTML.h-0.05))}}]]]]]]);p.PHTMLhandleScriptlevel(r.firstChild);n.PHTMLhandleScriptlevel(r.lastChild);r.firstChild.firstChild.firstChild.appendChild(q.lastChild);r.lastChild.firstChild.firstChild.appendChild(q.lastChild);q.appendChild(r);t.h=Math.max(s.PHTML.h,n.PHTML.h*0.8+o);t.d=Math.max(s.PHTML.d,p.PHTML.d*0.8+u);t.w=s.PHTML.w+Math.max(n.PHTML.w,p.PHTML.w)+0.07}else{if(n){q.lastChild.style.verticalAlign=g.Em(o);n.PHTMLhandleScriptlevel(q.lastChild);t.h=Math.max(s.PHTML.h,n.PHTML.h*0.8+o);t.d=Math.max(s.PHTML.d,n.PHTML.d*0.8-o);t.w=s.PHTML.w+n.PHTML.w+0.07}else{if(p){q.lastChild.style.verticalAlign=g.Em(-u);p.PHTMLhandleScriptlevel(q.lastChild);t.h=Math.max(s.PHTML.h,p.PHTML.h*0.8-u);t.d=Math.max(s.PHTML.d,p.PHTML.d*0.8+u);t.w=s.PHTML.w+p.PHTML.w+0.07}}}return q}});h.mfrac.Augment({toPreviewHTML:function(r){r=this.PHTMLdefaultSpan(r,{childSpans:true,className:"MJXp-box",forceChild:true,noBBox:true});var o=this.getValues("linethickness","displaystyle");if(!o.displaystyle){if(this.data[0]){this.data[0].PHTMLhandleScriptlevel(r.firstChild)}if(this.data[1]){this.data[1].PHTMLhandleScriptlevel(r.lastChild)}}var n=e.Element("span",{className:"MJXp-box"},[["span",{className:"MJXp-denom"},[["span",{},[["span",{className:"MJXp-rule",style:{height:"1em"}}]]],["span"]]]]);n.firstChild.lastChild.appendChild(r.lastChild);r.appendChild(n);var s=this.PHTMLbboxFor(0),p=this.PHTMLbboxFor(1),v=this.PHTML;v.w=Math.max(s.w,p.w)*0.8;v.h=s.h+s.d+0.1+0.25;v.d=p.h+p.d-0.25;v.l=v.r=0.125;o.linethickness=Math.max(0,g.length2em(o.linethickness||"0",0));if(o.linethickness){var u=n.firstChild.firstChild.firstChild;var q=g.Em(o.linethickness);u.style.borderTop="none";u.style.borderBottom=(o.linethickness<0.15?"1px":q)+" solid";u.style.margin=q+" 0";q=o.linethickness;n.style.marginTop=g.Em(3*q-1.2);r.style.verticalAlign=g.Em(1.5*q+0.1);v.h+=1.5*q-0.1;v.d+=1.5*q}else{n.style.marginTop="-.7em"}return r}});h.msqrt.Augment({toPreviewHTML:function(n){n=this.PHTMLdefaultSpan(n,{childSpans:true,className:"MJXp-box",forceChild:true,noBBox:true});this.PHTMLlayoutRoot(n,n.firstChild);return n},PHTMLlayoutRoot:function(u,n){var v=this.PHTMLbboxFor(0);var q=Math.ceil((v.h+v.d+0.14)*100),w=g.Em(14/q);var r=e.Element("span",{className:"MJXp-surd"},[["span",{style:{"font-size":q+"%","margin-top":w}},["\u221A"]]]);var s=e.Element("span",{className:"MJXp-root"},[["span",{className:"MJXp-rule",style:{"border-top":".08em solid"}}]]);var p=(1.2/2.2)*q/100;if(q>150){var o=Math.ceil(150/q*10);r.firstChild.className="MJXp-right MJXp-scale"+o;r.firstChild.style.marginLeft=g.Em(p*(o/10-1)/q*100);p=p*o/10;s.firstChild.style.borderTopWidth=g.Em(0.08/Math.sqrt(o/10))}s.appendChild(n);u.appendChild(r);u.appendChild(s);this.PHTML.h=v.h+0.18;this.PHTML.d=v.d;this.PHTML.w=v.w+p;return u}});h.mroot.Augment({toPreviewHTML:function(q){q=this.PHTMLdefaultSpan(q,{childSpans:true,className:"MJXp-box",forceChild:true,noBBox:true});var p=this.PHTMLbboxFor(1),n=q.removeChild(q.lastChild);var t=this.PHTMLlayoutRoot(e.Element("span"),q.firstChild);n.className="MJXp-script";var u=parseInt(t.firstChild.firstChild.style.fontSize);var o=0.55*(u/120)+p.d*0.8,s=-0.6*(u/120);if(u>150){s*=0.95*Math.ceil(150/u*10)/10}n.style.marginRight=g.Em(s);n.style.verticalAlign=g.Em(o);if(-s>p.w*0.8){n.style.marginLeft=g.Em(-s-p.w*0.8)}q.appendChild(n);q.appendChild(t);this.PHTML.w+=Math.max(0,p.w*0.8+s);this.PHTML.h=Math.max(this.PHTML.h,p.h*0.8+o);return q},PHTMLlayoutRoot:h.msqrt.prototype.PHTMLlayoutRoot});h.mfenced.Augment({toPreviewHTML:function(q){q=this.PHTMLcreateSpan(q);this.PHTMLhandleStyle(q);this.PHTMLhandleColor(q);this.addFakeNodes();this.PHTMLaddChild(q,"open",{});for(var p=0,n=this.data.length;p<n;p++){this.PHTMLaddChild(q,"sep"+p,{});this.PHTMLaddChild(q,p,{})}this.PHTMLaddChild(q,"close",{});var o=this.PHTML.h,r=this.PHTML.d;this.PHTMLstretchChild("open",o,r);for(p=0,n=this.data.length;p<n;p++){this.PHTMLstretchChild("sep"+p,o,r);this.PHTMLstretchChild(p,o,r)}this.PHTMLstretchChild("close",o,r);return q}});h.mrow.Augment({toPreviewHTML:function(q){q=this.PHTMLdefaultSpan(q);var p=this.PHTML.h,r=this.PHTML.d;for(var o=0,n=this.data.length;o<n;o++){this.PHTMLstretchChild(o,p,r)}return q}});h.mstyle.Augment({toPreviewHTML:function(n){n=this.PHTMLdefaultSpan(n);this.PHTMLhandleScriptlevel(n);return n}});h.TeXAtom.Augment({toPreviewHTML:function(n){n=this.PHTMLdefaultSpan(n);n.className="MJXp-mrow";return n}});h.mtable.Augment({toPreviewHTML:function(E){E=this.PHTMLdefaultSpan(E,{noBBox:true});var r=this.getValues("columnalign","rowalign","columnspacing","rowspacing","columnwidth","equalcolumns","equalrows","columnlines","rowlines","frame","framespacing","align","width");var u=MathJax.Hub.SplitList,F,A,D,z;var N=u(r.columnspacing),w=u(r.rowspacing),L=u(r.columnalign),t=u(r.rowalign);for(F=0,A=N.length;F<A;F++){N[F]=g.length2em(N[F])}for(F=0,A=w.length;F<A;F++){w[F]=g.length2em(w[F])}var K=e.Element("span");while(E.firstChild){K.appendChild(E.firstChild)}E.appendChild(K);var y=0,s=0;for(F=0,A=this.data.length;F<A;F++){var v=this.data[F];if(v){var J=g.arrayEntry(w,F-1),C=g.arrayEntry(t,F);var x=v.PHTML,q=v.PHTMLspanElement();q.style.verticalAlign=C;var B=(v.type==="mlabeledtr"?1:0);for(D=0,z=v.data.length;D<z-B;D++){var p=v.data[D+B];if(p){var M=g.arrayEntry(N,D-1),G=g.arrayEntry(L,D);var I=p.PHTMLspanElement();if(D){x.w+=M;I.style.paddingLeft=g.Em(M)}if(F){I.style.paddingTop=g.Em(J)}I.style.textAlign=G}}y+=x.h+x.d;if(F){y+=J}if(x.w>s){s=x.w}}}var o=this.PHTML;o.w=s;o.h=y/2+0.25;o.d=y/2-0.25;o.l=o.r=0.125;return E}});h.mlabeledtr.Augment({PHTMLdefaultSpan:function(q,o){if(!o){o={}}q=this.PHTMLcreateSpan(q);this.PHTMLhandleStyle(q);this.PHTMLhandleColor(q);if(this.isToken){this.PHTMLhandleToken(q)}for(var p=1,n=this.data.length;p<n;p++){this.PHTMLaddChild(q,p,o)}return q}});h.semantics.Augment({toPreviewHTML:function(n){n=this.PHTMLcreateSpan(n);if(this.data[0]){this.data[0].toPreviewHTML(n);MathJax.Hub.Insert(this.data[0].PHTML||{},this.PHTML)}return n}});h.annotation.Augment({toPreviewHTML:function(n){}});h["annotation-xml"].Augment({toPreviewHTML:function(n){}});MathJax.Hub.Register.StartupHook("onLoad",function(){setTimeout(MathJax.Callback(["loadComplete",g,"jax.js"]),0)})});MathJax.Hub.Register.StartupHook("End Cookie",function(){if(b.config.menuSettings.zoom!=="None"){i.Require("[MathJax]/extensions/MathZoom.js")}})})(MathJax.Ajax,MathJax.Hub,MathJax.HTML,MathJax.OutputJax.PreviewHTML);
(function(b,g,f){var c=b.config.menuSettings;var e=MathJax.OutputJax;var a=f.isMSIE&&(document.documentMode||0)<8;var d=MathJax.Extension["fast-preview"]={version:"2.6.0",enabled:true,config:b.CombineConfig("fast-preview",{Chunks:{EqnChunk:10000,EqnChunkFactor:1,EqnChunkDelay:0},color:"inherit!important",updateTime:30,updateDelay:6,messageStyle:"none",disabled:f.isMSIE&&!f.versionAtLeast("8.0")}),Config:function(){if(b.config["CHTML-preview"]){MathJax.Hub.Config({"fast-preview":b.config["CHTML-preview"]})}var m,j,k,h,l;var i=this.config;if(!i.disabled&&c.FastPreview==null){b.Config({menuSettings:{FastPreview:true}})}if(c.FastPreview){MathJax.Ajax.Styles({".MathJax_Preview .MJXf-math":{color:i.color}});b.Config({"HTML-CSS":i.Chunks,CommonHTML:i.Chunks,SVG:i.Chunks})}b.Register.MessageHook("Begin Math Output",function(){if(!h&&d.Active()){m=b.processUpdateTime;j=b.processUpdateDelay;k=b.config.messageStyle;b.processUpdateTime=i.updateTime;b.processUpdateDelay=i.updateDelay;b.Config({messageStyle:i.messageStyle});MathJax.Message.Clear(0,0);l=true}});b.Register.MessageHook("End Math Output",function(){if(!h&&l){b.processUpdateTime=m;b.processUpdateDelay=j;b.Config({messageStyle:k});h=true}})},Disable:function(){this.enabled=false},Enable:function(){this.enabled=true},Active:function(){return c.FastPreview&&this.enabled&&!(e[c.renderer]||{}).noFastPreview},Preview:function(h){if(!this.Active()){return}var i=h.script.MathJax.preview||h.script.previousSibling;if(!i||i.className!==MathJax.Hub.config.preRemoveClass){i=g.Element("span",{className:MathJax.Hub.config.preRemoveClass});h.script.parentNode.insertBefore(i,h.script);h.script.MathJax.preview=i}i.innerHTML="";i.style.color=(a?"black":"inherit");return this.postFilter(i,h)},postFilter:function(j,i){if(!i.math.root.toPreviewHTML){var h=MathJax.Callback.Queue();h.Push(["Require",MathJax.Ajax,"[MathJax]/jax/output/PreviewHTML/config.js"],["Require",MathJax.Ajax,"[MathJax]/jax/output/PreviewHTML/jax.js"]);b.RestartAfter(h.Push({}))}i.math.root.toPreviewHTML(j)},Register:function(h){b.Register.StartupHook(h+" Jax Require",function(){var i=MathJax.InputJax[h];i.postfilterHooks.Add(["Preview",MathJax.Extension["fast-preview"]],50)})}};d.Register("TeX");d.Register("MathML");d.Register("AsciiMath");b.Register.StartupHook("End Config",["Config",d]);b.Startup.signal.Post("fast-preview Ready")})(MathJax.Hub,MathJax.HTML,MathJax.Hub.Browser);MathJax.Ajax.loadComplete("[MathJax]/extensions/fast-preview.js");
(function(a,e,b,f){var c=b.config.menuSettings;var d=MathJax.Extension.AssistiveMML={version:"2.6.1",config:b.CombineConfig("AssistiveMML",{disabled:false,styles:{".MJX_Assistive_MathML":{position:"absolute!important",top:0,left:0,clip:(b.Browser.isMSIE&&(document.documentMode||0)<8?"rect(1px 1px 1px 1px)":"rect(1px, 1px, 1px, 1px)"),padding:"1px 0 0 0!important",border:"0!important",height:"1px!important",width:"1px!important",overflow:"hidden!important",display:"block!important","-webkit-touch-callout":"none","-webkit-user-select":"none","-khtml-user-select":"none","-moz-user-select":"none","-ms-user-select":"none","user-select":"none"},".MJX_Assistive_MathML.MJX_Assistive_MathML_Block":{width:"100%!important"}}}),Config:function(){if(!this.config.disabled&&c.assistiveMML==null){b.Config({menuSettings:{assistiveMML:true}})}a.Styles(this.config.styles);b.Register.MessageHook("End Math",function(g){if(c.assistiveMML){return d.AddAssistiveMathML(g[1])}})},AddAssistiveMathML:function(g){var h={jax:b.getAllJax(g),i:0,callback:MathJax.Callback({})};this.HandleMML(h);return h.callback},RemoveAssistiveMathML:function(k){var h=b.getAllJax(k),l;for(var j=0,g=h.length;j<g;j++){l=document.getElementById(h[j].inputID+"-Frame");if(l&&l.getAttribute("data-mathml")){l.removeAttribute("data-mathml");if(l.lastChild&&l.lastChild.className.match(/MJX_Assistive_MathML/)){l.removeChild(l.lastChild)}}}},HandleMML:function(l){var g=l.jax.length,h,i,n,j;while(l.i<g){h=l.jax[l.i];n=document.getElementById(h.inputID+"-Frame");if(h.outputJax!=="NativeMML"&&n&&!n.getAttribute("data-mathml")){try{i=h.root.toMathML("").replace(/\n */g,"").replace(/<!--.*?-->/g,"")}catch(k){if(!k.restart){throw k}return MathJax.Callback.After(["HandleMML",this,l],k.restart)}n.setAttribute("data-mathml",i);j=f.addElement(n,"span",{isMathJax:true,unselectable:"on",className:"MJX_Assistive_MathML"+(h.root.Get("display")==="block"?" MJX_Assistive_MathML_Block":"")});j.innerHTML=i;n.style.position="relative";n.setAttribute("role","presentation");n.firstChild.setAttribute("aria-hidden","true");j.setAttribute("role","presentation")}l.i++}l.callback()}};b.Startup.signal.Post("AssistiveMML Ready")})(MathJax.Ajax,MathJax.Callback,MathJax.Hub,MathJax.HTML);MathJax.Callback.Queue(["Require",MathJax.Ajax,"[MathJax]/extensions/toMathML.js"],["loadComplete",MathJax.Ajax,"[MathJax]/extensions/AssistiveMML.js"],function(){MathJax.Hub.Register.StartupHook("End Config",["Config",MathJax.Extension.AssistiveMML])});
MathJax.Ajax.loadComplete("[MathJax]/config/AM_SVG-full.js");
