# Supplementary material for: An artificial-vision- and statistical-learning-based method for studying the biodegradation of type I collagen scaffolds in bone regeneration systems
Source: PeerJ. 2019 Jul 5;7:e7233. doi: 10.7717/peerj.7233 (PMC6613533; doi:10.7717/peerj.7233)
Supplement: Supplemental Information 1 — A html report is developed with R markdown and included with the corresponding files. Code and outputs are included. [file peerj-07-7233-s004.zip › Scripts_and_Outputs_files/mathjax-local/config/TeX-AMS_SVG.js]

/*
 *  /MathJax/config/TeX-AMS_SVG.js
 *  
 *  Copyright (c) 2010-2015 The MathJax Consortium
 *
 *  Part of the MathJax library.
 *  See http://www.mathjax.org for details.
 * 
 *  Licensed under the Apache License, Version 2.0;
 *  you may not use this file except in compliance with the License.
 *
 *      http://www.apache.org/licenses/LICENSE-2.0
 */

MathJax.Ajax.Preloading(
  "[MathJax]/jax/input/TeX/config.js",
  "[MathJax]/jax/output/SVG/config.js",
  "[MathJax]/jax/output/PreviewHTML/config.js",
  "[MathJax]/extensions/tex2jax.js",
  "[MathJax]/extensions/MathEvents.js",
  "[MathJax]/extensions/MathZoom.js",
  "[MathJax]/extensions/MathMenu.js",
  "[MathJax]/jax/element/mml/jax.js",
  "[MathJax]/extensions/toMathML.js",
  "[MathJax]/extensions/TeX/noErrors.js",
  "[MathJax]/extensions/TeX/noUndefined.js",
  "[MathJax]/jax/input/TeX/jax.js",
  "[MathJax]/extensions/TeX/AMSmath.js",
  "[MathJax]/extensions/TeX/AMSsymbols.js",
  "[MathJax]/jax/output/PreviewHTML/jax.js",
  "[MathJax]/extensions/fast-preview.js",
  "[MathJax]/extensions/AssistiveMML.js"
);

MathJax.Hub.Config({"v1.0-compatible":false});

MathJax.InputJax.TeX=MathJax.InputJax({id:"TeX",version:"2.6.1",directory:MathJax.InputJax.directory+"/TeX",extensionDir:MathJax.InputJax.extensionDir+"/TeX",config:{TagSide:"right",TagIndent:"0.8em",MultLineWidth:"85%",equationNumbers:{autoNumber:"none",formatNumber:function(a){return a},formatTag:function(a){return"("+a+")"},formatID:function(a){return"mjx-eqn-"+String(a).replace(/[:"'<>&]/g,"")},formatURL:function(a){return"#"+escape(a)},useLabelIds:true}}});MathJax.InputJax.TeX.Register("math/tex");MathJax.InputJax.TeX.loadComplete("config.js");
MathJax.OutputJax.SVG=MathJax.OutputJax({id:"SVG",version:"2.6.1",directory:MathJax.OutputJax.directory+"/SVG",extensionDir:MathJax.OutputJax.extensionDir+"/SVG",autoloadDir:MathJax.OutputJax.directory+"/SVG/autoload",fontDir:MathJax.OutputJax.directory+"/SVG/fonts",config:{scale:100,minScaleAdjust:50,font:"TeX",blacker:1,mtextFontInherit:false,undefinedFamily:"STIXGeneral,'Arial Unicode MS',serif",addMMLclasses:false,useFontCache:true,useGlobalCache:true,EqnChunk:(MathJax.Hub.Browser.isMobile?10:50),EqnChunkFactor:1.5,EqnChunkDelay:100,linebreaks:{automatic:false,width:"container"},merrorStyle:{fontSize:"90%",color:"#C00",background:"#FF8",border:"1px solid #C00",padding:"3px"},styles:{".MathJax_SVG_Display":{"text-align":"center",margin:"1em 0em"},".MathJax_SVG .MJX-monospace":{"font-family":"monospace"},".MathJax_SVG .MJX-sans-serif":{"font-family":"sans-serif"},"#MathJax_SVG_Tooltip":{"background-color":"InfoBackground",color:"InfoText",border:"1px solid black","box-shadow":"2px 2px 5px #AAAAAA","-webkit-box-shadow":"2px 2px 5px #AAAAAA","-moz-box-shadow":"2px 2px 5px #AAAAAA","-khtml-box-shadow":"2px 2px 5px #AAAAAA",padding:"3px 4px","z-index":401}}}});if(!MathJax.Hub.config.delayJaxRegistration){MathJax.OutputJax.SVG.Register("jax/mml")}MathJax.OutputJax.SVG.loadComplete("config.js");
MathJax.OutputJax.PreviewHTML=MathJax.OutputJax({id:"PreviewHTML",version:"2.6.1",directory:MathJax.OutputJax.directory+"/PreviewHTML",extensionDir:MathJax.OutputJax.extensionDir+"/PreviewHTML",noFastPreview:true,config:{scale:100,minScaleAdjust:50,mtextFontInherit:false,linebreaks:{automatic:false,width:"container"}}});if(!MathJax.Hub.config.delayJaxRegistration){MathJax.OutputJax.PreviewHTML.Register("jax/mml")}MathJax.OutputJax.PreviewHTML.loadComplete("config.js");
MathJax.Extension.tex2jax={version:"2.6.0",config:{inlineMath:[["\\(","\\)"]],displayMath:[["$$","$$"],["\\[","\\]"]],balanceBraces:true,skipTags:["script","noscript","style","textarea","pre","code","annotation","annotation-xml"],ignoreClass:"tex2jax_ignore",processClass:"tex2jax_process",processEscapes:false,processEnvironments:true,processRefs:true,preview:"TeX"},PreProcess:function(a){if(!this.configured){this.config=MathJax.Hub.CombineConfig("tex2jax",this.config);if(this.config.Augment){MathJax.Hub.Insert(this,this.config.Augment)}if(typeof(this.config.previewTeX)!=="undefined"&&!this.config.previewTeX){this.config.preview="none"}this.configured=true}if(typeof(a)==="string"){a=document.getElementById(a)}if(!a){a=document.body}if(this.createPatterns()){this.scanElement(a,a.nextSibling)}},createPatterns:function(){var d=[],e=[],c,a,b=this.config;this.match={};for(c=0,a=b.inlineMath.length;c<a;c++){d.push(this.patternQuote(b.inlineMath[c][0]));this.match[b.inlineMath[c][0]]={mode:"",end:b.inlineMath[c][1],pattern:this.endPattern(b.inlineMath[c][1])}}for(c=0,a=b.displayMath.length;c<a;c++){d.push(this.patternQuote(b.displayMath[c][0]));this.match[b.displayMath[c][0]]={mode:"; mode=display",end:b.displayMath[c][1],pattern:this.endPattern(b.displayMath[c][1])}}if(d.length){e.push(d.sort(this.sortLength).join("|"))}if(b.processEnvironments){e.push("\\\\begin\\{([^}]*)\\}")}if(b.processEscapes){e.push("\\\\*\\\\\\$")}if(b.processRefs){e.push("\\\\(eq)?ref\\{[^}]*\\}")}this.start=new RegExp(e.join("|"),"g");this.skipTags=new RegExp("^("+b.skipTags.join("|")+")$","i");var f=[];if(MathJax.Hub.config.preRemoveClass){f.push(MathJax.Hub.config.preRemoveClass)}if(b.ignoreClass){f.push(b.ignoreClass)}this.ignoreClass=(f.length?new RegExp("(^| )("+f.join("|")+")( |$)"):/^$/);this.processClass=new RegExp("(^| )("+b.processClass+")( |$)");return(e.length>0)},patternQuote:function(a){return a.replace(/([\^$(){}+*?\-|\[\]\:\\])/g,"\\$1")},endPattern:function(a){return new RegExp(this.patternQuote(a)+"|\\\\.|[{}]","g")},sortLength:function(d,c){if(d.length!==c.length){return c.length-d.length}return(d==c?0:(d<c?-1:1))},scanElement:function(c,b,g){var a,e,d,f;while(c&&c!=b){if(c.nodeName.toLowerCase()==="#text"){if(!g){c=this.scanText(c)}}else{a=(typeof(c.className)==="undefined"?"":c.className);e=(typeof(c.tagName)==="undefined"?"":c.tagName);if(typeof(a)!=="string"){a=String(a)}f=this.processClass.exec(a);if(c.firstChild&&!a.match(/(^| )MathJax/)&&(f||!this.skipTags.exec(e))){d=(g||this.ignoreClass.exec(a))&&!f;this.scanElement(c.firstChild,b,d)}}if(c){c=c.nextSibling}}},scanText:function(b){if(b.nodeValue.replace(/\s+/,"")==""){return b}var a,c;this.search={start:true};this.pattern=this.start;while(b){this.pattern.lastIndex=0;while(b&&b.nodeName.toLowerCase()==="#text"&&(a=this.pattern.exec(b.nodeValue))){if(this.search.start){b=this.startMatch(a,b)}else{b=this.endMatch(a,b)}}if(this.search.matched){b=this.encloseMath(b)}if(b){do{c=b;b=b.nextSibling}while(b&&(b.nodeName.toLowerCase()==="br"||b.nodeName.toLowerCase()==="#comment"));if(!b||b.nodeName!=="#text"){return(this.search.close?this.prevEndMatch():c)}}}return b},startMatch:function(a,b){var f=this.match[a[0]];if(f!=null){this.search={end:f.end,mode:f.mode,pcount:0,open:b,olen:a[0].length,opos:this.pattern.lastIndex-a[0].length};this.switchPattern(f.pattern)}else{if(a[0].substr(0,6)==="\\begin"){this.search={end:"\\end{"+a[1]+"}",mode:"; mode=display",pcount:0,open:b,olen:0,opos:this.pattern.lastIndex-a[0].length,isBeginEnd:true};this.switchPattern(this.endPattern(this.search.end))}else{if(a[0].substr(0,4)==="\\ref"||a[0].substr(0,6)==="\\eqref"){this.search={mode:"",end:"",open:b,pcount:0,olen:0,opos:this.pattern.lastIndex-a[0].length};return this.endMatch([""],b)}else{var d=a[0].substr(0,a[0].length-1),g,c;if(d.length%2===0){c=[d.replace(/\\\\/g,"\\")];g=1}else{c=[d.substr(1).replace(/\\\\/g,"\\"),"$"];g=0}c=MathJax.HTML.Element("span",null,c);var e=MathJax.HTML.TextNode(b.nodeValue.substr(0,a.index));b.nodeValue=b.nodeValue.substr(a.index+a[0].length-g);b.parentNode.insertBefore(c,b);b.parentNode.insertBefore(e,c);this.pattern.lastIndex=g}}}return b},endMatch:function(a,c){var b=this.search;if(a[0]==b.end){if(!b.close||b.pcount===0){b.close=c;b.cpos=this.pattern.lastIndex;b.clen=(b.isBeginEnd?0:a[0].length)}if(b.pcount===0){b.matched=true;c=this.encloseMath(c);this.switchPattern(this.start)}}else{if(a[0]==="{"){b.pcount++}else{if(a[0]==="}"&&b.pcount){b.pcount--}}}return c},prevEndMatch:function(){this.search.matched=true;var a=this.encloseMath(this.search.close);this.switchPattern(this.start);return a},switchPattern:function(a){a.lastIndex=this.pattern.lastIndex;this.pattern=a;this.search.start=(a===this.start)},encloseMath:function(b){var a=this.search,f=a.close,e,c;if(a.cpos===f.length){f=f.nextSibling}else{f=f.splitText(a.cpos)}if(!f){e=f=MathJax.HTML.addText(a.close.parentNode,"")}a.close=f;c=(a.opos?a.open.splitText(a.opos):a.open);while(c.nextSibling&&c.nextSibling!==f){if(c.nextSibling.nodeValue!==null){if(c.nextSibling.nodeName==="#comment"){c.nodeValue+=c.nextSibling.nodeValue.replace(/^\[CDATA\[((.|\n|\r)*)\]\]$/,"$1")}else{c.nodeValue+=c.nextSibling.nodeValue}}else{if(this.msieNewlineBug){c.nodeValue+=(c.nextSibling.nodeName.toLowerCase()==="br"?"\n":" ")}else{c.nodeValue+=" "}}c.parentNode.removeChild(c.nextSibling)}var d=c.nodeValue.substr(a.olen,c.nodeValue.length-a.olen-a.clen);c.parentNode.removeChild(c);if(this.config.preview!=="none"){this.createPreview(a.mode,d)}c=this.createMathTag(a.mode,d);this.search={};this.pattern.lastIndex=0;if(e){e.parentNode.removeChild(e)}return c},insertNode:function(b){var a=this.search;a.close.parentNode.insertBefore(b,a.close)},createPreview:function(c,a){var b=this.config.preview;if(b==="none"){return}if(b==="TeX"){b=[this.filterPreview(a)]}if(b){b=MathJax.HTML.Element("span",{className:MathJax.Hub.config.preRemoveClass},b);this.insertNode(b)}},createMathTag:function(c,b){var a=document.createElement("script");a.type="math/tex"+c;MathJax.HTML.setScript(a,b);this.insertNode(a);return a},filterPreview:function(a){return a},msieNewlineBug:(MathJax.Hub.Browser.isMSIE&&document.documentMode<9)};MathJax.Hub.Register.PreProcessor(["PreProcess",MathJax.Extension.tex2jax]);MathJax.Ajax.loadComplete("[MathJax]/extensions/tex2jax.js");
(function(d,h,l,g,m,b,j){var p="2.6.0";var i=MathJax.Extension;var c=i.MathEvents={version:p};var k=d.config.menuSettings;var o={hover:500,frame:{x:3.5,y:5,bwidth:1,bcolor:"#A6D",hwidth:"15px",hcolor:"#83A"},button:{x:-6,y:-3,wx:-2},fadeinInc:0.2,fadeoutInc:0.05,fadeDelay:50,fadeoutStart:400,fadeoutDelay:15*1000,styles:{".MathJax_Hover_Frame":{"border-radius":".25em","-webkit-border-radius":".25em","-moz-border-radius":".25em","-khtml-border-radius":".25em","box-shadow":"0px 0px 15px #83A","-webkit-box-shadow":"0px 0px 15px #83A","-moz-box-shadow":"0px 0px 15px #83A","-khtml-box-shadow":"0px 0px 15px #83A",border:"1px solid #A6D ! important",display:"inline-block",position:"absolute"},".MathJax_Menu_Button .MathJax_Hover_Arrow":{position:"absolute",cursor:"pointer",display:"inline-block",border:"2px solid #AAA","border-radius":"4px","-webkit-border-radius":"4px","-moz-border-radius":"4px","-khtml-border-radius":"4px","font-family":"'Courier New',Courier","font-size":"9px",color:"#F0F0F0"},".MathJax_Menu_Button .MathJax_Hover_Arrow span":{display:"block","background-color":"#AAA",border:"1px solid","border-radius":"3px","line-height":0,padding:"4px"},".MathJax_Hover_Arrow:hover":{color:"white!important",border:"2px solid #CCC!important"},".MathJax_Hover_Arrow:hover span":{"background-color":"#CCC!important"}}};var n=c.Event={LEFTBUTTON:0,RIGHTBUTTON:2,MENUKEY:"altKey",KEY:{RETURN:13,ESCAPE:27,SPACE:32,LEFT:37,UP:38,RIGHT:39,DOWN:40},Mousedown:function(q){return n.Handler(q,"Mousedown",this)},Mouseup:function(q){return n.Handler(q,"Mouseup",this)},Mousemove:function(q){return n.Handler(q,"Mousemove",this)},Mouseover:function(q){return n.Handler(q,"Mouseover",this)},Mouseout:function(q){return n.Handler(q,"Mouseout",this)},Click:function(q){return n.Handler(q,"Click",this)},DblClick:function(q){return n.Handler(q,"DblClick",this)},Menu:function(q){return n.Handler(q,"ContextMenu",this)},Handler:function(t,r,s){if(l.loadingMathMenu){return n.False(t)}var q=b[s.jaxID];if(!t){t=window.event}t.isContextMenu=(r==="ContextMenu");if(q[r]){return q[r](t,s)}if(i.MathZoom){return i.MathZoom.HandleEvent(t,r,s)}},False:function(q){if(!q){q=window.event}if(q){if(q.preventDefault){q.preventDefault()}else{q.returnValue=false}if(q.stopPropagation){q.stopPropagation()}q.cancelBubble=true}return false},Keydown:function(r,q){if(!r){r=window.event}if(r.keyCode===n.KEY.SPACE){n.ContextMenu(r,this)}},ContextMenu:function(t,E,w){var B=b[E.jaxID],v=B.getJaxFromMath(E);var F=(B.config.showMathMenu!=null?B:d).config.showMathMenu;if(!F||(k.context!=="MathJax"&&!w)){return}if(c.msieEventBug){t=window.event||t}n.ClearSelection();f.ClearHoverTimer();if(v.hover){if(v.hover.remove){clearTimeout(v.hover.remove);delete v.hover.remove}v.hover.nofade=true}var u=MathJax.Menu;var G,D;if(u){if(u.loadingDomain){return n.False(t)}G=m.loadDomain("MathMenu");if(!G){u.jax=v;var r=u.menu.Find("Show Math As").submenu;r.items[0].name=v.sourceMenuTitle;r.items[0].format=(v.sourceMenuFormat||"MathML");r.items[1].name=j[v.inputJax].sourceMenuTitle;r.items[5].disabled=!j[v.inputJax].annotationEncoding;var A=r.items[2];A.disabled=true;var q=A.submenu.items;annotationList=MathJax.Hub.Config.semanticsAnnotations;for(var z=0,y=q.length;z<y;z++){var s=q[z].name[1];if(v.root&&v.root.getAnnotation(s)!==null){A.disabled=false;q[z].hidden=false}else{q[z].hidden=true}}var x=u.menu.Find("Math Settings","MathPlayer");x.hidden=!(v.outputJax==="NativeMML"&&d.Browser.hasMathPlayer);return u.menu.Post(t)}u.loadingDomain=true;D=function(){delete u.loadingDomain}}else{if(l.loadingMathMenu){return n.False(t)}l.loadingMathMenu=true;G=l.Require("[MathJax]/extensions/MathMenu.js");D=function(){delete l.loadingMathMenu;if(!MathJax.Menu){MathJax.Menu={}}}}var C={pageX:t.pageX,pageY:t.pageY,clientX:t.clientX,clientY:t.clientY};g.Queue(G,D,["ContextMenu",n,C,E,w]);return n.False(t)},AltContextMenu:function(s,r){var t=b[r.jaxID];var q=(t.config.showMathMenu!=null?t:d).config.showMathMenu;if(q){q=(t.config.showMathMenuMSIE!=null?t:d).config.showMathMenuMSIE;if(k.context==="MathJax"&&!k.mpContext&&q){if(!c.noContextMenuBug||s.button!==n.RIGHTBUTTON){return}}else{if(!s[n.MENUKEY]||s.button!==n.LEFTBUTTON){return}}return t.ContextMenu(s,r,true)}},ClearSelection:function(){if(c.safariContextMenuBug){setTimeout("window.getSelection().empty()",0)}if(document.selection){setTimeout("document.selection.empty()",0)}},getBBox:function(s){s.appendChild(c.topImg);var r=c.topImg.offsetTop,t=s.offsetHeight-r,q=s.offsetWidth;s.removeChild(c.topImg);return{w:q,h:r,d:t}}};var f=c.Hover={Mouseover:function(s,r){if(k.discoverable||k.zoom==="Hover"){var u=s.fromElement||s.relatedTarget,t=s.toElement||s.target;if(u&&t&&(d.isMathJaxNode(u)!==d.isMathJaxNode(t)||d.getJaxFor(u)!==d.getJaxFor(t))){var q=this.getJaxFromMath(r);if(q.hover){f.ReHover(q)}else{f.HoverTimer(q,r)}return n.False(s)}}},Mouseout:function(s,r){if(k.discoverable||k.zoom==="Hover"){var u=s.fromElement||s.relatedTarget,t=s.toElement||s.target;if(u&&t&&(d.isMathJaxNode(u)!==d.isMathJaxNode(t)||d.getJaxFor(u)!==d.getJaxFor(t))){var q=this.getJaxFromMath(r);if(q.hover){f.UnHover(q)}else{f.ClearHoverTimer()}return n.False(s)}}},Mousemove:function(s,r){if(k.discoverable||k.zoom==="Hover"){var q=this.getJaxFromMath(r);if(q.hover){return}if(f.lastX==s.clientX&&f.lastY==s.clientY){return}f.lastX=s.clientX;f.lastY=s.clientY;f.HoverTimer(q,r);return n.False(s)}},HoverTimer:function(q,r){this.ClearHoverTimer();this.hoverTimer=setTimeout(g(["Hover",this,q,r]),o.hover)},ClearHoverTimer:function(){if(this.hoverTimer){clearTimeout(this.hoverTimer);delete this.hoverTimer}},Hover:function(q,u){if(i.MathZoom&&i.MathZoom.Hover({},u)){return}var t=b[q.outputJax],v=t.getHoverSpan(q,u),y=t.getHoverBBox(q,v,u),w=(t.config.showMathMenu!=null?t:d).config.showMathMenu;var A=o.frame.x,z=o.frame.y,x=o.frame.bwidth;if(c.msieBorderWidthBug){x=0}q.hover={opacity:0,id:q.inputID+"-Hover"};var r=h.Element("span",{id:q.hover.id,isMathJax:true,style:{display:"inline-block",width:0,height:0,position:"relative"}},[["span",{className:"MathJax_Hover_Frame",isMathJax:true,style:{display:"inline-block",position:"absolute",top:this.Px(-y.h-z-x-(y.y||0)),left:this.Px(-A-x+(y.x||0)),width:this.Px(y.w+2*A),height:this.Px(y.h+y.d+2*z),opacity:0,filter:"alpha(opacity=0)"}}]]);var s=h.Element("span",{isMathJax:true,id:q.hover.id+"Menu",className:"MathJax_Menu_Button",style:{display:"inline-block","z-index":1,width:0,height:0,position:"relative"}},[["span",{className:"MathJax_Hover_Arrow",isMathJax:true,math:u,onclick:this.HoverMenu,jax:t.id,style:{left:this.Px(y.w+A+x+(y.x||0)+o.button.x),top:this.Px(-y.h-z-x-(y.y||0)-o.button.y),opacity:0,filter:"alpha(opacity=0)"}},[["span",{isMathJax:true},"\u25BC"]]]]);if(y.width){r.style.width=s.style.width=y.width;r.style.marginRight=s.style.marginRight="-"+y.width;r.firstChild.style.width=y.width;s.firstChild.style.left="";s.firstChild.style.right=this.Px(o.button.wx)}v.parentNode.insertBefore(r,v);if(w){v.parentNode.insertBefore(s,v)}if(v.style){v.style.position="relative"}this.ReHover(q)},ReHover:function(q){if(q.hover.remove){clearTimeout(q.hover.remove)}q.hover.remove=setTimeout(g(["UnHover",this,q]),o.fadeoutDelay);this.HoverFadeTimer(q,o.fadeinInc)},UnHover:function(q){if(!q.hover.nofade){this.HoverFadeTimer(q,-o.fadeoutInc,o.fadeoutStart)}},HoverFade:function(q){delete q.hover.timer;q.hover.opacity=Math.max(0,Math.min(1,q.hover.opacity+q.hover.inc));q.hover.opacity=Math.floor(1000*q.hover.opacity)/1000;var s=document.getElementById(q.hover.id),r=document.getElementById(q.hover.id+"Menu");s.firstChild.style.opacity=q.hover.opacity;s.firstChild.style.filter="alpha(opacity="+Math.floor(100*q.hover.opacity)+")";if(r){r.firstChild.style.opacity=q.hover.opacity;r.firstChild.style.filter=s.style.filter}if(q.hover.opacity===1){return}if(q.hover.opacity>0){this.HoverFadeTimer(q,q.hover.inc);return}s.parentNode.removeChild(s);if(r){r.parentNode.removeChild(r)}if(q.hover.remove){clearTimeout(q.hover.remove)}delete q.hover},HoverFadeTimer:function(q,s,r){q.hover.inc=s;if(!q.hover.timer){q.hover.timer=setTimeout(g(["HoverFade",this,q]),(r||o.fadeDelay))}},HoverMenu:function(q){if(!q){q=window.event}return b[this.jax].ContextMenu(q,this.math,true)},ClearHover:function(q){if(q.hover.remove){clearTimeout(q.hover.remove)}if(q.hover.timer){clearTimeout(q.hover.timer)}f.ClearHoverTimer();delete q.hover},Px:function(q){if(Math.abs(q)<0.006){return"0px"}return q.toFixed(2).replace(/\.?0+$/,"")+"px"},getImages:function(){if(k.discoverable){var q=new Image();q.src=o.button.src}}};var a=c.Touch={last:0,delay:500,start:function(r){var q=new Date().getTime();var s=(q-a.last<a.delay&&a.up);a.last=q;a.up=false;if(s){a.timeout=setTimeout(a.menu,a.delay,r,this);r.preventDefault()}},end:function(r){var q=new Date().getTime();a.up=(q-a.last<a.delay);if(a.timeout){clearTimeout(a.timeout);delete a.timeout;a.last=0;a.up=false;r.preventDefault();return n.Handler((r.touches[0]||r.touch),"DblClick",this)}},menu:function(r,q){delete a.timeout;a.last=0;a.up=false;return n.Handler((r.touches[0]||r.touch),"ContextMenu",q)}};d.Browser.Select({MSIE:function(q){var s=(document.documentMode||0);var r=q.versionAtLeast("8.0");c.msieBorderWidthBug=(document.compatMode==="BackCompat");c.msieEventBug=q.isIE9;c.msieAlignBug=(!r||s<8);if(s<9){n.LEFTBUTTON=1}},Safari:function(q){c.safariContextMenuBug=true},Opera:function(q){c.operaPositionBug=true},Konqueror:function(q){c.noContextMenuBug=true}});c.topImg=(c.msieAlignBug?h.Element("img",{style:{width:0,height:0,position:"relative"},src:"about:blank"}):h.Element("span",{style:{width:0,height:0,display:"inline-block"}}));if(c.operaPositionBug){c.topImg.style.border="1px solid"}c.config=o=d.CombineConfig("MathEvents",o);var e=function(){var q=o.styles[".MathJax_Hover_Frame"];q.border=o.frame.bwidth+"px solid "+o.frame.bcolor+" ! important";q["box-shadow"]=q["-webkit-box-shadow"]=q["-moz-box-shadow"]=q["-khtml-box-shadow"]="0px 0px "+o.frame.hwidth+" "+o.frame.hcolor};g.Queue(d.Register.StartupHook("End Config",{}),[e],["getImages",f],["Styles",l,o.styles],["Post",d.Startup.signal,"MathEvents Ready"],["loadComplete",l,"[MathJax]/extensions/MathEvents.js"])})(MathJax.Hub,MathJax.HTML,MathJax.Ajax,MathJax.Callback,MathJax.Localization,MathJax.OutputJax,MathJax.InputJax);
(function(a,d,f,c,j){var k="2.6.0";var i=a.CombineConfig("MathZoom",{styles:{"#MathJax_Zoom":{position:"absolute","background-color":"#F0F0F0",overflow:"auto",display:"block","z-index":301,padding:".5em",border:"1px solid black",margin:0,"font-weight":"normal","font-style":"normal","text-align":"left","text-indent":0,"text-transform":"none","line-height":"normal","letter-spacing":"normal","word-spacing":"normal","word-wrap":"normal","white-space":"nowrap","float":"none","-webkit-box-sizing":"content-box","-moz-box-sizing":"content-box","box-sizing":"content-box","box-shadow":"5px 5px 15px #AAAAAA","-webkit-box-shadow":"5px 5px 15px #AAAAAA","-moz-box-shadow":"5px 5px 15px #AAAAAA","-khtml-box-shadow":"5px 5px 15px #AAAAAA",filter:"progid:DXImageTransform.Microsoft.dropshadow(OffX=2, OffY=2, Color='gray', Positive='true')"},"#MathJax_ZoomOverlay":{position:"absolute",left:0,top:0,"z-index":300,display:"inline-block",width:"100%",height:"100%",border:0,padding:0,margin:0,"background-color":"white",opacity:0,filter:"alpha(opacity=0)"},"#MathJax_ZoomFrame":{position:"relative",display:"inline-block",height:0,width:0},"#MathJax_ZoomEventTrap":{position:"absolute",left:0,top:0,"z-index":302,display:"inline-block",border:0,padding:0,margin:0,"background-color":"white",opacity:0,filter:"alpha(opacity=0)"}}});var e,b,g;MathJax.Hub.Register.StartupHook("MathEvents Ready",function(){g=MathJax.Extension.MathEvents.Event;e=MathJax.Extension.MathEvents.Event.False;b=MathJax.Extension.MathEvents.Hover});var h=MathJax.Extension.MathZoom={version:k,settings:a.config.menuSettings,scrollSize:18,HandleEvent:function(n,l,m){if(h.settings.CTRL&&!n.ctrlKey){return true}if(h.settings.ALT&&!n.altKey){return true}if(h.settings.CMD&&!n.metaKey){return true}if(h.settings.Shift&&!n.shiftKey){return true}if(!h[l]){return true}return h[l](n,m)},Click:function(m,l){if(this.settings.zoom==="Click"){return this.Zoom(m,l)}},DblClick:function(m,l){if(this.settings.zoom==="Double-Click"||this.settings.zoom==="DoubleClick"){return this.Zoom(m,l)}},Hover:function(m,l){if(this.settings.zoom==="Hover"){this.Zoom(m,l);return true}return false},Zoom:function(o,u){this.Remove();b.ClearHoverTimer();g.ClearSelection();var s=MathJax.OutputJax[u.jaxID];var p=s.getJaxFromMath(u);if(p.hover){b.UnHover(p)}var q=this.findContainer(u);var l=Math.floor(0.85*q.clientWidth),t=Math.max(document.body.clientHeight,document.documentElement.clientHeight);if(this.getOverflow(q)!=="visible"){t=Math.min(q.clientHeight,t)}t=Math.floor(0.85*t);var n=d.Element("span",{id:"MathJax_ZoomFrame"},[["span",{id:"MathJax_ZoomOverlay",onmousedown:this.Remove}],["span",{id:"MathJax_Zoom",onclick:this.Remove,style:{visibility:"hidden",fontSize:this.settings.zscale}},[["span",{style:{display:"inline-block","white-space":"nowrap"}}]]]]);var z=n.lastChild,w=z.firstChild,r=n.firstChild;u.parentNode.insertBefore(n,u);u.parentNode.insertBefore(u,n);if(w.addEventListener){w.addEventListener("mousedown",this.Remove,true)}var m=z.offsetWidth||z.clientWidth;l-=m;t-=m;z.style.maxWidth=l+"px";z.style.maxHeight=t+"px";if(this.msieTrapEventBug){var y=d.Element("span",{id:"MathJax_ZoomEventTrap",onmousedown:this.Remove});n.insertBefore(y,z)}if(this.msieZIndexBug){var v=d.addElement(document.body,"img",{src:"about:blank",id:"MathJax_ZoomTracker",width:0,height:0,style:{width:0,height:0,position:"relative"}});n.style.position="relative";n.style.zIndex=i.styles["#MathJax_ZoomOverlay"]["z-index"];n=v}var x=s.Zoom(p,w,u,l,t);if(this.msiePositionBug){if(this.msieSizeBug){z.style.height=x.zH+"px";z.style.width=x.zW+"px"}if(z.offsetHeight>t){z.style.height=t+"px";z.style.width=(x.zW+this.scrollSize)+"px"}if(z.offsetWidth>l){z.style.width=l+"px";z.style.height=(x.zH+this.scrollSize)+"px"}}if(this.operaPositionBug){z.style.width=Math.min(l,x.zW)+"px"}if(z.offsetWidth>m&&z.offsetWidth-m<l&&z.offsetHeight-m<t){z.style.overflow="visible"}this.Position(z,x);if(this.msieTrapEventBug){y.style.height=z.clientHeight+"px";y.style.width=z.clientWidth+"px";y.style.left=(parseFloat(z.style.left)+z.clientLeft)+"px";y.style.top=(parseFloat(z.style.top)+z.clientTop)+"px"}z.style.visibility="";if(this.settings.zoom==="Hover"){r.onmouseover=this.Remove}if(window.addEventListener){addEventListener("resize",this.Resize,false)}else{if(window.attachEvent){attachEvent("onresize",this.Resize)}else{this.onresize=window.onresize;window.onresize=this.Resize}}a.signal.Post(["math zoomed",p]);return e(o)},Position:function(p,r){p.style.display="none";var q=this.Resize(),m=q.x,s=q.y,l=r.mW;p.style.display="";var o=-l-Math.floor((p.offsetWidth-l)/2),n=r.Y;p.style.left=Math.max(o,10-m)+"px";p.style.top=Math.max(n,10-s)+"px";if(!h.msiePositionBug){h.SetWH()}},Resize:function(m){if(h.onresize){h.onresize(m)}var q=document.getElementById("MathJax_ZoomFrame"),l=document.getElementById("MathJax_ZoomOverlay");var o=h.getXY(q),n=h.findContainer(q);if(h.getOverflow(n)!=="visible"){l.scroll_parent=n;var p=h.getXY(n);o.x-=p.x;o.y-=p.y;p=h.getBorder(n);o.x-=p.x;o.y-=p.y}l.style.left=(-o.x)+"px";l.style.top=(-o.y)+"px";if(h.msiePositionBug){setTimeout(h.SetWH,0)}else{h.SetWH()}return o},SetWH:function(){var l=document.getElementById("MathJax_ZoomOverlay");if(!l){return}l.style.display="none";var m=l.scroll_parent||document.documentElement||document.body;l.style.width=m.scrollWidth+"px";l.style.height=Math.max(m.clientHeight,m.scrollHeight)+"px";l.style.display=""},findContainer:function(l){l=l.parentNode;while(l.parentNode&&l!==document.body&&h.getOverflow(l)==="visible"){l=l.parentNode}return l},getOverflow:(window.getComputedStyle?function(l){return getComputedStyle(l).overflow}:function(l){return(l.currentStyle||{overflow:"visible"}).overflow}),getBorder:function(o){var m={thin:1,medium:2,thick:3};var n=(window.getComputedStyle?getComputedStyle(o):(o.currentStyle||{borderLeftWidth:0,borderTopWidth:0}));var l=n.borderLeftWidth,p=n.borderTopWidth;if(m[l]){l=m[l]}else{l=parseInt(l)}if(m[p]){p=m[p]}else{p=parseInt(p)}return{x:l,y:p}},getXY:function(o){var l=0,n=0,m;m=o;while(m.offsetParent){l+=m.offsetLeft;m=m.offsetParent}if(h.operaPositionBug){o.style.border="1px solid"}m=o;while(m.offsetParent){n+=m.offsetTop;m=m.offsetParent}if(h.operaPositionBug){o.style.border=""}return{x:l,y:n}},Remove:function(n){var p=document.getElementById("MathJax_ZoomFrame");if(p){var o=MathJax.OutputJax[p.previousSibling.jaxID];var l=o.getJaxFromMath(p.previousSibling);a.signal.Post(["math unzoomed",l]);p.parentNode.removeChild(p);p=document.getElementById("MathJax_ZoomTracker");if(p){p.parentNode.removeChild(p)}if(h.operaRefreshBug){var m=d.addElement(document.body,"div",{style:{position:"fixed",left:0,top:0,width:"100%",height:"100%",backgroundColor:"white",opacity:0},id:"MathJax_OperaDiv"});document.body.removeChild(m)}if(window.removeEventListener){removeEventListener("resize",h.Resize,false)}else{if(window.detachEvent){detachEvent("onresize",h.Resize)}else{window.onresize=h.onresize;delete h.onresize}}}return e(n)}};a.Browser.Select({MSIE:function(l){var n=(document.documentMode||0);var m=(n>=9);h.msiePositionBug=!m;h.msieSizeBug=l.versionAtLeast("7.0")&&(!document.documentMode||n===7||n===8);h.msieZIndexBug=(n<=7);h.msieInlineBlockAlignBug=(n<=7);h.msieTrapEventBug=!window.addEventListener;if(document.compatMode==="BackCompat"){h.scrollSize=52}if(m){delete i.styles["#MathJax_Zoom"].filter}},Opera:function(l){h.operaPositionBug=true;h.operaRefreshBug=true}});h.topImg=(h.msieInlineBlockAlignBug?d.Element("img",{style:{width:0,height:0,position:"relative"},src:"about:blank"}):d.Element("span",{style:{width:0,height:0,display:"inline-block"}}));if(h.operaPositionBug||h.msieTopBug){h.topImg.style.border="1px solid"}MathJax.Callback.Queue(["StartupHook",MathJax.Hub.Register,"Begin Styles",{}],["Styles",f,i.styles],["Post",a.Startup.signal,"MathZoom Ready"],["loadComplete",f,"[MathJax]/extensions/MathZoom.js"])})(MathJax.Hub,MathJax.HTML,MathJax.Ajax,MathJax.OutputJax["HTML-CSS"],MathJax.OutputJax.NativeMML);
(function(f,n,p,e,q){var o="2.6.1";var d=MathJax.Callback.Signal("menu");MathJax.Extension.MathMenu={version:o,signal:d};var s=function(t){return MathJax.Localization._.apply(MathJax.Localization,[["MathMenu",t]].concat([].slice.call(arguments,1)))};var a=f.Browser.isPC,k=f.Browser.isMSIE,l=((document.documentMode||0)>8);var i=(a?null:"5px");var r=f.CombineConfig("MathMenu",{delay:150,showRenderer:true,showMathPlayer:true,showFontMenu:false,showContext:false,showDiscoverable:false,showLocale:true,showLocaleURL:false,semanticsAnnotations:{TeX:["TeX","LaTeX","application/x-tex"],StarMath:["StarMath 5.0"],Maple:["Maple"],ContentMathML:["MathML-Content","application/mathml-content+xml"],OpenMath:["OpenMath"]},windowSettings:{status:"no",toolbar:"no",locationbar:"no",menubar:"no",directories:"no",personalbar:"no",resizable:"yes",scrollbars:"yes",width:400,height:300,left:Math.round((screen.width-400)/2),top:Math.round((screen.height-300)/3)},styles:{"#MathJax_About":{position:"fixed",left:"50%",width:"auto","text-align":"center",border:"3px outset",padding:"1em 2em","background-color":"#DDDDDD",color:"black",cursor:"default","font-family":"message-box","font-size":"120%","font-style":"normal","text-indent":0,"text-transform":"none","line-height":"normal","letter-spacing":"normal","word-spacing":"normal","word-wrap":"normal","white-space":"nowrap","float":"none","z-index":201,"border-radius":"15px","-webkit-border-radius":"15px","-moz-border-radius":"15px","-khtml-border-radius":"15px","box-shadow":"0px 10px 20px #808080","-webkit-box-shadow":"0px 10px 20px #808080","-moz-box-shadow":"0px 10px 20px #808080","-khtml-box-shadow":"0px 10px 20px #808080",filter:"progid:DXImageTransform.Microsoft.dropshadow(OffX=2, OffY=2, Color='gray', Positive='true')"},"#MathJax_About.MathJax_MousePost":{outline:"none"},".MathJax_Menu":{position:"absolute","background-color":"white",color:"black",width:"auto",padding:(a?"2px":"5px 0px"),border:"1px solid #CCCCCC",margin:0,cursor:"default",font:"menu","text-align":"left","text-indent":0,"text-transform":"none","line-height":"normal","letter-spacing":"normal","word-spacing":"normal","word-wrap":"normal","white-space":"nowrap","float":"none","z-index":201,"border-radius":i,"-webkit-border-radius":i,"-moz-border-radius":i,"-khtml-border-radius":i,"box-shadow":"0px 10px 20px #808080","-webkit-box-shadow":"0px 10px 20px #808080","-moz-box-shadow":"0px 10px 20px #808080","-khtml-box-shadow":"0px 10px 20px #808080",filter:"progid:DXImageTransform.Microsoft.dropshadow(OffX=2, OffY=2, Color='gray', Positive='true')"},".MathJax_MenuItem":{padding:(a?"2px 2em":"1px 2em"),background:"transparent"},".MathJax_MenuArrow":{position:"absolute",right:".5em","padding-top":".25em",color:"#666666","font-family":(k?"'Arial unicode MS'":null),"font-size":".75em"},".MathJax_MenuActive .MathJax_MenuArrow":{color:"white"},".MathJax_MenuArrow.RTL":{left:".5em",right:"auto"},".MathJax_MenuCheck":{position:"absolute",left:".7em","font-family":(k?"'Arial unicode MS'":null)},".MathJax_MenuCheck.RTL":{right:".7em",left:"auto"},".MathJax_MenuRadioCheck":{position:"absolute",left:(a?"1em":".7em")},".MathJax_MenuRadioCheck.RTL":{right:(a?"1em":".7em"),left:"auto"},".MathJax_MenuLabel":{padding:(a?"2px 2em 4px 1.33em":"1px 2em 3px 1.33em"),"font-style":"italic"},".MathJax_MenuRule":{"border-top":(a?"1px solid #CCCCCC":"1px solid #DDDDDD"),margin:(a?"4px 1px 0px":"4px 3px")},".MathJax_MenuDisabled":{color:"GrayText"},".MathJax_MenuActive":{"background-color":(a?"Highlight":"#606872"),color:(a?"HighlightText":"white")},".MathJax_MenuDisabled:focus, .MathJax_MenuLabel:focus":{"background-color":"#E8E8E8"},".MathJax_ContextMenu:focus":{outline:"none"},".MathJax_ContextMenu .MathJax_MenuItem:focus":{outline:"none"},"#MathJax_AboutClose":{top:".2em",right:".2em"},".MathJax_Menu .MathJax_MenuClose":{top:"-10px",left:"-10px"},".MathJax_MenuClose":{position:"absolute",cursor:"pointer",display:"inline-block",border:"2px solid #AAA","border-radius":"18px","-webkit-border-radius":"18px","-moz-border-radius":"18px","-khtml-border-radius":"18px","font-family":"'Courier New',Courier","font-size":"24px",color:"#F0F0F0"},".MathJax_MenuClose span":{display:"block","background-color":"#AAA",border:"1.5px solid","border-radius":"18px","-webkit-border-radius":"18px","-moz-border-radius":"18px","-khtml-border-radius":"18px","line-height":0,padding:"8px 0 6px"},".MathJax_MenuClose:hover":{color:"white!important",border:"2px solid #CCC!important"},".MathJax_MenuClose:hover span":{"background-color":"#CCC!important"},".MathJax_MenuClose:hover:focus":{outline:"none"}}});var m,j,b;f.Register.StartupHook("MathEvents Ready",function(){m=MathJax.Extension.MathEvents.Event.False;j=MathJax.Extension.MathEvents.Hover;b=MathJax.Extension.MathEvents.Event.KEY});var h=MathJax.Object.Subclass({Keydown:function(t,u){switch(t.keyCode){case b.ESCAPE:this.Remove(t,u);break;case b.RIGHT:this.Right(t,u);break;case b.LEFT:this.Left(t,u);break;case b.UP:this.Up(t,u);break;case b.DOWN:this.Down(t,u);break;case b.RETURN:case b.SPACE:this.Space(t,u);break;default:return;break}return m(t)},Escape:function(t,u){},Right:function(t,u){},Left:function(t,u){},Up:function(t,u){},Down:function(t,u){},Space:function(t,u){}},{});var g=MathJax.Menu=h.Subclass({version:o,items:[],posted:false,title:null,margin:5,Init:function(t){this.items=[].slice.call(arguments,0)},With:function(t){if(t){f.Insert(this,t)}return this},Post:function(u,I,G){if(!u){u=window.event||{}}var t=document.getElementById("MathJax_MenuFrame");if(!t){t=g.Background(this);delete c.lastItem;delete c.lastMenu;delete g.skipUp;d.Post(["post",g.jax]);g.isRTL=(MathJax.Localization.fontDirection()==="rtl")}var v=n.Element("div",{onmouseup:g.Mouseup,ondblclick:m,ondragstart:m,onselectstart:m,oncontextmenu:m,menuItem:this,className:"MathJax_Menu",onkeydown:g.Keydown,role:"menu"});if(u.type==="contextmenu"||u.type==="mouseover"){v.className+=" MathJax_ContextMenu"}if(!G){MathJax.Localization.setCSS(v)}for(var B=0,z=this.items.length;B<z;B++){this.items[B].Create(v)}if(g.isMobile){n.addElement(v,"span",{className:"MathJax_MenuClose",menu:I,ontouchstart:g.Close,ontouchend:m,onmousedown:g.Close,onmouseup:m},[["span",{},"\u00D7"]])}t.appendChild(v);this.posted=true;if(v.offsetWidth){v.style.width=(v.offsetWidth+2)+"px"}var H=u.pageX,F=u.pageY;if(!H&&!F&&"clientX" in u){H=u.clientX+document.body.scrollLeft+document.documentElement.scrollLeft;F=u.clientY+document.body.scrollTop+document.documentElement.scrollTop}if(!I){var w=g.CurrentNode()||u.target;if((u.type==="keydown"||(!H&&!F))&&w){var C=window.pageXOffset||document.documentElement.scrollLeft;var A=window.pageYOffset||document.documentElement.scrollTop;var E=w.getBoundingClientRect();H=(E.right+E.left)/2+C;F=(E.bottom+E.top)/2+A}if(H+v.offsetWidth>document.body.offsetWidth-this.margin){H=document.body.offsetWidth-v.offsetWidth-this.margin}if(g.isMobile){H=Math.max(5,H-Math.floor(v.offsetWidth/2));F-=20}g.skipUp=u.isContextMenu}else{var D="left",L=I.offsetWidth;H=(g.isMobile?30:L-2);F=0;while(I&&I!==t){H+=I.offsetLeft;F+=I.offsetTop;I=I.parentNode}if(!g.isMobile){if((g.isRTL&&H-L-v.offsetWidth>this.margin)||(!g.isRTL&&H+v.offsetWidth>document.body.offsetWidth-this.margin)){D="right";H=Math.max(this.margin,H-L-v.offsetWidth+6)}}if(!a){v.style["borderRadiusTop"+D]=0;v.style["WebkitBorderRadiusTop"+D]=0;v.style["MozBorderRadiusTop"+D]=0;v.style["KhtmlBorderRadiusTop"+D]=0}}v.style.left=H+"px";v.style.top=F+"px";if(document.selection&&document.selection.empty){document.selection.empty()}var K=window.pageXOffset||document.documentElement.scrollLeft;var J=window.pageYOffset||document.documentElement.scrollTop;g.Focus(v);if(u.type==="keydown"){g.skipMouseoverFromKey=true;setTimeout(function(){delete g.skipMouseoverFromKey},r.delay)}window.scrollTo(K,J);return m(u)},Remove:function(t,u){d.Post(["unpost",g.jax]);var v=document.getElementById("MathJax_MenuFrame");if(v){v.parentNode.removeChild(v);if(this.msieFixedPositionBug){detachEvent("onresize",g.Resize)}}if(g.jax.hover){delete g.jax.hover.nofade;j.UnHover(g.jax)}g.Unfocus(u);if(t.type==="mousedown"){g.CurrentNode().blur()}return m(t)},Find:function(t){return this.FindN(1,t,[].slice.call(arguments,1))},FindId:function(t){return this.FindN(0,t,[].slice.call(arguments,1))},FindN:function(x,u,w){for(var v=0,t=this.items.length;v<t;v++){if(this.items[v].name[x]===u){if(w.length){if(!this.items[v].submenu){return null}return this.items[v].submenu.FindN(x,w[0],w.slice(1))}return this.items[v]}}return null},IndexOf:function(t){return this.IndexOfN(1,t)},IndexOfId:function(t){return this.IndexOfN(0,t)},IndexOfN:function(w,u){for(var v=0,t=this.items.length;v<t;v++){if(this.items[v].name[w]===u){return v}}return null},Right:function(t,u){g.Right(t,u)},Left:function(t,u){g.Left(t,u)},Up:function(u,v){var t=v.lastChild;t.menuItem.Activate(u,t)},Down:function(u,v){var t=v.firstChild;t.menuItem.Activate(u,t)},Space:function(t,u){this.Remove(t,u)}},{config:r,Remove:function(t){return g.Event(t,this,"Remove")},Mouseover:function(t){return g.Event(t,this,"Mouseover")},Mouseout:function(t){return g.Event(t,this,"Mouseout")},Mousedown:function(t){return g.Event(t,this,"Mousedown")},Mouseup:function(t){return g.Event(t,this,"Mouseup")},Keydown:function(t){return g.Event(t,this,"Keydown")},Touchstart:function(t){return g.Event(t,this,"Touchstart")},Touchend:function(t){return g.Event(t,this,"Touchend")},Close:function(t){return g.Event(t,this.menu||this.parentNode,(this.menu?"Touchend":"Remove"))},Event:function(v,x,t,w){if(g.skipMouseover&&t==="Mouseover"&&!w){return m(v)}if(g.skipMouseoverFromKey&&t==="Mouseover"){delete g.skipMouseoverFromKey;return m(v)}if(g.skipUp){if(t.match(/Mouseup|Touchend/)){delete g.skipUp;return m(v)}if(t==="Touchstart"||(t==="Mousedown"&&!g.skipMousedown)){delete g.skipUp}}if(!v){v=window.event}var u=x.menuItem;if(u&&u[t]){return u[t](v,x)}return null},BGSTYLE:{position:"absolute",left:0,top:0,"z-index":200,width:"100%",height:"100%",border:0,padding:0,margin:0},Background:function(u){var v=n.addElement(document.body,"div",{style:this.BGSTYLE,id:"MathJax_MenuFrame"},[["div",{style:this.BGSTYLE,menuItem:u,onmousedown:this.Remove}]]);var t=v.firstChild;if(g.msieBackgroundBug){t.style.backgroundColor="white";t.style.filter="alpha(opacity=0)"}if(g.msieFixedPositionBug){v.width=v.height=0;this.Resize();attachEvent("onresize",this.Resize)}else{t.style.position="fixed"}return v},Resize:function(){setTimeout(g.SetWH,0)},SetWH:function(){var t=document.getElementById("MathJax_MenuFrame");if(t){t=t.firstChild;t.style.width=t.style.height="1px";t.style.width=document.body.scrollWidth+"px";t.style.height=document.body.scrollHeight+"px"}},posted:false,active:null,GetNode:function(t){var u=document.getElementById(t.inputID+"-Frame");return u.isMathJax?u:u.firstChild},CurrentNode:function(){return g.GetNode(g.jax)},AllNodes:function(){var u=MathJax.Hub.getAllJax();var v=[];for(var w=0,t;t=u[w];w++){v.push(g.GetNode(t))}return v},ActiveNode:function(){return g.active},FocusNode:function(t){g.active=t;t.focus()},Focus:function(t){!g.posted?g.Activate(t):g.ActiveNode().tabIndex=-1;t.tabIndex=0;g.FocusNode(t)},Activate:function(t,u){g.UnsetTabIndex();g.posted=true},Unfocus:function(){g.ActiveNode().tabIndex=-1;g.SetTabIndex();g.FocusNode(g.CurrentNode());g.posted=false},MoveHorizontal:function(x,y,v){if(!x.shiftKey){return}var u=g.AllNodes();var t=u.length;if(t===0){return}var w=u[g.Mod(v(g.IndexOf(u,g.CurrentNode())),t)];if(w===g.CurrentNode()){return}g.menu.Remove(x,y);g.jax=MathJax.Hub.getJaxFor(w);g.FocusNode(w);g.menu.Post(null)},Right:function(t,u){g.MoveHorizontal(t,u,function(v){return v+1})},Left:function(t,u){g.MoveHorizontal(t,u,function(v){return v-1})},UnsetTabIndex:function(){var u=g.AllNodes();for(var v=0,t;t=u[v];v++){if(t.tabIndex>0){t.oldTabIndex=t.tabIndex}t.tabIndex=-1}},SetTabIndex:function(){var u=g.AllNodes();for(var v=0,t;t=u[v];v++){if(t.oldTabIndex!==undefined){t.tabIndex=t.oldTabIndex;delete t.oldTabIndex}else{t.tabIndex=f.getTabOrder(t)}}},Mod:function(t,u){return((t%u)+u)%u},IndexOf:(Array.prototype.indexOf?function(t,u,v){return t.indexOf(u,v)}:function(t,w,x){for(var v=(x||0),u=t.length;v<u;v++){if(w===t[v]){return v}}return -1}),saveCookie:function(){n.Cookie.Set("menu",this.cookie)},getCookie:function(){this.cookie=n.Cookie.Get("menu")}});MathJax.Menu.NAV=h;var c=g.ITEM=h.Subclass({name:"",node:null,menu:null,Attributes:function(t){return f.Insert({onmouseup:g.Mouseup,ondragstart:m,onselectstart:m,onselectend:m,ontouchstart:g.Touchstart,ontouchend:g.Touchend,className:"MathJax_MenuItem",role:this.role,menuItem:this},t)},Create:function(v){if(!this.hidden){var u=this.Attributes();var t=this.Label(u,v);n.addElement(v,"div",u,t)}},Name:function(){return s(this.name[0],this.name[1])},Mouseover:function(t,u){if(u.parentNode===g.ActiveNode().parentNode){this.Deactivate(g.ActiveNode())}this.Activate(t,u)},Mouseout:function(t,u){this.Deactivate(u)},Mouseup:function(t,u){return this.Remove(t,u)},DeactivateSubmenus:function(y){var x=document.getElementById("MathJax_MenuFrame").childNodes,u=c.GetMenuNode(y).childNodes;for(var v=0,t=u.length;v<t;v++){var w=u[v].menuItem;if(w&&w.submenu&&w.submenu.posted&&w!==y.menuItem){w.Deactivate(u[v])}}this.RemoveSubmenus(y,x)},RemoveSubmenus:function(v,u){u=u||document.getElementById("MathJax_MenuFrame").childNodes;var t=u.length-1;while(t>=0&&c.GetMenuNode(v).menuItem!==u[t].menuItem){u[t].menuItem.posted=false;u[t].parentNode.removeChild(u[t]);t--}},Touchstart:function(t,u){return this.TouchEvent(t,u,"Mousedown")},Touchend:function(t,u){return this.TouchEvent(t,u,"Mouseup")},TouchEvent:function(u,v,t){if(this!==c.lastItem){if(c.lastMenu){g.Event(u,c.lastMenu,"Mouseout")}g.Event(u,v,"Mouseover",true);c.lastItem=this;c.lastMenu=v}if(this.nativeTouch){return null}g.Event(u,v,t);return false},Remove:function(t,u){u=u.parentNode.menuItem;return u.Remove(t,u)},With:function(t){if(t){f.Insert(this,t)}return this},isRTL:function(){return g.isRTL},rtlClass:function(){return(this.isRTL()?" RTL":"")}},{GetMenuNode:function(t){return t.parentNode}});g.ENTRY=g.ITEM.Subclass({role:"menuitem",Attributes:function(t){t=f.Insert({onmouseover:g.Mouseover,onmouseout:g.Mouseout,onmousedown:g.Mousedown,onkeydown:g.Keydown,"aria-disabled":!!this.disabled},t);t=this.SUPER(arguments).Attributes.call(this,t);if(this.disabled){t.className+=" MathJax_MenuDisabled"}return t},MoveVertical:function(t,D,v){var w=c.GetMenuNode(D);var C=[];for(var y=0,B=w.menuItem.items,x;x=B[y];y++){if(!x.hidden){C.push(x)}}var A=g.IndexOf(C,this);if(A===-1){return}var z=C.length;var u=w.childNodes;do{A=g.Mod(v(A),z)}while(C[A].hidden||!u[A].role||u[A].role==="separator");this.Deactivate(D);C[A].Activate(t,u[A])},Up:function(u,t){this.MoveVertical(u,t,function(v){return v-1})},Down:function(u,t){this.MoveVertical(u,t,function(v){return v+1})},Right:function(u,t){this.MoveHorizontal(u,t,g.Right,!this.isRTL())},Left:function(u,t){this.MoveHorizontal(u,t,g.Left,this.isRTL())},MoveHorizontal:function(z,y,t,A){var w=c.GetMenuNode(y);if(w.menuItem===g.menu&&z.shiftKey){t(z,y)}if(A){return}if(w.menuItem!==g.menu){this.Deactivate(y)}var u=w.previousSibling.childNodes;var x=u.length;while(x--){var v=u[x];if(v.menuItem.submenu&&v.menuItem.submenu===w.menuItem){g.Focus(v);break}}this.RemoveSubmenus(y)},Space:function(t,u){this.Mouseup(t,u)},Activate:function(t,u){this.Deactivate(u);if(!this.disabled){u.className+=" MathJax_MenuActive"}this.DeactivateSubmenus(u);g.Focus(u)},Deactivate:function(t){t.className=t.className.replace(/ MathJax_MenuActive/,"")}});g.ITEM.COMMAND=g.ENTRY.Subclass({action:function(){},Init:function(t,v,u){if(!(t instanceof Array)){t=[t,t]}this.name=t;this.action=v;this.With(u)},Label:function(t,u){return[this.Name()]},Mouseup:function(t,u){if(!this.disabled){this.Remove(t,u);d.Post(["command",this]);this.action.call(this,t)}return m(t)}});g.ITEM.SUBMENU=g.ENTRY.Subclass({submenu:null,marker:"\u25BA",markerRTL:"\u25C4",Attributes:function(t){t=f.Insert({"aria-haspopup":"true"},t);t=this.SUPER(arguments).Attributes.call(this,t);return t},Init:function(t,v){if(!(t instanceof Array)){t=[t,t]}this.name=t;var u=1;if(!(v instanceof g.ITEM)){this.With(v),u++}this.submenu=g.apply(g,[].slice.call(arguments,u))},Label:function(t,u){this.submenu.posted=false;return[this.Name()+" ",["span",{className:"MathJax_MenuArrow"+this.rtlClass()},[this.isRTL()?this.markerRTL:this.marker]]]},Timer:function(t,u){this.ClearTimer();t={type:t.type,clientX:t.clientX,clientY:t.clientY};this.timer=setTimeout(e(["Mouseup",this,t,u]),r.delay)},ClearTimer:function(){if(this.timer){clearTimeout(this.timer)}},Touchend:function(u,w){var v=this.submenu.posted;var t=this.SUPER(arguments).Touchend.apply(this,arguments);if(v){this.Deactivate(w);delete c.lastItem;delete c.lastMenu}return t},Mouseout:function(t,u){if(!this.submenu.posted){this.Deactivate(u)}this.ClearTimer()},Mouseover:function(t,u){this.Activate(t,u)},Mouseup:function(t,u){if(!this.disabled){if(!this.submenu.posted){this.ClearTimer();this.submenu.Post(t,u,this.ltr);g.Focus(u)}else{this.DeactivateSubmenus(u)}}return m(t)},Activate:function(t,u){if(!this.disabled){this.Deactivate(u);u.className+=" MathJax_MenuActive"}if(!this.submenu.posted){this.DeactivateSubmenus(u);if(!g.isMobile){this.Timer(t,u)}}g.Focus(u)},MoveVertical:function(v,u,t){this.ClearTimer();this.SUPER(arguments).MoveVertical.apply(this,arguments)},MoveHorizontal:function(v,x,u,w){if(!w){this.SUPER(arguments).MoveHorizontal.apply(this,arguments);return}if(this.disabled){return}if(!this.submenu.posted){this.Activate(v,x);return}var t=c.GetMenuNode(x).nextSibling.childNodes;if(t.length>0){this.submenu.items[0].Activate(v,t[0])}}});g.ITEM.RADIO=g.ENTRY.Subclass({variable:null,marker:(a?"\u25CF":"\u2713"),role:"menuitemradio",Attributes:function(u){var t=r.settings[this.variable]===this.value?"true":"false";u=f.Insert({"aria-checked":t},u);u=this.SUPER(arguments).Attributes.call(this,u);return u},Init:function(u,t,v){if(!(u instanceof Array)){u=[u,u]}this.name=u;this.variable=t;this.With(v);if(this.value==null){this.value=this.name[0]}},Label:function(u,v){var t={className:"MathJax_MenuRadioCheck"+this.rtlClass()};if(r.settings[this.variable]!==this.value){t={style:{display:"none"}}}return[["span",t,[this.marker]]," "+this.Name()]},Mouseup:function(w,x){if(!this.disabled){var y=x.parentNode.childNodes;for(var u=0,t=y.length;u<t;u++){var v=y[u].menuItem;if(v&&v.variable===this.variable){y[u].firstChild.style.display="none"}}x.firstChild.display="";r.settings[this.variable]=this.value;g.cookie[this.variable]=r.settings[this.variable];g.saveCookie();d.Post(["radio button",this])}this.Remove(w,x);if(this.action&&!this.disabled){this.action.call(g,this)}return m(w)}});g.ITEM.CHECKBOX=g.ENTRY.Subclass({variable:null,marker:"\u2713",role:"menuitemcheckbox",Attributes:function(u){var t=r.settings[this.variable]?"true":"false";u=f.Insert({"aria-checked":t},u);u=this.SUPER(arguments).Attributes.call(this,u);return u},Init:function(u,t,v){if(!(u instanceof Array)){u=[u,u]}this.name=u;this.variable=t;this.With(v)},Label:function(u,v){var t={className:"MathJax_MenuCheck"+this.rtlClass()};if(!r.settings[this.variable]){t={style:{display:"none"}}}return[["span",t,[this.marker]]," "+this.Name()]},Mouseup:function(t,u){if(!this.disabled){u.firstChild.display=(r.settings[this.variable]?"none":"");r.settings[this.variable]=!r.settings[this.variable];g.cookie[this.variable]=r.settings[this.variable];g.saveCookie();d.Post(["checkbox",this])}this.Remove(t,u);if(this.action&&!this.disabled){this.action.call(g,this)}return m(t)}});g.ITEM.LABEL=g.ENTRY.Subclass({role:"menuitem",Init:function(t,u){if(!(t instanceof Array)){t=[t,t]}this.name=t;this.With(u)},Label:function(t,u){t.className+=" MathJax_MenuLabel";return[this.Name()]},Activate:function(t,u){this.Deactivate(u);g.Focus(u)},Mouseup:function(t,u){}});g.ITEM.RULE=g.ITEM.Subclass({role:"separator",Attributes:function(t){t=f.Insert({"aria-orientation":"vertical"},t);t=this.SUPER(arguments).Attributes.call(this,t);return t},Label:function(t,u){t.className+=" MathJax_MenuRule";return null}});g.About=function(x){var u=g.About.GetFont();var z=g.About.GetFormat();var t=["MathJax.js v"+MathJax.fileversion,["br"]];t.push(["div",{style:{"border-top":"groove 2px",margin:".25em 0"}}]);g.About.GetJax(t,MathJax.InputJax,["InputJax","%1 Input Jax v%2"]);g.About.GetJax(t,MathJax.OutputJax,["OutputJax","%1 Output Jax v%2"]);g.About.GetJax(t,MathJax.ElementJax,["ElementJax","%1 Element Jax v%2"]);t.push(["div",{style:{"border-top":"groove 2px",margin:".25em 0"}}]);g.About.GetJax(t,MathJax.Extension,["Extension","%1 Extension v%2"],true);t.push(["div",{style:{"border-top":"groove 2px",margin:".25em 0"}}],["center",{},[f.Browser+" v"+f.Browser.version+(z?" \u2014 "+s(z.replace(/ /g,""),z):"")]]);g.About.div=g.Background(g.About);var w=n.addElement(g.About.div,"div",{id:"MathJax_About",tabIndex:0,onkeydown:g.About.Keydown},[["b",{style:{fontSize:"120%"}},["MathJax"]]," v"+MathJax.version,["br"],s(u.replace(/ /g,""),"using "+u),["br"],["br"],["span",{style:{display:"inline-block","text-align":"left","font-size":"80%","max-height":"20em",overflow:"auto","background-color":"#E4E4E4",padding:".4em .6em",border:"1px inset"},tabIndex:0},t],["br"],["br"],["a",{href:"http://www.mathjax.org/"},["www.mathjax.org"]],["span",{className:"MathJax_MenuClose",id:"MathJax_AboutClose",onclick:g.About.Remove,onkeydown:g.About.Keydown,tabIndex:0,role:"button","aria-label":s("CloseAboutDialog","Close about MathJax dialog")},[["span",{},"\u00D7"]]]]);if(x.type==="mouseup"){w.className+=" MathJax_MousePost"}w.focus();MathJax.Localization.setCSS(w);var y=(document.documentElement||{});var v=window.innerHeight||y.clientHeight||y.scrollHeight||0;if(g.prototype.msieAboutBug){w.style.width="20em";w.style.position="absolute";w.style.left=Math.floor((document.documentElement.scrollWidth-w.offsetWidth)/2)+"px";w.style.top=(Math.floor((v-w.offsetHeight)/3)+document.body.scrollTop)+"px"}else{w.style.marginLeft=Math.floor(-w.offsetWidth/2)+"px";w.style.top=Math.floor((v-w.offsetHeight)/3)+"px"}};g.About.Remove=function(t){if(g.About.div){document.body.removeChild(g.About.div);delete g.About.div}};g.About.Keydown=function(t){if(t.keyCode===b.ESCAPE||(this.id==="MathJax_AboutClose"&&(t.keyCode===b.SPACE||t.keyCode===b.RETURN))){g.About.Remove(t);g.CurrentNode().focus();m(t)}},g.About.GetJax=function(u,z,x,w){var y=[];for(var A in z){if(z.hasOwnProperty(A)&&z[A]){if((w&&z[A].version)||(z[A].isa&&z[A].isa(z))){y.push(s(x[0],x[1],(z[A].id||A),z[A].version))}}}y.sort();for(var v=0,t=y.length;v<t;v++){u.push(y[v],["br"])}return u};g.About.GetFont=function(){var t=MathJax.Hub.outputJax["jax/mml"][0]||{};var u={SVG:"web SVG",CommonHTML:"web TeX","HTML-CSS":(t.imgFonts?"image":(t.webFonts?"web":"local")+" "+t.fontInUse)}[t.id]||"generic";return u+" fonts"};g.About.GetFormat=function(){var t=MathJax.Hub.outputJax["jax/mml"][0]||{};if(t.id!=="HTML-CSS"||!t.webFonts||t.imgFonts){return}return t.allowWebFonts.replace(/otf/,"woff or otf")+" fonts"};g.Help=function(t){p.Require("[MathJax]/extensions/HelpDialog.js",function(){MathJax.Extension.Help.Dialog({type:t.type})})};g.ShowSource=function(x){if(!x){x=window.event}var w={screenX:x.screenX,screenY:x.screenY};if(!g.jax){return}if(this.format==="MathML"){var u=MathJax.ElementJax.mml;if(u&&typeof(u.mbase.prototype.toMathML)!=="undefined"){try{g.ShowSource.Text(g.jax.root.toMathML("",g.jax),x)}catch(v){if(!v.restart){throw v}e.After([this,g.ShowSource,w],v.restart)}}else{if(!p.loadingToMathML){p.loadingToMathML=true;g.ShowSource.Window(x);e.Queue(p.Require("[MathJax]/extensions/toMathML.js"),function(){delete p.loadingToMathML;if(!u.mbase.prototype.toMathML){u.mbase.prototype.toMathML=function(){}}},[this,g.ShowSource,w]);return}}}else{if(this.format==="Error"){g.ShowSource.Text(g.jax.errorText,x)}else{if(r.semanticsAnnotations[this.format]){var t=g.jax.root.getAnnotation(this.format);if(t.data[0]){g.ShowSource.Text(t.data[0].toString())}}else{if(g.jax.originalText==null){alert(s("NoOriginalForm","No original form available"));return}g.ShowSource.Text(g.jax.originalText,x)}}}};g.ShowSource.Window=function(u){if(!g.ShowSource.w){var v=[],t=r.windowSettings;for(var w in t){if(t.hasOwnProperty(w)){v.push(w+"="+t[w])}}g.ShowSource.w=window.open("","_blank",v.join(","))}return g.ShowSource.w};g.ShowSource.Text=function(y,v){var t=g.ShowSource.Window(v);delete g.ShowSource.w;y=y.replace(/^\s*/,"").replace(/\s*$/,"");y=y.replace(/&/g,"&amp;").replace(/</g,"&lt;").replace(/>/g,"&gt;");var x=s("EqSource","MathJax Equation Source");if(g.isMobile){t.document.open();t.document.write("<html><head><meta name='viewport' content='width=device-width, initial-scale=1.0' /><title>"+x+"</title></head><body style='font-size:85%'>");t.document.write("<pre>"+y+"</pre>");t.document.write("<hr><input type='button' value='"+s("Close","Close")+"' onclick='window.close()' />");t.document.write("</body></html>");t.document.close()}else{t.document.open();t.document.write("<html><head><title>"+x+"</title></head><body style='font-size:85%'>");t.document.write("<table><tr><td><pre>"+y+"</pre></td></tr></table>");t.document.write("</body></html>");t.document.close();var u=t.document.body.firstChild;setTimeout(function(){var A=(t.outerHeight-t.innerHeight)||30,z=(t.outerWidth-t.innerWidth)||30,w,D;z=Math.max(140,Math.min(Math.floor(0.5*screen.width),u.offsetWidth+z+25));A=Math.max(40,Math.min(Math.floor(0.5*screen.height),u.offsetHeight+A+25));if(g.prototype.msieHeightBug){A+=35}t.resizeTo(z,A);var C;try{C=v.screenX}catch(B){}if(v&&C!=null){w=Math.max(0,Math.min(v.screenX-Math.floor(z/2),screen.width-z-20));D=Math.max(0,Math.min(v.screenY-Math.floor(A/2),screen.height-A-20));t.moveTo(w,D)}},50)}};g.Scale=function(){var y=["CommonHTML","HTML-CSS","SVG","NativeMML","PreviewHTML"],t=y.length,x=100,v,u;for(v=0;v<t;v++){u=q[y[v]];if(u){x=u.config.scale;break}}var w=prompt(s("ScaleMath","Scale all mathematics (compared to surrounding text) by"),x+"%");if(w){if(w.match(/^\s*\d+(\.\d*)?\s*%?\s*$/)){w=parseFloat(w);if(w){if(w!==x){for(v=0;v<t;v++){u=q[y[v]];if(u){u.config.scale=w}}g.cookie.scale=f.config.scale=w;g.saveCookie();f.Queue(["Rerender",f])}}else{alert(s("NonZeroScale","The scale should not be zero"))}}else{alert(s("PercentScale","The scale should be a percentage (e.g., 120%%)"))}}};g.Zoom=function(){if(!MathJax.Extension.MathZoom){p.Require("[MathJax]/extensions/MathZoom.js")}};g.Renderer=function(){var u=f.outputJax["jax/mml"];if(u[0]!==r.settings.renderer){var x=f.Browser,w,t=g.Renderer.Messages,v;switch(r.settings.renderer){case"NativeMML":if(!r.settings.warnedMML){if(x.isChrome&&x.version.substr(0,3)!=="24."){w=t.MML.WebKit}else{if(x.isSafari&&!x.versionAtLeast("5.0")){w=t.MML.WebKit}else{if(x.isMSIE){if(!x.hasMathPlayer){w=t.MML.MSIE}}else{if(x.isEdge){w=t.MML.WebKit}else{w=t.MML[x]}}}}v="warnedMML"}break;case"SVG":if(!r.settings.warnedSVG){if(x.isMSIE&&!l){w=t.SVG.MSIE}}break}if(w){w=s(w[0],w[1]);w+="\n\n";w+=s("SwitchAnyway","Switch the renderer anyway?\n\n(Press OK to switch, CANCEL to continue with the current renderer)");g.cookie.renderer=u[0].id;g.saveCookie();if(!confirm(w)){g.cookie.renderer=r.settings.renderer=n.Cookie.Get("menu").renderer;g.saveCookie();return}if(v){g.cookie.warned=r.settings.warned=true}g.cookie.renderer=r.settings.renderer;g.saveCookie()}f.Queue(["setRenderer",f,r.settings.renderer,"jax/mml"],["Rerender",f])}};g.Renderer.Messages={MML:{WebKit:["WebkitNativeMMLWarning","Your browser doesn't seem to support MathML natively, so switching to MathML output may cause the mathematics on the page to become unreadable."],MSIE:["MSIENativeMMLWarning","Internet Explorer requires the MathPlayer plugin in order to process MathML output."],Opera:["OperaNativeMMLWarning","Opera's support for MathML is limited, so switching to MathML output may cause some expressions to render poorly."],Safari:["SafariNativeMMLWarning","Your browser's native MathML does not implement all the features used by MathJax, so some expressions may not render properly."],Firefox:["FirefoxNativeMMLWarning","Your browser's native MathML does not implement all the features used by MathJax, so some expressions may not render properly."]},SVG:{MSIE:["MSIESVGWarning","SVG is not implemented in Internet Explorer prior to IE9 or when it is emulating IE8 or below. Switching to SVG output will cause the mathematics to not display properly."]}};g.AssistiveMML=function(v,t){var u=MathJax.Extension.AssistiveMML;if(!u){if(!t){p.Require("[MathJax]/extensions/AssistiveMML.js",["AssistiveMML",g,v,true])}return}MathJax.Hub.Queue([(r.settings.assistiveMML?"Add":"Remove")+"AssistiveMathML",u])};g.Font=function(){var t=q["HTML-CSS"];if(!t){return}document.location.reload()};g.Locale=function(){MathJax.Localization.setLocale(r.settings.locale);MathJax.Hub.Queue(["Reprocess",MathJax.Hub])};g.LoadLocale=function(){var t=prompt(s("LoadURL","Load translation data from this URL:"));if(t){if(!t.match(/\.js$/)){alert(s("BadURL","The URL should be for a javascript file that defines MathJax translation data.  Javascript file names should end with '.js'"))}p.Require(t,function(u){if(u!=p.STATUS.OK){alert(s("BadData","Failed to load translation data from %1",t))}})}};g.MPEvents=function(v){var u=r.settings.discoverable,t=g.MPEvents.Messages;if(!l){if(r.settings.mpMouse&&!confirm(s.apply(s,t.IE8warning))){delete g.cookie.mpContext;delete r.settings.mpContext;delete g.cookie.mpMouse;delete r.settings.mpMouse;g.saveCookie();return}r.settings.mpContext=r.settings.mpMouse;g.cookie.mpContext=g.cookie.mpMouse=r.settings.mpMouse;g.saveCookie();MathJax.Hub.Queue(["Rerender",MathJax.Hub])}else{if(!u&&v.name[1]==="Menu Events"&&r.settings.mpContext){alert(s.apply(s,t.IE9warning))}}};g.MPEvents.Messages={IE8warning:["IE8warning","This will disable the MathJax menu and zoom features, but you can Alt-Click on an expression to obtain the MathJax menu instead.\n\nReally change the MathPlayer settings?"],IE9warning:["IE9warning","The MathJax contextual menu will be disabled, but you can Alt-Click on an expression to obtain the MathJax menu instead."]};f.Browser.Select({MSIE:function(t){var u=(document.compatMode==="BackCompat");var v=t.versionAtLeast("8.0")&&document.documentMode>7;g.Augment({margin:20,msieBackgroundBug:((document.documentMode||0)<9),msieFixedPositionBug:(u||!v),msieAboutBug:u,msieHeightBug:((document.documentMode||0)<9)});if(l){delete r.styles["#MathJax_About"].filter;delete r.styles[".MathJax_Menu"].filter}},Firefox:function(t){g.skipMouseover=t.isMobile&&t.versionAtLeast("6.0");g.skipMousedown=t.isMobile}});g.isMobile=f.Browser.isMobile;g.noContextMenu=f.Browser.noContextMenu;g.CreateLocaleMenu=function(){if(!g.menu){return}var y=g.menu.Find("Language").submenu,v=y.items;var u=[],A=MathJax.Localization.strings;for(var z in A){if(A.hasOwnProperty(z)){u.push(z)}}u=u.sort();y.items=[];for(var w=0,t=u.length;w<t;w++){var x=A[u[w]].menuTitle;if(x){x+=" ("+u[w]+")"}else{x=u[w]}y.items.push(c.RADIO([u[w],x],"locale",{action:g.Locale}))}y.items.push(v[v.length-2],v[v.length-1])};g.CreateAnnotationMenu=function(){if(!g.menu){return}var v=g.menu.Find("Show Math As","Annotation").submenu;var u=r.semanticsAnnotations;for(var t in u){if(u.hasOwnProperty(t)){v.items.push(c.COMMAND([t,t],g.ShowSource,{hidden:true,nativeTouch:true,format:t}))}}};f.Register.StartupHook("End Config",function(){r.settings=f.config.menuSettings;if(typeof(r.settings.showRenderer)!=="undefined"){r.showRenderer=r.settings.showRenderer}if(typeof(r.settings.showFontMenu)!=="undefined"){r.showFontMenu=r.settings.showFontMenu}if(typeof(r.settings.showContext)!=="undefined"){r.showContext=r.settings.showContext}g.getCookie();g.menu=g(c.SUBMENU(["Show","Show Math As"],c.COMMAND(["MathMLcode","MathML Code"],g.ShowSource,{nativeTouch:true,format:"MathML"}),c.COMMAND(["Original","Original Form"],g.ShowSource,{nativeTouch:true}),c.SUBMENU(["Annotation","Annotation"],{disabled:true}),c.RULE(),c.CHECKBOX(["texHints","Show TeX hints in MathML"],"texHints"),c.CHECKBOX(["semantics","Add original form as annotation"],"semantics")),c.RULE(),c.SUBMENU(["Settings","Math Settings"],c.SUBMENU(["ZoomTrigger","Zoom Trigger"],c.RADIO(["Hover","Hover"],"zoom",{action:g.Zoom}),c.RADIO(["Click","Click"],"zoom",{action:g.Zoom}),c.RADIO(["DoubleClick","Double-Click"],"zoom",{action:g.Zoom}),c.RADIO(["NoZoom","No Zoom"],"zoom",{value:"None"}),c.RULE(),c.LABEL(["TriggerRequires","Trigger Requires:"]),c.CHECKBOX((f.Browser.isMac?["Option","Option"]:["Alt","Alt"]),"ALT"),c.CHECKBOX(["Command","Command"],"CMD",{hidden:!f.Browser.isMac}),c.CHECKBOX(["Control","Control"],"CTRL",{hidden:f.Browser.isMac}),c.CHECKBOX(["Shift","Shift"],"Shift")),c.SUBMENU(["ZoomFactor","Zoom Factor"],c.RADIO("125%","zscale"),c.RADIO("133%","zscale"),c.RADIO("150%","zscale"),c.RADIO("175%","zscale"),c.RADIO("200%","zscale"),c.RADIO("250%","zscale"),c.RADIO("300%","zscale"),c.RADIO("400%","zscale")),c.RULE(),c.SUBMENU(["Renderer","Math Renderer"],{hidden:!r.showRenderer},c.RADIO(["HTML-CSS","HTML-CSS"],"renderer",{action:g.Renderer}),c.RADIO(["CommonHTML","Common HTML"],"renderer",{action:g.Renderer,value:"CommonHTML"}),c.RADIO(["PreviewHTML","Preview HTML"],"renderer",{action:g.Renderer,value:"PreviewHTML"}),c.RADIO(["MathML","MathML"],"renderer",{action:g.Renderer,value:"NativeMML"}),c.RADIO(["SVG","SVG"],"renderer",{action:g.Renderer}),c.RADIO(["PlainSource","Plain Source"],"renderer",{action:g.Renderer,value:"PlainSource"}),c.RULE(),c.CHECKBOX(["FastPreview","Fast Preview"],"FastPreview"),c.CHECKBOX(["AssistiveMML","Assistive MathML"],"assistiveMML",{action:g.AssistiveMML}),c.CHECKBOX(["InTabOrder","Include in Tab Order"],"inTabOrder")),c.SUBMENU("MathPlayer",{hidden:!f.Browser.isMSIE||!r.showMathPlayer,disabled:!f.Browser.hasMathPlayer},c.LABEL(["MPHandles","Let MathPlayer Handle:"]),c.CHECKBOX(["MenuEvents","Menu Events"],"mpContext",{action:g.MPEvents,hidden:!l}),c.CHECKBOX(["MouseEvents","Mouse Events"],"mpMouse",{action:g.MPEvents,hidden:!l}),c.CHECKBOX(["MenuAndMouse","Mouse and Menu Events"],"mpMouse",{action:g.MPEvents,hidden:l})),c.SUBMENU(["FontPrefs","Font Preference"],{hidden:!r.showFontMenu},c.LABEL(["ForHTMLCSS","For HTML-CSS:"]),c.RADIO(["Auto","Auto"],"font",{action:g.Font}),c.RULE(),c.RADIO(["TeXLocal","TeX (local)"],"font",{action:g.Font}),c.RADIO(["TeXWeb","TeX (web)"],"font",{action:g.Font}),c.RADIO(["TeXImage","TeX (image)"],"font",{action:g.Font}),c.RULE(),c.RADIO(["STIXLocal","STIX (local)"],"font",{action:g.Font}),c.RADIO(["STIXWeb","STIX (web)"],"font",{action:g.Font}),c.RULE(),c.RADIO(["AsanaMathWeb","Asana Math (web)"],"font",{action:g.Font}),c.RADIO(["GyrePagellaWeb","Gyre Pagella (web)"],"font",{action:g.Font}),c.RADIO(["GyreTermesWeb","Gyre Termes (web)"],"font",{action:g.Font}),c.RADIO(["LatinModernWeb","Latin Modern (web)"],"font",{action:g.Font}),c.RADIO(["NeoEulerWeb","Neo Euler (web)"],"font",{action:g.Font})),c.SUBMENU(["ContextMenu","Contextual Menu"],{hidden:!r.showContext},c.RADIO(["MathJax","MathJax"],"context"),c.RADIO(["Browser","Browser"],"context")),c.COMMAND(["Scale","Scale All Math ..."],g.Scale),c.RULE().With({hidden:!r.showDiscoverable,name:["","discover_rule"]}),c.CHECKBOX(["Discoverable","Highlight on Hover"],"discoverable",{hidden:!r.showDiscoverable})),c.SUBMENU(["Locale","Language"],{hidden:!r.showLocale,ltr:true},c.RADIO("en","locale",{action:g.Locale}),c.RULE().With({hidden:!r.showLocaleURL,name:["","localURL_rule"]}),c.COMMAND(["LoadLocale","Load from URL ..."],g.LoadLocale,{hidden:!r.showLocaleURL})),c.RULE(),c.COMMAND(["About","About MathJax"],g.About),c.COMMAND(["Help","MathJax Help"],g.Help));if(g.isMobile){(function(){var u=r.settings;var t=g.menu.Find("Math Settings","Zoom Trigger").submenu;t.items[0].disabled=t.items[1].disabled=true;if(u.zoom==="Hover"||u.zoom=="Click"){u.zoom="None"}t.items=t.items.slice(0,4);if(navigator.appVersion.match(/[ (]Android[) ]/)){g.ITEM.SUBMENU.Augment({marker:"\u00BB"})}})()}g.CreateLocaleMenu();g.CreateAnnotationMenu()});g.showRenderer=function(t){g.cookie.showRenderer=r.showRenderer=t;g.saveCookie();g.menu.Find("Math Settings","Math Renderer").hidden=!t};g.showMathPlayer=function(t){g.cookie.showMathPlayer=r.showMathPlayer=t;g.saveCookie();g.menu.Find("Math Settings","MathPlayer").hidden=!t};g.showFontMenu=function(t){g.cookie.showFontMenu=r.showFontMenu=t;g.saveCookie();g.menu.Find("Math Settings","Font Preference").hidden=!t};g.showContext=function(t){g.cookie.showContext=r.showContext=t;g.saveCookie();g.menu.Find("Math Settings","Contextual Menu").hidden=!t};g.showDiscoverable=function(t){g.cookie.showDiscoverable=r.showDiscoverable=t;g.saveCookie();g.menu.Find("Math Settings","Highlight on Hover").hidden=!t;g.menu.Find("Math Settings","discover_rule").hidden=!t};g.showLocale=function(t){g.cookie.showLocale=r.showLocale=t;g.saveCookie();g.menu.Find("Language").hidden=!t};MathJax.Hub.Register.StartupHook("HTML-CSS Jax Ready",function(){if(!MathJax.OutputJax["HTML-CSS"].config.imageFont){g.menu.Find("Math Settings","Font Preference","TeX (image)").disabled=true}});e.Queue(f.Register.StartupHook("End Config",{}),["Styles",p,r.styles],["Post",f.Startup.signal,"MathMenu Ready"],["loadComplete",p,"[MathJax]/extensions/MathMenu.js"])})(MathJax.Hub,MathJax.HTML,MathJax.Ajax,MathJax.CallBack,MathJax.OutputJax);
MathJax.ElementJax.mml=MathJax.ElementJax({mimeType:"jax/mml"},{id:"mml",version:"2.6.0",directory:MathJax.ElementJax.directory+"/mml",extensionDir:MathJax.ElementJax.extensionDir+"/mml",optableDir:MathJax.ElementJax.directory+"/mml/optable"});MathJax.ElementJax.mml.Augment({Init:function(){if(arguments.length===1&&arguments[0].type==="math"){this.root=arguments[0]}else{this.root=MathJax.ElementJax.mml.math.apply(this,arguments)}if(this.root.attr&&this.root.attr.mode){if(!this.root.display&&this.root.attr.mode==="display"){this.root.display="block";this.root.attrNames.push("display")}delete this.root.attr.mode;for(var b=0,a=this.root.attrNames.length;b<a;b++){if(this.root.attrNames[b]==="mode"){this.root.attrNames.splice(b,1);break}}}}},{INHERIT:"_inherit_",AUTO:"_auto_",SIZE:{INFINITY:"infinity",SMALL:"small",NORMAL:"normal",BIG:"big"},COLOR:{TRANSPARENT:"transparent"},VARIANT:{NORMAL:"normal",BOLD:"bold",ITALIC:"italic",BOLDITALIC:"bold-italic",DOUBLESTRUCK:"double-struck",FRAKTUR:"fraktur",BOLDFRAKTUR:"bold-fraktur",SCRIPT:"script",BOLDSCRIPT:"bold-script",SANSSERIF:"sans-serif",BOLDSANSSERIF:"bold-sans-serif",SANSSERIFITALIC:"sans-serif-italic",SANSSERIFBOLDITALIC:"sans-serif-bold-italic",MONOSPACE:"monospace",INITIAL:"inital",TAILED:"tailed",LOOPED:"looped",STRETCHED:"stretched",CALIGRAPHIC:"-tex-caligraphic",OLDSTYLE:"-tex-oldstyle"},FORM:{PREFIX:"prefix",INFIX:"infix",POSTFIX:"postfix"},LINEBREAK:{AUTO:"auto",NEWLINE:"newline",NOBREAK:"nobreak",GOODBREAK:"goodbreak",BADBREAK:"badbreak"},LINEBREAKSTYLE:{BEFORE:"before",AFTER:"after",DUPLICATE:"duplicate",INFIXLINBREAKSTYLE:"infixlinebreakstyle"},INDENTALIGN:{LEFT:"left",CENTER:"center",RIGHT:"right",AUTO:"auto",ID:"id",INDENTALIGN:"indentalign"},INDENTSHIFT:{INDENTSHIFT:"indentshift"},LINETHICKNESS:{THIN:"thin",MEDIUM:"medium",THICK:"thick"},NOTATION:{LONGDIV:"longdiv",ACTUARIAL:"actuarial",RADICAL:"radical",BOX:"box",ROUNDEDBOX:"roundedbox",CIRCLE:"circle",LEFT:"left",RIGHT:"right",TOP:"top",BOTTOM:"bottom",UPDIAGONALSTRIKE:"updiagonalstrike",DOWNDIAGONALSTRIKE:"downdiagonalstrike",UPDIAGONALARROW:"updiagonalarrow",VERTICALSTRIKE:"verticalstrike",HORIZONTALSTRIKE:"horizontalstrike",PHASORANGLE:"phasorangle",MADRUWB:"madruwb"},ALIGN:{TOP:"top",BOTTOM:"bottom",CENTER:"center",BASELINE:"baseline",AXIS:"axis",LEFT:"left",RIGHT:"right"},LINES:{NONE:"none",SOLID:"solid",DASHED:"dashed"},SIDE:{LEFT:"left",RIGHT:"right",LEFTOVERLAP:"leftoverlap",RIGHTOVERLAP:"rightoverlap"},WIDTH:{AUTO:"auto",FIT:"fit"},ACTIONTYPE:{TOGGLE:"toggle",STATUSLINE:"statusline",TOOLTIP:"tooltip",INPUT:"input"},LENGTH:{VERYVERYTHINMATHSPACE:"veryverythinmathspace",VERYTHINMATHSPACE:"verythinmathspace",THINMATHSPACE:"thinmathspace",MEDIUMMATHSPACE:"mediummathspace",THICKMATHSPACE:"thickmathspace",VERYTHICKMATHSPACE:"verythickmathspace",VERYVERYTHICKMATHSPACE:"veryverythickmathspace",NEGATIVEVERYVERYTHINMATHSPACE:"negativeveryverythinmathspace",NEGATIVEVERYTHINMATHSPACE:"negativeverythinmathspace",NEGATIVETHINMATHSPACE:"negativethinmathspace",NEGATIVEMEDIUMMATHSPACE:"negativemediummathspace",NEGATIVETHICKMATHSPACE:"negativethickmathspace",NEGATIVEVERYTHICKMATHSPACE:"negativeverythickmathspace",NEGATIVEVERYVERYTHICKMATHSPACE:"negativeveryverythickmathspace"},OVERFLOW:{LINBREAK:"linebreak",SCROLL:"scroll",ELIDE:"elide",TRUNCATE:"truncate",SCALE:"scale"},UNIT:{EM:"em",EX:"ex",PX:"px",IN:"in",CM:"cm",MM:"mm",PT:"pt",PC:"pc"},TEXCLASS:{ORD:0,OP:1,BIN:2,REL:3,OPEN:4,CLOSE:5,PUNCT:6,INNER:7,VCENTER:8,NONE:-1},TEXCLASSNAMES:["ORD","OP","BIN","REL","OPEN","CLOSE","PUNCT","INNER","VCENTER"],skipAttributes:{texClass:true,useHeight:true,texprimestyle:true},copyAttributes:{displaystyle:1,scriptlevel:1,open:1,close:1,form:1,actiontype:1,fontfamily:true,fontsize:true,fontweight:true,fontstyle:true,color:true,background:true,id:true,"class":1,href:true,style:true},copyAttributeNames:["displaystyle","scriptlevel","open","close","form","actiontype","fontfamily","fontsize","fontweight","fontstyle","color","background","id","class","href","style"],nocopyAttributes:{fontfamily:true,fontsize:true,fontweight:true,fontstyle:true,color:true,background:true,id:true,"class":true,href:true,style:true,xmlns:true},Error:function(d,e){var c=this.merror(d),b=MathJax.Localization.fontDirection(),a=MathJax.Localization.fontFamily();if(e){c=c.With(e)}if(b||a){c=this.mstyle(c);if(b){c.dir=b}if(a){c.style.fontFamily="font-family: "+a}}return c}});(function(a){a.mbase=MathJax.Object.Subclass({type:"base",isToken:false,defaults:{mathbackground:a.INHERIT,mathcolor:a.INHERIT,dir:a.INHERIT},noInherit:{},noInheritAttribute:{texClass:true},getRemoved:{},linebreakContainer:false,Init:function(){this.data=[];if(this.inferRow&&!(arguments.length===1&&arguments[0].inferred)){this.Append(a.mrow().With({inferred:true,notParent:true}))}this.Append.apply(this,arguments)},With:function(e){for(var f in e){if(e.hasOwnProperty(f)){this[f]=e[f]}}return this},Append:function(){if(this.inferRow&&this.data.length){this.data[0].Append.apply(this.data[0],arguments)}else{for(var f=0,e=arguments.length;f<e;f++){this.SetData(this.data.length,arguments[f])}}},SetData:function(e,f){if(f!=null){if(!(f instanceof a.mbase)){f=(this.isToken||this.isChars?a.chars(f):a.mtext(f))}f.parent=this;f.setInherit(this.inheritFromMe?this:this.inherit)}this.data[e]=f},Parent:function(){var e=this.parent;while(e&&e.notParent){e=e.parent}return e},Get:function(f,k,l){if(!l){if(this[f]!=null){return this[f]}if(this.attr&&this.attr[f]!=null){return this.attr[f]}}var g=this.Parent();if(g&&g["adjustChild_"+f]!=null){return(g["adjustChild_"+f])(this.childPosition(),k)}var j=this.inherit;var e=j;while(j){var i=j[f];if(i==null&&j.attr){i=j.attr[f]}if(j.removedStyles&&j.getRemoved[f]&&i==null){i=j.removedStyles[j.getRemoved[f]]}if(i!=null&&j.noInheritAttribute&&!j.noInheritAttribute[f]){var h=j.noInherit[this.type];if(!(h&&h[f])){return i}}e=j;j=j.inherit}if(!k){if(this.defaults[f]===a.AUTO){return this.autoDefault(f)}if(this.defaults[f]!==a.INHERIT&&this.defaults[f]!=null){return this.defaults[f]}if(e){return e.defaults[f]}}return null},hasValue:function(e){return(this.Get(e,true)!=null)},getValues:function(){var f={};for(var g=0,e=arguments.length;g<e;g++){f[arguments[g]]=this.Get(arguments[g])}return f},adjustChild_scriptlevel:function(f,e){return this.Get("scriptlevel",e)},adjustChild_displaystyle:function(f,e){return this.Get("displaystyle",e)},adjustChild_texprimestyle:function(f,e){return this.Get("texprimestyle",e)},childPosition:function(){var h=this,g=h.parent;while(g.notParent){h=g;g=h.parent}for(var f=0,e=g.data.length;f<e;f++){if(g.data[f]===h){return f}}return null},setInherit:function(g){if(g!==this.inherit&&this.inherit==null){this.inherit=g;for(var f=0,e=this.data.length;f<e;f++){if(this.data[f]&&this.data[f].setInherit){this.data[f].setInherit(g)}}}},setTeXclass:function(e){this.getPrevClass(e);return(typeof(this.texClass)!=="undefined"?this:e)},getPrevClass:function(e){if(e){this.prevClass=e.Get("texClass");this.prevLevel=e.Get("scriptlevel")}},updateTeXclass:function(e){if(e){this.prevClass=e.prevClass;delete e.prevClass;this.prevLevel=e.prevLevel;delete e.prevLevel;this.texClass=e.Get("texClass")}},texSpacing:function(){var f=(this.prevClass!=null?this.prevClass:a.TEXCLASS.NONE);var e=(this.Get("texClass")||a.TEXCLASS.ORD);if(f===a.TEXCLASS.NONE||e===a.TEXCLASS.NONE){return""}if(f===a.TEXCLASS.VCENTER){f=a.TEXCLASS.ORD}if(e===a.TEXCLASS.VCENTER){e=a.TEXCLASS.ORD}var g=this.TEXSPACE[f][e];if(this.prevLevel>0&&this.Get("scriptlevel")>0&&g>=0){return""}return this.TEXSPACELENGTH[Math.abs(g)]},TEXSPACELENGTH:["",a.LENGTH.THINMATHSPACE,a.LENGTH.MEDIUMMATHSPACE,a.LENGTH.THICKMATHSPACE],TEXSPACE:[[0,-1,2,3,0,0,0,1],[-1,-1,0,3,0,0,0,1],[2,2,0,0,2,0,0,2],[3,3,0,0,3,0,0,3],[0,0,0,0,0,0,0,0],[0,-1,2,3,0,0,0,1],[1,1,0,1,1,1,1,1],[1,-1,2,3,1,0,1,1]],autoDefault:function(e){return""},isSpacelike:function(){return false},isEmbellished:function(){return false},Core:function(){return this},CoreMO:function(){return this},childIndex:function(g){if(g==null){return}for(var f=0,e=this.data.length;f<e;f++){if(g===this.data[f]){return f}}},CoreIndex:function(){return(this.inferRow?this.data[0]||this:this).childIndex(this.Core())},hasNewline:function(){if(this.isEmbellished()){return this.CoreMO().hasNewline()}if(this.isToken||this.linebreakContainer){return false}for(var f=0,e=this.data.length;f<e;f++){if(this.data[f]&&this.data[f].hasNewline()){return true}}return false},array:function(){if(this.inferred){return this.data}else{return[this]}},toString:function(){return this.type+"("+this.data.join(",")+")"},getAnnotation:function(){return null}},{childrenSpacelike:function(){for(var f=0,e=this.data.length;f<e;f++){if(!this.data[f].isSpacelike()){return false}}return true},childEmbellished:function(){return(this.data[0]&&this.data[0].isEmbellished())},childCore:function(){return(this.inferRow&&this.data[0]?this.data[0].Core():this.data[0])},childCoreMO:function(){return(this.data[0]?this.data[0].CoreMO():null)},setChildTeXclass:function(e){if(this.data[0]){e=this.data[0].setTeXclass(e);this.updateTeXclass(this.data[0])}return e},setBaseTeXclasses:function(g){this.getPrevClass(g);this.texClass=null;if(this.data[0]){if(this.isEmbellished()||this.data[0].isa(a.mi)){g=this.data[0].setTeXclass(g);this.updateTeXclass(this.Core())}else{this.data[0].setTeXclass();g=this}}else{g=this}for(var f=1,e=this.data.length;f<e;f++){if(this.data[f]){this.data[f].setTeXclass()}}return g},setSeparateTeXclasses:function(g){this.getPrevClass(g);for(var f=0,e=this.data.length;f<e;f++){if(this.data[f]){this.data[f].setTeXclass()}}if(this.isEmbellished()){this.updateTeXclass(this.Core())}return this}});a.mi=a.mbase.Subclass({type:"mi",isToken:true,texClass:a.TEXCLASS.ORD,defaults:{mathvariant:a.AUTO,mathsize:a.INHERIT,mathbackground:a.INHERIT,mathcolor:a.INHERIT,dir:a.INHERIT},autoDefault:function(f){if(f==="mathvariant"){var e=(this.data[0]||"").toString();return(e.length===1||(e.length===2&&e.charCodeAt(0)>=55296&&e.charCodeAt(0)<56320)?a.VARIANT.ITALIC:a.VARIANT.NORMAL)}return""},setTeXclass:function(f){this.getPrevClass(f);var e=this.data.join("");if(e.length>1&&e.match(/^[a-z][a-z0-9]*$/i)&&this.texClass===a.TEXCLASS.ORD){this.texClass=a.TEXCLASS.OP;this.autoOP=true}return this}});a.mn=a.mbase.Subclass({type:"mn",isToken:true,texClass:a.TEXCLASS.ORD,defaults:{mathvariant:a.INHERIT,mathsize:a.INHERIT,mathbackground:a.INHERIT,mathcolor:a.INHERIT,dir:a.INHERIT}});a.mo=a.mbase.Subclass({type:"mo",isToken:true,defaults:{mathvariant:a.INHERIT,mathsize:a.INHERIT,mathbackground:a.INHERIT,mathcolor:a.INHERIT,dir:a.INHERIT,form:a.AUTO,fence:a.AUTO,separator:a.AUTO,lspace:a.AUTO,rspace:a.AUTO,stretchy:a.AUTO,symmetric:a.AUTO,maxsize:a.AUTO,minsize:a.AUTO,largeop:a.AUTO,movablelimits:a.AUTO,accent:a.AUTO,linebreak:a.LINEBREAK.AUTO,lineleading:a.INHERIT,linebreakstyle:a.AUTO,linebreakmultchar:a.INHERIT,indentalign:a.INHERIT,indentshift:a.INHERIT,indenttarget:a.INHERIT,indentalignfirst:a.INHERIT,indentshiftfirst:a.INHERIT,indentalignlast:a.INHERIT,indentshiftlast:a.INHERIT,texClass:a.AUTO},defaultDef:{form:a.FORM.INFIX,fence:false,separator:false,lspace:a.LENGTH.THICKMATHSPACE,rspace:a.LENGTH.THICKMATHSPACE,stretchy:false,symmetric:false,maxsize:a.SIZE.INFINITY,minsize:"0em",largeop:false,movablelimits:false,accent:false,linebreak:a.LINEBREAK.AUTO,lineleading:"1ex",linebreakstyle:"before",indentalign:a.INDENTALIGN.AUTO,indentshift:"0",indenttarget:"",indentalignfirst:a.INDENTALIGN.INDENTALIGN,indentshiftfirst:a.INDENTSHIFT.INDENTSHIFT,indentalignlast:a.INDENTALIGN.INDENTALIGN,indentshiftlast:a.INDENTSHIFT.INDENTSHIFT,texClass:a.TEXCLASS.REL},SPACE_ATTR:{lspace:1,rspace:2,form:4},useMMLspacing:7,autoDefault:function(g,n){var l=this.def;if(!l){if(g==="form"){this.useMMLspacing&=~this.SPACE_ATTR.form;return this.getForm()}var k=this.data.join("");var f=[this.Get("form"),a.FORM.INFIX,a.FORM.POSTFIX,a.FORM.PREFIX];for(var h=0,e=f.length;h<e;h++){var j=this.OPTABLE[f[h]][k];if(j){l=this.makeDef(j);break}}if(!l){l=this.CheckRange(k)}if(!l&&n){l={}}else{if(!l){l=MathJax.Hub.Insert({},this.defaultDef)}if(this.parent){this.def=l}else{l=MathJax.Hub.Insert({},l)}l.form=f[0]}}this.useMMLspacing&=~(this.SPACE_ATTR[g]||0);if(l[g]!=null){return l[g]}else{if(!n){return this.defaultDef[g]}}return""},CheckRange:function(j){var k=j.charCodeAt(0);if(k>=55296&&k<56320){k=(((k-55296)<<10)+(j.charCodeAt(1)-56320))+65536}for(var g=0,e=this.RANGES.length;g<e&&this.RANGES[g][0]<=k;g++){if(k<=this.RANGES[g][1]){if(this.RANGES[g][3]){var f=a.optableDir+"/"+this.RANGES[g][3]+".js";this.RANGES[g][3]=null;MathJax.Hub.RestartAfter(MathJax.Ajax.Require(f))}var h=a.TEXCLASSNAMES[this.RANGES[g][2]];h=this.OPTABLE.infix[j]=a.mo.OPTYPES[h==="BIN"?"BIN3":h];return this.makeDef(h)}}return null},makeDef:function(f){if(f[2]==null){f[2]=this.defaultDef.texClass}if(!f[3]){f[3]={}}var e=MathJax.Hub.Insert({},f[3]);e.lspace=this.SPACE[f[0]];e.rspace=this.SPACE[f[1]];e.texClass=f[2];if(e.texClass===a.TEXCLASS.REL&&(this.movablelimits||this.data.join("").match(/^[a-z]+$/i))){e.texClass=a.TEXCLASS.OP}return e},getForm:function(){var e=this,g=this.parent,f=this.Parent();while(f&&f.isEmbellished()){e=g;g=f.parent;f=f.Parent()}if(g&&g.type==="mrow"&&g.NonSpaceLength()!==1){if(g.FirstNonSpace()===e){return a.FORM.PREFIX}if(g.LastNonSpace()===e){return a.FORM.POSTFIX}}return a.FORM.INFIX},isEmbellished:function(){return true},hasNewline:function(){return(this.Get("linebreak")===a.LINEBREAK.NEWLINE)},CoreParent:function(){var e=this;while(e&&e.isEmbellished()&&e.CoreMO()===this&&!e.isa(a.math)){e=e.Parent()}return e},CoreText:function(e){if(!e){return""}if(e.isEmbellished()){return e.CoreMO().data.join("")}while((((e.isa(a.mrow)||e.isa(a.TeXAtom)||e.isa(a.mstyle)||e.isa(a.mphantom))&&e.data.length===1)||e.isa(a.munderover))&&e.data[0]){e=e.data[0]}if(!e.isToken){return""}else{return e.data.join("")}},remapChars:{"*":"\u2217",'"':"\u2033","\u00B0":"\u2218","\u00B2":"2","\u00B3":"3","\u00B4":"\u2032","\u00B9":"1"},remap:function(f,e){f=f.replace(/-/g,"\u2212");if(e){f=f.replace(/'/g,"\u2032").replace(/`/g,"\u2035");if(f.length===1){f=e[f]||f}}return f},setTeXclass:function(f){var e=this.getValues("form","lspace","rspace","fence");if(this.useMMLspacing){this.texClass=a.TEXCLASS.NONE;return this}if(e.fence&&!this.texClass){if(e.form===a.FORM.PREFIX){this.texClass=a.TEXCLASS.OPEN}if(e.form===a.FORM.POSTFIX){this.texClass=a.TEXCLASS.CLOSE}}this.texClass=this.Get("texClass");if(this.data.join("")==="\u2061"){if(f){f.texClass=a.TEXCLASS.OP;f.fnOP=true}this.texClass=this.prevClass=a.TEXCLASS.NONE;return f}return this.adjustTeXclass(f)},adjustTeXclass:function(f){if(this.texClass===a.TEXCLASS.NONE){return f}if(f){if(f.autoOP&&(this.texClass===a.TEXCLASS.BIN||this.texClass===a.TEXCLASS.REL)){f.texClass=a.TEXCLASS.ORD}this.prevClass=f.texClass||a.TEXCLASS.ORD;this.prevLevel=f.Get("scriptlevel")}else{this.prevClass=a.TEXCLASS.NONE}if(this.texClass===a.TEXCLASS.BIN&&(this.prevClass===a.TEXCLASS.NONE||this.prevClass===a.TEXCLASS.BIN||this.prevClass===a.TEXCLASS.OP||this.prevClass===a.TEXCLASS.REL||this.prevClass===a.TEXCLASS.OPEN||this.prevClass===a.TEXCLASS.PUNCT)){this.texClass=a.TEXCLASS.ORD}else{if(this.prevClass===a.TEXCLASS.BIN&&(this.texClass===a.TEXCLASS.REL||this.texClass===a.TEXCLASS.CLOSE||this.texClass===a.TEXCLASS.PUNCT)){f.texClass=this.prevClass=a.TEXCLASS.ORD}else{if(this.texClass===a.TEXCLASS.BIN){var g=this,e=this.parent;while(e&&e.parent&&e.isEmbellished()&&(e.data.length===1||(e.type!=="mrow"&&e.Core()===g))){g=e;e=e.parent}if(e.data[e.data.length-1]===g){this.texClass=a.TEXCLASS.ORD}}}}return this}});a.mtext=a.mbase.Subclass({type:"mtext",isToken:true,isSpacelike:function(){return true},texClass:a.TEXCLASS.ORD,defaults:{mathvariant:a.INHERIT,mathsize:a.INHERIT,mathbackground:a.INHERIT,mathcolor:a.INHERIT,dir:a.INHERIT}});a.mspace=a.mbase.Subclass({type:"mspace",isToken:true,isSpacelike:function(){return true},defaults:{mathbackground:a.INHERIT,mathcolor:a.INHERIT,width:"0em",height:"0ex",depth:"0ex",linebreak:a.LINEBREAK.AUTO},hasDimAttr:function(){return(this.hasValue("width")||this.hasValue("height")||this.hasValue("depth"))},hasNewline:function(){return(!this.hasDimAttr()&&this.Get("linebreak")===a.LINEBREAK.NEWLINE)}});a.ms=a.mbase.Subclass({type:"ms",isToken:true,texClass:a.TEXCLASS.ORD,defaults:{mathvariant:a.INHERIT,mathsize:a.INHERIT,mathbackground:a.INHERIT,mathcolor:a.INHERIT,dir:a.INHERIT,lquote:'"',rquote:'"'}});a.mglyph=a.mbase.Subclass({type:"mglyph",isToken:true,texClass:a.TEXCLASS.ORD,defaults:{mathbackground:a.INHERIT,mathcolor:a.INHERIT,alt:"",src:"",width:a.AUTO,height:a.AUTO,valign:"0em"}});a.mrow=a.mbase.Subclass({type:"mrow",isSpacelike:a.mbase.childrenSpacelike,inferred:false,notParent:false,isEmbellished:function(){var f=false;for(var g=0,e=this.data.length;g<e;g++){if(this.data[g]==null){continue}if(this.data[g].isEmbellished()){if(f){return false}f=true;this.core=g}else{if(!this.data[g].isSpacelike()){return false}}}return f},NonSpaceLength:function(){var g=0;for(var f=0,e=this.data.length;f<e;f++){if(this.data[f]&&!this.data[f].isSpacelike()){g++}}return g},FirstNonSpace:function(){for(var f=0,e=this.data.length;f<e;f++){if(this.data[f]&&!this.data[f].isSpacelike()){return this.data[f]}}return null},LastNonSpace:function(){for(var e=this.data.length-1;e>=0;e--){if(this.data[0]&&!this.data[e].isSpacelike()){return this.data[e]}}return null},Core:function(){if(!(this.isEmbellished())||typeof(this.core)==="undefined"){return this}return this.data[this.core]},CoreMO:function(){if(!(this.isEmbellished())||typeof(this.core)==="undefined"){return this}return this.data[this.core].CoreMO()},toString:function(){if(this.inferred){return"["+this.data.join(",")+"]"}return this.SUPER(arguments).toString.call(this)},setTeXclass:function(g){var f,e=this.data.length;if((this.open||this.close)&&(!g||!g.fnOP)){this.getPrevClass(g);g=null;for(f=0;f<e;f++){if(this.data[f]){g=this.data[f].setTeXclass(g)}}if(!this.hasOwnProperty("texClass")){this.texClass=a.TEXCLASS.INNER}return this}else{for(f=0;f<e;f++){if(this.data[f]){g=this.data[f].setTeXclass(g)}}if(this.data[0]){this.updateTeXclass(this.data[0])}return g}},getAnnotation:function(e){if(this.data.length!=1){return null}return this.data[0].getAnnotation(e)}});a.mfrac=a.mbase.Subclass({type:"mfrac",num:0,den:1,linebreakContainer:true,isEmbellished:a.mbase.childEmbellished,Core:a.mbase.childCore,CoreMO:a.mbase.childCoreMO,defaults:{mathbackground:a.INHERIT,mathcolor:a.INHERIT,linethickness:a.LINETHICKNESS.MEDIUM,numalign:a.ALIGN.CENTER,denomalign:a.ALIGN.CENTER,bevelled:false},adjustChild_displaystyle:function(e){return false},adjustChild_scriptlevel:function(f){var e=this.Get("scriptlevel");if(!this.Get("displaystyle")||e>0){e++}return e},adjustChild_texprimestyle:function(e){if(e==this.den){return true}return this.Get("texprimestyle")},setTeXclass:a.mbase.setSeparateTeXclasses});a.msqrt=a.mbase.Subclass({type:"msqrt",inferRow:true,linebreakContainer:true,texClass:a.TEXCLASS.ORD,setTeXclass:a.mbase.setSeparateTeXclasses,adjustChild_texprimestyle:function(e){return true}});a.mroot=a.mbase.Subclass({type:"mroot",linebreakContainer:true,texClass:a.TEXCLASS.ORD,adjustChild_displaystyle:function(e){if(e===1){return false}return this.Get("displaystyle")},adjustChild_scriptlevel:function(f){var e=this.Get("scriptlevel");if(f===1){e+=2}return e},adjustChild_texprimestyle:function(e){if(e===0){return true}return this.Get("texprimestyle")},setTeXclass:a.mbase.setSeparateTeXclasses});a.mstyle=a.mbase.Subclass({type:"mstyle",isSpacelike:a.mbase.childrenSpacelike,isEmbellished:a.mbase.childEmbellished,Core:a.mbase.childCore,CoreMO:a.mbase.childCoreMO,inferRow:true,defaults:{scriptlevel:a.INHERIT,displaystyle:a.INHERIT,scriptsizemultiplier:Math.sqrt(1/2),scriptminsize:"8pt",mathbackground:a.INHERIT,mathcolor:a.INHERIT,dir:a.INHERIT,infixlinebreakstyle:a.LINEBREAKSTYLE.BEFORE,decimalseparator:"."},adjustChild_scriptlevel:function(g){var f=this.scriptlevel;if(f==null){f=this.Get("scriptlevel")}else{if(String(f).match(/^ *[-+]/)){var e=this.Get("scriptlevel",null,true);f=e+parseInt(f)}}return f},inheritFromMe:true,noInherit:{mpadded:{width:true,height:true,depth:true,lspace:true,voffset:true},mtable:{width:true,height:true,depth:true,align:true}},getRemoved:{fontfamily:"fontFamily",fontweight:"fontWeight",fontstyle:"fontStyle",fontsize:"fontSize"},setTeXclass:a.mbase.setChildTeXclass});a.merror=a.mbase.Subclass({type:"merror",inferRow:true,linebreakContainer:true,texClass:a.TEXCLASS.ORD});a.mpadded=a.mbase.Subclass({type:"mpadded",inferRow:true,isSpacelike:a.mbase.childrenSpacelike,isEmbellished:a.mbase.childEmbellished,Core:a.mbase.childCore,CoreMO:a.mbase.childCoreMO,defaults:{mathbackground:a.INHERIT,mathcolor:a.INHERIT,width:"",height:"",depth:"",lspace:0,voffset:0},setTeXclass:a.mbase.setChildTeXclass});a.mphantom=a.mbase.Subclass({type:"mphantom",texClass:a.TEXCLASS.ORD,inferRow:true,isSpacelike:a.mbase.childrenSpacelike,isEmbellished:a.mbase.childEmbellished,Core:a.mbase.childCore,CoreMO:a.mbase.childCoreMO,setTeXclass:a.mbase.setChildTeXclass});a.mfenced=a.mbase.Subclass({type:"mfenced",defaults:{mathbackground:a.INHERIT,mathcolor:a.INHERIT,open:"(",close:")",separators:","},addFakeNodes:function(){var f=this.getValues("open","close","separators");f.open=f.open.replace(/[ \t\n\r]/g,"");f.close=f.close.replace(/[ \t\n\r]/g,"");f.separators=f.separators.replace(/[ \t\n\r]/g,"");if(f.open!==""){this.SetData("open",a.mo(f.open).With({fence:true,form:a.FORM.PREFIX,texClass:a.TEXCLASS.OPEN}));this.data.open.useMMLspacing=0}if(f.separators!==""){while(f.separators.length<this.data.length){f.separators+=f.separators.charAt(f.separators.length-1)}for(var g=1,e=this.data.length;g<e;g++){if(this.data[g]){this.SetData("sep"+g,a.mo(f.separators.charAt(g-1)).With({separator:true}));this.data["sep"+g].useMMLspacing=0}}}if(f.close!==""){this.SetData("close",a.mo(f.close).With({fence:true,form:a.FORM.POSTFIX,texClass:a.TEXCLASS.CLOSE}));this.data.close.useMMLspacing=0}},texClass:a.TEXCLASS.OPEN,setTeXclass:function(g){this.addFakeNodes();this.getPrevClass(g);if(this.data.open){g=this.data.open.setTeXclass(g)}if(this.data[0]){g=this.data[0].setTeXclass(g)}for(var f=1,e=this.data.length;f<e;f++){if(this.data["sep"+f]){g=this.data["sep"+f].setTeXclass(g)}if(this.data[f]){g=this.data[f].setTeXclass(g)}}if(this.data.close){g=this.data.close.setTeXclass(g)}this.updateTeXclass(this.data.open);this.texClass=a.TEXCLASS.INNER;return g}});a.menclose=a.mbase.Subclass({type:"menclose",inferRow:true,linebreakContainer:true,defaults:{mathbackground:a.INHERIT,mathcolor:a.INHERIT,notation:a.NOTATION.LONGDIV,texClass:a.TEXCLASS.ORD},setTeXclass:a.mbase.setSeparateTeXclasses});a.msubsup=a.mbase.Subclass({type:"msubsup",base:0,sub:1,sup:2,isEmbellished:a.mbase.childEmbellished,Core:a.mbase.childCore,CoreMO:a.mbase.childCoreMO,defaults:{mathbackground:a.INHERIT,mathcolor:a.INHERIT,subscriptshift:"",superscriptshift:"",texClass:a.AUTO},autoDefault:function(e){if(e==="texClass"){return(this.isEmbellished()?this.CoreMO().Get(e):a.TEXCLASS.ORD)}return 0},adjustChild_displaystyle:function(e){if(e>0){return false}return this.Get("displaystyle")},adjustChild_scriptlevel:function(f){var e=this.Get("scriptlevel");if(f>0){e++}return e},adjustChild_texprimestyle:function(e){if(e===this.sub){return true}return this.Get("texprimestyle")},setTeXclass:a.mbase.setBaseTeXclasses});a.msub=a.msubsup.Subclass({type:"msub"});a.msup=a.msubsup.Subclass({type:"msup",sub:2,sup:1});a.mmultiscripts=a.msubsup.Subclass({type:"mmultiscripts",adjustChild_texprimestyle:function(e){if(e%2===1){return true}return this.Get("texprimestyle")}});a.mprescripts=a.mbase.Subclass({type:"mprescripts"});a.none=a.mbase.Subclass({type:"none"});a.munderover=a.mbase.Subclass({type:"munderover",base:0,under:1,over:2,sub:1,sup:2,ACCENTS:["","accentunder","accent"],linebreakContainer:true,isEmbellished:a.mbase.childEmbellished,Core:a.mbase.childCore,CoreMO:a.mbase.childCoreMO,defaults:{mathbackground:a.INHERIT,mathcolor:a.INHERIT,accent:a.AUTO,accentunder:a.AUTO,align:a.ALIGN.CENTER,texClass:a.AUTO,subscriptshift:"",superscriptshift:""},autoDefault:function(e){if(e==="texClass"){return(this.isEmbellished()?this.CoreMO().Get(e):a.TEXCLASS.ORD)}if(e==="accent"&&this.data[this.over]){return this.data[this.over].CoreMO().Get("accent")}if(e==="accentunder"&&this.data[this.under]){return this.data[this.under].CoreMO().Get("accent")}return false},adjustChild_displaystyle:function(e){if(e>0){return false}return this.Get("displaystyle")},adjustChild_scriptlevel:function(g){var f=this.Get("scriptlevel");var e=(this.data[this.base]&&!this.Get("displaystyle")&&this.data[this.base].CoreMO().Get("movablelimits"));if(g==this.under&&(e||!this.Get("accentunder"))){f++}if(g==this.over&&(e||!this.Get("accent"))){f++}return f},adjustChild_texprimestyle:function(e){if(e===this.base&&this.data[this.over]){return true}return this.Get("texprimestyle")},setTeXclass:a.mbase.setBaseTeXclasses});a.munder=a.munderover.Subclass({type:"munder"});a.mover=a.munderover.Subclass({type:"mover",over:1,under:2,sup:1,sub:2,ACCENTS:["","accent","accentunder"]});a.mtable=a.mbase.Subclass({type:"mtable",defaults:{mathbackground:a.INHERIT,mathcolor:a.INHERIT,align:a.ALIGN.AXIS,rowalign:a.ALIGN.BASELINE,columnalign:a.ALIGN.CENTER,groupalign:"{left}",alignmentscope:true,columnwidth:a.WIDTH.AUTO,width:a.WIDTH.AUTO,rowspacing:"1ex",columnspacing:".8em",rowlines:a.LINES.NONE,columnlines:a.LINES.NONE,frame:a.LINES.NONE,framespacing:"0.4em 0.5ex",equalrows:false,equalcolumns:false,displaystyle:false,side:a.SIDE.RIGHT,minlabelspacing:"0.8em",texClass:a.TEXCLASS.ORD,useHeight:1},adjustChild_displaystyle:function(){return(this.displaystyle!=null?this.displaystyle:this.defaults.displaystyle)},inheritFromMe:true,noInherit:{mover:{align:true},munder:{align:true},munderover:{align:true},mtable:{align:true,rowalign:true,columnalign:true,groupalign:true,alignmentscope:true,columnwidth:true,width:true,rowspacing:true,columnspacing:true,rowlines:true,columnlines:true,frame:true,framespacing:true,equalrows:true,equalcolumns:true,displaystyle:true,side:true,minlabelspacing:true,texClass:true,useHeight:1}},linebreakContainer:true,Append:function(){for(var f=0,e=arguments.length;f<e;f++){if(!((arguments[f] instanceof a.mtr)||(arguments[f] instanceof a.mlabeledtr))){arguments[f]=a.mtr(arguments[f])}}this.SUPER(arguments).Append.apply(this,arguments)},setTeXclass:a.mbase.setSeparateTeXclasses});a.mtr=a.mbase.Subclass({type:"mtr",defaults:{mathbackground:a.INHERIT,mathcolor:a.INHERIT,rowalign:a.INHERIT,columnalign:a.INHERIT,groupalign:a.INHERIT},inheritFromMe:true,noInherit:{mrow:{rowalign:true,columnalign:true,groupalign:true},mtable:{rowalign:true,columnalign:true,groupalign:true}},linebreakContainer:true,Append:function(){for(var f=0,e=arguments.length;f<e;f++){if(!(arguments[f] instanceof a.mtd)){arguments[f]=a.mtd(arguments[f])}}this.SUPER(arguments).Append.apply(this,arguments)},setTeXclass:a.mbase.setSeparateTeXclasses});a.mtd=a.mbase.Subclass({type:"mtd",inferRow:true,linebreakContainer:true,isEmbellished:a.mbase.childEmbellished,Core:a.mbase.childCore,CoreMO:a.mbase.childCoreMO,defaults:{mathbackground:a.INHERIT,mathcolor:a.INHERIT,rowspan:1,columnspan:1,rowalign:a.INHERIT,columnalign:a.INHERIT,groupalign:a.INHERIT},setTeXclass:a.mbase.setSeparateTeXclasses});a.maligngroup=a.mbase.Subclass({type:"maligngroup",isSpacelike:function(){return true},defaults:{mathbackground:a.INHERIT,mathcolor:a.INHERIT,groupalign:a.INHERIT},inheritFromMe:true,noInherit:{mrow:{groupalign:true},mtable:{groupalign:true}}});a.malignmark=a.mbase.Subclass({type:"malignmark",defaults:{mathbackground:a.INHERIT,mathcolor:a.INHERIT,edge:a.SIDE.LEFT},isSpacelike:function(){return true}});a.mlabeledtr=a.mtr.Subclass({type:"mlabeledtr"});a.maction=a.mbase.Subclass({type:"maction",defaults:{mathbackground:a.INHERIT,mathcolor:a.INHERIT,actiontype:a.ACTIONTYPE.TOGGLE,selection:1},selected:function(){return this.data[this.Get("selection")-1]||a.NULL},isEmbellished:function(){return this.selected().isEmbellished()},isSpacelike:function(){return this.selected().isSpacelike()},Core:function(){return this.selected().Core()},CoreMO:function(){return this.selected().CoreMO()},setTeXclass:function(f){if(this.Get("actiontype")===a.ACTIONTYPE.TOOLTIP&&this.data[1]){this.data[1].setTeXclass()}var e=this.selected();f=e.setTeXclass(f);this.updateTeXclass(e);return f}});a.semantics=a.mbase.Subclass({type:"semantics",notParent:true,isEmbellished:a.mbase.childEmbellished,Core:a.mbase.childCore,CoreMO:a.mbase.childCoreMO,defaults:{definitionURL:null,encoding:null},setTeXclass:a.mbase.setChildTeXclass,getAnnotation:function(g){var l=MathJax.Hub.config.MathMenu.semanticsAnnotations[g];if(l){for(var h=0,e=this.data.length;h<e;h++){var k=this.data[h].Get("encoding");if(k){for(var f=0,o=l.length;f<o;f++){if(l[f]===k){return this.data[h]}}}}}return null}});a.annotation=a.mbase.Subclass({type:"annotation",isChars:true,linebreakContainer:true,defaults:{definitionURL:null,encoding:null,cd:"mathmlkeys",name:"",src:null}});a["annotation-xml"]=a.mbase.Subclass({type:"annotation-xml",linebreakContainer:true,defaults:{definitionURL:null,encoding:null,cd:"mathmlkeys",name:"",src:null}});a.math=a.mstyle.Subclass({type:"math",defaults:{mathvariant:a.VARIANT.NORMAL,mathsize:a.SIZE.NORMAL,mathcolor:"",mathbackground:a.COLOR.TRANSPARENT,dir:"ltr",scriptlevel:0,displaystyle:a.AUTO,display:"inline",maxwidth:"",overflow:a.OVERFLOW.LINEBREAK,altimg:"","altimg-width":"","altimg-height":"","altimg-valign":"",alttext:"",cdgroup:"",scriptsizemultiplier:Math.sqrt(1/2),scriptminsize:"8px",infixlinebreakstyle:a.LINEBREAKSTYLE.BEFORE,lineleading:"1ex",indentshift:"auto",indentalign:a.INDENTALIGN.AUTO,indentalignfirst:a.INDENTALIGN.INDENTALIGN,indentshiftfirst:a.INDENTSHIFT.INDENTSHIFT,indentalignlast:a.INDENTALIGN.INDENTALIGN,indentshiftlast:a.INDENTSHIFT.INDENTSHIFT,decimalseparator:".",texprimestyle:false},autoDefault:function(e){if(e==="displaystyle"){return this.Get("display")==="block"}return""},linebreakContainer:true,setTeXclass:a.mbase.setChildTeXclass,getAnnotation:function(e){if(this.data.length!=1){return null}return this.data[0].getAnnotation(e)}});a.chars=a.mbase.Subclass({type:"chars",Append:function(){this.data.push.apply(this.data,arguments)},value:function(){return this.data.join("")},toString:function(){return this.data.join("")}});a.entity=a.mbase.Subclass({type:"entity",Append:function(){this.data.push.apply(this.data,arguments)},value:function(){if(this.data[0].substr(0,2)==="#x"){return parseInt(this.data[0].substr(2),16)}else{if(this.data[0].substr(0,1)==="#"){return parseInt(this.data[0].substr(1))}else{return 0}}},toString:function(){var e=this.value();if(e<=65535){return String.fromCharCode(e)}e-=65536;return String.fromCharCode((e>>10)+55296)+String.fromCharCode((e&1023)+56320)}});a.xml=a.mbase.Subclass({type:"xml",Init:function(){this.div=document.createElement("div");return this.SUPER(arguments).Init.apply(this,arguments)},Append:function(){for(var f=0,e=arguments.length;f<e;f++){var g=this.Import(arguments[f]);this.data.push(g);this.div.appendChild(g)}},Import:function(j){if(document.importNode){return document.importNode(j,true)}var f,g,e;if(j.nodeType===1){f=document.createElement(j.nodeName);for(g=0,e=j.attributes.length;g<e;g++){var h=j.attributes[g];if(h.specified&&h.nodeValue!=null&&h.nodeValue!=""){f.setAttribute(h.nodeName,h.nodeValue)}if(h.nodeName==="style"){f.style.cssText=h.nodeValue}}if(j.className){f.className=j.className}}else{if(j.nodeType===3||j.nodeType===4){f=document.createTextNode(j.nodeValue)}else{if(j.nodeType===8){f=document.createComment(j.nodeValue)}else{return document.createTextNode("")}}}for(g=0,e=j.childNodes.length;g<e;g++){f.appendChild(this.Import(j.childNodes[g]))}return f},value:function(){return this.div},toString:function(){return this.div.innerHTML}});a.TeXAtom=a.mbase.Subclass({type:"texatom",inferRow:true,notParent:true,texClass:a.TEXCLASS.ORD,Core:a.mbase.childCore,CoreMO:a.mbase.childCoreMO,isEmbellished:a.mbase.childEmbellished,setTeXclass:function(e){this.data[0].setTeXclass();return this.adjustTeXclass(e)},adjustTeXclass:a.mo.prototype.adjustTeXclass});a.NULL=a.mbase().With({type:"null"});var b=a.TEXCLASS;var d={ORD:[0,0,b.ORD],ORD11:[1,1,b.ORD],ORD21:[2,1,b.ORD],ORD02:[0,2,b.ORD],ORD55:[5,5,b.ORD],OP:[1,2,b.OP,{largeop:true,movablelimits:true,symmetric:true}],OPFIXED:[1,2,b.OP,{largeop:true,movablelimits:true}],INTEGRAL:[0,1,b.OP,{largeop:true,symmetric:true}],INTEGRAL2:[1,2,b.OP,{largeop:true,symmetric:true}],BIN3:[3,3,b.BIN],BIN4:[4,4,b.BIN],BIN01:[0,1,b.BIN],BIN5:[5,5,b.BIN],TALLBIN:[4,4,b.BIN,{stretchy:true}],BINOP:[4,4,b.BIN,{largeop:true,movablelimits:true}],REL:[5,5,b.REL],REL1:[1,1,b.REL,{stretchy:true}],REL4:[4,4,b.REL],RELSTRETCH:[5,5,b.REL,{stretchy:true}],RELACCENT:[5,5,b.REL,{accent:true}],WIDEREL:[5,5,b.REL,{accent:true,stretchy:true}],OPEN:[0,0,b.OPEN,{fence:true,stretchy:true,symmetric:true}],CLOSE:[0,0,b.CLOSE,{fence:true,stretchy:true,symmetric:true}],INNER:[0,0,b.INNER],PUNCT:[0,3,b.PUNCT],ACCENT:[0,0,b.ORD,{accent:true}],WIDEACCENT:[0,0,b.ORD,{accent:true,stretchy:true}]};a.mo.Augment({SPACE:["0em","0.1111em","0.1667em","0.2222em","0.2667em","0.3333em"],RANGES:[[32,127,b.REL,"BasicLatin"],[160,255,b.ORD,"Latin1Supplement"],[256,383,b.ORD],[384,591,b.ORD],[688,767,b.ORD,"SpacingModLetters"],[768,879,b.ORD,"CombDiacritMarks"],[880,1023,b.ORD,"GreekAndCoptic"],[7680,7935,b.ORD],[8192,8303,b.PUNCT,"GeneralPunctuation"],[8304,8351,b.ORD],[8352,8399,b.ORD],[8400,8447,b.ORD,"CombDiactForSymbols"],[8448,8527,b.ORD,"LetterlikeSymbols"],[8528,8591,b.ORD],[8592,8703,b.REL,"Arrows"],[8704,8959,b.BIN,"MathOperators"],[8960,9215,b.ORD,"MiscTechnical"],[9312,9471,b.ORD],[9472,9631,b.ORD],[9632,9727,b.ORD,"GeometricShapes"],[9984,10175,b.ORD,"Dingbats"],[10176,10223,b.ORD,"MiscMathSymbolsA"],[10224,10239,b.REL,"SupplementalArrowsA"],[10496,10623,b.REL,"SupplementalArrowsB"],[10624,10751,b.ORD,"MiscMathSymbolsB"],[10752,11007,b.BIN,"SuppMathOperators"],[11008,11263,b.ORD,"MiscSymbolsAndArrows"],[119808,120831,b.ORD]],OPTABLE:{prefix:{"\u2200":d.ORD21,"\u2202":d.ORD21,"\u2203":d.ORD21,"\u2207":d.ORD21,"\u220F":d.OP,"\u2210":d.OP,"\u2211":d.OP,"\u2212":d.BIN01,"\u2213":d.BIN01,"\u221A":[1,1,b.ORD,{stretchy:true}],"\u2220":d.ORD,"\u222B":d.INTEGRAL,"\u222E":d.INTEGRAL,"\u22C0":d.OP,"\u22C1":d.OP,"\u22C2":d.OP,"\u22C3":d.OP,"\u2308":d.OPEN,"\u230A":d.OPEN,"\u27E8":d.OPEN,"\u27EE":d.OPEN,"\u2A00":d.OP,"\u2A01":d.OP,"\u2A02":d.OP,"\u2A04":d.OP,"\u2A06":d.OP,"\u00AC":d.ORD21,"\u00B1":d.BIN01,"(":d.OPEN,"+":d.BIN01,"-":d.BIN01,"[":d.OPEN,"{":d.OPEN,"|":d.OPEN},postfix:{"!":[1,0,b.CLOSE],"&":d.ORD,"\u2032":d.ORD02,"\u203E":d.WIDEACCENT,"\u2309":d.CLOSE,"\u230B":d.CLOSE,"\u23DE":d.WIDEACCENT,"\u23DF":d.WIDEACCENT,"\u266D":d.ORD02,"\u266E":d.ORD02,"\u266F":d.ORD02,"\u27E9":d.CLOSE,"\u27EF":d.CLOSE,"\u02C6":d.WIDEACCENT,"\u02C7":d.WIDEACCENT,"\u02C9":d.WIDEACCENT,"\u02CA":d.ACCENT,"\u02CB":d.ACCENT,"\u02D8":d.ACCENT,"\u02D9":d.ACCENT,"\u02DC":d.WIDEACCENT,"\u0302":d.WIDEACCENT,"\u00A8":d.ACCENT,"\u00AF":d.WIDEACCENT,")":d.CLOSE,"]":d.CLOSE,"^":d.WIDEACCENT,_:d.WIDEACCENT,"`":d.ACCENT,"|":d.CLOSE,"}":d.CLOSE,"~":d.WIDEACCENT},infix:{"":d.ORD,"%":[3,3,b.ORD],"\u2022":d.BIN4,"\u2026":d.INNER,"\u2044":d.TALLBIN,"\u2061":d.ORD,"\u2062":d.ORD,"\u2063":[0,0,b.ORD,{linebreakstyle:"after",separator:true}],"\u2064":d.ORD,"\u2190":d.WIDEREL,"\u2191":d.RELSTRETCH,"\u2192":d.WIDEREL,"\u2193":d.RELSTRETCH,"\u2194":d.WIDEREL,"\u2195":d.RELSTRETCH,"\u2196":d.RELSTRETCH,"\u2197":d.RELSTRETCH,"\u2198":d.RELSTRETCH,"\u2199":d.RELSTRETCH,"\u21A6":d.WIDEREL,"\u21A9":d.WIDEREL,"\u21AA":d.WIDEREL,"\u21BC":d.WIDEREL,"\u21BD":d.WIDEREL,"\u21C0":d.WIDEREL,"\u21C1":d.WIDEREL,"\u21CC":d.WIDEREL,"\u21D0":d.WIDEREL,"\u21D1":d.RELSTRETCH,"\u21D2":d.WIDEREL,"\u21D3":d.RELSTRETCH,"\u21D4":d.WIDEREL,"\u21D5":d.RELSTRETCH,"\u2208":d.REL,"\u2209":d.REL,"\u220B":d.REL,"\u2212":d.BIN4,"\u2213":d.BIN4,"\u2215":d.TALLBIN,"\u2216":d.BIN4,"\u2217":d.BIN4,"\u2218":d.BIN4,"\u2219":d.BIN4,"\u221D":d.REL,"\u2223":d.REL,"\u2225":d.REL,"\u2227":d.BIN4,"\u2228":d.BIN4,"\u2229":d.BIN4,"\u222A":d.BIN4,"\u223C":d.REL,"\u2240":d.BIN4,"\u2243":d.REL,"\u2245":d.REL,"\u2248":d.REL,"\u224D":d.REL,"\u2250":d.REL,"\u2260":d.REL,"\u2261":d.REL,"\u2264":d.REL,"\u2265":d.REL,"\u226A":d.REL,"\u226B":d.REL,"\u227A":d.REL,"\u227B":d.REL,"\u2282":d.REL,"\u2283":d.REL,"\u2286":d.REL,"\u2287":d.REL,"\u228E":d.BIN4,"\u2291":d.REL,"\u2292":d.REL,"\u2293":d.BIN4,"\u2294":d.BIN4,"\u2295":d.BIN4,"\u2296":d.BIN4,"\u2297":d.BIN4,"\u2298":d.BIN4,"\u2299":d.BIN4,"\u22A2":d.REL,"\u22A3":d.REL,"\u22A4":d.ORD55,"\u22A5":d.REL,"\u22A8":d.REL,"\u22C4":d.BIN4,"\u22C5":d.BIN4,"\u22C6":d.BIN4,"\u22C8":d.REL,"\u22EE":d.ORD55,"\u22EF":d.INNER,"\u22F1":[5,5,b.INNER],"\u25B3":d.BIN4,"\u25B5":d.BIN4,"\u25B9":d.BIN4,"\u25BD":d.BIN4,"\u25BF":d.BIN4,"\u25C3":d.BIN4,"\u2758":d.REL,"\u27F5":d.WIDEREL,"\u27F6":d.WIDEREL,"\u27F7":d.WIDEREL,"\u27F8":d.WIDEREL,"\u27F9":d.WIDEREL,"\u27FA":d.WIDEREL,"\u27FC":d.WIDEREL,"\u2A2F":d.BIN4,"\u2A3F":d.BIN4,"\u2AAF":d.REL,"\u2AB0":d.REL,"\u00B1":d.BIN4,"\u00B7":d.BIN4,"\u00D7":d.BIN4,"\u00F7":d.BIN4,"*":d.BIN3,"+":d.BIN4,",":[0,3,b.PUNCT,{linebreakstyle:"after",separator:true}],"-":d.BIN4,".":[3,3,b.ORD],"/":d.ORD11,":":[1,2,b.REL],";":[0,3,b.PUNCT,{linebreakstyle:"after",separator:true}],"<":d.REL,"=":d.REL,">":d.REL,"?":[1,1,b.CLOSE],"\\":d.ORD,"^":d.ORD11,_:d.ORD11,"|":[2,2,b.ORD,{fence:true,stretchy:true,symmetric:true}],"#":d.ORD,"$":d.ORD,"\u002E":[0,3,b.PUNCT,{separator:true}],"\u02B9":d.ORD,"\u0300":d.ACCENT,"\u0301":d.ACCENT,"\u0303":d.WIDEACCENT,"\u0304":d.ACCENT,"\u0306":d.ACCENT,"\u0307":d.ACCENT,"\u0308":d.ACCENT,"\u030C":d.ACCENT,"\u0332":d.WIDEACCENT,"\u0338":d.REL4,"\u2015":[0,0,b.ORD,{stretchy:true}],"\u2017":[0,0,b.ORD,{stretchy:true}],"\u2020":d.BIN3,"\u2021":d.BIN3,"\u20D7":d.ACCENT,"\u2111":d.ORD,"\u2113":d.ORD,"\u2118":d.ORD,"\u211C":d.ORD,"\u2205":d.ORD,"\u221E":d.ORD,"\u2305":d.BIN3,"\u2306":d.BIN3,"\u2322":d.REL4,"\u2323":d.REL4,"\u2329":d.OPEN,"\u232A":d.CLOSE,"\u23AA":d.ORD,"\u23AF":[0,0,b.ORD,{stretchy:true}],"\u23B0":d.OPEN,"\u23B1":d.CLOSE,"\u2500":d.ORD,"\u25EF":d.BIN3,"\u2660":d.ORD,"\u2661":d.ORD,"\u2662":d.ORD,"\u2663":d.ORD,"\u3008":d.OPEN,"\u3009":d.CLOSE,"\uFE37":d.WIDEACCENT,"\uFE38":d.WIDEACCENT}}},{OPTYPES:d});var c=a.mo.prototype.OPTABLE;c.infix["^"]=d.WIDEREL;c.infix._=d.WIDEREL;c.prefix["\u2223"]=d.OPEN;c.prefix["\u2225"]=d.OPEN;c.postfix["\u2223"]=d.CLOSE;c.postfix["\u2225"]=d.CLOSE})(MathJax.ElementJax.mml);MathJax.ElementJax.mml.loadComplete("jax.js");
MathJax.Hub.Register.LoadHook("[MathJax]/jax/element/mml/jax.js",function(){var c="2.6.1";var a=MathJax.ElementJax.mml,b=MathJax.Hub.config.menuSettings;a.mbase.Augment({toMathML:function(l){var h=(this.inferred&&this.parent.inferRow);if(l==null){l=""}var f=this.type,e=this.toMathMLattributes();if(f==="mspace"){return l+"<"+f+e+" />"}var k=[],j=(this.isToken?"":l+(h?"":"  "));for(var g=0,d=this.data.length;g<d;g++){if(this.data[g]){k.push(this.data[g].toMathML(j))}else{if(!this.isToken&&!this.isChars){k.push(j+"<mrow />")}}}if(this.isToken||this.isChars){return l+"<"+f+e+">"+k.join("")+"</"+f+">"}if(h){return k.join("\n")}if(k.length===0||(k.length===1&&k[0]==="")){return l+"<"+f+e+" />"}return l+"<"+f+e+">\n"+k.join("\n")+"\n"+l+"</"+f+">"},toMathMLattributes:function(){var j=(this.type==="mstyle"?a.math.prototype.defaults:this.defaults);var h=(this.attrNames||a.copyAttributeNames),g=a.skipAttributes,l=a.copyAttributes;var e=[];if(this.type==="math"&&(!this.attr||!this.attr.xmlns)){e.push('xmlns="http://www.w3.org/1998/Math/MathML"')}if(!this.attrNames){for(var k in j){if(!g[k]&&!l[k]&&j.hasOwnProperty(k)){if(this[k]!=null&&this[k]!==j[k]){if(this.Get(k,null,1)!==this[k]){e.push(k+'="'+this.toMathMLattribute(this[k])+'"')}}}}}for(var f=0,d=h.length;f<d;f++){if(l[h[f]]===1&&!j.hasOwnProperty(h[f])){continue}value=(this.attr||{})[h[f]];if(value==null){value=this[h[f]]}if(value!=null){e.push(h[f]+'="'+this.toMathMLquote(value)+'"')}}this.toMathMLclass(e);if(e.length){return" "+e.join(" ")}else{return""}},toMathMLclass:function(d){var f=[];if(this["class"]){f.push(this["class"])}if(this.isa(a.TeXAtom)&&b.texHints){var e=["ORD","OP","BIN","REL","OPEN","CLOSE","PUNCT","INNER","VCENTER"][this.texClass];if(e){f.push("MJX-TeXAtom-"+e);if(e==="OP"&&!this.movablelimits){f.push("MJX-fixedlimits")}}}if(this.mathvariant&&this.toMathMLvariants[this.mathvariant]){f.push("MJX"+this.mathvariant)}if(this.variantForm){f.push("MJX-variant")}if(f.length){d.unshift('class="'+f.join(" ")+'"')}},toMathMLattribute:function(d){if(typeof(d)==="string"&&d.replace(/ /g,"").match(/^(([-+])?(\d+(\.\d*)?|\.\d+))mu$/)){return(RegExp.$2||"")+((1/18)*RegExp.$3).toFixed(3).replace(/\.?0+$/,"")+"em"}else{if(this.toMathMLvariants[d]){return this.toMathMLvariants[d]}}return this.toMathMLquote(d)},toMathMLvariants:{"-tex-caligraphic":a.VARIANT.SCRIPT,"-tex-caligraphic-bold":a.VARIANT.BOLDSCRIPT,"-tex-oldstyle":a.VARIANT.NORMAL,"-tex-oldstyle-bold":a.VARIANT.BOLD,"-tex-mathit":a.VARIANT.ITALIC},toMathMLquote:function(f){f=String(f).split("");for(var g=0,d=f.length;g<d;g++){var k=f[g].charCodeAt(0);if(k<=55295||57344<=k){if(k>126||(k<32&&k!==10&&k!==13&&k!==9)){f[g]="&#x"+k.toString(16).toUpperCase()+";"}else{var j={"&":"&amp;","<":"&lt;",">":"&gt;",'"':"&quot;"}[f[g]];if(j){f[g]=j}}}else{if(g+1<d){var h=f[g+1].charCodeAt(0);var e=(((k-55296)<<10)+(h-56320)+65536);f[g]="&#x"+e.toString(16).toUpperCase()+";";f[g+1]="";g++}else{f[g]=""}}}return f.join("")}});a.math.Augment({toMathML:function(d,e){var g;if(d==null){d=""}if(e&&e.originalText&&b.semantics){g=MathJax.InputJax[e.inputJax].annotationEncoding}var n=(this.data[0]&&this.data[0].data.length>1);var p=this.type,k=this.toMathMLattributes();var j=[],o=d+(g?"  "+(n?"  ":""):"")+"  ";for(var h=0,f=this.data.length;h<f;h++){if(this.data[h]){j.push(this.data[h].toMathML(o))}else{j.push(o+"<mrow />")}}if(j.length===0||(j.length===1&&j[0]==="")){if(!g){return"<"+p+k+" />"}j.push(o+"<mrow />")}if(g){if(n){j.unshift(d+"    <mrow>");j.push(d+"    </mrow>")}j.unshift(d+"  <semantics>");var l=e.originalText.replace(/[&<>]/g,function(i){return{">":"&gt;","<":"&lt;","&":"&amp;"}[i]});j.push(d+'    <annotation encoding="'+g+'">'+l+"</annotation>");j.push(d+"  </semantics>")}return d+"<"+p+k+">\n"+j.join("\n")+"\n"+d+"</"+p+">"}});a.msubsup.Augment({toMathML:function(j){var f=this.type;if(this.data[this.sup]==null){f="msub"}if(this.data[this.sub]==null){f="msup"}var e=this.toMathMLattributes();delete this.data[0].inferred;var h=[];for(var g=0,d=this.data.length;g<d;g++){if(this.data[g]){h.push(this.data[g].toMathML(j+"  "))}}return j+"<"+f+e+">\n"+h.join("\n")+"\n"+j+"</"+f+">"}});a.munderover.Augment({toMathML:function(k){var f=this.type;var j=this.data[this.base];if(j&&j.isa(a.TeXAtom)&&j.movablelimits&&!j.Get("displaystyle")){type="msubsup";if(this.data[this.under]==null){f="msup"}if(this.data[this.over]==null){f="msub"}}else{if(this.data[this.under]==null){f="mover"}if(this.data[this.over]==null){f="munder"}}var e=this.toMathMLattributes();delete this.data[0].inferred;var h=[];for(var g=0,d=this.data.length;g<d;g++){if(this.data[g]){h.push(this.data[g].toMathML(k+"  "))}}return k+"<"+f+e+">\n"+h.join("\n")+"\n"+k+"</"+f+">"}});a.TeXAtom.Augment({toMathML:function(e){var d=this.toMathMLattributes();if(!d&&this.data[0].data.length===1){return e.substr(2)+this.data[0].toMathML(e)}return e+"<mrow"+d+">\n"+this.data[0].toMathML(e+"  ")+"\n"+e+"</mrow>"}});a.chars.Augment({toMathML:function(d){return(d||"")+this.toMathMLquote(this.toString())}});a.entity.Augment({toMathML:function(d){return(d||"")+"&"+this.data[0]+";<!-- "+this.toString()+" -->"}});a.xml.Augment({toMathML:function(d){return(d||"")+this.toString()}});MathJax.Hub.Register.StartupHook("TeX mathchoice Ready",function(){a.TeXmathchoice.Augment({toMathML:function(d){return this.Core().toMathML(d)}})});MathJax.Hub.Startup.signal.Post("toMathML Ready")});MathJax.Ajax.loadComplete("[MathJax]/extensions/toMathML.js");
(function(b,e){var d="2.6.0";var a=b.CombineConfig("TeX.noErrors",{disabled:false,multiLine:true,inlineDelimiters:["",""],style:{"font-size":"90%","text-align":"left",color:"black",padding:"1px 3px",border:"1px solid"}});var c="\u00A0";MathJax.Extension["TeX/noErrors"]={version:d,config:a};b.Register.StartupHook("TeX Jax Ready",function(){var f=MathJax.InputJax.TeX.formatError;MathJax.InputJax.TeX.Augment({formatError:function(j,i,k,g){if(a.disabled){return f.apply(this,arguments)}var h=j.message.replace(/\n.*/,"");b.signal.Post(["TeX Jax - parse error",h,i,k,g]);var m=a.inlineDelimiters;var l=(k||a.multiLine);if(!k){i=m[0]+i+m[1]}if(l){i=i.replace(/ /g,c)}else{i=i.replace(/\n/g," ")}return MathJax.ElementJax.mml.merror(i).With({isError:true,multiLine:l})}})});b.Register.StartupHook("HTML-CSS Jax Config",function(){b.Config({"HTML-CSS":{styles:{".MathJax .noError":b.Insert({"vertical-align":(b.Browser.isMSIE&&a.multiLine?"-2px":"")},a.style)}}})});b.Register.StartupHook("HTML-CSS Jax Ready",function(){var g=MathJax.ElementJax.mml;var h=MathJax.OutputJax["HTML-CSS"];var f=g.math.prototype.toHTML,i=g.merror.prototype.toHTML;g.math.Augment({toHTML:function(j,k){var l=this.data[0];if(l&&l.data[0]&&l.data[0].isError){j.style.fontSize="";j=this.HTMLcreateSpan(j);j.bbox=l.data[0].toHTML(j).bbox}else{j=f.apply(this,arguments)}return j}});g.merror.Augment({toHTML:function(p){if(!this.isError){return i.apply(this,arguments)}p=this.HTMLcreateSpan(p);p.className="noError";if(this.multiLine){p.style.display="inline-block"}var r=this.data[0].data[0].data.join("").split(/\n/);for(var o=0,l=r.length;o<l;o++){h.addText(p,r[o]);if(o!==l-1){h.addElement(p,"br",{isMathJax:true})}}var q=h.getHD(p.parentNode),k=h.getW(p.parentNode);if(l>1){var n=(q.h+q.d)/2,j=h.TeX.x_height/2;p.parentNode.style.verticalAlign=h.Em(q.d+(j-n));q.h=j+n;q.d=n-j}p.bbox={h:q.h,d:q.d,w:k,lw:0,rw:k};return p}})});b.Register.StartupHook("SVG Jax Config",function(){b.Config({SVG:{styles:{".MathJax_SVG .noError":b.Insert({"vertical-align":(b.Browser.isMSIE&&a.multiLine?"-2px":"")},a.style)}}})});b.Register.StartupHook("SVG Jax Ready",function(){var g=MathJax.ElementJax.mml;var f=g.math.prototype.toSVG,h=g.merror.prototype.toSVG;g.math.Augment({toSVG:function(i,j){var k=this.data[0];if(k&&k.data[0]&&k.data[0].isError){i=k.data[0].toSVG(i)}else{i=f.apply(this,arguments)}return i}});g.merror.Augment({toSVG:function(n){if(!this.isError||this.Parent().type!=="math"){return h.apply(this,arguments)}n=e.addElement(n,"span",{className:"noError",isMathJax:true});if(this.multiLine){n.style.display="inline-block"}var o=this.data[0].data[0].data.join("").split(/\n/);for(var l=0,j=o.length;l<j;l++){e.addText(n,o[l]);if(l!==j-1){e.addElement(n,"br",{isMathJax:true})}}if(j>1){var k=n.offsetHeight/2;n.style.verticalAlign=(-k+(k/j))+"px"}return n}})});b.Register.StartupHook("NativeMML Jax Ready",function(){var h=MathJax.ElementJax.mml;var g=MathJax.Extension["TeX/noErrors"].config;var f=h.math.prototype.toNativeMML,i=h.merror.prototype.toNativeMML;h.math.Augment({toNativeMML:function(j){var k=this.data[0];if(k&&k.data[0]&&k.data[0].isError){j=k.data[0].toNativeMML(j)}else{j=f.apply(this,arguments)}return j}});h.merror.Augment({toNativeMML:function(n){if(!this.isError){return i.apply(this,arguments)}n=n.appendChild(document.createElement("span"));var o=this.data[0].data[0].data.join("").split(/\n/);for(var l=0,k=o.length;l<k;l++){n.appendChild(document.createTextNode(o[l]));if(l!==k-1){n.appendChild(document.createElement("br"))}}if(this.multiLine){n.style.display="inline-block";if(k>1){n.style.verticalAlign="middle"}}for(var p in g.style){if(g.style.hasOwnProperty(p)){var j=p.replace(/-./g,function(m){return m.charAt(1).toUpperCase()});n.style[j]=g.style[p]}}return n}})});b.Register.StartupHook("PreviewHTML Jax Config",function(){b.Config({PreviewHTML:{styles:{".MathJax_PHTML .noError":b.Insert({"vertical-align":(b.Browser.isMSIE&&a.multiLine?"-2px":"")},a.style)}}})});b.Register.StartupHook("PreviewHTML Jax Ready",function(){var f=MathJax.ElementJax.mml;var h=MathJax.HTML;var g=f.merror.prototype.toPreviewHTML;f.merror.Augment({toPreviewHTML:function(l){if(!this.isError){return g.apply(this,arguments)}l=this.PHTMLcreateSpan(l);l.className="noError";if(this.multiLine){l.style.display="inline-block"}var n=this.data[0].data[0].data.join("").split(/\n/);for(var k=0,j=n.length;k<j;k++){h.addText(l,n[k]);if(k!==j-1){h.addElement(l,"br",{isMathJax:true})}}return l}})});b.Register.StartupHook("CommonHTML Jax Config",function(){b.Config({CommonHTML:{styles:{".mjx-chtml .mjx-noError":b.Insert({"line-height":1.2,"vertical-align":(b.Browser.isMSIE&&a.multiLine?"-2px":"")},a.style)}}})});b.Register.StartupHook("CommonHTML Jax Ready",function(){var f=MathJax.ElementJax.mml;var g=MathJax.OutputJax.CommonHTML;var i=MathJax.HTML;var h=f.merror.prototype.toCommonHTML;f.merror.Augment({toCommonHTML:function(n){if(!this.isError){return h.apply(this,arguments)}n=g.addElement(n,"mjx-noError");var p=this.data[0].data[0].data.join("").split(/\n/);for(var k=0,j=p.length;k<j;k++){i.addText(n,p[k]);if(k!==j-1){g.addElement(n,"br",{isMathJax:true})}}var o=this.CHTML=g.BBOX.zero();o.w=(n.offsetWidth)/g.em;if(j>1){var l=1.2*j/2;o.h=l+0.25;o.d=l-0.25;n.style.verticalAlign=g.Em(0.45-l)}else{o.h=1;o.d=0.2+2/g.em}return n}})});b.Startup.signal.Post("TeX noErrors Ready")})(MathJax.Hub,MathJax.HTML);MathJax.Ajax.loadComplete("[MathJax]/extensions/TeX/noErrors.js");
MathJax.Extension["TeX/noUndefined"]={version:"2.6.0",config:MathJax.Hub.CombineConfig("TeX.noUndefined",{disabled:false,attributes:{mathcolor:"red"}})};MathJax.Hub.Register.StartupHook("TeX Jax Ready",function(){var b=MathJax.Extension["TeX/noUndefined"].config;var a=MathJax.ElementJax.mml;var c=MathJax.InputJax.TeX.Parse.prototype.csUndefined;MathJax.InputJax.TeX.Parse.Augment({csUndefined:function(d){if(b.disabled){return c.apply(this,arguments)}MathJax.Hub.signal.Post(["TeX Jax - undefined control sequence",d]);this.Push(a.mtext(d).With(b.attributes))}});MathJax.Hub.Startup.signal.Post("TeX noUndefined Ready")});MathJax.Ajax.loadComplete("[MathJax]/extensions/TeX/noUndefined.js");
(function(d,c,i){var h,g="\u00A0";var j=function(l){return MathJax.Localization._.apply(MathJax.Localization,[["TeX",l]].concat([].slice.call(arguments,1)))};var e=MathJax.Object.Subclass({Init:function(m,l){this.global={isInner:l};this.data=[b.start(this.global)];if(m){this.data[0].env=m}this.env=this.data[0].env},Push:function(){var n,l,o,p;for(n=0,l=arguments.length;n<l;n++){o=arguments[n];if(!o){continue}if(o instanceof h.mbase){o=b.mml(o)}o.global=this.global;p=(this.data.length?this.Top().checkItem(o):true);if(p instanceof Array){this.Pop();this.Push.apply(this,p)}else{if(p instanceof b){this.Pop();this.Push(p)}else{if(p){this.data.push(o);if(o.env){for(var q in this.env){if(this.env.hasOwnProperty(q)){o.env[q]=this.env[q]}}this.env=o.env}else{o.env=this.env}}}}}},Pop:function(){var l=this.data.pop();if(!l.isOpen){delete l.env}this.env=(this.data.length?this.Top().env:{});return l},Top:function(l){if(l==null){l=1}if(this.data.length<l){return null}return this.data[this.data.length-l]},Prev:function(l){var m=this.Top();if(l){return m.data[m.data.length-1]}else{return m.Pop()}},toString:function(){return"stack[\n  "+this.data.join("\n  ")+"\n]"}});var b=e.Item=MathJax.Object.Subclass({type:"base",endError:["ExtraOpenMissingClose","Extra open brace or missing close brace"],closeError:["ExtraCloseMissingOpen","Extra close brace or missing open brace"],rightError:["MissingLeftExtraRight","Missing \\left or extra \\right"],Init:function(){if(this.isOpen){this.env={}}this.data=[];this.Push.apply(this,arguments)},Push:function(){this.data.push.apply(this.data,arguments)},Pop:function(){return this.data.pop()},mmlData:function(l,m){if(l==null){l=true}if(this.data.length===1&&!m){return this.data[0]}return h.mrow.apply(h,this.data).With((l?{inferred:true}:{}))},checkItem:function(l){if(l.type==="over"&&this.isOpen){l.num=this.mmlData(false);this.data=[]}if(l.type==="cell"&&this.isOpen){if(l.linebreak){return false}d.Error(["Misplaced","Misplaced %1",l.name])}if(l.isClose&&this[l.type+"Error"]){d.Error(this[l.type+"Error"])}if(!l.isNotStack){return true}this.Push(l.data[0]);return false},With:function(l){for(var m in l){if(l.hasOwnProperty(m)){this[m]=l[m]}}return this},toString:function(){return this.type+"["+this.data.join("; ")+"]"}});b.start=b.Subclass({type:"start",isOpen:true,Init:function(l){this.SUPER(arguments).Init.call(this);this.global=l},checkItem:function(l){if(l.type==="stop"){return b.mml(this.mmlData())}return this.SUPER(arguments).checkItem.call(this,l)}});b.stop=b.Subclass({type:"stop",isClose:true});b.open=b.Subclass({type:"open",isOpen:true,stopError:["ExtraOpenMissingClose","Extra open brace or missing close brace"],checkItem:function(m){if(m.type==="close"){var l=this.mmlData();return b.mml(h.TeXAtom(l))}return this.SUPER(arguments).checkItem.call(this,m)}});b.close=b.Subclass({type:"close",isClose:true});b.prime=b.Subclass({type:"prime",checkItem:function(l){if(this.data[0].type!=="msubsup"){return[h.msup(this.data[0],this.data[1]),l]}this.data[0].SetData(this.data[0].sup,this.data[1]);return[this.data[0],l]}});b.subsup=b.Subclass({type:"subsup",stopError:["MissingScript","Missing superscript or subscript argument"],supError:["MissingOpenForSup","Missing open brace for superscript"],subError:["MissingOpenForSub","Missing open brace for subscript"],checkItem:function(l){if(l.type==="open"||l.type==="left"){return true}if(l.type==="mml"){if(this.primes){if(this.position!==2){this.data[0].SetData(2,this.primes)}else{l.data[0]=h.mrow(this.primes.With({variantForm:true}),l.data[0])}}this.data[0].SetData(this.position,l.data[0]);if(this.movesupsub!=null){this.data[0].movesupsub=this.movesupsub}return b.mml(this.data[0])}if(this.SUPER(arguments).checkItem.call(this,l)){d.Error(this[["","subError","supError"][this.position]])}},Pop:function(){}});b.over=b.Subclass({type:"over",isClose:true,name:"\\over",checkItem:function(n,l){if(n.type==="over"){d.Error(["AmbiguousUseOf","Ambiguous use of %1",n.name])}if(n.isClose){var m=h.mfrac(this.num,this.mmlData(false));if(this.thickness!=null){m.linethickness=this.thickness}if(this.open||this.close){m.texWithDelims=true;m=d.fixedFence(this.open,m,this.close)}return[b.mml(m),n]}return this.SUPER(arguments).checkItem.call(this,n)},toString:function(){return"over["+this.num+" / "+this.data.join("; ")+"]"}});b.left=b.Subclass({type:"left",isOpen:true,delim:"(",stopError:["ExtraLeftMissingRight","Extra \\left or missing \\right"],checkItem:function(l){if(l.type==="right"){return b.mml(d.fenced(this.delim,this.mmlData(),l.delim))}return this.SUPER(arguments).checkItem.call(this,l)}});b.right=b.Subclass({type:"right",isClose:true,delim:")"});b.begin=b.Subclass({type:"begin",isOpen:true,checkItem:function(l){if(l.type==="end"){if(l.name!==this.name){d.Error(["EnvBadEnd","\\begin{%1} ended with \\end{%2}",this.name,l.name])}if(!this.end){return b.mml(this.mmlData())}return this.parse[this.end].call(this.parse,this,this.data)}if(l.type==="stop"){d.Error(["EnvMissingEnd","Missing \\end{%1}",this.name])}return this.SUPER(arguments).checkItem.call(this,l)}});b.end=b.Subclass({type:"end",isClose:true});b.style=b.Subclass({type:"style",checkItem:function(m){if(!m.isClose){return this.SUPER(arguments).checkItem.call(this,m)}var l=h.mstyle.apply(h,this.data).With(this.styles);return[b.mml(l),m]}});b.position=b.Subclass({type:"position",checkItem:function(m){if(m.isClose){d.Error(["MissingBoxFor","Missing box for %1",this.name])}if(m.isNotStack){var l=m.mmlData();switch(this.move){case"vertical":l=h.mpadded(l).With({height:this.dh,depth:this.dd,voffset:this.dh});return[b.mml(l)];case"horizontal":return[b.mml(this.left),m,b.mml(this.right)]}}return this.SUPER(arguments).checkItem.call(this,m)}});b.array=b.Subclass({type:"array",isOpen:true,arraydef:{},Init:function(){this.table=[];this.row=[];this.env={};this.frame=[];this.hfill=[];this.SUPER(arguments).Init.apply(this,arguments)},checkItem:function(m){if(m.isClose&&m.type!=="over"){if(m.isEntry){this.EndEntry();this.clearEnv();return false}if(m.isCR){this.EndEntry();this.EndRow();this.clearEnv();return false}this.EndTable();this.clearEnv();var n=this.arraydef.scriptlevel;delete this.arraydef.scriptlevel;var l=h.mtable.apply(h,this.table).With(this.arraydef);if(this.frame.length===4){l.frame=(this.frame.dashed?"dashed":"solid")}else{if(this.frame.length){l.hasFrame=true;if(this.arraydef.rowlines){this.arraydef.rowlines=this.arraydef.rowlines.replace(/none( none)+$/,"none")}l=h.menclose(l).With({notation:this.frame.join(" "),isFrame:true});if((this.arraydef.columnlines||"none")!="none"||(this.arraydef.rowlines||"none")!="none"){l.padding=0}}}if(n){l=h.mstyle(l).With({scriptlevel:n})}if(this.open||this.close){l=d.fenced(this.open,l,this.close)}l=b.mml(l);if(this.requireClose){if(m.type==="close"){return l}d.Error(["MissingCloseBrace","Missing close brace"])}return[l,m]}return this.SUPER(arguments).checkItem.call(this,m)},EndEntry:function(){var l=h.mtd.apply(h,this.data);if(this.hfill.length){if(this.hfill[0]===0){l.columnalign="right"}if(this.hfill[this.hfill.length-1]===this.data.length){l.columnalign=(l.columnalign?"center":"left")}}this.row.push(l);this.data=[];this.hfill=[]},EndRow:function(){var l=h.mtr;if(this.isNumbered&&this.row.length===3){this.row.unshift(this.row.pop());l=h.mlabeledtr}this.table.push(l.apply(h,this.row));this.row=[]},EndTable:function(){if(this.data.length||this.row.length){this.EndEntry();this.EndRow()}this.checkLines()},checkLines:function(){if(this.arraydef.rowlines){var l=this.arraydef.rowlines.split(/ /);if(l.length===this.table.length){this.frame.push("bottom");l.pop();this.arraydef.rowlines=l.join(" ")}else{if(l.length<this.table.length-1){this.arraydef.rowlines+=" none"}}}if(this.rowspacing){var m=this.arraydef.rowspacing.split(/ /);while(m.length<this.table.length){m.push(this.rowspacing+"em")}this.arraydef.rowspacing=m.join(" ")}},clearEnv:function(){for(var l in this.env){if(this.env.hasOwnProperty(l)){delete this.env[l]}}}});b.cell=b.Subclass({type:"cell",isClose:true});b.mml=b.Subclass({type:"mml",isNotStack:true,Add:function(){this.data.push.apply(this.data,arguments);return this}});b.fn=b.Subclass({type:"fn",checkItem:function(m){if(this.data[0]){if(m.isOpen){return true}if(m.type!=="fn"){if(m.type!=="mml"||!m.data[0]){return[this.data[0],m]}if(m.data[0].isa(h.mspace)){return[this.data[0],m]}var l=m.data[0];if(l.isEmbellished()){l=l.CoreMO()}if([0,0,1,1,0,1,1,0,0,0][l.Get("texClass")]){return[this.data[0],m]}}return[this.data[0],h.mo(h.entity("#x2061")).With({texClass:h.TEXCLASS.NONE}),m]}return this.SUPER(arguments).checkItem.apply(this,arguments)}});b.not=b.Subclass({type:"not",checkItem:function(m){var l,n;if(m.type==="open"||m.type==="left"){return true}if(m.type==="mml"&&m.data[0].type.match(/^(mo|mi|mtext)$/)){l=m.data[0],n=l.data.join("");if(n.length===1&&!l.movesupsub){n=b.not.remap[n.charCodeAt(0)];if(n){l.SetData(0,h.chars(String.fromCharCode(n)))}else{l.Append(h.chars("\u0338"))}return m}}l=h.mpadded(h.mtext("\u29F8")).With({width:0});l=h.TeXAtom(l).With({texClass:h.TEXCLASS.REL});return[l,m]}});b.not.remap={8592:8602,8594:8603,8596:8622,8656:8653,8658:8655,8660:8654,8712:8713,8715:8716,8739:8740,8741:8742,8764:8769,126:8769,8771:8772,8773:8775,8776:8777,8781:8813,61:8800,8801:8802,60:8814,62:8815,8804:8816,8805:8817,8818:8820,8819:8821,8822:8824,8823:8825,8826:8832,8827:8833,8834:8836,8835:8837,8838:8840,8839:8841,8866:8876,8872:8877,8873:8878,8875:8879,8828:8928,8829:8929,8849:8930,8850:8931,8882:8938,8883:8939,8884:8940,8885:8941,8707:8708};b.dots=b.Subclass({type:"dots",checkItem:function(m){if(m.type==="open"||m.type==="left"){return true}var n=this.ldots;if(m.type==="mml"&&m.data[0].isEmbellished()){var l=m.data[0].CoreMO().Get("texClass");if(l===h.TEXCLASS.BIN||l===h.TEXCLASS.REL){n=this.cdots}}return[n,m]}});var f={Add:function(l,o,n){if(!o){o=this}for(var m in l){if(l.hasOwnProperty(m)){if(typeof l[m]==="object"&&!(l[m] instanceof Array)&&(typeof o[m]==="object"||typeof o[m]==="function")){this.Add(l[m],o[m],l[m],n)}else{if(!o[m]||!o[m].isUser||!n){o[m]=l[m]}}}}return o}};var k=function(){h=MathJax.ElementJax.mml;c.Insert(f,{letter:/[a-z]/i,digit:/[0-9.]/,number:/^(?:[0-9]+(?:\{,\}[0-9]{3})*(?:\.[0-9]*)*|\.[0-9]+)/,special:{"\\":"ControlSequence","{":"Open","}":"Close","~":"Tilde","^":"Superscript",_:"Subscript"," ":"Space","\t":"Space","\r":"Space","\n":"Space","'":"Prime","%":"Comment","&":"Entry","#":"Hash","\u00A0":"Space","\u2019":"Prime"},remap:{"-":"2212","*":"2217","`":"2018"},mathchar0mi:{alpha:"03B1",beta:"03B2",gamma:"03B3",delta:"03B4",epsilon:"03F5",zeta:"03B6",eta:"03B7",theta:"03B8",iota:"03B9",kappa:"03BA",lambda:"03BB",mu:"03BC",nu:"03BD",xi:"03BE",omicron:"03BF",pi:"03C0",rho:"03C1",sigma:"03C3",tau:"03C4",upsilon:"03C5",phi:"03D5",chi:"03C7",psi:"03C8",omega:"03C9",varepsilon:"03B5",vartheta:"03D1",varpi:"03D6",varrho:"03F1",varsigma:"03C2",varphi:"03C6",S:["00A7",{mathvariant:h.VARIANT.NORMAL}],aleph:["2135",{mathvariant:h.VARIANT.NORMAL}],hbar:["210F",{variantForm:true}],imath:"0131",jmath:"0237",ell:"2113",wp:["2118",{mathvariant:h.VARIANT.NORMAL}],Re:["211C",{mathvariant:h.VARIANT.NORMAL}],Im:["2111",{mathvariant:h.VARIANT.NORMAL}],partial:["2202",{mathvariant:h.VARIANT.NORMAL}],infty:["221E",{mathvariant:h.VARIANT.NORMAL}],prime:["2032",{mathvariant:h.VARIANT.NORMAL,variantForm:true}],emptyset:["2205",{mathvariant:h.VARIANT.NORMAL}],nabla:["2207",{mathvariant:h.VARIANT.NORMAL}],top:["22A4",{mathvariant:h.VARIANT.NORMAL}],bot:["22A5",{mathvariant:h.VARIANT.NORMAL}],angle:["2220",{mathvariant:h.VARIANT.NORMAL}],triangle:["25B3",{mathvariant:h.VARIANT.NORMAL}],backslash:["2216",{mathvariant:h.VARIANT.NORMAL,variantForm:true}],forall:["2200",{mathvariant:h.VARIANT.NORMAL}],exists:["2203",{mathvariant:h.VARIANT.NORMAL}],neg:["00AC",{mathvariant:h.VARIANT.NORMAL}],lnot:["00AC",{mathvariant:h.VARIANT.NORMAL}],flat:["266D",{mathvariant:h.VARIANT.NORMAL}],natural:["266E",{mathvariant:h.VARIANT.NORMAL}],sharp:["266F",{mathvariant:h.VARIANT.NORMAL}],clubsuit:["2663",{mathvariant:h.VARIANT.NORMAL}],diamondsuit:["2662",{mathvariant:h.VARIANT.NORMAL}],heartsuit:["2661",{mathvariant:h.VARIANT.NORMAL}],spadesuit:["2660",{mathvariant:h.VARIANT.NORMAL}]},mathchar0mo:{surd:"221A",coprod:["2210",{texClass:h.TEXCLASS.OP,movesupsub:true}],bigvee:["22C1",{texClass:h.TEXCLASS.OP,movesupsub:true}],bigwedge:["22C0",{texClass:h.TEXCLASS.OP,movesupsub:true}],biguplus:["2A04",{texClass:h.TEXCLASS.OP,movesupsub:true}],bigcap:["22C2",{texClass:h.TEXCLASS.OP,movesupsub:true}],bigcup:["22C3",{texClass:h.TEXCLASS.OP,movesupsub:true}],"int":["222B",{texClass:h.TEXCLASS.OP}],intop:["222B",{texClass:h.TEXCLASS.OP,movesupsub:true,movablelimits:true}],iint:["222C",{texClass:h.TEXCLASS.OP}],iiint:["222D",{texClass:h.TEXCLASS.OP}],prod:["220F",{texClass:h.TEXCLASS.OP,movesupsub:true}],sum:["2211",{texClass:h.TEXCLASS.OP,movesupsub:true}],bigotimes:["2A02",{texClass:h.TEXCLASS.OP,movesupsub:true}],bigoplus:["2A01",{texClass:h.TEXCLASS.OP,movesupsub:true}],bigodot:["2A00",{texClass:h.TEXCLASS.OP,movesupsub:true}],oint:["222E",{texClass:h.TEXCLASS.OP}],bigsqcup:["2A06",{texClass:h.TEXCLASS.OP,movesupsub:true}],smallint:["222B",{largeop:false}],triangleleft:"25C3",triangleright:"25B9",bigtriangleup:"25B3",bigtriangledown:"25BD",wedge:"2227",land:"2227",vee:"2228",lor:"2228",cap:"2229",cup:"222A",ddagger:"2021",dagger:"2020",sqcap:"2293",sqcup:"2294",uplus:"228E",amalg:"2A3F",diamond:"22C4",bullet:"2219",wr:"2240",div:"00F7",odot:["2299",{largeop:false}],oslash:["2298",{largeop:false}],otimes:["2297",{largeop:false}],ominus:["2296",{largeop:false}],oplus:["2295",{largeop:false}],mp:"2213",pm:"00B1",circ:"2218",bigcirc:"25EF",setminus:["2216",{variantForm:true}],cdot:"22C5",ast:"2217",times:"00D7",star:"22C6",propto:"221D",sqsubseteq:"2291",sqsupseteq:"2292",parallel:"2225",mid:"2223",dashv:"22A3",vdash:"22A2",leq:"2264",le:"2264",geq:"2265",ge:"2265",lt:"003C",gt:"003E",succ:"227B",prec:"227A",approx:"2248",succeq:"2AB0",preceq:"2AAF",supset:"2283",subset:"2282",supseteq:"2287",subseteq:"2286","in":"2208",ni:"220B",notin:"2209",owns:"220B",gg:"226B",ll:"226A",sim:"223C",simeq:"2243",perp:"22A5",equiv:"2261",asymp:"224D",smile:"2323",frown:"2322",ne:"2260",neq:"2260",cong:"2245",doteq:"2250",bowtie:"22C8",models:"22A8",notChar:"29F8",Leftrightarrow:"21D4",Leftarrow:"21D0",Rightarrow:"21D2",leftrightarrow:"2194",leftarrow:"2190",gets:"2190",rightarrow:"2192",to:"2192",mapsto:"21A6",leftharpoonup:"21BC",leftharpoondown:"21BD",rightharpoonup:"21C0",rightharpoondown:"21C1",nearrow:"2197",searrow:"2198",nwarrow:"2196",swarrow:"2199",rightleftharpoons:"21CC",hookrightarrow:"21AA",hookleftarrow:"21A9",longleftarrow:"27F5",Longleftarrow:"27F8",longrightarrow:"27F6",Longrightarrow:"27F9",Longleftrightarrow:"27FA",longleftrightarrow:"27F7",longmapsto:"27FC",ldots:"2026",cdots:"22EF",vdots:"22EE",ddots:"22F1",dotsc:"2026",dotsb:"22EF",dotsm:"22EF",dotsi:"22EF",dotso:"2026",ldotp:["002E",{texClass:h.TEXCLASS.PUNCT}],cdotp:["22C5",{texClass:h.TEXCLASS.PUNCT}],colon:["003A",{texClass:h.TEXCLASS.PUNCT}]},mathchar7:{Gamma:"0393",Delta:"0394",Theta:"0398",Lambda:"039B",Xi:"039E",Pi:"03A0",Sigma:"03A3",Upsilon:"03A5",Phi:"03A6",Psi:"03A8",Omega:"03A9",_:"005F","#":"0023","$":"0024","%":"0025","&":"0026",And:"0026"},delimiter:{"(":"(",")":")","[":"[","]":"]","<":"27E8",">":"27E9","\\lt":"27E8","\\gt":"27E9","/":"/","|":["|",{texClass:h.TEXCLASS.ORD}],".":"","\\\\":"\\","\\lmoustache":"23B0","\\rmoustache":"23B1","\\lgroup":"27EE","\\rgroup":"27EF","\\arrowvert":"23D0","\\Arrowvert":"2016","\\bracevert":"23AA","\\Vert":["2225",{texClass:h.TEXCLASS.ORD}],"\\|":["2225",{texClass:h.TEXCLASS.ORD}],"\\vert":["|",{texClass:h.TEXCLASS.ORD}],"\\uparrow":"2191","\\downarrow":"2193","\\updownarrow":"2195","\\Uparrow":"21D1","\\Downarrow":"21D3","\\Updownarrow":"21D5","\\backslash":"\\","\\rangle":"27E9","\\langle":"27E8","\\rbrace":"}","\\lbrace":"{","\\}":"}","\\{":"{","\\rceil":"2309","\\lceil":"2308","\\rfloor":"230B","\\lfloor":"230A","\\lbrack":"[","\\rbrack":"]"},macros:{displaystyle:["SetStyle","D",true,0],textstyle:["SetStyle","T",false,0],scriptstyle:["SetStyle","S",false,1],scriptscriptstyle:["SetStyle","SS",false,2],rm:["SetFont",h.VARIANT.NORMAL],mit:["SetFont",h.VARIANT.ITALIC],oldstyle:["SetFont",h.VARIANT.OLDSTYLE],cal:["SetFont",h.VARIANT.CALIGRAPHIC],it:["SetFont","-tex-mathit"],bf:["SetFont",h.VARIANT.BOLD],bbFont:["SetFont",h.VARIANT.DOUBLESTRUCK],scr:["SetFont",h.VARIANT.SCRIPT],frak:["SetFont",h.VARIANT.FRAKTUR],sf:["SetFont",h.VARIANT.SANSSERIF],tt:["SetFont",h.VARIANT.MONOSPACE],tiny:["SetSize",0.5],Tiny:["SetSize",0.6],scriptsize:["SetSize",0.7],small:["SetSize",0.85],normalsize:["SetSize",1],large:["SetSize",1.2],Large:["SetSize",1.44],LARGE:["SetSize",1.73],huge:["SetSize",2.07],Huge:["SetSize",2.49],arcsin:["NamedFn"],arccos:["NamedFn"],arctan:["NamedFn"],arg:["NamedFn"],cos:["NamedFn"],cosh:["NamedFn"],cot:["NamedFn"],coth:["NamedFn"],csc:["NamedFn"],deg:["NamedFn"],det:"NamedOp",dim:["NamedFn"],exp:["NamedFn"],gcd:"NamedOp",hom:["NamedFn"],inf:"NamedOp",ker:["NamedFn"],lg:["NamedFn"],lim:"NamedOp",liminf:["NamedOp","lim&thinsp;inf"],limsup:["NamedOp","lim&thinsp;sup"],ln:["NamedFn"],log:["NamedFn"],max:"NamedOp",min:"NamedOp",Pr:"NamedOp",sec:["NamedFn"],sin:["NamedFn"],sinh:["NamedFn"],sup:"NamedOp",tan:["NamedFn"],tanh:["NamedFn"],limits:["Limits",1],nolimits:["Limits",0],overline:["UnderOver","00AF",null,1],underline:["UnderOver","005F"],overbrace:["UnderOver","23DE",1],underbrace:["UnderOver","23DF",1],overparen:["UnderOver","23DC"],underparen:["UnderOver","23DD"],overrightarrow:["UnderOver","2192"],underrightarrow:["UnderOver","2192"],overleftarrow:["UnderOver","2190"],underleftarrow:["UnderOver","2190"],overleftrightarrow:["UnderOver","2194"],underleftrightarrow:["UnderOver","2194"],overset:"Overset",underset:"Underset",stackrel:["Macro","\\mathrel{\\mathop{#2}\\limits^{#1}}",2],over:"Over",overwithdelims:"Over",atop:"Over",atopwithdelims:"Over",above:"Over",abovewithdelims:"Over",brace:["Over","{","}"],brack:["Over","[","]"],choose:["Over","(",")"],frac:"Frac",sqrt:"Sqrt",root:"Root",uproot:["MoveRoot","upRoot"],leftroot:["MoveRoot","leftRoot"],left:"LeftRight",right:"LeftRight",middle:"Middle",llap:"Lap",rlap:"Lap",raise:"RaiseLower",lower:"RaiseLower",moveleft:"MoveLeftRight",moveright:"MoveLeftRight",",":["Spacer",h.LENGTH.THINMATHSPACE],":":["Spacer",h.LENGTH.MEDIUMMATHSPACE],">":["Spacer",h.LENGTH.MEDIUMMATHSPACE],";":["Spacer",h.LENGTH.THICKMATHSPACE],"!":["Spacer",h.LENGTH.NEGATIVETHINMATHSPACE],enspace:["Spacer",".5em"],quad:["Spacer","1em"],qquad:["Spacer","2em"],thinspace:["Spacer",h.LENGTH.THINMATHSPACE],negthinspace:["Spacer",h.LENGTH.NEGATIVETHINMATHSPACE],hskip:"Hskip",hspace:"Hskip",kern:"Hskip",mskip:"Hskip",mspace:"Hskip",mkern:"Hskip",Rule:["Rule"],Space:["Rule","blank"],big:["MakeBig",h.TEXCLASS.ORD,0.85],Big:["MakeBig",h.TEXCLASS.ORD,1.15],bigg:["MakeBig",h.TEXCLASS.ORD,1.45],Bigg:["MakeBig",h.TEXCLASS.ORD,1.75],bigl:["MakeBig",h.TEXCLASS.OPEN,0.85],Bigl:["MakeBig",h.TEXCLASS.OPEN,1.15],biggl:["MakeBig",h.TEXCLASS.OPEN,1.45],Biggl:["MakeBig",h.TEXCLASS.OPEN,1.75],bigr:["MakeBig",h.TEXCLASS.CLOSE,0.85],Bigr:["MakeBig",h.TEXCLASS.CLOSE,1.15],biggr:["MakeBig",h.TEXCLASS.CLOSE,1.45],Biggr:["MakeBig",h.TEXCLASS.CLOSE,1.75],bigm:["MakeBig",h.TEXCLASS.REL,0.85],Bigm:["MakeBig",h.TEXCLASS.REL,1.15],biggm:["MakeBig",h.TEXCLASS.REL,1.45],Biggm:["MakeBig",h.TEXCLASS.REL,1.75],mathord:["TeXAtom",h.TEXCLASS.ORD],mathop:["TeXAtom",h.TEXCLASS.OP],mathopen:["TeXAtom",h.TEXCLASS.OPEN],mathclose:["TeXAtom",h.TEXCLASS.CLOSE],mathbin:["TeXAtom",h.TEXCLASS.BIN],mathrel:["TeXAtom",h.TEXCLASS.REL],mathpunct:["TeXAtom",h.TEXCLASS.PUNCT],mathinner:["TeXAtom",h.TEXCLASS.INNER],vcenter:["TeXAtom",h.TEXCLASS.VCENTER],mathchoice:["Extension","mathchoice"],buildrel:"BuildRel",hbox:["HBox",0],text:"HBox",mbox:["HBox",0],fbox:"FBox",strut:"Strut",mathstrut:["Macro","\\vphantom{(}"],phantom:"Phantom",vphantom:["Phantom",1,0],hphantom:["Phantom",0,1],smash:"Smash",acute:["Accent","00B4"],grave:["Accent","0060"],ddot:["Accent","00A8"],tilde:["Accent","007E"],bar:["Accent","00AF"],breve:["Accent","02D8"],check:["Accent","02C7"],hat:["Accent","005E"],vec:["Accent","2192"],dot:["Accent","02D9"],widetilde:["Accent","007E",1],widehat:["Accent","005E",1],matrix:"Matrix",array:"Matrix",pmatrix:["Matrix","(",")"],cases:["Matrix","{","","left left",null,".1em",null,true],eqalign:["Matrix",null,null,"right left",h.LENGTH.THICKMATHSPACE,".5em","D"],displaylines:["Matrix",null,null,"center",null,".5em","D"],cr:"Cr","\\":"CrLaTeX",newline:"Cr",hline:["HLine","solid"],hdashline:["HLine","dashed"],eqalignno:["Matrix",null,null,"right left",h.LENGTH.THICKMATHSPACE,".5em","D",null,"right"],leqalignno:["Matrix",null,null,"right left",h.LENGTH.THICKMATHSPACE,".5em","D",null,"left"],hfill:"HFill",hfil:"HFill",hfilll:"HFill",bmod:["Macro",'\\mmlToken{mo}[lspace="thickmathspace" rspace="thickmathspace"]{mod}'],pmod:["Macro","\\pod{\\mmlToken{mi}{mod}\\kern 6mu #1}",1],mod:["Macro","\\mathchoice{\\kern18mu}{\\kern12mu}{\\kern12mu}{\\kern12mu}\\mmlToken{mi}{mod}\\,\\,#1",1],pod:["Macro","\\mathchoice{\\kern18mu}{\\kern8mu}{\\kern8mu}{\\kern8mu}(#1)",1],iff:["Macro","\\;\\Longleftrightarrow\\;"],skew:["Macro","{{#2{#3\\mkern#1mu}\\mkern-#1mu}{}}",3],mathcal:["Macro","{\\cal #1}",1],mathscr:["Macro","{\\scr #1}",1],mathrm:["Macro","{\\rm #1}",1],mathbf:["Macro","{\\bf #1}",1],mathbb:["Macro","{\\bbFont #1}",1],Bbb:["Macro","{\\bbFont #1}",1],mathit:["Macro","{\\it #1}",1],mathfrak:["Macro","{\\frak #1}",1],mathsf:["Macro","{\\sf #1}",1],mathtt:["Macro","{\\tt #1}",1],textrm:["Macro","\\mathord{\\rm\\text{#1}}",1],textit:["Macro","\\mathord{\\it\\text{#1}}",1],textbf:["Macro","\\mathord{\\bf\\text{#1}}",1],textsf:["Macro","\\mathord{\\sf\\text{#1}}",1],texttt:["Macro","\\mathord{\\tt\\text{#1}}",1],pmb:["Macro","\\rlap{#1}\\kern1px{#1}",1],TeX:["Macro","T\\kern-.14em\\lower.5ex{E}\\kern-.115em X"],LaTeX:["Macro","L\\kern-.325em\\raise.21em{\\scriptstyle{A}}\\kern-.17em\\TeX"]," ":["Macro","\\text{ }"],not:"Not",dots:"Dots",space:"Tilde","\u00A0":"Tilde",begin:"BeginEnd",end:"BeginEnd",newcommand:["Extension","newcommand"],renewcommand:["Extension","newcommand"],newenvironment:["Extension","newcommand"],renewenvironment:["Extension","newcommand"],def:["Extension","newcommand"],let:["Extension","newcommand"],verb:["Extension","verb"],boldsymbol:["Extension","boldsymbol"],tag:["Extension","AMSmath"],notag:["Extension","AMSmath"],label:["Extension","AMSmath"],ref:["Extension","AMSmath"],eqref:["Extension","AMSmath"],nonumber:["Macro","\\notag"],unicode:["Extension","unicode"],color:"Color",href:["Extension","HTML"],"class":["Extension","HTML"],style:["Extension","HTML"],cssId:["Extension","HTML"],bbox:["Extension","bbox"],mmlToken:"MmlToken",require:"Require"},environment:{array:["AlignedArray"],matrix:["Array",null,null,null,"c"],pmatrix:["Array",null,"(",")","c"],bmatrix:["Array",null,"[","]","c"],Bmatrix:["Array",null,"\\{","\\}","c"],vmatrix:["Array",null,"\\vert","\\vert","c"],Vmatrix:["Array",null,"\\Vert","\\Vert","c"],cases:["Array",null,"\\{",".","ll",null,".2em","T"],equation:[null,"Equation"],"equation*":[null,"Equation"],eqnarray:["ExtensionEnv",null,"AMSmath"],"eqnarray*":["ExtensionEnv",null,"AMSmath"],align:["ExtensionEnv",null,"AMSmath"],"align*":["ExtensionEnv",null,"AMSmath"],aligned:["ExtensionEnv",null,"AMSmath"],multline:["ExtensionEnv",null,"AMSmath"],"multline*":["ExtensionEnv",null,"AMSmath"],split:["ExtensionEnv",null,"AMSmath"],gather:["ExtensionEnv",null,"AMSmath"],"gather*":["ExtensionEnv",null,"AMSmath"],gathered:["ExtensionEnv",null,"AMSmath"],alignat:["ExtensionEnv",null,"AMSmath"],"alignat*":["ExtensionEnv",null,"AMSmath"],alignedat:["ExtensionEnv",null,"AMSmath"]},p_height:1.2/0.85});if(this.config.Macros){var l=this.config.Macros;for(var m in l){if(l.hasOwnProperty(m)){if(typeof(l[m])==="string"){f.macros[m]=["Macro",l[m]]}else{f.macros[m]=["Macro"].concat(l[m])}f.macros[m].isUser=true}}}};var a=MathJax.Object.Subclass({Init:function(m,n){this.string=m;this.i=0;this.macroCount=0;var l;if(n){l={};for(var o in n){if(n.hasOwnProperty(o)){l[o]=n[o]}}}this.stack=d.Stack(l,!!n);this.Parse();this.Push(b.stop())},Parse:function(){var m,l;while(this.i<this.string.length){m=this.string.charAt(this.i++);l=m.charCodeAt(0);if(l>=55296&&l<56320){m+=this.string.charAt(this.i++)}if(f.special[m]){this[f.special[m]](m)}else{if(f.letter.test(m)){this.Variable(m)}else{if(f.digit.test(m)){this.Number(m)}else{this.Other(m)}}}}},Push:function(){this.stack.Push.apply(this.stack,arguments)},mml:function(){if(this.stack.Top().type!=="mml"){return null}return this.stack.Top().data[0]},mmlToken:function(l){return l},ControlSequence:function(o){var l=this.GetCS(),n=this.csFindMacro(l);if(n){if(!(n instanceof Array)){n=[n]}var m=n[0];if(!(m instanceof Function)){m=this[m]}m.apply(this,[o+l].concat(n.slice(1)))}else{if(f.mathchar0mi[l]){this.csMathchar0mi(l,f.mathchar0mi[l])}else{if(f.mathchar0mo[l]){this.csMathchar0mo(l,f.mathchar0mo[l])}else{if(f.mathchar7[l]){this.csMathchar7(l,f.mathchar7[l])}else{if(f.delimiter["\\"+l]!=null){this.csDelimiter(l,f.delimiter["\\"+l])}else{this.csUndefined(o+l)}}}}}},csFindMacro:function(l){return f.macros[l]},csMathchar0mi:function(l,n){var m={mathvariant:h.VARIANT.ITALIC};if(n instanceof Array){m=n[1];n=n[0]}this.Push(this.mmlToken(h.mi(h.entity("#x"+n)).With(m)))},csMathchar0mo:function(l,n){var m={stretchy:false};if(n instanceof Array){m=n[1];m.stretchy=false;n=n[0]}this.Push(this.mmlToken(h.mo(h.entity("#x"+n)).With(m)))},csMathchar7:function(l,n){var m={mathvariant:h.VARIANT.NORMAL};if(n instanceof Array){m=n[1];n=n[0]}if(this.stack.env.font){m.mathvariant=this.stack.env.font}this.Push(this.mmlToken(h.mi(h.entity("#x"+n)).With(m)))},csDelimiter:function(l,n){var m={};if(n instanceof Array){m=n[1];n=n[0]}if(n.length===4){n=h.entity("#x"+n)}else{n=h.chars(n)}this.Push(this.mmlToken(h.mo(n).With({fence:false,stretchy:false}).With(m)))},csUndefined:function(l){d.Error(["UndefinedControlSequence","Undefined control sequence %1",l])},Variable:function(m){var l={};if(this.stack.env.font){l.mathvariant=this.stack.env.font}this.Push(this.mmlToken(h.mi(h.chars(m)).With(l)))},Number:function(o){var l,m=this.string.slice(this.i-1).match(f.number);if(m){l=h.mn(m[0].replace(/[{}]/g,""));this.i+=m[0].length-1}else{l=h.mo(h.chars(o))}if(this.stack.env.font){l.mathvariant=this.stack.env.font}this.Push(this.mmlToken(l))},Open:function(l){this.Push(b.open())},Close:function(l){this.Push(b.close())},Tilde:function(l){this.Push(h.mtext(h.chars(g)))},Space:function(l){},Superscript:function(q){if(this.GetNext().match(/\d/)){this.string=this.string.substr(0,this.i+1)+" "+this.string.substr(this.i+1)}var p,n,o=this.stack.Top();if(o.type==="prime"){n=o.data[0];p=o.data[1];this.stack.Pop()}else{n=this.stack.Prev();if(!n){n=h.mi("")}}if(n.isEmbellishedWrapper){n=n.data[0].data[0]}var m=n.movesupsub,l=n.sup;if((n.type==="msubsup"&&n.data[n.sup])||(n.type==="munderover"&&n.data[n.over]&&!n.subsupOK)){d.Error(["DoubleExponent","Double exponent: use braces to clarify"])}if(n.type!=="msubsup"){if(m){if(n.type!=="munderover"||n.data[n.over]){if(n.movablelimits&&n.isa(h.mi)){n=this.mi2mo(n)}n=h.munderover(n,null,null).With({movesupsub:true})}l=n.over}else{n=h.msubsup(n,null,null);l=n.sup}}this.Push(b.subsup(n).With({position:l,primes:p,movesupsub:m}))},Subscript:function(q){if(this.GetNext().match(/\d/)){this.string=this.string.substr(0,this.i+1)+" "+this.string.substr(this.i+1)}var p,n,o=this.stack.Top();if(o.type==="prime"){n=o.data[0];p=o.data[1];this.stack.Pop()}else{n=this.stack.Prev();if(!n){n=h.mi("")}}if(n.isEmbellishedWrapper){n=n.data[0].data[0]}var m=n.movesupsub,l=n.sub;if((n.type==="msubsup"&&n.data[n.sub])||(n.type==="munderover"&&n.data[n.under]&&!n.subsupOK)){d.Error(["DoubleSubscripts","Double subscripts: use braces to clarify"])}if(n.type!=="msubsup"){if(m){if(n.type!=="munderover"||n.data[n.under]){if(n.movablelimits&&n.isa(h.mi)){n=this.mi2mo(n)}n=h.munderover(n,null,null).With({movesupsub:true})}l=n.under}else{n=h.msubsup(n,null,null);l=n.sub}}this.Push(b.subsup(n).With({position:l,primes:p,movesupsub:m}))},PRIME:"\u2032",SMARTQUOTE:"\u2019",Prime:function(n){var m=this.stack.Prev();if(!m){m=h.mi()}if(m.type==="msubsup"&&m.data[m.sup]){d.Error(["DoubleExponentPrime","Prime causes double exponent: use braces to clarify"])}var l="";this.i--;do{l+=this.PRIME;this.i++,n=this.GetNext()}while(n==="'"||n===this.SMARTQUOTE);l=["","\u2032","\u2033","\u2034","\u2057"][l.length]||l;this.Push(b.prime(m,this.mmlToken(h.mo(l))))},mi2mo:function(l){var m=h.mo();m.Append.apply(m,l.data);var n;for(n in m.defaults){if(m.defaults.hasOwnProperty(n)&&l[n]!=null){m[n]=l[n]}}for(n in h.copyAttributes){if(h.copyAttributes.hasOwnProperty(n)&&l[n]!=null){m[n]=l[n]}}m.lspace=m.rspace="0";m.useMMLspacing&=~(m.SPACE_ATTR.lspace|m.SPACE_ATTR.rspace);return m},Comment:function(l){while(this.i<this.string.length&&this.string.charAt(this.i)!="\n"){this.i++}},Hash:function(l){d.Error(["CantUseHash1","You can't use 'macro parameter character #' in math mode"])},Other:function(n){var m,l;if(this.stack.env.font){m={mathvariant:this.stack.env.font}}if(f.remap[n]){n=f.remap[n];if(n instanceof Array){m=n[1];n=n[0]}l=h.mo(h.entity("#x"+n)).With(m)}else{l=h.mo(n).With(m)}if(l.autoDefault("stretchy",true)){l.stretchy=false}if(l.autoDefault("texClass",true)==""){l=h.TeXAtom(l)}this.Push(this.mmlToken(l))},SetFont:function(m,l){this.stack.env.font=l},SetStyle:function(m,l,n,o){this.stack.env.style=l;this.stack.env.level=o;this.Push(b.style().With({styles:{displaystyle:n,scriptlevel:o}}))},SetSize:function(l,m){this.stack.env.size=m;this.Push(b.style().With({styles:{mathsize:m+"em"}}))},Color:function(n){var m=this.GetArgument(n);var l=this.stack.env.color;this.stack.env.color=m;var o=this.ParseArg(n);if(l){this.stack.env.color}else{delete this.stack.env.color}this.Push(h.mstyle(o).With({mathcolor:m}))},Spacer:function(l,m){this.Push(h.mspace().With({width:m,mathsize:h.SIZE.NORMAL,scriptlevel:0}))},LeftRight:function(l){this.Push(b[l.substr(1)]().With({delim:this.GetDelimiter(l)}))},Middle:function(l){var m=this.GetDelimiter(l);if(this.stack.Top().type!=="left"){d.Error(["MisplacedMiddle","%1 must be within \\left and \\right",l])}this.Push(h.mo(m).With({stretchy:true}))},NamedFn:function(m,n){if(!n){n=m.substr(1)}var l=h.mi(n).With({texClass:h.TEXCLASS.OP});this.Push(b.fn(this.mmlToken(l)))},NamedOp:function(m,n){if(!n){n=m.substr(1)}n=n.replace(/&thinsp;/,"\u2006");var l=h.mo(n).With({movablelimits:true,movesupsub:true,form:h.FORM.PREFIX,texClass:h.TEXCLASS.OP});l.useMMLspacing&=~l.SPACE_ATTR.form;this.Push(this.mmlToken(l))},Limits:function(m,l){var o=this.stack.Prev("nopop");if(!o||(o.Get("texClass")!==h.TEXCLASS.OP&&o.movesupsub==null)){d.Error(["MisplacedLimits","%1 is allowed only on operators",m])}var n=this.stack.Top();if(o.type==="munderover"&&!l){o=n.data[n.data.length-1]=h.msubsup.apply(h.subsup,o.data)}else{if(o.type==="msubsup"&&l){o=n.data[n.data.length-1]=h.munderover.apply(h.underover,o.data)}}o.movesupsub=(l?true:false);o.Core().movablelimits=false;if(o.movablelimits){o.movablelimits=false}},Over:function(n,m,o){var l=b.over().With({name:n});if(m||o){l.open=m;l.close=o}else{if(n.match(/withdelims$/)){l.open=this.GetDelimiter(n);l.close=this.GetDelimiter(n)}}if(n.match(/^\\above/)){l.thickness=this.GetDimen(n)}else{if(n.match(/^\\atop/)||m||o){l.thickness=0}}this.Push(l)},Frac:function(m){var l=this.ParseArg(m);var n=this.ParseArg(m);this.Push(h.mfrac(l,n))},Sqrt:function(o){var p=this.GetBrackets(o),l=this.GetArgument(o);if(l==="\\frac"){l+="{"+this.GetArgument(l)+"}{"+this.GetArgument(l)+"}"}var m=d.Parse(l,this.stack.env).mml();if(!p){m=h.msqrt.apply(h,m.array())}else{m=h.mroot(m,this.parseRoot(p))}this.Push(m)},Root:function(m){var o=this.GetUpTo(m,"\\of");var l=this.ParseArg(m);this.Push(h.mroot(l,this.parseRoot(o)))},parseRoot:function(q){var m=this.stack.env,l=m.inRoot;m.inRoot=true;var p=d.Parse(q,m);q=p.mml();var o=p.stack.global;if(o.leftRoot||o.upRoot){q=h.mpadded(q);if(o.leftRoot){q.width=o.leftRoot}if(o.upRoot){q.voffset=o.upRoot;q.height=o.upRoot}}m.inRoot=l;return q},MoveRoot:function(l,o){if(!this.stack.env.inRoot){d.Error(["MisplacedMoveRoot","%1 can appear only within a root",l])}if(this.stack.global[o]){d.Error(["MultipleMoveRoot","Multiple use of %1",l])}var m=this.GetArgument(l);if(!m.match(/-?[0-9]+/)){d.Error(["IntegerArg","The argument to %1 must be an integer",l])}m=(m/15)+"em";if(m.substr(0,1)!=="-"){m="+"+m}this.stack.global[o]=m},Accent:function(n,l,q){var p=this.ParseArg(n);var o={accent:true};if(this.stack.env.font){o.mathvariant=this.stack.env.font}var m=this.mmlToken(h.mo(h.entity("#x"+l)).With(o));m.stretchy=(q?true:false);this.Push(h.TeXAtom(h.munderover(p,null,m).With({accent:true})))},UnderOver:function(n,r,l,p){var q={o:"over",u:"under"}[n.charAt(1)];var o=this.ParseArg(n);if(o.Get("movablelimits")){o.movablelimits=false}if(o.isa(h.munderover)&&o.isEmbellished()){o.Core().With({lspace:0,rspace:0});o=h.mrow(h.mo().With({rspace:0}),o)}var m=h.munderover(o,null,null);m.SetData(m[q],this.mmlToken(h.mo(h.entity("#x"+r)).With({stretchy:true,accent:!p})));if(l){m=h.TeXAtom(m).With({texClass:h.TEXCLASS.OP,movesupsub:true})}this.Push(m.With({subsupOK:true}))},Overset:function(l){var n=this.ParseArg(l),m=this.ParseArg(l);if(m.movablelimits){m.movablelimits=false}this.Push(h.mover(m,n))},Underset:function(l){var n=this.ParseArg(l),m=this.ParseArg(l);if(m.movablelimits){m.movablelimits=false}this.Push(h.munder(m,n))},TeXAtom:function(o,q){var p={texClass:q},n;if(q==h.TEXCLASS.OP){p.movesupsub=p.movablelimits=true;var l=this.GetArgument(o);var m=l.match(/^\s*\\rm\s+([a-zA-Z0-9 ]+)$/);if(m){p.mathvariant=h.VARIANT.NORMAL;n=b.fn(this.mmlToken(h.mi(m[1]).With(p)))}else{n=b.fn(h.TeXAtom(d.Parse(l,this.stack.env).mml()).With(p))}}else{n=h.TeXAtom(this.ParseArg(o)).With(p)}this.Push(n)},MmlToken:function(n){var o=this.GetArgument(n),l=this.GetBrackets(n,"").replace(/^\s+/,""),r=this.GetArgument(n),q={attrNames:[]},m;if(!h[o]||!h[o].prototype.isToken){d.Error(["NotMathMLToken","%1 is not a token element",o])}while(l!==""){m=l.match(/^([a-z]+)\s*=\s*('[^']*'|"[^"]*"|[^ ,]*)\s*,?\s*/i);if(!m){d.Error(["InvalidMathMLAttr","Invalid MathML attribute: %1",l])}if(h[o].prototype.defaults[m[1]]==null&&!this.MmlTokenAllow[m[1]]){d.Error(["UnknownAttrForElement","%1 is not a recognized attribute for %2",m[1],o])}var p=this.MmlFilterAttribute(m[1],m[2].replace(/^(['"])(.*)\1$/,"$2"));if(p){if(p.toLowerCase()==="true"){p=true}else{if(p.toLowerCase()==="false"){p=false}}q[m[1]]=p;q.attrNames.push(m[1])}l=l.substr(m[0].length)}this.Push(this.mmlToken(h[o](r).With(q)))},MmlFilterAttribute:function(l,m){return m},MmlTokenAllow:{fontfamily:1,fontsize:1,fontweight:1,fontstyle:1,color:1,background:1,id:1,"class":1,href:1,style:1},Strut:function(l){this.Push(h.mpadded(h.mrow()).With({height:"8.6pt",depth:"3pt",width:0}))},Phantom:function(m,l,n){var o=h.mphantom(this.ParseArg(m));if(l||n){o=h.mpadded(o);if(n){o.height=o.depth=0}if(l){o.width=0}}this.Push(h.TeXAtom(o))},Smash:function(n){var m=this.trimSpaces(this.GetBrackets(n,""));var l=h.mpadded(this.ParseArg(n));switch(m){case"b":l.depth=0;break;case"t":l.height=0;break;default:l.height=l.depth=0}this.Push(h.TeXAtom(l))},Lap:function(m){var l=h.mpadded(this.ParseArg(m)).With({width:0});if(m==="\\llap"){l.lspace="-1width"}this.Push(h.TeXAtom(l))},RaiseLower:function(l){var m=this.GetDimen(l);var n=b.position().With({name:l,move:"vertical"});if(m.charAt(0)==="-"){m=m.slice(1);l={raise:"\\lower",lower:"\\raise"}[l.substr(1)]}if(l==="\\lower"){n.dh="-"+m;n.dd="+"+m}else{n.dh="+"+m;n.dd="-"+m}this.Push(n)},MoveLeftRight:function(l){var o=this.GetDimen(l);var n=(o.charAt(0)==="-"?o.slice(1):"-"+o);if(l==="\\moveleft"){var m=o;o=n;n=m}this.Push(b.position().With({name:l,move:"horizontal",left:h.mspace().With({width:o,mathsize:h.SIZE.NORMAL}),right:h.mspace().With({width:n,mathsize:h.SIZE.NORMAL})}))},Hskip:function(l){this.Push(h.mspace().With({width:this.GetDimen(l),mathsize:h.SIZE.NORMAL}))},Rule:function(n,p){var l=this.GetDimen(n),o=this.GetDimen(n),r=this.GetDimen(n);var m,q={width:l,height:o,depth:r};if(p!=="blank"){if(parseFloat(l)&&parseFloat(o)+parseFloat(r)){q.mathbackground=(this.stack.env.color||"black")}m=h.mpadded(h.mrow()).With(q)}else{m=h.mspace().With(q)}this.Push(m)},MakeBig:function(l,o,m){m*=f.p_height;m=String(m).replace(/(\.\d\d\d).+/,"$1")+"em";var n=this.GetDelimiter(l,true);this.Push(h.TeXAtom(h.mo(n).With({minsize:m,maxsize:m,fence:true,stretchy:true,symmetric:true})).With({texClass:o}))},BuildRel:function(l){var m=this.ParseUpTo(l,"\\over");var n=this.ParseArg(l);this.Push(h.TeXAtom(h.munderover(n,null,m)).With({texClass:h.TEXCLASS.REL}))},HBox:function(l,m){this.Push.apply(this,this.InternalMath(this.GetArgument(l),m))},FBox:function(l){this.Push(h.menclose.apply(h,this.InternalMath(this.GetArgument(l))).With({notation:"box"}))},Not:function(l){this.Push(b.not())},Dots:function(l){this.Push(b.dots().With({ldots:this.mmlToken(h.mo(h.entity("#x2026")).With({stretchy:false})),cdots:this.mmlToken(h.mo(h.entity("#x22EF")).With({stretchy:false}))}))},Require:function(l){var m=this.GetArgument(l).replace(/.*\//,"").replace(/[^a-z0-9_.-]/ig,"");this.Extension(null,m)},Extension:function(l,m,n){if(l&&!typeof(l)==="string"){l=l.name}m=d.extensionDir+"/"+m;if(!m.match(/\.js$/)){m+=".js"}if(!i.loaded[i.fileURL(m)]){if(l!=null){delete f[n||"macros"][l.replace(/^\\/,"")]}c.RestartAfter(i.Require(m))}},Macro:function(n,q,p,r){if(p){var m=[];if(r!=null){var l=this.GetBrackets(n);m.push(l==null?r:l)}for(var o=m.length;o<p;o++){m.push(this.GetArgument(n))}q=this.SubstituteArgs(m,q)}this.string=this.AddArgs(q,this.string.slice(this.i));this.i=0;if(++this.macroCount>d.config.MAXMACROS){d.Error(["MaxMacroSub1","MathJax maximum macro substitution count exceeded; is there a recursive macro call?"])}},Matrix:function(m,o,u,q,t,n,l,v,s){var r=this.GetNext();if(r===""){d.Error(["MissingArgFor","Missing argument for %1",m])}if(r==="{"){this.i++}else{this.string=r+"}"+this.string.slice(this.i+1);this.i=0}var p=b.array().With({requireClose:true,arraydef:{rowspacing:(n||"4pt"),columnspacing:(t||"1em")}});if(v){p.isCases=true}if(s){p.isNumbered=true;p.arraydef.side=s}if(o||u){p.open=o;p.close=u}if(l==="D"){p.arraydef.displaystyle=true}if(q!=null){p.arraydef.columnalign=q}this.Push(p)},Entry:function(o){this.Push(b.cell().With({isEntry:true,name:o}));if(this.stack.Top().isCases){var n=this.string;var r=0,p=this.i,l=n.length;while(p<l){var s=n.charAt(p);if(s==="{"){r++;p++}else{if(s==="}"){if(r===0){l=0}else{r--;p++}}else{if(s==="&"&&r===0){d.Error(["ExtraAlignTab","Extra alignment tab in \\cases text"])}else{if(s==="\\"){if(n.substr(p).match(/^((\\cr)[^a-zA-Z]|\\\\)/)){l=0}else{p+=2}}else{p++}}}}}var q=n.substr(this.i,p-this.i);if(!q.match(/^\s*\\text[^a-zA-Z]/)){this.Push.apply(this,this.InternalMath(q,0));this.i=p}}},Cr:function(l){this.Push(b.cell().With({isCR:true,name:l}))},CrLaTeX:function(l){var p;if(this.string.charAt(this.i)==="["){p=this.GetBrackets(l,"").replace(/ /g,"").replace(/,/,".");if(p&&!this.matchDimen(p)){d.Error(["BracketMustBeDimension","Bracket argument to %1 must be a dimension",l])}}this.Push(b.cell().With({isCR:true,name:l,linebreak:true}));var o=this.stack.Top();if(o.isa(b.array)){if(p&&o.arraydef.rowspacing){var m=o.arraydef.rowspacing.split(/ /);if(!o.rowspacing){o.rowspacing=this.dimen2em(m[0])}while(m.length<o.table.length){m.push(this.Em(o.rowspacing))}m[o.table.length-1]=this.Em(Math.max(0,o.rowspacing+this.dimen2em(p)));o.arraydef.rowspacing=m.join(" ")}}else{if(p){this.Push(h.mspace().With({depth:p}))}this.Push(h.mspace().With({linebreak:h.LINEBREAK.NEWLINE}))}},emPerInch:7.2,pxPerInch:72,matchDimen:function(l){return l.match(/^(-?(?:\.\d+|\d+(?:\.\d*)?))(px|pt|em|ex|mu|pc|in|mm|cm)$/)},dimen2em:function(p){var n=this.matchDimen(p);var l=parseFloat(n[1]||"1"),o=n[2];if(o==="em"){return l}if(o==="ex"){return l*0.43}if(o==="pt"){return l/10}if(o==="pc"){return l*1.2}if(o==="px"){return l*this.emPerInch/this.pxPerInch}if(o==="in"){return l*this.emPerInch}if(o==="cm"){return l*this.emPerInch/2.54}if(o==="mm"){return l*this.emPerInch/25.4}if(o==="mu"){return l/18}return 0},Em:function(l){if(Math.abs(l)<0.0006){return"0em"}return l.toFixed(3).replace(/\.?0+$/,"")+"em"},HLine:function(m,n){if(n==null){n="solid"}var o=this.stack.Top();if(!o.isa(b.array)||o.data.length){d.Error(["Misplaced","Misplaced %1",m])}if(o.table.length==0){o.frame.push("top")}else{var l=(o.arraydef.rowlines?o.arraydef.rowlines.split(/ /):[]);while(l.length<o.table.length){l.push("none")}l[o.table.length-1]=n;o.arraydef.rowlines=l.join(" ")}},HFill:function(l){var m=this.stack.Top();if(m.isa(b.array)){m.hfill.push(m.data.length)}else{d.Error(["UnsupportedHFill","Unsupported use of %1",l])}},BeginEnd:function(n){var o=this.GetArgument(n),q=false;if(o.match(/^\\end\\/)){q=true;o=o.substr(5)}if(o.match(/\\/i)){d.Error(["InvalidEnv","Invalid environment name '%1'",o])}var p=this.envFindName(o);if(!p){d.Error(["UnknownEnv","Unknown environment '%1'",o])}if(!(p instanceof Array)){p=[p]}var l=(p[1] instanceof Array?p[1][0]:p[1]);var m=b.begin().With({name:o,end:l,parse:this});if(n==="\\end"){if(!q&&p[1] instanceof Array&&this[p[1][1]]){m=this[p[1][1]].apply(this,[m].concat(p.slice(2)))}else{m=b.end().With({name:o})}}else{if(++this.macroCount>d.config.MAXMACROS){d.Error(["MaxMacroSub2","MathJax maximum substitution count exceeded; is there a recursive latex environment?"])}if(p[0]&&this[p[0]]){m=this[p[0]].apply(this,[m].concat(p.slice(2)))}}this.Push(m)},envFindName:function(l){return f.environment[l]},Equation:function(l,m){return m},ExtensionEnv:function(m,l){this.Extension(m.name,l,"environment")},Array:function(m,o,t,r,s,n,l,p){if(!r){r=this.GetArgument("\\begin{"+m.name+"}")}var u=("c"+r).replace(/[^clr|:]/g,"").replace(/[^|:]([|:])+/g,"$1");r=r.replace(/[^clr]/g,"").split("").join(" ");r=r.replace(/l/g,"left").replace(/r/g,"right").replace(/c/g,"center");var q=b.array().With({arraydef:{columnalign:r,columnspacing:(s||"1em"),rowspacing:(n||"4pt")}});if(u.match(/[|:]/)){if(u.charAt(0).match(/[|:]/)){q.frame.push("left");q.frame.dashed=u.charAt(0)===":"}if(u.charAt(u.length-1).match(/[|:]/)){q.frame.push("right")}u=u.substr(1,u.length-2);q.arraydef.columnlines=u.split("").join(" ").replace(/[^|: ]/g,"none").replace(/\|/g,"solid").replace(/:/g,"dashed")}if(o){q.open=this.convertDelimiter(o)}if(t){q.close=this.convertDelimiter(t)}if(l==="D"){q.arraydef.displaystyle=true}else{if(l){q.arraydef.displaystyle=false}}if(l==="S"){q.arraydef.scriptlevel=1}if(p){q.arraydef.useHeight=false}this.Push(m);return q},AlignedArray:function(l){var m=this.GetBrackets("\\begin{"+l.name+"}");return this.setArrayAlign(this.Array.apply(this,arguments),m)},setArrayAlign:function(m,l){l=this.trimSpaces(l||"");if(l==="t"){m.arraydef.align="baseline 1"}else{if(l==="b"){m.arraydef.align="baseline -1"}else{if(l==="c"){m.arraydef.align="center"}else{if(l){m.arraydef.align=l}}}}return m},convertDelimiter:function(l){if(l){l=f.delimiter[l]}if(l==null){return null}if(l instanceof Array){l=l[0]}if(l.length===4){l=String.fromCharCode(parseInt(l,16))}return l},trimSpaces:function(l){if(typeof(l)!="string"){return l}return l.replace(/^\s+|\s+$/g,"")},nextIsSpace:function(){return this.string.charAt(this.i).match(/\s/)},GetNext:function(){while(this.nextIsSpace()){this.i++}return this.string.charAt(this.i)},GetCS:function(){var l=this.string.slice(this.i).match(/^([a-z]+|.) ?/i);if(l){this.i+=l[1].length;return l[1]}else{this.i++;return" "}},GetArgument:function(m,n){switch(this.GetNext()){case"":if(!n){d.Error(["MissingArgFor","Missing argument for %1",m])}return null;case"}":if(!n){d.Error(["ExtraCloseMissingOpen","Extra close brace or missing open brace"])}return null;case"\\":this.i++;return"\\"+this.GetCS();case"{":var l=++this.i,o=1;while(this.i<this.string.length){switch(this.string.charAt(this.i++)){case"\\":this.i++;break;case"{":o++;break;case"}":if(--o==0){return this.string.slice(l,this.i-1)}break}}d.Error(["MissingCloseBrace","Missing close brace"]);break}return this.string.charAt(this.i++)},GetBrackets:function(m,o){if(this.GetNext()!="["){return o}var l=++this.i,n=0;while(this.i<this.string.length){switch(this.string.charAt(this.i++)){case"{":n++;break;case"\\":this.i++;break;case"}":if(n--<=0){d.Error(["ExtraCloseLooking","Extra close brace while looking for %1","']'"])}break;case"]":if(n==0){return this.string.slice(l,this.i-1)}break}}d.Error(["MissingCloseBracket","Couldn't find closing ']' for argument to %1",m])},GetDelimiter:function(l,m){while(this.nextIsSpace()){this.i++}var n=this.string.charAt(this.i);this.i++;if(this.i<=this.string.length){if(n=="\\"){n+=this.GetCS(l)}else{if(n==="{"&&m){this.i--;n=this.GetArgument(l)}}if(f.delimiter[n]!=null){return this.convertDelimiter(n)}}d.Error(["MissingOrUnrecognizedDelim","Missing or unrecognized delimiter for %1",l])},GetDimen:function(m){var n;if(this.nextIsSpace()){this.i++}if(this.string.charAt(this.i)=="{"){n=this.GetArgument(m);if(n.match(/^\s*([-+]?([.,]\d+|\d+([.,]\d*)?))\s*(pt|em|ex|mu|px|mm|cm|in|pc)\s*$/)){return n.replace(/ /g,"").replace(/,/,".")}}else{n=this.string.slice(this.i);var l=n.match(/^\s*(([-+]?([.,]\d+|\d+([.,]\d*)?))\s*(pt|em|ex|mu|px|mm|cm|in|pc)) ?/);if(l){this.i+=l[0].length;return l[1].replace(/ /g,"").replace(/,/,".")}}d.Error(["MissingDimOrUnits","Missing dimension or its units for %1",m])},GetUpTo:function(n,o){while(this.nextIsSpace()){this.i++}var m=this.i,l,q,p=0;while(this.i<this.string.length){l=this.i;q=this.string.charAt(this.i++);switch(q){case"\\":q+=this.GetCS();break;case"{":p++;break;case"}":if(p==0){d.Error(["ExtraCloseLooking","Extra close brace while looking for %1",o])}p--;break}if(p==0&&q==o){return this.string.slice(m,l)}}d.Error(["TokenNotFoundForCommand","Couldn't find %1 for %2",o,n])},ParseArg:function(l){return d.Parse(this.GetArgument(l),this.stack.env).mml()},ParseUpTo:function(l,m){return d.Parse(this.GetUpTo(l,m),this.stack.env).mml()},InternalMath:function(u,l){var n=(this.stack.env.font?{mathvariant:this.stack.env.font}:{});var m=[],q=0,p=0,t,r="",o=0;if(u.match(/\\?[${}\\]|\\\(|\\(eq)?ref\s*\{/)){while(q<u.length){t=u.charAt(q++);if(t==="$"){if(r==="$"&&o===0){m.push(h.TeXAtom(d.Parse(u.slice(p,q-1),{}).mml()));r="";p=q}else{if(r===""){if(p<q-1){m.push(this.InternalText(u.slice(p,q-1),n))}r="$";p=q}}}else{if(t==="{"&&r!==""){o++}else{if(t==="}"){if(r==="}"&&o===0){m.push(h.TeXAtom(d.Parse(u.slice(p,q),{}).mml().With(n)));r="";p=q}else{if(r!==""){if(o){o--}}}}else{if(t==="\\"){if(r===""&&u.substr(q).match(/^(eq)?ref\s*\{/)){var s=RegExp["$&"].length;if(p<q-1){m.push(this.InternalText(u.slice(p,q-1),n))}r="}";p=q-1;q+=s}else{t=u.charAt(q++);if(t==="("&&r===""){if(p<q-2){m.push(this.InternalText(u.slice(p,q-2),n))}r=")";p=q}else{if(t===")"&&r===")"&&o===0){m.push(h.TeXAtom(d.Parse(u.slice(p,q-2),{}).mml()));r="";p=q}else{if(t.match(/[${}\\]/)&&r===""){q--;u=u.substr(0,q-1)+u.substr(q)}}}}}}}}}if(r!==""){d.Error(["MathNotTerminated","Math not terminated in text box"])}}if(p<u.length){m.push(this.InternalText(u.slice(p),n))}if(l!=null){m=[h.mstyle.apply(h,m).With({displaystyle:false,scriptlevel:l})]}else{if(m.length>1){m=[h.mrow.apply(h,m)]}}return m},InternalText:function(m,l){m=m.replace(/^\s+/,g).replace(/\s+$/,g);return h.mtext(h.chars(m)).With(l)},SubstituteArgs:function(m,l){var p="";var o="";var q;var n=0;while(n<l.length){q=l.charAt(n++);if(q==="\\"){p+=q+l.charAt(n++)}else{if(q==="#"){q=l.charAt(n++);if(q==="#"){p+=q}else{if(!q.match(/[1-9]/)||q>m.length){d.Error(["IllegalMacroParam","Illegal macro parameter reference"])}o=this.AddArgs(this.AddArgs(o,p),m[q-1]);p=""}}else{p+=q}}}return this.AddArgs(o,p)},AddArgs:function(m,l){if(l.match(/^[a-z]/i)&&m.match(/(^|[^\\])(\\\\)*\\[a-z]+$/i)){m+=" "}if(m.length+l.length>d.config.MAXBUFFER){d.Error(["MaxBufferSize","MathJax internal buffer size exceeded; is there a recursive macro call?"])}return m+l}});d.Augment({Stack:e,Parse:a,Definitions:f,Startup:k,config:{MAXMACROS:10000,MAXBUFFER:5*1024},sourceMenuTitle:["TeXCommands","TeX Commands"],annotationEncoding:"application/x-tex",prefilterHooks:MathJax.Callback.Hooks(true),postfilterHooks:MathJax.Callback.Hooks(true),Config:function(){this.SUPER(arguments).Config.apply(this,arguments);if(this.config.equationNumbers.autoNumber!=="none"){if(!this.config.extensions){this.config.extensions=[]}this.config.extensions.push("AMSmath.js")}},Translate:function(l){var m,n=false,p=MathJax.HTML.getScript(l);var r=(l.type.replace(/\n/g," ").match(/(;|\s|\n)mode\s*=\s*display(;|\s|\n|$)/)!=null);var q={math:p,display:r,script:l};var s=this.prefilterHooks.Execute(q);if(s){return s}p=q.math;try{m=d.Parse(p).mml()}catch(o){if(!o.texError){throw o}m=this.formatError(o,p,r,l);n=true}if(m.isa(h.mtable)&&m.displaystyle==="inherit"){m.displaystyle=r}if(m.inferred){m=h.apply(MathJax.ElementJax,m.data)}else{m=h(m)}if(r){m.root.display="block"}if(n){m.texError=true}q.math=m;return this.postfilterHooks.Execute(q)||q.math},prefilterMath:function(m,n,l){return m},postfilterMath:function(m,n,l){this.combineRelations(m.root);return m},formatError:function(o,n,p,l){var m=o.message.replace(/\n.*/,"");c.signal.Post(["TeX Jax - parse error",m,n,p,l]);return h.Error(m)},Error:function(l){if(l instanceof Array){l=j.apply(j,l)}throw c.Insert(Error(l),{texError:true})},Macro:function(l,m,n){f.macros[l]=["Macro"].concat([].slice.call(arguments,1));f.macros[l].isUser=true},fenced:function(n,m,o){var l=h.mrow().With({open:n,close:o,texClass:h.TEXCLASS.INNER});l.Append(h.mo(n).With({fence:true,stretchy:true,texClass:h.TEXCLASS.OPEN}));if(m.type==="mrow"){l.Append.apply(l,m.data)}else{l.Append(m)}l.Append(h.mo(o).With({fence:true,stretchy:true,texClass:h.TEXCLASS.CLOSE}));return l},fixedFence:function(n,m,o){var l=h.mrow().With({open:n,close:o,texClass:h.TEXCLASS.ORD});if(n){l.Append(this.mathPalette(n,"l"))}if(m.type==="mrow"){l.Append.apply(l,m.data)}else{l.Append(m)}if(o){l.Append(this.mathPalette(o,"r"))}return l},mathPalette:function(o,m){if(o==="{"||o==="}"){o="\\"+o}var n="{\\bigg"+m+" "+o+"}",l="{\\big"+m+" "+o+"}";return d.Parse("\\mathchoice"+n+l+l+l,{}).mml()},combineRelations:function(p){var q,l,o,n;for(q=0,l=p.data.length;q<l;q++){if(p.data[q]){if(p.isa(h.mrow)){while(q+1<l&&(o=p.data[q])&&(n=p.data[q+1])&&o.isa(h.mo)&&n.isa(h.mo)&&o.Get("texClass")===h.TEXCLASS.REL&&n.Get("texClass")===h.TEXCLASS.REL){if(o.variantForm==n.variantForm&&o.Get("mathvariant")==n.Get("mathvariant")&&o.style==n.style&&o["class"]==n["class"]&&!o.id&&!n.id){o.Append.apply(o,n.data);p.data.splice(q+1,1);l--}else{o.rspace=n.lspace="0pt";q++}}}if(!p.data[q].isToken){this.combineRelations(p.data[q])}}}}});d.prefilterHooks.Add(function(l){l.math=d.prefilterMath(l.math,l.display,l.script)});d.postfilterHooks.Add(function(l){l.math=d.postfilterMath(l.math,l.display,l.script)});d.loadComplete("jax.js")})(MathJax.InputJax.TeX,MathJax.Hub,MathJax.Ajax);
MathJax.Extension["TeX/AMSmath"]={version:"2.6.1",number:0,startNumber:0,IDs:{},eqIDs:{},labels:{},eqlabels:{},refs:[]};MathJax.Hub.Register.StartupHook("TeX Jax Ready",function(){var b=MathJax.ElementJax.mml,g=MathJax.InputJax.TeX,f=MathJax.Extension["TeX/AMSmath"];var d=g.Definitions,e=g.Stack.Item,a=g.config.equationNumbers;var c=function(j){var l=[];for(var k=0,h=j.length;k<h;k++){l[k]=g.Parse.prototype.Em(j[k])}return l.join(" ")};d.Add({mathchar0mo:{iiiint:["2A0C",{texClass:b.TEXCLASS.OP}]},macros:{mathring:["Accent","2DA"],nobreakspace:"Tilde",negmedspace:["Spacer",b.LENGTH.NEGATIVEMEDIUMMATHSPACE],negthickspace:["Spacer",b.LENGTH.NEGATIVETHICKMATHSPACE],idotsint:["MultiIntegral","\\int\\cdots\\int"],dddot:["Accent","20DB"],ddddot:["Accent","20DC"],sideset:["Macro","\\mathop{\\mathop{\\rlap{\\phantom{#3}}}\\nolimits#1\\!\\mathop{#3}\\nolimits#2}",3],boxed:["Macro","\\fbox{$\\displaystyle{#1}$}",1],tag:"HandleTag",notag:"HandleNoTag",label:"HandleLabel",ref:"HandleRef",eqref:["HandleRef",true],substack:["Macro","\\begin{subarray}{c}#1\\end{subarray}",1],injlim:["NamedOp","inj&thinsp;lim"],projlim:["NamedOp","proj&thinsp;lim"],varliminf:["Macro","\\mathop{\\underline{\\mmlToken{mi}{lim}}}"],varlimsup:["Macro","\\mathop{\\overline{\\mmlToken{mi}{lim}}}"],varinjlim:["Macro","\\mathop{\\underrightarrow{\\mmlToken{mi}{lim}}}"],varprojlim:["Macro","\\mathop{\\underleftarrow{\\mmlToken{mi}{lim}}}"],DeclareMathOperator:"HandleDeclareOp",operatorname:"HandleOperatorName",SkipLimits:"SkipLimits",genfrac:"Genfrac",frac:["Genfrac","","","",""],tfrac:["Genfrac","","","",1],dfrac:["Genfrac","","","",0],binom:["Genfrac","(",")","0",""],tbinom:["Genfrac","(",")","0",1],dbinom:["Genfrac","(",")","0",0],cfrac:"CFrac",shoveleft:["HandleShove",b.ALIGN.LEFT],shoveright:["HandleShove",b.ALIGN.RIGHT],xrightarrow:["xArrow",8594,5,6],xleftarrow:["xArrow",8592,7,3]},environment:{align:["AMSarray",null,true,true,"rlrlrlrlrlrl",c([0,2,0,2,0,2,0,2,0,2,0])],"align*":["AMSarray",null,false,true,"rlrlrlrlrlrl",c([0,2,0,2,0,2,0,2,0,2,0])],multline:["Multline",null,true],"multline*":["Multline",null,false],split:["AMSarray",null,false,false,"rl",c([0])],gather:["AMSarray",null,true,true,"c"],"gather*":["AMSarray",null,false,true,"c"],alignat:["AlignAt",null,true,true],"alignat*":["AlignAt",null,false,true],alignedat:["AlignAt",null,false,false],aligned:["AlignedAMSArray",null,null,null,"rlrlrlrlrlrl",c([0,2,0,2,0,2,0,2,0,2,0]),".5em","D"],gathered:["AlignedAMSArray",null,null,null,"c",null,".5em","D"],subarray:["Array",null,null,null,null,c([0]),"0.1em","S",1],smallmatrix:["Array",null,null,null,"c",c([1/3]),".2em","S",1],equation:["EquationBegin","Equation",true],"equation*":["EquationBegin","EquationStar",false],eqnarray:["AMSarray",null,true,true,"rcl","0 "+b.LENGTH.THICKMATHSPACE,".5em"],"eqnarray*":["AMSarray",null,false,true,"rcl","0 "+b.LENGTH.THICKMATHSPACE,".5em"]},delimiter:{"\\lvert":["2223",{texClass:b.TEXCLASS.OPEN}],"\\rvert":["2223",{texClass:b.TEXCLASS.CLOSE}],"\\lVert":["2225",{texClass:b.TEXCLASS.OPEN}],"\\rVert":["2225",{texClass:b.TEXCLASS.CLOSE}]}},null,true);g.Parse.Augment({HandleTag:function(j){var l=this.GetStar();var i=this.trimSpaces(this.GetArgument(j)),h=i;if(!l){i=a.formatTag(i)}var k=this.stack.global;k.tagID=h;if(k.notags){g.Error(["CommandNotAllowedInEnv","%1 not allowed in %2 environment",j,k.notags])}if(k.tag){g.Error(["MultipleCommand","Multiple %1",j])}k.tag=b.mtd.apply(b,this.InternalMath(i)).With({id:a.formatID(h)})},HandleNoTag:function(h){if(this.stack.global.tag){delete this.stack.global.tag}this.stack.global.notag=true},HandleLabel:function(i){var j=this.stack.global,h=this.GetArgument(i);if(h===""){return}if(!f.refUpdate){if(j.label){g.Error(["MultipleCommand","Multiple %1",i])}j.label=h;if(f.labels[h]||f.eqlabels[h]){g.Error(["MultipleLabel","Label '%1' multiply defined",h])}f.eqlabels[h]={tag:"???",id:""}}},HandleRef:function(j,l){var i=this.GetArgument(j);var k=f.labels[i]||f.eqlabels[i];if(!k){k={tag:"???",id:""};f.badref=!f.refUpdate}var h=k.tag;if(l){h=a.formatTag(h)}this.Push(b.mrow.apply(b,this.InternalMath(h)).With({href:a.formatURL(k.id),"class":"MathJax_ref"}))},HandleDeclareOp:function(i){var h=(this.GetStar()?"":"\\nolimits\\SkipLimits");var j=this.trimSpaces(this.GetArgument(i));if(j.charAt(0)=="\\"){j=j.substr(1)}var k=this.GetArgument(i);k=k.replace(/\*/g,"\\text{*}").replace(/-/g,"\\text{-}");g.Definitions.macros[j]=["Macro","\\mathop{\\rm "+k+"}"+h]},HandleOperatorName:function(i){var h=(this.GetStar()?"":"\\nolimits\\SkipLimits");var j=this.trimSpaces(this.GetArgument(i));j=j.replace(/\*/g,"\\text{*}").replace(/-/g,"\\text{-}");this.string="\\mathop{\\rm "+j+"}"+h+" "+this.string.slice(this.i);this.i=0},SkipLimits:function(h){var k=this.GetNext(),j=this.i;if(k==="\\"&&++this.i&&this.GetCS()!=="limits"){this.i=j}},HandleShove:function(i,h){var j=this.stack.Top();if(j.type!=="multline"||j.data.length){g.Error(["CommandAtTheBeginingOfLine","%1 must come at the beginning of the line",i])}j.data.shove=h},CFrac:function(k){var h=this.trimSpaces(this.GetBrackets(k,"")),j=this.GetArgument(k),l=this.GetArgument(k);var i=b.mfrac(g.Parse("\\strut\\textstyle{"+j+"}",this.stack.env).mml(),g.Parse("\\strut\\textstyle{"+l+"}",this.stack.env).mml());h=({l:b.ALIGN.LEFT,r:b.ALIGN.RIGHT,"":""})[h];if(h==null){g.Error(["IllegalAlign","Illegal alignment specified in %1",k])}if(h){i.numalign=i.denomalign=h}this.Push(i)},Genfrac:function(i,k,p,m,h){if(k==null){k=this.GetDelimiterArg(i)}if(p==null){p=this.GetDelimiterArg(i)}if(m==null){m=this.GetArgument(i)}if(h==null){h=this.trimSpaces(this.GetArgument(i))}var l=this.ParseArg(i);var o=this.ParseArg(i);var j=b.mfrac(l,o);if(m!==""){j.linethickness=m}if(k||p){j=g.fixedFence(k,j.With({texWithDelims:true}),p)}if(h!==""){var n=(["D","T","S","SS"])[h];if(n==null){g.Error(["BadMathStyleFor","Bad math style for %1",i])}j=b.mstyle(j);if(n==="D"){j.displaystyle=true;j.scriptlevel=0}else{j.displaystyle=false;j.scriptlevel=h-1}}this.Push(j)},Multline:function(i,h){this.Push(i);this.checkEqnEnv();return e.multline(h,this.stack).With({arraydef:{displaystyle:true,rowspacing:".5em",width:g.config.MultLineWidth,columnwidth:"100%",side:g.config.TagSide,minlabelspacing:g.config.TagIndent}})},AMSarray:function(j,i,h,l,k){this.Push(j);if(h){this.checkEqnEnv()}l=l.replace(/[^clr]/g,"").split("").join(" ");l=l.replace(/l/g,"left").replace(/r/g,"right").replace(/c/g,"center");return e.AMSarray(j.name,i,h,this.stack).With({arraydef:{displaystyle:true,rowspacing:".5em",columnalign:l,columnspacing:(k||"1em"),rowspacing:"3pt",side:g.config.TagSide,minlabelspacing:g.config.TagIndent}})},AlignedAMSArray:function(h){var i=this.GetBrackets("\\begin{"+h.name+"}");return this.setArrayAlign(this.AMSarray.apply(this,arguments),i)},AlignAt:function(k,i,h){var p,j,o="",m=[];if(!h){j=this.GetBrackets("\\begin{"+k.name+"}")}p=this.GetArgument("\\begin{"+k.name+"}");if(p.match(/[^0-9]/)){g.Error(["PositiveIntegerArg","Argument to %1 must me a positive integer","\\begin{"+k.name+"}"])}while(p>0){o+="rl";m.push("0em 0em");p--}m=m.join(" ");if(h){return this.AMSarray(k,i,h,o,m)}var l=this.AMSarray(k,i,h,o,m);return this.setArrayAlign(l,j)},EquationBegin:function(h,i){this.checkEqnEnv();this.stack.global.forcetag=(i&&a.autoNumber!=="none");return h},EquationStar:function(h,i){this.stack.global.tagged=true;return i},checkEqnEnv:function(){if(this.stack.global.eqnenv){g.Error(["ErroneousNestingEq","Erroneous nesting of equation structures"])}this.stack.global.eqnenv=true},MultiIntegral:function(h,l){var k=this.GetNext();if(k==="\\"){var j=this.i;k=this.GetArgument(h);this.i=j;if(k==="\\limits"){if(h==="\\idotsint"){l="\\!\\!\\mathop{\\,\\,"+l+"}"}else{l="\\!\\!\\!\\mathop{\\,\\,\\,"+l+"}"}}}this.string=l+" "+this.string.slice(this.i);this.i=0},xArrow:function(j,n,m,h){var k={width:"+"+(m+h)+"mu",lspace:m+"mu"};var o=this.GetBrackets(j),p=this.ParseArg(j);var q=b.mo(b.chars(String.fromCharCode(n))).With({stretchy:true,texClass:b.TEXCLASS.REL});var i=b.munderover(q);i.SetData(i.over,b.mpadded(p).With(k).With({voffset:".15em"}));if(o){o=g.Parse(o,this.stack.env).mml();i.SetData(i.under,b.mpadded(o).With(k).With({voffset:"-.24em"}))}this.Push(i.With({subsupOK:true}))},GetDelimiterArg:function(h){var i=this.trimSpaces(this.GetArgument(h));if(i==""){return null}if(i in d.delimiter){return i}g.Error(["MissingOrUnrecognizedDelim","Missing or unrecognized delimiter for %1",h])},GetStar:function(){var h=(this.GetNext()==="*");if(h){this.i++}return h}});e.Augment({autoTag:function(){var i=this.global;if(!i.notag){f.number++;i.tagID=a.formatNumber(f.number.toString());var h=g.Parse("\\text{"+a.formatTag(i.tagID)+"}",{}).mml();i.tag=b.mtd(h).With({id:a.formatID(i.tagID)})}},getTag:function(){var l=this.global,j=l.tag;l.tagged=true;if(l.label){if(a.useLabelIds){j.id=a.formatID(l.label)}f.eqlabels[l.label]={tag:l.tagID,id:j.id}}if(document.getElementById(j.id)||f.IDs[j.id]||f.eqIDs[j.id]){var k=0,h;do{k++;h=j.id+"_"+k}while(document.getElementById(h)||f.IDs[h]||f.eqIDs[h]);j.id=h;if(l.label){f.eqlabels[l.label].id=h}}f.eqIDs[j.id]=1;this.clearTag();return j},clearTag:function(){var h=this.global;delete h.tag;delete h.tagID;delete h.label},fixInitialMO:function(k){for(var j=0,h=k.length;j<h;j++){if(k[j]&&(k[j].type!=="mspace"&&(k[j].type!=="texatom"||(k[j].data[0]&&k[j].data[0].data.length)))){if(k[j].isEmbellished()){k.unshift(b.mi())}break}}}});e.multline=e.array.Subclass({type:"multline",Init:function(i,h){this.SUPER(arguments).Init.apply(this);this.numbered=(i&&a.autoNumber!=="none");this.save={notag:h.global.notag};h.global.tagged=!i&&!h.global.forcetag},EndEntry:function(){if(this.table.length){this.fixInitialMO(this.data)}var h=b.mtd.apply(b,this.data);if(this.data.shove){h.columnalign=this.data.shove}this.row.push(h);this.data=[]},EndRow:function(){if(this.row.length!=1){g.Error(["MultlineRowsOneCol","The rows within the %1 environment must have exactly one column","multline"])}this.table.push(this.row);this.row=[]},EndTable:function(){this.SUPER(arguments).EndTable.call(this);if(this.table.length){var j=this.table.length-1,l,k=-1;if(!this.table[0][0].columnalign){this.table[0][0].columnalign=b.ALIGN.LEFT}if(!this.table[j][0].columnalign){this.table[j][0].columnalign=b.ALIGN.RIGHT}if(!this.global.tag&&this.numbered){this.autoTag()}if(this.global.tag&&!this.global.notags){k=(this.arraydef.side==="left"?0:this.table.length-1);this.table[k]=[this.getTag()].concat(this.table[k])}for(l=0,j=this.table.length;l<j;l++){var h=(l===k?b.mlabeledtr:b.mtr);this.table[l]=h.apply(b,this.table[l])}}this.global.notag=this.save.notag}});e.AMSarray=e.array.Subclass({type:"AMSarray",Init:function(k,j,i,h){this.SUPER(arguments).Init.apply(this);this.numbered=(j&&a.autoNumber!=="none");this.save={notags:h.global.notags,notag:h.global.notag};h.global.notags=(i?null:k);h.global.tagged=!j&&!h.global.forcetag},EndEntry:function(){if(this.row.length){this.fixInitialMO(this.data)}this.row.push(b.mtd.apply(b,this.data));this.data=[]},EndRow:function(){var h=b.mtr;if(!this.global.tag&&this.numbered){this.autoTag()}if(this.global.tag&&!this.global.notags){this.row=[this.getTag()].concat(this.row);h=b.mlabeledtr}else{this.clearTag()}if(this.numbered){delete this.global.notag}this.table.push(h.apply(b,this.row));this.row=[]},EndTable:function(){this.SUPER(arguments).EndTable.call(this);this.global.notags=this.save.notags;this.global.notag=this.save.notag}});e.start.Augment({oldCheckItem:e.start.prototype.checkItem,checkItem:function(j){if(j.type==="stop"){var h=this.mmlData(),i=this.global;if(f.display&&!i.tag&&!i.tagged&&!i.isInner&&(a.autoNumber==="all"||i.forcetag)){this.autoTag()}if(i.tag){var l=[this.getTag(),b.mtd(h)];var k={side:g.config.TagSide,minlabelspacing:g.config.TagIndent,displaystyle:"inherit"};h=b.mtable(b.mlabeledtr.apply(b,l)).With(k)}return e.mml(h)}return this.oldCheckItem.call(this,j)}});g.prefilterHooks.Add(function(h){f.display=h.display;f.number=f.startNumber;f.eqlabels=f.eqIDs={};f.badref=false;if(f.refUpdate){f.number=h.script.MathJax.startNumber}});g.postfilterHooks.Add(function(h){h.script.MathJax.startNumber=f.startNumber;f.startNumber=f.number;MathJax.Hub.Insert(f.IDs,f.eqIDs);MathJax.Hub.Insert(f.labels,f.eqlabels);if(f.badref&&!h.math.texError){f.refs.push(h.script)}},100);MathJax.Hub.Register.MessageHook("Begin Math Input",function(){f.refs=[];f.refUpdate=false});MathJax.Hub.Register.MessageHook("End Math Input",function(k){if(f.refs.length){f.refUpdate=true;for(var j=0,h=f.refs.length;j<h;j++){f.refs[j].MathJax.state=MathJax.ElementJax.STATE.UPDATE}return MathJax.Hub.processInput({scripts:f.refs,start:new Date().getTime(),i:0,j:0,jax:{},jaxIDs:[]})}return null});g.resetEquationNumbers=function(i,h){f.startNumber=(i||0);if(!h){f.labels=f.IDs={}}};MathJax.Hub.Startup.signal.Post("TeX AMSmath Ready")});MathJax.Ajax.loadComplete("[MathJax]/extensions/TeX/AMSmath.js");
MathJax.Extension["TeX/AMSsymbols"]={version:"2.6.0"};MathJax.Hub.Register.StartupHook("TeX Jax Ready",function(){var a=MathJax.ElementJax.mml,b=MathJax.InputJax.TeX.Definitions;b.Add({mathchar0mi:{digamma:"03DD",varkappa:"03F0",varGamma:["0393",{mathvariant:a.VARIANT.ITALIC}],varDelta:["0394",{mathvariant:a.VARIANT.ITALIC}],varTheta:["0398",{mathvariant:a.VARIANT.ITALIC}],varLambda:["039B",{mathvariant:a.VARIANT.ITALIC}],varXi:["039E",{mathvariant:a.VARIANT.ITALIC}],varPi:["03A0",{mathvariant:a.VARIANT.ITALIC}],varSigma:["03A3",{mathvariant:a.VARIANT.ITALIC}],varUpsilon:["03A5",{mathvariant:a.VARIANT.ITALIC}],varPhi:["03A6",{mathvariant:a.VARIANT.ITALIC}],varPsi:["03A8",{mathvariant:a.VARIANT.ITALIC}],varOmega:["03A9",{mathvariant:a.VARIANT.ITALIC}],beth:"2136",gimel:"2137",daleth:"2138",backprime:["2035",{variantForm:true}],hslash:"210F",varnothing:["2205",{variantForm:true}],blacktriangle:"25B4",triangledown:["25BD",{variantForm:true}],blacktriangledown:"25BE",square:"25FB",Box:"25FB",blacksquare:"25FC",lozenge:"25CA",Diamond:"25CA",blacklozenge:"29EB",circledS:["24C8",{mathvariant:a.VARIANT.NORMAL}],bigstar:"2605",sphericalangle:"2222",measuredangle:"2221",nexists:"2204",complement:"2201",mho:"2127",eth:["00F0",{mathvariant:a.VARIANT.NORMAL}],Finv:"2132",diagup:"2571",Game:"2141",diagdown:"2572",Bbbk:["006B",{mathvariant:a.VARIANT.DOUBLESTRUCK}],yen:"00A5",circledR:"00AE",checkmark:"2713",maltese:"2720"},mathchar0mo:{dotplus:"2214",ltimes:"22C9",smallsetminus:"2216",rtimes:"22CA",Cap:"22D2",doublecap:"22D2",leftthreetimes:"22CB",Cup:"22D3",doublecup:"22D3",rightthreetimes:"22CC",barwedge:"22BC",curlywedge:"22CF",veebar:"22BB",curlyvee:"22CE",doublebarwedge:"2A5E",boxminus:"229F",circleddash:"229D",boxtimes:"22A0",circledast:"229B",boxdot:"22A1",circledcirc:"229A",boxplus:"229E",centerdot:["22C5",{variantForm:true}],divideontimes:"22C7",intercal:"22BA",leqq:"2266",geqq:"2267",leqslant:"2A7D",geqslant:"2A7E",eqslantless:"2A95",eqslantgtr:"2A96",lesssim:"2272",gtrsim:"2273",lessapprox:"2A85",gtrapprox:"2A86",approxeq:"224A",lessdot:"22D6",gtrdot:"22D7",lll:"22D8",llless:"22D8",ggg:"22D9",gggtr:"22D9",lessgtr:"2276",gtrless:"2277",lesseqgtr:"22DA",gtreqless:"22DB",lesseqqgtr:"2A8B",gtreqqless:"2A8C",doteqdot:"2251",Doteq:"2251",eqcirc:"2256",risingdotseq:"2253",circeq:"2257",fallingdotseq:"2252",triangleq:"225C",backsim:"223D",thicksim:["223C",{variantForm:true}],backsimeq:"22CD",thickapprox:["2248",{variantForm:true}],subseteqq:"2AC5",supseteqq:"2AC6",Subset:"22D0",Supset:"22D1",sqsubset:"228F",sqsupset:"2290",preccurlyeq:"227C",succcurlyeq:"227D",curlyeqprec:"22DE",curlyeqsucc:"22DF",precsim:"227E",succsim:"227F",precapprox:"2AB7",succapprox:"2AB8",vartriangleleft:"22B2",lhd:"22B2",vartriangleright:"22B3",rhd:"22B3",trianglelefteq:"22B4",unlhd:"22B4",trianglerighteq:"22B5",unrhd:"22B5",vDash:"22A8",Vdash:"22A9",Vvdash:"22AA",smallsmile:["2323",{variantForm:true}],shortmid:["2223",{variantForm:true}],smallfrown:["2322",{variantForm:true}],shortparallel:["2225",{variantForm:true}],bumpeq:"224F",between:"226C",Bumpeq:"224E",pitchfork:"22D4",varpropto:"221D",backepsilon:"220D",blacktriangleleft:"25C2",blacktriangleright:"25B8",therefore:"2234",because:"2235",eqsim:"2242",vartriangle:["25B3",{variantForm:true}],Join:"22C8",nless:"226E",ngtr:"226F",nleq:"2270",ngeq:"2271",nleqslant:["2A87",{variantForm:true}],ngeqslant:["2A88",{variantForm:true}],nleqq:["2270",{variantForm:true}],ngeqq:["2271",{variantForm:true}],lneq:"2A87",gneq:"2A88",lneqq:"2268",gneqq:"2269",lvertneqq:["2268",{variantForm:true}],gvertneqq:["2269",{variantForm:true}],lnsim:"22E6",gnsim:"22E7",lnapprox:"2A89",gnapprox:"2A8A",nprec:"2280",nsucc:"2281",npreceq:["22E0",{variantForm:true}],nsucceq:["22E1",{variantForm:true}],precneqq:"2AB5",succneqq:"2AB6",precnsim:"22E8",succnsim:"22E9",precnapprox:"2AB9",succnapprox:"2ABA",nsim:"2241",ncong:"2246",nshortmid:["2224",{variantForm:true}],nshortparallel:["2226",{variantForm:true}],nmid:"2224",nparallel:"2226",nvdash:"22AC",nvDash:"22AD",nVdash:"22AE",nVDash:"22AF",ntriangleleft:"22EA",ntriangleright:"22EB",ntrianglelefteq:"22EC",ntrianglerighteq:"22ED",nsubseteq:"2288",nsupseteq:"2289",nsubseteqq:["2288",{variantForm:true}],nsupseteqq:["2289",{variantForm:true}],subsetneq:"228A",supsetneq:"228B",varsubsetneq:["228A",{variantForm:true}],varsupsetneq:["228B",{variantForm:true}],subsetneqq:"2ACB",supsetneqq:"2ACC",varsubsetneqq:["2ACB",{variantForm:true}],varsupsetneqq:["2ACC",{variantForm:true}],leftleftarrows:"21C7",rightrightarrows:"21C9",leftrightarrows:"21C6",rightleftarrows:"21C4",Lleftarrow:"21DA",Rrightarrow:"21DB",twoheadleftarrow:"219E",twoheadrightarrow:"21A0",leftarrowtail:"21A2",rightarrowtail:"21A3",looparrowleft:"21AB",looparrowright:"21AC",leftrightharpoons:"21CB",rightleftharpoons:["21CC",{variantForm:true}],curvearrowleft:"21B6",curvearrowright:"21B7",circlearrowleft:"21BA",circlearrowright:"21BB",Lsh:"21B0",Rsh:"21B1",upuparrows:"21C8",downdownarrows:"21CA",upharpoonleft:"21BF",upharpoonright:"21BE",downharpoonleft:"21C3",restriction:"21BE",multimap:"22B8",downharpoonright:"21C2",leftrightsquigarrow:"21AD",rightsquigarrow:"21DD",leadsto:"21DD",dashrightarrow:"21E2",dashleftarrow:"21E0",nleftarrow:"219A",nrightarrow:"219B",nLeftarrow:"21CD",nRightarrow:"21CF",nleftrightarrow:"21AE",nLeftrightarrow:"21CE"},delimiter:{"\\ulcorner":"231C","\\urcorner":"231D","\\llcorner":"231E","\\lrcorner":"231F"},macros:{implies:["Macro","\\;\\Longrightarrow\\;"],impliedby:["Macro","\\;\\Longleftarrow\\;"]}},null,true);var c=a.mo.OPTYPES.REL;MathJax.Hub.Insert(a.mo.prototype,{OPTABLE:{infix:{"\u2322":c,"\u2323":c,"\u25B3":c,"\uE006":c,"\uE007":c,"\uE00C":c,"\uE00D":c,"\uE00E":c,"\uE00F":c,"\uE010":c,"\uE011":c,"\uE016":c,"\uE017":c,"\uE018":c,"\uE019":c,"\uE01A":c,"\uE01B":c,"\uE04B":c,"\uE04F":c}}});MathJax.Hub.Startup.signal.Post("TeX AMSsymbols Ready")});MathJax.Ajax.loadComplete("[MathJax]/extensions/TeX/AMSsymbols.js");
(function(i,b,e,g){var h;var j,a,d;var f="'Times New Roman',Times,STIXGeneral,serif";var m={".MJXp-script":{"font-size":".8em"},".MJXp-right":{"-webkit-transform-origin":"right","-moz-transform-origin":"right","-ms-transform-origin":"right","-o-transform-origin":"right","transform-origin":"right"},".MJXp-bold":{"font-weight":"bold"},".MJXp-italic":{"font-style":"italic"},".MJXp-scr":{"font-family":"MathJax_Script,"+f},".MJXp-frak":{"font-family":"MathJax_Fraktur,"+f},".MJXp-sf":{"font-family":"MathJax_SansSerif,"+f},".MJXp-cal":{"font-family":"MathJax_Caligraphic,"+f},".MJXp-mono":{"font-family":"MathJax_Typewriter,"+f},".MJXp-largeop":{"font-size":"150%"},".MJXp-largeop.MJXp-int":{"vertical-align":"-.2em"},".MJXp-math":{display:"inline-block","line-height":"1.2","text-indent":"0","font-family":f,"white-space":"nowrap","border-collapse":"collapse"},".MJXp-display":{display:"block","text-align":"center",margin:"1em 0"},".MJXp-math span":{display:"inline-block"},".MJXp-box":{display:"block!important","text-align":"center"},".MJXp-box:after":{content:'" "'},".MJXp-rule":{display:"block!important","margin-top":".1em"},".MJXp-char":{display:"block!important"},".MJXp-mo":{margin:"0 .15em"},".MJXp-mfrac":{margin:"0 .125em","vertical-align":".25em"},".MJXp-denom":{display:"inline-table!important",width:"100%"},".MJXp-denom > *":{display:"table-row!important"},".MJXp-surd":{"vertical-align":"top"},".MJXp-surd > *":{display:"block!important"},".MJXp-script-box > * ":{display:"table!important",height:"50%"},".MJXp-script-box > * > *":{display:"table-cell!important","vertical-align":"top"},".MJXp-script-box > *:last-child > *":{"vertical-align":"bottom"},".MJXp-script-box > * > * > *":{display:"block!important"},".MJXp-mphantom":{visibility:"hidden"},".MJXp-munderover":{display:"inline-table!important"},".MJXp-over":{display:"inline-block!important","text-align":"center"},".MJXp-over > *":{display:"block!important"},".MJXp-munderover > *":{display:"table-row!important"},".MJXp-mtable":{"vertical-align":".25em",margin:"0 .125em"},".MJXp-mtable > *":{display:"inline-table!important","vertical-align":"middle"},".MJXp-mtr":{display:"table-row!important"},".MJXp-mtd":{display:"table-cell!important","text-align":"center",padding:".5em 0 0 .5em"},".MJXp-mtr > .MJXp-mtd:first-child":{"padding-left":0},".MJXp-mtr:first-child > .MJXp-mtd":{"padding-top":0},".MJXp-mlabeledtr":{display:"table-row!important"},".MJXp-mlabeledtr > .MJXp-mtd:first-child":{"padding-left":0},".MJXp-mlabeledtr:first-child > .MJXp-mtd":{"padding-top":0},".MJXp-merror":{"background-color":"#FFFF88",color:"#CC0000",border:"1px solid #CC0000",padding:"1px 3px","font-style":"normal","font-size":"90%"}};(function(){for(var n=0;n<10;n++){var o="scaleX(."+n+")";m[".MJXp-scale"+n]={"-webkit-transform":o,"-moz-transform":o,"-ms-transform":o,"-o-transform":o,transform:o}}})();var k=1000000;var c="V",l="H";g.Augment({settings:b.config.menuSettings,config:{styles:m},hideProcessedMath:false,maxStretchyParts:1000,Config:function(){if(!this.require){this.require=[]}this.SUPER(arguments).Config.call(this);var n=this.settings;if(n.scale){this.config.scale=n.scale}this.require.push(MathJax.OutputJax.extensionDir+"/MathEvents.js")},Startup:function(){j=MathJax.Extension.MathEvents.Event;a=MathJax.Extension.MathEvents.Touch;d=MathJax.Extension.MathEvents.Hover;this.ContextMenu=j.ContextMenu;this.Mousedown=j.AltContextMenu;this.Mouseover=d.Mouseover;this.Mouseout=d.Mouseout;this.Mousemove=d.Mousemove;var n=e.addElement(document.body,"div",{style:{width:"5in"}});this.pxPerInch=n.offsetWidth/5;n.parentNode.removeChild(n);return i.Styles(this.config.styles,["InitializePHTML",this])},InitializePHTML:function(){},preTranslate:function(p){var s=p.jax[this.id],t,q=s.length,u,r,v,o,n;for(t=0;t<q;t++){u=s[t];if(!u.parentNode){continue}r=u.previousSibling;if(r&&String(r.className).match(/^MathJax_PHTML(_Display)?( MathJax_Processing)?$/)){r.parentNode.removeChild(r)}n=u.MathJax.elementJax;if(!n){continue}n.PHTML={display:(n.root.Get("display")==="block")};v=o=e.Element("span",{className:"MathJax_PHTML",id:n.inputID+"-Frame",isMathJax:true,jaxID:this.id,oncontextmenu:j.Menu,onmousedown:j.Mousedown,onmouseover:j.Mouseover,onmouseout:j.Mouseout,onmousemove:j.Mousemove,onclick:j.Click,ondblclick:j.DblClick,onkeydown:j.Keydown,tabIndex:b.getTabOrder(n)});if(b.Browser.noContextMenu){v.ontouchstart=a.start;v.ontouchend=a.end}if(n.PHTML.display){o=e.Element("div",{className:"MathJax_PHTML_Display"});o.appendChild(v)}o.className+=" MathJax_Processing";u.parentNode.insertBefore(o,u)}},Translate:function(o,s){if(!o.parentNode){return}var n=o.MathJax.elementJax,r=n.root,p=document.getElementById(n.inputID+"-Frame"),t=(n.PHTML.display?p.parentNode:p);this.initPHTML(r,p);try{r.toPreviewHTML(p)}catch(q){if(q.restart){while(p.firstChild){p.removeChild(p.firstChild)}}throw q}t.className=t.className.split(/ /)[0];if(this.hideProcessedMath){t.className+=" MathJax_Processed";if(o.MathJax.preview){n.PHTML.preview=o.MathJax.preview;delete o.MathJax.preview}}},postTranslate:function(s){var o=s.jax[this.id];if(!this.hideProcessedMath){return}for(var q=0,n=o.length;q<n;q++){var p=o[q];if(p&&p.MathJax.elementJax){p.previousSibling.className=p.previousSibling.className.split(/ /)[0];var r=p.MathJax.elementJax.PHTML;if(r.preview){r.preview.innerHTML="";p.MathJax.preview=r.preview;delete r.preview}}}},getJaxFromMath:function(n){if(n.parentNode.className==="MathJax_PHTML_Display"){n=n.parentNode}do{n=n.nextSibling}while(n&&n.nodeName.toLowerCase()!=="script");return b.getJaxFor(n)},getHoverSpan:function(n,o){return n.root.PHTMLspanElement()},getHoverBBox:function(n,q,r){var s=n.root.PHTML,p=n.PHTML.outerEm;var o={w:s.w*p,h:s.h*p,d:s.d*p};if(s.width){o.width=s.width}return o},Zoom:function(o,u,s,n,r){u.className="MathJax";this.idPostfix="-zoom";o.root.toPHTML(u,u);this.idPostfix="";u.style.position="absolute";if(!width){s.style.position="absolute"}var t=u.offsetWidth,q=u.offsetHeight,v=s.offsetHeight,p=s.offsetWidth;if(p===0){p=s.parentNode.offsetWidth}u.style.position=s.style.position="";return{Y:-j.getBBox(u).h,mW:p,mH:v,zW:t,zH:q}},initPHTML:function(o,n){},Remove:function(n){var o=document.getElementById(n.inputID+"-Frame");if(o){if(n.PHTML.display){o=o.parentNode}o.parentNode.removeChild(o)}delete n.PHTML},ID:0,idPostfix:"",GetID:function(){this.ID++;return this.ID},VARIANT:{bold:"MJXp-bold",italic:"MJXp-italic","bold-italic":"MJXp-bold MJXp-italic",script:"MJXp-scr","bold-script":"MJXp-scr MJXp-bold",fraktur:"MJXp-frak","bold-fraktur":"MJXp-frak MJXp-bold",monospace:"MJXp-mono","sans-serif":"MJXp-sf","-tex-caligraphic":"MJXp-cal"},MATHSPACE:{veryverythinmathspace:1/18,verythinmathspace:2/18,thinmathspace:3/18,mediummathspace:4/18,thickmathspace:5/18,verythickmathspace:6/18,veryverythickmathspace:7/18,negativeveryverythinmathspace:-1/18,negativeverythinmathspace:-2/18,negativethinmathspace:-3/18,negativemediummathspace:-4/18,negativethickmathspace:-5/18,negativeverythickmathspace:-6/18,negativeveryverythickmathspace:-7/18,thin:0.08,medium:0.1,thick:0.15,infinity:k},TeX:{x_height:0.430554},pxPerInch:72,em:16,DELIMITERS:{"(":{dir:c},"{":{dir:c,w:0.58},"[":{dir:c},"|":{dir:c,w:0.275},")":{dir:c},"}":{dir:c,w:0.58},"]":{dir:c},"/":{dir:c},"\\":{dir:c},"\u2223":{dir:c,w:0.275},"\u2225":{dir:c,w:0.55},"\u230A":{dir:c,w:0.5},"\u230B":{dir:c,w:0.5},"\u2308":{dir:c,w:0.5},"\u2309":{dir:c,w:0.5},"\u27E8":{dir:c,w:0.5},"\u27E9":{dir:c,w:0.5},"\u2191":{dir:c,w:0.65},"\u2193":{dir:c,w:0.65},"\u21D1":{dir:c,w:0.75},"\u21D3":{dir:c,w:0.75},"\u2195":{dir:c,w:0.65},"\u21D5":{dir:c,w:0.75},"\u27EE":{dir:c,w:0.275},"\u27EF":{dir:c,w:0.275},"\u23B0":{dir:c,w:0.6},"\u23B1":{dir:c,w:0.6}},REMAPACCENT:{"\u20D7":"\u2192","'":"\u02CB","`":"\u02CA",".":"\u02D9","^":"\u02C6","-":"\u02C9","~":"\u02DC","\u00AF":"\u02C9","\u00B0":"\u02DA","\u00B4":"\u02CA","\u0300":"\u02CB","\u0301":"\u02CA","\u0302":"\u02C6","\u0303":"\u02DC","\u0304":"\u02C9","\u0305":"\u02C9","\u0306":"\u02D8","\u0307":"\u02D9","\u0308":"\u00A8","\u030C":"\u02C7"},REMAPACCENTUNDER:{},length2em:function(r,p){if(typeof(r)!=="string"){r=r.toString()}if(r===""){return""}if(r===h.SIZE.NORMAL){return 1}if(r===h.SIZE.BIG){return 2}if(r===h.SIZE.SMALL){return 0.71}if(this.MATHSPACE[r]){return this.MATHSPACE[r]}var o=r.match(/^\s*([-+]?(?:\.\d+|\d+(?:\.\d*)?))?(pt|em|ex|mu|px|pc|in|mm|cm|%)?/);var n=parseFloat(o[1]||"1"),q=o[2];if(p==null){p=1}if(q==="em"){return n}if(q==="ex"){return n*this.TeX.x_height}if(q==="%"){return n/100*p}if(q==="px"){return n/this.em}if(q==="pt"){return n/10}if(q==="pc"){return n*1.2}if(q==="in"){return n*this.pxPerInch/this.em}if(q==="cm"){return n*this.pxPerInch/this.em/2.54}if(q==="mm"){return n*this.pxPerInch/this.em/25.4}if(q==="mu"){return n/18}return n*p},Em:function(n){if(Math.abs(n)<0.001){return"0em"}return(n.toFixed(3).replace(/\.?0+$/,""))+"em"},arrayEntry:function(n,o){return n[Math.max(0,Math.min(o,n.length-1))]}});MathJax.Hub.Register.StartupHook("mml Jax Ready",function(){h=MathJax.ElementJax.mml;h.mbase.Augment({toPreviewHTML:function(o,n){return this.PHTMLdefaultSpan(o,n)},PHTMLdefaultSpan:function(q,o){if(!o){o={}}q=this.PHTMLcreateSpan(q);this.PHTMLhandleStyle(q);this.PHTMLhandleColor(q);if(this.isToken){this.PHTMLhandleToken(q)}for(var p=0,n=this.data.length;p<n;p++){this.PHTMLaddChild(q,p,o)}return q},PHTMLaddChild:function(p,o,n){var q=this.data[o];if(q){if(n.childSpans){p=e.addElement(p,"span",{className:n.className})}q.toPreviewHTML(p);if(!n.noBBox){this.PHTML.w+=q.PHTML.w+q.PHTML.l+q.PHTML.r;if(q.PHTML.h>this.PHTML.h){this.PHTML.h=q.PHTML.h}if(q.PHTML.d>this.PHTML.d){this.PHTML.d=q.PHTML.d}if(q.PHTML.t>this.PHTML.t){this.PHTML.t=q.PHTML.t}if(q.PHTML.b>this.PHTML.b){this.PHTML.b=q.PHTML.b}}}else{if(n.forceChild){e.addElement(p,"span")}}},PHTMLstretchChild:function(q,p,s){var r=this.data[q];if(r&&r.PHTMLcanStretch("Vertical",p,s)){var t=this.PHTML,o=r.PHTML,n=o.w;r.PHTMLstretchV(p,s);t.w+=o.w-n;if(o.h>t.h){t.h=o.h}if(o.d>t.d){t.d=o.d}}},PHTMLcreateSpan:function(n){if(!this.PHTML){this.PHTML={}}this.PHTML={w:0,h:0,d:0,l:0,r:0,t:0,b:0};if(this.inferred){return n}if(this.type==="mo"&&this.data.join("")==="\u222B"){g.lastIsInt=true}else{if(this.type!=="mspace"||this.width!=="negativethinmathspace"){g.lastIsInt=false}}if(!this.PHTMLspanID){this.PHTMLspanID=g.GetID()}var o=(this.id||"MJXp-Span-"+this.PHTMLspanID);return e.addElement(n,"span",{className:"MJXp-"+this.type,id:o})},PHTMLspanElement:function(){if(!this.PHTMLspanID){return null}return document.getElementById(this.id||"MJXp-Span-"+this.PHTMLspanID)},PHTMLhandleToken:function(o){var n=this.getValues("mathvariant");if(n.mathvariant!==h.VARIANT.NORMAL){o.className+=" "+g.VARIANT[n.mathvariant]}},PHTMLhandleStyle:function(n){if(this.style){n.style.cssText=this.style}},PHTMLhandleColor:function(n){if(this.mathcolor){n.style.color=this.mathcolor}if(this.mathbackground){n.style.backgroundColor=this.mathbackground}},PHTMLhandleScriptlevel:function(n){var o=this.Get("scriptlevel");if(o){n.className+=" MJXp-script"}},PHTMLhandleText:function(y,A){var v,p;var z=0,o=0,q=0;for(var s=0,r=A.length;s<r;s++){p=A.charCodeAt(s);v=A.charAt(s);if(p>=55296&&p<56319){s++;p=(((p-55296)<<10)+(A.charCodeAt(s)-56320))+65536}var t=0.7,u=0.22,x=0.5;if(p<127){if(v.match(/[A-Za-ehik-or-xz0-9]/)){u=0}if(v.match(/[A-HK-Z]/)){x=0.67}else{if(v.match(/[IJ]/)){x=0.36}}if(v.match(/[acegm-su-z]/)){t=0.45}else{if(v.match(/[ij]/)){t=0.75}}if(v.match(/[ijlt]/)){x=0.28}}if(g.DELIMITERS[v]){x=g.DELIMITERS[v].w||0.4}if(t>z){z=t}if(u>o){o=u}q+=x}if(!this.CHML){this.PHTML={}}this.PHTML={h:0.9,d:0.3,w:q,l:0,r:0,t:z,b:o};e.addText(y,A)},PHTMLbboxFor:function(o){if(this.data[o]&&this.data[o].PHTML){return this.data[o].PHTML}return{w:0,h:0,d:0,l:0,r:0,t:0,b:0}},PHTMLcanStretch:function(q,o,p){if(this.isEmbellished()){var n=this.Core();if(n&&n!==this){return n.PHTMLcanStretch(q,o,p)}}return false},PHTMLstretchV:function(n,o){},PHTMLstretchH:function(n){},CoreParent:function(){var n=this;while(n&&n.isEmbellished()&&n.CoreMO()===this&&!n.isa(h.math)){n=n.Parent()}return n},CoreText:function(n){if(!n){return""}if(n.isEmbellished()){return n.CoreMO().data.join("")}while((n.isa(h.mrow)||n.isa(h.TeXAtom)||n.isa(h.mstyle)||n.isa(h.mphantom))&&n.data.length===1&&n.data[0]){n=n.data[0]}if(!n.isToken){return""}else{return n.data.join("")}}});h.chars.Augment({toPreviewHTML:function(n){var o=this.toString().replace(/[\u2061-\u2064]/g,"");this.PHTMLhandleText(n,o)}});h.entity.Augment({toPreviewHTML:function(n){var o=this.toString().replace(/[\u2061-\u2064]/g,"");this.PHTMLhandleText(n,o)}});h.math.Augment({toPreviewHTML:function(n){n=this.PHTMLdefaultSpan(n);if(this.Get("display")==="block"){n.className+=" MJXp-display"}return n}});h.mo.Augment({toPreviewHTML:function(o){o=this.PHTMLdefaultSpan(o);this.PHTMLadjustAccent(o);var n=this.getValues("lspace","rspace","scriptlevel","displaystyle","largeop");if(n.scriptlevel===0){this.PHTML.l=g.length2em(n.lspace);this.PHTML.r=g.length2em(n.rspace);o.style.marginLeft=g.Em(this.PHTML.l);o.style.marginRight=g.Em(this.PHTML.r)}else{this.PHTML.l=0.15;this.PHTML.r=0.1}if(n.displaystyle&&n.largeop){var p=e.Element("span",{className:"MJXp-largeop"});p.appendChild(o.firstChild);o.appendChild(p);this.PHTML.h*=1.2;this.PHTML.d*=1.2;if(this.data.join("")==="\u222B"){p.className+=" MJXp-int"}}return o},PHTMLadjustAccent:function(p){var o=this.CoreParent();if(o&&o.isa(h.munderover)&&this.CoreText(o.data[o.base]).length===1){var q=o.data[o.over],n=o.data[o.under];var s=this.data.join(""),r;if(q&&this===q.CoreMO()&&o.Get("accent")){r=g.REMAPACCENT[s]}else{if(n&&this===n.CoreMO()&&o.Get("accentunder")){r=g.REMAPACCENTUNDER[s]}}if(r){s=p.innerHTML=r}if(s.match(/[\u02C6-\u02DC\u00A8]/)){this.PHTML.acc=-0.52}else{if(s==="\u2192"){this.PHTML.acc=-0.15;this.PHTML.vec=true}}}},PHTMLcanStretch:function(q,o,p){if(!this.Get("stretchy")){return false}var r=this.data.join("");if(r.length>1){return false}r=g.DELIMITERS[r];var n=(r&&r.dir===q.substr(0,1));if(n){n=(this.PHTML.h!==o||this.PHTML.d!==p||(this.Get("minsize",true)||this.Get("maxsize",true)))}return n},PHTMLstretchV:function(p,u){var o=this.PHTMLspanElement(),t=this.PHTML;var n=this.getValues("symmetric","maxsize","minsize");if(n.symmetric){l=2*Math.max(p-0.25,u+0.25)}else{l=p+u}n.maxsize=g.length2em(n.maxsize,t.h+t.d);n.minsize=g.length2em(n.minsize,t.h+t.d);l=Math.max(n.minsize,Math.min(n.maxsize,l));var s=l/(t.h+t.d-0.3);var q=e.Element("span",{style:{"font-size":g.Em(s)}});if(s>1.25){var r=Math.ceil(1.25/s*10);q.className="MJXp-right MJXp-scale"+r;q.style.marginLeft=g.Em(t.w*(r/10-1)+0.07);t.w*=s*r/10}q.appendChild(o.firstChild);o.appendChild(q);if(n.symmetric){o.style.verticalAlign=g.Em(0.25*(1-s))}}});h.mspace.Augment({toPreviewHTML:function(q){q=this.PHTMLdefaultSpan(q);var o=this.getValues("height","depth","width");var n=g.length2em(o.width),p=g.length2em(o.height),s=g.length2em(o.depth);var r=this.PHTML;r.w=n;r.h=p;r.d=s;if(n<0){if(!g.lastIsInt){q.style.marginLeft=g.Em(n)}n=0}q.style.width=g.Em(n);q.style.height=g.Em(p+s);if(s){q.style.verticalAlign=g.Em(-s)}return q}});h.mpadded.Augment({toPreviewHTML:function(u){u=this.PHTMLdefaultSpan(u,{childSpans:true,className:"MJXp-box",forceChild:true});var o=u.firstChild;var v=this.getValues("width","height","depth","lspace","voffset");var s=this.PHTMLdimen(v.lspace);var q=0,n=0,t=s.len,r=-s.len,p=0;if(v.width!==""){s=this.PHTMLdimen(v.width,"w",0);if(s.pm){r+=s.len}else{u.style.width=g.Em(s.len)}}if(v.height!==""){s=this.PHTMLdimen(v.height,"h",0);if(!s.pm){q+=-this.PHTMLbboxFor(0).h}q+=s.len}if(v.depth!==""){s=this.PHTMLdimen(v.depth,"d",0);if(!s.pm){n+=-this.PHTMLbboxFor(0).d;p+=-s.len}n+=s.len}if(v.voffset!==""){s=this.PHTMLdimen(v.voffset);q-=s.len;n+=s.len;p+=s.len}if(q){o.style.marginTop=g.Em(q)}if(n){o.style.marginBottom=g.Em(n)}if(t){o.style.marginLeft=g.Em(t)}if(r){o.style.marginRight=g.Em(r)}if(p){u.style.verticalAlign=g.Em(p)}return u},PHTMLdimen:function(q,r,n){if(n==null){n=-k}q=String(q);var o=q.match(/width|height|depth/);var p=(o?this.PHTML[o[0].charAt(0)]:(r?this.PHTML[r]:0));return{len:g.length2em(q,p)||0,pm:!!q.match(/^[-+]/)}}});h.munderover.Augment({toPreviewHTML:function(r){var t=this.getValues("displaystyle","accent","accentunder","align");var n=this.data[this.base];if(!t.displaystyle&&n!=null&&(n.movablelimits||n.CoreMO().Get("movablelimits"))){r=h.msubsup.prototype.toPreviewHTML.call(this,r);r.className=r.className.replace(/munderover/,"msubsup");return r}r=this.PHTMLdefaultSpan(r,{childSpans:true,className:"",noBBox:true});var p=this.PHTMLbboxFor(this.over),v=this.PHTMLbboxFor(this.under),u=this.PHTMLbboxFor(this.base),s=this.PHTML,o=p.acc;if(this.data[this.over]){r.lastChild.firstChild.style.marginLeft=p.l=r.lastChild.firstChild.style.marginRight=p.r=0;var q=e.Element("span",{},[["span",{className:"MJXp-over"}]]);q.firstChild.appendChild(r.lastChild);if(r.childNodes.length>(this.data[this.under]?1:0)){q.firstChild.appendChild(r.firstChild)}this.data[this.over].PHTMLhandleScriptlevel(q.firstChild.firstChild);if(o!=null){if(p.vec){q.firstChild.firstChild.firstChild.style.fontSize="60%";p.h*=0.6;p.d*=0.6;p.w*=0.6}o=o-p.d+0.1;if(u.t!=null){o+=u.t-u.h}q.firstChild.firstChild.style.marginBottom=g.Em(o)}if(r.firstChild){r.insertBefore(q,r.firstChild)}else{r.appendChild(q)}}if(this.data[this.under]){r.lastChild.firstChild.style.marginLeft=v.l=r.lastChild.firstChild.marginRight=v.r=0;this.data[this.under].PHTMLhandleScriptlevel(r.lastChild)}s.w=Math.max(0.8*p.w,0.8*v.w,u.w);s.h=0.8*(p.h+p.d+(o||0))+u.h;s.d=u.d+0.8*(v.h+v.d);return r}});h.msubsup.Augment({toPreviewHTML:function(q){q=this.PHTMLdefaultSpan(q,{noBBox:true});if(!this.data[this.base]){if(q.firstChild){q.insertBefore(e.Element("span"),q.firstChild)}else{q.appendChild(e.Element("span"))}}var s=this.data[this.base],p=this.data[this.sub],n=this.data[this.sup];if(!s){s={bbox:{h:0.8,d:0.2}}}q.firstChild.style.marginRight=".05em";var o=Math.max(0.4,s.PHTML.h-0.4),u=Math.max(0.2,s.PHTML.d+0.1);var t=this.PHTML;if(n&&p){var r=e.Element("span",{className:"MJXp-script-box",style:{height:g.Em(o+n.PHTML.h*0.8+u+p.PHTML.d*0.8),"vertical-align":g.Em(-u-p.PHTML.d*0.8)}},[["span",{},[["span",{},[["span",{style:{"margin-bottom":g.Em(-(n.PHTML.d-0.05))}}]]]]],["span",{},[["span",{},[["span",{style:{"margin-top":g.Em(-(n.PHTML.h-0.05))}}]]]]]]);p.PHTMLhandleScriptlevel(r.firstChild);n.PHTMLhandleScriptlevel(r.lastChild);r.firstChild.firstChild.firstChild.appendChild(q.lastChild);r.lastChild.firstChild.firstChild.appendChild(q.lastChild);q.appendChild(r);t.h=Math.max(s.PHTML.h,n.PHTML.h*0.8+o);t.d=Math.max(s.PHTML.d,p.PHTML.d*0.8+u);t.w=s.PHTML.w+Math.max(n.PHTML.w,p.PHTML.w)+0.07}else{if(n){q.lastChild.style.verticalAlign=g.Em(o);n.PHTMLhandleScriptlevel(q.lastChild);t.h=Math.max(s.PHTML.h,n.PHTML.h*0.8+o);t.d=Math.max(s.PHTML.d,n.PHTML.d*0.8-o);t.w=s.PHTML.w+n.PHTML.w+0.07}else{if(p){q.lastChild.style.verticalAlign=g.Em(-u);p.PHTMLhandleScriptlevel(q.lastChild);t.h=Math.max(s.PHTML.h,p.PHTML.h*0.8-u);t.d=Math.max(s.PHTML.d,p.PHTML.d*0.8+u);t.w=s.PHTML.w+p.PHTML.w+0.07}}}return q}});h.mfrac.Augment({toPreviewHTML:function(r){r=this.PHTMLdefaultSpan(r,{childSpans:true,className:"MJXp-box",forceChild:true,noBBox:true});var o=this.getValues("linethickness","displaystyle");if(!o.displaystyle){if(this.data[0]){this.data[0].PHTMLhandleScriptlevel(r.firstChild)}if(this.data[1]){this.data[1].PHTMLhandleScriptlevel(r.lastChild)}}var n=e.Element("span",{className:"MJXp-box"},[["span",{className:"MJXp-denom"},[["span",{},[["span",{className:"MJXp-rule",style:{height:"1em"}}]]],["span"]]]]);n.firstChild.lastChild.appendChild(r.lastChild);r.appendChild(n);var s=this.PHTMLbboxFor(0),p=this.PHTMLbboxFor(1),v=this.PHTML;v.w=Math.max(s.w,p.w)*0.8;v.h=s.h+s.d+0.1+0.25;v.d=p.h+p.d-0.25;v.l=v.r=0.125;o.linethickness=Math.max(0,g.length2em(o.linethickness||"0",0));if(o.linethickness){var u=n.firstChild.firstChild.firstChild;var q=g.Em(o.linethickness);u.style.borderTop="none";u.style.borderBottom=(o.linethickness<0.15?"1px":q)+" solid";u.style.margin=q+" 0";q=o.linethickness;n.style.marginTop=g.Em(3*q-1.2);r.style.verticalAlign=g.Em(1.5*q+0.1);v.h+=1.5*q-0.1;v.d+=1.5*q}else{n.style.marginTop="-.7em"}return r}});h.msqrt.Augment({toPreviewHTML:function(n){n=this.PHTMLdefaultSpan(n,{childSpans:true,className:"MJXp-box",forceChild:true,noBBox:true});this.PHTMLlayoutRoot(n,n.firstChild);return n},PHTMLlayoutRoot:function(u,n){var v=this.PHTMLbboxFor(0);var q=Math.ceil((v.h+v.d+0.14)*100),w=g.Em(14/q);var r=e.Element("span",{className:"MJXp-surd"},[["span",{style:{"font-size":q+"%","margin-top":w}},["\u221A"]]]);var s=e.Element("span",{className:"MJXp-root"},[["span",{className:"MJXp-rule",style:{"border-top":".08em solid"}}]]);var p=(1.2/2.2)*q/100;if(q>150){var o=Math.ceil(150/q*10);r.firstChild.className="MJXp-right MJXp-scale"+o;r.firstChild.style.marginLeft=g.Em(p*(o/10-1)/q*100);p=p*o/10;s.firstChild.style.borderTopWidth=g.Em(0.08/Math.sqrt(o/10))}s.appendChild(n);u.appendChild(r);u.appendChild(s);this.PHTML.h=v.h+0.18;this.PHTML.d=v.d;this.PHTML.w=v.w+p;return u}});h.mroot.Augment({toPreviewHTML:function(q){q=this.PHTMLdefaultSpan(q,{childSpans:true,className:"MJXp-box",forceChild:true,noBBox:true});var p=this.PHTMLbboxFor(1),n=q.removeChild(q.lastChild);var t=this.PHTMLlayoutRoot(e.Element("span"),q.firstChild);n.className="MJXp-script";var u=parseInt(t.firstChild.firstChild.style.fontSize);var o=0.55*(u/120)+p.d*0.8,s=-0.6*(u/120);if(u>150){s*=0.95*Math.ceil(150/u*10)/10}n.style.marginRight=g.Em(s);n.style.verticalAlign=g.Em(o);if(-s>p.w*0.8){n.style.marginLeft=g.Em(-s-p.w*0.8)}q.appendChild(n);q.appendChild(t);this.PHTML.w+=Math.max(0,p.w*0.8+s);this.PHTML.h=Math.max(this.PHTML.h,p.h*0.8+o);return q},PHTMLlayoutRoot:h.msqrt.prototype.PHTMLlayoutRoot});h.mfenced.Augment({toPreviewHTML:function(q){q=this.PHTMLcreateSpan(q);this.PHTMLhandleStyle(q);this.PHTMLhandleColor(q);this.addFakeNodes();this.PHTMLaddChild(q,"open",{});for(var p=0,n=this.data.length;p<n;p++){this.PHTMLaddChild(q,"sep"+p,{});this.PHTMLaddChild(q,p,{})}this.PHTMLaddChild(q,"close",{});var o=this.PHTML.h,r=this.PHTML.d;this.PHTMLstretchChild("open",o,r);for(p=0,n=this.data.length;p<n;p++){this.PHTMLstretchChild("sep"+p,o,r);this.PHTMLstretchChild(p,o,r)}this.PHTMLstretchChild("close",o,r);return q}});h.mrow.Augment({toPreviewHTML:function(q){q=this.PHTMLdefaultSpan(q);var p=this.PHTML.h,r=this.PHTML.d;for(var o=0,n=this.data.length;o<n;o++){this.PHTMLstretchChild(o,p,r)}return q}});h.mstyle.Augment({toPreviewHTML:function(n){n=this.PHTMLdefaultSpan(n);this.PHTMLhandleScriptlevel(n);return n}});h.TeXAtom.Augment({toPreviewHTML:function(n){n=this.PHTMLdefaultSpan(n);n.className="MJXp-mrow";return n}});h.mtable.Augment({toPreviewHTML:function(E){E=this.PHTMLdefaultSpan(E,{noBBox:true});var r=this.getValues("columnalign","rowalign","columnspacing","rowspacing","columnwidth","equalcolumns","equalrows","columnlines","rowlines","frame","framespacing","align","width");var u=MathJax.Hub.SplitList,F,A,D,z;var N=u(r.columnspacing),w=u(r.rowspacing),L=u(r.columnalign),t=u(r.rowalign);for(F=0,A=N.length;F<A;F++){N[F]=g.length2em(N[F])}for(F=0,A=w.length;F<A;F++){w[F]=g.length2em(w[F])}var K=e.Element("span");while(E.firstChild){K.appendChild(E.firstChild)}E.appendChild(K);var y=0,s=0;for(F=0,A=this.data.length;F<A;F++){var v=this.data[F];if(v){var J=g.arrayEntry(w,F-1),C=g.arrayEntry(t,F);var x=v.PHTML,q=v.PHTMLspanElement();q.style.verticalAlign=C;var B=(v.type==="mlabeledtr"?1:0);for(D=0,z=v.data.length;D<z-B;D++){var p=v.data[D+B];if(p){var M=g.arrayEntry(N,D-1),G=g.arrayEntry(L,D);var I=p.PHTMLspanElement();if(D){x.w+=M;I.style.paddingLeft=g.Em(M)}if(F){I.style.paddingTop=g.Em(J)}I.style.textAlign=G}}y+=x.h+x.d;if(F){y+=J}if(x.w>s){s=x.w}}}var o=this.PHTML;o.w=s;o.h=y/2+0.25;o.d=y/2-0.25;o.l=o.r=0.125;return E}});h.mlabeledtr.Augment({PHTMLdefaultSpan:function(q,o){if(!o){o={}}q=this.PHTMLcreateSpan(q);this.PHTMLhandleStyle(q);this.PHTMLhandleColor(q);if(this.isToken){this.PHTMLhandleToken(q)}for(var p=1,n=this.data.length;p<n;p++){this.PHTMLaddChild(q,p,o)}return q}});h.semantics.Augment({toPreviewHTML:function(n){n=this.PHTMLcreateSpan(n);if(this.data[0]){this.data[0].toPreviewHTML(n);MathJax.Hub.Insert(this.data[0].PHTML||{},this.PHTML)}return n}});h.annotation.Augment({toPreviewHTML:function(n){}});h["annotation-xml"].Augment({toPreviewHTML:function(n){}});MathJax.Hub.Register.StartupHook("onLoad",function(){setTimeout(MathJax.Callback(["loadComplete",g,"jax.js"]),0)})});MathJax.Hub.Register.StartupHook("End Cookie",function(){if(b.config.menuSettings.zoom!=="None"){i.Require("[MathJax]/extensions/MathZoom.js")}})})(MathJax.Ajax,MathJax.Hub,MathJax.HTML,MathJax.OutputJax.PreviewHTML);
(function(b,g,f){var c=b.config.menuSettings;var e=MathJax.OutputJax;var a=f.isMSIE&&(document.documentMode||0)<8;var d=MathJax.Extension["fast-preview"]={version:"2.6.0",enabled:true,config:b.CombineConfig("fast-preview",{Chunks:{EqnChunk:10000,EqnChunkFactor:1,EqnChunkDelay:0},color:"inherit!important",updateTime:30,updateDelay:6,messageStyle:"none",disabled:f.isMSIE&&!f.versionAtLeast("8.0")}),Config:function(){if(b.config["CHTML-preview"]){MathJax.Hub.Config({"fast-preview":b.config["CHTML-preview"]})}var m,j,k,h,l;var i=this.config;if(!i.disabled&&c.FastPreview==null){b.Config({menuSettings:{FastPreview:true}})}if(c.FastPreview){MathJax.Ajax.Styles({".MathJax_Preview .MJXf-math":{color:i.color}});b.Config({"HTML-CSS":i.Chunks,CommonHTML:i.Chunks,SVG:i.Chunks})}b.Register.MessageHook("Begin Math Output",function(){if(!h&&d.Active()){m=b.processUpdateTime;j=b.processUpdateDelay;k=b.config.messageStyle;b.processUpdateTime=i.updateTime;b.processUpdateDelay=i.updateDelay;b.Config({messageStyle:i.messageStyle});MathJax.Message.Clear(0,0);l=true}});b.Register.MessageHook("End Math Output",function(){if(!h&&l){b.processUpdateTime=m;b.processUpdateDelay=j;b.Config({messageStyle:k});h=true}})},Disable:function(){this.enabled=false},Enable:function(){this.enabled=true},Active:function(){return c.FastPreview&&this.enabled&&!(e[c.renderer]||{}).noFastPreview},Preview:function(h){if(!this.Active()){return}var i=h.script.MathJax.preview||h.script.previousSibling;if(!i||i.className!==MathJax.Hub.config.preRemoveClass){i=g.Element("span",{className:MathJax.Hub.config.preRemoveClass});h.script.parentNode.insertBefore(i,h.script);h.script.MathJax.preview=i}i.innerHTML="";i.style.color=(a?"black":"inherit");return this.postFilter(i,h)},postFilter:function(j,i){if(!i.math.root.toPreviewHTML){var h=MathJax.Callback.Queue();h.Push(["Require",MathJax.Ajax,"[MathJax]/jax/output/PreviewHTML/config.js"],["Require",MathJax.Ajax,"[MathJax]/jax/output/PreviewHTML/jax.js"]);b.RestartAfter(h.Push({}))}i.math.root.toPreviewHTML(j)},Register:function(h){b.Register.StartupHook(h+" Jax Require",function(){var i=MathJax.InputJax[h];i.postfilterHooks.Add(["Preview",MathJax.Extension["fast-preview"]],50)})}};d.Register("TeX");d.Register("MathML");d.Register("AsciiMath");b.Register.StartupHook("End Config",["Config",d]);b.Startup.signal.Post("fast-preview Ready")})(MathJax.Hub,MathJax.HTML,MathJax.Hub.Browser);MathJax.Ajax.loadComplete("[MathJax]/extensions/fast-preview.js");
(function(a,e,b,f){var c=b.config.menuSettings;var d=MathJax.Extension.AssistiveMML={version:"2.6.1",config:b.CombineConfig("AssistiveMML",{disabled:false,styles:{".MJX_Assistive_MathML":{position:"absolute!important",top:0,left:0,clip:(b.Browser.isMSIE&&(document.documentMode||0)<8?"rect(1px 1px 1px 1px)":"rect(1px, 1px, 1px, 1px)"),padding:"1px 0 0 0!important",border:"0!important",height:"1px!important",width:"1px!important",overflow:"hidden!important",display:"block!important","-webkit-touch-callout":"none","-webkit-user-select":"none","-khtml-user-select":"none","-moz-user-select":"none","-ms-user-select":"none","user-select":"none"},".MJX_Assistive_MathML.MJX_Assistive_MathML_Block":{width:"100%!important"}}}),Config:function(){if(!this.config.disabled&&c.assistiveMML==null){b.Config({menuSettings:{assistiveMML:true}})}a.Styles(this.config.styles);b.Register.MessageHook("End Math",function(g){if(c.assistiveMML){return d.AddAssistiveMathML(g[1])}})},AddAssistiveMathML:function(g){var h={jax:b.getAllJax(g),i:0,callback:MathJax.Callback({})};this.HandleMML(h);return h.callback},RemoveAssistiveMathML:function(k){var h=b.getAllJax(k),l;for(var j=0,g=h.length;j<g;j++){l=document.getElementById(h[j].inputID+"-Frame");if(l&&l.getAttribute("data-mathml")){l.removeAttribute("data-mathml");if(l.lastChild&&l.lastChild.className.match(/MJX_Assistive_MathML/)){l.removeChild(l.lastChild)}}}},HandleMML:function(l){var g=l.jax.length,h,i,n,j;while(l.i<g){h=l.jax[l.i];n=document.getElementById(h.inputID+"-Frame");if(h.outputJax!=="NativeMML"&&n&&!n.getAttribute("data-mathml")){try{i=h.root.toMathML("").replace(/\n */g,"").replace(/<!--.*?-->/g,"")}catch(k){if(!k.restart){throw k}return MathJax.Callback.After(["HandleMML",this,l],k.restart)}n.setAttribute("data-mathml",i);j=f.addElement(n,"span",{isMathJax:true,unselectable:"on",className:"MJX_Assistive_MathML"+(h.root.Get("display")==="block"?" MJX_Assistive_MathML_Block":"")});j.innerHTML=i;n.style.position="relative";n.setAttribute("role","presentation");n.firstChild.setAttribute("aria-hidden","true");j.setAttribute("role","presentation")}l.i++}l.callback()}};b.Startup.signal.Post("AssistiveMML Ready")})(MathJax.Ajax,MathJax.Callback,MathJax.Hub,MathJax.HTML);MathJax.Callback.Queue(["Require",MathJax.Ajax,"[MathJax]/extensions/toMathML.js"],["loadComplete",MathJax.Ajax,"[MathJax]/extensions/AssistiveMML.js"],function(){MathJax.Hub.Register.StartupHook("End Config",["Config",MathJax.Extension.AssistiveMML])});
MathJax.Ajax.loadComplete("[MathJax]/config/TeX-AMS_SVG.js");
