# Supplementary material for: An artificial-vision- and statistical-learning-based method for studying the biodegradation of type I collagen scaffolds in bone regeneration systems
Source: PeerJ. 2019 Jul 5;7:e7233. doi: 10.7717/peerj.7233 (PMC6613533; doi:10.7717/peerj.7233)
Supplement: Supplemental Information 1 — A html report is developed with R markdown and included with the corresponding files. Code and outputs are included. [file peerj-07-7233-s004.zip › Scripts_and_Outputs_files/mathjax-local/extensions/HTML-CSS/handle-floats.js]

/*
 *  /MathJax/extensions/HTML-CSS/handle-floats.js
 *
 *  Copyright (c) 2009-2015 The MathJax Consortium
 *
 *  Licensed under the Apache License, Version 2.0 (the "License");
 *  you may not use this file except in compliance with the License.
 *  You may obtain a copy of the License at
 *
 *      http://www.apache.org/licenses/LICENSE-2.0
 *
 *  Unless required by applicable law or agreed to in writing, software
 *  distributed under the License is distributed on an "AS IS" BASIS,
 *  WITHOUT WARRANTIES OR CONDITIONS OF ANY KIND, either express or implied.
 *  See the License for the specific language governing permissions and
 *  limitations under the License.
 */

MathJax.Extension["HTML-CSS/handle-floats"]={version:"2.6.0"};MathJax.Hub.Config({"HTML-CSS":{styles:{".MathJax_Display":{display:"table-cell",padding:"1em 0 ! important",width:(MathJax.Hub.Browser.isMSIE&&(document.documentMode||0)<8?"100%":"1000em")}}}});MathJax.Hub.Register.StartupHook("HTML-CSS Jax Ready",function(){var a=MathJax.OutputJax["HTML-CSS"],b=a.Translate;a.Augment({Translate:function(c,f){b.apply(this,arguments);if(c.MathJax.elementJax.HTMLCSS.display){var e=c.nextSibling;if(!e||e.className!=="MathJax_MSIE_Separator"){var d=a.Element("span",{className:"MathJax_MSIE_Separator"});c.parentNode.insertBefore(d,e)}}}});MathJax.Hub.Startup.signal.Post("HTML-CSS handle-floats Ready")});MathJax.Ajax.loadComplete("[MathJax]/extensions/HTML-CSS/handle-floats.js");
