# Supplementary material for: An artificial-vision- and statistical-learning-based method for studying the biodegradation of type I collagen scaffolds in bone regeneration systems
Source: PeerJ. 2019 Jul 5;7:e7233. doi: 10.7717/peerj.7233 (PMC6613533; doi:10.7717/peerj.7233)
Supplement: Supplemental Information 1 — A html report is developed with R markdown and included with the corresponding files. Code and outputs are included. [file peerj-07-7233-s004.zip › Scripts_and_Outputs_files/mathjax-local/extensions/MatchWebFonts.js]

/*
 *  /MathJax/extensions/MatchWebFonts.js
 *
 *  Copyright (c) 2009-2015 The MathJax Consortium
 *
 *  Licensed under the Apache License, Version 2.0 (the "License");
 *  you may not use this file except in compliance with the License.
 *  You may obtain a copy of the License at
 *
 *      http://www.apache.org/licenses/LICENSE-2.0
 *
 *  Unless required by applicable law or agreed to in writing, software
 *  distributed under the License is distributed on an "AS IS" BASIS,
 *  WITHOUT WARRANTIES OR CONDITIONS OF ANY KIND, either express or implied.
 *  See the License for the specific language governing permissions and
 *  limitations under the License.
 */

(function(c,b){var d="2.6.0";var a=MathJax.Hub.CombineConfig("MatchWebFonts",{matchFor:{"HTML-CSS":true,NativeMML:true,SVG:true},fontCheckDelay:500,fontCheckTimeout:15*1000,});MathJax.Extension.MatchWebFonts={version:d,config:a};c.Register.StartupHook("HTML-CSS Jax Ready",function(){var e=MathJax.OutputJax["HTML-CSS"];var f=e.postTranslate;e.Augment({postTranslate:function(h,g){if(!g&&a.matchFor["HTML-CSS"]&&this.config.matchFontHeight){b.timer.start(b,["checkFonts",this,h.jax[this.id]],a.fontCheckDelay,a.fontCheckTimeout)}return f.apply(this,arguments)},checkFonts:function(k,o){if(k.time(function(){})){return}var s=[],p,l,g=false;for(p=0,l=o.length;p<l;p++){script=o[p];if(script.parentNode&&script.MathJax.elementJax){script.parentNode.insertBefore(this.EmExSpan.cloneNode(true),script)}}for(p=0,l=o.length;p<l;p++){script=o[p];if(!script.parentNode){continue}g=true;var h=script.MathJax.elementJax;if(!h){continue}var r=script.previousSibling;var q=r.firstChild.offsetHeight/60;var j=r.lastChild.lastChild.offsetHeight/60;if(q===0||q==="NaN"){q=this.defaultEx;j=this.defaultEm}if(q!==h.HTMLCSS.ex||j!==h.HTMLCSS.em){var n=q/this.TeX.x_height/j;n=Math.floor(Math.max(this.config.minScaleAdjust/100,n)*this.config.scale);if(n/100!==h.scale){s.push(script);o[p]={}}}}o=o.concat(s);for(p=0,l=o.length;p<l;p++){script=o[p];if(script&&script.parentNode&&script.MathJax.elementJax){script.parentNode.removeChild(script.previousSibling)}}if(s.length){c.Queue(["Rerender",c,[s],{}])}if(g){setTimeout(k,k.delay)}}})});c.Register.StartupHook("SVG Jax Ready",function(){var f=MathJax.OutputJax.SVG;var e=f.postTranslate;f.Augment({postTranslate:function(h,g){if(!g&&a.matchFor.SVG){b.timer.start(b,["checkFonts",this,h.jax[this.id]],a.fontCheckDelay,a.fontCheckTimeout)}return e.apply(this,arguments)},checkFonts:function(j,l){if(j.time(function(){})){return}var q=[],n,k,g=false;for(n=0,k=l.length;n<k;n++){script=l[n];if(script.parentNode&&script.MathJax.elementJax){script.parentNode.insertBefore(this.ExSpan.cloneNode(true),script)}}for(n=0,k=l.length;n<k;n++){script=l[n];if(!script.parentNode){continue}g=true;var h=script.MathJax.elementJax;if(!h){continue}var p=script.previousSibling;var o=p.firstChild.offsetHeight/60;if(o===0||o==="NaN"){o=this.defaultEx}if(o!==h.SVG.ex){q.push(script);l[n]={}}}l=l.concat(q);for(n=0,k=l.length;n<k;n++){script=l[n];if(script.parentNode&&script.MathJax.elementJax){script.parentNode.removeChild(script.previousSibling)}}if(q.length){c.Queue(["Rerender",c,[q],{}])}if(g){setTimeout(j,j.delay)}}})});c.Register.StartupHook("NativeMML Jax Ready",function(){var e=MathJax.OutputJax.NativeMML;var f=e.postTranslate;e.Augment({postTranslate:function(g){if(!c.Browser.isMSIE&&a.matchFor.NativeMML){b.timer.start(b,["checkFonts",this,g.jax[this.id]],a.fontCheckDelay,a.fontCheckTimeout)}f.apply(this,arguments)},checkFonts:function(A,l){if(A.time(function(){})){return}var t=[],q=[],o=[],w,s,B;for(w=0,s=l.length;w<s;w++){B=l[w];if(B.parentNode&&B.MathJax.elementJax){B.parentNode.insertBefore(this.EmExSpan.cloneNode(true),B)}}for(w=0,s=l.length;w<s;w++){B=l[w];if(!B.parentNode){continue}var g=B.MathJax.elementJax;if(!g){continue}var v=document.getElementById(g.inputID+"-Frame");var k=v.getElementsByTagName("math")[0];if(!k){continue}g=g.NativeMML;var y=B.previousSibling;var z=y.firstChild.offsetWidth/60;var h=y.lastChild.offsetWidth/60;if(z===0||z==="NaN"){z=this.defaultEx;h=this.defaultMEx}var r=(z!==g.ex);if(r||h!=g.mex){var C=(this.config.matchFontHeight&&h>1?z/h:1);C=Math.floor(Math.max(this.config.minScaleAdjust/100,C)*this.config.scale);if(C/100!==g.scale){o.push([v.style,C])}g.scale=C/100;g.fontScale=C+"%";g.ex=z;g.mex=h}if("scrollWidth" in g&&(r||g.scrollWidth!==k.firstChild.scrollWidth)){g.scrollWidth=k.firstChild.scrollWidth;t.push([k.parentNode.style,g.scrollWidth/g.ex/g.scale])}if(k.MathJaxMtds){for(var u=0,p=k.MathJaxMtds.length;u<p;u++){if(!k.MathJaxMtds[u].parentNode){continue}if(r||k.MathJaxMtds[u].firstChild.scrollWidth!==g.mtds[u]){g.mtds[u]=k.MathJaxMtds[u].firstChild.scrollWidth;q.push([k.MathJaxMtds[u],g.mtds[u]/g.ex])}}}}for(w=0,s=l.length;w<s;w++){B=l[w];if(B.parentNode&&B.MathJax.elementJax){B.parentNode.removeChild(B.previousSibling)}}for(w=0,s=o.length;w<s;w++){o[w][0].fontSize=o[w][1]+"%"}for(w=0,s=t.length;w<s;w++){t[w][0].width=t[w][1].toFixed(3)+"ex"}for(w=0,s=q.length;w<s;w++){var x=q[w][0].getAttribute("style");x=x.replace(/(($|;)\s*min-width:).*?ex/,"$1 "+q[w][1].toFixed(3)+"ex");q[w][0].setAttribute("style",x)}setTimeout(A,A.delay)}})});c.Startup.signal.Post("MatchWebFonts Extension Ready");b.loadComplete("[MathJax]/extensions/MatchWebFonts.js")})(MathJax.Hub,MathJax.Ajax);
