# Supplementary material for: An artificial-vision- and statistical-learning-based method for studying the biodegradation of type I collagen scaffolds in bone regeneration systems
Source: PeerJ. 2019 Jul 5;7:e7233. doi: 10.7717/peerj.7233 (PMC6613533; doi:10.7717/peerj.7233)
Supplement: Supplemental Information 1 — A html report is developed with R markdown and included with the corresponding files. Code and outputs are included. [file peerj-07-7233-s004.zip › Scripts_and_Outputs_files/mathjax-local/extensions/MathML/content-mathml.js]

/*
 *  /MathJax/extensions/MathML/content-mathml.js
 *
 *  Copyright (c) 2009-2015 The MathJax Consortium
 *
 *  Licensed under the Apache License, Version 2.0 (the "License");
 *  you may not use this file except in compliance with the License.
 *  You may obtain a copy of the License at
 *
 *      http://www.apache.org/licenses/LICENSE-2.0
 *
 *  Unless required by applicable law or agreed to in writing, software
 *  distributed under the License is distributed on an "AS IS" BASIS,
 *  WITHOUT WARRANTIES OR CONDITIONS OF ANY KIND, either express or implied.
 *  See the License for the specific language governing permissions and
 *  limitations under the License.
 */

MathJax.Extension["MathML/content-mathml"]=(function(d){var c=d.Browser.isMSIE;if(c){try{document.namespaces.add("m","http://www.w3.org/1998/Math/MathML")}catch(e){}}var b=d.CombineConfig("MathML.content-mathml",{collapsePlusMinus:true,cistyles:{vector:"bold-italic",matrix:"bold-upright"},symbols:{gamma:"\u03B3"}});var a={version:"2.6.0",settings:b,transformElements:function(h){for(var g=0,f=h.length;g<f;g++){var j=a.transformElement(h[g]);h[g].parentNode.replaceChild(j,h[g])}},transformElement:function(h){if(h.nodeName.indexOf(":")>=0){h=a.cloneNode(h,true)}var i=a.cloneNode(h);for(var g=0,f=h.childNodes.length;g<f;g++){a.applyTransform(i,h.childNodes[g],0)}return i},getTextContent:function(f){return f.text!==undefined?f.text:f.innerText!==undefined?f.innerText:f.textContent},setTextContent:function(h,j){for(var g=0,f=h.childNodes.length;g<f;g++){if(h.childNodes[g].nodeType===3){h.removeChild(h.childNodes[g]);g--;f--}}h.appendChild(document.createTextNode(j))},cloneNode:function(j,g){var m,h,f;if(j.nodeType===1){m=a.createElement(j.nodeName);for(h=0,f=j.attributes.length;h<f;h++){m.setAttribute(j.attributes[h].nodeName,j.attributes[h].nodeValue)}if(g){for(h=0,f=j.childNodes.length;h<f;h++){var k=a.cloneNode(j.childNodes[h],true);m.appendChild(k)}}}else{if(j.nodeType===3){m=document.createTextNode(j.nodeValue)}}return m},createElement:function(f){f=f.replace(/^.*:/,"");return(document.createElementNS?document.createElementNS("http://www.w3.org/1998/Math/MathML",f):document.createElement("m:"+f))},getChildren:function(i){var h=[];for(var g=0,f=i.childNodes.length;g<f;g++){if(i.childNodes[g].nodeType===1){h.push(i.childNodes[g])}}return h},classifyChildren:function(m){var k=[],g=[],o=[];for(var i=0,f=m.childNodes.length;i<f;i++){if(m.childNodes[i].nodeType===1){var n=m.childNodes[i],h=n.nodeName;if(h==="bvar"){g.push(n)}else{if(h==="condition"||h==="degree"||h==="momentabout"||h==="logbase"||h==="lowlimit"||h==="uplimit"||(h==="interval"&&k.length<2)||h==="domainofapplication"){o.push(n)}else{k.push(n)}}}}return{args:k,bvars:g,qualifiers:o}},appendToken:function(f,g,i){var h=a.createElement(g);h.appendChild(document.createTextNode(i));f.appendChild(h);return h},applyTransform:function(g,m,f){if(!m){var n=a.createElement("merror");a.appendToken(n,"mtext","Missing child node");g.appendChild(n);return}if(m.nodeType===1){if(a.tokens[m.nodeName]){a.tokens[m.nodeName](g,m,f)}else{if(m.childNodes.length===0){var k=a.MML[m.nodeName];if(k&&k.isa&&k.isa(a.mbase)){g.appendChild(a.cloneNode(m))}else{a.appendToken(g,"mi",m.nodeName)}}else{var o=a.cloneNode(m);g.appendChild(o);for(var i=0,h=m.childNodes.length;i<h;i++){a.applyTransform(o,m.childNodes[i],f)}}}}else{if(m.nodeType===3){g.appendChild(a.cloneNode(m))}}},createmfenced:function(i,h,m){var k=a.createElement("mfenced");k.setAttribute("open",h);k.setAttribute("close",m);for(var g=0,f=i.length;g<f;g++){a.applyTransform(k,i[g],0)}return k},transforms:{identifier:function(f){return function(h,i,g){a.appendToken(h,"mi",f)}},set:function(g,h){var f=a.transforms.bind("",",","|");return function(j,n){var o=a.classifyChildren(n);var m=o.args,l=o.bvars,p=o.qualifiers;if(l.length){var i=o.args[0];m=m.slice(1);var k=a.createElement("mfenced");k.setAttribute("open",g);k.setAttribute("close",h);f(k,n,i,m,l,p,0);j.appendChild(k)}else{j.appendChild(a.createmfenced(m,g,h))}}},token:function(f){return function(g,m){if(m.childNodes.length===1&&m.childNodes[0].nodeType===3){a.appendToken(g,f,a.getTextContent(m))}else{var i=a.createElement("mrow");for(var k=0,h=m.childNodes.length;k<h;k++){if(m.childNodes[k].nodeType===3){a.appendToken(g,f,a.getTextContent(m.childNodes[k]))}else{a.applyTransform(i,m.childNodes[k],0)}}if(i.childNodes.length){g.appendChild(i)}}}},binary:function(f,g){return function(n,j,l,p,i,m,h){var o=a.createElement("mrow");var k=g<h||(g==h&&f==="-");if(k){a.appendToken(o,"mo","(")}if(p.length>1){a.applyTransform(o,p[0],g)}a.appendToken(o,"mo",f);if(p.length>0){var q=p[(p.length===1)?0:1];a.applyTransform(o,q,g)}if(k){a.appendToken(o,"mo",")")}n.appendChild(o)}},infix:function(f,g){return function(r,k,o,t,i,p,h){var s=a.createElement("mrow");var n=h>g;if(n){a.appendToken(s,"mo","(")}for(var q=0,m=t.length;q<m;q++){if(q>0){a.appendToken(s,"mo",f)}a.applyTransform(s,t[q],g)}if(n){a.appendToken(s,"mo",")")}r.appendChild(s)}},iteration:function(f,g){return function(q,y,C,l,h,u,m){var t=a.createElement("mrow");var x=a.createElement("mo");a.setTextContent(x,f);var o=a.createElement("munderover");o.appendChild(x);var k=a.createElement("mrow");var A,w,v,B,n,s,z,r;for(A=0,v=u.length;A<v;A++){if(u[A].nodeName==="lowlimit"||u[A].nodeName==="condition"||u[A].nodeName==="domainofapplication"){if(u[A].nodeName==="lowlimit"){for(w=0,B=h.length;w<B;w++){s=h[w];n=a.getChildren(s);if(n.length){a.applyTransform(k,n[0],0)}}if(h.length){a.appendToken(k,"mo",g)}}n=a.getChildren(u[A]);for(w=0;w<n.length;w++){a.applyTransform(k,n[w],0)}}else{n=a.getChildren(u[A]);if(u[A].nodeName==="interval"&&n.length===2){for(w=0,B=h.length;w<B;w++){s=h[w];n=a.getChildren(s);if(n.length){a.applyTransform(k,n[0],0)}}if(h.length){a.appendToken(k,"mo","=")}a.applyTransform(k,a.getChildren(u[A])[0],0)}}}o.appendChild(k);var p=a.createElement("mrow");for(A=0,v=u.length;A<v;A++){if(u[A].nodeName==="uplimit"||u[A].nodeName==="interval"){n=a.getChildren(u[A]);for(w=0,z=n.length;w<z;w++){a.applyTransform(p,n[w],0)}}}o.appendChild(p);t.appendChild(o);for(A=0,r=l.length;A<r;A++){a.applyTransform(t,l[A],m)}q.appendChild(t)}},bind:function(g,f,h){return function(w,o,r,z,m,s,k){var y=a.createElement("mrow");var n,v,u,q,p,B;if(g){a.appendToken(y,"mo",g)}for(u=0,q=m.length;u<q;u++){var t=m[u];if(u>0){a.appendToken(y,"mo",",")}n=a.getChildren(t);if(n.length){a.applyTransform(y,n[0],0)}}var x=a.createElement("mrow");var A=false;for(v=0,p=s.length;v<p;v++){if(s[v].nodeName==="condition"){A=true;n=a.getChildren(s[v]);for(u=0,B=n.length;u<B;u++){a.applyTransform(x,n[u],0)}}}if(A){a.appendToken(y,"mo",h)}y.appendChild(x);for(v=0,p=s.length;v<p;v++){if(s[v].nodeName!="condition"){a.appendToken(y,"mo","\u2208");n=a.getChildren(s[v]);for(u=0,B=n.length;u<B;u++){a.applyTransform(y,n[u],0)}}}if(z.length&&(m.length||n.length)){a.appendToken(y,"mo",f)}for(v=0,q=z.length;v<q;v++){a.applyTransform(y,z[v],0)}w.appendChild(y)}},fn:function(f){return function(i,m,h,l,k,n,g){var j=a.createElement("mrow");if(h.childNodes.length){a.applyTransform(j,h,1)}else{a.appendToken(j,"mi",f)}a.appendToken(j,"mo","\u2061");j.appendChild(a.createmfenced(l,"(",")"));i.appendChild(j)}},minmax:function(f){return function(q,j,m,s,h,o,g){var r=a.createElement("mrow");a.appendToken(r,"mi",f);var n=a.createElement("mrow");a.appendToken(n,"mo","{");for(var p=0,k=s.length;p<k;p++){if(p>0){a.appendToken(n,"mo",",")}a.applyTransform(n,s[p],0)}if(o.length){a.appendToken(n,"mo","|");for(p=0,k=o.length;p<k;p++){a.applyTransform(n,o[p],0)}}a.appendToken(n,"mo","}");r.appendChild(n);q.appendChild(r)}}}};a.tokens={ci:function(g,i,f){if(i.childNodes.length===1&&i.childNodes[0].nodeType===3){var h=a.appendToken(g,"mi",a.getTextContent(i));var j=i.getAttribute("type");if(j in a.settings.cistyles){h.setAttribute("mathvariant",a.settings.cistyles[j])}}else{a.transforms.token("mi")(g,i,f)}},cs:a.transforms.token("ms"),csymbol:function(g,h,f){var i=h.getAttribute("cd");if(i&&a.contentDictionaries[i]){a.contentDictionaries[i](g,h,f)}else{if(a.settings.symbols[name]){a.appendToken(g,"mi",a.settings.symbols[name])}else{a.tokens.ci(g,h)}}},fn:function(g,h,f){a.applyTransform(g,a.getChildren(h)[0],f)},naturalnumbers:a.transforms.identifier("\u2115"),integers:a.transforms.identifier("\u2124"),reals:a.transforms.identifier("\u211D"),rationals:a.transforms.identifier("\u211A"),complexes:a.transforms.identifier("\u2102"),primes:a.transforms.identifier("\u2119"),exponentiale:a.transforms.identifier("e"),imaginaryi:a.transforms.identifier("i"),notanumber:a.transforms.identifier("NaN"),eulergamma:a.transforms.identifier("\u03B3"),gamma:a.transforms.identifier("\u0263"),pi:a.transforms.identifier("\u03C0"),infinity:a.transforms.identifier("\u221E"),emptyset:a.transforms.identifier("\u2205"),"true":a.transforms.identifier("true"),"false":a.transforms.identifier("false"),set:a.transforms.set("{","}"),list:a.transforms.set("(",")"),interval:function(g,i,f){var k=i.getAttribute("closure");var h,j;switch(k){case"open":h="(";j=")";break;case"open-closed":h="(";j="]";break;case"closed-open":h="[";j=")";break;case"closed":default:h="[";j="]"}g.appendChild(a.createmfenced(a.getChildren(i),h,j))},apply:function(m,j,f){var i=a.classifyChildren(j);var k=i.args[0];var n=i.args.slice(1),h=i.bvars,l=i.qualifiers;if(k){var g=k.nodeName;g=(g==="csymbol")?a.getTextContent(k).toLowerCase():g;if(a.applyTokens[g]){a.applyTokens[g](m,j,k,n,h,l,f)}else{a.transforms.fn(g)(m,j,k,n,h,l,f)}}else{m.appendChild(a.createElement("mrow"))}},cn:function(m,h,f){var p=h.getAttribute("type");var g=h.getAttribute("base");if(p||g){if(g){p="based-integer"}switch(p){case"integer":case"real":case"double":case"constant":a.transforms.token("mn")(m,h);break;case"hexdouble":a.appendToken(m,"mn","0x"+a.getTextContent(h));break;default:var q=a.createElement("apply");var n=a.createElement("mrow");var o=a.createElement(p);q.appendChild(o);if(g){a.appendToken(q,"mn",g)}for(var k=0,i=h.childNodes.length;k<i;k++){if(h.childNodes[k].nodeType===3){a.appendToken(n,"cn",a.getTextContent(h.childNodes[k]))}else{if(h.childNodes[k].nodeName==="sep"){q.appendChild(n);n=a.createElement("mrow")}else{n.appendChild(a.cloneNode(h.childNodes[k],true))}}}q.appendChild(n);a.applyTransform(m,q,0)}}else{a.transforms.token("mn")(m,h)}},vector:function(o,h,f){var p=a.createElement("mrow");a.appendToken(p,"mo","(");var m=a.createElement("mtable");var g=a.getChildren(h);for(var n=0,j=g.length;n<j;n++){var k=a.createElement("mtr");var q=a.createElement("mtd");a.applyTransform(q,g[n],0);k.appendChild(q);m.appendChild(k)}p.appendChild(m);a.appendToken(p,"mo",")");o.appendChild(p)},piecewise:function(g,k,f){var j=a.createElement("mrow");a.appendToken(j,"mo","{");var o=a.createElement("mtable");j.appendChild(o);var n=a.getChildren(k);for(var m=0,h=n.length;m<h;m++){a.applyTransform(o,n[m],0)}g.appendChild(j)},piece:function(h,m,g){var f=a.createElement("mtr");var o=a.getChildren(m);for(var n=0,j=o.length;n<j;n++){var k=a.createElement("mtd");f.appendChild(k);a.applyTransform(k,o[n],0);if(n===0){k=a.createElement("mtd");a.appendToken(k,"mtext","\u00A0if\u00A0");f.appendChild(k)}}h.appendChild(f)},otherwise:function(h,j,g){var f=a.createElement("mtr");var k=a.getChildren(j);if(k.length){var i=a.createElement("mtd");f.appendChild(i);a.applyTransform(i,k[0],0);i=a.createElement("mtd");i.setAttribute("columnspan","2");a.appendToken(i,"mtext","\u00A0otherwise");f.appendChild(i)}h.appendChild(f)},matrix:function(q,j,f){var h=a.classifyChildren(j);var t=h.args,g=h.bvars,n=h.qualifiers;if(g.length||n.length){var r=a.createElement("mrow");a.appendToken(r,"mo","[");var s=a.createElement("msub");a.appendToken(s,"mi","m");var m=a.createElement("mrow");for(var p=0,k=g.length;p<k;p++){if(p!=0){a.appendToken(m,"mo",",")}a.applyTransform(m,g[p].childNodes[0],0)}s.appendChild(m);r.appendChild(s);var u=a.cloneNode(s,true);a.appendToken(r,"mo","|");r.appendChild(u);a.appendToken(r,"mo","=");for(p=0,k=t.length;p<k;p++){if(p!=0){a.appendToken(r,"mo",",")}a.applyTransform(r,t[p],0)}a.appendToken(r,"mo",";");for(p=0,k=n.length;p<k;p++){if(p!=0){a.appendToken(r,"mo",",")}a.applyTransform(r,n[p],0)}a.appendToken(r,"mo","]");q.appendChild(r)}else{var v=a.createElement("mfenced");var o=a.createElement("mtable");for(p=0,k=t.length;p<k;p++){a.applyTransform(o,t[p],0)}v.appendChild(o);q.appendChild(v)}},matrixrow:function(h,m,g){var f=a.createElement("mtr");var o=a.getChildren(m);for(var n=0,j=o.length;n<j;n++){var k=a.createElement("mtd");a.applyTransform(k,o[n],0);f.appendChild(k)}h.appendChild(f)},condition:function(g,k,f){var j=a.createElement("mrow");var n=a.getChildren(k);for(var m=0,h=n.length;m<h;m++){a.applyTransform(j,n[m],0)}g.appendChild(j)},lambda:function(t,k,f){var o=a.createElement("lambda");var h=a.classifyChildren(k);var w=h.args,g=h.bvars,q=h.qualifiers;var s,n,m;if(g.length){a.applyTokens.lambda(t,k,o,w,g,q,f)}else{var u=a.createElement("mrow");for(s=0,n=w.length;s<n;s++){a.applyTransform(u,w[s],0)}if(q.length){var v=a.createElement("msub");a.appendToken(v,"mo","|");var p=a.createElement("mrow");for(s=0,m=q.length;s<m;s++){h=a.getChildren(q[s]);for(var r=0,x=h.length;r<x;r++){a.applyTransform(p,h[r],0)}}v.appendChild(p);u.appendChild(v)}t.appendChild(u)}},ident:function(g,h,f){a.appendToken(g,"mi","id")},domainofapplication:function(g,h,f){var i=a.createElement("merror");a.appendToken(i,"mtext","unexpected domainofapplication");g.appendChild(i)},share:function(g,i,f){var h=a.createElement("mi");h.setAttribute("href",i.getAttribute("href"));a.setTextContent(h,"Share "+i.getAttribute("href"));g.appendChild(h)},cerror:function(g,j,f){var n=a.createElement("merror");var m=a.getChildren(j);for(var k=0,h=m.length;k<h;k++){a.applyTransform(n,m[k],0)}g.appendChild(n)},semantics:function(g,k,f){var j=a.createElement("mrow");var n=a.getChildren(k);if(n.length){var o=n[0];for(var m=0,h=n.length;m<h;m++){if(n[m].nodeName==="annotation-xml"&&n[m].getAttribute("encoding")==="MathML-Presentation"){o=n[m];break}}a.applyTransform(j,o,0)}g.appendChild(j)},"annotation-xml":function(g,k,f){var j=a.createElement("mrow");var n=a.getChildren(k);for(var m=0,h=n.length;m<h;m++){a.applyTransform(j,n[m],0)}g.appendChild(j)}};a.tokens.reln=a.tokens.bind=a.tokens.apply;a.contentDictionaries={setname1:function(g,i,f){var j={C:"\u2102",N:"\u2115",P:"\u2119",Q:"\u211A",R:"\u211D",Z:"\u2124"};var h=a.getTextContent(i);a.appendToken(g,"mi",j[h])},aritherror:function(g,i,f){var h=a.getTextContent(i);a.appendToken(g,"mi",h+":")}};a.applyTokens={rem:a.transforms.binary("mod",3),divide:a.transforms.binary("/",3),remainder:a.transforms.binary("mod",3),implies:a.transforms.binary("\u21D2",3),factorof:a.transforms.binary("|",3),"in":a.transforms.binary("\u2208",3),notin:a.transforms.binary("\u2209",3),notsubset:a.transforms.binary("\u2288",2),notprsubset:a.transforms.binary("\u2284",2),setdiff:a.transforms.binary("\u2216",2),eq:a.transforms.infix("=",1),compose:a.transforms.infix("\u2218",0),left_compose:a.transforms.infix("\u2218",1),xor:a.transforms.infix("xor",3),neq:a.transforms.infix("\u2260",1),gt:a.transforms.infix(">",1),lt:a.transforms.infix("<",1),geq:a.transforms.infix("\u2265",1),leq:a.transforms.infix("\u2264",1),equivalent:a.transforms.infix("\u2261",1),approx:a.transforms.infix("\u2248",1),subset:a.transforms.infix("\u2286",2),prsubset:a.transforms.infix("\u2282",2),cartesianproduct:a.transforms.infix("\u00D7",2),cartesian_product:a.transforms.infix("\u00D7",2),vectorproduct:a.transforms.infix("\u00D7",2),scalarproduct:a.transforms.infix(".",2),outerproduct:a.transforms.infix("\u2297",2),sum:a.transforms.iteration("\u2211","="),product:a.transforms.iteration("\u220F","="),forall:a.transforms.bind("\u2200",".",","),exists:a.transforms.bind("\u2203",".",","),lambda:a.transforms.bind("\u03BB",".",","),limit:a.transforms.iteration("lim","\u2192"),sdev:a.transforms.fn("\u03c3"),determinant:a.transforms.fn("det"),max:a.transforms.minmax("max"),min:a.transforms.minmax("min"),real:a.transforms.fn("\u211b"),imaginary:a.transforms.fn("\u2111"),set:a.transforms.set("{","}"),list:a.transforms.set("(",")"),exp:function(h,k,g,j,i,m,f){var l=a.createElement("msup");a.appendToken(l,"mi","e");a.applyTransform(l,j[0],0);h.appendChild(l)},union:function(h,k,g,j,i,l,f){if(i.length){a.transforms.iteration("\u22C3","=")(h,k,g,j,i,l,f)}else{a.transforms.infix("\u222A",2)(h,k,g,j,i,l,f)}},intersect:function(q,i,n,s,g,o,f){if(g.length){a.transforms.iteration("\u22C2","=")(q,i,n,s,g,o,f)}else{var r=a.createElement("mrow");var m=f>2;if(m){a.appendToken(r,"mo","(")}for(var p=0,k=s.length;p<k;p++){var t=false;if(p>0){a.appendToken(r,"mo","\u2229");if(s[p].nodeName==="apply"){var h=a.getChildren(s[p])[0];t=h.nodeName==="union"}}if(t){a.appendToken(r,"mo","(")}a.applyTransform(r,s[p],2);if(t){a.appendToken(r,"mo",")")}}if(m){a.appendToken(r,"mo",")")}q.appendChild(r)}},floor:function(h,l,g,k,j,m,f){var i=a.createElement("mrow");a.appendToken(i,"mo","\u230a");a.applyTransform(i,k[0],0);a.appendToken(i,"mo","\u230b");h.appendChild(i)},conjugate:function(h,l,g,k,j,m,f){var i=a.createElement("mover");a.applyTransform(i,k[0],0);a.appendToken(i,"mo","\u00af");h.appendChild(i)},abs:function(h,l,g,k,j,m,f){var i=a.createElement("mrow");a.appendToken(i,"mo","|");a.applyTransform(i,k[0],0);a.appendToken(i,"mo","|");h.appendChild(i)},and:function(h,k,g,j,i,l,f){if(i.length||l.length){a.transforms.iteration("\u22c0","=")(h,k,g,j,i,l,4)}else{a.transforms.infix("\u2227",2)(h,k,g,j,i,l,f)}},or:function(h,k,g,j,i,l,f){if(i.length||l.length){a.transforms.iteration("\u22c1","=")(h,k,g,j,i,l,4)}else{a.transforms.infix("\u2228",2)(h,k,g,j,i,l,f)}},xor:function(h,k,g,j,i,l,f){if(i.length||l.length){a.transforms.iteration("xor","=")(h,k,g,j,i,l,4)}else{a.transforms.infix("xor",2)(h,k,g,j,i,l,f)}},card:function(h,l,g,k,j,m,f){var i=a.createElement("mrow");a.appendToken(i,"mo","|");a.applyTransform(i,k[0],0);a.appendToken(i,"mo","|");h.appendChild(i)},mean:function(h,l,g,k,j,m,f){if(k.length===1){var i=a.createElement("mover");a.applyTransform(i,k[0],0);a.appendToken(i,"mo","\u00af");h.appendChild(i)}else{h.appendChild(a.createmfenced(k,"\u27e8","\u27e9"))}},moment:function(s,k,o,w,g,p,f){var n,v,h,r,q,m;for(r=0,m=p.length;r<m;r++){if(p[r].nodeName==="degree"){n=p[r]}else{if(p[r].nodeName==="momentabout"){v=p[r]}}}var t=a.createElement("mrow");a.appendToken(t,"mo","\u27e8");var y=a.createElement("mrow");if(w.length>1){y.appendChild(a.createmfenced(w,"(",")"))}else{a.applyTransform(y,w[0],0)}if(n){var x=a.createElement("msup");x.appendChild(y);h=a.getChildren(n);for(q=0,m=h.length;q<m;q++){a.applyTransform(x,h[q],0)}t.appendChild(x)}else{t.appendChild(y)}a.appendToken(t,"mo","\u27e9");if(v){var u=a.createElement("msub");u.appendChild(t);h=a.getChildren(v);for(q=0,m=h.length;q<m;q++){a.applyTransform(u,h[q],0)}s.appendChild(u)}else{s.appendChild(t)}},variance:function(k,h,i,m,g,j,f){var l=a.createElement("mrow");var n=a.createElement("msup");a.appendToken(n,"mo","\u03c3");a.appendToken(n,"mn","2");l.appendChild(n);a.appendToken(l,"mo","\u2061");l.appendChild(a.createmfenced(m,"(",")"));k.appendChild(l)},grad:function(h,l,g,k,j,m,f){var i=a.createElement("mrow");a.appendToken(i,"mo","\u2207");a.appendToken(i,"mo","\u2061");i.appendChild(a.createmfenced(k,"(",")"));h.appendChild(i)},laplacian:function(k,h,i,m,g,j,f){var l=a.createElement("mrow");var n=a.createElement("msup");a.appendToken(n,"mo","\u2207");a.appendToken(n,"mn","2");l.appendChild(n);a.appendToken(l,"mo","\u2061");l.appendChild(a.createmfenced(m,"(",")"));k.appendChild(l)},curl:function(l,h,j,n,g,k,f){var m=a.createElement("mrow");a.appendToken(m,"mo","\u2207");a.appendToken(m,"mo","\u00d7");var i=n[0].nodeName==="apply";if(i){m.appendChild(a.createmfenced(n,"(",")"))}else{a.applyTransform(m,n[0],f)}l.appendChild(m)},divergence:function(l,h,j,n,g,k,f){var m=a.createElement("mrow");a.appendToken(m,"mo","\u2207");a.appendToken(m,"mo","\u22c5");var i=n[0].nodeName==="apply";if(i){m.appendChild(a.createmfenced(n,"(",")"))}else{a.applyTransform(m,n[0],f)}l.appendChild(m)},not:function(l,h,j,n,g,k,f){var m=a.createElement("mrow");a.appendToken(m,"mo","\u00ac");var i=n[0].nodeName==="apply"||n[0].nodeName==="bind";if(i){a.appendToken(m,"mo","(")}a.applyTransform(m,n[0],f);if(i){a.appendToken(m,"mo",")")}l.appendChild(m)},divide:function(h,k,g,j,i,l,f){var m=a.createElement("mfrac");a.applyTransform(m,j[0],0);a.applyTransform(m,j[1],0);h.appendChild(m)},tendsto:function(l,i,j,m,h,k,f){var n;if(j.nodeName==="tendsto"){n=j.getAttribute("type")}else{n=a.getTextContent(m[0]);m=m.slice(1)}var g=(n==="above")?"\u2198":(n==="below")?"\u2197":"\u2192";a.transforms.binary(g,2)(l,i,j,m,h,k,f)},minus:function(m,i,k,o,g,l,f){var h=o.length===1?5:2;var n=a.createElement("mrow");var j=h<f;if(j){a.appendToken(n,"mo","(")}if(o.length===1){a.appendToken(n,"mo","-");a.applyTransform(n,o[0],h)}else{a.applyTransform(n,o[0],h);a.appendToken(n,"mo","-");var p;if(o[1].nodeName==="apply"){var q=a.getChildren(o[1])[0];p=q.nodeName==="plus"||q.nodeName==="minus"}if(p){a.appendToken(n,"mo","(")}a.applyTransform(n,o[1],h);if(p){a.appendToken(n,"mo",")")}}if(j){a.appendToken(n,"mo",")")}m.appendChild(n)},"complex-cartesian":function(h,l,g,k,j,m,f){var i=a.createElement("mrow");a.applyTransform(i,k[0],0);a.appendToken(i,"mo","+");a.applyTransform(i,k[1],0);a.appendToken(i,"mo","\u2062");a.appendToken(i,"mi","i");h.appendChild(i)},"complex-polar":function(k,h,i,m,g,j,f){var l=a.createElement("mrow");a.applyTransform(l,m[0],0);a.appendToken(l,"mo","\u2062");var o=a.createElement("msup");a.appendToken(o,"mi","e");var n=a.createElement("mrow");a.applyTransform(n,m[1],0);a.appendToken(n,"mo","\u2062");a.appendToken(n,"mi","i");o.appendChild(n);l.appendChild(o);k.appendChild(l)},integer:function(h,k,g,j,i,l,f){a.applyTransform(h,j[0],0)},"based-integer":function(h,k,g,j,i,l,f){var m=a.createElement("msub");a.applyTransform(m,j[1],0);a.applyTransform(m,j[0],0);h.appendChild(m)},rational:function(h,k,g,j,i,l,f){var m=a.createElement("mfrac");a.applyTransform(m,j[0],0);a.applyTransform(m,j[1],0);h.appendChild(m)},times:function(p,h,m,r,g,n,f){var q=a.createElement("mrow");var k=f>3;if(k){a.appendToken(q,"mo","(")}for(var o=0,i=r.length;o<i;o++){if(o>0){a.appendToken(q,"mo",(r[o].nodeName==="cn")?"\u00D7":"\u2062")}a.applyTransform(q,r[o],3)}if(k){a.appendToken(q,"mo",")")}p.appendChild(q)},plus:function(s,k,p,u,g,q,f){var t=a.createElement("mrow");var o=f>2;if(o){a.appendToken(t,"mo","(")}for(var r=0,m=u.length;r<m;r++){var v=u[r];var h=a.getChildren(v);if(r>0){var i;if(a.settings.collapsePlusMinus){if(v.nodeName==="cn"&&!(h.length)&&(i=Number(a.getTextContent(v)))<0){a.appendToken(t,"mo","\u2212");a.appendToken(t,"mn",-i)}else{if(v.nodeName==="apply"&&h.length===2&&h[0].nodeName==="minus"){a.appendToken(t,"mo","\u2212");a.applyTransform(t,h[1],2)}else{if(v.nodeName==="apply"&&h.length>2&&h[0].nodeName==="times"&&h[1].nodeName==="cn"&&(i=Number(a.getTextContent(h[1]))<0)){a.appendToken(t,"mo","\u2212");a.getTextContent(h[1])=-i;a.applyTransform(t,v,2)}else{a.appendToken(t,"mo","+");a.applyTransform(t,v,2)}}}}else{a.appendToken(t,"mo","+");a.applyTransform(t,v,2)}}else{a.applyTransform(t,v,2)}}if(o){a.appendToken(t,"mo",")")}s.appendChild(t)},transpose:function(h,k,g,j,i,m,f){var l=a.createElement("msup");a.applyTransform(l,j[0],f);a.appendToken(l,"mi","T");h.appendChild(l)},power:function(h,k,g,j,i,m,f){var l=a.createElement("msup");a.applyTransform(l,j[0],3);a.applyTransform(l,j[1],f);h.appendChild(l)},selector:function(p,h,k,s,g,n,f){var r=a.createElement("msub");var q=s?s[0]:a.createElement("mrow");a.applyTransform(r,q,0);var m=a.createElement("mrow");for(var o=1,j=s.length;o<j;o++){if(o!=1){a.appendToken(m,"mo",",")}a.applyTransform(m,s[o],0)}r.appendChild(m);p.appendChild(r)},log:function(k,h,i,o,g,j,f){var m=a.createElement("mrow");var l=a.createElement("mi");a.setTextContent(l,"log");if(j.length&&j[0].nodeName==="logbase"){var n=a.createElement("msub");n.appendChild(l);a.applyTransform(n,a.getChildren(j[0])[0],0);m.appendChild(n)}else{m.appendChild(l)}a.applyTransform(m,o[0],7);k.appendChild(m)},"int":function(p,y,B,m,g,t,n){var s=a.createElement("mrow");var x=a.createElement("mo");a.setTextContent(x,"\u222B");var q=a.createElement("msubsup");q.appendChild(x);var k=a.createElement("mrow");var o,A,w,v,u,z;for(A=0,u=t.length;A<u;A++){if(t[A].nodeName==="lowlimit"||t[A].nodeName==="condition"||t[A].nodeName==="domainofapplication"){o=a.getChildren(t[A]);for(w=0,z=o.length;w<z;w++){a.applyTransform(k,o[w],0)}}else{o=a.getChildren(t[A]);if(t[A].nodeName==="interval"&&o.length===2){a.applyTransform(k,o[0],0)}}}q.appendChild(k);var h=a.createElement("mrow");for(A=0,u=t.length;A<u;A++){if(t[A].nodeName==="uplimit"){o=a.getChildren(t[A]);for(w=0,z=o.length;w<z;w++){a.applyTransform(h,o[w],0)}break}else{if(t[A].nodeName==="interval"){o=a.getChildren(t[A]);a.applyTransform(h,o[o.length-1],0);break}}}q.appendChild(h);s.appendChild(q);for(A=0,v=m.length;A<v;A++){a.applyTransform(s,m[A],0)}for(A=0,v=g.length;A<v;A++){var r=g[A];o=a.getChildren(r);if(o.length){var f=a.createElement("mrow");a.appendToken(f,"mi","d");a.applyTransform(f,o[0],0);s.appendChild(f)}}p.appendChild(s)},inverse:function(k,h,i,l,g,j,f){var o=a.createElement("msup");var m=(l.length)?l[0]:a.createElement("mrow");a.applyTransform(o,m,f);var n=a.createElement("mfenced");a.appendToken(n,"mn","-1");o.appendChild(n);k.appendChild(o)},quotient:function(h,l,g,k,j,m,f){var i=a.createElement("mrow");a.appendToken(i,"mo","\u230A");if(k.length){a.applyTransform(i,k[0],0);a.appendToken(i,"mo","/");if(k.length>1){a.applyTransform(i,k[1],0)}}a.appendToken(i,"mo","\u230B");h.appendChild(i)},factorial:function(h,l,g,k,j,m,f){var i=a.createElement("mrow");a.applyTransform(i,k[0],4);a.appendToken(i,"mo","!");h.appendChild(i)},root:function(p,j,m,q,h,n,f){var g;if(m.nodeName==="root"&&(n.length===0||(n[0].nodeName==="degree"&&a.getTextContent(n[0])==="2"))){g=a.createElement("msqrt");for(var o=0,k=q.length;o<k;o++){a.applyTransform(g,q[o],0)}}else{g=a.createElement("mroot");a.applyTransform(g,q[0],0);var r=(m.nodeName==="root")?n[0].childNodes[0]:q[1];a.applyTransform(g,r,0)}p.appendChild(g)},diff:function(p,y,B,g,f,t,m){if(f.length){var v;var q=a.createElement("mfrac");var x=a.createElement("mrow");var z=a.createElement("mrow");q.appendChild(x);q.appendChild(z);var r,k,o,s;var A=a.createElement("mi");a.setTextContent(A,"d");var n=a.getChildren(f[0]);for(var w=0,u=n.length;w<u;w++){if(n[w].nodeName==="degree"){var h=a.getChildren(n[w])[0];if(a.getTextContent(h)!="1"){k=h;o=a.createElement("msup");o.appendChild(A);A=o;a.applyTransform(A,k,0)}}else{r=n[w]}}x.appendChild(A);if(g.length){switch(g[0].nodeName){case"apply":case"bind":case"reln":s=a.createElement("mrow");s.appendChild(q);a.applyTransform(s,g[0],3);v=s;break;default:a.applyTransform(x,g[0],0);v=q}}a.appendToken(z,"mi","d");if(k){var i=a.createElement("msup");a.applyTransform(i,r,0);a.applyTransform(i,k,0);z.appendChild(i)}else{a.applyTransform(z,r,0)}p.appendChild(v)}else{o=a.createElement("msup");s=a.createElement("mrow");o.appendChild(s);a.applyTransform(s,g[0],0);a.appendToken(o,"mo","\u2032");p.appendChild(o)}},partialdiff:function(t,I,N,g,f,D,o){var q,B,A;var v=a.createElement("mfrac");var H=a.createElement("mrow");var M=a.createElement("mrow");v.appendChild(H);v.appendChild(M);var L,m,p;if(f.length===0&&g.length===2&&g[0].nodeName==="list"){if(g[1].nodeName==="lambda"){m=a.getChildren(g[0]).length;if(m!=1){q=a.createElement("msup");a.appendToken(q,"mo","\u2202");a.appendToken(q,"mn",m);H.appendChild(q)}else{a.appendToken(H,"mo","\u2202")}p=a.getChildren(g[1]);L=p[p.length-1];var h=[];var r=a.getChildren(g[1]);var z=a.getChildren(g[0]);for(var K=0,F=r.length;K<F;K++){if(r[K].nodeName==="bvar"){h.push(a.getChildren(r[K])[0])}}var y=null;m=0;function u(O,l){a.appendToken(M,"mo","\u2202");var j=h[O];if(l>1){var i=a.createElement("msup");a.applyTransform(i,j,0);a.appendToken(i,"mn",l);M.appendChild(i)}else{a.applyTransform(M,j,0)}}for(K=0,F=z.length;K<F;K++){var C=Number(a.getTextContent(z[K]))-1;if(y!==null&&C!=y){u(y,m);m=0}y=C;m+=1}if(y){u(y,m)}}else{A=a.createElement("mrow");B=a.createElement("msub");a.appendToken(B,"mi","D");var w=a.getChildren(g[0]);B.appendChild(a.createmfenced(w,"",""));A.appendChild(B);a.applyTransform(A,g[1],0);t.appendChild(A);return}}else{q=a.createElement("msup");H.appendChild(q);a.appendToken(q,"mo","\u2202");var s=a.createElement("mrow");q.appendChild(s);var J;if(D.length&&D[0].nodeName==="degree"&&a.getChildren(D[0]).length){J=a.getChildren(D[0])[0];a.applyTransform(s,J,0)}else{m=0;var x=false;for(K=0,F=f.length;K<F;K++){p=a.getChildren(f[K]);if(p.length===2){for(var G=0;G<2;G++){if(p[G].nodeName==="degree"){if(/^\s*\d+\s*$/.test(a.getTextContent(p[G]))){m+=Number(a.getTextContent(p[G]))}else{if(x){a.appendToken(s,"mo","+")}x=true;a.applyTransform(s,a.getChildren(p[G])[0],0)}}}}else{m++}}if(m>0){if(x){a.appendToken(s,"mo","+")}a.appendToken(s,"mn",m)}}if(g.length){L=g[0]}for(K=0,F=f.length;K<F;K++){a.appendToken(M,"mo","\u2202");p=a.getChildren(f[K]);if(p.length===2){for(G=0;G<2;G++){if(p[G].nodeName==="degree"){var k=a.createElement("msup");a.applyTransform(k,p[1-G],0);var E=a.getChildren(p[G])[0];a.applyTransform(k,E,0);M.appendChild(k)}}}else{if(p.length===1){a.applyTransform(M,p[0],0)}}}}if(L){switch(L.nodeName){case"apply":case"bind":case"reln":A=a.createElement("mrow");A.appendChild(v);a.applyTransform(A,L,3);outNode=A;break;default:a.applyTransform(H,L,0);outNode=v}}else{outNode=v}t.appendChild(outNode)}};a.applyTokens.size=a.applyTokens.card;return a})(MathJax.Hub);MathJax.Hub.Register.StartupHook("MathML Jax Ready",function(){var b=MathJax.InputJax.MathML;var a=MathJax.Extension["MathML/content-mathml"];a.mbase=MathJax.ElementJax.mml.mbase;a.MML=MathJax.ElementJax.mml;b.DOMfilterHooks.Add(function(c){c.math=a.transformElement(c.math)});MathJax.Hub.Startup.signal.Post("MathML/content-mathml Ready")});MathJax.Ajax.loadComplete("[MathJax]/extensions/MathML/content-mathml.js");
