# Supplementary material for: An artificial-vision- and statistical-learning-based method for studying the biodegradation of type I collagen scaffolds in bone regeneration systems
Source: PeerJ. 2019 Jul 5;7:e7233. doi: 10.7717/peerj.7233 (PMC6613533; doi:10.7717/peerj.7233)
Supplement: Supplemental Information 1 — A html report is developed with R markdown and included with the corresponding files. Code and outputs are included. [file peerj-07-7233-s004.zip › Scripts_and_Outputs_files/mathjax-local/extensions/TeX/boldsymbol.js]

/*
 *  /MathJax/extensions/TeX/boldsymbol.js
 *
 *  Copyright (c) 2009-2015 The MathJax Consortium
 *
 *  Licensed under the Apache License, Version 2.0 (the "License");
 *  you may not use this file except in compliance with the License.
 *  You may obtain a copy of the License at
 *
 *      http://www.apache.org/licenses/LICENSE-2.0
 *
 *  Unless required by applicable law or agreed to in writing, software
 *  distributed under the License is distributed on an "AS IS" BASIS,
 *  WITHOUT WARRANTIES OR CONDITIONS OF ANY KIND, either express or implied.
 *  See the License for the specific language governing permissions and
 *  limitations under the License.
 */

MathJax.Extension["TeX/boldsymbol"]={version:"2.6.0"};MathJax.Hub.Register.StartupHook("TeX Jax Ready",function(){var a=MathJax.ElementJax.mml;var d=MathJax.InputJax.TeX;var b=d.Definitions;var c={};c[a.VARIANT.NORMAL]=a.VARIANT.BOLD;c[a.VARIANT.ITALIC]=a.VARIANT.BOLDITALIC;c[a.VARIANT.FRAKTUR]=a.VARIANT.BOLDFRAKTUR;c[a.VARIANT.SCRIPT]=a.VARIANT.BOLDSCRIPT;c[a.VARIANT.SANSSERIF]=a.VARIANT.BOLDSANSSERIF;c["-tex-caligraphic"]="-tex-caligraphic-bold";c["-tex-oldstyle"]="-tex-oldstyle-bold";b.Add({macros:{boldsymbol:"Boldsymbol"}},null,true);d.Parse.Augment({mmlToken:function(f){if(this.stack.env.boldsymbol){var e=f.Get("mathvariant");if(e==null){f.mathvariant=a.VARIANT.BOLD}else{f.mathvariant=(c[e]||e)}}return f},Boldsymbol:function(h){var e=this.stack.env.boldsymbol,f=this.stack.env.font;this.stack.env.boldsymbol=true;this.stack.env.font=null;var g=this.ParseArg(h);this.stack.env.font=f;this.stack.env.boldsymbol=e;this.Push(g)}});MathJax.Hub.Startup.signal.Post("TeX boldsymbol Ready")});MathJax.Ajax.loadComplete("[MathJax]/extensions/TeX/boldsymbol.js");
