# Supplementary material for: An artificial-vision- and statistical-learning-based method for studying the biodegradation of type I collagen scaffolds in bone regeneration systems
Source: PeerJ. 2019 Jul 5;7:e7233. doi: 10.7717/peerj.7233 (PMC6613533; doi:10.7717/peerj.7233)
Supplement: Supplemental Information 1 — A html report is developed with R markdown and included with the corresponding files. Code and outputs are included. [file peerj-07-7233-s004.zip › Scripts_and_Outputs_files/mathjax-local/extensions/TeX/HTML.js]

/*
 *  /MathJax/extensions/TeX/HTML.js
 *
 *  Copyright (c) 2009-2015 The MathJax Consortium
 *
 *  Licensed under the Apache License, Version 2.0 (the "License");
 *  you may not use this file except in compliance with the License.
 *  You may obtain a copy of the License at
 *
 *      http://www.apache.org/licenses/LICENSE-2.0
 *
 *  Unless required by applicable law or agreed to in writing, software
 *  distributed under the License is distributed on an "AS IS" BASIS,
 *  WITHOUT WARRANTIES OR CONDITIONS OF ANY KIND, either express or implied.
 *  See the License for the specific language governing permissions and
 *  limitations under the License.
 */

MathJax.Extension["TeX/HTML"]={version:"2.6.0"};MathJax.Hub.Register.StartupHook("TeX Jax Ready",function(){var b=MathJax.InputJax.TeX;var a=b.Definitions;a.Add({macros:{href:"HREF_attribute","class":"CLASS_attribute",style:"STYLE_attribute",cssId:"ID_attribute"}},null,true);b.Parse.Augment({HREF_attribute:function(e){var d=this.GetArgument(e),c=this.GetArgumentMML(e);this.Push(c.With({href:d}))},CLASS_attribute:function(d){var e=this.GetArgument(d),c=this.GetArgumentMML(d);if(c["class"]!=null){e=c["class"]+" "+e}this.Push(c.With({"class":e}))},STYLE_attribute:function(d){var e=this.GetArgument(d),c=this.GetArgumentMML(d);if(c.style!=null){if(e.charAt(e.length-1)!==";"){e+=";"}e=c.style+" "+e}this.Push(c.With({style:e}))},ID_attribute:function(e){var d=this.GetArgument(e),c=this.GetArgumentMML(e);this.Push(c.With({id:d}))},GetArgumentMML:function(d){var c=this.ParseArg(d);if(c.inferred&&c.data.length==1){c=c.data[0]}else{delete c.inferred}return c}});MathJax.Hub.Startup.signal.Post("TeX HTML Ready")});MathJax.Ajax.loadComplete("[MathJax]/extensions/TeX/HTML.js");
