# Supplementary material for: An artificial-vision- and statistical-learning-based method for studying the biodegradation of type I collagen scaffolds in bone regeneration systems
Source: PeerJ. 2019 Jul 5;7:e7233. doi: 10.7717/peerj.7233 (PMC6613533; doi:10.7717/peerj.7233)
Supplement: Supplemental Information 1 — A html report is developed with R markdown and included with the corresponding files. Code and outputs are included. [file peerj-07-7233-s004.zip › Scripts_and_Outputs_files/mathjax-local/extensions/TeX/mediawiki-texvc.js]

/*
 *  /MathJax/extensions/TeX/mediawiki-texvc.js
 *
 *  Copyright (c) 2009-2015 The MathJax Consortium
 *
 *  Licensed under the Apache License, Version 2.0 (the "License");
 *  you may not use this file except in compliance with the License.
 *  You may obtain a copy of the License at
 *
 *      http://www.apache.org/licenses/LICENSE-2.0
 *
 *  Unless required by applicable law or agreed to in writing, software
 *  distributed under the License is distributed on an "AS IS" BASIS,
 *  WITHOUT WARRANTIES OR CONDITIONS OF ANY KIND, either express or implied.
 *  See the License for the specific language governing permissions and
 *  limitations under the License.
 */

MathJax.Extension["TeX/mediawiki-texvc"]={version:"2.6.0-beta.2"};MathJax.Hub.Register.StartupHook("TeX Jax Ready",function(){MathJax.InputJax.TeX.Definitions.Add({macros:{AA:["Macro","\u00c5"],alef:["Macro","\\aleph"],alefsym:["Macro","\\aleph"],Alpha:["Macro","\\mathrm{A}"],and:["Macro","\\land"],ang:["Macro","\\angle"],Bbb:["Macro","\\mathbb"],Beta:["Macro","\\mathrm{B}"],bold:["Macro","\\mathbf"],bull:["Macro","\\bullet"],C:["Macro","\\mathbb{C}"],Chi:["Macro","\\mathrm{X}"],clubs:["Macro","\\clubsuit"],cnums:["Macro","\\mathbb{C}"],Complex:["Macro","\\mathbb{C}"],coppa:["Macro","\u03D9"],Coppa:["Macro","\u03D8"],Dagger:["Macro","\\ddagger"],Digamma:["Macro","\u03DC"],darr:["Macro","\\downarrow"],dArr:["Macro","\\Downarrow"],Darr:["Macro","\\Downarrow"],diamonds:["Macro","\\diamondsuit"],empty:["Macro","\\emptyset"],Epsilon:["Macro","\\mathrm{E}"],Eta:["Macro","\\mathrm{H}"],euro:["Macro","\u20AC"],exist:["Macro","\\exists"],geneuro:["Macro","\u20AC"],geneuronarrow:["Macro","\u20AC"],geneurowide:["Macro","\u20AC"],H:["Macro","\\mathbb{H}"],hAar:["Macro","\\Leftrightarrow"],harr:["Macro","\\leftrightarrow"],Harr:["Macro","\\Leftrightarrow"],hearts:["Macro","\\heartsuit"],image:["Macro","\\Im"],infin:["Macro","\\infty"],Iota:["Macro","\\mathrm{I}"],isin:["Macro","\\in"],Kappa:["Macro","\\mathrm{K}"],koppa:["Macro","\u03DF"],Koppa:["Macro","\u03DE"],lang:["Macro","\\langle"],larr:["Macro","\\leftarrow"],Larr:["Macro","\\Leftarrow"],lArr:["Macro","\\Leftarrow"],lrarr:["Macro","\\leftrightarrow"],Lrarr:["Macro","\\Leftrightarrow"],lrArr:["Macro","\\Leftrightarrow"],Mu:["Macro","\\mathrm{M}"],N:["Macro","\\mathbb{N}"],natnums:["Macro","\\mathbb{N}"],Nu:["Macro","\\mathrm{N}"],O:["Macro","\\emptyset"],officialeuro:["Macro","\u20AC"],Omicron:["Macro","\\mathrm{O}"],or:["Macro","\\lor"],P:["Macro","\u00B6"],pagecolor:["Macro","",1],part:["Macro","\\partial"],plusmn:["Macro","\\pm"],Q:["Macro","\\mathbb{Q}"],R:["Macro","\\mathbb{R}"],rang:["Macro","\\rangle"],rarr:["Macro","\\rightarrow"],Rarr:["Macro","\\Rightarrow"],rArr:["Macro","\\Rightarrow"],real:["Macro","\\Re"],reals:["Macro","\\mathbb{R}"],Reals:["Macro","\\mathbb{R}"],Rho:["Macro","\\mathrm{P}"],sdot:["Macro","\\cdot"],sampi:["Macro","\u03E1"],Sampi:["Macro","\u03E0"],sect:["Macro","\\S"],spades:["Macro","\\spadesuit"],stigma:["Macro","\u03DB"],Stigma:["Macro","\u03DA"],sub:["Macro","\\subset"],sube:["Macro","\\subseteq"],supe:["Macro","\\supseteq"],Tau:["Macro","\\mathrm{T}"],textvisiblespace:["Macro","\u2423"],thetasym:["Macro","\\vartheta"],uarr:["Macro","\\uparrow"],uArr:["Macro","\\Uparrow"],Uarr:["Macro","\\Uparrow"],varcoppa:["Macro","\u03D9"],varstigma:["Macro","\u03DB"],vline:["Macro","\\smash{\\large\\lvert}",0],weierp:["Macro","\\wp"],Z:["Macro","\\mathbb{Z}"],Zeta:["Macro","\\mathrm{Z}"]}})});MathJax.Ajax.loadComplete("[MathJax]/extensions/TeX/mediawiki-texvc.js");
