# Supplementary material for: An artificial-vision- and statistical-learning-based method for studying the biodegradation of type I collagen scaffolds in bone regeneration systems
Source: PeerJ. 2019 Jul 5;7:e7233. doi: 10.7717/peerj.7233 (PMC6613533; doi:10.7717/peerj.7233)
Supplement: Supplemental Information 1 — A html report is developed with R markdown and included with the corresponding files. Code and outputs are included. [file peerj-07-7233-s004.zip › Scripts_and_Outputs_files/mathjax-local/extensions/TeX/mhchem.js]

/*
 *  /MathJax/extensions/TeX/mhchem.js
 *
 *  Copyright (c) 2009-2015 The MathJax Consortium
 *
 *  Licensed under the Apache License, Version 2.0 (the "License");
 *  you may not use this file except in compliance with the License.
 *  You may obtain a copy of the License at
 *
 *      http://www.apache.org/licenses/LICENSE-2.0
 *
 *  Unless required by applicable law or agreed to in writing, software
 *  distributed under the License is distributed on an "AS IS" BASIS,
 *  WITHOUT WARRANTIES OR CONDITIONS OF ANY KIND, either express or implied.
 *  See the License for the specific language governing permissions and
 *  limitations under the License.
 */

MathJax.Extension["TeX/mhchem"]={version:"2.6.0"};MathJax.Hub.Register.StartupHook("TeX Jax Ready",function(){var b=MathJax.InputJax.TeX;var a=MathJax.Object.Subclass({string:"",i:0,tex:"",TEX:"",atom:false,sup:"",sub:"",presup:"",presub:"",Init:function(c){this.string=c},ParseTable:{"-":"Minus","+":"Plus","(":"Open",")":"Close","[":"Open","]":"Close","<":"Less","^":"Superscript",_:"Subscript","*":"Dot",".":"Dot","=":"Equal","#":"Pound","$":"Math","\\":"Macro"," ":"Space"},Arrows:{"->":"rightarrow","<-":"leftarrow","<->":"leftrightarrow","<=>":"rightleftharpoons","<=>>":"Rightleftharpoons","<<=>":"Leftrightharpoons","^":"uparrow",v:"downarrow"},Bonds:{"-":"-","=":"=","#":"\\equiv","~":"\\tripledash","~-":"\\begin{CEstack}{}\\tripledash\\\\-\\end{CEstack}","~=":"\\raise2mu{\\begin{CEstack}{}\\tripledash\\\\-\\\\-\\end{CEstack}}","~--":"\\raise2mu{\\begin{CEstack}{}\\tripledash\\\\-\\\\-\\end{CEstack}}","-~-":"\\raise2mu{\\begin{CEstack}{}-\\\\\\tripledash\\\\-\\end{CEstack}}","...":"{\\cdot}{\\cdot}{\\cdot}","....":"{\\cdot}{\\cdot}{\\cdot}{\\cdot}","->":"\\rightarrow","<-":"\\leftarrow","??":"\\text{??}"},Parse:function(){this.tex="";this.atom=false;while(this.i<this.string.length){var d=this.string.charAt(this.i);if(d.match(/[a-z]/i)){this.ParseLetter()}else{if(d.match(/[0-9]/)){this.ParseNumber()}else{this["Parse"+(this.ParseTable[d]||"Other")](d)}}}this.FinishAtom(true);return this.TEX},ParseLetter:function(){this.FinishAtom();if(this.Match(/^v( |$)/)){this.tex+="{\\"+this.Arrows.v+"}"}else{this.tex+="\\text{"+this.Match(/^[a-z]+/i)+"}";this.atom=true}},ParseNumber:function(){var e=this.Match(/^\d+/);if(this.atom&&!this.sub){this.sub=e}else{this.FinishAtom();var d=this.Match(/^\/\d+/);if(d){var c="\\frac{"+e+"}{"+d.substr(1)+"}";this.tex+="\\mathchoice{\\textstyle"+c+"}{"+c+"}{"+c+"}{"+c+"}"}else{this.tex+=e;if(this.i<this.string.length){this.tex+="\\,"}}}},ParseMinus:function(d){if(this.atom&&(this.i===this.string.length-1||this.string.charAt(this.i+1)===" ")){this.sup+=d}else{this.FinishAtom();if(this.string.substr(this.i,2)==="->"){this.i+=2;this.AddArrow("->");return}else{this.tex+="{-}"}}this.i++},ParsePlus:function(d){if(this.atom){this.sup+=d}else{this.FinishAtom();this.tex+=d}this.i++},ParseDot:function(d){this.FinishAtom();this.tex+="\\cdot ";this.i++},ParseEqual:function(d){this.FinishAtom();this.tex+="{=}";this.i++},ParsePound:function(d){this.FinishAtom();this.tex+="{\\equiv}";this.i++},ParseOpen:function(e){this.FinishAtom();var d=this.Match(/^\([v^]\)/);if(d){this.tex+="{\\"+this.Arrows[d.charAt(1)]+"}"}else{this.tex+="{"+e;this.i++}},ParseClose:function(d){this.FinishAtom();this.atom=true;this.tex+=d+"}";this.i++},ParseLess:function(e){this.FinishAtom();var d=this.Match(/^(<->?|<=>>?|<<=>)/);if(!d){this.tex+=e;this.i++}else{this.AddArrow(d)}},ParseSuperscript:function(f){f=this.string.charAt(++this.i);if(f==="{"){this.i++;var d=this.Find("}");if(d==="-."){this.sup+="{-}{\\cdot}"}else{if(d){this.sup+=a(d).Parse().replace(/^\{-\}/,"-")}}}else{if(f===" "||f===""){this.tex+="{\\"+this.Arrows["^"]+"}";this.i++}else{var e=this.Match(/^(\d+|-\.)/);if(e){this.sup+=e}}}},ParseSubscript:function(e){if(this.string.charAt(++this.i)=="{"){this.i++;this.sub+=a(this.Find("}")).Parse().replace(/^\{-\}/,"-")}else{var d=this.Match(/^\d+/);if(d){this.sub+=d}}},ParseMath:function(d){this.FinishAtom();this.i++;this.tex+=this.Find(d)},ParseMacro:function(f){this.FinishAtom();this.i++;var d=this.Match(/^([a-z]+|.)/i)||" ";if(d==="sbond"){this.tex+="{-}"}else{if(d==="dbond"){this.tex+="{=}"}else{if(d==="tbond"){this.tex+="{\\equiv}"}else{if(d==="bond"){var e=(this.Match(/^\{.*?\}/)||"");e=e.substr(1,e.length-2);this.tex+="{"+(this.Bonds[e]||"\\text{??}")+"}"}else{if(d==="{"){this.tex+="{\\{"}else{if(d==="}"){this.tex+="\\}}";this.atom=true}else{this.tex+=f+d}}}}}}},ParseSpace:function(d){this.FinishAtom();this.i++},ParseOther:function(d){this.FinishAtom();this.tex+=d;this.i++},AddArrow:function(e){var g=this.Match(/^[CT]\[/);if(g){this.i--;g=g.charAt(0)}var d=this.GetBracket(g),f=this.GetBracket(g);e=this.Arrows[e];if(d||f){if(f){e+="["+f+"]"}e+="{"+d+"}";e="\\mathrel{\\x"+e+"}"}else{e="\\long"+e+" "}this.tex+=e},FinishAtom:function(c){if(this.sup||this.sub||this.presup||this.presub){if(!c&&!this.atom){if(this.tex===""&&!this.sup&&!this.sub){return}if(!this.presup&&!this.presub&&(this.tex===""||this.tex==="{"||(this.tex==="}"&&this.TEX.substr(-1)==="{"))){this.presup=this.sup,this.presub=this.sub;this.sub=this.sup="";this.TEX+=this.tex;this.tex="";return}}if(this.sub&&!this.sup){this.sup="\\Space{0pt}{0pt}{.2em}"}if((this.presup||this.presub)&&this.tex!=="{"){if(!this.presup&&!this.sup){this.presup="\\Space{0pt}{0pt}{.2em}"}this.tex="\\CEprescripts{"+(this.presub||"\\CEnone")+"}{"+(this.presup||"\\CEnone")+"}{"+(this.tex!=="}"?this.tex:"")+"}{"+(this.sub||"\\CEnone")+"}{"+(this.sup||"\\CEnone")+"}"+(this.tex==="}"?"}":"");this.presub=this.presup=""}else{if(this.sup){this.tex+="^{"+this.sup+"}"}if(this.sub){this.tex+="_{"+this.sub+"}"}}this.sup=this.sub=""}this.TEX+=this.tex;this.tex="";this.atom=false},GetBracket:function(e){if(this.string.charAt(this.i)!=="["){return""}this.i++;var d=this.Find("]");if(e==="C"){d="\\ce{"+d+"}"}else{if(e==="T"){if(!d.match(/^\{.*\}$/)){d="{"+d+"}"}d="\\text"+d}}return d},Match:function(d){var c=d.exec(this.string.substr(this.i));if(c){c=c[0];this.i+=c.length}return c},Find:function(h){var d=this.string.length,e=this.i,g=0;while(this.i<d){var f=this.string.charAt(this.i++);if(f===h&&g===0){return this.string.substr(e,this.i-e-1)}if(f==="{"){g++}else{if(f==="}"){if(g){g--}else{b.Error(["ExtraCloseMissingOpen","Extra close brace or missing open brace"])}}}}if(g){b.Error(["MissingCloseBrace","Missing close brace"])}b.Error(["NoClosingChar","Can't find closing %1",h])}});MathJax.Extension["TeX/mhchem"].CE=a;b.Definitions.Add({macros:{ce:"CE",cf:"CE",cee:"CE",xleftrightarrow:["Extension","AMSmath"],xrightleftharpoons:["Extension","AMSmath"],xRightleftharpoons:["Extension","AMSmath"],xLeftrightharpoons:["Extension","AMSmath"],longrightleftharpoons:["Macro","\\stackrel{\\textstyle{{-}\\!\\!{\\rightharpoonup}}}{\\smash{{\\leftharpoondown}\\!\\!{-}}}"],longRightleftharpoons:["Macro","\\stackrel{\\textstyle{-}\\!\\!{\\rightharpoonup}}{\\small\\smash\\leftharpoondown}"],longLeftrightharpoons:["Macro","\\stackrel{\\rightharpoonup}{{{\\leftharpoondown}\\!\\!\\textstyle{-}}}"],hyphen:["Macro","\\text{-}"],CEprescripts:"CEprescripts",CEnone:"CEnone",tripledash:["Macro","\\raise3mu{\\tiny\\text{-}\\kern2mu\\text{-}\\kern2mu\\text{-}}"]},environment:{CEstack:["Array",null,null,null,"r",null,"0.001em","T",1]}},null,true);if(!MathJax.Extension["TeX/AMSmath"]){b.Definitions.Add({macros:{xrightarrow:["Extension","AMSmath"],xleftarrow:["Extension","AMSmath"]}},null,true)}MathJax.Hub.Register.StartupHook("TeX AMSmath Ready",function(){b.Definitions.Add({macros:{xleftrightarrow:["xArrow",8596,6,6],xrightleftharpoons:["xArrow",8652,5,7],xRightleftharpoons:["xArrow",8652,5,7],xLeftrightharpoons:["xArrow",8652,5,7]}},null,true)});b.Parse.Augment({CE:function(e){var c=this.GetArgument(e);var d=a(c).Parse();this.string=d+this.string.substr(this.i);this.i=0},CEprescripts:function(f){var d=this.ParseArg(f),i=this.ParseArg(f),h=this.ParseArg(f),g=this.ParseArg(f),e=this.ParseArg(f);var c=MathJax.ElementJax.mml;this.Push(c.mmultiscripts(h,g,e,c.mprescripts(),d,i))},CEnone:function(c){this.Push(MathJax.ElementJax.mml.none())}});MathJax.Hub.Startup.signal.Post("TeX mhchem Ready")});MathJax.Ajax.loadComplete("[MathJax]/extensions/TeX/mhchem.js");
