# Supplementary material for: An artificial-vision- and statistical-learning-based method for studying the biodegradation of type I collagen scaffolds in bone regeneration systems
Source: PeerJ. 2019 Jul 5;7:e7233. doi: 10.7717/peerj.7233 (PMC6613533; doi:10.7717/peerj.7233)
Supplement: Supplemental Information 1 — A html report is developed with R markdown and included with the corresponding files. Code and outputs are included. [file peerj-07-7233-s004.zip › Scripts_and_Outputs_files/mathjax-local/jax/element/mml/optable/Arrows.js]

/*
 *  /MathJax/jax/element/mml/optable/Arrows.js
 *
 *  Copyright (c) 2009-2015 The MathJax Consortium
 *
 *  Licensed under the Apache License, Version 2.0 (the "License");
 *  you may not use this file except in compliance with the License.
 *  You may obtain a copy of the License at
 *
 *      http://www.apache.org/licenses/LICENSE-2.0
 *
 *  Unless required by applicable law or agreed to in writing, software
 *  distributed under the License is distributed on an "AS IS" BASIS,
 *  WITHOUT WARRANTIES OR CONDITIONS OF ANY KIND, either express or implied.
 *  See the License for the specific language governing permissions and
 *  limitations under the License.
 */

(function(a){var c=a.mo.OPTYPES;var b=a.TEXCLASS;MathJax.Hub.Insert(a.mo.prototype,{OPTABLE:{infix:{"\u219A":c.RELACCENT,"\u219B":c.RELACCENT,"\u219C":c.WIDEREL,"\u219D":c.WIDEREL,"\u219E":c.WIDEREL,"\u219F":c.WIDEREL,"\u21A0":c.WIDEREL,"\u21A1":c.RELSTRETCH,"\u21A2":c.WIDEREL,"\u21A3":c.WIDEREL,"\u21A4":c.WIDEREL,"\u21A5":c.RELSTRETCH,"\u21A7":c.RELSTRETCH,"\u21A8":c.RELSTRETCH,"\u21AB":c.WIDEREL,"\u21AC":c.WIDEREL,"\u21AD":c.WIDEREL,"\u21AE":c.RELACCENT,"\u21AF":c.RELSTRETCH,"\u21B0":c.RELSTRETCH,"\u21B1":c.RELSTRETCH,"\u21B2":c.RELSTRETCH,"\u21B3":c.RELSTRETCH,"\u21B4":c.RELSTRETCH,"\u21B5":c.RELSTRETCH,"\u21B6":c.RELACCENT,"\u21B7":c.RELACCENT,"\u21B8":c.REL,"\u21B9":c.WIDEREL,"\u21BA":c.REL,"\u21BB":c.REL,"\u21BE":c.RELSTRETCH,"\u21BF":c.RELSTRETCH,"\u21C2":c.RELSTRETCH,"\u21C3":c.RELSTRETCH,"\u21C4":c.WIDEREL,"\u21C5":c.RELSTRETCH,"\u21C6":c.WIDEREL,"\u21C7":c.WIDEREL,"\u21C8":c.RELSTRETCH,"\u21C9":c.WIDEREL,"\u21CA":c.RELSTRETCH,"\u21CB":c.WIDEREL,"\u21CD":c.RELACCENT,"\u21CE":c.RELACCENT,"\u21CF":c.RELACCENT,"\u21D6":c.RELSTRETCH,"\u21D7":c.RELSTRETCH,"\u21D8":c.RELSTRETCH,"\u21D9":c.RELSTRETCH,"\u21DA":c.WIDEREL,"\u21DB":c.WIDEREL,"\u21DC":c.WIDEREL,"\u21DD":c.WIDEREL,"\u21DE":c.REL,"\u21DF":c.REL,"\u21E0":c.WIDEREL,"\u21E1":c.RELSTRETCH,"\u21E2":c.WIDEREL,"\u21E3":c.RELSTRETCH,"\u21E4":c.WIDEREL,"\u21E5":c.WIDEREL,"\u21E6":c.WIDEREL,"\u21E7":c.RELSTRETCH,"\u21E8":c.WIDEREL,"\u21E9":c.RELSTRETCH,"\u21EA":c.RELSTRETCH,"\u21EB":c.RELSTRETCH,"\u21EC":c.RELSTRETCH,"\u21ED":c.RELSTRETCH,"\u21EE":c.RELSTRETCH,"\u21EF":c.RELSTRETCH,"\u21F0":c.WIDEREL,"\u21F1":c.REL,"\u21F2":c.REL,"\u21F3":c.RELSTRETCH,"\u21F4":c.RELACCENT,"\u21F5":c.RELSTRETCH,"\u21F6":c.WIDEREL,"\u21F7":c.RELACCENT,"\u21F8":c.RELACCENT,"\u21F9":c.RELACCENT,"\u21FA":c.RELACCENT,"\u21FB":c.RELACCENT,"\u21FC":c.RELACCENT,"\u21FD":c.WIDEREL,"\u21FE":c.WIDEREL,"\u21FF":c.WIDEREL}}});MathJax.Ajax.loadComplete(a.optableDir+"/Arrows.js")})(MathJax.ElementJax.mml);
