# Supplementary material for: An artificial-vision- and statistical-learning-based method for studying the biodegradation of type I collagen scaffolds in bone regeneration systems
Source: PeerJ. 2019 Jul 5;7:e7233. doi: 10.7717/peerj.7233 (PMC6613533; doi:10.7717/peerj.7233)
Supplement: Supplemental Information 1 — A html report is developed with R markdown and included with the corresponding files. Code and outputs are included. [file peerj-07-7233-s004.zip › Scripts_and_Outputs_files/mathjax-local/jax/element/mml/optable/GeometricShapes.js]

/*
 *  /MathJax/jax/element/mml/optable/GeometricShapes.js
 *
 *  Copyright (c) 2009-2015 The MathJax Consortium
 *
 *  Licensed under the Apache License, Version 2.0 (the "License");
 *  you may not use this file except in compliance with the License.
 *  You may obtain a copy of the License at
 *
 *      http://www.apache.org/licenses/LICENSE-2.0
 *
 *  Unless required by applicable law or agreed to in writing, software
 *  distributed under the License is distributed on an "AS IS" BASIS,
 *  WITHOUT WARRANTIES OR CONDITIONS OF ANY KIND, either express or implied.
 *  See the License for the specific language governing permissions and
 *  limitations under the License.
 */

(function(a){var c=a.mo.OPTYPES;var b=a.TEXCLASS;MathJax.Hub.Insert(a.mo.prototype,{OPTABLE:{infix:{"\u25A0":c.BIN3,"\u25A1":c.BIN3,"\u25AA":c.BIN3,"\u25AB":c.BIN3,"\u25AD":c.BIN3,"\u25AE":c.BIN3,"\u25AF":c.BIN3,"\u25B0":c.BIN3,"\u25B1":c.BIN3,"\u25B2":c.BIN4,"\u25B4":c.BIN4,"\u25B6":c.BIN4,"\u25B7":c.BIN4,"\u25B8":c.BIN4,"\u25BC":c.BIN4,"\u25BE":c.BIN4,"\u25C0":c.BIN4,"\u25C1":c.BIN4,"\u25C2":c.BIN4,"\u25C4":c.BIN4,"\u25C5":c.BIN4,"\u25C6":c.BIN4,"\u25C7":c.BIN4,"\u25C8":c.BIN4,"\u25C9":c.BIN4,"\u25CC":c.BIN4,"\u25CD":c.BIN4,"\u25CE":c.BIN4,"\u25CF":c.BIN4,"\u25D6":c.BIN4,"\u25D7":c.BIN4,"\u25E6":c.BIN4}}});MathJax.Ajax.loadComplete(a.optableDir+"/GeometricShapes.js")})(MathJax.ElementJax.mml);
