# Supplementary material for: An artificial-vision- and statistical-learning-based method for studying the biodegradation of type I collagen scaffolds in bone regeneration systems
Source: PeerJ. 2019 Jul 5;7:e7233. doi: 10.7717/peerj.7233 (PMC6613533; doi:10.7717/peerj.7233)
Supplement: Supplemental Information 1 — A html report is developed with R markdown and included with the corresponding files. Code and outputs are included. [file peerj-07-7233-s004.zip › Scripts_and_Outputs_files/mathjax-local/jax/element/mml/optable/MiscMathSymbolsB.js]

/*
 *  /MathJax/jax/element/mml/optable/MiscMathSymbolsB.js
 *
 *  Copyright (c) 2009-2015 The MathJax Consortium
 *
 *  Licensed under the Apache License, Version 2.0 (the "License");
 *  you may not use this file except in compliance with the License.
 *  You may obtain a copy of the License at
 *
 *      http://www.apache.org/licenses/LICENSE-2.0
 *
 *  Unless required by applicable law or agreed to in writing, software
 *  distributed under the License is distributed on an "AS IS" BASIS,
 *  WITHOUT WARRANTIES OR CONDITIONS OF ANY KIND, either express or implied.
 *  See the License for the specific language governing permissions and
 *  limitations under the License.
 */

(function(a){var c=a.mo.OPTYPES;var b=a.TEXCLASS;MathJax.Hub.Insert(a.mo.prototype,{OPTABLE:{prefix:{"\u2980":[0,0,b.ORD,{fence:true,stretchy:true}],"\u2983":c.OPEN,"\u2985":c.OPEN,"\u2987":c.OPEN,"\u2989":c.OPEN,"\u298B":c.OPEN,"\u298D":c.OPEN,"\u298F":c.OPEN,"\u2991":c.OPEN,"\u2993":c.OPEN,"\u2995":c.OPEN,"\u2997":c.OPEN,"\u29FC":c.OPEN},postfix:{"\u2980":[0,0,b.ORD,{fence:true,stretchy:true}],"\u2984":c.CLOSE,"\u2986":c.CLOSE,"\u2988":c.CLOSE,"\u298A":c.CLOSE,"\u298C":c.CLOSE,"\u298E":c.CLOSE,"\u2990":c.CLOSE,"\u2992":c.CLOSE,"\u2994":c.CLOSE,"\u2996":c.CLOSE,"\u2998":c.CLOSE,"\u29FD":c.CLOSE},infix:{"\u2981":c.BIN3,"\u2982":c.BIN3,"\u2999":c.BIN3,"\u299A":c.BIN3,"\u299B":c.BIN3,"\u299C":c.BIN3,"\u299D":c.BIN3,"\u299E":c.BIN3,"\u299F":c.BIN3,"\u29A0":c.BIN3,"\u29A1":c.BIN3,"\u29A2":c.BIN3,"\u29A3":c.BIN3,"\u29A4":c.BIN3,"\u29A5":c.BIN3,"\u29A6":c.BIN3,"\u29A7":c.BIN3,"\u29A8":c.BIN3,"\u29A9":c.BIN3,"\u29AA":c.BIN3,"\u29AB":c.BIN3,"\u29AC":c.BIN3,"\u29AD":c.BIN3,"\u29AE":c.BIN3,"\u29AF":c.BIN3,"\u29B0":c.BIN3,"\u29B1":c.BIN3,"\u29B2":c.BIN3,"\u29B3":c.BIN3,"\u29B4":c.BIN3,"\u29B5":c.BIN3,"\u29B6":c.BIN4,"\u29B7":c.BIN4,"\u29B8":c.BIN4,"\u29B9":c.BIN4,"\u29BA":c.BIN4,"\u29BB":c.BIN4,"\u29BC":c.BIN4,"\u29BD":c.BIN4,"\u29BE":c.BIN4,"\u29BF":c.BIN4,"\u29C0":c.REL,"\u29C1":c.REL,"\u29C2":c.BIN3,"\u29C3":c.BIN3,"\u29C4":c.BIN4,"\u29C5":c.BIN4,"\u29C6":c.BIN4,"\u29C7":c.BIN4,"\u29C8":c.BIN4,"\u29C9":c.BIN3,"\u29CA":c.BIN3,"\u29CB":c.BIN3,"\u29CC":c.BIN3,"\u29CD":c.BIN3,"\u29CE":c.REL,"\u29CF":c.REL,"\u29CF\u0338":c.REL,"\u29D0":c.REL,"\u29D0\u0338":c.REL,"\u29D1":c.REL,"\u29D2":c.REL,"\u29D3":c.REL,"\u29D4":c.REL,"\u29D5":c.REL,"\u29D6":c.BIN4,"\u29D7":c.BIN4,"\u29D8":c.BIN3,"\u29D9":c.BIN3,"\u29DB":c.BIN3,"\u29DC":c.BIN3,"\u29DD":c.BIN3,"\u29DE":c.REL,"\u29DF":c.BIN3,"\u29E0":c.BIN3,"\u29E1":c.REL,"\u29E2":c.BIN4,"\u29E3":c.REL,"\u29E4":c.REL,"\u29E5":c.REL,"\u29E6":c.REL,"\u29E7":c.BIN3,"\u29E8":c.BIN3,"\u29E9":c.BIN3,"\u29EA":c.BIN3,"\u29EB":c.BIN3,"\u29EC":c.BIN3,"\u29ED":c.BIN3,"\u29EE":c.BIN3,"\u29EF":c.BIN3,"\u29F0":c.BIN3,"\u29F1":c.BIN3,"\u29F2":c.BIN3,"\u29F3":c.BIN3,"\u29F4":c.REL,"\u29F5":c.BIN4,"\u29F6":c.BIN4,"\u29F7":c.BIN4,"\u29F8":c.BIN3,"\u29F9":c.BIN3,"\u29FA":c.BIN3,"\u29FB":c.BIN3,"\u29FE":c.BIN4,"\u29FF":c.BIN4}}});MathJax.Ajax.loadComplete(a.optableDir+"/MiscMathSymbolsB.js")})(MathJax.ElementJax.mml);
