# Supplementary material for: An artificial-vision- and statistical-learning-based method for studying the biodegradation of type I collagen scaffolds in bone regeneration systems
Source: PeerJ. 2019 Jul 5;7:e7233. doi: 10.7717/peerj.7233 (PMC6613533; doi:10.7717/peerj.7233)
Supplement: Supplemental Information 1 — A html report is developed with R markdown and included with the corresponding files. Code and outputs are included. [file peerj-07-7233-s004.zip › Scripts_and_Outputs_files/mathjax-local/jax/element/mml/optable/SupplementalArrowsB.js]

/*
 *  /MathJax/jax/element/mml/optable/SupplementalArrowsB.js
 *
 *  Copyright (c) 2009-2015 The MathJax Consortium
 *
 *  Licensed under the Apache License, Version 2.0 (the "License");
 *  you may not use this file except in compliance with the License.
 *  You may obtain a copy of the License at
 *
 *      http://www.apache.org/licenses/LICENSE-2.0
 *
 *  Unless required by applicable law or agreed to in writing, software
 *  distributed under the License is distributed on an "AS IS" BASIS,
 *  WITHOUT WARRANTIES OR CONDITIONS OF ANY KIND, either express or implied.
 *  See the License for the specific language governing permissions and
 *  limitations under the License.
 */

(function(a){var c=a.mo.OPTYPES;var b=a.TEXCLASS;MathJax.Hub.Insert(a.mo.prototype,{OPTABLE:{infix:{"\u2900":c.RELACCENT,"\u2901":c.RELACCENT,"\u2902":c.RELACCENT,"\u2903":c.RELACCENT,"\u2904":c.RELACCENT,"\u2905":c.RELACCENT,"\u2906":c.RELACCENT,"\u2907":c.RELACCENT,"\u2908":c.REL,"\u2909":c.REL,"\u290A":c.RELSTRETCH,"\u290B":c.RELSTRETCH,"\u290C":c.WIDEREL,"\u290D":c.WIDEREL,"\u290E":c.WIDEREL,"\u290F":c.WIDEREL,"\u2910":c.WIDEREL,"\u2911":c.RELACCENT,"\u2912":c.RELSTRETCH,"\u2913":c.RELSTRETCH,"\u2914":c.RELACCENT,"\u2915":c.RELACCENT,"\u2916":c.RELACCENT,"\u2917":c.RELACCENT,"\u2918":c.RELACCENT,"\u2919":c.RELACCENT,"\u291A":c.RELACCENT,"\u291B":c.RELACCENT,"\u291C":c.RELACCENT,"\u291D":c.RELACCENT,"\u291E":c.RELACCENT,"\u291F":c.RELACCENT,"\u2920":c.RELACCENT,"\u2921":c.RELSTRETCH,"\u2922":c.RELSTRETCH,"\u2923":c.REL,"\u2924":c.REL,"\u2925":c.REL,"\u2926":c.REL,"\u2927":c.REL,"\u2928":c.REL,"\u2929":c.REL,"\u292A":c.REL,"\u292B":c.REL,"\u292C":c.REL,"\u292D":c.REL,"\u292E":c.REL,"\u292F":c.REL,"\u2930":c.REL,"\u2931":c.REL,"\u2932":c.REL,"\u2933":c.RELACCENT,"\u2934":c.REL,"\u2935":c.REL,"\u2936":c.REL,"\u2937":c.REL,"\u2938":c.REL,"\u2939":c.REL,"\u293A":c.RELACCENT,"\u293B":c.RELACCENT,"\u293C":c.RELACCENT,"\u293D":c.RELACCENT,"\u293E":c.REL,"\u293F":c.REL,"\u2940":c.REL,"\u2941":c.REL,"\u2942":c.RELACCENT,"\u2943":c.RELACCENT,"\u2944":c.RELACCENT,"\u2945":c.RELACCENT,"\u2946":c.RELACCENT,"\u2947":c.RELACCENT,"\u2948":c.RELACCENT,"\u2949":c.REL,"\u294A":c.RELACCENT,"\u294B":c.RELACCENT,"\u294C":c.REL,"\u294D":c.REL,"\u294E":c.WIDEREL,"\u294F":c.RELSTRETCH,"\u2950":c.WIDEREL,"\u2951":c.RELSTRETCH,"\u2952":c.WIDEREL,"\u2953":c.WIDEREL,"\u2954":c.RELSTRETCH,"\u2955":c.RELSTRETCH,"\u2956":c.RELSTRETCH,"\u2957":c.RELSTRETCH,"\u2958":c.RELSTRETCH,"\u2959":c.RELSTRETCH,"\u295A":c.WIDEREL,"\u295B":c.WIDEREL,"\u295C":c.RELSTRETCH,"\u295D":c.RELSTRETCH,"\u295E":c.WIDEREL,"\u295F":c.WIDEREL,"\u2960":c.RELSTRETCH,"\u2961":c.RELSTRETCH,"\u2962":c.RELACCENT,"\u2963":c.REL,"\u2964":c.RELACCENT,"\u2965":c.REL,"\u2966":c.RELACCENT,"\u2967":c.RELACCENT,"\u2968":c.RELACCENT,"\u2969":c.RELACCENT,"\u296A":c.RELACCENT,"\u296B":c.RELACCENT,"\u296C":c.RELACCENT,"\u296D":c.RELACCENT,"\u296E":c.RELSTRETCH,"\u296F":c.RELSTRETCH,"\u2970":c.RELACCENT,"\u2971":c.RELACCENT,"\u2972":c.RELACCENT,"\u2973":c.RELACCENT,"\u2974":c.RELACCENT,"\u2975":c.RELACCENT,"\u2976":c.RELACCENT,"\u2977":c.RELACCENT,"\u2978":c.RELACCENT,"\u2979":c.RELACCENT,"\u297A":c.RELACCENT,"\u297B":c.RELACCENT,"\u297C":c.RELACCENT,"\u297D":c.RELACCENT,"\u297E":c.REL,"\u297F":c.REL}}});MathJax.Ajax.loadComplete(a.optableDir+"/SupplementalArrowsB.js")})(MathJax.ElementJax.mml);
