# Supplementary material for: An artificial-vision- and statistical-learning-based method for studying the biodegradation of type I collagen scaffolds in bone regeneration systems
Source: PeerJ. 2019 Jul 5;7:e7233. doi: 10.7717/peerj.7233 (PMC6613533; doi:10.7717/peerj.7233)
Supplement: Supplemental Information 1 — A html report is developed with R markdown and included with the corresponding files. Code and outputs are included. [file peerj-07-7233-s004.zip › Scripts_and_Outputs_files/mathjax-local/jax/input/MathML/entities/a.js]

/*
 *  /MathJax/jax/input/MathML/entities/a.js
 *
 *  Copyright (c) 2009-2015 The MathJax Consortium
 *
 *  Licensed under the Apache License, Version 2.0 (the "License");
 *  you may not use this file except in compliance with the License.
 *  You may obtain a copy of the License at
 *
 *      http://www.apache.org/licenses/LICENSE-2.0
 *
 *  Unless required by applicable law or agreed to in writing, software
 *  distributed under the License is distributed on an "AS IS" BASIS,
 *  WITHOUT WARRANTIES OR CONDITIONS OF ANY KIND, either express or implied.
 *  See the License for the specific language governing permissions and
 *  limitations under the License.
 */

(function(a){MathJax.Hub.Insert(a.Parse.Entity,{AElig:"\u00C6",AMP:"\u0026",Aacute:"\u00C1",Abreve:"\u0102",Acirc:"\u00C2",Acy:"\u0410",Agrave:"\u00C0",Alpha:"\u0391",Amacr:"\u0100",And:"\u2A53",Aogon:"\u0104",Aring:"\u00C5",Assign:"\u2254",Atilde:"\u00C3",Auml:"\u00C4",aacute:"\u00E1",abreve:"\u0103",ac:"\u223E",acE:"\u223E\u0333",acd:"\u223F",acirc:"\u00E2",acy:"\u0430",aelig:"\u00E6",af:"\u2061",agrave:"\u00E0",alefsym:"\u2135",amacr:"\u0101",amp:"\u0026",andand:"\u2A55",andd:"\u2A5C",andslope:"\u2A58",andv:"\u2A5A",ange:"\u29A4",angle:"\u2220",angmsdaa:"\u29A8",angmsdab:"\u29A9",angmsdac:"\u29AA",angmsdad:"\u29AB",angmsdae:"\u29AC",angmsdaf:"\u29AD",angmsdag:"\u29AE",angmsdah:"\u29AF",angrt:"\u221F",angrtvb:"\u22BE",angrtvbd:"\u299D",angst:"\u00C5",angzarr:"\u237C",aogon:"\u0105",ap:"\u2248",apE:"\u2A70",apacir:"\u2A6F",apid:"\u224B",apos:"\u0027",approx:"\u2248",approxeq:"\u224A",aring:"\u00E5",ast:"\u002A",asymp:"\u2248",asympeq:"\u224D",atilde:"\u00E3",auml:"\u00E4",awconint:"\u2233",awint:"\u2A11"});MathJax.Ajax.loadComplete(a.entityDir+"/a.js")})(MathJax.InputJax.MathML);
