# Supplementary material for: An artificial-vision- and statistical-learning-based method for studying the biodegradation of type I collagen scaffolds in bone regeneration systems
Source: PeerJ. 2019 Jul 5;7:e7233. doi: 10.7717/peerj.7233 (PMC6613533; doi:10.7717/peerj.7233)
Supplement: Supplemental Information 1 — A html report is developed with R markdown and included with the corresponding files. Code and outputs are included. [file peerj-07-7233-s004.zip › Scripts_and_Outputs_files/mathjax-local/jax/input/MathML/entities/b.js]

/*
 *  /MathJax/jax/input/MathML/entities/b.js
 *
 *  Copyright (c) 2009-2015 The MathJax Consortium
 *
 *  Licensed under the Apache License, Version 2.0 (the "License");
 *  you may not use this file except in compliance with the License.
 *  You may obtain a copy of the License at
 *
 *      http://www.apache.org/licenses/LICENSE-2.0
 *
 *  Unless required by applicable law or agreed to in writing, software
 *  distributed under the License is distributed on an "AS IS" BASIS,
 *  WITHOUT WARRANTIES OR CONDITIONS OF ANY KIND, either express or implied.
 *  See the License for the specific language governing permissions and
 *  limitations under the License.
 */

(function(a){MathJax.Hub.Insert(a.Parse.Entity,{Barv:"\u2AE7",Barwed:"\u2306",Bcy:"\u0411",Bernoullis:"\u212C",Beta:"\u0392",Bumpeq:"\u224E",bNot:"\u2AED",backcong:"\u224C",backepsilon:"\u03F6",barvee:"\u22BD",barwed:"\u2305",barwedge:"\u2305",bbrk:"\u23B5",bbrktbrk:"\u23B6",bcong:"\u224C",bcy:"\u0431",bdquo:"\u201E",becaus:"\u2235",because:"\u2235",bemptyv:"\u29B0",bepsi:"\u03F6",bernou:"\u212C",bigcap:"\u22C2",bigcup:"\u22C3",bigvee:"\u22C1",bigwedge:"\u22C0",bkarow:"\u290D",blacksquare:"\u25AA",blacktriangleright:"\u25B8",blank:"\u2423",blk12:"\u2592",blk14:"\u2591",blk34:"\u2593",block:"\u2588",bne:"\u003D\u20E5",bnequiv:"\u2261\u20E5",bnot:"\u2310",bot:"\u22A5",bottom:"\u22A5",boxDL:"\u2557",boxDR:"\u2554",boxDl:"\u2556",boxDr:"\u2553",boxH:"\u2550",boxHD:"\u2566",boxHU:"\u2569",boxHd:"\u2564",boxHu:"\u2567",boxUL:"\u255D",boxUR:"\u255A",boxUl:"\u255C",boxUr:"\u2559",boxV:"\u2551",boxVH:"\u256C",boxVL:"\u2563",boxVR:"\u2560",boxVh:"\u256B",boxVl:"\u2562",boxVr:"\u255F",boxbox:"\u29C9",boxdL:"\u2555",boxdR:"\u2552",boxh:"\u2500",boxhD:"\u2565",boxhU:"\u2568",boxhd:"\u252C",boxhu:"\u2534",boxuL:"\u255B",boxuR:"\u2558",boxv:"\u2502",boxvH:"\u256A",boxvL:"\u2561",boxvR:"\u255E",boxvh:"\u253C",boxvl:"\u2524",boxvr:"\u251C",bprime:"\u2035",breve:"\u02D8",brvbar:"\u00A6",bsemi:"\u204F",bsim:"\u223D",bsime:"\u22CD",bsolb:"\u29C5",bsolhsub:"\u27C8",bullet:"\u2022",bump:"\u224E",bumpE:"\u2AAE",bumpe:"\u224F",bumpeq:"\u224F"});MathJax.Ajax.loadComplete(a.entityDir+"/b.js")})(MathJax.InputJax.MathML);
