# Supplementary material for: An artificial-vision- and statistical-learning-based method for studying the biodegradation of type I collagen scaffolds in bone regeneration systems
Source: PeerJ. 2019 Jul 5;7:e7233. doi: 10.7717/peerj.7233 (PMC6613533; doi:10.7717/peerj.7233)
Supplement: Supplemental Information 1 — A html report is developed with R markdown and included with the corresponding files. Code and outputs are included. [file peerj-07-7233-s004.zip › Scripts_and_Outputs_files/mathjax-local/jax/input/MathML/entities/c.js]

/*
 *  /MathJax/jax/input/MathML/entities/c.js
 *
 *  Copyright (c) 2009-2015 The MathJax Consortium
 *
 *  Licensed under the Apache License, Version 2.0 (the "License");
 *  you may not use this file except in compliance with the License.
 *  You may obtain a copy of the License at
 *
 *      http://www.apache.org/licenses/LICENSE-2.0
 *
 *  Unless required by applicable law or agreed to in writing, software
 *  distributed under the License is distributed on an "AS IS" BASIS,
 *  WITHOUT WARRANTIES OR CONDITIONS OF ANY KIND, either express or implied.
 *  See the License for the specific language governing permissions and
 *  limitations under the License.
 */

(function(a){MathJax.Hub.Insert(a.Parse.Entity,{CHcy:"\u0427",COPY:"\u00A9",Cacute:"\u0106",CapitalDifferentialD:"\u2145",Cayleys:"\u212D",Ccaron:"\u010C",Ccedil:"\u00C7",Ccirc:"\u0108",Cconint:"\u2230",Cdot:"\u010A",Cedilla:"\u00B8",Chi:"\u03A7",ClockwiseContourIntegral:"\u2232",CloseCurlyDoubleQuote:"\u201D",CloseCurlyQuote:"\u2019",Colon:"\u2237",Colone:"\u2A74",Conint:"\u222F",CounterClockwiseContourIntegral:"\u2233",cacute:"\u0107",capand:"\u2A44",capbrcup:"\u2A49",capcap:"\u2A4B",capcup:"\u2A47",capdot:"\u2A40",caps:"\u2229\uFE00",caret:"\u2041",caron:"\u02C7",ccaps:"\u2A4D",ccaron:"\u010D",ccedil:"\u00E7",ccirc:"\u0109",ccups:"\u2A4C",ccupssm:"\u2A50",cdot:"\u010B",cedil:"\u00B8",cemptyv:"\u29B2",cent:"\u00A2",centerdot:"\u00B7",chcy:"\u0447",checkmark:"\u2713",cir:"\u25CB",cirE:"\u29C3",cire:"\u2257",cirfnint:"\u2A10",cirmid:"\u2AEF",cirscir:"\u29C2",clubsuit:"\u2663",colone:"\u2254",coloneq:"\u2254",comma:"\u002C",commat:"\u0040",compfn:"\u2218",complement:"\u2201",complexes:"\u2102",cong:"\u2245",congdot:"\u2A6D",conint:"\u222E",coprod:"\u2210",copy:"\u00A9",copysr:"\u2117",crarr:"\u21B5",cross:"\u2717",csub:"\u2ACF",csube:"\u2AD1",csup:"\u2AD0",csupe:"\u2AD2",cudarrl:"\u2938",cudarrr:"\u2935",cularrp:"\u293D",cupbrcap:"\u2A48",cupcap:"\u2A46",cupcup:"\u2A4A",cupdot:"\u228D",cupor:"\u2A45",cups:"\u222A\uFE00",curarrm:"\u293C",curlyeqprec:"\u22DE",curlyeqsucc:"\u22DF",curren:"\u00A4",curvearrowleft:"\u21B6",curvearrowright:"\u21B7",cuvee:"\u22CE",cuwed:"\u22CF",cwconint:"\u2232",cwint:"\u2231",cylcty:"\u232D"});MathJax.Ajax.loadComplete(a.entityDir+"/c.js")})(MathJax.InputJax.MathML);
