# Supplementary material for: An artificial-vision- and statistical-learning-based method for studying the biodegradation of type I collagen scaffolds in bone regeneration systems
Source: PeerJ. 2019 Jul 5;7:e7233. doi: 10.7717/peerj.7233 (PMC6613533; doi:10.7717/peerj.7233)
Supplement: Supplemental Information 1 — A html report is developed with R markdown and included with the corresponding files. Code and outputs are included. [file peerj-07-7233-s004.zip › Scripts_and_Outputs_files/mathjax-local/jax/input/MathML/entities/d.js]

/*
 *  /MathJax/jax/input/MathML/entities/d.js
 *
 *  Copyright (c) 2009-2015 The MathJax Consortium
 *
 *  Licensed under the Apache License, Version 2.0 (the "License");
 *  you may not use this file except in compliance with the License.
 *  You may obtain a copy of the License at
 *
 *      http://www.apache.org/licenses/LICENSE-2.0
 *
 *  Unless required by applicable law or agreed to in writing, software
 *  distributed under the License is distributed on an "AS IS" BASIS,
 *  WITHOUT WARRANTIES OR CONDITIONS OF ANY KIND, either express or implied.
 *  See the License for the specific language governing permissions and
 *  limitations under the License.
 */

(function(a){MathJax.Hub.Insert(a.Parse.Entity,{DD:"\u2145",DDotrahd:"\u2911",DJcy:"\u0402",DScy:"\u0405",DZcy:"\u040F",Darr:"\u21A1",Dashv:"\u2AE4",Dcaron:"\u010E",Dcy:"\u0414",DiacriticalAcute:"\u00B4",DiacriticalDot:"\u02D9",DiacriticalDoubleAcute:"\u02DD",DiacriticalGrave:"\u0060",DiacriticalTilde:"\u02DC",Dot:"\u00A8",DotDot:"\u20DC",DoubleContourIntegral:"\u222F",DoubleDownArrow:"\u21D3",DoubleLeftArrow:"\u21D0",DoubleLeftRightArrow:"\u21D4",DoubleLeftTee:"\u2AE4",DoubleLongLeftArrow:"\u27F8",DoubleLongLeftRightArrow:"\u27FA",DoubleLongRightArrow:"\u27F9",DoubleRightArrow:"\u21D2",DoubleUpArrow:"\u21D1",DoubleUpDownArrow:"\u21D5",DownArrowBar:"\u2913",DownArrowUpArrow:"\u21F5",DownBreve:"\u0311",DownLeftRightVector:"\u2950",DownLeftTeeVector:"\u295E",DownLeftVectorBar:"\u2956",DownRightTeeVector:"\u295F",DownRightVectorBar:"\u2957",DownTeeArrow:"\u21A7",Dstrok:"\u0110",dArr:"\u21D3",dHar:"\u2965",darr:"\u2193",dash:"\u2010",dashv:"\u22A3",dbkarow:"\u290F",dblac:"\u02DD",dcaron:"\u010F",dcy:"\u0434",dd:"\u2146",ddagger:"\u2021",ddotseq:"\u2A77",demptyv:"\u29B1",dfisht:"\u297F",dharl:"\u21C3",dharr:"\u21C2",diam:"\u22C4",diamond:"\u22C4",diamondsuit:"\u2666",diams:"\u2666",die:"\u00A8",disin:"\u22F2",divide:"\u00F7",divonx:"\u22C7",djcy:"\u0452",dlcorn:"\u231E",dlcrop:"\u230D",dollar:"\u0024",doteq:"\u2250",dotminus:"\u2238",doublebarwedge:"\u2306",downarrow:"\u2193",downdownarrows:"\u21CA",downharpoonleft:"\u21C3",downharpoonright:"\u21C2",drbkarow:"\u2910",drcorn:"\u231F",drcrop:"\u230C",dscy:"\u0455",dsol:"\u29F6",dstrok:"\u0111",dtri:"\u25BF",dtrif:"\u25BE",duarr:"\u21F5",duhar:"\u296F",dwangle:"\u29A6",dzcy:"\u045F",dzigrarr:"\u27FF"});MathJax.Ajax.loadComplete(a.entityDir+"/d.js")})(MathJax.InputJax.MathML);
