# Supplementary material for: An artificial-vision- and statistical-learning-based method for studying the biodegradation of type I collagen scaffolds in bone regeneration systems
Source: PeerJ. 2019 Jul 5;7:e7233. doi: 10.7717/peerj.7233 (PMC6613533; doi:10.7717/peerj.7233)
Supplement: Supplemental Information 1 — A html report is developed with R markdown and included with the corresponding files. Code and outputs are included. [file peerj-07-7233-s004.zip › Scripts_and_Outputs_files/mathjax-local/jax/input/MathML/entities/e.js]

/*
 *  /MathJax/jax/input/MathML/entities/e.js
 *
 *  Copyright (c) 2009-2015 The MathJax Consortium
 *
 *  Licensed under the Apache License, Version 2.0 (the "License");
 *  you may not use this file except in compliance with the License.
 *  You may obtain a copy of the License at
 *
 *      http://www.apache.org/licenses/LICENSE-2.0
 *
 *  Unless required by applicable law or agreed to in writing, software
 *  distributed under the License is distributed on an "AS IS" BASIS,
 *  WITHOUT WARRANTIES OR CONDITIONS OF ANY KIND, either express or implied.
 *  See the License for the specific language governing permissions and
 *  limitations under the License.
 */

(function(a){MathJax.Hub.Insert(a.Parse.Entity,{ENG:"\u014A",ETH:"\u00D0",Eacute:"\u00C9",Ecaron:"\u011A",Ecirc:"\u00CA",Ecy:"\u042D",Edot:"\u0116",Egrave:"\u00C8",Emacr:"\u0112",EmptySmallSquare:"\u25FB",EmptyVerySmallSquare:"\u25AB",Eogon:"\u0118",Epsilon:"\u0395",Equal:"\u2A75",Esim:"\u2A73",Eta:"\u0397",Euml:"\u00CB",eDDot:"\u2A77",eDot:"\u2251",eacute:"\u00E9",easter:"\u2A6E",ecaron:"\u011B",ecirc:"\u00EA",ecolon:"\u2255",ecy:"\u044D",edot:"\u0117",ee:"\u2147",eg:"\u2A9A",egrave:"\u00E8",egsdot:"\u2A98",el:"\u2A99",elinters:"\u23E7",elsdot:"\u2A97",emacr:"\u0113",emptyset:"\u2205",emptyv:"\u2205",emsp:"\u2003",emsp13:"\u2004",emsp14:"\u2005",eng:"\u014B",ensp:"\u2002",eogon:"\u0119",epar:"\u22D5",eparsl:"\u29E3",eplus:"\u2A71",epsilon:"\u03B5",eqcirc:"\u2256",eqcolon:"\u2255",eqsim:"\u2242",eqslantgtr:"\u2A96",eqslantless:"\u2A95",equals:"\u003D",equest:"\u225F",equiv:"\u2261",equivDD:"\u2A78",eqvparsl:"\u29E5",erarr:"\u2971",esdot:"\u2250",esim:"\u2242",euml:"\u00EB",euro:"\u20AC",excl:"\u0021",exist:"\u2203",expectation:"\u2130",exponentiale:"\u2147"});MathJax.Ajax.loadComplete(a.entityDir+"/e.js")})(MathJax.InputJax.MathML);
