# Supplementary material for: An artificial-vision- and statistical-learning-based method for studying the biodegradation of type I collagen scaffolds in bone regeneration systems
Source: PeerJ. 2019 Jul 5;7:e7233. doi: 10.7717/peerj.7233 (PMC6613533; doi:10.7717/peerj.7233)
Supplement: Supplemental Information 1 — A html report is developed with R markdown and included with the corresponding files. Code and outputs are included. [file peerj-07-7233-s004.zip › Scripts_and_Outputs_files/mathjax-local/jax/input/MathML/entities/fr.js]

/*
 *  /MathJax/jax/input/MathML/entities/fr.js
 *
 *  Copyright (c) 2009-2015 The MathJax Consortium
 *
 *  Licensed under the Apache License, Version 2.0 (the "License");
 *  you may not use this file except in compliance with the License.
 *  You may obtain a copy of the License at
 *
 *      http://www.apache.org/licenses/LICENSE-2.0
 *
 *  Unless required by applicable law or agreed to in writing, software
 *  distributed under the License is distributed on an "AS IS" BASIS,
 *  WITHOUT WARRANTIES OR CONDITIONS OF ANY KIND, either express or implied.
 *  See the License for the specific language governing permissions and
 *  limitations under the License.
 */

(function(a){MathJax.Hub.Insert(a.Parse.Entity,{Afr:"\uD835\uDD04",Bfr:"\uD835\uDD05",Cfr:"\u212D",Dfr:"\uD835\uDD07",Efr:"\uD835\uDD08",Ffr:"\uD835\uDD09",Gfr:"\uD835\uDD0A",Hfr:"\u210C",Ifr:"\u2111",Jfr:"\uD835\uDD0D",Kfr:"\uD835\uDD0E",Lfr:"\uD835\uDD0F",Mfr:"\uD835\uDD10",Nfr:"\uD835\uDD11",Ofr:"\uD835\uDD12",Pfr:"\uD835\uDD13",Qfr:"\uD835\uDD14",Rfr:"\u211C",Sfr:"\uD835\uDD16",Tfr:"\uD835\uDD17",Ufr:"\uD835\uDD18",Vfr:"\uD835\uDD19",Wfr:"\uD835\uDD1A",Xfr:"\uD835\uDD1B",Yfr:"\uD835\uDD1C",Zfr:"\u2128",afr:"\uD835\uDD1E",bfr:"\uD835\uDD1F",cfr:"\uD835\uDD20",dfr:"\uD835\uDD21",efr:"\uD835\uDD22",ffr:"\uD835\uDD23",gfr:"\uD835\uDD24",hfr:"\uD835\uDD25",ifr:"\uD835\uDD26",jfr:"\uD835\uDD27",kfr:"\uD835\uDD28",lfr:"\uD835\uDD29",mfr:"\uD835\uDD2A",nfr:"\uD835\uDD2B",ofr:"\uD835\uDD2C",pfr:"\uD835\uDD2D",qfr:"\uD835\uDD2E",rfr:"\uD835\uDD2F",sfr:"\uD835\uDD30",tfr:"\uD835\uDD31",ufr:"\uD835\uDD32",vfr:"\uD835\uDD33",wfr:"\uD835\uDD34",xfr:"\uD835\uDD35",yfr:"\uD835\uDD36",zfr:"\uD835\uDD37"});MathJax.Ajax.loadComplete(a.entityDir+"/fr.js")})(MathJax.InputJax.MathML);
