# Supplementary material for: An artificial-vision- and statistical-learning-based method for studying the biodegradation of type I collagen scaffolds in bone regeneration systems
Source: PeerJ. 2019 Jul 5;7:e7233. doi: 10.7717/peerj.7233 (PMC6613533; doi:10.7717/peerj.7233)
Supplement: Supplemental Information 1 — A html report is developed with R markdown and included with the corresponding files. Code and outputs are included. [file peerj-07-7233-s004.zip › Scripts_and_Outputs_files/mathjax-local/jax/input/MathML/entities/g.js]

/*
 *  /MathJax/jax/input/MathML/entities/g.js
 *
 *  Copyright (c) 2009-2015 The MathJax Consortium
 *
 *  Licensed under the Apache License, Version 2.0 (the "License");
 *  you may not use this file except in compliance with the License.
 *  You may obtain a copy of the License at
 *
 *      http://www.apache.org/licenses/LICENSE-2.0
 *
 *  Unless required by applicable law or agreed to in writing, software
 *  distributed under the License is distributed on an "AS IS" BASIS,
 *  WITHOUT WARRANTIES OR CONDITIONS OF ANY KIND, either express or implied.
 *  See the License for the specific language governing permissions and
 *  limitations under the License.
 */

(function(a){MathJax.Hub.Insert(a.Parse.Entity,{GJcy:"\u0403",GT:"\u003E",Gammad:"\u03DC",Gbreve:"\u011E",Gcedil:"\u0122",Gcirc:"\u011C",Gcy:"\u0413",Gdot:"\u0120",GreaterGreater:"\u2AA2",Gt:"\u226B",gE:"\u2267",gacute:"\u01F5",gammad:"\u03DD",gbreve:"\u011F",gcirc:"\u011D",gcy:"\u0433",gdot:"\u0121",ge:"\u2265",gel:"\u22DB",geq:"\u2265",geqq:"\u2267",geqslant:"\u2A7E",ges:"\u2A7E",gescc:"\u2AA9",gesdot:"\u2A80",gesdoto:"\u2A82",gesdotol:"\u2A84",gesl:"\u22DB\uFE00",gesles:"\u2A94",gg:"\u226B",ggg:"\u22D9",gjcy:"\u0453",gl:"\u2277",glE:"\u2A92",gla:"\u2AA5",glj:"\u2AA4",gnapprox:"\u2A8A",gneq:"\u2A88",gneqq:"\u2269",grave:"\u0060",gsim:"\u2273",gsime:"\u2A8E",gsiml:"\u2A90",gtcc:"\u2AA7",gtcir:"\u2A7A",gtlPar:"\u2995",gtquest:"\u2A7C",gtrapprox:"\u2A86",gtrarr:"\u2978",gtrdot:"\u22D7",gtreqless:"\u22DB",gtreqqless:"\u2A8C",gtrless:"\u2277",gtrsim:"\u2273",gvertneqq:"\u2269\uFE00",gvnE:"\u2269\uFE00"});MathJax.Ajax.loadComplete(a.entityDir+"/g.js")})(MathJax.InputJax.MathML);
