# Supplementary material for: An artificial-vision- and statistical-learning-based method for studying the biodegradation of type I collagen scaffolds in bone regeneration systems
Source: PeerJ. 2019 Jul 5;7:e7233. doi: 10.7717/peerj.7233 (PMC6613533; doi:10.7717/peerj.7233)
Supplement: Supplemental Information 1 — A html report is developed with R markdown and included with the corresponding files. Code and outputs are included. [file peerj-07-7233-s004.zip › Scripts_and_Outputs_files/mathjax-local/jax/input/MathML/entities/h.js]

/*
 *  /MathJax/jax/input/MathML/entities/h.js
 *
 *  Copyright (c) 2009-2015 The MathJax Consortium
 *
 *  Licensed under the Apache License, Version 2.0 (the "License");
 *  you may not use this file except in compliance with the License.
 *  You may obtain a copy of the License at
 *
 *      http://www.apache.org/licenses/LICENSE-2.0
 *
 *  Unless required by applicable law or agreed to in writing, software
 *  distributed under the License is distributed on an "AS IS" BASIS,
 *  WITHOUT WARRANTIES OR CONDITIONS OF ANY KIND, either express or implied.
 *  See the License for the specific language governing permissions and
 *  limitations under the License.
 */

(function(a){MathJax.Hub.Insert(a.Parse.Entity,{HARDcy:"\u042A",Hcirc:"\u0124",HilbertSpace:"\u210B",HorizontalLine:"\u2500",Hstrok:"\u0126",hArr:"\u21D4",hairsp:"\u200A",half:"\u00BD",hamilt:"\u210B",hardcy:"\u044A",harr:"\u2194",harrcir:"\u2948",hcirc:"\u0125",hearts:"\u2665",heartsuit:"\u2665",hercon:"\u22B9",hksearow:"\u2925",hkswarow:"\u2926",hoarr:"\u21FF",homtht:"\u223B",horbar:"\u2015",hslash:"\u210F",hstrok:"\u0127",hybull:"\u2043",hyphen:"\u2010"});MathJax.Ajax.loadComplete(a.entityDir+"/h.js")})(MathJax.InputJax.MathML);
