# Supplementary material for: An artificial-vision- and statistical-learning-based method for studying the biodegradation of type I collagen scaffolds in bone regeneration systems
Source: PeerJ. 2019 Jul 5;7:e7233. doi: 10.7717/peerj.7233 (PMC6613533; doi:10.7717/peerj.7233)
Supplement: Supplemental Information 1 — A html report is developed with R markdown and included with the corresponding files. Code and outputs are included. [file peerj-07-7233-s004.zip › Scripts_and_Outputs_files/mathjax-local/jax/input/MathML/entities/i.js]

/*
 *  /MathJax/jax/input/MathML/entities/i.js
 *
 *  Copyright (c) 2009-2015 The MathJax Consortium
 *
 *  Licensed under the Apache License, Version 2.0 (the "License");
 *  you may not use this file except in compliance with the License.
 *  You may obtain a copy of the License at
 *
 *      http://www.apache.org/licenses/LICENSE-2.0
 *
 *  Unless required by applicable law or agreed to in writing, software
 *  distributed under the License is distributed on an "AS IS" BASIS,
 *  WITHOUT WARRANTIES OR CONDITIONS OF ANY KIND, either express or implied.
 *  See the License for the specific language governing permissions and
 *  limitations under the License.
 */

(function(a){MathJax.Hub.Insert(a.Parse.Entity,{IEcy:"\u0415",IJlig:"\u0132",IOcy:"\u0401",Iacute:"\u00CD",Icirc:"\u00CE",Icy:"\u0418",Idot:"\u0130",Igrave:"\u00CC",Imacr:"\u012A",Implies:"\u21D2",Int:"\u222C",Iogon:"\u012E",Iota:"\u0399",Itilde:"\u0128",Iukcy:"\u0406",Iuml:"\u00CF",iacute:"\u00ED",ic:"\u2063",icirc:"\u00EE",icy:"\u0438",iecy:"\u0435",iexcl:"\u00A1",iff:"\u21D4",igrave:"\u00EC",ii:"\u2148",iiiint:"\u2A0C",iiint:"\u222D",iinfin:"\u29DC",iiota:"\u2129",ijlig:"\u0133",imacr:"\u012B",image:"\u2111",imagline:"\u2110",imagpart:"\u2111",imof:"\u22B7",imped:"\u01B5","in":"\u2208",incare:"\u2105",infintie:"\u29DD",inodot:"\u0131","int":"\u222B",integers:"\u2124",intercal:"\u22BA",intlarhk:"\u2A17",intprod:"\u2A3C",iocy:"\u0451",iogon:"\u012F",iprod:"\u2A3C",iquest:"\u00BF",isin:"\u2208",isinE:"\u22F9",isindot:"\u22F5",isins:"\u22F4",isinsv:"\u22F3",isinv:"\u2208",it:"\u2062",itilde:"\u0129",iukcy:"\u0456",iuml:"\u00EF"});MathJax.Ajax.loadComplete(a.entityDir+"/i.js")})(MathJax.InputJax.MathML);
