# Supplementary material for: An artificial-vision- and statistical-learning-based method for studying the biodegradation of type I collagen scaffolds in bone regeneration systems
Source: PeerJ. 2019 Jul 5;7:e7233. doi: 10.7717/peerj.7233 (PMC6613533; doi:10.7717/peerj.7233)
Supplement: Supplemental Information 1 — A html report is developed with R markdown and included with the corresponding files. Code and outputs are included. [file peerj-07-7233-s004.zip › Scripts_and_Outputs_files/mathjax-local/jax/input/MathML/entities/l.js]

/*
 *  /MathJax/jax/input/MathML/entities/l.js
 *
 *  Copyright (c) 2009-2015 The MathJax Consortium
 *
 *  Licensed under the Apache License, Version 2.0 (the "License");
 *  you may not use this file except in compliance with the License.
 *  You may obtain a copy of the License at
 *
 *      http://www.apache.org/licenses/LICENSE-2.0
 *
 *  Unless required by applicable law or agreed to in writing, software
 *  distributed under the License is distributed on an "AS IS" BASIS,
 *  WITHOUT WARRANTIES OR CONDITIONS OF ANY KIND, either express or implied.
 *  See the License for the specific language governing permissions and
 *  limitations under the License.
 */

(function(a){MathJax.Hub.Insert(a.Parse.Entity,{LJcy:"\u0409",LT:"\u003C",Lacute:"\u0139",Lang:"\u27EA",Laplacetrf:"\u2112",Lcaron:"\u013D",Lcedil:"\u013B",Lcy:"\u041B",LeftArrowBar:"\u21E4",LeftDoubleBracket:"\u27E6",LeftDownTeeVector:"\u2961",LeftDownVectorBar:"\u2959",LeftRightVector:"\u294E",LeftTeeArrow:"\u21A4",LeftTeeVector:"\u295A",LeftTriangleBar:"\u29CF",LeftUpDownVector:"\u2951",LeftUpTeeVector:"\u2960",LeftUpVectorBar:"\u2958",LeftVectorBar:"\u2952",LessLess:"\u2AA1",Lmidot:"\u013F",LowerLeftArrow:"\u2199",LowerRightArrow:"\u2198",Lstrok:"\u0141",Lt:"\u226A",lAarr:"\u21DA",lArr:"\u21D0",lAtail:"\u291B",lBarr:"\u290E",lE:"\u2266",lHar:"\u2962",lacute:"\u013A",laemptyv:"\u29B4",lagran:"\u2112",lang:"\u27E8",langd:"\u2991",langle:"\u27E8",laquo:"\u00AB",larr:"\u2190",larrb:"\u21E4",larrbfs:"\u291F",larrfs:"\u291D",larrhk:"\u21A9",larrpl:"\u2939",larrsim:"\u2973",lat:"\u2AAB",latail:"\u2919",late:"\u2AAD",lates:"\u2AAD\uFE00",lbarr:"\u290C",lbbrk:"\u2772",lbrke:"\u298B",lbrksld:"\u298F",lbrkslu:"\u298D",lcaron:"\u013E",lcedil:"\u013C",lceil:"\u2308",lcub:"\u007B",lcy:"\u043B",ldca:"\u2936",ldquo:"\u201C",ldquor:"\u201E",ldrdhar:"\u2967",ldrushar:"\u294B",ldsh:"\u21B2",leftarrow:"\u2190",leftarrowtail:"\u21A2",leftharpoondown:"\u21BD",leftharpoonup:"\u21BC",leftrightarrow:"\u2194",leftrightarrows:"\u21C6",leftrightharpoons:"\u21CB",leftrightsquigarrow:"\u21AD",leg:"\u22DA",leq:"\u2264",leqq:"\u2266",leqslant:"\u2A7D",les:"\u2A7D",lescc:"\u2AA8",lesdot:"\u2A7F",lesdoto:"\u2A81",lesdotor:"\u2A83",lesg:"\u22DA\uFE00",lesges:"\u2A93",lessapprox:"\u2A85",lesseqgtr:"\u22DA",lesseqqgtr:"\u2A8B",lessgtr:"\u2276",lesssim:"\u2272",lfisht:"\u297C",lfloor:"\u230A",lg:"\u2276",lgE:"\u2A91",lhard:"\u21BD",lharu:"\u21BC",lharul:"\u296A",lhblk:"\u2584",ljcy:"\u0459",ll:"\u226A",llarr:"\u21C7",llcorner:"\u231E",llhard:"\u296B",lltri:"\u25FA",lmidot:"\u0140",lmoustache:"\u23B0",lnapprox:"\u2A89",lneq:"\u2A87",lneqq:"\u2268",loang:"\u27EC",loarr:"\u21FD",lobrk:"\u27E6",longleftarrow:"\u27F5",longleftrightarrow:"\u27F7",longrightarrow:"\u27F6",looparrowleft:"\u21AB",lopar:"\u2985",loplus:"\u2A2D",lotimes:"\u2A34",lowbar:"\u005F",lozenge:"\u25CA",lozf:"\u29EB",lpar:"\u0028",lparlt:"\u2993",lrarr:"\u21C6",lrcorner:"\u231F",lrhar:"\u21CB",lrhard:"\u296D",lrm:"\u200E",lrtri:"\u22BF",lsaquo:"\u2039",lsh:"\u21B0",lsim:"\u2272",lsime:"\u2A8D",lsimg:"\u2A8F",lsqb:"\u005B",lsquo:"\u2018",lsquor:"\u201A",lstrok:"\u0142",ltcc:"\u2AA6",ltcir:"\u2A79",ltdot:"\u22D6",lthree:"\u22CB",ltlarr:"\u2976",ltquest:"\u2A7B",ltrPar:"\u2996",ltrie:"\u22B4",ltrif:"\u25C2",lurdshar:"\u294A",luruhar:"\u2966",lvertneqq:"\u2268\uFE00",lvnE:"\u2268\uFE00"});MathJax.Ajax.loadComplete(a.entityDir+"/l.js")})(MathJax.InputJax.MathML);
