# Supplementary material for: An artificial-vision- and statistical-learning-based method for studying the biodegradation of type I collagen scaffolds in bone regeneration systems
Source: PeerJ. 2019 Jul 5;7:e7233. doi: 10.7717/peerj.7233 (PMC6613533; doi:10.7717/peerj.7233)
Supplement: Supplemental Information 1 — A html report is developed with R markdown and included with the corresponding files. Code and outputs are included. [file peerj-07-7233-s004.zip › Scripts_and_Outputs_files/mathjax-local/jax/input/MathML/entities/m.js]

/*
 *  /MathJax/jax/input/MathML/entities/m.js
 *
 *  Copyright (c) 2009-2015 The MathJax Consortium
 *
 *  Licensed under the Apache License, Version 2.0 (the "License");
 *  you may not use this file except in compliance with the License.
 *  You may obtain a copy of the License at
 *
 *      http://www.apache.org/licenses/LICENSE-2.0
 *
 *  Unless required by applicable law or agreed to in writing, software
 *  distributed under the License is distributed on an "AS IS" BASIS,
 *  WITHOUT WARRANTIES OR CONDITIONS OF ANY KIND, either express or implied.
 *  See the License for the specific language governing permissions and
 *  limitations under the License.
 */

(function(a){MathJax.Hub.Insert(a.Parse.Entity,{Map:"\u2905",Mcy:"\u041C",MediumSpace:"\u205F",Mellintrf:"\u2133",Mu:"\u039C",mDDot:"\u223A",male:"\u2642",maltese:"\u2720",map:"\u21A6",mapsto:"\u21A6",mapstodown:"\u21A7",mapstoleft:"\u21A4",mapstoup:"\u21A5",marker:"\u25AE",mcomma:"\u2A29",mcy:"\u043C",mdash:"\u2014",measuredangle:"\u2221",micro:"\u00B5",mid:"\u2223",midast:"\u002A",midcir:"\u2AF0",middot:"\u00B7",minus:"\u2212",minusb:"\u229F",minusd:"\u2238",minusdu:"\u2A2A",mlcp:"\u2ADB",mldr:"\u2026",mnplus:"\u2213",models:"\u22A7",mp:"\u2213",mstpos:"\u223E",mumap:"\u22B8"});MathJax.Ajax.loadComplete(a.entityDir+"/m.js")})(MathJax.InputJax.MathML);
