# Supplementary material for: An artificial-vision- and statistical-learning-based method for studying the biodegradation of type I collagen scaffolds in bone regeneration systems
Source: PeerJ. 2019 Jul 5;7:e7233. doi: 10.7717/peerj.7233 (PMC6613533; doi:10.7717/peerj.7233)
Supplement: Supplemental Information 1 — A html report is developed with R markdown and included with the corresponding files. Code and outputs are included. [file peerj-07-7233-s004.zip › Scripts_and_Outputs_files/mathjax-local/jax/input/MathML/entities/n.js]

/*
 *  /MathJax/jax/input/MathML/entities/n.js
 *
 *  Copyright (c) 2009-2015 The MathJax Consortium
 *
 *  Licensed under the Apache License, Version 2.0 (the "License");
 *  you may not use this file except in compliance with the License.
 *  You may obtain a copy of the License at
 *
 *      http://www.apache.org/licenses/LICENSE-2.0
 *
 *  Unless required by applicable law or agreed to in writing, software
 *  distributed under the License is distributed on an "AS IS" BASIS,
 *  WITHOUT WARRANTIES OR CONDITIONS OF ANY KIND, either express or implied.
 *  See the License for the specific language governing permissions and
 *  limitations under the License.
 */

(function(a){MathJax.Hub.Insert(a.Parse.Entity,{NJcy:"\u040A",Nacute:"\u0143",Ncaron:"\u0147",Ncedil:"\u0145",Ncy:"\u041D",NegativeMediumSpace:"\u200B",NegativeThickSpace:"\u200B",NegativeThinSpace:"\u200B",NegativeVeryThinSpace:"\u200B",NewLine:"\u000A",NoBreak:"\u2060",NonBreakingSpace:"\u00A0",Not:"\u2AEC",NotCongruent:"\u2262",NotCupCap:"\u226D",NotEqualTilde:"\u2242\u0338",NotGreaterFullEqual:"\u2267\u0338",NotGreaterGreater:"\u226B\u0338",NotGreaterLess:"\u2279",NotGreaterSlantEqual:"\u2A7E\u0338",NotGreaterTilde:"\u2275",NotHumpDownHump:"\u224E\u0338",NotHumpEqual:"\u224F\u0338",NotLeftTriangleBar:"\u29CF\u0338",NotLessGreater:"\u2278",NotLessLess:"\u226A\u0338",NotLessSlantEqual:"\u2A7D\u0338",NotLessTilde:"\u2274",NotNestedGreaterGreater:"\u2AA2\u0338",NotNestedLessLess:"\u2AA1\u0338",NotPrecedesEqual:"\u2AAF\u0338",NotReverseElement:"\u220C",NotRightTriangleBar:"\u29D0\u0338",NotSquareSubset:"\u228F\u0338",NotSquareSubsetEqual:"\u22E2",NotSquareSuperset:"\u2290\u0338",NotSquareSupersetEqual:"\u22E3",NotSubset:"\u2282\u20D2",NotSucceedsEqual:"\u2AB0\u0338",NotSucceedsTilde:"\u227F\u0338",NotSuperset:"\u2283\u20D2",NotTildeEqual:"\u2244",NotTildeFullEqual:"\u2247",NotTildeTilde:"\u2249",Ntilde:"\u00D1",Nu:"\u039D",nGg:"\u22D9\u0338",nGt:"\u226B\u20D2",nGtv:"\u226B\u0338",nLl:"\u22D8\u0338",nLt:"\u226A\u20D2",nLtv:"\u226A\u0338",nabla:"\u2207",nacute:"\u0144",nang:"\u2220\u20D2",nap:"\u2249",napE:"\u2A70\u0338",napid:"\u224B\u0338",napos:"\u0149",napprox:"\u2249",natural:"\u266E",naturals:"\u2115",nbsp:"\u00A0",nbump:"\u224E\u0338",nbumpe:"\u224F\u0338",ncap:"\u2A43",ncaron:"\u0148",ncedil:"\u0146",ncong:"\u2247",ncongdot:"\u2A6D\u0338",ncup:"\u2A42",ncy:"\u043D",ndash:"\u2013",ne:"\u2260",neArr:"\u21D7",nearhk:"\u2924",nearrow:"\u2197",nedot:"\u2250\u0338",nequiv:"\u2262",nesear:"\u2928",nesim:"\u2242\u0338",nexist:"\u2204",nexists:"\u2204",ngE:"\u2267\u0338",nge:"\u2271",ngeq:"\u2271",ngeqq:"\u2267\u0338",ngeqslant:"\u2A7E\u0338",nges:"\u2A7E\u0338",ngsim:"\u2275",ngt:"\u226F",ngtr:"\u226F",nhArr:"\u21CE",nhpar:"\u2AF2",ni:"\u220B",nis:"\u22FC",nisd:"\u22FA",niv:"\u220B",njcy:"\u045A",nlArr:"\u21CD",nlE:"\u2266\u0338",nldr:"\u2025",nle:"\u2270",nleftarrow:"\u219A",nleftrightarrow:"\u21AE",nleq:"\u2270",nleqq:"\u2266\u0338",nleqslant:"\u2A7D\u0338",nles:"\u2A7D\u0338",nless:"\u226E",nlsim:"\u2274",nlt:"\u226E",nltri:"\u22EA",nltrie:"\u22EC",nmid:"\u2224",notin:"\u2209",notinE:"\u22F9\u0338",notindot:"\u22F5\u0338",notinva:"\u2209",notinvb:"\u22F7",notinvc:"\u22F6",notni:"\u220C",notniva:"\u220C",notnivb:"\u22FE",notnivc:"\u22FD",npar:"\u2226",nparallel:"\u2226",nparsl:"\u2AFD\u20E5",npart:"\u2202\u0338",npolint:"\u2A14",npr:"\u2280",nprcue:"\u22E0",npre:"\u2AAF\u0338",nprec:"\u2280",npreceq:"\u2AAF\u0338",nrArr:"\u21CF",nrarrc:"\u2933\u0338",nrarrw:"\u219D\u0338",nrightarrow:"\u219B",nrtri:"\u22EB",nrtrie:"\u22ED",nsc:"\u2281",nsccue:"\u22E1",nsce:"\u2AB0\u0338",nshortmid:"\u2224",nshortparallel:"\u2226",nsim:"\u2241",nsime:"\u2244",nsimeq:"\u2244",nsmid:"\u2224",nspar:"\u2226",nsqsube:"\u22E2",nsqsupe:"\u22E3",nsub:"\u2284",nsubE:"\u2AC5\u0338",nsube:"\u2288",nsubset:"\u2282\u20D2",nsubseteq:"\u2288",nsubseteqq:"\u2AC5\u0338",nsucc:"\u2281",nsucceq:"\u2AB0\u0338",nsup:"\u2285",nsupE:"\u2AC6\u0338",nsupe:"\u2289",nsupset:"\u2283\u20D2",nsupseteq:"\u2289",nsupseteqq:"\u2AC6\u0338",ntgl:"\u2279",ntilde:"\u00F1",ntlg:"\u2278",ntriangleleft:"\u22EA",ntrianglelefteq:"\u22EC",ntriangleright:"\u22EB",ntrianglerighteq:"\u22ED",num:"\u0023",numero:"\u2116",numsp:"\u2007",nvHarr:"\u2904",nvap:"\u224D\u20D2",nvge:"\u2265\u20D2",nvgt:"\u003E\u20D2",nvinfin:"\u29DE",nvlArr:"\u2902",nvle:"\u2264\u20D2",nvlt:"\u003C\u20D2",nvltrie:"\u22B4\u20D2",nvrArr:"\u2903",nvrtrie:"\u22B5\u20D2",nvsim:"\u223C\u20D2",nwArr:"\u21D6",nwarhk:"\u2923",nwarrow:"\u2196",nwnear:"\u2927"});MathJax.Ajax.loadComplete(a.entityDir+"/n.js")})(MathJax.InputJax.MathML);
