# Supplementary material for: An artificial-vision- and statistical-learning-based method for studying the biodegradation of type I collagen scaffolds in bone regeneration systems
Source: PeerJ. 2019 Jul 5;7:e7233. doi: 10.7717/peerj.7233 (PMC6613533; doi:10.7717/peerj.7233)
Supplement: Supplemental Information 1 — A html report is developed with R markdown and included with the corresponding files. Code and outputs are included. [file peerj-07-7233-s004.zip › Scripts_and_Outputs_files/mathjax-local/jax/input/MathML/entities/opf.js]

/*
 *  /MathJax/jax/input/MathML/entities/opf.js
 *
 *  Copyright (c) 2009-2015 The MathJax Consortium
 *
 *  Licensed under the Apache License, Version 2.0 (the "License");
 *  you may not use this file except in compliance with the License.
 *  You may obtain a copy of the License at
 *
 *      http://www.apache.org/licenses/LICENSE-2.0
 *
 *  Unless required by applicable law or agreed to in writing, software
 *  distributed under the License is distributed on an "AS IS" BASIS,
 *  WITHOUT WARRANTIES OR CONDITIONS OF ANY KIND, either express or implied.
 *  See the License for the specific language governing permissions and
 *  limitations under the License.
 */

(function(a){MathJax.Hub.Insert(a.Parse.Entity,{Aopf:"\uD835\uDD38",Bopf:"\uD835\uDD39",Copf:"\u2102",Dopf:"\uD835\uDD3B",Eopf:"\uD835\uDD3C",Fopf:"\uD835\uDD3D",Gopf:"\uD835\uDD3E",Hopf:"\u210D",Iopf:"\uD835\uDD40",Jopf:"\uD835\uDD41",Kopf:"\uD835\uDD42",Lopf:"\uD835\uDD43",Mopf:"\uD835\uDD44",Nopf:"\u2115",Oopf:"\uD835\uDD46",Popf:"\u2119",Qopf:"\u211A",Ropf:"\u211D",Sopf:"\uD835\uDD4A",Topf:"\uD835\uDD4B",Uopf:"\uD835\uDD4C",Vopf:"\uD835\uDD4D",Wopf:"\uD835\uDD4E",Xopf:"\uD835\uDD4F",Yopf:"\uD835\uDD50",Zopf:"\u2124",aopf:"\uD835\uDD52",bopf:"\uD835\uDD53",copf:"\uD835\uDD54",dopf:"\uD835\uDD55",eopf:"\uD835\uDD56",fopf:"\uD835\uDD57",gopf:"\uD835\uDD58",hopf:"\uD835\uDD59",iopf:"\uD835\uDD5A",jopf:"\uD835\uDD5B",kopf:"\uD835\uDD5C",lopf:"\uD835\uDD5D",mopf:"\uD835\uDD5E",nopf:"\uD835\uDD5F",oopf:"\uD835\uDD60",popf:"\uD835\uDD61",qopf:"\uD835\uDD62",ropf:"\uD835\uDD63",sopf:"\uD835\uDD64",topf:"\uD835\uDD65",uopf:"\uD835\uDD66",vopf:"\uD835\uDD67",wopf:"\uD835\uDD68",xopf:"\uD835\uDD69",yopf:"\uD835\uDD6A",zopf:"\uD835\uDD6B"});MathJax.Ajax.loadComplete(a.entityDir+"/opf.js")})(MathJax.InputJax.MathML);
