# Supplementary material for: An artificial-vision- and statistical-learning-based method for studying the biodegradation of type I collagen scaffolds in bone regeneration systems
Source: PeerJ. 2019 Jul 5;7:e7233. doi: 10.7717/peerj.7233 (PMC6613533; doi:10.7717/peerj.7233)
Supplement: Supplemental Information 1 — A html report is developed with R markdown and included with the corresponding files. Code and outputs are included. [file peerj-07-7233-s004.zip › Scripts_and_Outputs_files/mathjax-local/jax/input/MathML/entities/p.js]

/*
 *  /MathJax/jax/input/MathML/entities/p.js
 *
 *  Copyright (c) 2009-2015 The MathJax Consortium
 *
 *  Licensed under the Apache License, Version 2.0 (the "License");
 *  you may not use this file except in compliance with the License.
 *  You may obtain a copy of the License at
 *
 *      http://www.apache.org/licenses/LICENSE-2.0
 *
 *  Unless required by applicable law or agreed to in writing, software
 *  distributed under the License is distributed on an "AS IS" BASIS,
 *  WITHOUT WARRANTIES OR CONDITIONS OF ANY KIND, either express or implied.
 *  See the License for the specific language governing permissions and
 *  limitations under the License.
 */

(function(a){MathJax.Hub.Insert(a.Parse.Entity,{Pcy:"\u041F",Poincareplane:"\u210C",Pr:"\u2ABB",Prime:"\u2033",Proportion:"\u2237",par:"\u2225",para:"\u00B6",parallel:"\u2225",parsim:"\u2AF3",parsl:"\u2AFD",part:"\u2202",pcy:"\u043F",percnt:"\u0025",permil:"\u2030",perp:"\u22A5",pertenk:"\u2031",phmmat:"\u2133",phone:"\u260E",pitchfork:"\u22D4",planck:"\u210F",planckh:"\u210E",plankv:"\u210F",plus:"\u002B",plusacir:"\u2A23",plusb:"\u229E",pluscir:"\u2A22",plusdo:"\u2214",plusdu:"\u2A25",pluse:"\u2A72",plusmn:"\u00B1",plussim:"\u2A26",plustwo:"\u2A27",pm:"\u00B1",pointint:"\u2A15",pound:"\u00A3",pr:"\u227A",prE:"\u2AB3",prcue:"\u227C",pre:"\u2AAF",prec:"\u227A",precapprox:"\u2AB7",preccurlyeq:"\u227C",preceq:"\u2AAF",precsim:"\u227E",primes:"\u2119",prnE:"\u2AB5",prnap:"\u2AB9",prnsim:"\u22E8",prod:"\u220F",profalar:"\u232E",profline:"\u2312",profsurf:"\u2313",prop:"\u221D",propto:"\u221D",prsim:"\u227E",prurel:"\u22B0",puncsp:"\u2008"});MathJax.Ajax.loadComplete(a.entityDir+"/p.js")})(MathJax.InputJax.MathML);
