# Supplementary material for: An artificial-vision- and statistical-learning-based method for studying the biodegradation of type I collagen scaffolds in bone regeneration systems
Source: PeerJ. 2019 Jul 5;7:e7233. doi: 10.7717/peerj.7233 (PMC6613533; doi:10.7717/peerj.7233)
Supplement: Supplemental Information 1 — A html report is developed with R markdown and included with the corresponding files. Code and outputs are included. [file peerj-07-7233-s004.zip › Scripts_and_Outputs_files/mathjax-local/jax/input/MathML/entities/r.js]

/*
 *  /MathJax/jax/input/MathML/entities/r.js
 *
 *  Copyright (c) 2009-2015 The MathJax Consortium
 *
 *  Licensed under the Apache License, Version 2.0 (the "License");
 *  you may not use this file except in compliance with the License.
 *  You may obtain a copy of the License at
 *
 *      http://www.apache.org/licenses/LICENSE-2.0
 *
 *  Unless required by applicable law or agreed to in writing, software
 *  distributed under the License is distributed on an "AS IS" BASIS,
 *  WITHOUT WARRANTIES OR CONDITIONS OF ANY KIND, either express or implied.
 *  See the License for the specific language governing permissions and
 *  limitations under the License.
 */

(function(a){MathJax.Hub.Insert(a.Parse.Entity,{RBarr:"\u2910",REG:"\u00AE",Racute:"\u0154",Rang:"\u27EB",Rarrtl:"\u2916",Rcaron:"\u0158",Rcedil:"\u0156",Rcy:"\u0420",ReverseElement:"\u220B",ReverseUpEquilibrium:"\u296F",Rho:"\u03A1",RightArrowBar:"\u21E5",RightDoubleBracket:"\u27E7",RightDownTeeVector:"\u295D",RightDownVectorBar:"\u2955",RightTeeVector:"\u295B",RightTriangleBar:"\u29D0",RightUpDownVector:"\u294F",RightUpTeeVector:"\u295C",RightUpVectorBar:"\u2954",RightVectorBar:"\u2953",RoundImplies:"\u2970",RuleDelayed:"\u29F4",rAarr:"\u21DB",rArr:"\u21D2",rAtail:"\u291C",rBarr:"\u290F",rHar:"\u2964",race:"\u223D\u0331",racute:"\u0155",radic:"\u221A",raemptyv:"\u29B3",rang:"\u27E9",rangd:"\u2992",range:"\u29A5",rangle:"\u27E9",raquo:"\u00BB",rarr:"\u2192",rarrap:"\u2975",rarrb:"\u21E5",rarrbfs:"\u2920",rarrc:"\u2933",rarrfs:"\u291E",rarrhk:"\u21AA",rarrlp:"\u21AC",rarrpl:"\u2945",rarrsim:"\u2974",rarrw:"\u219D",ratail:"\u291A",ratio:"\u2236",rationals:"\u211A",rbarr:"\u290D",rbbrk:"\u2773",rbrke:"\u298C",rbrksld:"\u298E",rbrkslu:"\u2990",rcaron:"\u0159",rcedil:"\u0157",rceil:"\u2309",rcub:"\u007D",rcy:"\u0440",rdca:"\u2937",rdldhar:"\u2969",rdquo:"\u201D",rdquor:"\u201D",rdsh:"\u21B3",real:"\u211C",realine:"\u211B",realpart:"\u211C",reals:"\u211D",rect:"\u25AD",reg:"\u00AE",rfisht:"\u297D",rfloor:"\u230B",rhard:"\u21C1",rharu:"\u21C0",rharul:"\u296C",rightarrow:"\u2192",rightarrowtail:"\u21A3",rightharpoondown:"\u21C1",rightharpoonup:"\u21C0",rightleftarrows:"\u21C4",rightleftharpoons:"\u21CC",rightsquigarrow:"\u219D",risingdotseq:"\u2253",rlarr:"\u21C4",rlhar:"\u21CC",rlm:"\u200F",rmoustache:"\u23B1",rnmid:"\u2AEE",roang:"\u27ED",roarr:"\u21FE",robrk:"\u27E7",ropar:"\u2986",roplus:"\u2A2E",rotimes:"\u2A35",rpar:"\u0029",rpargt:"\u2994",rppolint:"\u2A12",rrarr:"\u21C9",rsaquo:"\u203A",rsh:"\u21B1",rsqb:"\u005D",rsquo:"\u2019",rsquor:"\u2019",rthree:"\u22CC",rtrie:"\u22B5",rtrif:"\u25B8",rtriltri:"\u29CE",ruluhar:"\u2968",rx:"\u211E"});MathJax.Ajax.loadComplete(a.entityDir+"/r.js")})(MathJax.InputJax.MathML);
