# Supplementary material for: An artificial-vision- and statistical-learning-based method for studying the biodegradation of type I collagen scaffolds in bone regeneration systems
Source: PeerJ. 2019 Jul 5;7:e7233. doi: 10.7717/peerj.7233 (PMC6613533; doi:10.7717/peerj.7233)
Supplement: Supplemental Information 1 — A html report is developed with R markdown and included with the corresponding files. Code and outputs are included. [file peerj-07-7233-s004.zip › Scripts_and_Outputs_files/mathjax-local/jax/input/MathML/entities/s.js]

/*
 *  /MathJax/jax/input/MathML/entities/s.js
 *
 *  Copyright (c) 2009-2015 The MathJax Consortium
 *
 *  Licensed under the Apache License, Version 2.0 (the "License");
 *  you may not use this file except in compliance with the License.
 *  You may obtain a copy of the License at
 *
 *      http://www.apache.org/licenses/LICENSE-2.0
 *
 *  Unless required by applicable law or agreed to in writing, software
 *  distributed under the License is distributed on an "AS IS" BASIS,
 *  WITHOUT WARRANTIES OR CONDITIONS OF ANY KIND, either express or implied.
 *  See the License for the specific language governing permissions and
 *  limitations under the License.
 */

(function(a){MathJax.Hub.Insert(a.Parse.Entity,{SHCHcy:"\u0429",SHcy:"\u0428",SOFTcy:"\u042C",Sacute:"\u015A",Sc:"\u2ABC",Scaron:"\u0160",Scedil:"\u015E",Scirc:"\u015C",Scy:"\u0421",ShortDownArrow:"\u2193",ShortLeftArrow:"\u2190",ShortRightArrow:"\u2192",ShortUpArrow:"\u2191",Sub:"\u22D0",Sup:"\u22D1",sacute:"\u015B",sbquo:"\u201A",sc:"\u227B",scE:"\u2AB4",scaron:"\u0161",sccue:"\u227D",sce:"\u2AB0",scedil:"\u015F",scirc:"\u015D",scpolint:"\u2A13",scsim:"\u227F",scy:"\u0441",sdotb:"\u22A1",sdote:"\u2A66",seArr:"\u21D8",searhk:"\u2925",searrow:"\u2198",semi:"\u003B",seswar:"\u2929",setminus:"\u2216",setmn:"\u2216",sext:"\u2736",sfrown:"\u2322",shchcy:"\u0449",shcy:"\u0448",shortmid:"\u2223",shortparallel:"\u2225",shy:"\u00AD",sigmaf:"\u03C2",sim:"\u223C",simdot:"\u2A6A",sime:"\u2243",simeq:"\u2243",simg:"\u2A9E",simgE:"\u2AA0",siml:"\u2A9D",simlE:"\u2A9F",simplus:"\u2A24",simrarr:"\u2972",slarr:"\u2190",smallsetminus:"\u2216",smashp:"\u2A33",smeparsl:"\u29E4",smid:"\u2223",smt:"\u2AAA",smte:"\u2AAC",smtes:"\u2AAC\uFE00",softcy:"\u044C",sol:"\u002F",solb:"\u29C4",solbar:"\u233F",spadesuit:"\u2660",spar:"\u2225",sqcap:"\u2293",sqcaps:"\u2293\uFE00",sqcup:"\u2294",sqcups:"\u2294\uFE00",sqsub:"\u228F",sqsube:"\u2291",sqsubset:"\u228F",sqsubseteq:"\u2291",sqsup:"\u2290",sqsupe:"\u2292",sqsupset:"\u2290",sqsupseteq:"\u2292",squ:"\u25A1",square:"\u25A1",squarf:"\u25AA",squf:"\u25AA",srarr:"\u2192",ssetmn:"\u2216",ssmile:"\u2323",sstarf:"\u22C6",star:"\u2606",starf:"\u2605",straightepsilon:"\u03F5",straightphi:"\u03D5",strns:"\u00AF",subdot:"\u2ABD",sube:"\u2286",subedot:"\u2AC3",submult:"\u2AC1",subplus:"\u2ABF",subrarr:"\u2979",subset:"\u2282",subseteq:"\u2286",subseteqq:"\u2AC5",subsetneq:"\u228A",subsetneqq:"\u2ACB",subsim:"\u2AC7",subsub:"\u2AD5",subsup:"\u2AD3",succ:"\u227B",succapprox:"\u2AB8",succcurlyeq:"\u227D",succeq:"\u2AB0",succnapprox:"\u2ABA",succneqq:"\u2AB6",succnsim:"\u22E9",succsim:"\u227F",sum:"\u2211",sung:"\u266A",sup:"\u2283",sup1:"\u00B9",sup2:"\u00B2",sup3:"\u00B3",supdot:"\u2ABE",supdsub:"\u2AD8",supe:"\u2287",supedot:"\u2AC4",suphsol:"\u27C9",suphsub:"\u2AD7",suplarr:"\u297B",supmult:"\u2AC2",supplus:"\u2AC0",supset:"\u2283",supseteq:"\u2287",supseteqq:"\u2AC6",supsetneq:"\u228B",supsetneqq:"\u2ACC",supsim:"\u2AC8",supsub:"\u2AD4",supsup:"\u2AD6",swArr:"\u21D9",swarhk:"\u2926",swarrow:"\u2199",swnwar:"\u292A",szlig:"\u00DF"});MathJax.Ajax.loadComplete(a.entityDir+"/s.js")})(MathJax.InputJax.MathML);
