# Supplementary material for: An artificial-vision- and statistical-learning-based method for studying the biodegradation of type I collagen scaffolds in bone regeneration systems
Source: PeerJ. 2019 Jul 5;7:e7233. doi: 10.7717/peerj.7233 (PMC6613533; doi:10.7717/peerj.7233)
Supplement: Supplemental Information 1 — A html report is developed with R markdown and included with the corresponding files. Code and outputs are included. [file peerj-07-7233-s004.zip › Scripts_and_Outputs_files/mathjax-local/jax/input/MathML/entities/scr.js]

/*
 *  /MathJax/jax/input/MathML/entities/scr.js
 *
 *  Copyright (c) 2009-2015 The MathJax Consortium
 *
 *  Licensed under the Apache License, Version 2.0 (the "License");
 *  you may not use this file except in compliance with the License.
 *  You may obtain a copy of the License at
 *
 *      http://www.apache.org/licenses/LICENSE-2.0
 *
 *  Unless required by applicable law or agreed to in writing, software
 *  distributed under the License is distributed on an "AS IS" BASIS,
 *  WITHOUT WARRANTIES OR CONDITIONS OF ANY KIND, either express or implied.
 *  See the License for the specific language governing permissions and
 *  limitations under the License.
 */

(function(a){MathJax.Hub.Insert(a.Parse.Entity,{Ascr:"\uD835\uDC9C",Bscr:"\u212C",Cscr:"\uD835\uDC9E",Dscr:"\uD835\uDC9F",Escr:"\u2130",Fscr:"\u2131",Gscr:"\uD835\uDCA2",Hscr:"\u210B",Iscr:"\u2110",Jscr:"\uD835\uDCA5",Kscr:"\uD835\uDCA6",Lscr:"\u2112",Mscr:"\u2133",Nscr:"\uD835\uDCA9",Oscr:"\uD835\uDCAA",Pscr:"\uD835\uDCAB",Qscr:"\uD835\uDCAC",Rscr:"\u211B",Sscr:"\uD835\uDCAE",Tscr:"\uD835\uDCAF",Uscr:"\uD835\uDCB0",Vscr:"\uD835\uDCB1",Wscr:"\uD835\uDCB2",Xscr:"\uD835\uDCB3",Yscr:"\uD835\uDCB4",Zscr:"\uD835\uDCB5",ascr:"\uD835\uDCB6",bscr:"\uD835\uDCB7",cscr:"\uD835\uDCB8",dscr:"\uD835\uDCB9",escr:"\u212F",fscr:"\uD835\uDCBB",gscr:"\u210A",hscr:"\uD835\uDCBD",iscr:"\uD835\uDCBE",jscr:"\uD835\uDCBF",kscr:"\uD835\uDCC0",lscr:"\uD835\uDCC1",mscr:"\uD835\uDCC2",nscr:"\uD835\uDCC3",oscr:"\u2134",pscr:"\uD835\uDCC5",qscr:"\uD835\uDCC6",rscr:"\uD835\uDCC7",sscr:"\uD835\uDCC8",tscr:"\uD835\uDCC9",uscr:"\uD835\uDCCA",vscr:"\uD835\uDCCB",wscr:"\uD835\uDCCC",xscr:"\uD835\uDCCD",yscr:"\uD835\uDCCE",zscr:"\uD835\uDCCF"});MathJax.Ajax.loadComplete(a.entityDir+"/scr.js")})(MathJax.InputJax.MathML);
