# Supplementary material for: An artificial-vision- and statistical-learning-based method for studying the biodegradation of type I collagen scaffolds in bone regeneration systems
Source: PeerJ. 2019 Jul 5;7:e7233. doi: 10.7717/peerj.7233 (PMC6613533; doi:10.7717/peerj.7233)
Supplement: Supplemental Information 1 — A html report is developed with R markdown and included with the corresponding files. Code and outputs are included. [file peerj-07-7233-s004.zip › Scripts_and_Outputs_files/mathjax-local/jax/input/MathML/entities/t.js]

/*
 *  /MathJax/jax/input/MathML/entities/t.js
 *
 *  Copyright (c) 2009-2015 The MathJax Consortium
 *
 *  Licensed under the Apache License, Version 2.0 (the "License");
 *  you may not use this file except in compliance with the License.
 *  You may obtain a copy of the License at
 *
 *      http://www.apache.org/licenses/LICENSE-2.0
 *
 *  Unless required by applicable law or agreed to in writing, software
 *  distributed under the License is distributed on an "AS IS" BASIS,
 *  WITHOUT WARRANTIES OR CONDITIONS OF ANY KIND, either express or implied.
 *  See the License for the specific language governing permissions and
 *  limitations under the License.
 */

(function(a){MathJax.Hub.Insert(a.Parse.Entity,{THORN:"\u00DE",TRADE:"\u2122",TSHcy:"\u040B",TScy:"\u0426",Tab:"\u0009",Tau:"\u03A4",Tcaron:"\u0164",Tcedil:"\u0162",Tcy:"\u0422",ThickSpace:"\u205F\u200A",ThinSpace:"\u2009",TripleDot:"\u20DB",Tstrok:"\u0166",target:"\u2316",tbrk:"\u23B4",tcaron:"\u0165",tcedil:"\u0163",tcy:"\u0442",tdot:"\u20DB",telrec:"\u2315",there4:"\u2234",therefore:"\u2234",thetasym:"\u03D1",thickapprox:"\u2248",thicksim:"\u223C",thinsp:"\u2009",thkap:"\u2248",thksim:"\u223C",thorn:"\u00FE",timesb:"\u22A0",timesbar:"\u2A31",timesd:"\u2A30",tint:"\u222D",toea:"\u2928",top:"\u22A4",topbot:"\u2336",topcir:"\u2AF1",topfork:"\u2ADA",tosa:"\u2929",tprime:"\u2034",trade:"\u2122",triangledown:"\u25BF",triangleleft:"\u25C3",trianglelefteq:"\u22B4",triangleright:"\u25B9",trianglerighteq:"\u22B5",tridot:"\u25EC",trie:"\u225C",triminus:"\u2A3A",triplus:"\u2A39",trisb:"\u29CD",tritime:"\u2A3B",trpezium:"\u23E2",tscy:"\u0446",tshcy:"\u045B",tstrok:"\u0167",twixt:"\u226C",twoheadleftarrow:"\u219E",twoheadrightarrow:"\u21A0"});MathJax.Ajax.loadComplete(a.entityDir+"/t.js")})(MathJax.InputJax.MathML);
