# Supplementary material for: An artificial-vision- and statistical-learning-based method for studying the biodegradation of type I collagen scaffolds in bone regeneration systems
Source: PeerJ. 2019 Jul 5;7:e7233. doi: 10.7717/peerj.7233 (PMC6613533; doi:10.7717/peerj.7233)
Supplement: Supplemental Information 1 — A html report is developed with R markdown and included with the corresponding files. Code and outputs are included. [file peerj-07-7233-s004.zip › Scripts_and_Outputs_files/mathjax-local/jax/input/MathML/entities/u.js]

/*
 *  /MathJax/jax/input/MathML/entities/u.js
 *
 *  Copyright (c) 2009-2015 The MathJax Consortium
 *
 *  Licensed under the Apache License, Version 2.0 (the "License");
 *  you may not use this file except in compliance with the License.
 *  You may obtain a copy of the License at
 *
 *      http://www.apache.org/licenses/LICENSE-2.0
 *
 *  Unless required by applicable law or agreed to in writing, software
 *  distributed under the License is distributed on an "AS IS" BASIS,
 *  WITHOUT WARRANTIES OR CONDITIONS OF ANY KIND, either express or implied.
 *  See the License for the specific language governing permissions and
 *  limitations under the License.
 */

(function(a){MathJax.Hub.Insert(a.Parse.Entity,{Uacute:"\u00DA",Uarr:"\u219F",Uarrocir:"\u2949",Ubrcy:"\u040E",Ubreve:"\u016C",Ucirc:"\u00DB",Ucy:"\u0423",Udblac:"\u0170",Ugrave:"\u00D9",Umacr:"\u016A",UnderBracket:"\u23B5",UnderParenthesis:"\u23DD",Uogon:"\u0172",UpArrowBar:"\u2912",UpArrowDownArrow:"\u21C5",UpEquilibrium:"\u296E",UpTeeArrow:"\u21A5",UpperLeftArrow:"\u2196",UpperRightArrow:"\u2197",Upsi:"\u03D2",Uring:"\u016E",Utilde:"\u0168",Uuml:"\u00DC",uArr:"\u21D1",uHar:"\u2963",uacute:"\u00FA",uarr:"\u2191",ubrcy:"\u045E",ubreve:"\u016D",ucirc:"\u00FB",ucy:"\u0443",udarr:"\u21C5",udblac:"\u0171",udhar:"\u296E",ufisht:"\u297E",ugrave:"\u00F9",uharl:"\u21BF",uharr:"\u21BE",uhblk:"\u2580",ulcorn:"\u231C",ulcorner:"\u231C",ulcrop:"\u230F",ultri:"\u25F8",umacr:"\u016B",uml:"\u00A8",uogon:"\u0173",uparrow:"\u2191",updownarrow:"\u2195",upharpoonleft:"\u21BF",upharpoonright:"\u21BE",uplus:"\u228E",upsih:"\u03D2",upsilon:"\u03C5",urcorn:"\u231D",urcorner:"\u231D",urcrop:"\u230E",uring:"\u016F",urtri:"\u25F9",utdot:"\u22F0",utilde:"\u0169",utri:"\u25B5",utrif:"\u25B4",uuarr:"\u21C8",uuml:"\u00FC",uwangle:"\u29A7"});MathJax.Ajax.loadComplete(a.entityDir+"/u.js")})(MathJax.InputJax.MathML);
