# Supplementary material for: An artificial-vision- and statistical-learning-based method for studying the biodegradation of type I collagen scaffolds in bone regeneration systems
Source: PeerJ. 2019 Jul 5;7:e7233. doi: 10.7717/peerj.7233 (PMC6613533; doi:10.7717/peerj.7233)
Supplement: Supplemental Information 1 — A html report is developed with R markdown and included with the corresponding files. Code and outputs are included. [file peerj-07-7233-s004.zip › Scripts_and_Outputs_files/mathjax-local/jax/input/MathML/entities/v.js]

/*
 *  /MathJax/jax/input/MathML/entities/v.js
 *
 *  Copyright (c) 2009-2015 The MathJax Consortium
 *
 *  Licensed under the Apache License, Version 2.0 (the "License");
 *  you may not use this file except in compliance with the License.
 *  You may obtain a copy of the License at
 *
 *      http://www.apache.org/licenses/LICENSE-2.0
 *
 *  Unless required by applicable law or agreed to in writing, software
 *  distributed under the License is distributed on an "AS IS" BASIS,
 *  WITHOUT WARRANTIES OR CONDITIONS OF ANY KIND, either express or implied.
 *  See the License for the specific language governing permissions and
 *  limitations under the License.
 */

(function(a){MathJax.Hub.Insert(a.Parse.Entity,{VDash:"\u22AB",Vbar:"\u2AEB",Vcy:"\u0412",Vdashl:"\u2AE6",Verbar:"\u2016",Vert:"\u2016",VerticalLine:"\u007C",VerticalSeparator:"\u2758",VeryThinSpace:"\u200A",vArr:"\u21D5",vBar:"\u2AE8",vBarv:"\u2AE9",vDash:"\u22A8",vangrt:"\u299C",varepsilon:"\u03F5",varkappa:"\u03F0",varnothing:"\u2205",varphi:"\u03D5",varpi:"\u03D6",varpropto:"\u221D",varr:"\u2195",varrho:"\u03F1",varsigma:"\u03C2",varsubsetneq:"\u228A\uFE00",varsubsetneqq:"\u2ACB\uFE00",varsupsetneq:"\u228B\uFE00",varsupsetneqq:"\u2ACC\uFE00",vartheta:"\u03D1",vartriangleleft:"\u22B2",vartriangleright:"\u22B3",vcy:"\u0432",vdash:"\u22A2",vee:"\u2228",veeeq:"\u225A",verbar:"\u007C",vert:"\u007C",vltri:"\u22B2",vnsub:"\u2282\u20D2",vnsup:"\u2283\u20D2",vprop:"\u221D",vrtri:"\u22B3",vsubnE:"\u2ACB\uFE00",vsubne:"\u228A\uFE00",vsupnE:"\u2ACC\uFE00",vsupne:"\u228B\uFE00",vzigzag:"\u299A"});MathJax.Ajax.loadComplete(a.entityDir+"/v.js")})(MathJax.InputJax.MathML);
