# Supplementary material for: An artificial-vision- and statistical-learning-based method for studying the biodegradation of type I collagen scaffolds in bone regeneration systems
Source: PeerJ. 2019 Jul 5;7:e7233. doi: 10.7717/peerj.7233 (PMC6613533; doi:10.7717/peerj.7233)
Supplement: Supplemental Information 1 — A html report is developed with R markdown and included with the corresponding files. Code and outputs are included. [file peerj-07-7233-s004.zip › Scripts_and_Outputs_files/mathjax-local/jax/input/MathML/entities/x.js]

/*
 *  /MathJax/jax/input/MathML/entities/x.js
 *
 *  Copyright (c) 2009-2015 The MathJax Consortium
 *
 *  Licensed under the Apache License, Version 2.0 (the "License");
 *  you may not use this file except in compliance with the License.
 *  You may obtain a copy of the License at
 *
 *      http://www.apache.org/licenses/LICENSE-2.0
 *
 *  Unless required by applicable law or agreed to in writing, software
 *  distributed under the License is distributed on an "AS IS" BASIS,
 *  WITHOUT WARRANTIES OR CONDITIONS OF ANY KIND, either express or implied.
 *  See the License for the specific language governing permissions and
 *  limitations under the License.
 */

(function(a){MathJax.Hub.Insert(a.Parse.Entity,{xcap:"\u22C2",xcirc:"\u25EF",xcup:"\u22C3",xdtri:"\u25BD",xhArr:"\u27FA",xharr:"\u27F7",xlArr:"\u27F8",xlarr:"\u27F5",xmap:"\u27FC",xnis:"\u22FB",xodot:"\u2A00",xoplus:"\u2A01",xotime:"\u2A02",xrArr:"\u27F9",xrarr:"\u27F6",xsqcup:"\u2A06",xuplus:"\u2A04",xutri:"\u25B3",xvee:"\u22C1",xwedge:"\u22C0"});MathJax.Ajax.loadComplete(a.entityDir+"/x.js")})(MathJax.InputJax.MathML);
