# Supplementary material for: An artificial-vision- and statistical-learning-based method for studying the biodegradation of type I collagen scaffolds in bone regeneration systems
Source: PeerJ. 2019 Jul 5;7:e7233. doi: 10.7717/peerj.7233 (PMC6613533; doi:10.7717/peerj.7233)
Supplement: Supplemental Information 1 — A html report is developed with R markdown and included with the corresponding files. Code and outputs are included. [file peerj-07-7233-s004.zip › Scripts_and_Outputs_files/mathjax-local/jax/input/TeX/jax.js]

/*
 *  /MathJax/jax/input/TeX/jax.js
 *
 *  Copyright (c) 2009-2015 The MathJax Consortium
 *
 *  Licensed under the Apache License, Version 2.0 (the "License");
 *  you may not use this file except in compliance with the License.
 *  You may obtain a copy of the License at
 *
 *      http://www.apache.org/licenses/LICENSE-2.0
 *
 *  Unless required by applicable law or agreed to in writing, software
 *  distributed under the License is distributed on an "AS IS" BASIS,
 *  WITHOUT WARRANTIES OR CONDITIONS OF ANY KIND, either express or implied.
 *  See the License for the specific language governing permissions and
 *  limitations under the License.
 */

(function(d,c,i){var h,g="\u00A0";var j=function(l){return MathJax.Localization._.apply(MathJax.Localization,[["TeX",l]].concat([].slice.call(arguments,1)))};var e=MathJax.Object.Subclass({Init:function(m,l){this.global={isInner:l};this.data=[b.start(this.global)];if(m){this.data[0].env=m}this.env=this.data[0].env},Push:function(){var n,l,o,p;for(n=0,l=arguments.length;n<l;n++){o=arguments[n];if(!o){continue}if(o instanceof h.mbase){o=b.mml(o)}o.global=this.global;p=(this.data.length?this.Top().checkItem(o):true);if(p instanceof Array){this.Pop();this.Push.apply(this,p)}else{if(p instanceof b){this.Pop();this.Push(p)}else{if(p){this.data.push(o);if(o.env){for(var q in this.env){if(this.env.hasOwnProperty(q)){o.env[q]=this.env[q]}}this.env=o.env}else{o.env=this.env}}}}}},Pop:function(){var l=this.data.pop();if(!l.isOpen){delete l.env}this.env=(this.data.length?this.Top().env:{});return l},Top:function(l){if(l==null){l=1}if(this.data.length<l){return null}return this.data[this.data.length-l]},Prev:function(l){var m=this.Top();if(l){return m.data[m.data.length-1]}else{return m.Pop()}},toString:function(){return"stack[\n  "+this.data.join("\n  ")+"\n]"}});var b=e.Item=MathJax.Object.Subclass({type:"base",endError:["ExtraOpenMissingClose","Extra open brace or missing close brace"],closeError:["ExtraCloseMissingOpen","Extra close brace or missing open brace"],rightError:["MissingLeftExtraRight","Missing \\left or extra \\right"],Init:function(){if(this.isOpen){this.env={}}this.data=[];this.Push.apply(this,arguments)},Push:function(){this.data.push.apply(this.data,arguments)},Pop:function(){return this.data.pop()},mmlData:function(l,m){if(l==null){l=true}if(this.data.length===1&&!m){return this.data[0]}return h.mrow.apply(h,this.data).With((l?{inferred:true}:{}))},checkItem:function(l){if(l.type==="over"&&this.isOpen){l.num=this.mmlData(false);this.data=[]}if(l.type==="cell"&&this.isOpen){if(l.linebreak){return false}d.Error(["Misplaced","Misplaced %1",l.name])}if(l.isClose&&this[l.type+"Error"]){d.Error(this[l.type+"Error"])}if(!l.isNotStack){return true}this.Push(l.data[0]);return false},With:function(l){for(var m in l){if(l.hasOwnProperty(m)){this[m]=l[m]}}return this},toString:function(){return this.type+"["+this.data.join("; ")+"]"}});b.start=b.Subclass({type:"start",isOpen:true,Init:function(l){this.SUPER(arguments).Init.call(this);this.global=l},checkItem:function(l){if(l.type==="stop"){return b.mml(this.mmlData())}return this.SUPER(arguments).checkItem.call(this,l)}});b.stop=b.Subclass({type:"stop",isClose:true});b.open=b.Subclass({type:"open",isOpen:true,stopError:["ExtraOpenMissingClose","Extra open brace or missing close brace"],checkItem:function(m){if(m.type==="close"){var l=this.mmlData();return b.mml(h.TeXAtom(l))}return this.SUPER(arguments).checkItem.call(this,m)}});b.close=b.Subclass({type:"close",isClose:true});b.prime=b.Subclass({type:"prime",checkItem:function(l){if(this.data[0].type!=="msubsup"){return[h.msup(this.data[0],this.data[1]),l]}this.data[0].SetData(this.data[0].sup,this.data[1]);return[this.data[0],l]}});b.subsup=b.Subclass({type:"subsup",stopError:["MissingScript","Missing superscript or subscript argument"],supError:["MissingOpenForSup","Missing open brace for superscript"],subError:["MissingOpenForSub","Missing open brace for subscript"],checkItem:function(l){if(l.type==="open"||l.type==="left"){return true}if(l.type==="mml"){if(this.primes){if(this.position!==2){this.data[0].SetData(2,this.primes)}else{l.data[0]=h.mrow(this.primes.With({variantForm:true}),l.data[0])}}this.data[0].SetData(this.position,l.data[0]);if(this.movesupsub!=null){this.data[0].movesupsub=this.movesupsub}return b.mml(this.data[0])}if(this.SUPER(arguments).checkItem.call(this,l)){d.Error(this[["","subError","supError"][this.position]])}},Pop:function(){}});b.over=b.Subclass({type:"over",isClose:true,name:"\\over",checkItem:function(n,l){if(n.type==="over"){d.Error(["AmbiguousUseOf","Ambiguous use of %1",n.name])}if(n.isClose){var m=h.mfrac(this.num,this.mmlData(false));if(this.thickness!=null){m.linethickness=this.thickness}if(this.open||this.close){m.texWithDelims=true;m=d.fixedFence(this.open,m,this.close)}return[b.mml(m),n]}return this.SUPER(arguments).checkItem.call(this,n)},toString:function(){return"over["+this.num+" / "+this.data.join("; ")+"]"}});b.left=b.Subclass({type:"left",isOpen:true,delim:"(",stopError:["ExtraLeftMissingRight","Extra \\left or missing \\right"],checkItem:function(l){if(l.type==="right"){return b.mml(d.fenced(this.delim,this.mmlData(),l.delim))}return this.SUPER(arguments).checkItem.call(this,l)}});b.right=b.Subclass({type:"right",isClose:true,delim:")"});b.begin=b.Subclass({type:"begin",isOpen:true,checkItem:function(l){if(l.type==="end"){if(l.name!==this.name){d.Error(["EnvBadEnd","\\begin{%1} ended with \\end{%2}",this.name,l.name])}if(!this.end){return b.mml(this.mmlData())}return this.parse[this.end].call(this.parse,this,this.data)}if(l.type==="stop"){d.Error(["EnvMissingEnd","Missing \\end{%1}",this.name])}return this.SUPER(arguments).checkItem.call(this,l)}});b.end=b.Subclass({type:"end",isClose:true});b.style=b.Subclass({type:"style",checkItem:function(m){if(!m.isClose){return this.SUPER(arguments).checkItem.call(this,m)}var l=h.mstyle.apply(h,this.data).With(this.styles);return[b.mml(l),m]}});b.position=b.Subclass({type:"position",checkItem:function(m){if(m.isClose){d.Error(["MissingBoxFor","Missing box for %1",this.name])}if(m.isNotStack){var l=m.mmlData();switch(this.move){case"vertical":l=h.mpadded(l).With({height:this.dh,depth:this.dd,voffset:this.dh});return[b.mml(l)];case"horizontal":return[b.mml(this.left),m,b.mml(this.right)]}}return this.SUPER(arguments).checkItem.call(this,m)}});b.array=b.Subclass({type:"array",isOpen:true,arraydef:{},Init:function(){this.table=[];this.row=[];this.env={};this.frame=[];this.hfill=[];this.SUPER(arguments).Init.apply(this,arguments)},checkItem:function(m){if(m.isClose&&m.type!=="over"){if(m.isEntry){this.EndEntry();this.clearEnv();return false}if(m.isCR){this.EndEntry();this.EndRow();this.clearEnv();return false}this.EndTable();this.clearEnv();var n=this.arraydef.scriptlevel;delete this.arraydef.scriptlevel;var l=h.mtable.apply(h,this.table).With(this.arraydef);if(this.frame.length===4){l.frame=(this.frame.dashed?"dashed":"solid")}else{if(this.frame.length){l.hasFrame=true;if(this.arraydef.rowlines){this.arraydef.rowlines=this.arraydef.rowlines.replace(/none( none)+$/,"none")}l=h.menclose(l).With({notation:this.frame.join(" "),isFrame:true});if((this.arraydef.columnlines||"none")!="none"||(this.arraydef.rowlines||"none")!="none"){l.padding=0}}}if(n){l=h.mstyle(l).With({scriptlevel:n})}if(this.open||this.close){l=d.fenced(this.open,l,this.close)}l=b.mml(l);if(this.requireClose){if(m.type==="close"){return l}d.Error(["MissingCloseBrace","Missing close brace"])}return[l,m]}return this.SUPER(arguments).checkItem.call(this,m)},EndEntry:function(){var l=h.mtd.apply(h,this.data);if(this.hfill.length){if(this.hfill[0]===0){l.columnalign="right"}if(this.hfill[this.hfill.length-1]===this.data.length){l.columnalign=(l.columnalign?"center":"left")}}this.row.push(l);this.data=[];this.hfill=[]},EndRow:function(){var l=h.mtr;if(this.isNumbered&&this.row.length===3){this.row.unshift(this.row.pop());l=h.mlabeledtr}this.table.push(l.apply(h,this.row));this.row=[]},EndTable:function(){if(this.data.length||this.row.length){this.EndEntry();this.EndRow()}this.checkLines()},checkLines:function(){if(this.arraydef.rowlines){var l=this.arraydef.rowlines.split(/ /);if(l.length===this.table.length){this.frame.push("bottom");l.pop();this.arraydef.rowlines=l.join(" ")}else{if(l.length<this.table.length-1){this.arraydef.rowlines+=" none"}}}if(this.rowspacing){var m=this.arraydef.rowspacing.split(/ /);while(m.length<this.table.length){m.push(this.rowspacing+"em")}this.arraydef.rowspacing=m.join(" ")}},clearEnv:function(){for(var l in this.env){if(this.env.hasOwnProperty(l)){delete this.env[l]}}}});b.cell=b.Subclass({type:"cell",isClose:true});b.mml=b.Subclass({type:"mml",isNotStack:true,Add:function(){this.data.push.apply(this.data,arguments);return this}});b.fn=b.Subclass({type:"fn",checkItem:function(m){if(this.data[0]){if(m.isOpen){return true}if(m.type!=="fn"){if(m.type!=="mml"||!m.data[0]){return[this.data[0],m]}if(m.data[0].isa(h.mspace)){return[this.data[0],m]}var l=m.data[0];if(l.isEmbellished()){l=l.CoreMO()}if([0,0,1,1,0,1,1,0,0,0][l.Get("texClass")]){return[this.data[0],m]}}return[this.data[0],h.mo(h.entity("#x2061")).With({texClass:h.TEXCLASS.NONE}),m]}return this.SUPER(arguments).checkItem.apply(this,arguments)}});b.not=b.Subclass({type:"not",checkItem:function(m){var l,n;if(m.type==="open"||m.type==="left"){return true}if(m.type==="mml"&&m.data[0].type.match(/^(mo|mi|mtext)$/)){l=m.data[0],n=l.data.join("");if(n.length===1&&!l.movesupsub){n=b.not.remap[n.charCodeAt(0)];if(n){l.SetData(0,h.chars(String.fromCharCode(n)))}else{l.Append(h.chars("\u0338"))}return m}}l=h.mpadded(h.mtext("\u29F8")).With({width:0});l=h.TeXAtom(l).With({texClass:h.TEXCLASS.REL});return[l,m]}});b.not.remap={8592:8602,8594:8603,8596:8622,8656:8653,8658:8655,8660:8654,8712:8713,8715:8716,8739:8740,8741:8742,8764:8769,126:8769,8771:8772,8773:8775,8776:8777,8781:8813,61:8800,8801:8802,60:8814,62:8815,8804:8816,8805:8817,8818:8820,8819:8821,8822:8824,8823:8825,8826:8832,8827:8833,8834:8836,8835:8837,8838:8840,8839:8841,8866:8876,8872:8877,8873:8878,8875:8879,8828:8928,8829:8929,8849:8930,8850:8931,8882:8938,8883:8939,8884:8940,8885:8941,8707:8708};b.dots=b.Subclass({type:"dots",checkItem:function(m){if(m.type==="open"||m.type==="left"){return true}var n=this.ldots;if(m.type==="mml"&&m.data[0].isEmbellished()){var l=m.data[0].CoreMO().Get("texClass");if(l===h.TEXCLASS.BIN||l===h.TEXCLASS.REL){n=this.cdots}}return[n,m]}});var f={Add:function(l,o,n){if(!o){o=this}for(var m in l){if(l.hasOwnProperty(m)){if(typeof l[m]==="object"&&!(l[m] instanceof Array)&&(typeof o[m]==="object"||typeof o[m]==="function")){this.Add(l[m],o[m],l[m],n)}else{if(!o[m]||!o[m].isUser||!n){o[m]=l[m]}}}}return o}};var k=function(){h=MathJax.ElementJax.mml;c.Insert(f,{letter:/[a-z]/i,digit:/[0-9.]/,number:/^(?:[0-9]+(?:\{,\}[0-9]{3})*(?:\.[0-9]*)*|\.[0-9]+)/,special:{"\\":"ControlSequence","{":"Open","}":"Close","~":"Tilde","^":"Superscript",_:"Subscript"," ":"Space","\t":"Space","\r":"Space","\n":"Space","'":"Prime","%":"Comment","&":"Entry","#":"Hash","\u00A0":"Space","\u2019":"Prime"},remap:{"-":"2212","*":"2217","`":"2018"},mathchar0mi:{alpha:"03B1",beta:"03B2",gamma:"03B3",delta:"03B4",epsilon:"03F5",zeta:"03B6",eta:"03B7",theta:"03B8",iota:"03B9",kappa:"03BA",lambda:"03BB",mu:"03BC",nu:"03BD",xi:"03BE",omicron:"03BF",pi:"03C0",rho:"03C1",sigma:"03C3",tau:"03C4",upsilon:"03C5",phi:"03D5",chi:"03C7",psi:"03C8",omega:"03C9",varepsilon:"03B5",vartheta:"03D1",varpi:"03D6",varrho:"03F1",varsigma:"03C2",varphi:"03C6",S:["00A7",{mathvariant:h.VARIANT.NORMAL}],aleph:["2135",{mathvariant:h.VARIANT.NORMAL}],hbar:["210F",{variantForm:true}],imath:"0131",jmath:"0237",ell:"2113",wp:["2118",{mathvariant:h.VARIANT.NORMAL}],Re:["211C",{mathvariant:h.VARIANT.NORMAL}],Im:["2111",{mathvariant:h.VARIANT.NORMAL}],partial:["2202",{mathvariant:h.VARIANT.NORMAL}],infty:["221E",{mathvariant:h.VARIANT.NORMAL}],prime:["2032",{mathvariant:h.VARIANT.NORMAL,variantForm:true}],emptyset:["2205",{mathvariant:h.VARIANT.NORMAL}],nabla:["2207",{mathvariant:h.VARIANT.NORMAL}],top:["22A4",{mathvariant:h.VARIANT.NORMAL}],bot:["22A5",{mathvariant:h.VARIANT.NORMAL}],angle:["2220",{mathvariant:h.VARIANT.NORMAL}],triangle:["25B3",{mathvariant:h.VARIANT.NORMAL}],backslash:["2216",{mathvariant:h.VARIANT.NORMAL,variantForm:true}],forall:["2200",{mathvariant:h.VARIANT.NORMAL}],exists:["2203",{mathvariant:h.VARIANT.NORMAL}],neg:["00AC",{mathvariant:h.VARIANT.NORMAL}],lnot:["00AC",{mathvariant:h.VARIANT.NORMAL}],flat:["266D",{mathvariant:h.VARIANT.NORMAL}],natural:["266E",{mathvariant:h.VARIANT.NORMAL}],sharp:["266F",{mathvariant:h.VARIANT.NORMAL}],clubsuit:["2663",{mathvariant:h.VARIANT.NORMAL}],diamondsuit:["2662",{mathvariant:h.VARIANT.NORMAL}],heartsuit:["2661",{mathvariant:h.VARIANT.NORMAL}],spadesuit:["2660",{mathvariant:h.VARIANT.NORMAL}]},mathchar0mo:{surd:"221A",coprod:["2210",{texClass:h.TEXCLASS.OP,movesupsub:true}],bigvee:["22C1",{texClass:h.TEXCLASS.OP,movesupsub:true}],bigwedge:["22C0",{texClass:h.TEXCLASS.OP,movesupsub:true}],biguplus:["2A04",{texClass:h.TEXCLASS.OP,movesupsub:true}],bigcap:["22C2",{texClass:h.TEXCLASS.OP,movesupsub:true}],bigcup:["22C3",{texClass:h.TEXCLASS.OP,movesupsub:true}],"int":["222B",{texClass:h.TEXCLASS.OP}],intop:["222B",{texClass:h.TEXCLASS.OP,movesupsub:true,movablelimits:true}],iint:["222C",{texClass:h.TEXCLASS.OP}],iiint:["222D",{texClass:h.TEXCLASS.OP}],prod:["220F",{texClass:h.TEXCLASS.OP,movesupsub:true}],sum:["2211",{texClass:h.TEXCLASS.OP,movesupsub:true}],bigotimes:["2A02",{texClass:h.TEXCLASS.OP,movesupsub:true}],bigoplus:["2A01",{texClass:h.TEXCLASS.OP,movesupsub:true}],bigodot:["2A00",{texClass:h.TEXCLASS.OP,movesupsub:true}],oint:["222E",{texClass:h.TEXCLASS.OP}],bigsqcup:["2A06",{texClass:h.TEXCLASS.OP,movesupsub:true}],smallint:["222B",{largeop:false}],triangleleft:"25C3",triangleright:"25B9",bigtriangleup:"25B3",bigtriangledown:"25BD",wedge:"2227",land:"2227",vee:"2228",lor:"2228",cap:"2229",cup:"222A",ddagger:"2021",dagger:"2020",sqcap:"2293",sqcup:"2294",uplus:"228E",amalg:"2A3F",diamond:"22C4",bullet:"2219",wr:"2240",div:"00F7",odot:["2299",{largeop:false}],oslash:["2298",{largeop:false}],otimes:["2297",{largeop:false}],ominus:["2296",{largeop:false}],oplus:["2295",{largeop:false}],mp:"2213",pm:"00B1",circ:"2218",bigcirc:"25EF",setminus:["2216",{variantForm:true}],cdot:"22C5",ast:"2217",times:"00D7",star:"22C6",propto:"221D",sqsubseteq:"2291",sqsupseteq:"2292",parallel:"2225",mid:"2223",dashv:"22A3",vdash:"22A2",leq:"2264",le:"2264",geq:"2265",ge:"2265",lt:"003C",gt:"003E",succ:"227B",prec:"227A",approx:"2248",succeq:"2AB0",preceq:"2AAF",supset:"2283",subset:"2282",supseteq:"2287",subseteq:"2286","in":"2208",ni:"220B",notin:"2209",owns:"220B",gg:"226B",ll:"226A",sim:"223C",simeq:"2243",perp:"22A5",equiv:"2261",asymp:"224D",smile:"2323",frown:"2322",ne:"2260",neq:"2260",cong:"2245",doteq:"2250",bowtie:"22C8",models:"22A8",notChar:"29F8",Leftrightarrow:"21D4",Leftarrow:"21D0",Rightarrow:"21D2",leftrightarrow:"2194",leftarrow:"2190",gets:"2190",rightarrow:"2192",to:"2192",mapsto:"21A6",leftharpoonup:"21BC",leftharpoondown:"21BD",rightharpoonup:"21C0",rightharpoondown:"21C1",nearrow:"2197",searrow:"2198",nwarrow:"2196",swarrow:"2199",rightleftharpoons:"21CC",hookrightarrow:"21AA",hookleftarrow:"21A9",longleftarrow:"27F5",Longleftarrow:"27F8",longrightarrow:"27F6",Longrightarrow:"27F9",Longleftrightarrow:"27FA",longleftrightarrow:"27F7",longmapsto:"27FC",ldots:"2026",cdots:"22EF",vdots:"22EE",ddots:"22F1",dotsc:"2026",dotsb:"22EF",dotsm:"22EF",dotsi:"22EF",dotso:"2026",ldotp:["002E",{texClass:h.TEXCLASS.PUNCT}],cdotp:["22C5",{texClass:h.TEXCLASS.PUNCT}],colon:["003A",{texClass:h.TEXCLASS.PUNCT}]},mathchar7:{Gamma:"0393",Delta:"0394",Theta:"0398",Lambda:"039B",Xi:"039E",Pi:"03A0",Sigma:"03A3",Upsilon:"03A5",Phi:"03A6",Psi:"03A8",Omega:"03A9",_:"005F","#":"0023","$":"0024","%":"0025","&":"0026",And:"0026"},delimiter:{"(":"(",")":")","[":"[","]":"]","<":"27E8",">":"27E9","\\lt":"27E8","\\gt":"27E9","/":"/","|":["|",{texClass:h.TEXCLASS.ORD}],".":"","\\\\":"\\","\\lmoustache":"23B0","\\rmoustache":"23B1","\\lgroup":"27EE","\\rgroup":"27EF","\\arrowvert":"23D0","\\Arrowvert":"2016","\\bracevert":"23AA","\\Vert":["2225",{texClass:h.TEXCLASS.ORD}],"\\|":["2225",{texClass:h.TEXCLASS.ORD}],"\\vert":["|",{texClass:h.TEXCLASS.ORD}],"\\uparrow":"2191","\\downarrow":"2193","\\updownarrow":"2195","\\Uparrow":"21D1","\\Downarrow":"21D3","\\Updownarrow":"21D5","\\backslash":"\\","\\rangle":"27E9","\\langle":"27E8","\\rbrace":"}","\\lbrace":"{","\\}":"}","\\{":"{","\\rceil":"2309","\\lceil":"2308","\\rfloor":"230B","\\lfloor":"230A","\\lbrack":"[","\\rbrack":"]"},macros:{displaystyle:["SetStyle","D",true,0],textstyle:["SetStyle","T",false,0],scriptstyle:["SetStyle","S",false,1],scriptscriptstyle:["SetStyle","SS",false,2],rm:["SetFont",h.VARIANT.NORMAL],mit:["SetFont",h.VARIANT.ITALIC],oldstyle:["SetFont",h.VARIANT.OLDSTYLE],cal:["SetFont",h.VARIANT.CALIGRAPHIC],it:["SetFont","-tex-mathit"],bf:["SetFont",h.VARIANT.BOLD],bbFont:["SetFont",h.VARIANT.DOUBLESTRUCK],scr:["SetFont",h.VARIANT.SCRIPT],frak:["SetFont",h.VARIANT.FRAKTUR],sf:["SetFont",h.VARIANT.SANSSERIF],tt:["SetFont",h.VARIANT.MONOSPACE],tiny:["SetSize",0.5],Tiny:["SetSize",0.6],scriptsize:["SetSize",0.7],small:["SetSize",0.85],normalsize:["SetSize",1],large:["SetSize",1.2],Large:["SetSize",1.44],LARGE:["SetSize",1.73],huge:["SetSize",2.07],Huge:["SetSize",2.49],arcsin:["NamedFn"],arccos:["NamedFn"],arctan:["NamedFn"],arg:["NamedFn"],cos:["NamedFn"],cosh:["NamedFn"],cot:["NamedFn"],coth:["NamedFn"],csc:["NamedFn"],deg:["NamedFn"],det:"NamedOp",dim:["NamedFn"],exp:["NamedFn"],gcd:"NamedOp",hom:["NamedFn"],inf:"NamedOp",ker:["NamedFn"],lg:["NamedFn"],lim:"NamedOp",liminf:["NamedOp","lim&thinsp;inf"],limsup:["NamedOp","lim&thinsp;sup"],ln:["NamedFn"],log:["NamedFn"],max:"NamedOp",min:"NamedOp",Pr:"NamedOp",sec:["NamedFn"],sin:["NamedFn"],sinh:["NamedFn"],sup:"NamedOp",tan:["NamedFn"],tanh:["NamedFn"],limits:["Limits",1],nolimits:["Limits",0],overline:["UnderOver","00AF",null,1],underline:["UnderOver","005F"],overbrace:["UnderOver","23DE",1],underbrace:["UnderOver","23DF",1],overparen:["UnderOver","23DC"],underparen:["UnderOver","23DD"],overrightarrow:["UnderOver","2192"],underrightarrow:["UnderOver","2192"],overleftarrow:["UnderOver","2190"],underleftarrow:["UnderOver","2190"],overleftrightarrow:["UnderOver","2194"],underleftrightarrow:["UnderOver","2194"],overset:"Overset",underset:"Underset",stackrel:["Macro","\\mathrel{\\mathop{#2}\\limits^{#1}}",2],over:"Over",overwithdelims:"Over",atop:"Over",atopwithdelims:"Over",above:"Over",abovewithdelims:"Over",brace:["Over","{","}"],brack:["Over","[","]"],choose:["Over","(",")"],frac:"Frac",sqrt:"Sqrt",root:"Root",uproot:["MoveRoot","upRoot"],leftroot:["MoveRoot","leftRoot"],left:"LeftRight",right:"LeftRight",middle:"Middle",llap:"Lap",rlap:"Lap",raise:"RaiseLower",lower:"RaiseLower",moveleft:"MoveLeftRight",moveright:"MoveLeftRight",",":["Spacer",h.LENGTH.THINMATHSPACE],":":["Spacer",h.LENGTH.MEDIUMMATHSPACE],">":["Spacer",h.LENGTH.MEDIUMMATHSPACE],";":["Spacer",h.LENGTH.THICKMATHSPACE],"!":["Spacer",h.LENGTH.NEGATIVETHINMATHSPACE],enspace:["Spacer",".5em"],quad:["Spacer","1em"],qquad:["Spacer","2em"],thinspace:["Spacer",h.LENGTH.THINMATHSPACE],negthinspace:["Spacer",h.LENGTH.NEGATIVETHINMATHSPACE],hskip:"Hskip",hspace:"Hskip",kern:"Hskip",mskip:"Hskip",mspace:"Hskip",mkern:"Hskip",Rule:["Rule"],Space:["Rule","blank"],big:["MakeBig",h.TEXCLASS.ORD,0.85],Big:["MakeBig",h.TEXCLASS.ORD,1.15],bigg:["MakeBig",h.TEXCLASS.ORD,1.45],Bigg:["MakeBig",h.TEXCLASS.ORD,1.75],bigl:["MakeBig",h.TEXCLASS.OPEN,0.85],Bigl:["MakeBig",h.TEXCLASS.OPEN,1.15],biggl:["MakeBig",h.TEXCLASS.OPEN,1.45],Biggl:["MakeBig",h.TEXCLASS.OPEN,1.75],bigr:["MakeBig",h.TEXCLASS.CLOSE,0.85],Bigr:["MakeBig",h.TEXCLASS.CLOSE,1.15],biggr:["MakeBig",h.TEXCLASS.CLOSE,1.45],Biggr:["MakeBig",h.TEXCLASS.CLOSE,1.75],bigm:["MakeBig",h.TEXCLASS.REL,0.85],Bigm:["MakeBig",h.TEXCLASS.REL,1.15],biggm:["MakeBig",h.TEXCLASS.REL,1.45],Biggm:["MakeBig",h.TEXCLASS.REL,1.75],mathord:["TeXAtom",h.TEXCLASS.ORD],mathop:["TeXAtom",h.TEXCLASS.OP],mathopen:["TeXAtom",h.TEXCLASS.OPEN],mathclose:["TeXAtom",h.TEXCLASS.CLOSE],mathbin:["TeXAtom",h.TEXCLASS.BIN],mathrel:["TeXAtom",h.TEXCLASS.REL],mathpunct:["TeXAtom",h.TEXCLASS.PUNCT],mathinner:["TeXAtom",h.TEXCLASS.INNER],vcenter:["TeXAtom",h.TEXCLASS.VCENTER],mathchoice:["Extension","mathchoice"],buildrel:"BuildRel",hbox:["HBox",0],text:"HBox",mbox:["HBox",0],fbox:"FBox",strut:"Strut",mathstrut:["Macro","\\vphantom{(}"],phantom:"Phantom",vphantom:["Phantom",1,0],hphantom:["Phantom",0,1],smash:"Smash",acute:["Accent","00B4"],grave:["Accent","0060"],ddot:["Accent","00A8"],tilde:["Accent","007E"],bar:["Accent","00AF"],breve:["Accent","02D8"],check:["Accent","02C7"],hat:["Accent","005E"],vec:["Accent","2192"],dot:["Accent","02D9"],widetilde:["Accent","007E",1],widehat:["Accent","005E",1],matrix:"Matrix",array:"Matrix",pmatrix:["Matrix","(",")"],cases:["Matrix","{","","left left",null,".1em",null,true],eqalign:["Matrix",null,null,"right left",h.LENGTH.THICKMATHSPACE,".5em","D"],displaylines:["Matrix",null,null,"center",null,".5em","D"],cr:"Cr","\\":"CrLaTeX",newline:"Cr",hline:["HLine","solid"],hdashline:["HLine","dashed"],eqalignno:["Matrix",null,null,"right left",h.LENGTH.THICKMATHSPACE,".5em","D",null,"right"],leqalignno:["Matrix",null,null,"right left",h.LENGTH.THICKMATHSPACE,".5em","D",null,"left"],hfill:"HFill",hfil:"HFill",hfilll:"HFill",bmod:["Macro",'\\mmlToken{mo}[lspace="thickmathspace" rspace="thickmathspace"]{mod}'],pmod:["Macro","\\pod{\\mmlToken{mi}{mod}\\kern 6mu #1}",1],mod:["Macro","\\mathchoice{\\kern18mu}{\\kern12mu}{\\kern12mu}{\\kern12mu}\\mmlToken{mi}{mod}\\,\\,#1",1],pod:["Macro","\\mathchoice{\\kern18mu}{\\kern8mu}{\\kern8mu}{\\kern8mu}(#1)",1],iff:["Macro","\\;\\Longleftrightarrow\\;"],skew:["Macro","{{#2{#3\\mkern#1mu}\\mkern-#1mu}{}}",3],mathcal:["Macro","{\\cal #1}",1],mathscr:["Macro","{\\scr #1}",1],mathrm:["Macro","{\\rm #1}",1],mathbf:["Macro","{\\bf #1}",1],mathbb:["Macro","{\\bbFont #1}",1],Bbb:["Macro","{\\bbFont #1}",1],mathit:["Macro","{\\it #1}",1],mathfrak:["Macro","{\\frak #1}",1],mathsf:["Macro","{\\sf #1}",1],mathtt:["Macro","{\\tt #1}",1],textrm:["Macro","\\mathord{\\rm\\text{#1}}",1],textit:["Macro","\\mathord{\\it\\text{#1}}",1],textbf:["Macro","\\mathord{\\bf\\text{#1}}",1],textsf:["Macro","\\mathord{\\sf\\text{#1}}",1],texttt:["Macro","\\mathord{\\tt\\text{#1}}",1],pmb:["Macro","\\rlap{#1}\\kern1px{#1}",1],TeX:["Macro","T\\kern-.14em\\lower.5ex{E}\\kern-.115em X"],LaTeX:["Macro","L\\kern-.325em\\raise.21em{\\scriptstyle{A}}\\kern-.17em\\TeX"]," ":["Macro","\\text{ }"],not:"Not",dots:"Dots",space:"Tilde","\u00A0":"Tilde",begin:"BeginEnd",end:"BeginEnd",newcommand:["Extension","newcommand"],renewcommand:["Extension","newcommand"],newenvironment:["Extension","newcommand"],renewenvironment:["Extension","newcommand"],def:["Extension","newcommand"],let:["Extension","newcommand"],verb:["Extension","verb"],boldsymbol:["Extension","boldsymbol"],tag:["Extension","AMSmath"],notag:["Extension","AMSmath"],label:["Extension","AMSmath"],ref:["Extension","AMSmath"],eqref:["Extension","AMSmath"],nonumber:["Macro","\\notag"],unicode:["Extension","unicode"],color:"Color",href:["Extension","HTML"],"class":["Extension","HTML"],style:["Extension","HTML"],cssId:["Extension","HTML"],bbox:["Extension","bbox"],mmlToken:"MmlToken",require:"Require"},environment:{array:["AlignedArray"],matrix:["Array",null,null,null,"c"],pmatrix:["Array",null,"(",")","c"],bmatrix:["Array",null,"[","]","c"],Bmatrix:["Array",null,"\\{","\\}","c"],vmatrix:["Array",null,"\\vert","\\vert","c"],Vmatrix:["Array",null,"\\Vert","\\Vert","c"],cases:["Array",null,"\\{",".","ll",null,".2em","T"],equation:[null,"Equation"],"equation*":[null,"Equation"],eqnarray:["ExtensionEnv",null,"AMSmath"],"eqnarray*":["ExtensionEnv",null,"AMSmath"],align:["ExtensionEnv",null,"AMSmath"],"align*":["ExtensionEnv",null,"AMSmath"],aligned:["ExtensionEnv",null,"AMSmath"],multline:["ExtensionEnv",null,"AMSmath"],"multline*":["ExtensionEnv",null,"AMSmath"],split:["ExtensionEnv",null,"AMSmath"],gather:["ExtensionEnv",null,"AMSmath"],"gather*":["ExtensionEnv",null,"AMSmath"],gathered:["ExtensionEnv",null,"AMSmath"],alignat:["ExtensionEnv",null,"AMSmath"],"alignat*":["ExtensionEnv",null,"AMSmath"],alignedat:["ExtensionEnv",null,"AMSmath"]},p_height:1.2/0.85});if(this.config.Macros){var l=this.config.Macros;for(var m in l){if(l.hasOwnProperty(m)){if(typeof(l[m])==="string"){f.macros[m]=["Macro",l[m]]}else{f.macros[m]=["Macro"].concat(l[m])}f.macros[m].isUser=true}}}};var a=MathJax.Object.Subclass({Init:function(m,n){this.string=m;this.i=0;this.macroCount=0;var l;if(n){l={};for(var o in n){if(n.hasOwnProperty(o)){l[o]=n[o]}}}this.stack=d.Stack(l,!!n);this.Parse();this.Push(b.stop())},Parse:function(){var m,l;while(this.i<this.string.length){m=this.string.charAt(this.i++);l=m.charCodeAt(0);if(l>=55296&&l<56320){m+=this.string.charAt(this.i++)}if(f.special[m]){this[f.special[m]](m)}else{if(f.letter.test(m)){this.Variable(m)}else{if(f.digit.test(m)){this.Number(m)}else{this.Other(m)}}}}},Push:function(){this.stack.Push.apply(this.stack,arguments)},mml:function(){if(this.stack.Top().type!=="mml"){return null}return this.stack.Top().data[0]},mmlToken:function(l){return l},ControlSequence:function(o){var l=this.GetCS(),n=this.csFindMacro(l);if(n){if(!(n instanceof Array)){n=[n]}var m=n[0];if(!(m instanceof Function)){m=this[m]}m.apply(this,[o+l].concat(n.slice(1)))}else{if(f.mathchar0mi[l]){this.csMathchar0mi(l,f.mathchar0mi[l])}else{if(f.mathchar0mo[l]){this.csMathchar0mo(l,f.mathchar0mo[l])}else{if(f.mathchar7[l]){this.csMathchar7(l,f.mathchar7[l])}else{if(f.delimiter["\\"+l]!=null){this.csDelimiter(l,f.delimiter["\\"+l])}else{this.csUndefined(o+l)}}}}}},csFindMacro:function(l){return f.macros[l]},csMathchar0mi:function(l,n){var m={mathvariant:h.VARIANT.ITALIC};if(n instanceof Array){m=n[1];n=n[0]}this.Push(this.mmlToken(h.mi(h.entity("#x"+n)).With(m)))},csMathchar0mo:function(l,n){var m={stretchy:false};if(n instanceof Array){m=n[1];m.stretchy=false;n=n[0]}this.Push(this.mmlToken(h.mo(h.entity("#x"+n)).With(m)))},csMathchar7:function(l,n){var m={mathvariant:h.VARIANT.NORMAL};if(n instanceof Array){m=n[1];n=n[0]}if(this.stack.env.font){m.mathvariant=this.stack.env.font}this.Push(this.mmlToken(h.mi(h.entity("#x"+n)).With(m)))},csDelimiter:function(l,n){var m={};if(n instanceof Array){m=n[1];n=n[0]}if(n.length===4){n=h.entity("#x"+n)}else{n=h.chars(n)}this.Push(this.mmlToken(h.mo(n).With({fence:false,stretchy:false}).With(m)))},csUndefined:function(l){d.Error(["UndefinedControlSequence","Undefined control sequence %1",l])},Variable:function(m){var l={};if(this.stack.env.font){l.mathvariant=this.stack.env.font}this.Push(this.mmlToken(h.mi(h.chars(m)).With(l)))},Number:function(o){var l,m=this.string.slice(this.i-1).match(f.number);if(m){l=h.mn(m[0].replace(/[{}]/g,""));this.i+=m[0].length-1}else{l=h.mo(h.chars(o))}if(this.stack.env.font){l.mathvariant=this.stack.env.font}this.Push(this.mmlToken(l))},Open:function(l){this.Push(b.open())},Close:function(l){this.Push(b.close())},Tilde:function(l){this.Push(h.mtext(h.chars(g)))},Space:function(l){},Superscript:function(q){if(this.GetNext().match(/\d/)){this.string=this.string.substr(0,this.i+1)+" "+this.string.substr(this.i+1)}var p,n,o=this.stack.Top();if(o.type==="prime"){n=o.data[0];p=o.data[1];this.stack.Pop()}else{n=this.stack.Prev();if(!n){n=h.mi("")}}if(n.isEmbellishedWrapper){n=n.data[0].data[0]}var m=n.movesupsub,l=n.sup;if((n.type==="msubsup"&&n.data[n.sup])||(n.type==="munderover"&&n.data[n.over]&&!n.subsupOK)){d.Error(["DoubleExponent","Double exponent: use braces to clarify"])}if(n.type!=="msubsup"){if(m){if(n.type!=="munderover"||n.data[n.over]){if(n.movablelimits&&n.isa(h.mi)){n=this.mi2mo(n)}n=h.munderover(n,null,null).With({movesupsub:true})}l=n.over}else{n=h.msubsup(n,null,null);l=n.sup}}this.Push(b.subsup(n).With({position:l,primes:p,movesupsub:m}))},Subscript:function(q){if(this.GetNext().match(/\d/)){this.string=this.string.substr(0,this.i+1)+" "+this.string.substr(this.i+1)}var p,n,o=this.stack.Top();if(o.type==="prime"){n=o.data[0];p=o.data[1];this.stack.Pop()}else{n=this.stack.Prev();if(!n){n=h.mi("")}}if(n.isEmbellishedWrapper){n=n.data[0].data[0]}var m=n.movesupsub,l=n.sub;if((n.type==="msubsup"&&n.data[n.sub])||(n.type==="munderover"&&n.data[n.under]&&!n.subsupOK)){d.Error(["DoubleSubscripts","Double subscripts: use braces to clarify"])}if(n.type!=="msubsup"){if(m){if(n.type!=="munderover"||n.data[n.under]){if(n.movablelimits&&n.isa(h.mi)){n=this.mi2mo(n)}n=h.munderover(n,null,null).With({movesupsub:true})}l=n.under}else{n=h.msubsup(n,null,null);l=n.sub}}this.Push(b.subsup(n).With({position:l,primes:p,movesupsub:m}))},PRIME:"\u2032",SMARTQUOTE:"\u2019",Prime:function(n){var m=this.stack.Prev();if(!m){m=h.mi()}if(m.type==="msubsup"&&m.data[m.sup]){d.Error(["DoubleExponentPrime","Prime causes double exponent: use braces to clarify"])}var l="";this.i--;do{l+=this.PRIME;this.i++,n=this.GetNext()}while(n==="'"||n===this.SMARTQUOTE);l=["","\u2032","\u2033","\u2034","\u2057"][l.length]||l;this.Push(b.prime(m,this.mmlToken(h.mo(l))))},mi2mo:function(l){var m=h.mo();m.Append.apply(m,l.data);var n;for(n in m.defaults){if(m.defaults.hasOwnProperty(n)&&l[n]!=null){m[n]=l[n]}}for(n in h.copyAttributes){if(h.copyAttributes.hasOwnProperty(n)&&l[n]!=null){m[n]=l[n]}}m.lspace=m.rspace="0";m.useMMLspacing&=~(m.SPACE_ATTR.lspace|m.SPACE_ATTR.rspace);return m},Comment:function(l){while(this.i<this.string.length&&this.string.charAt(this.i)!="\n"){this.i++}},Hash:function(l){d.Error(["CantUseHash1","You can't use 'macro parameter character #' in math mode"])},Other:function(n){var m,l;if(this.stack.env.font){m={mathvariant:this.stack.env.font}}if(f.remap[n]){n=f.remap[n];if(n instanceof Array){m=n[1];n=n[0]}l=h.mo(h.entity("#x"+n)).With(m)}else{l=h.mo(n).With(m)}if(l.autoDefault("stretchy",true)){l.stretchy=false}if(l.autoDefault("texClass",true)==""){l=h.TeXAtom(l)}this.Push(this.mmlToken(l))},SetFont:function(m,l){this.stack.env.font=l},SetStyle:function(m,l,n,o){this.stack.env.style=l;this.stack.env.level=o;this.Push(b.style().With({styles:{displaystyle:n,scriptlevel:o}}))},SetSize:function(l,m){this.stack.env.size=m;this.Push(b.style().With({styles:{mathsize:m+"em"}}))},Color:function(n){var m=this.GetArgument(n);var l=this.stack.env.color;this.stack.env.color=m;var o=this.ParseArg(n);if(l){this.stack.env.color}else{delete this.stack.env.color}this.Push(h.mstyle(o).With({mathcolor:m}))},Spacer:function(l,m){this.Push(h.mspace().With({width:m,mathsize:h.SIZE.NORMAL,scriptlevel:0}))},LeftRight:function(l){this.Push(b[l.substr(1)]().With({delim:this.GetDelimiter(l)}))},Middle:function(l){var m=this.GetDelimiter(l);if(this.stack.Top().type!=="left"){d.Error(["MisplacedMiddle","%1 must be within \\left and \\right",l])}this.Push(h.mo(m).With({stretchy:true}))},NamedFn:function(m,n){if(!n){n=m.substr(1)}var l=h.mi(n).With({texClass:h.TEXCLASS.OP});this.Push(b.fn(this.mmlToken(l)))},NamedOp:function(m,n){if(!n){n=m.substr(1)}n=n.replace(/&thinsp;/,"\u2006");var l=h.mo(n).With({movablelimits:true,movesupsub:true,form:h.FORM.PREFIX,texClass:h.TEXCLASS.OP});l.useMMLspacing&=~l.SPACE_ATTR.form;this.Push(this.mmlToken(l))},Limits:function(m,l){var o=this.stack.Prev("nopop");if(!o||(o.Get("texClass")!==h.TEXCLASS.OP&&o.movesupsub==null)){d.Error(["MisplacedLimits","%1 is allowed only on operators",m])}var n=this.stack.Top();if(o.type==="munderover"&&!l){o=n.data[n.data.length-1]=h.msubsup.apply(h.subsup,o.data)}else{if(o.type==="msubsup"&&l){o=n.data[n.data.length-1]=h.munderover.apply(h.underover,o.data)}}o.movesupsub=(l?true:false);o.Core().movablelimits=false;if(o.movablelimits){o.movablelimits=false}},Over:function(n,m,o){var l=b.over().With({name:n});if(m||o){l.open=m;l.close=o}else{if(n.match(/withdelims$/)){l.open=this.GetDelimiter(n);l.close=this.GetDelimiter(n)}}if(n.match(/^\\above/)){l.thickness=this.GetDimen(n)}else{if(n.match(/^\\atop/)||m||o){l.thickness=0}}this.Push(l)},Frac:function(m){var l=this.ParseArg(m);var n=this.ParseArg(m);this.Push(h.mfrac(l,n))},Sqrt:function(o){var p=this.GetBrackets(o),l=this.GetArgument(o);if(l==="\\frac"){l+="{"+this.GetArgument(l)+"}{"+this.GetArgument(l)+"}"}var m=d.Parse(l,this.stack.env).mml();if(!p){m=h.msqrt.apply(h,m.array())}else{m=h.mroot(m,this.parseRoot(p))}this.Push(m)},Root:function(m){var o=this.GetUpTo(m,"\\of");var l=this.ParseArg(m);this.Push(h.mroot(l,this.parseRoot(o)))},parseRoot:function(q){var m=this.stack.env,l=m.inRoot;m.inRoot=true;var p=d.Parse(q,m);q=p.mml();var o=p.stack.global;if(o.leftRoot||o.upRoot){q=h.mpadded(q);if(o.leftRoot){q.width=o.leftRoot}if(o.upRoot){q.voffset=o.upRoot;q.height=o.upRoot}}m.inRoot=l;return q},MoveRoot:function(l,o){if(!this.stack.env.inRoot){d.Error(["MisplacedMoveRoot","%1 can appear only within a root",l])}if(this.stack.global[o]){d.Error(["MultipleMoveRoot","Multiple use of %1",l])}var m=this.GetArgument(l);if(!m.match(/-?[0-9]+/)){d.Error(["IntegerArg","The argument to %1 must be an integer",l])}m=(m/15)+"em";if(m.substr(0,1)!=="-"){m="+"+m}this.stack.global[o]=m},Accent:function(n,l,q){var p=this.ParseArg(n);var o={accent:true};if(this.stack.env.font){o.mathvariant=this.stack.env.font}var m=this.mmlToken(h.mo(h.entity("#x"+l)).With(o));m.stretchy=(q?true:false);this.Push(h.TeXAtom(h.munderover(p,null,m).With({accent:true})))},UnderOver:function(n,r,l,p){var q={o:"over",u:"under"}[n.charAt(1)];var o=this.ParseArg(n);if(o.Get("movablelimits")){o.movablelimits=false}if(o.isa(h.munderover)&&o.isEmbellished()){o.Core().With({lspace:0,rspace:0});o=h.mrow(h.mo().With({rspace:0}),o)}var m=h.munderover(o,null,null);m.SetData(m[q],this.mmlToken(h.mo(h.entity("#x"+r)).With({stretchy:true,accent:!p})));if(l){m=h.TeXAtom(m).With({texClass:h.TEXCLASS.OP,movesupsub:true})}this.Push(m.With({subsupOK:true}))},Overset:function(l){var n=this.ParseArg(l),m=this.ParseArg(l);if(m.movablelimits){m.movablelimits=false}this.Push(h.mover(m,n))},Underset:function(l){var n=this.ParseArg(l),m=this.ParseArg(l);if(m.movablelimits){m.movablelimits=false}this.Push(h.munder(m,n))},TeXAtom:function(o,q){var p={texClass:q},n;if(q==h.TEXCLASS.OP){p.movesupsub=p.movablelimits=true;var l=this.GetArgument(o);var m=l.match(/^\s*\\rm\s+([a-zA-Z0-9 ]+)$/);if(m){p.mathvariant=h.VARIANT.NORMAL;n=b.fn(this.mmlToken(h.mi(m[1]).With(p)))}else{n=b.fn(h.TeXAtom(d.Parse(l,this.stack.env).mml()).With(p))}}else{n=h.TeXAtom(this.ParseArg(o)).With(p)}this.Push(n)},MmlToken:function(n){var o=this.GetArgument(n),l=this.GetBrackets(n,"").replace(/^\s+/,""),r=this.GetArgument(n),q={attrNames:[]},m;if(!h[o]||!h[o].prototype.isToken){d.Error(["NotMathMLToken","%1 is not a token element",o])}while(l!==""){m=l.match(/^([a-z]+)\s*=\s*('[^']*'|"[^"]*"|[^ ,]*)\s*,?\s*/i);if(!m){d.Error(["InvalidMathMLAttr","Invalid MathML attribute: %1",l])}if(h[o].prototype.defaults[m[1]]==null&&!this.MmlTokenAllow[m[1]]){d.Error(["UnknownAttrForElement","%1 is not a recognized attribute for %2",m[1],o])}var p=this.MmlFilterAttribute(m[1],m[2].replace(/^(['"])(.*)\1$/,"$2"));if(p){if(p.toLowerCase()==="true"){p=true}else{if(p.toLowerCase()==="false"){p=false}}q[m[1]]=p;q.attrNames.push(m[1])}l=l.substr(m[0].length)}this.Push(this.mmlToken(h[o](r).With(q)))},MmlFilterAttribute:function(l,m){return m},MmlTokenAllow:{fontfamily:1,fontsize:1,fontweight:1,fontstyle:1,color:1,background:1,id:1,"class":1,href:1,style:1},Strut:function(l){this.Push(h.mpadded(h.mrow()).With({height:"8.6pt",depth:"3pt",width:0}))},Phantom:function(m,l,n){var o=h.mphantom(this.ParseArg(m));if(l||n){o=h.mpadded(o);if(n){o.height=o.depth=0}if(l){o.width=0}}this.Push(h.TeXAtom(o))},Smash:function(n){var m=this.trimSpaces(this.GetBrackets(n,""));var l=h.mpadded(this.ParseArg(n));switch(m){case"b":l.depth=0;break;case"t":l.height=0;break;default:l.height=l.depth=0}this.Push(h.TeXAtom(l))},Lap:function(m){var l=h.mpadded(this.ParseArg(m)).With({width:0});if(m==="\\llap"){l.lspace="-1width"}this.Push(h.TeXAtom(l))},RaiseLower:function(l){var m=this.GetDimen(l);var n=b.position().With({name:l,move:"vertical"});if(m.charAt(0)==="-"){m=m.slice(1);l={raise:"\\lower",lower:"\\raise"}[l.substr(1)]}if(l==="\\lower"){n.dh="-"+m;n.dd="+"+m}else{n.dh="+"+m;n.dd="-"+m}this.Push(n)},MoveLeftRight:function(l){var o=this.GetDimen(l);var n=(o.charAt(0)==="-"?o.slice(1):"-"+o);if(l==="\\moveleft"){var m=o;o=n;n=m}this.Push(b.position().With({name:l,move:"horizontal",left:h.mspace().With({width:o,mathsize:h.SIZE.NORMAL}),right:h.mspace().With({width:n,mathsize:h.SIZE.NORMAL})}))},Hskip:function(l){this.Push(h.mspace().With({width:this.GetDimen(l),mathsize:h.SIZE.NORMAL}))},Rule:function(n,p){var l=this.GetDimen(n),o=this.GetDimen(n),r=this.GetDimen(n);var m,q={width:l,height:o,depth:r};if(p!=="blank"){if(parseFloat(l)&&parseFloat(o)+parseFloat(r)){q.mathbackground=(this.stack.env.color||"black")}m=h.mpadded(h.mrow()).With(q)}else{m=h.mspace().With(q)}this.Push(m)},MakeBig:function(l,o,m){m*=f.p_height;m=String(m).replace(/(\.\d\d\d).+/,"$1")+"em";var n=this.GetDelimiter(l,true);this.Push(h.TeXAtom(h.mo(n).With({minsize:m,maxsize:m,fence:true,stretchy:true,symmetric:true})).With({texClass:o}))},BuildRel:function(l){var m=this.ParseUpTo(l,"\\over");var n=this.ParseArg(l);this.Push(h.TeXAtom(h.munderover(n,null,m)).With({texClass:h.TEXCLASS.REL}))},HBox:function(l,m){this.Push.apply(this,this.InternalMath(this.GetArgument(l),m))},FBox:function(l){this.Push(h.menclose.apply(h,this.InternalMath(this.GetArgument(l))).With({notation:"box"}))},Not:function(l){this.Push(b.not())},Dots:function(l){this.Push(b.dots().With({ldots:this.mmlToken(h.mo(h.entity("#x2026")).With({stretchy:false})),cdots:this.mmlToken(h.mo(h.entity("#x22EF")).With({stretchy:false}))}))},Require:function(l){var m=this.GetArgument(l).replace(/.*\//,"").replace(/[^a-z0-9_.-]/ig,"");this.Extension(null,m)},Extension:function(l,m,n){if(l&&!typeof(l)==="string"){l=l.name}m=d.extensionDir+"/"+m;if(!m.match(/\.js$/)){m+=".js"}if(!i.loaded[i.fileURL(m)]){if(l!=null){delete f[n||"macros"][l.replace(/^\\/,"")]}c.RestartAfter(i.Require(m))}},Macro:function(n,q,p,r){if(p){var m=[];if(r!=null){var l=this.GetBrackets(n);m.push(l==null?r:l)}for(var o=m.length;o<p;o++){m.push(this.GetArgument(n))}q=this.SubstituteArgs(m,q)}this.string=this.AddArgs(q,this.string.slice(this.i));this.i=0;if(++this.macroCount>d.config.MAXMACROS){d.Error(["MaxMacroSub1","MathJax maximum macro substitution count exceeded; is there a recursive macro call?"])}},Matrix:function(m,o,u,q,t,n,l,v,s){var r=this.GetNext();if(r===""){d.Error(["MissingArgFor","Missing argument for %1",m])}if(r==="{"){this.i++}else{this.string=r+"}"+this.string.slice(this.i+1);this.i=0}var p=b.array().With({requireClose:true,arraydef:{rowspacing:(n||"4pt"),columnspacing:(t||"1em")}});if(v){p.isCases=true}if(s){p.isNumbered=true;p.arraydef.side=s}if(o||u){p.open=o;p.close=u}if(l==="D"){p.arraydef.displaystyle=true}if(q!=null){p.arraydef.columnalign=q}this.Push(p)},Entry:function(o){this.Push(b.cell().With({isEntry:true,name:o}));if(this.stack.Top().isCases){var n=this.string;var r=0,p=this.i,l=n.length;while(p<l){var s=n.charAt(p);if(s==="{"){r++;p++}else{if(s==="}"){if(r===0){l=0}else{r--;p++}}else{if(s==="&"&&r===0){d.Error(["ExtraAlignTab","Extra alignment tab in \\cases text"])}else{if(s==="\\"){if(n.substr(p).match(/^((\\cr)[^a-zA-Z]|\\\\)/)){l=0}else{p+=2}}else{p++}}}}}var q=n.substr(this.i,p-this.i);if(!q.match(/^\s*\\text[^a-zA-Z]/)){this.Push.apply(this,this.InternalMath(q,0));this.i=p}}},Cr:function(l){this.Push(b.cell().With({isCR:true,name:l}))},CrLaTeX:function(l){var p;if(this.string.charAt(this.i)==="["){p=this.GetBrackets(l,"").replace(/ /g,"").replace(/,/,".");if(p&&!this.matchDimen(p)){d.Error(["BracketMustBeDimension","Bracket argument to %1 must be a dimension",l])}}this.Push(b.cell().With({isCR:true,name:l,linebreak:true}));var o=this.stack.Top();if(o.isa(b.array)){if(p&&o.arraydef.rowspacing){var m=o.arraydef.rowspacing.split(/ /);if(!o.rowspacing){o.rowspacing=this.dimen2em(m[0])}while(m.length<o.table.length){m.push(this.Em(o.rowspacing))}m[o.table.length-1]=this.Em(Math.max(0,o.rowspacing+this.dimen2em(p)));o.arraydef.rowspacing=m.join(" ")}}else{if(p){this.Push(h.mspace().With({depth:p}))}this.Push(h.mspace().With({linebreak:h.LINEBREAK.NEWLINE}))}},emPerInch:7.2,pxPerInch:72,matchDimen:function(l){return l.match(/^(-?(?:\.\d+|\d+(?:\.\d*)?))(px|pt|em|ex|mu|pc|in|mm|cm)$/)},dimen2em:function(p){var n=this.matchDimen(p);var l=parseFloat(n[1]||"1"),o=n[2];if(o==="em"){return l}if(o==="ex"){return l*0.43}if(o==="pt"){return l/10}if(o==="pc"){return l*1.2}if(o==="px"){return l*this.emPerInch/this.pxPerInch}if(o==="in"){return l*this.emPerInch}if(o==="cm"){return l*this.emPerInch/2.54}if(o==="mm"){return l*this.emPerInch/25.4}if(o==="mu"){return l/18}return 0},Em:function(l){if(Math.abs(l)<0.0006){return"0em"}return l.toFixed(3).replace(/\.?0+$/,"")+"em"},HLine:function(m,n){if(n==null){n="solid"}var o=this.stack.Top();if(!o.isa(b.array)||o.data.length){d.Error(["Misplaced","Misplaced %1",m])}if(o.table.length==0){o.frame.push("top")}else{var l=(o.arraydef.rowlines?o.arraydef.rowlines.split(/ /):[]);while(l.length<o.table.length){l.push("none")}l[o.table.length-1]=n;o.arraydef.rowlines=l.join(" ")}},HFill:function(l){var m=this.stack.Top();if(m.isa(b.array)){m.hfill.push(m.data.length)}else{d.Error(["UnsupportedHFill","Unsupported use of %1",l])}},BeginEnd:function(n){var o=this.GetArgument(n),q=false;if(o.match(/^\\end\\/)){q=true;o=o.substr(5)}if(o.match(/\\/i)){d.Error(["InvalidEnv","Invalid environment name '%1'",o])}var p=this.envFindName(o);if(!p){d.Error(["UnknownEnv","Unknown environment '%1'",o])}if(!(p instanceof Array)){p=[p]}var l=(p[1] instanceof Array?p[1][0]:p[1]);var m=b.begin().With({name:o,end:l,parse:this});if(n==="\\end"){if(!q&&p[1] instanceof Array&&this[p[1][1]]){m=this[p[1][1]].apply(this,[m].concat(p.slice(2)))}else{m=b.end().With({name:o})}}else{if(++this.macroCount>d.config.MAXMACROS){d.Error(["MaxMacroSub2","MathJax maximum substitution count exceeded; is there a recursive latex environment?"])}if(p[0]&&this[p[0]]){m=this[p[0]].apply(this,[m].concat(p.slice(2)))}}this.Push(m)},envFindName:function(l){return f.environment[l]},Equation:function(l,m){return m},ExtensionEnv:function(m,l){this.Extension(m.name,l,"environment")},Array:function(m,o,t,r,s,n,l,p){if(!r){r=this.GetArgument("\\begin{"+m.name+"}")}var u=("c"+r).replace(/[^clr|:]/g,"").replace(/[^|:]([|:])+/g,"$1");r=r.replace(/[^clr]/g,"").split("").join(" ");r=r.replace(/l/g,"left").replace(/r/g,"right").replace(/c/g,"center");var q=b.array().With({arraydef:{columnalign:r,columnspacing:(s||"1em"),rowspacing:(n||"4pt")}});if(u.match(/[|:]/)){if(u.charAt(0).match(/[|:]/)){q.frame.push("left");q.frame.dashed=u.charAt(0)===":"}if(u.charAt(u.length-1).match(/[|:]/)){q.frame.push("right")}u=u.substr(1,u.length-2);q.arraydef.columnlines=u.split("").join(" ").replace(/[^|: ]/g,"none").replace(/\|/g,"solid").replace(/:/g,"dashed")}if(o){q.open=this.convertDelimiter(o)}if(t){q.close=this.convertDelimiter(t)}if(l==="D"){q.arraydef.displaystyle=true}else{if(l){q.arraydef.displaystyle=false}}if(l==="S"){q.arraydef.scriptlevel=1}if(p){q.arraydef.useHeight=false}this.Push(m);return q},AlignedArray:function(l){var m=this.GetBrackets("\\begin{"+l.name+"}");return this.setArrayAlign(this.Array.apply(this,arguments),m)},setArrayAlign:function(m,l){l=this.trimSpaces(l||"");if(l==="t"){m.arraydef.align="baseline 1"}else{if(l==="b"){m.arraydef.align="baseline -1"}else{if(l==="c"){m.arraydef.align="center"}else{if(l){m.arraydef.align=l}}}}return m},convertDelimiter:function(l){if(l){l=f.delimiter[l]}if(l==null){return null}if(l instanceof Array){l=l[0]}if(l.length===4){l=String.fromCharCode(parseInt(l,16))}return l},trimSpaces:function(l){if(typeof(l)!="string"){return l}return l.replace(/^\s+|\s+$/g,"")},nextIsSpace:function(){return this.string.charAt(this.i).match(/\s/)},GetNext:function(){while(this.nextIsSpace()){this.i++}return this.string.charAt(this.i)},GetCS:function(){var l=this.string.slice(this.i).match(/^([a-z]+|.) ?/i);if(l){this.i+=l[1].length;return l[1]}else{this.i++;return" "}},GetArgument:function(m,n){switch(this.GetNext()){case"":if(!n){d.Error(["MissingArgFor","Missing argument for %1",m])}return null;case"}":if(!n){d.Error(["ExtraCloseMissingOpen","Extra close brace or missing open brace"])}return null;case"\\":this.i++;return"\\"+this.GetCS();case"{":var l=++this.i,o=1;while(this.i<this.string.length){switch(this.string.charAt(this.i++)){case"\\":this.i++;break;case"{":o++;break;case"}":if(--o==0){return this.string.slice(l,this.i-1)}break}}d.Error(["MissingCloseBrace","Missing close brace"]);break}return this.string.charAt(this.i++)},GetBrackets:function(m,o){if(this.GetNext()!="["){return o}var l=++this.i,n=0;while(this.i<this.string.length){switch(this.string.charAt(this.i++)){case"{":n++;break;case"\\":this.i++;break;case"}":if(n--<=0){d.Error(["ExtraCloseLooking","Extra close brace while looking for %1","']'"])}break;case"]":if(n==0){return this.string.slice(l,this.i-1)}break}}d.Error(["MissingCloseBracket","Couldn't find closing ']' for argument to %1",m])},GetDelimiter:function(l,m){while(this.nextIsSpace()){this.i++}var n=this.string.charAt(this.i);this.i++;if(this.i<=this.string.length){if(n=="\\"){n+=this.GetCS(l)}else{if(n==="{"&&m){this.i--;n=this.GetArgument(l)}}if(f.delimiter[n]!=null){return this.convertDelimiter(n)}}d.Error(["MissingOrUnrecognizedDelim","Missing or unrecognized delimiter for %1",l])},GetDimen:function(m){var n;if(this.nextIsSpace()){this.i++}if(this.string.charAt(this.i)=="{"){n=this.GetArgument(m);if(n.match(/^\s*([-+]?([.,]\d+|\d+([.,]\d*)?))\s*(pt|em|ex|mu|px|mm|cm|in|pc)\s*$/)){return n.replace(/ /g,"").replace(/,/,".")}}else{n=this.string.slice(this.i);var l=n.match(/^\s*(([-+]?([.,]\d+|\d+([.,]\d*)?))\s*(pt|em|ex|mu|px|mm|cm|in|pc)) ?/);if(l){this.i+=l[0].length;return l[1].replace(/ /g,"").replace(/,/,".")}}d.Error(["MissingDimOrUnits","Missing dimension or its units for %1",m])},GetUpTo:function(n,o){while(this.nextIsSpace()){this.i++}var m=this.i,l,q,p=0;while(this.i<this.string.length){l=this.i;q=this.string.charAt(this.i++);switch(q){case"\\":q+=this.GetCS();break;case"{":p++;break;case"}":if(p==0){d.Error(["ExtraCloseLooking","Extra close brace while looking for %1",o])}p--;break}if(p==0&&q==o){return this.string.slice(m,l)}}d.Error(["TokenNotFoundForCommand","Couldn't find %1 for %2",o,n])},ParseArg:function(l){return d.Parse(this.GetArgument(l),this.stack.env).mml()},ParseUpTo:function(l,m){return d.Parse(this.GetUpTo(l,m),this.stack.env).mml()},InternalMath:function(u,l){var n=(this.stack.env.font?{mathvariant:this.stack.env.font}:{});var m=[],q=0,p=0,t,r="",o=0;if(u.match(/\\?[${}\\]|\\\(|\\(eq)?ref\s*\{/)){while(q<u.length){t=u.charAt(q++);if(t==="$"){if(r==="$"&&o===0){m.push(h.TeXAtom(d.Parse(u.slice(p,q-1),{}).mml()));r="";p=q}else{if(r===""){if(p<q-1){m.push(this.InternalText(u.slice(p,q-1),n))}r="$";p=q}}}else{if(t==="{"&&r!==""){o++}else{if(t==="}"){if(r==="}"&&o===0){m.push(h.TeXAtom(d.Parse(u.slice(p,q),{}).mml().With(n)));r="";p=q}else{if(r!==""){if(o){o--}}}}else{if(t==="\\"){if(r===""&&u.substr(q).match(/^(eq)?ref\s*\{/)){var s=RegExp["$&"].length;if(p<q-1){m.push(this.InternalText(u.slice(p,q-1),n))}r="}";p=q-1;q+=s}else{t=u.charAt(q++);if(t==="("&&r===""){if(p<q-2){m.push(this.InternalText(u.slice(p,q-2),n))}r=")";p=q}else{if(t===")"&&r===")"&&o===0){m.push(h.TeXAtom(d.Parse(u.slice(p,q-2),{}).mml()));r="";p=q}else{if(t.match(/[${}\\]/)&&r===""){q--;u=u.substr(0,q-1)+u.substr(q)}}}}}}}}}if(r!==""){d.Error(["MathNotTerminated","Math not terminated in text box"])}}if(p<u.length){m.push(this.InternalText(u.slice(p),n))}if(l!=null){m=[h.mstyle.apply(h,m).With({displaystyle:false,scriptlevel:l})]}else{if(m.length>1){m=[h.mrow.apply(h,m)]}}return m},InternalText:function(m,l){m=m.replace(/^\s+/,g).replace(/\s+$/,g);return h.mtext(h.chars(m)).With(l)},SubstituteArgs:function(m,l){var p="";var o="";var q;var n=0;while(n<l.length){q=l.charAt(n++);if(q==="\\"){p+=q+l.charAt(n++)}else{if(q==="#"){q=l.charAt(n++);if(q==="#"){p+=q}else{if(!q.match(/[1-9]/)||q>m.length){d.Error(["IllegalMacroParam","Illegal macro parameter reference"])}o=this.AddArgs(this.AddArgs(o,p),m[q-1]);p=""}}else{p+=q}}}return this.AddArgs(o,p)},AddArgs:function(m,l){if(l.match(/^[a-z]/i)&&m.match(/(^|[^\\])(\\\\)*\\[a-z]+$/i)){m+=" "}if(m.length+l.length>d.config.MAXBUFFER){d.Error(["MaxBufferSize","MathJax internal buffer size exceeded; is there a recursive macro call?"])}return m+l}});d.Augment({Stack:e,Parse:a,Definitions:f,Startup:k,config:{MAXMACROS:10000,MAXBUFFER:5*1024},sourceMenuTitle:["TeXCommands","TeX Commands"],annotationEncoding:"application/x-tex",prefilterHooks:MathJax.Callback.Hooks(true),postfilterHooks:MathJax.Callback.Hooks(true),Config:function(){this.SUPER(arguments).Config.apply(this,arguments);if(this.config.equationNumbers.autoNumber!=="none"){if(!this.config.extensions){this.config.extensions=[]}this.config.extensions.push("AMSmath.js")}},Translate:function(l){var m,n=false,p=MathJax.HTML.getScript(l);var r=(l.type.replace(/\n/g," ").match(/(;|\s|\n)mode\s*=\s*display(;|\s|\n|$)/)!=null);var q={math:p,display:r,script:l};var s=this.prefilterHooks.Execute(q);if(s){return s}p=q.math;try{m=d.Parse(p).mml()}catch(o){if(!o.texError){throw o}m=this.formatError(o,p,r,l);n=true}if(m.isa(h.mtable)&&m.displaystyle==="inherit"){m.displaystyle=r}if(m.inferred){m=h.apply(MathJax.ElementJax,m.data)}else{m=h(m)}if(r){m.root.display="block"}if(n){m.texError=true}q.math=m;return this.postfilterHooks.Execute(q)||q.math},prefilterMath:function(m,n,l){return m},postfilterMath:function(m,n,l){this.combineRelations(m.root);return m},formatError:function(o,n,p,l){var m=o.message.replace(/\n.*/,"");c.signal.Post(["TeX Jax - parse error",m,n,p,l]);return h.Error(m)},Error:function(l){if(l instanceof Array){l=j.apply(j,l)}throw c.Insert(Error(l),{texError:true})},Macro:function(l,m,n){f.macros[l]=["Macro"].concat([].slice.call(arguments,1));f.macros[l].isUser=true},fenced:function(n,m,o){var l=h.mrow().With({open:n,close:o,texClass:h.TEXCLASS.INNER});l.Append(h.mo(n).With({fence:true,stretchy:true,texClass:h.TEXCLASS.OPEN}));if(m.type==="mrow"){l.Append.apply(l,m.data)}else{l.Append(m)}l.Append(h.mo(o).With({fence:true,stretchy:true,texClass:h.TEXCLASS.CLOSE}));return l},fixedFence:function(n,m,o){var l=h.mrow().With({open:n,close:o,texClass:h.TEXCLASS.ORD});if(n){l.Append(this.mathPalette(n,"l"))}if(m.type==="mrow"){l.Append.apply(l,m.data)}else{l.Append(m)}if(o){l.Append(this.mathPalette(o,"r"))}return l},mathPalette:function(o,m){if(o==="{"||o==="}"){o="\\"+o}var n="{\\bigg"+m+" "+o+"}",l="{\\big"+m+" "+o+"}";return d.Parse("\\mathchoice"+n+l+l+l,{}).mml()},combineRelations:function(p){var q,l,o,n;for(q=0,l=p.data.length;q<l;q++){if(p.data[q]){if(p.isa(h.mrow)){while(q+1<l&&(o=p.data[q])&&(n=p.data[q+1])&&o.isa(h.mo)&&n.isa(h.mo)&&o.Get("texClass")===h.TEXCLASS.REL&&n.Get("texClass")===h.TEXCLASS.REL){if(o.variantForm==n.variantForm&&o.Get("mathvariant")==n.Get("mathvariant")&&o.style==n.style&&o["class"]==n["class"]&&!o.id&&!n.id){o.Append.apply(o,n.data);p.data.splice(q+1,1);l--}else{o.rspace=n.lspace="0pt";q++}}}if(!p.data[q].isToken){this.combineRelations(p.data[q])}}}}});d.prefilterHooks.Add(function(l){l.math=d.prefilterMath(l.math,l.display,l.script)});d.postfilterHooks.Add(function(l){l.math=d.postfilterMath(l.math,l.display,l.script)});d.loadComplete("jax.js")})(MathJax.InputJax.TeX,MathJax.Hub,MathJax.Ajax);
