# Supplementary material for: An artificial-vision- and statistical-learning-based method for studying the biodegradation of type I collagen scaffolds in bone regeneration systems
Source: PeerJ. 2019 Jul 5;7:e7233. doi: 10.7717/peerj.7233 (PMC6613533; doi:10.7717/peerj.7233)
Supplement: Supplemental Information 1 — A html report is developed with R markdown and included with the corresponding files. Code and outputs are included. [file peerj-07-7233-s004.zip › Scripts_and_Outputs_files/mathjax-local/jax/output/CommonHTML/autoload/menclose.js]

/*
 *  /MathJax/jax/output/CommonHTML/autoload/menclose.js
 *
 *  Copyright (c) 2009-2015 The MathJax Consortium
 *
 *  Licensed under the Apache License, Version 2.0 (the "License");
 *  you may not use this file except in compliance with the License.
 *  You may obtain a copy of the License at
 *
 *      http://www.apache.org/licenses/LICENSE-2.0
 *
 *  Unless required by applicable law or agreed to in writing, software
 *  distributed under the License is distributed on an "AS IS" BASIS,
 *  WITHOUT WARRANTIES OR CONDITIONS OF ANY KIND, either express or implied.
 *  See the License for the specific language governing permissions and
 *  limitations under the License.
 */

MathJax.Hub.Register.StartupHook("CommonHTML Jax Ready",function(){var g="2.6.0";var a=MathJax.ElementJax.mml,d=MathJax.OutputJax.CommonHTML;var f="http://www.w3.org/2000/svg";var e=4,b=1,c=2;a.menclose.Augment({toCommonHTML:function(o){var y=this.getValues("notation","thickness","padding");if(y.thickness==null){y.thickness=".075em"}if(y.padding==null){y.padding=".2em"}o=this.CHTMLdefaultNode(o,{childNodes:"mjx-box",forceChild:true});var j=o.firstChild,v=this.CHTMLbboxFor(0);var h=this.CHTMLlength2em(y.padding,1/d.em);var z=this.CHTMLlength2em(y.thickness,1/d.em);z=Math.max(1,Math.round(z*d.em))/d.em;var q=d.Px(z)+" solid";var u={L:h,R:h,T:h,B:h,H:v.h+h,D:v.d+h,W:v.w+2*h};j.style.padding=d.Em(h);var s=MathJax.Hub.SplitList(y.notation),w={};for(var r=0,l=s.length;r<l;r++){w[s[r]]=true}if(w[a.NOTATION.UPDIAGONALARROW]){delete w[a.NOTATION.UPDIAGONALSTRIKE]}for(var k in w){if(w.hasOwnProperty(k)){if(this.CHTMLnotation[k]&&this.CHTMLnotation.hasOwnProperty(k)){this.CHTMLnotation[k].call(this,j,v,u,h,z,q)}}}var x=this.CHTML;x.w+=u.L+u.R;x.r+=x.L;if(x.w>x.r){x.r=x.w}x.h+=u.T;if(x.h>x.t){x.t=x.h}x.d+=u.B;if(x.d>x.b){x.b=x.d}return o},CHTMLnotation:{box:function(m,j,l,k,i,h){k-=i;m.style.padding=d.Em(k);m.style.border=h},roundedbox:function(n,k,m,l,i,h){var j=Math.min(k.w,k.h+k.d+2*l)/4;d.addElement(n.parentNode,"mjx-box",{style:{padding:d.Em(l-i),border:h,"border-radius":d.Em(j),height:d.Em(k.h+k.d),"vertical-align":d.Em(-m.D),width:d.Em(k.w),"margin-left":d.Em(-m.W)}})},circle:function(j,o,n,i,r,l){var q=n.H,h=n.D,k=n.W;var m=this.CHTMLsvg(j,n,r);this.CHTMLsvgElement(m.firstChild,"ellipse",{rx:d.Px(k/2-r/2),ry:d.Px((q+h)/2-r/2),cx:d.Px(k/2),cy:d.Px((q+h)/2)})},left:function(m,j,l,k,i,h){m.style.borderLeft=h;m.style.paddingLeft=d.Em(k-i)},right:function(m,j,l,k,i,h){m.style.borderRight=h;m.style.paddingRight=d.Em(k-i)},top:function(m,j,l,k,i,h){m.style.borderTop=h;m.style.paddingTop=d.Em(k-i)},bottom:function(m,j,l,k,i,h){m.style.borderBottom=h;m.style.paddingBottom=d.Em(k-i)},actuarial:function(m,j,l,k,i,h){m.style.borderTop=m.style.borderRight=h;m.style.paddingTop=m.style.paddingRight=d.Em(k-i)},madruwb:function(m,j,l,k,i,h){m.style.borderBottom=m.style.borderRight=h;m.style.paddingBottom=m.style.paddingRight=d.Em(k-i)},verticalstrike:function(m,j,l,k,i,h){d.addElement(m.parentNode,"mjx-box",{style:{"border-left":h,height:d.Em(l.H+l.D),"vertical-align":d.Em(-l.D),width:d.Em(j.w/2+k-i/2),"margin-left":d.Em(-j.w/2-k-i/2)}})},horizontalstrike:function(m,j,l,k,i,h){d.addElement(m.parentNode,"mjx-box",{style:{"border-top":h,height:d.Em((l.H+l.D)/2-i/2),"vertical-align":d.Em(-l.D),width:d.Em(l.W),"margin-left":d.Em(-l.W)}})},updiagonalstrike:function(j,o,n,i,r,l){var q=n.H,h=n.D,k=n.W;var m=this.CHTMLsvg(j,n,r);this.CHTMLsvgElement(m.firstChild,"line",{x1:d.Px(r/2),y1:d.Px(q+h-r),x2:d.Px(k-r),y2:d.Px(r/2)})},downdiagonalstrike:function(j,o,n,i,r,l){var q=n.H,h=n.D,k=n.W;var m=this.CHTMLsvg(j,n,r);this.CHTMLsvgElement(m.firstChild,"line",{x1:d.Px(r/2),y1:d.Px(r/2),x2:d.Px(k-r),y2:d.Px(q+h-r)})},updiagonalarrow:function(i,q,o,h,w,k){var v=o.H+o.D-w,j=o.W-w/2;var u=Math.atan2(v,j)*(-180/Math.PI).toFixed(3);var l=Math.sqrt(v*v+j*j);var m=this.CHTMLsvg(i,o,w);var n=this.CHTMLsvgElement(m.firstChild,"g",{fill:"currentColor",transform:"translate("+this.CHTMLpx(w/2)+" "+this.CHTMLpx(v+w/2)+") rotate("+u+")"});var s=w*e,z=w*b,r=w*c;this.CHTMLsvgElement(n,"line",{x1:d.Px(w/2),y1:0,x2:d.Px(l-s),y2:0});this.CHTMLsvgElement(n,"path",{d:"M "+this.CHTMLpx(l-s)+",0 L "+this.CHTMLpx(l-s-z)+","+this.CHTMLpx(r)+"L "+this.CHTMLpx(l)+",0 L "+this.CHTMLpx(l-s-z)+","+this.CHTMLpx(-r),stroke:"none"})},phasorangle:function(j,q,o,i,s,l){var n=i,r=o.H,h=o.D;i=(r+h)/2;var k=o.W+i-n;o.W=k;o.L=i;j.style.margin="0 0 0 "+d.Em(i-n);var m=this.CHTMLsvg(j,o,s);this.CHTMLsvgElement(m.firstChild,"path",{d:"M "+this.CHTMLpx(i)+",1 L 1,"+this.CHTMLpx(r+h-s)+" L "+this.CHTMLpx(k)+","+this.CHTMLpx(r+h-s)})},longdiv:function(j,o,n,i,r,l){n.W+=1.5*i;n.L+=1.5*i;var q=n.H,h=n.D,k=n.W;j.style.margin="0 0 0 "+d.Em(1.5*i);var m=this.CHTMLsvg(j,n,r);this.CHTMLsvgElement(m.firstChild,"path",{d:"M "+this.CHTMLpx(k)+",1 L 1,1 a"+this.CHTMLpx(i)+","+this.CHTMLpx((q+h)/2-r/2)+" 0 0,1 1,"+this.CHTMLpx(q+h-1.5*r)})},radical:function(j,o,n,i,r,l){n.W+=1.5*i;n.L+=1.5*i;var q=n.H,h=n.D,k=n.W;j.style.margin="0 0 0 "+d.Em(1.5*i);var m=this.CHTMLsvg(j,n,r);this.CHTMLsvgElement(m.firstChild,"path",{d:"M 1,"+this.CHTMLpx(0.6*(q+h))+" L "+this.CHTMLpx(i)+","+this.CHTMLpx(q+h)+" L "+this.CHTMLpx(2*i)+",1 L "+this.CHTMLpx(k)+",1"})}},CHTMLpx:function(h){h*=d.em;if(Math.abs(h)<0.1){return"0"}return h.toFixed(1).replace(/\.0$/,"")},CHTMLsvg:function(j,k,i){if(!h){var h=document.createElementNS(f,"svg");if(h.style){h.style.width=d.Em(k.W);h.style.height=d.Em(k.H+k.D);h.style.verticalAlign=d.Em(-k.D);h.style.marginLeft=d.Em(-k.W)}this.CHTMLsvgElement(h,"g",{"stroke-width":d.Px(i)});j.parentNode.appendChild(h)}return h},CHTMLsvgElement:function(h,i,j){var k=document.createElementNS(f,i);k.isMathJax=true;if(j){for(var l in j){if(j.hasOwnProperty(l)){k.setAttributeNS(null,l,j[l].toString())}}}h.appendChild(k);return k}});if(!document.createElementNS){delete a.menclose.prototype.toCommonHTML}MathJax.Hub.Startup.signal.Post("CommonHTML menclose Ready");MathJax.Ajax.loadComplete(d.autoloadDir+"/menclose.js")});
