# Supplementary material for: An artificial-vision- and statistical-learning-based method for studying the biodegradation of type I collagen scaffolds in bone regeneration systems
Source: PeerJ. 2019 Jul 5;7:e7233. doi: 10.7717/peerj.7233 (PMC6613533; doi:10.7717/peerj.7233)
Supplement: Supplemental Information 1 — A html report is developed with R markdown and included with the corresponding files. Code and outputs are included. [file peerj-07-7233-s004.zip › Scripts_and_Outputs_files/mathjax-local/jax/output/CommonHTML/fonts/TeX/fontdata.js]

/*
 *  /MathJax/jax/output/CommonHTML/fonts/TeX/fontdata.js
 *
 *  Copyright (c) 2009-2015 The MathJax Consortium
 *
 *  Licensed under the Apache License, Version 2.0 (the "License");
 *  you may not use this file except in compliance with the License.
 *  You may obtain a copy of the License at
 *
 *      http://www.apache.org/licenses/LICENSE-2.0
 *
 *  Unless required by applicable law or agreed to in writing, software
 *  distributed under the License is distributed on an "AS IS" BASIS,
 *  WITHOUT WARRANTIES OR CONDITIONS OF ANY KIND, either express or implied.
 *  See the License for the specific language governing permissions and
 *  limitations under the License.
 */

(function(a,c,r){var q="2.6.0";var m="MathJax_Main",s="MathJax_Main-Bold",o="MathJax_Math-Italic",i="MathJax_AMS",h="MathJax_Size1",g="MathJax_Size2",f="MathJax_Size3",d="MathJax_Size4";var j="H",b="V",l={load:"extra",dir:j},e={load:"extra",dir:b};var k=[8722,m,0,0,0,0,0.1];var n=[61,m,0,0,0,0,0.1];var p=a.config.undefinedFamily;MathJax.Hub.Insert(a.config.styles,{".MJXc-TeX-unknown-R":{"font-family":p,"font-style":"normal","font-weight":"normal"},".MJXc-TeX-unknown-I":{"font-family":p,"font-style":"italic","font-weight":"normal"},".MJXc-TeX-unknown-B":{"font-family":p,"font-style":"normal","font-weight":"bold"},".MJXc-TeX-unknown-BI":{"font-family":p,"font-style":"italic","font-weight":"bold"}});a.TEX=a.TEXDEF;a.FONTDEF.TeX={version:q,baselineskip:1.2,lineH:0.8,lineD:0.2,FONTS:{MathJax_AMS:"TeX/AMS-Regular.js","MathJax_Caligraphic-Bold":"TeX/Caligraphic-Bold.js",MathJax_Fraktur:"TeX/Fraktur-Regular.js","MathJax_Fraktur-Bold":"TeX/Fraktur-Bold.js","MathJax_Math-BoldItalic":"TeX/Math-BoldItalic.js",MathJax_SansSerif:"TeX/SansSerif-Regular.js","MathJax_SansSerif-Bold":"TeX/SansSerif-Bold.js","MathJax_SansSerif-Italic":"TeX/SansSerif-Italic.js",MathJax_Script:"TeX/Script-Regular.js",MathJax_Typewriter:"TeX/Typewriter-Regular.js"},UNKNOWN:{R:{className:"MJXc-TeX-unknown-R"},I:{className:"MJXc-TeX-unknown-I"},B:{className:"MJXc-TeX-unknown-B"},BI:{className:"MJXc-TeX-unknown-BI"}},VARIANT:{normal:{fonts:[m,h,i],cache:{},offsetG:945,variantG:"italic",remap:{913:65,914:66,917:69,918:90,919:72,921:73,922:75,924:77,925:78,927:79,929:80,932:84,935:88,8726:[8726,"-TeX-variant"],8463:[8463,"-TeX-variant"],8242:[39,"sans-serif-italic"],10744:[47,c.VARIANT.ITALIC]}},bold:{fonts:[s],bold:true,cache:{},chain:"normal",offsetG:945,variantG:"bold-italic",remap:{913:65,914:66,917:69,918:90,919:72,921:73,922:75,924:77,925:78,927:79,929:80,932:84,935:88,10744:[47,"bold-italic"],8602:"\u2190\u0338",8603:"\u2192\u0338",8622:"\u2194\u0338",8653:"\u21D0\u0338",8654:"\u21D4\u0338",8655:"\u21D2\u0338",8708:"\u2203\u0338",8740:"\u2223\u0338",8742:"\u2225\u0338",8769:"\u223C\u0338",8775:"\u2245\u0338",8814:"<\u0338",8815:">\u0338",8816:"\u2264\u0338",8817:"\u2265\u0338",8832:"\u227A\u0338",8833:"\u227B\u0338",8840:"\u2286\u0338",8841:"\u2287\u0338",8876:"\u22A2\u0338",8877:"\u22A8\u0338",8928:"\u227C\u0338",8929:"\u227D\u0338"}},italic:{fonts:[o,"MathJax_Main-Italic"],italic:true,cache:{},chain:"normal",remap:{913:65,914:66,917:69,918:90,919:72,921:73,922:75,924:77,925:78,927:79,929:80,932:84,935:88}},"bold-italic":{fonts:["MathJax_Math-BoldItalic"],bold:true,italic:true,cache:{},chain:"bold",remap:{913:65,914:66,917:69,918:90,919:72,921:73,922:75,924:77,925:78,927:79,929:80,932:84,935:88}},"double-struck":{fonts:[i,m,h],cache:{}},fraktur:{fonts:["MathJax_Fraktur"],cache:{},chain:"normal"},"bold-fraktur":{fonts:["MathJax_Fraktur-Bold"],bold:true,cache:{},chain:"bold"},script:{fonts:["MathJax_Script"],cache:{},chain:"normal"},"bold-script":{fonts:["MathJax_Script"],bold:true,cache:{},chain:"bold"},"sans-serif":{fonts:["MathJax_SansSerif"],cache:{},chain:"normal"},"bold-sans-serif":{fonts:["MathJax_SansSerif-Bold"],bold:true,cache:{},chain:"bold"},"sans-serif-italic":{fonts:["MathJax_SansSerif-Italic"],italic:true,cache:{},chain:"italic"},"sans-serif-bold-italic":{fonts:["MathJax_SansSerif-Italic"],bold:true,italic:true,cache:{},chain:"italic"},monospace:{fonts:["MathJax_Typewriter"],cache:{},chain:"normal"},"-tex-caligraphic":{fonts:["MathJax_Caligraphic"],offsetA:65,variantA:"italic",cache:{},chain:"normal"},"-tex-oldstyle":{fonts:["MathJax_Caligraphic"],cache:{},chain:"normal"},"-tex-mathit":{fonts:["MathJax_Main-Italic"],italic:true,noIC:true,cache:{},chain:"normal",remap:{913:65,914:66,917:69,918:90,919:72,921:73,922:75,924:77,925:78,927:79,929:80,932:84,935:88}},"-TeX-variant":{fonts:[i,m,h],cache:{},remap:{8808:57356,8809:57357,8816:57361,8817:57358,10887:57360,10888:57359,8740:57350,8742:57351,8840:57366,8841:57368,8842:57370,8843:57371,10955:57367,10956:57369,988:57352,1008:57353,8726:[8726,c.VARIANT.NORMAL],8463:[8463,c.VARIANT.NORMAL]}},"-largeOp":{fonts:[g,h,m,i],cache:{}},"-smallOp":{fonts:[h,m,i],cache:{}},"-tex-caligraphic-bold":{fonts:["MathJax_Caligraphic-Bold","MathJax_Main-Bold"],bold:true,cache:{},chain:"normal",offsetA:65,variantA:"bold-italic"},"-tex-oldstyle-bold":{fonts:["MathJax_Caligraphic-Bold","MathJax_Main-Bold"],bold:true,cache:{},chain:"normal"}},RANGES:[{name:"alpha",low:97,high:122,offset:"A",add:32},{name:"number",low:48,high:57,offset:"N"},{name:"greek",low:945,high:1014,offset:"G"}],RULECHAR:8722,REMAP:{8254:713,8400:8636,8401:8640,8406:8592,8417:8596,8428:8641,8429:8637,8430:8592,8431:8594,8432:42,65079:9182,65080:9183,183:8901,697:8242,978:933,8213:8212,8215:95,8226:8729,8260:47,8965:8892,8966:10846,9642:9632,9652:9650,9653:9651,9656:9654,9662:9660,9663:9661,9666:9664,9001:10216,9002:10217,12296:10216,12297:10217,10072:8739,10799:215,9723:9633,9724:9632,8450:[67,c.VARIANT.DOUBLESTRUCK],8459:[72,c.VARIANT.SCRIPT],8460:[72,c.VARIANT.FRAKTUR],8461:[72,c.VARIANT.DOUBLESTRUCK],8462:[104,c.VARIANT.ITALIC],8464:[74,c.VARIANT.SCRIPT],8465:[73,c.VARIANT.FRAKTUR],8466:[76,c.VARIANT.SCRIPT],8469:[78,c.VARIANT.DOUBLESTRUCK],8473:[80,c.VARIANT.DOUBLESTRUCK],8474:[81,c.VARIANT.DOUBLESTRUCK],8475:[82,c.VARIANT.SCRIPT],8476:[82,c.VARIANT.FRAKTUR],8477:[82,c.VARIANT.DOUBLESTRUCK],8484:[90,c.VARIANT.DOUBLESTRUCK],8486:[937,c.VARIANT.NORMAL],8488:[90,c.VARIANT.FRAKTUR],8492:[66,c.VARIANT.SCRIPT],8493:[67,c.VARIANT.FRAKTUR],8496:[69,c.VARIANT.SCRIPT],8497:[70,c.VARIANT.SCRIPT],8499:[77,c.VARIANT.SCRIPT],8775:8774,8988:9484,8989:9488,8990:9492,8991:9496,8708:"\u2203\u0338",8716:"\u220B\u0338",8772:"\u2243\u0338",8777:"\u2248\u0338",8802:"\u2261\u0338",8813:"\u224D\u0338",8820:"\u2272\u0338",8821:"\u2273\u0338",8824:"\u2276\u0338",8825:"\u2277\u0338",8836:"\u2282\u0338",8837:"\u2283\u0338",8930:"\u2291\u0338",8931:"\u2292\u0338",10764:"\u222C\u222C",8243:"\u2032\u2032",8244:"\u2032\u2032\u2032",8246:"\u2035\u2035",8247:"\u2035\u2035\u2035",8279:"\u2032\u2032\u2032\u2032",8411:"...",8412:"...."},REMAPACCENT:{"\u2192":"\u20D7","\u2032":"'","\u2035":"`"},REMAPACCENTUNDER:{},PLANE1MAP:[[119808,119833,65,c.VARIANT.BOLD],[119834,119859,97,c.VARIANT.BOLD],[119860,119885,65,c.VARIANT.ITALIC],[119886,119911,97,c.VARIANT.ITALIC],[119912,119937,65,c.VARIANT.BOLDITALIC],[119938,119963,97,c.VARIANT.BOLDITALIC],[119964,119989,65,c.VARIANT.SCRIPT],[120068,120093,65,c.VARIANT.FRAKTUR],[120094,120119,97,c.VARIANT.FRAKTUR],[120120,120145,65,c.VARIANT.DOUBLESTRUCK],[120172,120197,65,c.VARIANT.BOLDFRAKTUR],[120198,120223,97,c.VARIANT.BOLDFRAKTUR],[120224,120249,65,c.VARIANT.SANSSERIF],[120250,120275,97,c.VARIANT.SANSSERIF],[120276,120301,65,c.VARIANT.BOLDSANSSERIF],[120302,120327,97,c.VARIANT.BOLDSANSSERIF],[120328,120353,65,c.VARIANT.SANSSERIFITALIC],[120354,120379,97,c.VARIANT.SANSSERIFITALIC],[120432,120457,65,c.VARIANT.MONOSPACE],[120458,120483,97,c.VARIANT.MONOSPACE],[120488,120513,913,c.VARIANT.BOLD],[120546,120570,913,c.VARIANT.ITALIC],[120572,120603,945,c.VARIANT.ITALIC],[120604,120628,913,c.VARIANT.BOLDITALIC],[120630,120661,945,c.VARIANT.BOLDITALIC],[120662,120686,913,c.VARIANT.BOLDSANSSERIF],[120720,120744,913,c.VARIANT.SANSSERIFBOLDITALIC],[120782,120791,48,c.VARIANT.BOLD],[120802,120811,48,c.VARIANT.SANSSERIF],[120812,120821,48,c.VARIANT.BOLDSANSSERIF],[120822,120831,48,c.VARIANT.MONOSPACE]],REMAPGREEK:{913:65,914:66,917:69,918:90,919:72,921:73,922:75,924:77,925:78,927:79,929:80,930:920,932:84,935:88,938:8711,970:8706,971:1013,972:977,973:1008,974:981,975:1009,976:982},RemapPlane1:function(w,v){for(var u=0,t=this.PLANE1MAP.length;u<t;u++){if(w<this.PLANE1MAP[u][0]){break}if(w<=this.PLANE1MAP[u][1]){w=w-this.PLANE1MAP[u][0]+this.PLANE1MAP[u][2];if(this.REMAPGREEK[w]){w=this.REMAPGREEK[w]}v=this.VARIANT[this.PLANE1MAP[u][3]];break}}return{n:w,variant:v}},DELIMITERS:{40:{dir:b,HW:[[1,m],[1.2,h],[1.8,g],[2.4,f],[3,d]],stretch:{top:[9115,d],ext:[9116,d],bot:[9117,d]}},41:{dir:b,HW:[[1,m],[1.2,h],[1.8,g],[2.4,f],[3,d]],stretch:{top:[9118,d],ext:[9119,d],bot:[9120,d]}},47:{dir:b,HW:[[1,m],[1.2,h],[1.8,g],[2.4,f],[3,d]]},91:{dir:b,HW:[[1,m],[1.2,h],[1.8,g],[2.4,f],[3,d]],stretch:{top:[9121,d],ext:[9122,d],bot:[9123,d]}},92:{dir:b,HW:[[1,m],[1.2,h],[1.8,g],[2.4,f],[3,d]]},93:{dir:b,HW:[[1,m],[1.2,h],[1.8,g],[2.4,f],[3,d]],stretch:{top:[9124,d],ext:[9125,d],bot:[9126,d]}},123:{dir:b,HW:[[1,m],[1.2,h],[1.8,g],[2.4,f],[3,d]],stretch:{top:[9127,d],mid:[9128,d],bot:[9129,d],ext:[9130,d]}},124:{dir:b,HW:[[1,m]],stretch:{ext:[8739,m]}},125:{dir:b,HW:[[1,m],[1.2,h],[1.8,g],[2.4,f],[3,d]],stretch:{top:[9131,d],mid:[9132,d],bot:[9133,d],ext:[9130,d]}},175:{dir:j,HW:[[0.59,m]],stretch:{rep:[175,m]}},710:{dir:j,HW:[[0.267+0.25,m],[0.567+0.25,h],[1.005+0.33,g],[1.447+0.33,f],[1.909,d]]},732:{dir:j,HW:[[0.333+0.25,m],[0.555+0.25,h],[1+0.33,g],[1.443+0.33,f],[1.887,d]]},8214:{dir:b,HW:[[0.602,h],[1,m,null,8741]],stretch:{ext:[8741,m]}},8592:{dir:j,HW:[[1,m]],stretch:{left:[8592,m],rep:k}},8593:{dir:b,HW:[[0.888,m]],stretch:{top:[8593,h],ext:[9168,h]}},8594:{dir:j,HW:[[1,m]],stretch:{rep:k,right:[8594,m]}},8595:{dir:b,HW:[[0.888,m]],stretch:{ext:[9168,h],bot:[8595,h]}},8596:{dir:j,HW:[[1,m]],stretch:{left:[8592,m],rep:k,right:[8594,m]}},8597:{dir:b,HW:[[1.044,m]],stretch:{top:[8593,h],ext:[9168,h],bot:[8595,h]}},8656:{dir:j,HW:[[1,m]],stretch:{left:[8656,m],rep:n}},8657:{dir:b,HW:[[0.888,m]],stretch:{top:[8657,h],ext:[8214,h]}},8658:{dir:j,HW:[[1,m]],stretch:{rep:n,right:[8658,m]}},8659:{dir:b,HW:[[0.888,m]],stretch:{ext:[8214,h],bot:[8659,h]}},8660:{dir:j,HW:[[1,m]],stretch:{left:[8656,m],rep:n,right:[8658,m]}},8661:{dir:b,HW:[[1.044,m]],stretch:{top:[8657,h],ext:[8214,h],bot:[8659,h]}},8722:{dir:j,HW:[[0.778,m]],stretch:{rep:[8722,m]}},8730:{dir:b,HW:[[1,m],[1.2,h],[1.8,g],[2.4,f],[3,d]],stretch:{top:[57345,d],ext:[57344,d],bot:[9143,d],fullExtenders:true}},8739:{dir:b,HW:[[1,m]],stretch:{ext:[8739,m]}},8741:{dir:b,HW:[[1,m]],stretch:{ext:[8741,m]}},8968:{dir:b,HW:[[1,m],[1.2,h],[1.8,g],[2.4,f],[3,d]],stretch:{top:[9121,d],ext:[9122,d]}},8969:{dir:b,HW:[[1,m],[1.2,h],[1.8,g],[2.4,f],[3,d]],stretch:{top:[9124,d],ext:[9125,d]}},8970:{dir:b,HW:[[1,m],[1.2,h],[1.8,g],[2.4,f],[3,d]],stretch:{ext:[9122,d],bot:[9123,d]}},8971:{dir:b,HW:[[1,m],[1.2,h],[1.8,g],[2.4,f],[3,d]],stretch:{ext:[9125,d],bot:[9126,d]}},9130:{dir:b,HW:[[0.32,d]],stretch:{top:[9130,d],ext:[9130,d],bot:[9130,d]}},9136:{dir:b,HW:[[0.989,m]],stretch:{top:[9127,d],ext:[9130,d],bot:[9133,d]}},9137:{dir:b,HW:[[0.989,m]],stretch:{top:[9131,d],ext:[9130,d],bot:[9129,d]}},9168:{dir:b,HW:[[0.602,h],[1,m,null,8739]],stretch:{ext:[8739,m]}},9182:{dir:j,HW:[],stretch:{min:0.9,left:[57680,d],mid:[[57683,57682],d],right:[57681,d],rep:[57684,d]}},9183:{dir:j,HW:[],stretch:{min:0.9,left:[57682,d],mid:[[57681,57680],d],right:[57683,d],rep:[57684,d]}},10216:{dir:b,HW:[[1,m],[1.2,h],[1.8,g],[2.4,f],[3,d]]},10217:{dir:b,HW:[[1,m],[1.2,h],[1.8,g],[2.4,f],[3,d]]},10222:{dir:b,HW:[[0.989,m]],stretch:{top:[9127,d],ext:[9130,d],bot:[9129,d]}},10223:{dir:b,HW:[[0.989,m]],stretch:{top:[9131,d],ext:[9130,d],bot:[9133,d]}},45:{alias:8722,dir:j},94:{alias:710,dir:j},95:{alias:8722,dir:j},126:{alias:732,dir:j},713:{alias:175,dir:j},770:{alias:710,dir:j},771:{alias:732,dir:j},780:{alias:711,dir:j},818:{alias:8722,dir:j},8213:{alias:8722,dir:j},8215:{alias:8722,dir:j},8254:{alias:175,dir:j},8725:{alias:47,dir:b},9001:{alias:10216,dir:b},9002:{alias:10217,dir:b},9135:{alias:8722,dir:j},9472:{alias:8722,dir:j},10072:{alias:8739,dir:b},12296:{alias:10216,dir:b},12297:{alias:10217,dir:b},65079:{alias:9182,dir:j},65080:{alias:9183,dir:j},61:l,8606:l,8608:l,8612:l,8613:e,8614:l,8615:e,8624:e,8625:e,8636:l,8637:l,8638:e,8639:e,8640:l,8641:l,8642:e,8643:e,8666:l,8667:l,9140:l,9141:l,9180:l,9181:l,9184:l,9185:l,10502:l,10503:l,10574:l,10575:e,10576:l,10577:e,10586:l,10587:l,10588:e,10589:e,10590:l,10591:l,10592:e,10593:e,8978:{alias:9180,dir:j},8994:{alias:9180,dir:j},8995:{alias:9181,dir:j},10229:{alias:8592,dir:j},10230:{alias:8594,dir:j},10231:{alias:8596,dir:j},10232:{alias:8656,dir:j},10233:{alias:8658,dir:j},10234:{alias:8660,dir:j},10235:{alias:8612,dir:j},10236:{alias:8614,dir:j},10237:{alias:10502,dir:j},10238:{alias:10503,dir:j}}};a.FONTDATA=a.FONTDEF.TeX;a.FONTDATA.FONTS.MathJax_Caligraphic={centerline:287,ascent:789,descent:216,skew:{65:0.194,66:0.139,67:0.139,68:0.0833,69:0.111,70:0.111,71:0.111,72:0.111,73:0.0278,74:0.167,75:0.0556,76:0.139,77:0.139,78:0.0833,79:0.111,80:0.0833,81:0.111,82:0.0833,83:0.139,84:0.0278,85:0.0833,86:0.0278,87:0.0833,88:0.139,89:0.0833,90:0.139},32:[0,0,250,0,0],48:[452,22,500,39,460],49:[453,0,500,86,426],50:[453,0,500,44,449],51:[452,216,500,42,456],52:[464,194,500,28,471],53:[453,216,500,50,448],54:[665,22,500,42,456],55:[463,216,500,55,485],56:[666,21,500,43,456],57:[453,216,500,42,457],65:[728,50,798,30,819],66:[705,22,657,32,664],67:[705,25,527,12,533],68:[683,0,771,19,766],69:[705,22,528,30,564],70:[683,32,719,18,829],71:[704,119,595,44,599],72:[683,48,845,18,803],73:[683,0,545,-30,642],74:[683,119,678,47,839],75:[705,22,762,32,732],76:[705,22,690,32,656],77:[705,50,1201,28,1137],78:[789,50,820,-27,979],79:[705,22,796,58,777],80:[683,57,696,19,733],81:[705,131,817,114,787],82:[682,22,848,19,837],83:[705,22,606,18,642],84:[717,68,545,34,833],85:[683,28,626,-17,687],86:[683,52,613,25,658],87:[683,53,988,25,1034],88:[683,0,713,52,807],89:[683,143,668,31,714],90:[683,0,725,37,767],160:[0,0,250,0,0]};a.FONTDATA.FONTS["MathJax_Main-Bold"]={centerline:342,ascent:951,descent:267,weight:"bold",file:"TeX/Main-Bold.js",Extra:[160,168,172,[175,177],180,215,247,305,567,[710,715],[728,732],[768,780],824,[8194,8198],8201,8202,8211,8212,8216,8217,8220,8221,8224,8225,8230,8242,8407,[8463,8467],8472,8476,8501,[8592,8601],8614,8617,8618,8636,8637,8640,8641,8652,[8656,8661],[8704,8715],[8722,8730],[8733,8736],[8739,8764],8768,8771,8773,8776,8781,8784,8800,8801,8804,8805,8810,8811,8826,8827,8834,8835,8838,8839,8846,[8849,8857],[8866,8869],8872,[8900,8904],[8942,8945],[8968,8971],8994,8995,9651,9657,9661,9667,9711,[9824,9827],[9837,9839],10216,10217,[10229,10236],10815,10927,10928],skew:{305:0.0319,567:0.0958,8463:-0.0319,8467:0.128,8706:0.0958},32:[0,0,250,0,0],33:[705,-1,350,89,260],34:[694,-329,603,38,492],35:[694,193,958,64,893],36:[750,56,575,64,510],37:[750,56,958,65,893],38:[705,11,894,48,836],39:[694,-329,319,74,261],40:[750,249,447,103,382],41:[750,249,447,64,343],42:[750,-306,575,73,501],43:[633,131,894,64,829],44:[171,194,319,74,258],45:[278,-166,383,13,318],46:[171,-1,319,74,245],47:[750,250,575,63,511],48:[654,10,575,45,529],49:[655,0,575,80,494],50:[654,0,575,57,517],51:[655,11,575,47,526],52:[656,0,575,32,542],53:[655,11,575,57,517],54:[655,11,575,48,526],55:[676,11,575,64,558],56:[654,11,575,48,526],57:[654,11,575,48,526],58:[444,-1,319,74,245],59:[444,194,319,74,248],60:[587,85,894,96,797],61:[393,-109,894,64,829],62:[587,85,894,96,797],63:[700,-1,543,65,478],64:[699,6,894,64,829],65:[698,0,869,40,828],66:[686,0,818,39,752],67:[697,11,831,64,766],68:[686,0,882,39,817],69:[680,0,756,39,723],70:[680,0,724,39,675],71:[697,10,904,64,845],72:[686,0,900,39,860],73:[686,0,436,25,410],74:[686,11,594,8,527],75:[686,0,901,39,852],76:[686,0,692,39,643],77:[686,0,1092,39,1052],78:[686,0,900,39,860],79:[696,10,864,64,798],80:[686,0,786,39,721],81:[696,193,864,64,805],82:[686,11,862,39,858],83:[697,11,639,64,574],84:[675,0,800,41,758],85:[686,11,885,39,845],86:[686,7,869,25,843],87:[686,7,1189,24,1164],88:[686,0,869,33,835],89:[686,0,869,19,849],90:[686,0,703,64,645],91:[750,250,319,128,293],92:[750,250,575,63,511],93:[750,250,319,25,190],94:[694,-520,575,126,448],95:[-10,61,575,0,574],96:[706,-503,575,114,338],97:[453,6,559,32,558],98:[694,6,639,29,600],99:[453,6,511,39,478],100:[694,6,639,38,609],101:[452,6,527,32,494],102:[700,0,351,40,452],103:[455,201,575,30,558],104:[694,0,639,37,623],105:[695,0,319,40,294],106:[695,200,351,-71,274],107:[694,0,607,29,587],108:[694,0,319,40,301],109:[450,0,958,37,942],110:[450,0,639,37,623],111:[452,5,575,32,542],112:[450,194,639,29,600],113:[450,194,607,38,609],114:[450,0,474,29,442],115:[453,6,454,38,414],116:[635,5,447,21,382],117:[450,6,639,37,623],118:[444,3,607,26,580],119:[444,4,831,25,805],120:[444,0,607,21,586],121:[444,200,607,23,580],122:[444,0,511,32,462],123:[750,250,575,70,504],124:[750,249,319,129,190],125:[750,250,575,70,504],126:[344,-202,575,96,478],915:[680,0,692,39,643],916:[698,0,958,56,901],920:[696,10,894,64,829],923:[698,0,806,40,765],926:[675,0,767,48,718],928:[680,0,900,39,860],931:[686,0,831,63,766],933:[697,0,894,64,829],934:[686,0,831,64,766],936:[686,0,894,64,829],937:[696,0,831,51,779]};a.FONTDATA.FONTS["MathJax_Main-Italic"]={centerline:250,ascent:750,descent:250,style:"italic",32:[0,0,250,0,0],33:[716,0,307,107,380],34:[694,-379,514,176,538],35:[694,194,818,115,828],37:[750,56,818,145,847],38:[716,22,767,127,802],39:[694,-379,307,213,377],40:[750,250,409,144,517],41:[750,250,409,17,390],42:[750,-320,511,195,584],43:[557,57,767,139,753],44:[121,194,307,69,232],45:[251,-180,358,84,341],46:[121,0,307,107,231],47:[750,250,511,19,617],48:[665,21,511,110,562],49:[666,0,511,110,468],50:[666,22,511,76,551],51:[666,22,511,96,562],52:[666,194,511,46,478],53:[666,22,511,106,567],54:[665,22,511,120,565],55:[666,22,511,136,634],56:[666,21,511,99,553],57:[666,22,511,107,553],58:[431,0,307,107,308],59:[431,194,307,70,308],61:[367,-133,767,116,776],63:[716,0,511,195,551],64:[705,11,767,152,789],65:[716,0,743,58,696],66:[683,0,704,57,732],67:[705,21,716,150,812],68:[683,0,755,56,775],69:[680,0,678,54,743],70:[680,-1,653,54,731],71:[705,22,774,150,812],72:[683,0,743,54,860],73:[683,0,386,49,508],74:[683,21,525,78,622],75:[683,0,769,54,859],76:[683,0,627,54,628],77:[683,0,897,58,1010],78:[683,0,743,54,860],79:[704,22,767,149,788],80:[683,0,678,55,729],81:[704,194,767,149,788],82:[683,22,729,55,723],83:[705,22,562,74,633],84:[677,0,716,171,806],85:[683,22,743,194,860],86:[683,22,743,205,868],87:[683,22,999,205,1124],88:[683,0,743,50,825],89:[683,0,743,198,875],90:[683,0,613,80,704],91:[750,250,307,73,446],93:[750,250,307,-14,359],94:[694,-527,511,260,528],95:[-25,62,511,91,554],97:[442,11,511,101,543],98:[694,11,460,108,467],99:[441,10,460,103,469],100:[694,11,511,101,567],101:[442,10,460,107,470],102:[705,204,307,-23,450],103:[442,205,460,46,494],104:[694,11,511,69,544],105:[656,10,307,75,340],106:[656,204,307,-32,364],107:[694,11,460,69,498],108:[694,11,256,87,312],109:[442,11,818,75,851],110:[442,11,562,75,595],111:[442,11,511,103,517],112:[442,194,511,6,518],113:[442,194,460,101,504],114:[442,11,422,75,484],115:[442,11,409,76,418],116:[626,11,332,87,373],117:[441,11,537,75,570],118:[443,10,460,75,492],119:[443,11,664,75,696],120:[442,11,464,58,513],121:[441,205,486,75,522],122:[442,11,409,54,466],126:[318,-208,511,246,571],160:[0,0,250,0,0],163:[714,11,769,88,699],305:[441,10,307,75,340],567:[442,204,332,-32,327],768:[697,-500,0,-222,-74],769:[697,-500,0,-173,39],770:[694,-527,0,-251,17],771:[668,-558,0,-265,60],772:[589,-544,0,-282,54],774:[694,-515,0,-237,62],775:[669,-548,0,-165,-41],776:[669,-554,0,-251,45],778:[716,-542,0,-199,3],779:[697,-503,0,-248,65],780:[638,-502,0,-236,29],915:[680,0,627,54,705],916:[716,0,818,70,751],920:[704,22,767,149,788],923:[716,0,692,58,646],926:[677,0,664,74,754],928:[680,0,743,54,859],931:[683,0,716,80,782],933:[705,0,767,213,832],934:[683,0,716,159,728],936:[683,0,767,207,824],937:[705,0,716,100,759],8211:[285,-248,511,91,554],8212:[285,-248,1022,117,1038],8216:[694,-379,307,197,362],8217:[694,-379,307,213,377],8220:[694,-379,514,243,606],8221:[694,-379,514,176,538],8463:[695,13,540,42,562]};a.FONTDATA.FONTS.MathJax_Main={centerline:314,ascent:900,descent:272,skew:{305:0.0278,567:0.0833,8467:0.111,8472:0.111,8706:0.0833},32:[0,0,250,0,0],33:[716,-1,278,78,199],34:[694,-379,500,34,372],35:[694,194,833,56,777],36:[750,56,500,55,444],37:[750,56,833,56,776],38:[716,22,778,42,727],39:[694,-379,278,78,212],40:[750,250,389,94,333],41:[750,250,389,55,294],42:[750,-320,500,64,435],43:[583,82,778,56,722],44:[121,194,278,78,210],45:[252,-179,333,11,277],46:[120,0,278,78,199],47:[750,250,500,56,445],48:[666,22,500,39,460],49:[666,0,500,83,427],50:[666,0,500,50,449],51:[665,22,500,42,457],52:[677,0,500,28,471],53:[666,22,500,50,449],54:[666,22,500,42,456],55:[676,22,500,55,485],56:[666,22,500,43,457],57:[666,22,500,42,456],58:[430,0,278,78,199],59:[430,194,278,78,202],60:[540,40,778,83,694],61:[367,-133,778,56,722],62:[540,40,778,83,694],63:[705,-1,472,55,416],64:[705,11,778,56,722],65:[716,0,750,32,717],66:[683,0,708,28,651],67:[705,21,722,56,666],68:[683,0,764,27,708],69:[680,0,681,25,652],70:[680,0,653,25,610],71:[705,22,785,56,735],72:[683,0,750,25,724],73:[683,0,361,21,339],74:[683,22,514,25,465],75:[683,0,778,25,736],76:[683,0,625,25,582],77:[683,0,917,29,887],78:[683,0,750,25,724],79:[705,22,778,56,722],80:[683,0,681,27,624],81:[705,193,778,56,728],82:[683,22,736,27,732],83:[705,22,556,55,500],84:[677,0,722,36,685],85:[683,22,750,25,724],86:[683,22,750,19,730],87:[683,22,1028,18,1009],88:[683,0,750,23,726],89:[683,0,750,11,738],90:[683,0,611,55,560],91:[750,250,278,118,255],92:[750,250,500,56,444],93:[750,250,278,22,159],94:[694,-531,500,112,387],95:[-25,62,500,0,499],96:[699,-505,500,106,295],97:[448,11,500,34,493],98:[694,11,556,20,522],99:[448,11,444,34,415],100:[694,11,556,34,535],101:[448,11,444,28,415],102:[705,0,306,26,372],103:[453,206,500,29,485],104:[694,0,556,25,542],105:[669,0,278,26,255],106:[669,205,306,-55,218],107:[694,0,528,20,511],108:[694,0,278,26,263],109:[442,0,833,25,819],110:[442,0,556,25,542],111:[448,10,500,28,471],112:[442,194,556,20,522],113:[442,194,528,33,535],114:[442,0,392,20,364],115:[448,11,394,33,359],116:[615,10,389,18,333],117:[442,11,556,25,542],118:[431,11,528,19,508],119:[431,11,722,18,703],120:[431,0,528,11,516],121:[431,204,528,19,508],122:[431,0,444,28,401],123:[750,250,500,65,434],124:[750,249,278,119,159],125:[750,250,500,65,434],126:[318,-215,500,83,416],160:[0,0,250,0,0],168:[669,-554,500,95,404],172:[356,-89,667,56,611],175:[590,-544,500,69,430],176:[715,-542,500,147,352],177:[666,0,778,56,722],180:[699,-505,500,203,393],215:[491,-9,778,147,630],247:[537,36,778,56,721],305:[442,0,278,26,255],567:[442,205,306,-55,218],710:[694,-531,500,112,387],711:[644,-513,500,114,385],713:[590,-544,500,69,430],714:[699,-505,500,203,393],715:[699,-505,500,106,295],728:[694,-515,500,92,407],729:[669,-549,500,190,309],732:[668,-565,500,83,416],730:[715,-542,500,147,352],768:[699,-505,0,-394,-205],769:[699,-505,0,-297,-107],770:[694,-531,0,-388,-113],771:[668,-565,0,-417,-84],772:[590,-544,0,-431,-70],774:[694,-515,0,-408,-93],775:[669,-549,0,-310,-191],776:[669,-554,0,-405,-96],778:[715,-542,0,-353,-148],779:[701,-510,0,-378,-80],780:[644,-513,0,-386,-115],824:[716,215,0,-639,-140],915:[680,0,625,25,582],916:[716,0,833,46,786],920:[705,22,778,56,722],923:[716,0,694,32,661],926:[677,0,667,42,624],928:[680,0,750,25,724],931:[683,0,722,55,666],933:[705,0,778,55,722],934:[683,0,722,56,665],936:[683,0,778,55,722],937:[704,0,722,44,677],8194:[0,0,500,0,0],8195:[0,0,999,0,0],8196:[0,0,333,0,0],8197:[0,0,250,0,0],8198:[0,0,167,0,0],8201:[0,0,167,0,0],8202:[0,0,83,0,0],8211:[285,-248,500,0,499],8212:[285,-248,1000,0,999],8216:[694,-379,278,64,198],8217:[694,-379,278,78,212],8220:[694,-379,500,128,466],8221:[694,-379,500,34,372],8224:[705,216,444,55,389],8225:[705,205,444,55,389],8230:[120,0,1172,78,1093],8242:[560,-43,275,30,262],8407:[714,-516,0,-471,-29],8463:[695,13,540,42,562],8465:[705,10,722,55,693],8467:[705,20,417,6,397],8472:[453,216,636,67,625],8476:[716,22,722,40,715],8501:[694,0,611,55,555],8592:[511,11,1000,55,944],8593:[694,193,500,17,483],8594:[511,11,1000,56,944],8595:[694,194,500,17,483],8596:[511,11,1000,55,944],8597:[772,272,500,17,483],8598:[720,195,1000,29,944],8599:[720,195,1000,55,970],8600:[695,220,1000,55,970],8601:[695,220,1000,29,944],8614:[511,11,1000,55,944],8617:[511,11,1126,55,1070],8618:[511,11,1126,55,1070],8636:[511,-230,1000,55,944],8637:[270,11,1000,55,944],8640:[511,-230,1000,56,944],8641:[270,11,1000,56,944],8652:[671,11,1000,55,944],8656:[525,24,1000,56,944],8657:[694,194,611,31,579],8658:[525,24,1000,56,944],8659:[694,194,611,31,579],8660:[526,25,1000,34,966],8661:[772,272,611,31,579],8704:[694,22,556,0,556],8706:[715,22,531,42,566],8707:[694,0,556,56,500],8709:[772,78,500,39,460],8711:[683,33,833,46,786],8712:[540,40,667,84,583],8713:[716,215,667,84,583],8715:[540,40,667,83,582],8722:[270,-230,778,84,694],8723:[500,166,778,56,722],8725:[750,250,500,56,445],8726:[750,250,500,56,444],8727:[465,-35,500,64,435],8728:[444,-55,500,55,444],8729:[444,-55,500,55,444],8730:[800,200,833,72,853],8733:[442,11,778,56,722],8734:[442,11,1000,55,944],8736:[694,0,722,55,666],8739:[750,249,278,119,159],8741:[750,250,500,132,367],8743:[598,22,667,55,611],8744:[598,22,667,55,611],8745:[598,22,667,55,611],8746:[598,22,667,55,611],8747:[716,216,417,55,472],8764:[367,-133,778,55,722],8768:[583,83,278,55,222],8771:[464,-36,778,55,722],8773:[589,-22,1000,55,722],8776:[483,-55,778,55,722],8781:[484,-16,778,55,722],8784:[670,-133,778,56,722],8800:[716,215,778,56,722],8801:[464,-36,778,56,722],8804:[636,138,778,83,694],8805:[636,138,778,83,694],8810:[568,67,1000,56,944],8811:[567,67,1000,55,944],8826:[539,41,778,84,694],8827:[539,41,778,83,694],8834:[540,40,778,84,694],8835:[540,40,778,83,693],8838:[636,138,778,84,694],8839:[636,138,778,83,693],8846:[598,22,667,55,611],8849:[636,138,778,84,714],8850:[636,138,778,64,694],8851:[598,0,667,61,605],8852:[598,0,667,61,605],8853:[583,83,778,56,722],8854:[583,83,778,56,722],8855:[583,83,778,56,722],8856:[583,83,778,56,722],8857:[583,83,778,56,722],8866:[694,0,611,55,555],8867:[694,0,611,55,555],8868:[668,0,778,55,723],8869:[668,0,778,55,723],8872:[750,249,867,119,811],8900:[488,-12,500,12,488],8901:[310,-190,278,78,199],8902:[486,-16,500,3,497],8904:[505,5,900,26,873],8942:[900,30,278,78,199],8943:[310,-190,1172,78,1093],8945:[820,-100,1282,133,1148],8968:[750,250,444,174,422],8969:[750,250,444,21,269],8970:[750,250,444,174,422],8971:[750,250,444,21,269],8994:[388,-122,1000,55,944],8995:[378,-134,1000,55,944],9136:[744,244,412,55,357],9137:[744,244,412,56,357],9651:[716,0,889,59,828],9657:[505,5,500,26,474],9661:[500,215,889,59,828],9667:[505,5,500,26,473],9711:[715,215,1000,56,944],9824:[727,130,778,55,723],9825:[716,33,778,55,723],9826:[727,162,778,55,723],9827:[726,130,778,28,750],9837:[750,22,389,55,332],9838:[734,223,389,65,324],9839:[723,223,389,55,333],10216:[750,250,389,110,333],10217:[750,250,389,55,278],10222:[744,244,412,173,357],10223:[744,244,412,56,240],10229:[511,11,1609,55,1525],10230:[511,11,1638,84,1553],10231:[511,11,1859,55,1803],10232:[525,24,1609,56,1553],10233:[525,24,1638,56,1582],10234:[525,24,1858,56,1802],10236:[511,11,1638,55,1553],10815:[683,0,750,28,721],10927:[636,138,778,84,694],10928:[636,138,778,83,694]};a.FONTDATA.FONTS["MathJax_Math-Italic"]={centerline:250,ascent:717,descent:218,style:"italic",skew:{65:0.139,66:0.0833,67:0.0833,68:0.0556,69:0.0833,70:0.0833,71:0.0833,72:0.0556,73:0.111,74:0.167,75:0.0556,76:0.0278,77:0.0833,78:0.0833,79:0.0833,80:0.0833,81:0.0833,82:0.0833,83:0.0833,84:0.0833,85:0.0278,88:0.0833,90:0.0833,99:0.0556,100:0.167,101:0.0556,102:0.167,103:0.0278,104:-0.0278,108:0.0833,111:0.0556,112:0.0833,113:0.0833,114:0.0556,115:0.0556,116:0.0833,117:0.0278,118:0.0278,119:0.0833,120:0.0278,121:0.0556,122:0.0556,915:0.0833,916:0.167,920:0.0833,923:0.167,926:0.0833,928:0.0556,931:0.0833,933:0.0556,934:0.0833,936:0.0556,937:0.0833,945:0.0278,946:0.0833,948:0.0556,949:0.0833,950:0.0833,951:0.0556,952:0.0833,953:0.0556,956:0.0278,957:0.0278,958:0.111,959:0.0556,961:0.0833,962:0.0833,964:0.0278,965:0.0278,966:0.0833,967:0.0556,968:0.111,977:0.0833,981:0.0833,1009:0.0833,1013:0.0556},32:[0,0,250,0,0],47:[716,215,778,139,638],65:[716,0,750,35,726],66:[683,0,759,35,756],67:[705,22,715,50,760],68:[683,0,828,33,803],69:[680,0,738,31,764],70:[680,0,643,31,749],71:[705,22,786,50,760],72:[683,0,831,31,888],73:[683,0,440,26,504],74:[683,22,555,57,633],75:[683,0,849,31,889],76:[683,0,681,32,647],77:[683,0,970,35,1051],78:[683,0,803,31,888],79:[704,22,763,50,740],80:[683,0,642,33,751],81:[704,194,791,50,740],82:[683,21,759,33,755],83:[705,22,613,52,645],84:[677,0,584,21,704],85:[683,22,683,60,767],86:[683,22,583,52,769],87:[683,22,944,51,1048],88:[683,0,828,26,852],89:[683,-1,581,30,763],90:[683,0,683,58,723],97:[441,10,529,33,506],98:[694,11,429,40,422],99:[442,11,433,34,429],100:[694,10,520,33,523],101:[442,11,466,39,429],102:[705,205,490,55,550],103:[442,205,477,10,480],104:[694,11,576,48,555],105:[661,11,345,21,302],106:[661,204,412,-12,403],107:[694,11,521,48,503],108:[694,11,298,38,266],109:[442,11,878,21,857],110:[442,11,600,21,580],111:[441,11,485,34,476],112:[442,194,503,-39,497],113:[442,194,446,33,460],114:[442,11,451,21,430],115:[442,10,469,53,419],116:[626,11,361,19,330],117:[442,11,572,21,551],118:[443,11,485,21,467],119:[443,11,716,21,690],120:[442,11,572,35,522],121:[442,205,490,21,496],122:[442,11,465,35,468],160:[0,0,250,0,0],915:[680,-1,615,31,721],916:[716,0,833,48,788],920:[704,22,763,50,740],923:[716,0,694,35,670],926:[677,0,742,53,777],928:[680,0,831,31,887],931:[683,0,780,58,806],933:[705,0,583,28,700],934:[683,0,667,24,642],936:[683,0,612,21,692],937:[704,0,772,80,786],945:[442,11,640,34,603],946:[705,194,566,23,573],947:[441,216,518,11,543],948:[717,10,444,36,451],949:[452,22,466,27,428],950:[704,204,438,44,471],951:[442,216,497,21,503],952:[705,10,469,35,462],953:[442,10,354,48,332],954:[442,11,576,49,554],955:[694,12,583,47,556],956:[442,216,603,23,580],957:[442,2,494,45,530],958:[704,205,438,21,443],959:[441,11,485,34,476],960:[431,11,570,19,573],961:[442,216,517,23,510],962:[442,107,363,31,405],963:[431,11,571,31,572],964:[431,13,437,18,517],965:[443,10,540,21,523],966:[442,218,654,50,618],967:[442,204,626,25,600],968:[694,205,651,21,634],969:[443,11,622,15,604],977:[705,11,591,21,563],981:[694,205,596,43,579],982:[431,10,828,19,823],1009:[442,194,517,67,510],1013:[431,11,406,40,382]};a.FONTDATA.FONTS.MathJax_Size1={centerline:250,ascent:850,descent:350,32:[0,0,250,0,0],40:[850,349,458,152,422],41:[850,349,458,35,305],47:[850,349,578,55,522],91:[850,349,417,202,394],92:[850,349,578,54,522],93:[850,349,417,22,214],123:[850,349,583,105,477],125:[850,349,583,105,477],160:[0,0,250,0,0],710:[744,-551,556,-8,564],732:[722,-597,556,1,554],770:[744,-551,0,-564,8],771:[722,-597,0,-555,-2],8214:[602,0,778,257,521],8593:[600,0,667,112,555],8595:[600,0,667,112,555],8657:[599,0,778,57,721],8659:[600,-1,778,57,721],8719:[750,250,944,55,888],8720:[750,250,944,55,888],8721:[750,250,1056,56,999],8730:[850,350,1000,111,1020],8739:[627,15,333,145,188],8741:[627,15,556,145,410],8747:[805,306,472,55,610],8748:[805,306,819,55,957],8749:[805,306,1166,55,1304],8750:[805,306,472,55,610],8896:[750,249,833,55,777],8897:[750,249,833,55,777],8898:[750,249,833,55,777],8899:[750,249,833,55,777],8968:[850,349,472,202,449],8969:[850,349,472,22,269],8970:[850,349,472,202,449],8971:[850,349,472,22,269],9168:[602,0,667,312,355],10216:[850,350,472,97,394],10217:[850,350,472,77,374],10752:[750,250,1111,56,1054],10753:[750,250,1111,56,1054],10754:[750,250,1111,56,1054],10756:[750,249,833,55,777],10758:[750,249,833,55,777]};a.FONTDATA.FONTS.MathJax_Size2={centerline:249,ascent:1360,descent:862,32:[0,0,250,0,0],40:[1150,649,597,180,561],41:[1150,649,597,35,416],47:[1150,649,811,56,754],91:[1150,649,472,224,455],92:[1150,649,811,54,754],93:[1150,649,472,16,247],123:[1150,649,667,119,547],125:[1150,649,667,119,547],160:[0,0,250,0,0],710:[772,-565,1000,-5,1004],732:[750,-611,1000,0,999],770:[772,-565,0,-1005,4],771:[750,-611,0,-1000,-1],8719:[950,450,1278,56,1221],8720:[950,450,1278,56,1221],8721:[950,450,1444,55,1388],8730:[1150,650,1000,111,1020],8747:[1360,862,556,55,944],8748:[1360,862,1084,55,1472],8749:[1360,862,1592,55,1980],8750:[1360,862,556,55,944],8896:[950,450,1111,55,1055],8897:[950,450,1111,55,1055],8898:[949,450,1111,55,1055],8899:[950,449,1111,55,1055],8968:[1150,649,528,224,511],8969:[1150,649,528,16,303],8970:[1150,649,528,224,511],8971:[1150,649,528,16,303],10216:[1150,649,611,112,524],10217:[1150,649,611,85,498],10752:[949,449,1511,56,1454],10753:[949,449,1511,56,1454],10754:[949,449,1511,56,1454],10756:[950,449,1111,55,1055],10758:[950,450,1111,55,1055]};a.FONTDATA.FONTS.MathJax_Size3={centerline:250,ascent:1450,descent:950,32:[0,0,250,0,0],40:[1450,949,736,209,701],41:[1450,949,736,34,526],47:[1450,949,1044,55,989],91:[1450,949,528,247,516],92:[1450,949,1044,56,988],93:[1450,949,528,11,280],123:[1450,949,750,130,618],125:[1450,949,750,131,618],160:[0,0,250,0,0],710:[772,-564,1444,-4,1447],732:[749,-610,1444,1,1442],770:[772,-564,0,-1448,3],771:[749,-610,0,-1443,-2],8730:[1450,950,1000,111,1020],8968:[1450,949,583,246,571],8969:[1450,949,583,11,336],8970:[1450,949,583,246,571],8971:[1450,949,583,11,336],10216:[1450,950,750,126,654],10217:[1450,949,750,94,623]};a.FONTDATA.FONTS.MathJax_Size4={centerline:250,ascent:1750,descent:1250,32:[0,0,250,0,0],40:[1750,1249,792,237,758],41:[1750,1249,792,33,554],47:[1750,1249,1278,56,1221],91:[1750,1249,583,269,577],92:[1750,1249,1278,56,1221],93:[1750,1249,583,5,313],123:[1750,1249,806,144,661],125:[1750,1249,806,144,661],160:[0,0,250,0,0],710:[845,-561,1889,-14,1902],732:[823,-583,1889,1,1885],770:[845,-561,0,-1903,13],771:[823,-583,0,-1888,-4],8730:[1750,1250,1000,111,1020],8968:[1750,1249,639,269,633],8969:[1750,1249,639,5,369],8970:[1750,1249,639,269,633],8971:[1750,1249,639,5,369],9115:[1154,655,875,291,843],9116:[610,10,875,291,417],9117:[1165,644,875,291,843],9118:[1154,655,875,31,583],9119:[610,10,875,457,583],9120:[1165,644,875,31,583],9121:[1154,645,667,319,666],9122:[602,0,667,319,403],9123:[1155,644,667,319,666],9124:[1154,645,667,0,347],9125:[602,0,667,263,347],9126:[1155,644,667,0,347],9127:[899,10,889,384,718],9128:[1160,660,889,170,504],9129:[10,899,889,384,718],9130:[310,10,889,384,504],9131:[899,10,889,170,504],9132:[1160,660,889,384,718],9133:[10,899,889,170,504],9143:[935,885,1056,111,742],10216:[1750,1248,806,140,703],10217:[1750,1248,806,103,665],57344:[625,14,1056,702,742],57345:[605,14,1056,702,1076],57680:[120,213,450,-24,460],57681:[120,213,450,-10,474],57682:[333,0,450,-24,460],57683:[333,0,450,-10,474],57684:[120,0,400,-10,410]};a.FONTDATA.FONTS[m][8942][0]+=400;a.FONTDATA.FONTS[m][8945][0]+=700;a.FONTDATA.FONTS[d][9130][0]-=20;a.FONTDATA.FONTS[d][9130][1]+=5;a.FONTDATA.FONTS[d][57684][0]+=200;a.FONTDATA.FONTS[d][57684][1]+=200;a.FONTDATA.FONTS[m][8773][2]-=222;a.FONTDATA.FONTS[m][8773][5]={rfix:-222};MathJax.Hub.Register.LoadHook(a.fontDir+"/TeX/Main-Bold.js",function(){a.FONTDATA.FONTS[s][8773][2]-=106;a.FONTDATA.FONTS[s][8773][5]={rfix:-106}});MathJax.Hub.Register.LoadHook(a.fontDir+"/TeX/Typewriter-Regular.js",function(){a.FONTDATA.FONTS.MathJax_Typewriter[32][2]+=275;a.FONTDATA.FONTS.MathJax_Typewriter[32][5]={rfix:275}});MathJax.Hub.Insert(a.FONTDATA.FONTS[m],{8192:[0,0,500,0,0,{space:1}],8193:[0,0,1000,0,0,{space:1}],8194:[0,0,500,0,0,{space:1}],8195:[0,0,1000,0,0,{space:1}],8196:[0,0,333,0,0,{space:1}],8197:[0,0,250,0,0,{space:1}],8198:[0,0,167,0,0,{space:1}],8201:[0,0,167,0,0,{space:1}],8202:[0,0,100,0,0,{space:1}],8203:[0,0,0,0,0,{space:1}],8204:[0,0,0,0,0,{space:1}],8289:[0,0,0,0,0,{space:1}],8290:[0,0,0,0,0,{space:1}],8291:[0,0,0,0,0,{space:1}],8292:[0,0,0,0,0,{space:1}],61152:[0,0,-575,0,0,{space:1}],61153:[0,0,-300,0,0,{space:1}],61160:[0,0,25,0,0,{space:1}]});a.FONTDATA.familyName=function(t){t=t.replace(/^MathJax_/,"");var v=(t+"-Regular").split(/-/);var u=v[0].toLowerCase().replace(/(?:igraphic|serif|writer|tur)$/,"")+"-"+v[1].replace(/[^A-Z]/g,"");return"MJXc-TeX-"+u};(function(){var C=a.config.styles,z=a.FONTDATA.FONTS;var B=r.fileURL(a.webfontDir+"/TeX/otf"),t=r.fileURL(a.webfontDir+"/TeX/eot"),D=r.fileURL(a.webfontDir+"/TeX/woff");var x=[];for(var u in z){if(z.hasOwnProperty(u)){var A=a.FONTDATA.familyName(u),v=A;var y=((u+"-Regular").split(/-/))[1];z[u].className=A;var w={"font-family":A};u=u.replace(/-.*/,"");if(y==="Regular"){w.src="local('"+u+"'), local('"+u+"-Regular')"}else{w.src="local('"+u+" "+y+"'), local('"+u+"-"+y+"')"}x.push(w);if(y!=="Regular"){w={"font-family":A+"x",src:"local('"+u+"')"};if(y.match(/Bold/)){w["font-weight"]="bold"}if(y.match(/Italic/)){w["font-style"]="italic"}v+=","+A+"x";x.push(w)}w={"font-family":A+"w","src /*1*/":"url('"+t+"/"+u+"-"+y+".eot')","src /*2*/":["url('"+D+"/"+u+"-"+y+".woff') format('woff')","url('"+B+"/"+u+"-"+y+".otf') format('opentype')"].join(", ")};x.push(w);v+=","+A+"w";C["."+A]={"font-family":v}}}if(x.length){C["@font-face"]=x}})();a.fontLoaded("TeX/fontdata")})(MathJax.OutputJax.CommonHTML,MathJax.ElementJax.mml,MathJax.Ajax);
