# Supplementary material for: An artificial-vision- and statistical-learning-based method for studying the biodegradation of type I collagen scaffolds in bone regeneration systems
Source: PeerJ. 2019 Jul 5;7:e7233. doi: 10.7717/peerj.7233 (PMC6613533; doi:10.7717/peerj.7233)
Supplement: Supplemental Information 1 — A html report is developed with R markdown and included with the corresponding files. Code and outputs are included. [file peerj-07-7233-s004.zip › Scripts_and_Outputs_files/mathjax-local/jax/output/CommonHTML/fonts/TeX/fontdata-extra.js]

/*
 *  /MathJax/jax/output/CommonHTML/fonts/TeX/fontdata-extra.js
 *
 *  Copyright (c) 2009-2015 The MathJax Consortium
 *
 *  Licensed under the Apache License, Version 2.0 (the "License");
 *  you may not use this file except in compliance with the License.
 *  You may obtain a copy of the License at
 *
 *      http://www.apache.org/licenses/LICENSE-2.0
 *
 *  Unless required by applicable law or agreed to in writing, software
 *  distributed under the License is distributed on an "AS IS" BASIS,
 *  WITHOUT WARRANTIES OR CONDITIONS OF ANY KIND, either express or implied.
 *  See the License for the specific language governing permissions and
 *  limitations under the License.
 */

(function(h){var l="2.6.0";var k=h.FONTDATA.DELIMITERS;var f="MathJax_Main",g="MathJax_Main-Bold",i="MathJax_AMS",d="MathJax_Size1",a="MathJax_Size4";var j="H",e="V";var c={61:{dir:j,HW:[[0.767,f]],stretch:{rep:[61,f]}},8606:{dir:j,HW:[[1,i]],stretch:{left:[8606,i],rep:[8722,f]}},8608:{dir:j,HW:[[1,i]],stretch:{right:[8608,i],rep:[8722,f]}},8612:{dir:j,HW:[],stretch:{min:1,left:[8592,f],rep:[8722,f],right:[8739,d,0,-0.05,0.9]}},8613:{dir:e,HW:[],stretch:{min:0.6,bot:[8869,g,0,0,0.75],ext:[9168,d],top:[8593,d]}},8614:{dir:j,HW:[[1,f]],stretch:{left:[8739,d,-0.09,-0.05,0.9],rep:[8722,f],right:[8594,f]}},8615:{dir:e,HW:[],stretch:{min:0.6,top:[8868,g,0,0,0.75],ext:[9168,d],bot:[8595,d]}},8624:{dir:e,HW:[[0.722,i]],stretch:{top:[8624,i],ext:[9168,d,0.097]}},8625:{dir:e,HW:[[0.722,i]],stretch:{top:[8625,i,0.27],ext:[9168,d]}},8636:{dir:j,HW:[[1,f]],stretch:{left:[8636,f],rep:[8722,f]}},8637:{dir:j,HW:[[1,f]],stretch:{left:[8637,f],rep:[8722,f]}},8638:{dir:e,HW:[[0.888,i]],stretch:{top:[8638,i,0.12,0,1.1],ext:[9168,d]}},8639:{dir:e,HW:[[0.888,i]],stretch:{top:[8639,i,0.12,0,1.1],ext:[9168,d]}},8640:{dir:j,HW:[[1,f]],stretch:{right:[8640,f],rep:[8722,f]}},8641:{dir:j,HW:[[1,f]],stretch:{right:[8641,f],rep:[8722,f]}},8642:{dir:e,HW:[[0.888,i]],stretch:{bot:[8642,i,0.12,0,1.1],ext:[9168,d]}},8643:{dir:e,HW:[[0.888,i]],stretch:{bot:[8643,i,0.12,0,1.1],ext:[9168,d]}},8666:{dir:j,HW:[[1,i]],stretch:{left:[8666,i],rep:[8801,f]}},8667:{dir:j,HW:[[1,i]],stretch:{right:[8667,i],rep:[8801,f]}},9140:{dir:j,HW:[],stretch:{min:0.5,left:[9484,i,0,-0.1],rep:[8722,f,0,0.35],right:[9488,i,0,-0.1]}},9141:{dir:j,HW:[],stretch:{min:0.5,left:[9492,i,0,0.26],rep:[8722,f,0,0,0,0.25],right:[9496,i,0,0.26]}},9180:{dir:j,HW:[[0.778,i,0,8994],[1,f,0,8994]],stretch:{left:[57680,a],rep:[57684,a],right:[57681,a]}},9181:{dir:j,HW:[[0.778,i,0,8995],[1,f,0,8995]],stretch:{left:[57682,a],rep:[57684,a],right:[57683,a]}},9184:{dir:j,HW:[],stretch:{min:1.25,left:[714,f,-0.1],rep:[713,f,0,0.13],right:[715,f],fullExtenders:true}},9185:{dir:j,HW:[],stretch:{min:1.5,left:[715,f,-0.1,0.1],rep:[713,f],right:[714,f,-0.1,0.1],fullExtenders:true}},10502:{dir:j,HW:[],stretch:{min:1,left:[8656,f],rep:[61,f],right:[8739,d,0,-0.1]}},10503:{dir:j,HW:[],stretch:{min:0.7,left:[8872,i,0,-0.12],rep:[61,f],right:[8658,f]}},10574:{dir:j,HW:[],stretch:{min:0.5,left:[8636,f],rep:[8722,f],right:[8640,f]}},10575:{dir:e,HW:[],stretch:{min:0.5,top:[8638,i,0.12,0,1.1],ext:[9168,d],bot:[8642,i,0.12,0,1.1]}},10576:{dir:j,HW:[],stretch:{min:0.5,left:[8637,f],rep:[8722,f],right:[8641,f]}},10577:{dir:e,HW:[],stretch:{min:0.5,top:[8639,i,0.12,0,1.1],ext:[9168,d],bot:[8643,i,0.12,0,1.1]}},10586:{dir:j,HW:[],stretch:{min:1,left:[8636,f],rep:[8722,f],right:[8739,d,0,-0.05,0.9]}},10587:{dir:j,HW:[],stretch:{min:1,left:[8739,d,-0.05,-0.05,0.9],rep:[8722,f],right:[8640,f]}},10588:{dir:e,HW:[],stretch:{min:0.7,bot:[8869,g,0,0,0.75],ext:[9168,d],top:[8638,i,0.12,0,1.1]}},10589:{dir:e,HW:[],stretch:{min:0.7,top:[8868,g,0,0,0.75],ext:[9168,d],bot:[8642,i,0.12,0,1.1]}},10590:{dir:j,HW:[],stretch:{min:1,left:[8637,f],rep:[8722,f],right:[8739,d,0,-0.05,0.9]}},10591:{dir:j,HW:[],stretch:{min:1,left:[8739,d,-0.05,-0.05,0.9],rep:[8722,f],right:[8641,f]}},10592:{dir:e,HW:[],stretch:{min:0.7,bot:[8869,g,0,0,0.75],ext:[9168,d],top:[8639,i,0.12,0,1.1]}},10593:{dir:e,HW:[],stretch:{min:0.7,top:[8868,g,0,0,0.75],ext:[9168,d],bot:[8643,i,0.12,0,1.1]}}};for(var b in c){if(c.hasOwnProperty(b)){k[b]=c[b]}}h.fontLoaded("TeX/fontdata-extra")})(MathJax.OutputJax.CommonHTML);
