# Supplementary material for: An artificial-vision- and statistical-learning-based method for studying the biodegradation of type I collagen scaffolds in bone regeneration systems
Source: PeerJ. 2019 Jul 5;7:e7233. doi: 10.7717/peerj.7233 (PMC6613533; doi:10.7717/peerj.7233)
Supplement: Supplemental Information 1 — A html report is developed with R markdown and included with the corresponding files. Code and outputs are included. [file peerj-07-7233-s004.zip › Scripts_and_Outputs_files/mathjax-local/jax/output/CommonHTML/fonts/TeX/Math-BoldItalic.js]

/*
 *  /MathJax/jax/output/CommonHTML/fonts/TeX/Math-BoldItalic.js
 *
 *  Copyright (c) 2009-2015 The MathJax Consortium
 *
 *  Licensed under the Apache License, Version 2.0 (the "License");
 *  you may not use this file except in compliance with the License.
 *  You may obtain a copy of the License at
 *
 *      http://www.apache.org/licenses/LICENSE-2.0
 *
 *  Unless required by applicable law or agreed to in writing, software
 *  distributed under the License is distributed on an "AS IS" BASIS,
 *  WITHOUT WARRANTIES OR CONDITIONS OF ANY KIND, either express or implied.
 *  See the License for the specific language governing permissions and
 *  limitations under the License.
 */

(function(b){var a="MathJax_Math-BoldItalic";b.FONTDATA.FONTS[a]={className:b.FONTDATA.familyName(a),centerline:255,ascent:725,descent:216,weight:"bold",style:"italic",skew:{65:0.16,66:0.0958,67:0.0958,68:0.0639,69:0.0958,70:0.0958,71:0.0958,72:0.0639,73:0.128,74:0.192,75:0.0639,76:0.0319,77:0.0958,78:0.0958,79:0.0958,80:0.0958,81:0.0958,82:0.0958,83:0.0958,84:0.0958,85:0.0319,88:0.0958,90:0.0958,99:0.0639,100:0.192,101:0.0639,102:0.192,103:0.0319,104:-0.0319,108:0.0958,111:0.0639,112:0.0958,113:0.0958,114:0.0639,115:0.0639,116:0.0958,117:0.0319,118:0.0319,119:0.0958,120:0.0319,121:0.0639,122:0.0639,915:0.0958,916:0.192,920:0.0958,923:0.192,926:0.0958,928:0.0639,931:0.0958,933:0.0639,934:0.0958,936:0.0639,937:0.0958,945:0.0319,946:0.0958,948:0.0639,949:0.0958,950:0.0958,951:0.0639,952:0.0958,953:0.0639,956:0.0319,957:0.0319,958:0.128,959:0.0639,961:0.0958,962:0.0958,964:0.0319,965:0.0319,966:0.0958,967:0.0639,968:0.128,977:0.0958,981:0.0958,1009:0.0958,1013:0.0639},32:[0,0,250,0,0],47:[711,210,894,160,733],65:[711,0,869,45,839],66:[686,0,866,43,853],67:[703,17,817,55,855],68:[686,0,938,43,914],69:[680,0,810,43,825],70:[680,0,689,43,809],71:[703,16,887,56,854],72:[686,0,982,43,1027],73:[686,0,511,30,573],74:[686,17,631,42,694],75:[686,0,971,43,1003],76:[686,0,756,43,711],77:[686,0,1142,43,1219],78:[686,0,950,43,1027],79:[703,17,837,53,815],80:[686,0,723,43,847],81:[703,194,869,53,815],82:[686,17,872,43,881],83:[703,17,693,63,714],84:[675,0,637,22,772],85:[686,16,800,63,877],86:[686,16,678,62,886],87:[686,17,1093,61,1207],88:[686,0,947,38,953],89:[686,0,675,40,876],90:[686,0,773,68,805],97:[452,8,633,38,607],98:[694,8,521,45,513],99:[451,8,513,40,509],100:[694,8,610,38,612],101:[452,8,554,42,509],102:[701,201,568,64,624],103:[452,202,545,0,540],104:[694,8,668,45,642],105:[694,8,405,24,367],106:[694,202,471,-12,456],107:[694,8,604,45,578],108:[694,8,348,27,296],109:[452,8,1032,24,1006],110:[452,8,713,24,687],111:[452,8,585,39,576],112:[452,194,601,-23,593],113:[452,194,542,38,550],114:[452,8,529,24,500],115:[451,8,531,57,476],116:[643,7,415,21,387],117:[452,8,681,24,655],118:[453,8,567,24,540],119:[453,8,831,24,796],120:[452,8,659,43,599],121:[452,202,590,24,587],122:[452,8,555,34,539],160:[0,0,250,0,0],915:[680,0,657,43,777],916:[711,0,958,59,904],920:[702,17,867,54,844],923:[711,0,806,44,776],926:[675,0,841,62,867],928:[680,0,982,43,1026],931:[686,0,885,69,902],933:[703,0,671,32,802],934:[686,0,767,29,737],936:[686,0,714,22,790],937:[703,0,879,93,886],945:[452,8,761,39,712],946:[701,194,660,28,637],947:[451,211,590,5,617],948:[725,8,522,39,513],949:[461,17,529,36,481],950:[711,202,508,48,521],951:[452,211,600,24,600],952:[702,8,562,40,554],953:[452,8,412,38,386],954:[452,8,668,45,642],955:[694,13,671,40,652],956:[452,211,708,33,682],957:[452,2,577,38,608],958:[711,201,508,23,490],959:[452,8,585,39,576],960:[444,8,682,23,674],961:[451,211,612,34,603],962:[451,105,424,33,457],963:[444,8,686,35,677],964:[444,13,521,23,610],965:[453,8,631,24,604],966:[452,216,747,53,703],967:[452,201,718,32,685],968:[694,202,758,24,732],969:[453,8,718,24,691],977:[701,8,692,24,656],981:[694,202,712,51,693],982:[444,8,975,23,961],1009:[451,194,612,75,603],1013:[444,7,483,44,450]};b.fontLoaded("TeX/"+a.substr(8))})(MathJax.OutputJax.CommonHTML);
